# Supplementary material for: Asymmetric conformations and lipid interactions shape the ATP-coupled cycle of a heterodimeric ABC transporter
Source: Nat Commun. 2023 Nov 8;14:7184. doi: 10.1038/s41467-023-42937-5 (PMC10632425; doi:10.1038/s41467-023-42937-5)
Supplement: Supplementary file 5 — Supplementary Data 2 [file 41467_2023_42937_MOESM5_ESM.zip]

Archive with 67 entries (67 files):
- simulation_files_IF_conformation/.DS_Store
- simulation_files_IF_conformation/replica1/final.pdb
- simulation_files_IF_conformation/replica1/equilibrate.conf
- simulation_files_IF_conformation/replica1/final.psf
- simulation_files_IF_conformation/replica1/modelled_lipids(initial).pdb
- simulation_files_IF_conformation/replica1/modelled_lipids(initial).psf
- simulation_files_IF_conformation/replica2/final.pdb
- simulation_files_IF_conformation/replica1/prod1.conf
- simulation_files_IF_conformation/replica2/equilibrate.conf
- simulation_files_IF_conformation/replica2/final.psf
- simulation_files_IF_conformation/replica2/modelled_lipids(initial).pdb
- simulation_files_IF_conformation/replica2/modelled_lipids(initial).psf
- simulation_files_IF_conformation/replica3/final.pdb
- simulation_files_IF_conformation/replica3/equilibrate.conf
- simulation_files_IF_conformation/replica2/prod1.conf
- simulation_files_IF_conformation/replica3/final.psf
- simulation_files_IF_conformation/replica3/modelled_lipids(initial).pdb
- simulation_files_IF_conformation/replica3/modelled_lipids(initial).psf
- simulation_files_IF_conformation/toppar/alpha_glucose_phosphate.str
- simulation_files_IF_conformation/toppar/par_all36m_prot.prm
- simulation_files_IF_conformation/toppar/hoechst_mod.rtf
- simulation_files_IF_conformation/toppar/beta_glucose_phosphate.str
- simulation_files_IF_conformation/toppar/par_all36_carb.prm
- simulation_files_IF_conformation/replica3/prod1.conf
- simulation_files_IF_conformation/toppar/hoechst-33342-c36.str
- simulation_files_IF_conformation/toppar/hoechst_mod.prm
- simulation_files_IF_conformation/toppar/par_all36_lipid.prm
- simulation_files_IF_conformation/toppar/par_all36_na.prm
- simulation_files_IF_conformation/toppar/par_all36_cgenff.prm
- simulation_files_IF_conformation/toppar/par_interface.prm
- simulation_files_IF_conformation/toppar/toppar_all36_carb_glycolipid.str
- simulation_files_IF_conformation/toppar/toppar_all36_carb_glycopeptide.str
- simulation_files_IF_conformation/toppar/toppar_all36_carb_imlab.str
- simulation_files_IF_conformation/toppar/toppar_all36_label_spin.str
- simulation_files_IF_conformation/toppar/toppar_all36_label_fluorophore.str
- simulation_files_IF_conformation/toppar/toppar_all36_lipid_bacterial.str
- simulation_files_IF_conformation/toppar/toppar_all36_lipid_cardiolipin.str
- simulation_files_IF_conformation/toppar/toppar_all36_lipid_cholesterol.str
- simulation_files_IF_conformation/toppar/toppar_all36_lipid_detergent.str
- simulation_files_IF_conformation/toppar/toppar_all36_lipid_ether.str
- simulation_files_IF_conformation/toppar/toppar_all36_lipid_hmmm.str
- simulation_files_IF_conformation/toppar/toppar_all36_lipid_inositol.str
- simulation_files_IF_conformation/toppar/toppar_all36_lipid_miscellaneous.str
- simulation_files_IF_conformation/toppar/toppar_all36_lipid_lps.str
- simulation_files_IF_conformation/toppar/toppar_all36_lipid_model.str
- simulation_files_IF_conformation/toppar/toppar_all36_lipid_prot.str
- simulation_files_IF_conformation/toppar/toppar_all36_lipid_pyrophosphate.str
- simulation_files_IF_conformation/toppar/toppar_all36_lipid_sphingo.str
- simulation_files_IF_conformation/toppar/toppar_all36_na_nad_ppi.str
- simulation_files_IF_conformation/toppar/toppar_all36_lipid_yeast.str
- simulation_files_IF_conformation/toppar/toppar_all36_na_rna_modified.str
- simulation_files_IF_conformation/toppar/toppar_all36_prot_d_aminoacids.str
- simulation_files_IF_conformation/toppar/toppar_all36_prot_fluoro_alkanes.str
- simulation_files_IF_conformation/toppar/toppar_all36_prot_heme.str
- simulation_files_IF_conformation/toppar/toppar_all36_prot_modify_res.str
- simulation_files_IF_conformation/toppar/toppar_all36_prot_na_combined.str
- simulation_files_IF_conformation/toppar/toppar_all36_prot_retinol.str
- simulation_files_IF_conformation/toppar/toppar_all36_prot_stapling.str
- simulation_files_IF_conformation/toppar/toppar_dum_noble_gases.str
- simulation_files_IF_conformation/toppar/toppar_halides.str
- simulation_files_IF_conformation/toppar/toppar_water_ions.str
- simulation_files_IF_conformation/toppar/top_all36_carb.rtf
- simulation_files_IF_conformation/toppar/top_all36_cgenff.rtf
- simulation_files_IF_conformation/toppar/top_all36_lipid.rtf
- simulation_files_IF_conformation/toppar/top_all36_prot.rtf
- simulation_files_IF_conformation/toppar/top_interface.rtf
- simulation_files_IF_conformation/toppar/top_all36_na.rtf
