# Supplementary material for: Asymmetric conformations and lipid interactions shape the ATP-coupled cycle of a heterodimeric ABC transporter
Source: Nat Commun. 2023 Nov 8;14:7184. doi: 10.1038/s41467-023-42937-5 (PMC10632425; doi:10.1038/s41467-023-42937-5)
Supplement: Supplementary file 5 — Supplementary Data 2 [file 41467_2023_42937_MOESM5_ESM.zip › simulation_files_IF_conformation/replica1/final.pdb]

CRYST1  149.632  149.632  192.964  90.00  90.00  90.00 P 1           1
ATOM      1  N   MET P   1      69.303 -19.193 -40.005  0.00  0.00      PROB  
ATOM      2  HT1 MET P   1      69.073 -20.120 -39.592  0.00  0.00      PROB  
ATOM      3  HT2 MET P   1      70.266 -19.235 -40.397  0.00  0.00      PROB  
ATOM      4  HT3 MET P   1      68.591 -19.003 -40.739  0.00  0.00      PROB  
ATOM      5  CA  MET P   1      69.394 -18.126 -39.017  0.00  0.00      PROB  
ATOM      6  HA  MET P   1      70.433 -18.055 -38.732  0.00  0.00      PROB  
ATOM      7  CB  MET P   1      69.128 -16.678 -39.666  0.00  0.00      PROB  
ATOM      8  HB1 MET P   1      69.906 -16.491 -40.437  0.00  0.00      PROB  
ATOM      9  HB2 MET P   1      69.217 -15.908 -38.870  0.00  0.00      PROB  
ATOM     10  CG  MET P   1      67.767 -16.562 -40.403  0.00  0.00      PROB  
ATOM     11  HG1 MET P   1      67.766 -17.361 -41.175  0.00  0.00      PROB  
ATOM     12  HG2 MET P   1      67.748 -15.625 -41.001  0.00  0.00      PROB  
ATOM     13  SD  MET P   1      66.236 -16.576 -39.459  0.00  0.00      PROB  
ATOM     14  CE  MET P   1      65.046 -16.033 -40.654  0.00  0.00      PROB  
ATOM     15  HE1 MET P   1      64.049 -16.422 -40.355  0.00  0.00      PROB  
ATOM     16  HE2 MET P   1      64.931 -14.932 -40.565  0.00  0.00      PROB  
ATOM     17  HE3 MET P   1      65.281 -16.434 -41.663  0.00  0.00      PROB  
ATOM     18  C   MET P   1      68.599 -18.432 -37.733  0.00  0.00      PROB  
ATOM     19  O   MET P   1      68.056 -19.499 -37.502  0.00  0.00      PROB  
ATOM     20  N   LYS P   2      68.529 -17.502 -36.747  0.00  0.00      PROB  
ATOM     21  HN  LYS P   2      69.050 -16.654 -36.690  0.00  0.00      PROB  
ATOM     22  CA  LYS P   2      67.716 -17.656 -35.521  0.00  0.00      PROB  
ATOM     23  HA  LYS P   2      66.970 -18.433 -35.600  0.00  0.00      PROB  
ATOM     24  CB  LYS P   2      68.684 -17.905 -34.401  0.00  0.00      PROB  
ATOM     25  HB1 LYS P   2      68.350 -17.672 -33.367  0.00  0.00      PROB  
ATOM     26  HB2 LYS P   2      69.545 -17.216 -34.537  0.00  0.00      PROB  
ATOM     27  CG  LYS P   2      69.277 -19.344 -34.297  0.00  0.00      PROB  
ATOM     28  HG1 LYS P   2      70.048 -19.368 -33.498  0.00  0.00      PROB  
ATOM     29  HG2 LYS P   2      69.790 -19.629 -35.241  0.00  0.00      PROB  
ATOM     30  CD  LYS P   2      68.198 -20.329 -34.001  0.00  0.00      PROB  
ATOM     31  HD1 LYS P   2      67.779 -20.643 -34.981  0.00  0.00      PROB  
ATOM     32  HD2 LYS P   2      67.397 -19.885 -33.372  0.00  0.00      PROB  
ATOM     33  CE  LYS P   2      68.697 -21.746 -33.490  0.00  0.00      PROB  
ATOM     34  HE1 LYS P   2      69.676 -22.107 -33.871  0.00  0.00      PROB  
ATOM     35  HE2 LYS P   2      67.882 -22.455 -33.747  0.00  0.00      PROB  
ATOM     36  NZ  LYS P   2      68.808 -21.658 -32.059  0.00  0.00      PROB  
ATOM     37  HZ1 LYS P   2      69.704 -21.143 -31.943  0.00  0.00      PROB  
ATOM     38  HZ2 LYS P   2      68.052 -21.098 -31.614  0.00  0.00      PROB  
ATOM     39  HZ3 LYS P   2      68.717 -22.585 -31.597  0.00  0.00      PROB  
ATOM     40  C   LYS P   2      66.876 -16.300 -35.431  0.00  0.00      PROB  
ATOM     41  O   LYS P   2      67.456 -15.241 -35.738  0.00  0.00      PROB  
ATOM     42  N   ILE P   3      65.630 -16.259 -34.869  0.00  0.00      PROB  
ATOM     43  HN  ILE P   3      65.071 -17.076 -34.748  0.00  0.00      PROB  
ATOM     44  CA  ILE P   3      64.927 -15.049 -34.519  0.00  0.00      PROB  
ATOM     45  HA  ILE P   3      65.113 -14.320 -35.294  0.00  0.00      PROB  
ATOM     46  CB  ILE P   3      63.412 -15.131 -34.152  0.00  0.00      PROB  
ATOM     47  HB  ILE P   3      63.096 -15.689 -33.245  0.00  0.00      PROB  
ATOM     48  CG2 ILE P   3      62.803 -13.762 -34.026  0.00  0.00      PROB  
ATOM     49 HG21 ILE P   3      62.902 -13.130 -34.934  0.00  0.00      PROB  
ATOM     50 HG22 ILE P   3      61.723 -13.881 -33.797  0.00  0.00      PROB  
ATOM     51 HG23 ILE P   3      63.230 -13.168 -33.190  0.00  0.00      PROB  
ATOM     52  CG1 ILE P   3      62.828 -15.916 -35.408  0.00  0.00      PROB  
ATOM     53 HG11 ILE P   3      61.729 -16.049 -35.308  0.00  0.00      PROB  
ATOM     54 HG12 ILE P   3      63.277 -16.928 -35.319  0.00  0.00      PROB  
ATOM     55  CD  ILE P   3      63.198 -15.465 -36.857  0.00  0.00      PROB  
ATOM     56  HD1 ILE P   3      64.297 -15.459 -37.015  0.00  0.00      PROB  
ATOM     57  HD2 ILE P   3      63.018 -16.314 -37.551  0.00  0.00      PROB  
ATOM     58  HD3 ILE P   3      62.838 -14.459 -37.161  0.00  0.00      PROB  
ATOM     59  C   ILE P   3      65.641 -14.409 -33.384  0.00  0.00      PROB  
ATOM     60  O   ILE P   3      65.956 -13.214 -33.385  0.00  0.00      PROB  
ATOM     61  N   GLY P   4      66.050 -15.227 -32.336  0.00  0.00      PROB  
ATOM     62  HN  GLY P   4      65.886 -16.209 -32.396  0.00  0.00      PROB  
ATOM     63  CA  GLY P   4      66.599 -14.617 -31.071  0.00  0.00      PROB  
ATOM     64  HA1 GLY P   4      66.759 -15.530 -30.516  0.00  0.00      PROB  
ATOM     65  HA2 GLY P   4      65.906 -13.894 -30.668  0.00  0.00      PROB  
ATOM     66  C   GLY P   4      67.925 -14.016 -31.072  0.00  0.00      PROB  
ATOM     67  O   GLY P   4      68.192 -12.913 -30.563  0.00  0.00      PROB  
ATOM     68  N   LYS P   5      68.876 -14.670 -31.688  0.00  0.00      PROB  
ATOM     69  HN  LYS P   5      68.712 -15.599 -32.012  0.00  0.00      PROB  
ATOM     70  CA  LYS P   5      70.192 -14.136 -31.987  0.00  0.00      PROB  
ATOM     71  HA  LYS P   5      70.690 -13.888 -31.061  0.00  0.00      PROB  
ATOM     72  CB  LYS P   5      71.101 -15.273 -32.621  0.00  0.00      PROB  
ATOM     73  HB1 LYS P   5      72.109 -14.822 -32.743  0.00  0.00      PROB  
ATOM     74  HB2 LYS P   5      70.704 -15.607 -33.604  0.00  0.00      PROB  
ATOM     75  CG  LYS P   5      71.419 -16.482 -31.743  0.00  0.00      PROB  
ATOM     76  HG1 LYS P   5      72.054 -17.147 -32.367  0.00  0.00      PROB  
ATOM     77  HG2 LYS P   5      70.502 -17.102 -31.648  0.00  0.00      PROB  
ATOM     78  CD  LYS P   5      71.969 -16.246 -30.385  0.00  0.00      PROB  
ATOM     79  HD1 LYS P   5      72.032 -17.118 -29.700  0.00  0.00      PROB  
ATOM     80  HD2 LYS P   5      71.488 -15.389 -29.866  0.00  0.00      PROB  
ATOM     81  CE  LYS P   5      73.445 -15.629 -30.528  0.00  0.00      PROB  
ATOM     82  HE1 LYS P   5      73.685 -15.570 -29.445  0.00  0.00      PROB  
ATOM     83  HE2 LYS P   5      73.374 -14.583 -30.897  0.00  0.00      PROB  
ATOM     84  NZ  LYS P   5      74.424 -16.594 -31.171  0.00  0.00      PROB  
ATOM     85  HZ1 LYS P   5      74.115 -17.542 -30.877  0.00  0.00      PROB  
ATOM     86  HZ2 LYS P   5      74.282 -16.646 -32.200  0.00  0.00      PROB  
ATOM     87  HZ3 LYS P   5      75.431 -16.424 -30.974  0.00  0.00      PROB  
ATOM     88  C   LYS P   5      70.276 -12.880 -32.808  0.00  0.00      PROB  
ATOM     89  O   LYS P   5      71.111 -12.022 -32.470  0.00  0.00      PROB  
ATOM     90  N   THR P   6      69.405 -12.720 -33.792  0.00  0.00      PROB  
ATOM     91  HN  THR P   6      68.778 -13.428 -34.109  0.00  0.00      PROB  
ATOM     92  CA  THR P   6      69.323 -11.534 -34.621  0.00  0.00      PROB  
ATOM     93  HA  THR P   6      70.320 -11.256 -34.929  0.00  0.00      PROB  
ATOM     94  CB  THR P   6      68.640 -11.887 -35.973  0.00  0.00      PROB  
ATOM     95  HB  THR P   6      67.552 -12.054 -35.827  0.00  0.00      PROB  
ATOM     96  OG1 THR P   6      69.208 -13.136 -36.566  0.00  0.00      PROB  
ATOM     97  HG1 THR P   6      68.666 -13.878 -36.290  0.00  0.00      PROB  
ATOM     98  CG2 THR P   6      68.888 -10.685 -36.974  0.00  0.00      PROB  
ATOM     99 HG21 THR P   6      69.981 -10.572 -37.140  0.00  0.00      PROB  
ATOM    100 HG22 THR P   6      68.412 -10.867 -37.961  0.00  0.00      PROB  
ATOM    101 HG23 THR P   6      68.430  -9.777 -36.525  0.00  0.00      PROB  
ATOM    102  C   THR P   6      68.738 -10.383 -33.835  0.00  0.00      PROB  
ATOM    103  O   THR P   6      69.230  -9.269 -33.745  0.00  0.00      PROB  
ATOM    104  N   LEU P   7      67.606 -10.582 -33.078  0.00  0.00      PROB  
ATOM    105  HN  LEU P   7      67.157 -11.454 -33.257  0.00  0.00      PROB  
ATOM    106  CA  LEU P   7      66.937  -9.630 -32.393  0.00  0.00      PROB  
ATOM    107  HA  LEU P   7      66.661  -8.865 -33.104  0.00  0.00      PROB  
ATOM    108  CB  LEU P   7      65.703 -10.399 -31.755  0.00  0.00      PROB  
ATOM    109  HB1 LEU P   7      65.985 -11.252 -31.100  0.00  0.00      PROB  
ATOM    110  HB2 LEU P   7      65.174 -10.897 -32.596  0.00  0.00      PROB  
ATOM    111  CG  LEU P   7      64.739  -9.620 -30.941  0.00  0.00      PROB  
ATOM    112  HG  LEU P   7      65.335  -9.180 -30.113  0.00  0.00      PROB  
ATOM    113  CD1 LEU P   7      64.018  -8.472 -31.642  0.00  0.00      PROB  
ATOM    114 HD11 LEU P   7      63.372  -7.882 -30.957  0.00  0.00      PROB  
ATOM    115 HD12 LEU P   7      64.771  -7.777 -32.071  0.00  0.00      PROB  
ATOM    116 HD13 LEU P   7      63.393  -8.906 -32.451  0.00  0.00      PROB  
ATOM    117  CD2 LEU P   7      63.625 -10.563 -30.386  0.00  0.00      PROB  
ATOM    118 HD21 LEU P   7      63.968 -11.202 -29.545  0.00  0.00      PROB  
ATOM    119 HD22 LEU P   7      62.814  -9.963 -29.920  0.00  0.00      PROB  
ATOM    120 HD23 LEU P   7      63.326 -11.324 -31.138  0.00  0.00      PROB  
ATOM    121  C   LEU P   7      67.836  -9.125 -31.222  0.00  0.00      PROB  
ATOM    122  O   LEU P   7      67.730  -7.957 -30.859  0.00  0.00      PROB  
ATOM    123  N   TRP P   8      68.747 -10.011 -30.671  0.00  0.00      PROB  
ATOM    124  HN  TRP P   8      68.782 -10.978 -30.912  0.00  0.00      PROB  
ATOM    125  CA  TRP P   8      69.820  -9.608 -29.807  0.00  0.00      PROB  
ATOM    126  HA  TRP P   8      69.368  -9.011 -29.029  0.00  0.00      PROB  
ATOM    127  CB  TRP P   8      70.531 -10.800 -29.223  0.00  0.00      PROB  
ATOM    128  HB1 TRP P   8      71.064 -11.338 -30.035  0.00  0.00      PROB  
ATOM    129  HB2 TRP P   8      69.828 -11.554 -28.810  0.00  0.00      PROB  
ATOM    130  CG  TRP P   8      71.557 -10.452 -28.133  0.00  0.00      PROB  
ATOM    131  CD1 TRP P   8      72.904 -10.570 -28.236  0.00  0.00      PROB  
ATOM    132  HD1 TRP P   8      73.450 -11.102 -29.001  0.00  0.00      PROB  
ATOM    133  NE1 TRP P   8      73.495  -9.909 -27.208  0.00  0.00      PROB  
ATOM    134  HE1 TRP P   8      74.430  -9.649 -27.103  0.00  0.00      PROB  
ATOM    135  CE2 TRP P   8      72.579  -9.357 -26.396  0.00  0.00      PROB  
ATOM    136  CD2 TRP P   8      71.317  -9.617 -26.991  0.00  0.00      PROB  
ATOM    137  CE3 TRP P   8      70.262  -9.061 -26.439  0.00  0.00      PROB  
ATOM    138  HE3 TRP P   8      69.295  -9.160 -26.909  0.00  0.00      PROB  
ATOM    139  CZ3 TRP P   8      70.392  -8.278 -25.265  0.00  0.00      PROB  
ATOM    140  HZ3 TRP P   8      69.498  -7.893 -24.797  0.00  0.00      PROB  
ATOM    141  CZ2 TRP P   8      72.732  -8.569 -25.301  0.00  0.00      PROB  
ATOM    142  HZ2 TRP P   8      73.664  -8.429 -24.774  0.00  0.00      PROB  
ATOM    143  CH2 TRP P   8      71.583  -7.999 -24.655  0.00  0.00      PROB  
ATOM    144  HH2 TRP P   8      71.790  -7.403 -23.778  0.00  0.00      PROB  
ATOM    145  C   TRP P   8      70.831  -8.636 -30.466  0.00  0.00      PROB  
ATOM    146  O   TRP P   8      71.268  -7.634 -29.913  0.00  0.00      PROB  
ATOM    147  N   ARG P   9      71.216  -8.795 -31.782  0.00  0.00      PROB  
ATOM    148  HN  ARG P   9      70.744  -9.524 -32.272  0.00  0.00      PROB  
ATOM    149  CA  ARG P   9      72.110  -7.884 -32.543  0.00  0.00      PROB  
ATOM    150  HA  ARG P   9      73.017  -7.663 -32.000  0.00  0.00      PROB  
ATOM    151  CB  ARG P   9      72.533  -8.414 -33.961  0.00  0.00      PROB  
ATOM    152  HB1 ARG P   9      73.036  -7.575 -34.488  0.00  0.00      PROB  
ATOM    153  HB2 ARG P   9      71.572  -8.511 -34.510  0.00  0.00      PROB  
ATOM    154  CG  ARG P   9      73.152  -9.764 -34.174  0.00  0.00      PROB  
ATOM    155  HG1 ARG P   9      73.731  -9.564 -35.101  0.00  0.00      PROB  
ATOM    156  HG2 ARG P   9      72.345 -10.474 -34.455  0.00  0.00      PROB  
ATOM    157  CD  ARG P   9      74.024 -10.368 -33.019  0.00  0.00      PROB  
ATOM    158  HD1 ARG P   9      74.313 -11.416 -33.248  0.00  0.00      PROB  
ATOM    159  HD2 ARG P   9      73.437 -10.198 -32.091  0.00  0.00      PROB  
ATOM    160  NE  ARG P   9      75.320  -9.463 -33.060  0.00  0.00      PROB  
ATOM    161  HE  ARG P   9      75.202  -8.740 -33.740  0.00  0.00      PROB  
ATOM    162  CZ  ARG P   9      75.955  -9.014 -32.006  0.00  0.00      PROB  
ATOM    163  NH1 ARG P   9      76.165  -9.582 -30.859  0.00  0.00      PROB  
ATOM    164 HH11 ARG P   9      75.819 -10.502 -30.673  0.00  0.00      PROB  
ATOM    165 HH12 ARG P   9      76.898  -9.173 -30.316  0.00  0.00      PROB  
ATOM    166  NH2 ARG P   9      76.631  -7.882 -32.190  0.00  0.00      PROB  
ATOM    167 HH21 ARG P   9      76.773  -7.498 -33.102  0.00  0.00      PROB  
ATOM    168 HH22 ARG P   9      77.350  -7.559 -31.575  0.00  0.00      PROB  
ATOM    169  C   ARG P   9      71.567  -6.382 -32.648  0.00  0.00      PROB  
ATOM    170  O   ARG P   9      72.264  -5.403 -32.530  0.00  0.00      PROB  
ATOM    171  N   TYR P  10      70.247  -6.291 -32.845  0.00  0.00      PROB  
ATOM    172  HN  TYR P  10      69.686  -7.100 -33.005  0.00  0.00      PROB  
ATOM    173  CA  TYR P  10      69.482  -5.073 -32.755  0.00  0.00      PROB  
ATOM    174  HA  TYR P  10      70.016  -4.336 -33.336  0.00  0.00      PROB  
ATOM    175  CB  TYR P  10      68.065  -5.329 -33.399  0.00  0.00      PROB  
ATOM    176  HB1 TYR P  10      67.381  -4.561 -32.980  0.00  0.00      PROB  
ATOM    177  HB2 TYR P  10      67.573  -6.280 -33.102  0.00  0.00      PROB  
ATOM    178  CG  TYR P  10      68.044  -5.313 -34.936  0.00  0.00      PROB  
ATOM    179  CD1 TYR P  10      68.171  -4.093 -35.559  0.00  0.00      PROB  
ATOM    180  HD1 TYR P  10      68.307  -3.161 -35.031  0.00  0.00      PROB  
ATOM    181  CE1 TYR P  10      68.169  -3.984 -36.932  0.00  0.00      PROB  
ATOM    182  HE1 TYR P  10      68.455  -3.023 -37.332  0.00  0.00      PROB  
ATOM    183  CZ  TYR P  10      68.150  -5.122 -37.713  0.00  0.00      PROB  
ATOM    184  OH  TYR P  10      68.344  -5.019 -39.065  0.00  0.00      PROB  
ATOM    185  HH  TYR P  10      68.460  -4.071 -39.160  0.00  0.00      PROB  
ATOM    186  CD2 TYR P  10      68.006  -6.480 -35.731  0.00  0.00      PROB  
ATOM    187  HD2 TYR P  10      67.847  -7.484 -35.367  0.00  0.00      PROB  
ATOM    188  CE2 TYR P  10      68.032  -6.377 -37.133  0.00  0.00      PROB  
ATOM    189  HE2 TYR P  10      67.871  -7.252 -37.745  0.00  0.00      PROB  
ATOM    190  C   TYR P  10      69.130  -4.561 -31.330  0.00  0.00      PROB  
ATOM    191  O   TYR P  10      68.962  -3.340 -31.264  0.00  0.00      PROB  
ATOM    192  N   ALA P  11      69.110  -5.399 -30.276  0.00  0.00      PROB  
ATOM    193  HN  ALA P  11      69.353  -6.350 -30.447  0.00  0.00      PROB  
ATOM    194  CA  ALA P  11      68.918  -4.938 -28.886  0.00  0.00      PROB  
ATOM    195  HA  ALA P  11      68.064  -4.280 -28.825  0.00  0.00      PROB  
ATOM    196  CB  ALA P  11      68.666  -6.086 -27.916  0.00  0.00      PROB  
ATOM    197  HB1 ALA P  11      68.584  -5.693 -26.880  0.00  0.00      PROB  
ATOM    198  HB2 ALA P  11      67.725  -6.568 -28.257  0.00  0.00      PROB  
ATOM    199  HB3 ALA P  11      69.457  -6.854 -28.053  0.00  0.00      PROB  
ATOM    200  C   ALA P  11      70.098  -4.249 -28.333  0.00  0.00      PROB  
ATOM    201  O   ALA P  11      70.119  -3.395 -27.440  0.00  0.00      PROB  
ATOM    202  N   LEU P  12      71.234  -4.414 -29.056  0.00  0.00      PROB  
ATOM    203  HN  LEU P  12      71.122  -5.047 -29.818  0.00  0.00      PROB  
ATOM    204  CA  LEU P  12      72.557  -3.779 -28.767  0.00  0.00      PROB  
ATOM    205  HA  LEU P  12      72.526  -3.540 -27.714  0.00  0.00      PROB  
ATOM    206  CB  LEU P  12      73.660  -4.750 -29.061  0.00  0.00      PROB  
ATOM    207  HB1 LEU P  12      74.683  -4.325 -29.146  0.00  0.00      PROB  
ATOM    208  HB2 LEU P  12      73.411  -5.149 -30.068  0.00  0.00      PROB  
ATOM    209  CG  LEU P  12      73.815  -5.953 -28.062  0.00  0.00      PROB  
ATOM    210  HG  LEU P  12      72.844  -6.491 -28.022  0.00  0.00      PROB  
ATOM    211  CD1 LEU P  12      74.813  -6.938 -28.577  0.00  0.00      PROB  
ATOM    212 HD11 LEU P  12      75.108  -7.628 -27.758  0.00  0.00      PROB  
ATOM    213 HD12 LEU P  12      74.500  -7.492 -29.488  0.00  0.00      PROB  
ATOM    214 HD13 LEU P  12      75.751  -6.457 -28.927  0.00  0.00      PROB  
ATOM    215  CD2 LEU P  12      74.207  -5.446 -26.671  0.00  0.00      PROB  
ATOM    216 HD21 LEU P  12      74.434  -6.306 -26.005  0.00  0.00      PROB  
ATOM    217 HD22 LEU P  12      75.166  -4.891 -26.758  0.00  0.00      PROB  
ATOM    218 HD23 LEU P  12      73.477  -4.849 -26.083  0.00  0.00      PROB  
ATOM    219  C   LEU P  12      72.814  -2.449 -29.569  0.00  0.00      PROB  
ATOM    220  O   LEU P  12      73.883  -1.879 -29.356  0.00  0.00      PROB  
ATOM    221  N   LEU P  13      71.850  -1.949 -30.287  0.00  0.00      PROB  
ATOM    222  HN  LEU P  13      71.104  -2.537 -30.591  0.00  0.00      PROB  
ATOM    223  CA  LEU P  13      71.698  -0.505 -30.660  0.00  0.00      PROB  
ATOM    224  HA  LEU P  13      72.686  -0.154 -30.920  0.00  0.00      PROB  
ATOM    225  CB  LEU P  13      70.668  -0.204 -31.766  0.00  0.00      PROB  
ATOM    226  HB1 LEU P  13      70.562   0.896 -31.885  0.00  0.00      PROB  
ATOM    227  HB2 LEU P  13      69.679  -0.467 -31.332  0.00  0.00      PROB  
ATOM    228  CG  LEU P  13      70.888  -0.835 -33.100  0.00  0.00      PROB  
ATOM    229  HG  LEU P  13      71.245  -1.862 -32.872  0.00  0.00      PROB  
ATOM    230  CD1 LEU P  13      69.659  -0.911 -33.978  0.00  0.00      PROB  
ATOM    231 HD11 LEU P  13      70.000  -1.467 -34.877  0.00  0.00      PROB  
ATOM    232 HD12 LEU P  13      68.838  -1.423 -33.431  0.00  0.00      PROB  
ATOM    233 HD13 LEU P  13      69.279   0.082 -34.302  0.00  0.00      PROB  
ATOM    234  CD2 LEU P  13      72.008  -0.054 -33.894  0.00  0.00      PROB  
ATOM    235 HD21 LEU P  13      71.541   0.911 -34.185  0.00  0.00      PROB  
ATOM    236 HD22 LEU P  13      72.887   0.179 -33.256  0.00  0.00      PROB  
ATOM    237 HD23 LEU P  13      72.357  -0.540 -34.830  0.00  0.00      PROB  
ATOM    238  C   LEU P  13      71.257   0.367 -29.446  0.00  0.00      PROB  
ATOM    239  O   LEU P  13      70.411  -0.085 -28.700  0.00  0.00      PROB  
ATOM    240  N   TYR P  14      71.812   1.635 -29.245  0.00  0.00      PROB  
ATOM    241  HN  TYR P  14      72.533   1.945 -29.859  0.00  0.00      PROB  
ATOM    242  CA  TYR P  14      71.308   2.493 -28.115  0.00  0.00      PROB  
ATOM    243  HA  TYR P  14      72.018   3.305 -28.064  0.00  0.00      PROB  
ATOM    244  CB  TYR P  14      69.894   3.121 -28.451  0.00  0.00      PROB  
ATOM    245  HB1 TYR P  14      69.473   3.687 -27.593  0.00  0.00      PROB  
ATOM    246  HB2 TYR P  14      69.110   2.347 -28.592  0.00  0.00      PROB  
ATOM    247  CG  TYR P  14      70.105   3.936 -29.790  0.00  0.00      PROB  
ATOM    248  CD1 TYR P  14      69.653   3.399 -31.010  0.00  0.00      PROB  
ATOM    249  HD1 TYR P  14      69.298   2.383 -31.102  0.00  0.00      PROB  
ATOM    250  CE1 TYR P  14      69.701   4.177 -32.119  0.00  0.00      PROB  
ATOM    251  HE1 TYR P  14      69.250   3.778 -33.016  0.00  0.00      PROB  
ATOM    252  CZ  TYR P  14      70.285   5.481 -32.125  0.00  0.00      PROB  
ATOM    253  OH  TYR P  14      70.328   6.387 -33.282  0.00  0.00      PROB  
ATOM    254  HH  TYR P  14      70.047   5.803 -33.989  0.00  0.00      PROB  
ATOM    255  CD2 TYR P  14      70.713   5.219 -29.755  0.00  0.00      PROB  
ATOM    256  HD2 TYR P  14      70.972   5.575 -28.768  0.00  0.00      PROB  
ATOM    257  CE2 TYR P  14      70.801   6.018 -30.932  0.00  0.00      PROB  
ATOM    258  HE2 TYR P  14      71.181   7.029 -30.913  0.00  0.00      PROB  
ATOM    259  C   TYR P  14      71.284   1.819 -26.708  0.00  0.00      PROB  
ATOM    260  O   TYR P  14      70.287   1.974 -25.976  0.00  0.00      PROB  
ATOM    261  N   ARG P  15      72.307   1.007 -26.336  0.00  0.00      PROB  
ATOM    262  HN  ARG P  15      73.104   0.876 -26.921  0.00  0.00      PROB  
ATOM    263  CA  ARG P  15      72.440   0.194 -25.115  0.00  0.00      PROB  
ATOM    264  HA  ARG P  15      71.654  -0.537 -25.236  0.00  0.00      PROB  
ATOM    265  CB  ARG P  15      73.828  -0.507 -24.974  0.00  0.00      PROB  
ATOM    266  HB1 ARG P  15      73.809  -1.057 -24.008  0.00  0.00      PROB  
ATOM    267  HB2 ARG P  15      74.620   0.262 -24.854  0.00  0.00      PROB  
ATOM    268  CG  ARG P  15      74.354  -1.379 -26.152  0.00  0.00      PROB  
ATOM    269  HG1 ARG P  15      74.469  -0.729 -27.046  0.00  0.00      PROB  
ATOM    270  HG2 ARG P  15      73.627  -2.186 -26.385  0.00  0.00      PROB  
ATOM    271  CD  ARG P  15      75.699  -2.002 -25.859  0.00  0.00      PROB  
ATOM    272  HD1 ARG P  15      75.646  -2.716 -25.009  0.00  0.00      PROB  
ATOM    273  HD2 ARG P  15      76.315  -1.135 -25.537  0.00  0.00      PROB  
ATOM    274  NE  ARG P  15      76.139  -2.642 -27.065  0.00  0.00      PROB  
ATOM    275  HE  ARG P  15      75.509  -2.751 -27.834  0.00  0.00      PROB  
ATOM    276  CZ  ARG P  15      77.142  -3.499 -27.132  0.00  0.00      PROB  
ATOM    277  NH1 ARG P  15      77.994  -3.539 -26.107  0.00  0.00      PROB  
ATOM    278 HH11 ARG P  15      77.875  -2.870 -25.373  0.00  0.00      PROB  
ATOM    279 HH12 ARG P  15      78.909  -3.932 -26.197  0.00  0.00      PROB  
ATOM    280  NH2 ARG P  15      77.523  -4.328 -28.113  0.00  0.00      PROB  
ATOM    281 HH21 ARG P  15      77.053  -4.450 -28.988  0.00  0.00      PROB  
ATOM    282 HH22 ARG P  15      78.159  -5.072 -27.908  0.00  0.00      PROB  
ATOM    283  C   ARG P  15      72.236   0.950 -23.847  0.00  0.00      PROB  
ATOM    284  O   ARG P  15      71.552   0.512 -22.915  0.00  0.00      PROB  
ATOM    285  N   LYS P  16      72.804   2.160 -23.773  0.00  0.00      PROB  
ATOM    286  HN  LYS P  16      73.173   2.541 -24.617  0.00  0.00      PROB  
ATOM    287  CA  LYS P  16      72.798   3.098 -22.571  0.00  0.00      PROB  
ATOM    288  HA  LYS P  16      73.276   2.498 -21.812  0.00  0.00      PROB  
ATOM    289  CB  LYS P  16      73.712   4.291 -22.903  0.00  0.00      PROB  
ATOM    290  HB1 LYS P  16      73.428   4.689 -23.901  0.00  0.00      PROB  
ATOM    291  HB2 LYS P  16      74.760   3.928 -22.838  0.00  0.00      PROB  
ATOM    292  CG  LYS P  16      73.679   5.478 -21.921  0.00  0.00      PROB  
ATOM    293  HG1 LYS P  16      73.803   5.117 -20.877  0.00  0.00      PROB  
ATOM    294  HG2 LYS P  16      72.803   6.137 -22.102  0.00  0.00      PROB  
ATOM    295  CD  LYS P  16      74.845   6.486 -22.089  0.00  0.00      PROB  
ATOM    296  HD1 LYS P  16      75.773   5.933 -21.830  0.00  0.00      PROB  
ATOM    297  HD2 LYS P  16      74.661   7.314 -21.371  0.00  0.00      PROB  
ATOM    298  CE  LYS P  16      74.997   7.135 -23.510  0.00  0.00      PROB  
ATOM    299  HE1 LYS P  16      74.214   7.897 -23.713  0.00  0.00      PROB  
ATOM    300  HE2 LYS P  16      74.924   6.423 -24.360  0.00  0.00      PROB  
ATOM    301  NZ  LYS P  16      76.328   7.820 -23.548  0.00  0.00      PROB  
ATOM    302  HZ1 LYS P  16      76.820   7.657 -24.450  0.00  0.00      PROB  
ATOM    303  HZ2 LYS P  16      76.265   8.815 -23.252  0.00  0.00      PROB  
ATOM    304  HZ3 LYS P  16      76.990   7.375 -22.881  0.00  0.00      PROB  
ATOM    305  C   LYS P  16      71.377   3.573 -22.159  0.00  0.00      PROB  
ATOM    306  O   LYS P  16      71.038   3.545 -21.006  0.00  0.00      PROB  
ATOM    307  N   LEU P  17      70.569   3.884 -23.196  0.00  0.00      PROB  
ATOM    308  HN  LEU P  17      70.949   3.941 -24.116  0.00  0.00      PROB  
ATOM    309  CA  LEU P  17      69.132   4.118 -23.062  0.00  0.00      PROB  
ATOM    310  HA  LEU P  17      69.106   4.999 -22.437  0.00  0.00      PROB  
ATOM    311  CB  LEU P  17      68.427   4.558 -24.412  0.00  0.00      PROB  
ATOM    312  HB1 LEU P  17      68.579   3.710 -25.113  0.00  0.00      PROB  
ATOM    313  HB2 LEU P  17      68.932   5.450 -24.841  0.00  0.00      PROB  
ATOM    314  CG  LEU P  17      66.877   4.886 -24.413  0.00  0.00      PROB  
ATOM    315  HG  LEU P  17      66.308   4.027 -23.997  0.00  0.00      PROB  
ATOM    316  CD1 LEU P  17      66.688   6.136 -23.506  0.00  0.00      PROB  
ATOM    317 HD11 LEU P  17      65.633   6.071 -23.165  0.00  0.00      PROB  
ATOM    318 HD12 LEU P  17      67.375   6.063 -22.636  0.00  0.00      PROB  
ATOM    319 HD13 LEU P  17      67.095   7.011 -24.057  0.00  0.00      PROB  
ATOM    320  CD2 LEU P  17      66.382   5.064 -25.906  0.00  0.00      PROB  
ATOM    321 HD21 LEU P  17      66.803   6.006 -26.319  0.00  0.00      PROB  
ATOM    322 HD22 LEU P  17      66.707   4.166 -26.475  0.00  0.00      PROB  
ATOM    323 HD23 LEU P  17      65.273   5.131 -25.880  0.00  0.00      PROB  
ATOM    324  C   LEU P  17      68.325   2.920 -22.445  0.00  0.00      PROB  
ATOM    325  O   LEU P  17      67.625   3.080 -21.416  0.00  0.00      PROB  
ATOM    326  N   LEU P  18      68.447   1.634 -22.935  0.00  0.00      PROB  
ATOM    327  HN  LEU P  18      68.966   1.410 -23.756  0.00  0.00      PROB  
ATOM    328  CA  LEU P  18      67.812   0.521 -22.226  0.00  0.00      PROB  
ATOM    329  HA  LEU P  18      66.763   0.761 -22.140  0.00  0.00      PROB  
ATOM    330  CB  LEU P  18      67.901  -0.709 -23.124  0.00  0.00      PROB  
ATOM    331  HB1 LEU P  18      68.929  -1.003 -23.424  0.00  0.00      PROB  
ATOM    332  HB2 LEU P  18      67.359  -0.547 -24.081  0.00  0.00      PROB  
ATOM    333  CG  LEU P  18      67.309  -2.030 -22.568  0.00  0.00      PROB  
ATOM    334  HG  LEU P  18      67.785  -2.319 -21.608  0.00  0.00      PROB  
ATOM    335  CD1 LEU P  18      65.743  -2.037 -22.336  0.00  0.00      PROB  
ATOM    336 HD11 LEU P  18      65.428  -3.051 -22.008  0.00  0.00      PROB  
ATOM    337 HD12 LEU P  18      65.406  -1.224 -21.658  0.00  0.00      PROB  
ATOM    338 HD13 LEU P  18      65.204  -1.922 -23.300  0.00  0.00      PROB  
ATOM    339  CD2 LEU P  18      67.592  -3.227 -23.454  0.00  0.00      PROB  
ATOM    340 HD21 LEU P  18      68.610  -3.125 -23.886  0.00  0.00      PROB  
ATOM    341 HD22 LEU P  18      67.610  -4.203 -22.925  0.00  0.00      PROB  
ATOM    342 HD23 LEU P  18      66.905  -3.301 -24.324  0.00  0.00      PROB  
ATOM    343  C   LEU P  18      68.263   0.308 -20.822  0.00  0.00      PROB  
ATOM    344  O   LEU P  18      67.405  -0.012 -19.965  0.00  0.00      PROB  
ATOM    345  N   ILE P  19      69.581   0.461 -20.527  0.00  0.00      PROB  
ATOM    346  HN  ILE P  19      70.192   0.565 -21.307  0.00  0.00      PROB  
ATOM    347  CA  ILE P  19      70.121   0.420 -19.219  0.00  0.00      PROB  
ATOM    348  HA  ILE P  19      69.866  -0.518 -18.748  0.00  0.00      PROB  
ATOM    349  CB  ILE P  19      71.662   0.584 -19.201  0.00  0.00      PROB  
ATOM    350  HB  ILE P  19      71.954   1.475 -19.797  0.00  0.00      PROB  
ATOM    351  CG2 ILE P  19      72.243   0.753 -17.813  0.00  0.00      PROB  
ATOM    352 HG21 ILE P  19      71.969   1.703 -17.308  0.00  0.00      PROB  
ATOM    353 HG22 ILE P  19      71.765  -0.066 -17.234  0.00  0.00      PROB  
ATOM    354 HG23 ILE P  19      73.344   0.604 -17.790  0.00  0.00      PROB  
ATOM    355  CG1 ILE P  19      72.435  -0.488 -20.056  0.00  0.00      PROB  
ATOM    356 HG11 ILE P  19      72.434  -1.377 -19.391  0.00  0.00      PROB  
ATOM    357 HG12 ILE P  19      71.729  -0.766 -20.867  0.00  0.00      PROB  
ATOM    358  CD  ILE P  19      73.797  -0.036 -20.599  0.00  0.00      PROB  
ATOM    359  HD1 ILE P  19      73.840  -0.339 -21.667  0.00  0.00      PROB  
ATOM    360  HD2 ILE P  19      73.967   1.055 -20.479  0.00  0.00      PROB  
ATOM    361  HD3 ILE P  19      74.564  -0.590 -20.016  0.00  0.00      PROB  
ATOM    362  C   ILE P  19      69.570   1.476 -18.271  0.00  0.00      PROB  
ATOM    363  O   ILE P  19      69.145   1.201 -17.121  0.00  0.00      PROB  
ATOM    364  N   THR P  20      69.490   2.782 -18.674  0.00  0.00      PROB  
ATOM    365  HN  THR P  20      69.675   3.115 -19.595  0.00  0.00      PROB  
ATOM    366  CA  THR P  20      68.849   3.799 -17.938  0.00  0.00      PROB  
ATOM    367  HA  THR P  20      69.226   3.793 -16.926  0.00  0.00      PROB  
ATOM    368  CB  THR P  20      69.152   5.203 -18.640  0.00  0.00      PROB  
ATOM    369  HB  THR P  20      68.638   5.353 -19.614  0.00  0.00      PROB  
ATOM    370  OG1 THR P  20      70.581   5.396 -18.823  0.00  0.00      PROB  
ATOM    371  HG1 THR P  20      70.832   4.805 -19.536  0.00  0.00      PROB  
ATOM    372  CG2 THR P  20      68.674   6.321 -17.777  0.00  0.00      PROB  
ATOM    373 HG21 THR P  20      67.574   6.474 -17.744  0.00  0.00      PROB  
ATOM    374 HG22 THR P  20      69.056   6.216 -16.739  0.00  0.00      PROB  
ATOM    375 HG23 THR P  20      69.103   7.274 -18.153  0.00  0.00      PROB  
ATOM    376  C   THR P  20      67.397   3.592 -17.757  0.00  0.00      PROB  
ATOM    377  O   THR P  20      66.990   3.862 -16.661  0.00  0.00      PROB  
ATOM    378  N   ALA P  21      66.680   3.034 -18.765  0.00  0.00      PROB  
ATOM    379  HN  ALA P  21      67.112   2.872 -19.649  0.00  0.00      PROB  
ATOM    380  CA  ALA P  21      65.303   2.705 -18.605  0.00  0.00      PROB  
ATOM    381  HA  ALA P  21      64.871   3.600 -18.182  0.00  0.00      PROB  
ATOM    382  CB  ALA P  21      64.740   2.295 -19.891  0.00  0.00      PROB  
ATOM    383  HB1 ALA P  21      64.785   3.140 -20.611  0.00  0.00      PROB  
ATOM    384  HB2 ALA P  21      65.151   1.369 -20.347  0.00  0.00      PROB  
ATOM    385  HB3 ALA P  21      63.655   2.091 -19.764  0.00  0.00      PROB  
ATOM    386  C   ALA P  21      65.097   1.579 -17.570  0.00  0.00      PROB  
ATOM    387  O   ALA P  21      64.277   1.691 -16.699  0.00  0.00      PROB  
ATOM    388  N   VAL P  22      65.774   0.389 -17.702  0.00  0.00      PROB  
ATOM    389  HN  VAL P  22      66.401   0.305 -18.473  0.00  0.00      PROB  
ATOM    390  CA  VAL P  22      65.582  -0.726 -16.770  0.00  0.00      PROB  
ATOM    391  HA  VAL P  22      64.590  -1.101 -16.972  0.00  0.00      PROB  
ATOM    392  CB  VAL P  22      66.431  -1.909 -17.368  0.00  0.00      PROB  
ATOM    393  HB  VAL P  22      67.360  -1.392 -17.688  0.00  0.00      PROB  
ATOM    394  CG1 VAL P  22      66.685  -3.032 -16.338  0.00  0.00      PROB  
ATOM    395 HG11 VAL P  22      65.782  -3.593 -16.013  0.00  0.00      PROB  
ATOM    396 HG12 VAL P  22      67.301  -3.860 -16.748  0.00  0.00      PROB  
ATOM    397 HG13 VAL P  22      67.197  -2.590 -15.457  0.00  0.00      PROB  
ATOM    398  CG2 VAL P  22      65.657  -2.548 -18.552  0.00  0.00      PROB  
ATOM    399 HG21 VAL P  22      66.237  -3.392 -18.982  0.00  0.00      PROB  
ATOM    400 HG22 VAL P  22      64.698  -3.042 -18.285  0.00  0.00      PROB  
ATOM    401 HG23 VAL P  22      65.520  -1.848 -19.404  0.00  0.00      PROB  
ATOM    402  C   VAL P  22      65.928  -0.374 -15.317  0.00  0.00      PROB  
ATOM    403  O   VAL P  22      65.225  -0.722 -14.378  0.00  0.00      PROB  
ATOM    404  N   LEU P  23      66.996   0.364 -15.138  0.00  0.00      PROB  
ATOM    405  HN  LEU P  23      67.486   0.676 -15.948  0.00  0.00      PROB  
ATOM    406  CA  LEU P  23      67.462   0.939 -13.909  0.00  0.00      PROB  
ATOM    407  HA  LEU P  23      67.708   0.137 -13.228  0.00  0.00      PROB  
ATOM    408  CB  LEU P  23      68.782   1.763 -14.093  0.00  0.00      PROB  
ATOM    409  HB1 LEU P  23      68.543   2.596 -14.788  0.00  0.00      PROB  
ATOM    410  HB2 LEU P  23      69.610   1.259 -14.634  0.00  0.00      PROB  
ATOM    411  CG  LEU P  23      69.229   2.472 -12.838  0.00  0.00      PROB  
ATOM    412  HG  LEU P  23      68.465   2.969 -12.204  0.00  0.00      PROB  
ATOM    413  CD1 LEU P  23      69.840   1.403 -11.855  0.00  0.00      PROB  
ATOM    414 HD11 LEU P  23      70.690   0.919 -12.381  0.00  0.00      PROB  
ATOM    415 HD12 LEU P  23      70.340   1.826 -10.959  0.00  0.00      PROB  
ATOM    416 HD13 LEU P  23      69.070   0.676 -11.518  0.00  0.00      PROB  
ATOM    417  CD2 LEU P  23      70.294   3.476 -13.277  0.00  0.00      PROB  
ATOM    418 HD21 LEU P  23      70.589   4.113 -12.416  0.00  0.00      PROB  
ATOM    419 HD22 LEU P  23      71.167   2.861 -13.583  0.00  0.00      PROB  
ATOM    420 HD23 LEU P  23      70.048   4.162 -14.116  0.00  0.00      PROB  
ATOM    421  C   LEU P  23      66.396   1.791 -13.280  0.00  0.00      PROB  
ATOM    422  O   LEU P  23      66.115   1.669 -12.037  0.00  0.00      PROB  
ATOM    423  N   LEU P  24      65.841   2.780 -14.118  0.00  0.00      PROB  
ATOM    424  HN  LEU P  24      66.130   2.996 -15.047  0.00  0.00      PROB  
ATOM    425  CA  LEU P  24      64.821   3.636 -13.514  0.00  0.00      PROB  
ATOM    426  HA  LEU P  24      65.254   4.046 -12.614  0.00  0.00      PROB  
ATOM    427  CB  LEU P  24      64.368   4.679 -14.641  0.00  0.00      PROB  
ATOM    428  HB1 LEU P  24      63.974   4.154 -15.537  0.00  0.00      PROB  
ATOM    429  HB2 LEU P  24      65.343   5.090 -14.981  0.00  0.00      PROB  
ATOM    430  CG  LEU P  24      63.445   5.796 -14.164  0.00  0.00      PROB  
ATOM    431  HG  LEU P  24      62.442   5.335 -14.042  0.00  0.00      PROB  
ATOM    432  CD1 LEU P  24      63.833   6.463 -12.810  0.00  0.00      PROB  
ATOM    433 HD11 LEU P  24      63.162   7.289 -12.490  0.00  0.00      PROB  
ATOM    434 HD12 LEU P  24      63.853   5.703 -12.000  0.00  0.00      PROB  
ATOM    435 HD13 LEU P  24      64.849   6.907 -12.870  0.00  0.00      PROB  
ATOM    436  CD2 LEU P  24      63.319   6.887 -15.139  0.00  0.00      PROB  
ATOM    437 HD21 LEU P  24      64.335   7.309 -15.289  0.00  0.00      PROB  
ATOM    438 HD22 LEU P  24      62.810   6.640 -16.096  0.00  0.00      PROB  
ATOM    439 HD23 LEU P  24      62.791   7.776 -14.734  0.00  0.00      PROB  
ATOM    440  C   LEU P  24      63.576   2.883 -13.141  0.00  0.00      PROB  
ATOM    441  O   LEU P  24      63.010   3.047 -12.069  0.00  0.00      PROB  
ATOM    442  N   LEU P  25      63.078   1.983 -13.955  0.00  0.00      PROB  
ATOM    443  HN  LEU P  25      63.499   1.888 -14.854  0.00  0.00      PROB  
ATOM    444  CA  LEU P  25      61.989   1.076 -13.779  0.00  0.00      PROB  
ATOM    445  HA  LEU P  25      61.095   1.613 -13.498  0.00  0.00      PROB  
ATOM    446  CB  LEU P  25      61.718   0.210 -15.111  0.00  0.00      PROB  
ATOM    447  HB1 LEU P  25      62.681  -0.096 -15.573  0.00  0.00      PROB  
ATOM    448  HB2 LEU P  25      61.383   1.023 -15.789  0.00  0.00      PROB  
ATOM    449  CG  LEU P  25      60.708  -0.954 -14.886  0.00  0.00      PROB  
ATOM    450  HG  LEU P  25      60.995  -1.540 -13.987  0.00  0.00      PROB  
ATOM    451  CD1 LEU P  25      59.187  -0.547 -14.772  0.00  0.00      PROB  
ATOM    452 HD11 LEU P  25      58.815  -0.155 -15.743  0.00  0.00      PROB  
ATOM    453 HD12 LEU P  25      58.609  -1.437 -14.444  0.00  0.00      PROB  
ATOM    454 HD13 LEU P  25      59.031   0.334 -14.113  0.00  0.00      PROB  
ATOM    455  CD2 LEU P  25      60.962  -1.926 -16.103  0.00  0.00      PROB  
ATOM    456 HD21 LEU P  25      62.056  -2.120 -16.082  0.00  0.00      PROB  
ATOM    457 HD22 LEU P  25      60.250  -2.760 -15.924  0.00  0.00      PROB  
ATOM    458 HD23 LEU P  25      60.740  -1.505 -17.107  0.00  0.00      PROB  
ATOM    459  C   LEU P  25      62.184   0.211 -12.592  0.00  0.00      PROB  
ATOM    460  O   LEU P  25      61.277  -0.120 -11.840  0.00  0.00      PROB  
ATOM    461  N   THR P  26      63.426  -0.232 -12.173  0.00  0.00      PROB  
ATOM    462  HN  THR P  26      64.165  -0.068 -12.822  0.00  0.00      PROB  
ATOM    463  CA  THR P  26      63.836  -0.951 -10.914  0.00  0.00      PROB  
ATOM    464  HA  THR P  26      63.363  -1.922 -10.899  0.00  0.00      PROB  
ATOM    465  CB  THR P  26      65.270  -1.381 -10.825  0.00  0.00      PROB  
ATOM    466  HB  THR P  26      65.949  -0.502 -10.839  0.00  0.00      PROB  
ATOM    467  OG1 THR P  26      65.585  -2.281 -11.867  0.00  0.00      PROB  
ATOM    468  HG1 THR P  26      65.571  -1.706 -12.636  0.00  0.00      PROB  
ATOM    469  CG2 THR P  26      65.625  -2.050  -9.477  0.00  0.00      PROB  
ATOM    470 HG21 THR P  26      64.957  -2.921  -9.302  0.00  0.00      PROB  
ATOM    471 HG22 THR P  26      66.653  -2.466  -9.547  0.00  0.00      PROB  
ATOM    472 HG23 THR P  26      65.631  -1.269  -8.687  0.00  0.00      PROB  
ATOM    473  C   THR P  26      63.498  -0.086  -9.688  0.00  0.00      PROB  
ATOM    474  O   THR P  26      62.916  -0.593  -8.717  0.00  0.00      PROB  
ATOM    475  N   VAL P  27      63.841   1.275  -9.708  0.00  0.00      PROB  
ATOM    476  HN  VAL P  27      64.089   1.795 -10.521  0.00  0.00      PROB  
ATOM    477  CA  VAL P  27      63.541   2.180  -8.651  0.00  0.00      PROB  
ATOM    478  HA  VAL P  27      63.647   1.692  -7.693  0.00  0.00      PROB  
ATOM    479  CB  VAL P  27      64.509   3.376  -8.600  0.00  0.00      PROB  
ATOM    480  HB  VAL P  27      64.585   3.872  -9.591  0.00  0.00      PROB  
ATOM    481  CG1 VAL P  27      64.120   4.383  -7.499  0.00  0.00      PROB  
ATOM    482 HG11 VAL P  27      64.888   5.182  -7.426  0.00  0.00      PROB  
ATOM    483 HG12 VAL P  27      63.184   4.888  -7.821  0.00  0.00      PROB  
ATOM    484 HG13 VAL P  27      63.979   3.875  -6.521  0.00  0.00      PROB  
ATOM    485  CG2 VAL P  27      65.899   2.851  -8.224  0.00  0.00      PROB  
ATOM    486 HG21 VAL P  27      66.137   1.976  -8.866  0.00  0.00      PROB  
ATOM    487 HG22 VAL P  27      66.673   3.645  -8.288  0.00  0.00      PROB  
ATOM    488 HG23 VAL P  27      65.813   2.371  -7.226  0.00  0.00      PROB  
ATOM    489  C   VAL P  27      62.081   2.629  -8.613  0.00  0.00      PROB  
ATOM    490  O   VAL P  27      61.569   2.769  -7.491  0.00  0.00      PROB  
ATOM    491  N   ALA P  28      61.487   2.671  -9.759  0.00  0.00      PROB  
ATOM    492  HN  ALA P  28      62.070   2.695 -10.568  0.00  0.00      PROB  
ATOM    493  CA  ALA P  28      60.084   2.924  -9.875  0.00  0.00      PROB  
ATOM    494  HA  ALA P  28      59.847   3.816  -9.314  0.00  0.00      PROB  
ATOM    495  CB  ALA P  28      59.859   3.130 -11.326  0.00  0.00      PROB  
ATOM    496  HB1 ALA P  28      60.248   2.289 -11.940  0.00  0.00      PROB  
ATOM    497  HB2 ALA P  28      58.772   3.254 -11.517  0.00  0.00      PROB  
ATOM    498  HB3 ALA P  28      60.435   4.029 -11.634  0.00  0.00      PROB  
ATOM    499  C   ALA P  28      59.239   1.899  -9.261  0.00  0.00      PROB  
ATOM    500  O   ALA P  28      58.203   2.162  -8.655  0.00  0.00      PROB  
ATOM    501  N   VAL P  29      59.557   0.618  -9.540  0.00  0.00      PROB  
ATOM    502  HN  VAL P  29      60.355   0.456 -10.114  0.00  0.00      PROB  
ATOM    503  CA  VAL P  29      58.855  -0.551  -8.974  0.00  0.00      PROB  
ATOM    504  HA  VAL P  29      57.805  -0.546  -9.227  0.00  0.00      PROB  
ATOM    505  CB  VAL P  29      59.293  -1.901  -9.625  0.00  0.00      PROB  
ATOM    506  HB  VAL P  29      60.337  -1.866 -10.002  0.00  0.00      PROB  
ATOM    507  CG1 VAL P  29      59.241  -3.246  -8.795  0.00  0.00      PROB  
ATOM    508 HG11 VAL P  29      58.209  -3.657  -8.841  0.00  0.00      PROB  
ATOM    509 HG12 VAL P  29      59.910  -4.031  -9.208  0.00  0.00      PROB  
ATOM    510 HG13 VAL P  29      59.575  -3.084  -7.748  0.00  0.00      PROB  
ATOM    511  CG2 VAL P  29      58.457  -1.982 -10.898  0.00  0.00      PROB  
ATOM    512 HG21 VAL P  29      58.634  -2.935 -11.440  0.00  0.00      PROB  
ATOM    513 HG22 VAL P  29      57.363  -1.996 -10.702  0.00  0.00      PROB  
ATOM    514 HG23 VAL P  29      58.719  -1.168 -11.608  0.00  0.00      PROB  
ATOM    515  C   VAL P  29      59.100  -0.558  -7.525  0.00  0.00      PROB  
ATOM    516  O   VAL P  29      58.113  -0.763  -6.770  0.00  0.00      PROB  
ATOM    517  N   GLY P  30      60.318  -0.385  -6.978  0.00  0.00      PROB  
ATOM    518  HN  GLY P  30      61.153  -0.521  -7.506  0.00  0.00      PROB  
ATOM    519  CA  GLY P  30      60.530  -0.498  -5.577  0.00  0.00      PROB  
ATOM    520  HA1 GLY P  30      61.589  -0.599  -5.393  0.00  0.00      PROB  
ATOM    521  HA2 GLY P  30      60.090  -1.455  -5.340  0.00  0.00      PROB  
ATOM    522  C   GLY P  30      59.936   0.614  -4.728  0.00  0.00      PROB  
ATOM    523  O   GLY P  30      59.364   0.416  -3.649  0.00  0.00      PROB  
ATOM    524  N   ALA P  31      59.899   1.810  -5.305  0.00  0.00      PROB  
ATOM    525  HN  ALA P  31      60.304   1.925  -6.209  0.00  0.00      PROB  
ATOM    526  CA  ALA P  31      58.979   2.806  -4.869  0.00  0.00      PROB  
ATOM    527  HA  ALA P  31      59.231   2.941  -3.827  0.00  0.00      PROB  
ATOM    528  CB  ALA P  31      59.298   4.143  -5.557  0.00  0.00      PROB  
ATOM    529  HB1 ALA P  31      60.399   4.290  -5.570  0.00  0.00      PROB  
ATOM    530  HB2 ALA P  31      59.063   4.077  -6.641  0.00  0.00      PROB  
ATOM    531  HB3 ALA P  31      58.748   4.989  -5.093  0.00  0.00      PROB  
ATOM    532  C   ALA P  31      57.453   2.525  -4.956  0.00  0.00      PROB  
ATOM    533  O   ALA P  31      56.667   2.777  -4.001  0.00  0.00      PROB  
ATOM    534  N   GLU P  32      56.958   1.903  -6.075  0.00  0.00      PROB  
ATOM    535  HN  GLU P  32      57.563   1.711  -6.843  0.00  0.00      PROB  
ATOM    536  CA  GLU P  32      55.605   1.394  -6.210  0.00  0.00      PROB  
ATOM    537  HA  GLU P  32      54.877   2.187  -6.119  0.00  0.00      PROB  
ATOM    538  CB  GLU P  32      55.299   1.082  -7.683  0.00  0.00      PROB  
ATOM    539  HB1 GLU P  32      56.049   0.408  -8.149  0.00  0.00      PROB  
ATOM    540  HB2 GLU P  32      55.380   1.980  -8.332  0.00  0.00      PROB  
ATOM    541  CG  GLU P  32      53.937   0.357  -7.924  0.00  0.00      PROB  
ATOM    542  HG1 GLU P  32      53.109   0.952  -7.482  0.00  0.00      PROB  
ATOM    543  HG2 GLU P  32      53.962  -0.637  -7.429  0.00  0.00      PROB  
ATOM    544  CD  GLU P  32      53.634   0.226  -9.404  0.00  0.00      PROB  
ATOM    545  OE1 GLU P  32      53.398  -0.913  -9.856  0.00  0.00      PROB  
ATOM    546  OE2 GLU P  32      53.735   1.284 -10.146  0.00  0.00      PROB  
ATOM    547  C   GLU P  32      55.104   0.414  -5.233  0.00  0.00      PROB  
ATOM    548  O   GLU P  32      53.979   0.539  -4.823  0.00  0.00      PROB  
ATOM    549  N   LEU P  33      55.910  -0.563  -4.771  0.00  0.00      PROB  
ATOM    550  HN  LEU P  33      56.820  -0.546  -5.177  0.00  0.00      PROB  
ATOM    551  CA  LEU P  33      55.550  -1.502  -3.796  0.00  0.00      PROB  
ATOM    552  HA  LEU P  33      54.473  -1.587  -3.768  0.00  0.00      PROB  
ATOM    553  CB  LEU P  33      56.320  -2.789  -4.273  0.00  0.00      PROB  
ATOM    554  HB1 LEU P  33      56.288  -3.588  -3.501  0.00  0.00      PROB  
ATOM    555  HB2 LEU P  33      57.412  -2.584  -4.297  0.00  0.00      PROB  
ATOM    556  CG  LEU P  33      56.055  -3.291  -5.698  0.00  0.00      PROB  
ATOM    557  HG  LEU P  33      56.112  -2.442  -6.413  0.00  0.00      PROB  
ATOM    558  CD1 LEU P  33      57.156  -4.321  -6.124  0.00  0.00      PROB  
ATOM    559 HD11 LEU P  33      56.816  -4.734  -7.098  0.00  0.00      PROB  
ATOM    560 HD12 LEU P  33      58.115  -3.778  -6.262  0.00  0.00      PROB  
ATOM    561 HD13 LEU P  33      57.332  -5.183  -5.444  0.00  0.00      PROB  
ATOM    562  CD2 LEU P  33      54.632  -3.794  -5.901  0.00  0.00      PROB  
ATOM    563 HD21 LEU P  33      54.429  -4.096  -6.951  0.00  0.00      PROB  
ATOM    564 HD22 LEU P  33      54.539  -4.661  -5.212  0.00  0.00      PROB  
ATOM    565 HD23 LEU P  33      53.971  -2.926  -5.692  0.00  0.00      PROB  
ATOM    566  C   LEU P  33      56.014  -1.224  -2.395  0.00  0.00      PROB  
ATOM    567  O   LEU P  33      55.732  -2.015  -1.492  0.00  0.00      PROB  
ATOM    568  N   THR P  34      56.713  -0.058  -2.022  0.00  0.00      PROB  
ATOM    569  HN  THR P  34      56.968   0.453  -2.839  0.00  0.00      PROB  
ATOM    570  CA  THR P  34      56.897   0.412  -0.652  0.00  0.00      PROB  
ATOM    571  HA  THR P  34      57.500  -0.299  -0.106  0.00  0.00      PROB  
ATOM    572  CB  THR P  34      57.636   1.777  -0.688  0.00  0.00      PROB  
ATOM    573  HB  THR P  34      57.207   2.494  -1.421  0.00  0.00      PROB  
ATOM    574  OG1 THR P  34      58.979   1.521  -1.160  0.00  0.00      PROB  
ATOM    575  HG1 THR P  34      58.858   1.172  -2.046  0.00  0.00      PROB  
ATOM    576  CG2 THR P  34      57.939   2.406   0.650  0.00  0.00      PROB  
ATOM    577 HG21 THR P  34      58.429   1.636   1.283  0.00  0.00      PROB  
ATOM    578 HG22 THR P  34      58.596   3.302   0.682  0.00  0.00      PROB  
ATOM    579 HG23 THR P  34      57.023   2.752   1.174  0.00  0.00      PROB  
ATOM    580  C   THR P  34      55.604   0.685   0.036  0.00  0.00      PROB  
ATOM    581  O   THR P  34      55.466   0.421   1.250  0.00  0.00      PROB  
ATOM    582  N   GLY P  35      54.629   1.286  -0.677  0.00  0.00      PROB  
ATOM    583  HN  GLY P  35      54.748   1.500  -1.644  0.00  0.00      PROB  
ATOM    584  CA  GLY P  35      53.407   1.873  -0.076  0.00  0.00      PROB  
ATOM    585  HA1 GLY P  35      52.753   2.101  -0.905  0.00  0.00      PROB  
ATOM    586  HA2 GLY P  35      53.729   2.791   0.394  0.00  0.00      PROB  
ATOM    587  C   GLY P  35      52.670   1.038   0.891  0.00  0.00      PROB  
ATOM    588  O   GLY P  35      52.334   1.542   2.008  0.00  0.00      PROB  
ATOM    589  N   PRO P  36      52.298  -0.197   0.541  0.00  0.00      PROB  
ATOM    590  CD  PRO P  36      52.188  -0.729  -0.810  0.00  0.00      PROB  
ATOM    591  HD1 PRO P  36      51.531  -0.049  -1.394  0.00  0.00      PROB  
ATOM    592  HD2 PRO P  36      53.153  -0.735  -1.361  0.00  0.00      PROB  
ATOM    593  CA  PRO P  36      51.810  -1.172   1.481  0.00  0.00      PROB  
ATOM    594  HA  PRO P  36      50.840  -0.764   1.723  0.00  0.00      PROB  
ATOM    595  CB  PRO P  36      51.762  -2.556   0.734  0.00  0.00      PROB  
ATOM    596  HB1 PRO P  36      50.927  -3.135   1.182  0.00  0.00      PROB  
ATOM    597  HB2 PRO P  36      52.780  -3.000   0.735  0.00  0.00      PROB  
ATOM    598  CG  PRO P  36      51.428  -2.046  -0.689  0.00  0.00      PROB  
ATOM    599  HG1 PRO P  36      50.343  -1.865  -0.846  0.00  0.00      PROB  
ATOM    600  HG2 PRO P  36      51.750  -2.818  -1.421  0.00  0.00      PROB  
ATOM    601  C   PRO P  36      52.383  -1.270   2.888  0.00  0.00      PROB  
ATOM    602  O   PRO P  36      51.610  -1.399   3.820  0.00  0.00      PROB  
ATOM    603  N   PHE P  37      53.741  -1.313   3.041  0.00  0.00      PROB  
ATOM    604  HN  PHE P  37      54.306  -1.270   2.220  0.00  0.00      PROB  
ATOM    605  CA  PHE P  37      54.468  -1.178   4.310  0.00  0.00      PROB  
ATOM    606  HA  PHE P  37      54.098  -2.012   4.888  0.00  0.00      PROB  
ATOM    607  CB  PHE P  37      56.019  -1.285   4.116  0.00  0.00      PROB  
ATOM    608  HB1 PHE P  37      56.575  -1.116   5.063  0.00  0.00      PROB  
ATOM    609  HB2 PHE P  37      56.299  -0.540   3.340  0.00  0.00      PROB  
ATOM    610  CG  PHE P  37      56.342  -2.708   3.655  0.00  0.00      PROB  
ATOM    611  CD1 PHE P  37      57.054  -2.946   2.447  0.00  0.00      PROB  
ATOM    612  HD1 PHE P  37      57.149  -2.035   1.876  0.00  0.00      PROB  
ATOM    613  CE1 PHE P  37      57.535  -4.203   2.081  0.00  0.00      PROB  
ATOM    614  HE1 PHE P  37      58.005  -4.292   1.113  0.00  0.00      PROB  
ATOM    615  CZ  PHE P  37      57.413  -5.295   2.987  0.00  0.00      PROB  
ATOM    616  HZ  PHE P  37      57.876  -6.204   2.633  0.00  0.00      PROB  
ATOM    617  CD2 PHE P  37      56.135  -3.777   4.520  0.00  0.00      PROB  
ATOM    618  HD2 PHE P  37      55.440  -3.676   5.340  0.00  0.00      PROB  
ATOM    619  CE2 PHE P  37      56.645  -5.082   4.173  0.00  0.00      PROB  
ATOM    620  HE2 PHE P  37      56.420  -5.898   4.844  0.00  0.00      PROB  
ATOM    621  C   PHE P  37      54.275   0.147   5.129  0.00  0.00      PROB  
ATOM    622  O   PHE P  37      54.134   0.138   6.369  0.00  0.00      PROB  
ATOM    623  N   ILE P  38      54.149   1.323   4.453  0.00  0.00      PROB  
ATOM    624  HN  ILE P  38      54.086   1.366   3.459  0.00  0.00      PROB  
ATOM    625  CA  ILE P  38      53.781   2.568   5.112  0.00  0.00      PROB  
ATOM    626  HA  ILE P  38      54.464   2.725   5.934  0.00  0.00      PROB  
ATOM    627  CB  ILE P  38      54.056   3.747   4.096  0.00  0.00      PROB  
ATOM    628  HB  ILE P  38      53.397   3.682   3.204  0.00  0.00      PROB  
ATOM    629  CG2 ILE P  38      53.779   5.080   4.866  0.00  0.00      PROB  
ATOM    630 HG21 ILE P  38      52.686   5.107   5.067  0.00  0.00      PROB  
ATOM    631 HG22 ILE P  38      54.387   5.232   5.783  0.00  0.00      PROB  
ATOM    632 HG23 ILE P  38      53.995   6.038   4.346  0.00  0.00      PROB  
ATOM    633  CG1 ILE P  38      55.496   3.586   3.585  0.00  0.00      PROB  
ATOM    634 HG11 ILE P  38      56.155   3.247   4.412  0.00  0.00      PROB  
ATOM    635 HG12 ILE P  38      55.527   2.826   2.776  0.00  0.00      PROB  
ATOM    636  CD  ILE P  38      56.015   4.888   2.985  0.00  0.00      PROB  
ATOM    637  HD1 ILE P  38      56.955   4.733   2.414  0.00  0.00      PROB  
ATOM    638  HD2 ILE P  38      55.235   5.132   2.232  0.00  0.00      PROB  
ATOM    639  HD3 ILE P  38      56.093   5.776   3.648  0.00  0.00      PROB  
ATOM    640  C   ILE P  38      52.292   2.591   5.605  0.00  0.00      PROB  
ATOM    641  O   ILE P  38      51.873   3.020   6.649  0.00  0.00      PROB  
ATOM    642  N   GLY P  39      51.452   1.814   4.842  0.00  0.00      PROB  
ATOM    643  HN  GLY P  39      51.762   1.387   3.996  0.00  0.00      PROB  
ATOM    644  CA  GLY P  39      50.102   1.467   5.310  0.00  0.00      PROB  
ATOM    645  HA1 GLY P  39      49.501   1.031   4.527  0.00  0.00      PROB  
ATOM    646  HA2 GLY P  39      49.699   2.391   5.699  0.00  0.00      PROB  
ATOM    647  C   GLY P  39      49.956   0.457   6.431  0.00  0.00      PROB  
ATOM    648  O   GLY P  39      49.038   0.470   7.266  0.00  0.00      PROB  
ATOM    649  N   LYS P  40      50.853  -0.528   6.391  0.00  0.00      PROB  
ATOM    650  HN  LYS P  40      51.441  -0.615   5.591  0.00  0.00      PROB  
ATOM    651  CA  LYS P  40      50.996  -1.490   7.440  0.00  0.00      PROB  
ATOM    652  HA  LYS P  40      50.019  -1.920   7.602  0.00  0.00      PROB  
ATOM    653  CB  LYS P  40      51.971  -2.553   7.093  0.00  0.00      PROB  
ATOM    654  HB1 LYS P  40      52.864  -1.995   6.739  0.00  0.00      PROB  
ATOM    655  HB2 LYS P  40      51.526  -3.116   6.245  0.00  0.00      PROB  
ATOM    656  CG  LYS P  40      52.324  -3.526   8.132  0.00  0.00      PROB  
ATOM    657  HG1 LYS P  40      51.438  -4.017   8.589  0.00  0.00      PROB  
ATOM    658  HG2 LYS P  40      52.905  -2.949   8.882  0.00  0.00      PROB  
ATOM    659  CD  LYS P  40      53.183  -4.791   7.581  0.00  0.00      PROB  
ATOM    660  HD1 LYS P  40      54.146  -4.556   7.079  0.00  0.00      PROB  
ATOM    661  HD2 LYS P  40      52.514  -5.348   6.891  0.00  0.00      PROB  
ATOM    662  CE  LYS P  40      53.664  -5.684   8.774  0.00  0.00      PROB  
ATOM    663  HE1 LYS P  40      54.514  -6.272   8.366  0.00  0.00      PROB  
ATOM    664  HE2 LYS P  40      52.890  -6.334   9.237  0.00  0.00      PROB  
ATOM    665  NZ  LYS P  40      54.168  -4.920   9.978  0.00  0.00      PROB  
ATOM    666  HZ1 LYS P  40      54.785  -5.573  10.503  0.00  0.00      PROB  
ATOM    667  HZ2 LYS P  40      54.737  -4.099   9.688  0.00  0.00      PROB  
ATOM    668  HZ3 LYS P  40      53.363  -4.559  10.528  0.00  0.00      PROB  
ATOM    669  C   LYS P  40      51.236  -0.870   8.774  0.00  0.00      PROB  
ATOM    670  O   LYS P  40      50.618  -1.138   9.812  0.00  0.00      PROB  
ATOM    671  N   LYS P  41      52.170   0.088   8.790  0.00  0.00      PROB  
ATOM    672  HN  LYS P  41      52.652   0.281   7.939  0.00  0.00      PROB  
ATOM    673  CA  LYS P  41      52.480   0.883   9.982  0.00  0.00      PROB  
ATOM    674  HA  LYS P  41      52.699   0.253  10.832  0.00  0.00      PROB  
ATOM    675  CB  LYS P  41      53.646   1.902   9.672  0.00  0.00      PROB  
ATOM    676  HB1 LYS P  41      53.360   2.565   8.827  0.00  0.00      PROB  
ATOM    677  HB2 LYS P  41      54.512   1.294   9.332  0.00  0.00      PROB  
ATOM    678  CG  LYS P  41      54.010   2.883  10.787  0.00  0.00      PROB  
ATOM    679  HG1 LYS P  41      53.122   3.402  11.206  0.00  0.00      PROB  
ATOM    680  HG2 LYS P  41      54.693   3.531  10.197  0.00  0.00      PROB  
ATOM    681  CD  LYS P  41      54.876   2.291  11.894  0.00  0.00      PROB  
ATOM    682  HD1 LYS P  41      55.708   1.727  11.420  0.00  0.00      PROB  
ATOM    683  HD2 LYS P  41      54.211   1.586  12.437  0.00  0.00      PROB  
ATOM    684  CE  LYS P  41      55.632   3.178  12.830  0.00  0.00      PROB  
ATOM    685  HE1 LYS P  41      54.960   3.761  13.496  0.00  0.00      PROB  
ATOM    686  HE2 LYS P  41      56.235   3.851  12.184  0.00  0.00      PROB  
ATOM    687  NZ  LYS P  41      56.567   2.522  13.707  0.00  0.00      PROB  
ATOM    688  HZ1 LYS P  41      55.962   1.990  14.366  0.00  0.00      PROB  
ATOM    689  HZ2 LYS P  41      57.218   1.945  13.137  0.00  0.00      PROB  
ATOM    690  HZ3 LYS P  41      57.233   3.110  14.247  0.00  0.00      PROB  
ATOM    691  C   LYS P  41      51.305   1.644  10.655  0.00  0.00      PROB  
ATOM    692  O   LYS P  41      51.176   1.593  11.893  0.00  0.00      PROB  
ATOM    693  N   MET P  42      50.410   2.238   9.786  0.00  0.00      PROB  
ATOM    694  HN  MET P  42      50.740   2.343   8.851  0.00  0.00      PROB  
ATOM    695  CA  MET P  42      49.093   2.778  10.109  0.00  0.00      PROB  
ATOM    696  HA  MET P  42      49.309   3.577  10.804  0.00  0.00      PROB  
ATOM    697  CB  MET P  42      48.453   3.172   8.766  0.00  0.00      PROB  
ATOM    698  HB1 MET P  42      47.894   2.414   8.178  0.00  0.00      PROB  
ATOM    699  HB2 MET P  42      49.293   3.295   8.049  0.00  0.00      PROB  
ATOM    700  CG  MET P  42      47.639   4.386   8.912  0.00  0.00      PROB  
ATOM    701  HG1 MET P  42      48.351   5.228   9.047  0.00  0.00      PROB  
ATOM    702  HG2 MET P  42      47.008   4.371   9.826  0.00  0.00      PROB  
ATOM    703  SD  MET P  42      46.613   4.737   7.470  0.00  0.00      PROB  
ATOM    704  CE  MET P  42      47.950   4.776   6.294  0.00  0.00      PROB  
ATOM    705  HE1 MET P  42      48.232   3.728   6.056  0.00  0.00      PROB  
ATOM    706  HE2 MET P  42      47.525   5.142   5.335  0.00  0.00      PROB  
ATOM    707  HE3 MET P  42      48.818   5.381   6.631  0.00  0.00      PROB  
ATOM    708  C   MET P  42      48.288   1.753  10.765  0.00  0.00      PROB  
ATOM    709  O   MET P  42      47.682   1.989  11.807  0.00  0.00      PROB  
ATOM    710  N   ILE P  43      48.217   0.488  10.246  0.00  0.00      PROB  
ATOM    711  HN  ILE P  43      48.869   0.258   9.528  0.00  0.00      PROB  
ATOM    712  CA  ILE P  43      47.408  -0.526  10.857  0.00  0.00      PROB  
ATOM    713  HA  ILE P  43      46.403  -0.173  11.037  0.00  0.00      PROB  
ATOM    714  CB  ILE P  43      47.164  -1.734   9.948  0.00  0.00      PROB  
ATOM    715  HB  ILE P  43      48.182  -1.893   9.533  0.00  0.00      PROB  
ATOM    716  CG2 ILE P  43      46.723  -3.066  10.662  0.00  0.00      PROB  
ATOM    717 HG21 ILE P  43      46.537  -3.944  10.006  0.00  0.00      PROB  
ATOM    718 HG22 ILE P  43      47.472  -3.303  11.447  0.00  0.00      PROB  
ATOM    719 HG23 ILE P  43      45.790  -2.863  11.230  0.00  0.00      PROB  
ATOM    720  CG1 ILE P  43      45.956  -1.208   9.015  0.00  0.00      PROB  
ATOM    721 HG11 ILE P  43      46.243  -0.233   8.566  0.00  0.00      PROB  
ATOM    722 HG12 ILE P  43      45.054  -1.112   9.656  0.00  0.00      PROB  
ATOM    723  CD  ILE P  43      45.659  -2.155   7.783  0.00  0.00      PROB  
ATOM    724  HD1 ILE P  43      46.574  -2.539   7.283  0.00  0.00      PROB  
ATOM    725  HD2 ILE P  43      45.141  -3.033   8.224  0.00  0.00      PROB  
ATOM    726  HD3 ILE P  43      45.054  -1.655   6.997  0.00  0.00      PROB  
ATOM    727  C   ILE P  43      47.902  -0.925  12.272  0.00  0.00      PROB  
ATOM    728  O   ILE P  43      47.154  -0.870  13.294  0.00  0.00      PROB  
ATOM    729  N   ASP P  44      49.278  -1.204  12.271  0.00  0.00      PROB  
ATOM    730  HN  ASP P  44      49.735  -1.172  11.385  0.00  0.00      PROB  
ATOM    731  CA  ASP P  44      50.019  -1.702  13.444  0.00  0.00      PROB  
ATOM    732  HA  ASP P  44      49.375  -2.439  13.900  0.00  0.00      PROB  
ATOM    733  CB  ASP P  44      51.330  -2.417  13.019  0.00  0.00      PROB  
ATOM    734  HB1 ASP P  44      51.993  -2.545  13.901  0.00  0.00      PROB  
ATOM    735  HB2 ASP P  44      51.678  -1.692  12.252  0.00  0.00      PROB  
ATOM    736  CG  ASP P  44      51.126  -3.753  12.237  0.00  0.00      PROB  
ATOM    737  OD1 ASP P  44      50.072  -4.391  12.551  0.00  0.00      PROB  
ATOM    738  OD2 ASP P  44      51.999  -4.134  11.448  0.00  0.00      PROB  
ATOM    739  C   ASP P  44      50.229  -0.737  14.661  0.00  0.00      PROB  
ATOM    740  O   ASP P  44      49.983  -1.039  15.794  0.00  0.00      PROB  
ATOM    741  N   ASP P  45      50.738   0.462  14.396  0.00  0.00      PROB  
ATOM    742  HN  ASP P  45      50.997   0.768  13.483  0.00  0.00      PROB  
ATOM    743  CA  ASP P  45      51.010   1.338  15.514  0.00  0.00      PROB  
ATOM    744  HA  ASP P  45      51.098   0.801  16.447  0.00  0.00      PROB  
ATOM    745  CB  ASP P  45      52.408   2.013  15.221  0.00  0.00      PROB  
ATOM    746  HB1 ASP P  45      52.608   2.960  15.766  0.00  0.00      PROB  
ATOM    747  HB2 ASP P  45      52.542   2.249  14.144  0.00  0.00      PROB  
ATOM    748  CG  ASP P  45      53.458   1.088  15.550  0.00  0.00      PROB  
ATOM    749  OD1 ASP P  45      54.614   1.524  15.200  0.00  0.00      PROB  
ATOM    750  OD2 ASP P  45      53.306  -0.038  16.082  0.00  0.00      PROB  
ATOM    751  C   ASP P  45      49.982   2.413  15.818  0.00  0.00      PROB  
ATOM    752  O   ASP P  45      50.078   3.113  16.817  0.00  0.00      PROB  
ATOM    753  N   HSD P  46      48.959   2.488  14.923  0.00  0.00      PROB  
ATOM    754  HN  HSD P  46      48.982   1.955  14.080  0.00  0.00      PROB  
ATOM    755  CA  HSD P  46      47.776   3.351  15.162  0.00  0.00      PROB  
ATOM    756  HA  HSD P  46      47.957   3.798  16.128  0.00  0.00      PROB  
ATOM    757  CB  HSD P  46      47.663   4.468  14.117  0.00  0.00      PROB  
ATOM    758  HB1 HSD P  46      46.820   5.189  14.053  0.00  0.00      PROB  
ATOM    759  HB2 HSD P  46      47.772   3.955  13.137  0.00  0.00      PROB  
ATOM    760  ND1 HSD P  46      49.495   5.788  15.261  0.00  0.00      PROB  
ATOM    761  HD1 HSD P  46      49.058   5.752  16.160  0.00  0.00      PROB  
ATOM    762  CG  HSD P  46      48.868   5.325  14.103  0.00  0.00      PROB  
ATOM    763  CE1 HSD P  46      50.677   6.345  14.912  0.00  0.00      PROB  
ATOM    764  HE1 HSD P  46      51.146   6.839  15.763  0.00  0.00      PROB  
ATOM    765  NE2 HSD P  46      50.940   6.272  13.598  0.00  0.00      PROB  
ATOM    766  CD2 HSD P  46      49.827   5.568  13.110  0.00  0.00      PROB  
ATOM    767  HD2 HSD P  46      49.737   5.508  12.032  0.00  0.00      PROB  
ATOM    768  C   HSD P  46      46.484   2.643  15.311  0.00  0.00      PROB  
ATOM    769  O   HSD P  46      45.917   2.568  16.448  0.00  0.00      PROB  
ATOM    770  N   ILE P  47      45.990   2.028  14.242  0.00  0.00      PROB  
ATOM    771  HN  ILE P  47      46.457   2.096  13.364  0.00  0.00      PROB  
ATOM    772  CA  ILE P  47      44.625   1.459  14.160  0.00  0.00      PROB  
ATOM    773  HA  ILE P  47      44.007   2.245  14.569  0.00  0.00      PROB  
ATOM    774  CB  ILE P  47      44.191   1.121  12.759  0.00  0.00      PROB  
ATOM    775  HB  ILE P  47      44.926   0.372  12.394  0.00  0.00      PROB  
ATOM    776  CG2 ILE P  47      42.823   0.352  12.759  0.00  0.00      PROB  
ATOM    777 HG21 ILE P  47      42.523   0.451  11.693  0.00  0.00      PROB  
ATOM    778 HG22 ILE P  47      42.936  -0.734  12.963  0.00  0.00      PROB  
ATOM    779 HG23 ILE P  47      42.032   0.792  13.403  0.00  0.00      PROB  
ATOM    780  CG1 ILE P  47      44.222   2.391  11.841  0.00  0.00      PROB  
ATOM    781 HG11 ILE P  47      45.055   3.053  12.161  0.00  0.00      PROB  
ATOM    782 HG12 ILE P  47      43.252   2.863  12.107  0.00  0.00      PROB  
ATOM    783  CD  ILE P  47      44.322   1.983  10.369  0.00  0.00      PROB  
ATOM    784  HD1 ILE P  47      43.678   1.167   9.976  0.00  0.00      PROB  
ATOM    785  HD2 ILE P  47      44.025   2.904   9.824  0.00  0.00      PROB  
ATOM    786  HD3 ILE P  47      45.384   1.760  10.129  0.00  0.00      PROB  
ATOM    787  C   ILE P  47      44.371   0.332  15.223  0.00  0.00      PROB  
ATOM    788  O   ILE P  47      43.349   0.216  15.907  0.00  0.00      PROB  
ATOM    789  N   LEU P  48      45.422  -0.520  15.438  0.00  0.00      PROB  
ATOM    790  HN  LEU P  48      46.201  -0.360  14.837  0.00  0.00      PROB  
ATOM    791  CA  LEU P  48      45.522  -1.442  16.460  0.00  0.00      PROB  
ATOM    792  HA  LEU P  48      44.645  -1.515  17.086  0.00  0.00      PROB  
ATOM    793  CB  LEU P  48      45.899  -2.808  15.806  0.00  0.00      PROB  
ATOM    794  HB1 LEU P  48      46.197  -3.561  16.567  0.00  0.00      PROB  
ATOM    795  HB2 LEU P  48      46.798  -2.643  15.173  0.00  0.00      PROB  
ATOM    796  CG  LEU P  48      44.868  -3.393  14.743  0.00  0.00      PROB  
ATOM    797  HG  LEU P  48      44.932  -2.760  13.832  0.00  0.00      PROB  
ATOM    798  CD1 LEU P  48      45.324  -4.732  14.318  0.00  0.00      PROB  
ATOM    799 HD11 LEU P  48      46.411  -4.742  14.091  0.00  0.00      PROB  
ATOM    800 HD12 LEU P  48      45.189  -5.395  15.198  0.00  0.00      PROB  
ATOM    801 HD13 LEU P  48      44.643  -5.128  13.534  0.00  0.00      PROB  
ATOM    802  CD2 LEU P  48      43.405  -3.382  15.180  0.00  0.00      PROB  
ATOM    803 HD21 LEU P  48      43.130  -2.365  15.535  0.00  0.00      PROB  
ATOM    804 HD22 LEU P  48      42.804  -3.711  14.306  0.00  0.00      PROB  
ATOM    805 HD23 LEU P  48      43.227  -4.098  16.010  0.00  0.00      PROB  
ATOM    806  C   LEU P  48      46.628  -1.140  17.438  0.00  0.00      PROB  
ATOM    807  O   LEU P  48      47.186  -1.972  18.192  0.00  0.00      PROB  
ATOM    808  N   GLY P  49      47.098   0.123  17.431  0.00  0.00      PROB  
ATOM    809  HN  GLY P  49      46.704   0.587  16.642  0.00  0.00      PROB  
ATOM    810  CA  GLY P  49      48.076   0.700  18.250  0.00  0.00      PROB  
ATOM    811  HA1 GLY P  49      48.342   1.677  17.873  0.00  0.00      PROB  
ATOM    812  HA2 GLY P  49      48.917   0.028  18.329  0.00  0.00      PROB  
ATOM    813  C   GLY P  49      47.557   0.815  19.680  0.00  0.00      PROB  
ATOM    814  O   GLY P  49      48.296   0.806  20.722  0.00  0.00      PROB  
ATOM    815  N   ILE P  50      46.185   0.912  19.949  0.00  0.00      PROB  
ATOM    816  HN  ILE P  50      45.503   1.022  19.229  0.00  0.00      PROB  
ATOM    817  CA  ILE P  50      45.695   1.041  21.283  0.00  0.00      PROB  
ATOM    818  HA  ILE P  50      46.487   1.612  21.743  0.00  0.00      PROB  
ATOM    819  CB  ILE P  50      44.347   1.749  21.387  0.00  0.00      PROB  
ATOM    820  HB  ILE P  50      44.107   2.023  22.436  0.00  0.00      PROB  
ATOM    821  CG2 ILE P  50      44.524   3.115  20.576  0.00  0.00      PROB  
ATOM    822 HG21 ILE P  50      45.424   3.622  20.985  0.00  0.00      PROB  
ATOM    823 HG22 ILE P  50      44.548   2.930  19.480  0.00  0.00      PROB  
ATOM    824 HG23 ILE P  50      43.597   3.721  20.662  0.00  0.00      PROB  
ATOM    825  CG1 ILE P  50      43.254   0.838  20.751  0.00  0.00      PROB  
ATOM    826 HG11 ILE P  50      43.546   0.328  19.808  0.00  0.00      PROB  
ATOM    827 HG12 ILE P  50      42.404   1.513  20.513  0.00  0.00      PROB  
ATOM    828  CD  ILE P  50      42.506  -0.108  21.681  0.00  0.00      PROB  
ATOM    829  HD1 ILE P  50      41.589  -0.420  21.139  0.00  0.00      PROB  
ATOM    830  HD2 ILE P  50      43.078  -1.051  21.816  0.00  0.00      PROB  
ATOM    831  HD3 ILE P  50      42.284   0.369  22.660  0.00  0.00      PROB  
ATOM    832  C   ILE P  50      45.714  -0.272  22.067  0.00  0.00      PROB  
ATOM    833  O   ILE P  50      45.511  -0.228  23.246  0.00  0.00      PROB  
ATOM    834  N   GLU P  51      45.991  -1.370  21.393  0.00  0.00      PROB  
ATOM    835  HN  GLU P  51      46.201  -1.386  20.418  0.00  0.00      PROB  
ATOM    836  CA  GLU P  51      46.080  -2.678  21.973  0.00  0.00      PROB  
ATOM    837  HA  GLU P  51      45.394  -2.662  22.807  0.00  0.00      PROB  
ATOM    838  CB  GLU P  51      45.728  -3.839  20.926  0.00  0.00      PROB  
ATOM    839  HB1 GLU P  51      45.800  -4.844  21.394  0.00  0.00      PROB  
ATOM    840  HB2 GLU P  51      46.376  -3.620  20.051  0.00  0.00      PROB  
ATOM    841  CG  GLU P  51      44.273  -3.770  20.463  0.00  0.00      PROB  
ATOM    842  HG1 GLU P  51      44.067  -2.968  19.723  0.00  0.00      PROB  
ATOM    843  HG2 GLU P  51      43.570  -3.593  21.304  0.00  0.00      PROB  
ATOM    844  CD  GLU P  51      43.854  -5.013  19.672  0.00  0.00      PROB  
ATOM    845  OE1 GLU P  51      42.595  -5.110  19.389  0.00  0.00      PROB  
ATOM    846  OE2 GLU P  51      44.691  -5.898  19.346  0.00  0.00      PROB  
ATOM    847  C   GLU P  51      47.431  -2.842  22.515  0.00  0.00      PROB  
ATOM    848  O   GLU P  51      47.807  -3.872  23.135  0.00  0.00      PROB  
ATOM    849  N   LYS P  52      48.266  -1.919  22.290  0.00  0.00      PROB  
ATOM    850  HN  LYS P  52      48.059  -1.062  21.824  0.00  0.00      PROB  
ATOM    851  CA  LYS P  52      49.525  -1.754  23.093  0.00  0.00      PROB  
ATOM    852  HA  LYS P  52      49.995  -2.726  23.087  0.00  0.00      PROB  
ATOM    853  CB  LYS P  52      50.596  -0.809  22.332  0.00  0.00      PROB  
ATOM    854  HB1 LYS P  52      51.473  -0.578  22.973  0.00  0.00      PROB  
ATOM    855  HB2 LYS P  52      50.118   0.188  22.232  0.00  0.00      PROB  
ATOM    856  CG  LYS P  52      50.896  -1.273  20.896  0.00  0.00      PROB  
ATOM    857  HG1 LYS P  52      49.998  -1.131  20.258  0.00  0.00      PROB  
ATOM    858  HG2 LYS P  52      51.124  -2.359  20.841  0.00  0.00      PROB  
ATOM    859  CD  LYS P  52      52.187  -0.588  20.413  0.00  0.00      PROB  
ATOM    860  HD1 LYS P  52      52.958  -0.489  21.206  0.00  0.00      PROB  
ATOM    861  HD2 LYS P  52      51.853   0.471  20.450  0.00  0.00      PROB  
ATOM    862  CE  LYS P  52      52.776  -1.035  19.088  0.00  0.00      PROB  
ATOM    863  HE1 LYS P  52      51.940  -0.914  18.367  0.00  0.00      PROB  
ATOM    864  HE2 LYS P  52      53.074  -2.098  19.216  0.00  0.00      PROB  
ATOM    865  NZ  LYS P  52      53.972  -0.405  18.625  0.00  0.00      PROB  
ATOM    866  HZ1 LYS P  52      54.024   0.604  18.875  0.00  0.00      PROB  
ATOM    867  HZ2 LYS P  52      54.805  -0.914  18.985  0.00  0.00      PROB  
ATOM    868  HZ3 LYS P  52      54.026  -0.512  17.592  0.00  0.00      PROB  
ATOM    869  C   LYS P  52      49.403  -1.293  24.483  0.00  0.00      PROB  
ATOM    870  O   LYS P  52      48.424  -0.660  24.897  0.00  0.00      PROB  
ATOM    871  N   THR P  53      50.394  -1.683  25.375  0.00  0.00      PROB  
ATOM    872  HN  THR P  53      51.188  -2.226  25.113  0.00  0.00      PROB  
ATOM    873  CA  THR P  53      50.369  -1.393  26.859  0.00  0.00      PROB  
ATOM    874  HA  THR P  53      49.429  -1.809  27.191  0.00  0.00      PROB  
ATOM    875  CB  THR P  53      51.625  -2.089  27.600  0.00  0.00      PROB  
ATOM    876  HB  THR P  53      52.567  -1.515  27.466  0.00  0.00      PROB  
ATOM    877  OG1 THR P  53      51.894  -3.362  27.007  0.00  0.00      PROB  
ATOM    878  HG1 THR P  53      52.398  -3.210  26.205  0.00  0.00      PROB  
ATOM    879  CG2 THR P  53      51.215  -2.389  29.072  0.00  0.00      PROB  
ATOM    880 HG21 THR P  53      50.279  -2.981  29.155  0.00  0.00      PROB  
ATOM    881 HG22 THR P  53      52.011  -2.971  29.582  0.00  0.00      PROB  
ATOM    882 HG23 THR P  53      51.100  -1.444  29.644  0.00  0.00      PROB  
ATOM    883  C   THR P  53      50.213   0.027  27.231  0.00  0.00      PROB  
ATOM    884  O   THR P  53      51.035   0.838  26.761  0.00  0.00      PROB  
ATOM    885  N   TRP P  54      49.424   0.304  28.263  0.00  0.00      PROB  
ATOM    886  HN  TRP P  54      48.969  -0.342  28.871  0.00  0.00      PROB  
ATOM    887  CA  TRP P  54      49.459   1.654  28.876  0.00  0.00      PROB  
ATOM    888  HA  TRP P  54      50.072   2.376  28.357  0.00  0.00      PROB  
ATOM    889  CB  TRP P  54      48.014   1.962  29.040  0.00  0.00      PROB  
ATOM    890  HB1 TRP P  54      47.966   2.909  29.619  0.00  0.00      PROB  
ATOM    891  HB2 TRP P  54      47.593   1.114  29.620  0.00  0.00      PROB  
ATOM    892  CG  TRP P  54      47.314   2.098  27.662  0.00  0.00      PROB  
ATOM    893  CD1 TRP P  54      46.377   1.216  27.096  0.00  0.00      PROB  
ATOM    894  HD1 TRP P  54      46.129   0.220  27.431  0.00  0.00      PROB  
ATOM    895  NE1 TRP P  54      45.999   1.738  25.823  0.00  0.00      PROB  
ATOM    896  HE1 TRP P  54      45.585   1.292  25.059  0.00  0.00      PROB  
ATOM    897  CE2 TRP P  54      46.702   2.919  25.540  0.00  0.00      PROB  
ATOM    898  CD2 TRP P  54      47.446   3.222  26.758  0.00  0.00      PROB  
ATOM    899  CE3 TRP P  54      48.225   4.384  26.752  0.00  0.00      PROB  
ATOM    900  HE3 TRP P  54      48.848   4.645  27.594  0.00  0.00      PROB  
ATOM    901  CZ3 TRP P  54      48.258   5.270  25.631  0.00  0.00      PROB  
ATOM    902  HZ3 TRP P  54      48.497   6.320  25.712  0.00  0.00      PROB  
ATOM    903  CZ2 TRP P  54      46.558   3.841  24.514  0.00  0.00      PROB  
ATOM    904  HZ2 TRP P  54      45.797   3.780  23.750  0.00  0.00      PROB  
ATOM    905  CH2 TRP P  54      47.370   4.969  24.560  0.00  0.00      PROB  
ATOM    906  HH2 TRP P  54      47.344   5.725  23.789  0.00  0.00      PROB  
ATOM    907  C   TRP P  54      49.999   1.498  30.263  0.00  0.00      PROB  
ATOM    908  O   TRP P  54      49.718   0.543  30.984  0.00  0.00      PROB  
ATOM    909  N   TYR P  55      50.875   2.437  30.612  0.00  0.00      PROB  
ATOM    910  HN  TYR P  55      51.111   3.265  30.108  0.00  0.00      PROB  
ATOM    911  CA  TYR P  55      51.368   2.442  31.960  0.00  0.00      PROB  
ATOM    912  HA  TYR P  55      51.223   1.529  32.519  0.00  0.00      PROB  
ATOM    913  CB  TYR P  55      52.979   2.721  31.995  0.00  0.00      PROB  
ATOM    914  HB1 TYR P  55      53.448   2.699  33.002  0.00  0.00      PROB  
ATOM    915  HB2 TYR P  55      53.038   3.696  31.465  0.00  0.00      PROB  
ATOM    916  CG  TYR P  55      53.723   1.706  31.140  0.00  0.00      PROB  
ATOM    917  CD1 TYR P  55      54.681   2.162  30.174  0.00  0.00      PROB  
ATOM    918  HD1 TYR P  55      54.572   3.220  29.991  0.00  0.00      PROB  
ATOM    919  CE1 TYR P  55      55.467   1.283  29.474  0.00  0.00      PROB  
ATOM    920  HE1 TYR P  55      56.117   1.661  28.699  0.00  0.00      PROB  
ATOM    921  CZ  TYR P  55      55.425  -0.097  29.811  0.00  0.00      PROB  
ATOM    922  OH  TYR P  55      56.164  -1.085  29.100  0.00  0.00      PROB  
ATOM    923  HH  TYR P  55      56.704  -0.626  28.452  0.00  0.00      PROB  
ATOM    924  CD2 TYR P  55      53.737   0.335  31.461  0.00  0.00      PROB  
ATOM    925  HD2 TYR P  55      53.154  -0.034  32.291  0.00  0.00      PROB  
ATOM    926  CE2 TYR P  55      54.609  -0.606  30.839  0.00  0.00      PROB  
ATOM    927  HE2 TYR P  55      54.501  -1.672  30.973  0.00  0.00      PROB  
ATOM    928  C   TYR P  55      50.802   3.648  32.672  0.00  0.00      PROB  
ATOM    929  O   TYR P  55      50.804   4.767  32.200  0.00  0.00      PROB  
ATOM    930  N   GLU P  56      50.318   3.434  33.870  0.00  0.00      PROB  
ATOM    931  HN  GLU P  56      50.393   2.494  34.194  0.00  0.00      PROB  
ATOM    932  CA  GLU P  56      49.935   4.512  34.780  0.00  0.00      PROB  
ATOM    933  HA  GLU P  56      49.073   5.043  34.404  0.00  0.00      PROB  
ATOM    934  CB  GLU P  56      49.645   3.934  36.140  0.00  0.00      PROB  
ATOM    935  HB1 GLU P  56      49.320   4.719  36.856  0.00  0.00      PROB  
ATOM    936  HB2 GLU P  56      50.453   3.326  36.603  0.00  0.00      PROB  
ATOM    937  CG  GLU P  56      48.296   3.122  36.050  0.00  0.00      PROB  
ATOM    938  HG1 GLU P  56      48.299   2.290  35.313  0.00  0.00      PROB  
ATOM    939  HG2 GLU P  56      47.603   3.878  35.624  0.00  0.00      PROB  
ATOM    940  CD  GLU P  56      47.839   2.534  37.321  0.00  0.00      PROB  
ATOM    941  OE1 GLU P  56      47.170   1.440  37.284  0.00  0.00      PROB  
ATOM    942  OE2 GLU P  56      48.177   3.013  38.393  0.00  0.00      PROB  
ATOM    943  C   GLU P  56      51.084   5.587  35.045  0.00  0.00      PROB  
ATOM    944  O   GLU P  56      52.234   5.222  35.319  0.00  0.00      PROB  
ATOM    945  N   ALA P  57      50.809   6.892  34.943  0.00  0.00      PROB  
ATOM    946  HN  ALA P  57      49.894   7.245  34.764  0.00  0.00      PROB  
ATOM    947  CA  ALA P  57      51.706   7.964  35.079  0.00  0.00      PROB  
ATOM    948  HA  ALA P  57      52.587   7.555  35.551  0.00  0.00      PROB  
ATOM    949  CB  ALA P  57      52.050   8.414  33.740  0.00  0.00      PROB  
ATOM    950  HB1 ALA P  57      52.195   7.538  33.072  0.00  0.00      PROB  
ATOM    951  HB2 ALA P  57      51.248   9.092  33.379  0.00  0.00      PROB  
ATOM    952  HB3 ALA P  57      52.992   8.999  33.678  0.00  0.00      PROB  
ATOM    953  C   ALA P  57      51.106   9.001  35.995  0.00  0.00      PROB  
ATOM    954  O   ALA P  57      49.899   9.273  36.002  0.00  0.00      PROB  
ATOM    955  N   ALA P  58      51.981   9.572  36.823  0.00  0.00      PROB  
ATOM    956  HN  ALA P  58      52.845   9.130  37.051  0.00  0.00      PROB  
ATOM    957  CA  ALA P  58      51.659  10.744  37.637  0.00  0.00      PROB  
ATOM    958  HA  ALA P  58      50.634  10.748  37.978  0.00  0.00      PROB  
ATOM    959  CB  ALA P  58      52.661  10.888  38.879  0.00  0.00      PROB  
ATOM    960  HB1 ALA P  58      52.231  11.690  39.516  0.00  0.00      PROB  
ATOM    961  HB2 ALA P  58      52.782   9.956  39.472  0.00  0.00      PROB  
ATOM    962  HB3 ALA P  58      53.651  11.125  38.433  0.00  0.00      PROB  
ATOM    963  C   ALA P  58      51.718  12.043  36.660  0.00  0.00      PROB  
ATOM    964  O   ALA P  58      50.964  13.001  36.787  0.00  0.00      PROB  
ATOM    965  N   GLU P  59      52.716  12.024  35.724  0.00  0.00      PROB  
ATOM    966  HN  GLU P  59      53.404  11.303  35.684  0.00  0.00      PROB  
ATOM    967  CA  GLU P  59      52.944  12.986  34.688  0.00  0.00      PROB  
ATOM    968  HA  GLU P  59      52.764  13.931  35.180  0.00  0.00      PROB  
ATOM    969  CB  GLU P  59      54.371  12.965  34.109  0.00  0.00      PROB  
ATOM    970  HB1 GLU P  59      54.528  11.999  33.583  0.00  0.00      PROB  
ATOM    971  HB2 GLU P  59      55.090  12.977  34.956  0.00  0.00      PROB  
ATOM    972  CG  GLU P  59      54.807  13.931  33.025  0.00  0.00      PROB  
ATOM    973  HG1 GLU P  59      54.171  13.761  32.130  0.00  0.00      PROB  
ATOM    974  HG2 GLU P  59      55.864  13.823  32.703  0.00  0.00      PROB  
ATOM    975  CD  GLU P  59      54.747  15.430  33.468  0.00  0.00      PROB  
ATOM    976  OE1 GLU P  59      53.745  16.125  33.242  0.00  0.00      PROB  
ATOM    977  OE2 GLU P  59      55.796  15.926  34.003  0.00  0.00      PROB  
ATOM    978  C   GLU P  59      51.851  12.986  33.578  0.00  0.00      PROB  
ATOM    979  O   GLU P  59      51.397  11.997  33.093  0.00  0.00      PROB  
ATOM    980  N   LYS P  60      51.591  14.178  33.182  0.00  0.00      PROB  
ATOM    981  HN  LYS P  60      52.081  14.974  33.527  0.00  0.00      PROB  
ATOM    982  CA  LYS P  60      50.453  14.537  32.414  0.00  0.00      PROB  
ATOM    983  HA  LYS P  60      49.676  13.790  32.492  0.00  0.00      PROB  
ATOM    984  CB  LYS P  60      49.883  15.875  33.026  0.00  0.00      PROB  
ATOM    985  HB1 LYS P  60      49.066  16.318  32.418  0.00  0.00      PROB  
ATOM    986  HB2 LYS P  60      50.744  16.578  33.020  0.00  0.00      PROB  
ATOM    987  CG  LYS P  60      49.380  15.678  34.483  0.00  0.00      PROB  
ATOM    988  HG1 LYS P  60      49.001  16.611  34.952  0.00  0.00      PROB  
ATOM    989  HG2 LYS P  60      50.260  15.584  35.155  0.00  0.00      PROB  
ATOM    990  CD  LYS P  60      48.426  14.536  34.725  0.00  0.00      PROB  
ATOM    991  HD1 LYS P  60      48.905  13.552  34.534  0.00  0.00      PROB  
ATOM    992  HD2 LYS P  60      47.710  14.679  33.887  0.00  0.00      PROB  
ATOM    993  CE  LYS P  60      47.587  14.614  35.946  0.00  0.00      PROB  
ATOM    994  HE1 LYS P  60      46.652  14.015  35.924  0.00  0.00      PROB  
ATOM    995  HE2 LYS P  60      47.263  15.670  36.063  0.00  0.00      PROB  
ATOM    996  NZ  LYS P  60      48.305  14.223  37.129  0.00  0.00      PROB  
ATOM    997  HZ1 LYS P  60      47.835  14.647  37.954  0.00  0.00      PROB  
ATOM    998  HZ2 LYS P  60      48.238  13.198  37.293  0.00  0.00      PROB  
ATOM    999  HZ3 LYS P  60      49.247  14.663  37.143  0.00  0.00      PROB  
ATOM   1000  C   LYS P  60      50.894  14.722  30.981  0.00  0.00      PROB  
ATOM   1001  O   LYS P  60      50.418  15.661  30.300  0.00  0.00      PROB  
ATOM   1002  N   ASP P  61      51.900  13.928  30.476  0.00  0.00      PROB  
ATOM   1003  HN  ASP P  61      52.234  13.193  31.060  0.00  0.00      PROB  
ATOM   1004  CA  ASP P  61      52.601  13.996  29.248  0.00  0.00      PROB  
ATOM   1005  HA  ASP P  61      53.191  14.900  29.301  0.00  0.00      PROB  
ATOM   1006  CB  ASP P  61      53.535  12.787  29.169  0.00  0.00      PROB  
ATOM   1007  HB1 ASP P  61      52.956  11.841  29.104  0.00  0.00      PROB  
ATOM   1008  HB2 ASP P  61      54.035  12.747  30.161  0.00  0.00      PROB  
ATOM   1009  CG  ASP P  61      54.599  12.850  28.062  0.00  0.00      PROB  
ATOM   1010  OD1 ASP P  61      55.356  13.849  28.067  0.00  0.00      PROB  
ATOM   1011  OD2 ASP P  61      54.700  11.965  27.189  0.00  0.00      PROB  
ATOM   1012  C   ASP P  61      51.798  14.263  27.977  0.00  0.00      PROB  
ATOM   1013  O   ASP P  61      50.673  13.904  27.832  0.00  0.00      PROB  
ATOM   1014  N   LYS P  62      52.401  14.933  27.012  0.00  0.00      PROB  
ATOM   1015  HN  LYS P  62      53.292  15.320  27.236  0.00  0.00      PROB  
ATOM   1016  CA  LYS P  62      51.815  15.364  25.750  0.00  0.00      PROB  
ATOM   1017  HA  LYS P  62      51.052  16.036  26.113  0.00  0.00      PROB  
ATOM   1018  CB  LYS P  62      52.757  16.194  24.880  0.00  0.00      PROB  
ATOM   1019  HB1 LYS P  62      52.321  16.206  23.858  0.00  0.00      PROB  
ATOM   1020  HB2 LYS P  62      53.748  15.697  24.956  0.00  0.00      PROB  
ATOM   1021  CG  LYS P  62      52.938  17.610  25.282  0.00  0.00      PROB  
ATOM   1022  HG1 LYS P  62      53.071  17.756  26.375  0.00  0.00      PROB  
ATOM   1023  HG2 LYS P  62      51.975  18.097  25.014  0.00  0.00      PROB  
ATOM   1024  CD  LYS P  62      53.948  18.399  24.472  0.00  0.00      PROB  
ATOM   1025  HD1 LYS P  62      53.839  19.448  24.821  0.00  0.00      PROB  
ATOM   1026  HD2 LYS P  62      53.662  18.313  23.402  0.00  0.00      PROB  
ATOM   1027  CE  LYS P  62      55.359  17.845  24.653  0.00  0.00      PROB  
ATOM   1028  HE1 LYS P  62      56.025  18.476  24.027  0.00  0.00      PROB  
ATOM   1029  HE2 LYS P  62      55.366  16.764  24.395  0.00  0.00      PROB  
ATOM   1030  NZ  LYS P  62      55.872  18.060  25.959  0.00  0.00      PROB  
ATOM   1031  HZ1 LYS P  62      55.892  19.008  26.385  0.00  0.00      PROB  
ATOM   1032  HZ2 LYS P  62      55.299  17.465  26.591  0.00  0.00      PROB  
ATOM   1033  HZ3 LYS P  62      56.850  17.722  25.860  0.00  0.00      PROB  
ATOM   1034  C   LYS P  62      51.026  14.272  24.934  0.00  0.00      PROB  
ATOM   1035  O   LYS P  62      49.970  14.562  24.362  0.00  0.00      PROB  
ATOM   1036  N   ASN P  63      51.531  13.037  25.031  0.00  0.00      PROB  
ATOM   1037  HN  ASN P  63      52.373  12.830  25.524  0.00  0.00      PROB  
ATOM   1038  CA  ASN P  63      50.824  11.923  24.410  0.00  0.00      PROB  
ATOM   1039  HA  ASN P  63      50.033  12.281  23.769  0.00  0.00      PROB  
ATOM   1040  CB  ASN P  63      51.799  11.246  23.358  0.00  0.00      PROB  
ATOM   1041  HB1 ASN P  63      51.314  10.502  22.690  0.00  0.00      PROB  
ATOM   1042  HB2 ASN P  63      52.720  10.807  23.799  0.00  0.00      PROB  
ATOM   1043  CG  ASN P  63      52.334  12.363  22.432  0.00  0.00      PROB  
ATOM   1044  OD1 ASN P  63      51.639  12.609  21.453  0.00  0.00      PROB  
ATOM   1045  ND2 ASN P  63      53.548  12.909  22.571  0.00  0.00      PROB  
ATOM   1046 HD21 ASN P  63      54.165  12.658  23.317  0.00  0.00      PROB  
ATOM   1047 HD22 ASN P  63      53.546  13.871  22.300  0.00  0.00      PROB  
ATOM   1048  C   ASN P  63      50.191  10.992  25.412  0.00  0.00      PROB  
ATOM   1049  O   ASN P  63      49.802   9.869  25.055  0.00  0.00      PROB  
ATOM   1050  N   ALA P  64      50.057  11.358  26.699  0.00  0.00      PROB  
ATOM   1051  HN  ALA P  64      50.417  12.228  27.026  0.00  0.00      PROB  
ATOM   1052  CA  ALA P  64      49.457  10.523  27.719  0.00  0.00      PROB  
ATOM   1053  HA  ALA P  64      49.464   9.485  27.419  0.00  0.00      PROB  
ATOM   1054  CB  ALA P  64      50.125  10.721  29.063  0.00  0.00      PROB  
ATOM   1055  HB1 ALA P  64      49.683  10.094  29.867  0.00  0.00      PROB  
ATOM   1056  HB2 ALA P  64      51.130  10.281  28.889  0.00  0.00      PROB  
ATOM   1057  HB3 ALA P  64      50.062  11.750  29.478  0.00  0.00      PROB  
ATOM   1058  C   ALA P  64      47.930  10.708  27.839  0.00  0.00      PROB  
ATOM   1059  O   ALA P  64      47.421  11.823  27.923  0.00  0.00      PROB  
ATOM   1060  N   VAL P  65      47.147   9.604  27.879  0.00  0.00      PROB  
ATOM   1061  HN  VAL P  65      47.590   8.711  27.884  0.00  0.00      PROB  
ATOM   1062  CA  VAL P  65      45.717   9.693  27.794  0.00  0.00      PROB  
ATOM   1063  HA  VAL P  65      45.360  10.556  27.252  0.00  0.00      PROB  
ATOM   1064  CB  VAL P  65      45.245   8.347  27.104  0.00  0.00      PROB  
ATOM   1065  HB  VAL P  65      45.735   7.534  27.681  0.00  0.00      PROB  
ATOM   1066  CG1 VAL P  65      43.708   8.323  27.038  0.00  0.00      PROB  
ATOM   1067 HG11 VAL P  65      43.471   9.170  26.360  0.00  0.00      PROB  
ATOM   1068 HG12 VAL P  65      43.435   7.400  26.482  0.00  0.00      PROB  
ATOM   1069 HG13 VAL P  65      43.254   8.416  28.048  0.00  0.00      PROB  
ATOM   1070  CG2 VAL P  65      45.758   8.247  25.638  0.00  0.00      PROB  
ATOM   1071 HG21 VAL P  65      45.493   7.271  25.178  0.00  0.00      PROB  
ATOM   1072 HG22 VAL P  65      45.342   9.050  24.992  0.00  0.00      PROB  
ATOM   1073 HG23 VAL P  65      46.865   8.329  25.671  0.00  0.00      PROB  
ATOM   1074  C   VAL P  65      45.197   9.822  29.235  0.00  0.00      PROB  
ATOM   1075  O   VAL P  65      45.661   9.108  30.093  0.00  0.00      PROB  
ATOM   1076  N   GLN P  66      44.181  10.714  29.460  0.00  0.00      PROB  
ATOM   1077  HN  GLN P  66      43.830  11.300  28.732  0.00  0.00      PROB  
ATOM   1078  CA  GLN P  66      43.701  11.014  30.813  0.00  0.00      PROB  
ATOM   1079  HA  GLN P  66      44.434  10.779  31.569  0.00  0.00      PROB  
ATOM   1080  CB  GLN P  66      43.389  12.533  31.000  0.00  0.00      PROB  
ATOM   1081  HB1 GLN P  66      42.836  12.713  31.947  0.00  0.00      PROB  
ATOM   1082  HB2 GLN P  66      42.539  12.835  30.352  0.00  0.00      PROB  
ATOM   1083  CG  GLN P  66      44.595  13.540  30.827  0.00  0.00      PROB  
ATOM   1084  HG1 GLN P  66      44.278  14.526  31.230  0.00  0.00      PROB  
ATOM   1085  HG2 GLN P  66      44.801  13.645  29.740  0.00  0.00      PROB  
ATOM   1086  CD  GLN P  66      45.708  13.000  31.654  0.00  0.00      PROB  
ATOM   1087  OE1 GLN P  66      45.823  13.045  32.919  0.00  0.00      PROB  
ATOM   1088  NE2 GLN P  66      46.659  12.310  30.988  0.00  0.00      PROB  
ATOM   1089 HE21 GLN P  66      47.315  11.744  31.487  0.00  0.00      PROB  
ATOM   1090 HE22 GLN P  66      46.544  12.288  29.995  0.00  0.00      PROB  
ATOM   1091  C   GLN P  66      42.276  10.297  30.946  0.00  0.00      PROB  
ATOM   1092  O   GLN P  66      41.340  10.611  30.281  0.00  0.00      PROB  
ATOM   1093  N   PHE P  67      42.125   9.290  31.800  0.00  0.00      PROB  
ATOM   1094  HN  PHE P  67      42.887   9.006  32.377  0.00  0.00      PROB  
ATOM   1095  CA  PHE P  67      40.944   8.546  32.192  0.00  0.00      PROB  
ATOM   1096  HA  PHE P  67      40.113   9.116  31.802  0.00  0.00      PROB  
ATOM   1097  CB  PHE P  67      41.083   7.063  31.699  0.00  0.00      PROB  
ATOM   1098  HB1 PHE P  67      41.913   6.569  32.248  0.00  0.00      PROB  
ATOM   1099  HB2 PHE P  67      41.433   6.994  30.647  0.00  0.00      PROB  
ATOM   1100  CG  PHE P  67      39.769   6.353  31.744  0.00  0.00      PROB  
ATOM   1101  CD1 PHE P  67      38.749   6.854  30.962  0.00  0.00      PROB  
ATOM   1102  HD1 PHE P  67      38.904   7.794  30.453  0.00  0.00      PROB  
ATOM   1103  CE1 PHE P  67      37.508   6.289  31.009  0.00  0.00      PROB  
ATOM   1104  HE1 PHE P  67      36.675   6.712  30.467  0.00  0.00      PROB  
ATOM   1105  CZ  PHE P  67      37.363   5.063  31.692  0.00  0.00      PROB  
ATOM   1106  HZ  PHE P  67      36.421   4.571  31.497  0.00  0.00      PROB  
ATOM   1107  CD2 PHE P  67      39.646   5.160  32.481  0.00  0.00      PROB  
ATOM   1108  HD2 PHE P  67      40.446   4.656  33.002  0.00  0.00      PROB  
ATOM   1109  CE2 PHE P  67      38.433   4.470  32.376  0.00  0.00      PROB  
ATOM   1110  HE2 PHE P  67      38.342   3.474  32.782  0.00  0.00      PROB  
ATOM   1111  C   PHE P  67      40.762   8.589  33.730  0.00  0.00      PROB  
ATOM   1112  O   PHE P  67      41.677   8.163  34.462  0.00  0.00      PROB  
ATOM   1113  N   HSD P  68      39.614   9.050  34.322  0.00  0.00      PROB  
ATOM   1114  HN  HSD P  68      38.806   9.292  33.790  0.00  0.00      PROB  
ATOM   1115  CA  HSD P  68      39.341   9.162  35.763  0.00  0.00      PROB  
ATOM   1116  HA  HSD P  68      38.680  10.006  35.635  0.00  0.00      PROB  
ATOM   1117  CB  HSD P  68      38.625   7.909  36.337  0.00  0.00      PROB  
ATOM   1118  HB1 HSD P  68      38.182   8.255  37.295  0.00  0.00      PROB  
ATOM   1119  HB2 HSD P  68      39.338   7.071  36.488  0.00  0.00      PROB  
ATOM   1120  ND1 HSD P  68      37.331   6.160  35.224  0.00  0.00      PROB  
ATOM   1121  HD1 HSD P  68      38.030   5.452  35.322  0.00  0.00      PROB  
ATOM   1122  CG  HSD P  68      37.528   7.444  35.494  0.00  0.00      PROB  
ATOM   1123  CE1 HSD P  68      36.284   6.061  34.374  0.00  0.00      PROB  
ATOM   1124  HE1 HSD P  68      36.291   5.150  33.775  0.00  0.00      PROB  
ATOM   1125  NE2 HSD P  68      35.653   7.155  34.190  0.00  0.00      PROB  
ATOM   1126  CD2 HSD P  68      36.523   8.069  34.830  0.00  0.00      PROB  
ATOM   1127  HD2 HSD P  68      36.180   9.089  34.953  0.00  0.00      PROB  
ATOM   1128  C   HSD P  68      40.371   9.723  36.710  0.00  0.00      PROB  
ATOM   1129  O   HSD P  68      40.444   9.400  37.870  0.00  0.00      PROB  
ATOM   1130  N   GLY P  69      41.159  10.689  36.109  0.00  0.00      PROB  
ATOM   1131  HN  GLY P  69      40.970  10.809  35.137  0.00  0.00      PROB  
ATOM   1132  CA  GLY P  69      42.072  11.512  36.805  0.00  0.00      PROB  
ATOM   1133  HA1 GLY P  69      41.867  11.549  37.865  0.00  0.00      PROB  
ATOM   1134  HA2 GLY P  69      42.112  12.431  36.238  0.00  0.00      PROB  
ATOM   1135  C   GLY P  69      43.466  10.896  36.622  0.00  0.00      PROB  
ATOM   1136  O   GLY P  69      44.425  11.537  36.950  0.00  0.00      PROB  
ATOM   1137  N   VAL P  70      43.625   9.662  36.051  0.00  0.00      PROB  
ATOM   1138  HN  VAL P  70      42.842   9.142  35.721  0.00  0.00      PROB  
ATOM   1139  CA  VAL P  70      44.920   8.917  36.034  0.00  0.00      PROB  
ATOM   1140  HA  VAL P  70      45.528   9.239  36.867  0.00  0.00      PROB  
ATOM   1141  CB  VAL P  70      44.716   7.411  36.258  0.00  0.00      PROB  
ATOM   1142  HB  VAL P  70      44.134   6.887  35.470  0.00  0.00      PROB  
ATOM   1143  CG1 VAL P  70      46.056   6.674  36.427  0.00  0.00      PROB  
ATOM   1144 HG11 VAL P  70      46.634   6.715  35.479  0.00  0.00      PROB  
ATOM   1145 HG12 VAL P  70      46.725   7.102  37.202  0.00  0.00      PROB  
ATOM   1146 HG13 VAL P  70      45.969   5.585  36.630  0.00  0.00      PROB  
ATOM   1147  CG2 VAL P  70      44.025   7.208  37.556  0.00  0.00      PROB  
ATOM   1148 HG21 VAL P  70      42.967   7.538  37.474  0.00  0.00      PROB  
ATOM   1149 HG22 VAL P  70      43.998   6.112  37.735  0.00  0.00      PROB  
ATOM   1150 HG23 VAL P  70      44.558   7.703  38.396  0.00  0.00      PROB  
ATOM   1151  C   VAL P  70      45.475   9.093  34.584  0.00  0.00      PROB  
ATOM   1152  O   VAL P  70      44.766   8.911  33.528  0.00  0.00      PROB  
ATOM   1153  N   SER P  71      46.767   9.437  34.505  0.00  0.00      PROB  
ATOM   1154  HN  SER P  71      47.311   9.459  35.340  0.00  0.00      PROB  
ATOM   1155  CA  SER P  71      47.376   9.570  33.156  0.00  0.00      PROB  
ATOM   1156  HA  SER P  71      46.561   9.806  32.487  0.00  0.00      PROB  
ATOM   1157  CB  SER P  71      48.401  10.673  33.168  0.00  0.00      PROB  
ATOM   1158  HB1 SER P  71      49.195  10.407  33.898  0.00  0.00      PROB  
ATOM   1159  HB2 SER P  71      47.884  11.553  33.606  0.00  0.00      PROB  
ATOM   1160  OG  SER P  71      49.007  11.102  31.967  0.00  0.00      PROB  
ATOM   1161  HG1 SER P  71      49.951  11.158  32.132  0.00  0.00      PROB  
ATOM   1162  C   SER P  71      48.000   8.284  32.665  0.00  0.00      PROB  
ATOM   1163  O   SER P  71      48.469   7.385  33.378  0.00  0.00      PROB  
ATOM   1164  N   TYR P  72      48.031   8.006  31.355  0.00  0.00      PROB  
ATOM   1165  HN  TYR P  72      47.504   8.602  30.755  0.00  0.00      PROB  
ATOM   1166  CA  TYR P  72      48.522   6.747  30.821  0.00  0.00      PROB  
ATOM   1167  HA  TYR P  72      49.152   6.265  31.554  0.00  0.00      PROB  
ATOM   1168  CB  TYR P  72      47.517   5.676  30.406  0.00  0.00      PROB  
ATOM   1169  HB1 TYR P  72      48.073   4.810  29.990  0.00  0.00      PROB  
ATOM   1170  HB2 TYR P  72      46.795   6.105  29.679  0.00  0.00      PROB  
ATOM   1171  CG  TYR P  72      46.689   5.125  31.559  0.00  0.00      PROB  
ATOM   1172  CD1 TYR P  72      45.573   5.954  31.976  0.00  0.00      PROB  
ATOM   1173  HD1 TYR P  72      45.369   6.917  31.533  0.00  0.00      PROB  
ATOM   1174  CE1 TYR P  72      44.765   5.573  33.059  0.00  0.00      PROB  
ATOM   1175  HE1 TYR P  72      43.954   6.229  33.340  0.00  0.00      PROB  
ATOM   1176  CZ  TYR P  72      45.004   4.339  33.710  0.00  0.00      PROB  
ATOM   1177  OH  TYR P  72      44.334   4.086  34.835  0.00  0.00      PROB  
ATOM   1178  HH  TYR P  72      43.653   4.727  35.054  0.00  0.00      PROB  
ATOM   1179  CD2 TYR P  72      46.858   3.913  32.222  0.00  0.00      PROB  
ATOM   1180  HD2 TYR P  72      47.678   3.331  31.829  0.00  0.00      PROB  
ATOM   1181  CE2 TYR P  72      46.008   3.453  33.230  0.00  0.00      PROB  
ATOM   1182  HE2 TYR P  72      46.242   2.549  33.773  0.00  0.00      PROB  
ATOM   1183  C   TYR P  72      49.436   6.938  29.621  0.00  0.00      PROB  
ATOM   1184  O   TYR P  72      49.006   7.471  28.629  0.00  0.00      PROB  
ATOM   1185  N   VAL P  73      50.680   6.458  29.739  0.00  0.00      PROB  
ATOM   1186  HN  VAL P  73      51.047   5.997  30.542  0.00  0.00      PROB  
ATOM   1187  CA  VAL P  73      51.666   6.607  28.620  0.00  0.00      PROB  
ATOM   1188  HA  VAL P  73      51.216   7.263  27.889  0.00  0.00      PROB  
ATOM   1189  CB  VAL P  73      53.090   6.896  29.129  0.00  0.00      PROB  
ATOM   1190  HB  VAL P  73      53.235   6.204  29.986  0.00  0.00      PROB  
ATOM   1191  CG1 VAL P  73      54.168   6.906  28.077  0.00  0.00      PROB  
ATOM   1192 HG11 VAL P  73      54.479   5.879  27.790  0.00  0.00      PROB  
ATOM   1193 HG12 VAL P  73      53.779   7.415  27.170  0.00  0.00      PROB  
ATOM   1194 HG13 VAL P  73      54.984   7.542  28.482  0.00  0.00      PROB  
ATOM   1195  CG2 VAL P  73      53.049   8.267  29.755  0.00  0.00      PROB  
ATOM   1196 HG21 VAL P  73      52.925   9.119  29.054  0.00  0.00      PROB  
ATOM   1197 HG22 VAL P  73      52.189   8.343  30.454  0.00  0.00      PROB  
ATOM   1198 HG23 VAL P  73      53.945   8.429  30.391  0.00  0.00      PROB  
ATOM   1199  C   VAL P  73      51.655   5.173  27.959  0.00  0.00      PROB  
ATOM   1200  O   VAL P  73      51.350   4.165  28.550  0.00  0.00      PROB  
ATOM   1201  N   ARG P  74      51.988   5.120  26.674  0.00  0.00      PROB  
ATOM   1202  HN  ARG P  74      52.122   6.017  26.260  0.00  0.00      PROB  
ATOM   1203  CA  ARG P  74      52.061   3.843  25.888  0.00  0.00      PROB  
ATOM   1204  HA  ARG P  74      51.473   3.104  26.412  0.00  0.00      PROB  
ATOM   1205  CB  ARG P  74      51.472   4.058  24.499  0.00  0.00      PROB  
ATOM   1206  HB1 ARG P  74      52.278   4.178  23.744  0.00  0.00      PROB  
ATOM   1207  HB2 ARG P  74      50.966   5.047  24.472  0.00  0.00      PROB  
ATOM   1208  CG  ARG P  74      50.539   2.886  24.059  0.00  0.00      PROB  
ATOM   1209  HG1 ARG P  74      49.809   2.689  24.872  0.00  0.00      PROB  
ATOM   1210  HG2 ARG P  74      51.050   1.921  23.857  0.00  0.00      PROB  
ATOM   1211  CD  ARG P  74      49.806   3.119  22.729  0.00  0.00      PROB  
ATOM   1212  HD1 ARG P  74      49.159   4.020  22.670  0.00  0.00      PROB  
ATOM   1213  HD2 ARG P  74      49.072   2.296  22.598  0.00  0.00      PROB  
ATOM   1214  NE  ARG P  74      50.823   3.098  21.680  0.00  0.00      PROB  
ATOM   1215  HE  ARG P  74      51.756   2.756  21.791  0.00  0.00      PROB  
ATOM   1216  CZ  ARG P  74      50.501   3.323  20.400  0.00  0.00      PROB  
ATOM   1217  NH1 ARG P  74      49.320   3.553  20.009  0.00  0.00      PROB  
ATOM   1218 HH11 ARG P  74      48.731   3.826  20.769  0.00  0.00      PROB  
ATOM   1219 HH12 ARG P  74      49.135   3.934  19.102  0.00  0.00      PROB  
ATOM   1220  NH2 ARG P  74      51.364   3.032  19.467  0.00  0.00      PROB  
ATOM   1221 HH21 ARG P  74      52.305   2.742  19.642  0.00  0.00      PROB  
ATOM   1222 HH22 ARG P  74      50.945   2.871  18.574  0.00  0.00      PROB  
ATOM   1223  C   ARG P  74      53.501   3.339  25.835  0.00  0.00      PROB  
ATOM   1224  O   ARG P  74      54.481   4.045  25.903  0.00  0.00      PROB  
ATOM   1225  N   GLU P  75      53.783   2.041  25.658  0.00  0.00      PROB  
ATOM   1226  HN  GLU P  75      53.005   1.447  25.470  0.00  0.00      PROB  
ATOM   1227  CA  GLU P  75      55.117   1.476  25.745  0.00  0.00      PROB  
ATOM   1228  HA  GLU P  75      55.543   1.729  26.704  0.00  0.00      PROB  
ATOM   1229  CB  GLU P  75      55.126  -0.081  25.564  0.00  0.00      PROB  
ATOM   1230  HB1 GLU P  75      54.585  -0.368  26.491  0.00  0.00      PROB  
ATOM   1231  HB2 GLU P  75      56.132  -0.553  25.581  0.00  0.00      PROB  
ATOM   1232  CG  GLU P  75      54.130  -0.624  24.547  0.00  0.00      PROB  
ATOM   1233  HG1 GLU P  75      54.464  -0.474  23.498  0.00  0.00      PROB  
ATOM   1234  HG2 GLU P  75      53.084  -0.262  24.643  0.00  0.00      PROB  
ATOM   1235  CD  GLU P  75      53.978  -2.158  24.604  0.00  0.00      PROB  
ATOM   1236  OE1 GLU P  75      52.836  -2.673  24.770  0.00  0.00      PROB  
ATOM   1237  OE2 GLU P  75      55.051  -2.827  24.613  0.00  0.00      PROB  
ATOM   1238  C   GLU P  75      56.194   1.994  24.704  0.00  0.00      PROB  
ATOM   1239  O   GLU P  75      57.331   2.471  24.982  0.00  0.00      PROB  
ATOM   1240  N   ASP P  76      55.661   2.210  23.529  0.00  0.00      PROB  
ATOM   1241  HN  ASP P  76      54.699   2.195  23.266  0.00  0.00      PROB  
ATOM   1242  CA  ASP P  76      56.354   2.399  22.235  0.00  0.00      PROB  
ATOM   1243  HA  ASP P  76      57.405   2.172  22.330  0.00  0.00      PROB  
ATOM   1244  CB  ASP P  76      55.659   1.610  21.110  0.00  0.00      PROB  
ATOM   1245  HB1 ASP P  76      55.520   0.512  21.201  0.00  0.00      PROB  
ATOM   1246  HB2 ASP P  76      56.082   1.882  20.119  0.00  0.00      PROB  
ATOM   1247  CG  ASP P  76      54.177   2.119  20.894  0.00  0.00      PROB  
ATOM   1248  OD1 ASP P  76      53.849   2.157  19.692  0.00  0.00      PROB  
ATOM   1249  OD2 ASP P  76      53.484   2.427  21.875  0.00  0.00      PROB  
ATOM   1250  C   ASP P  76      56.319   3.969  21.981  0.00  0.00      PROB  
ATOM   1251  O   ASP P  76      56.962   4.420  21.011  0.00  0.00      PROB  
ATOM   1252  N   ARG P  77      55.698   4.766  22.881  0.00  0.00      PROB  
ATOM   1253  HN  ARG P  77      55.212   4.429  23.683  0.00  0.00      PROB  
ATOM   1254  CA  ARG P  77      55.795   6.197  23.041  0.00  0.00      PROB  
ATOM   1255  HA  ARG P  77      56.090   6.641  22.101  0.00  0.00      PROB  
ATOM   1256  CB  ARG P  77      54.366   6.677  23.388  0.00  0.00      PROB  
ATOM   1257  HB1 ARG P  77      54.308   7.739  23.710  0.00  0.00      PROB  
ATOM   1258  HB2 ARG P  77      53.914   6.138  24.248  0.00  0.00      PROB  
ATOM   1259  CG  ARG P  77      53.328   6.413  22.255  0.00  0.00      PROB  
ATOM   1260  HG1 ARG P  77      52.280   6.453  22.620  0.00  0.00      PROB  
ATOM   1261  HG2 ARG P  77      53.339   5.335  21.986  0.00  0.00      PROB  
ATOM   1262  CD  ARG P  77      53.508   7.353  21.037  0.00  0.00      PROB  
ATOM   1263  HD1 ARG P  77      54.568   7.603  20.819  0.00  0.00      PROB  
ATOM   1264  HD2 ARG P  77      52.919   8.271  21.248  0.00  0.00      PROB  
ATOM   1265  NE  ARG P  77      52.973   6.620  19.847  0.00  0.00      PROB  
ATOM   1266  HE  ARG P  77      53.632   6.295  19.169  0.00  0.00      PROB  
ATOM   1267  CZ  ARG P  77      51.710   6.753  19.421  0.00  0.00      PROB  
ATOM   1268  NH1 ARG P  77      50.642   6.892  20.310  0.00  0.00      PROB  
ATOM   1269 HH11 ARG P  77      50.718   6.920  21.306  0.00  0.00      PROB  
ATOM   1270 HH12 ARG P  77      49.737   7.043  19.912  0.00  0.00      PROB  
ATOM   1271  NH2 ARG P  77      51.378   6.411  18.179  0.00  0.00      PROB  
ATOM   1272 HH21 ARG P  77      52.037   6.405  17.427  0.00  0.00      PROB  
ATOM   1273 HH22 ARG P  77      50.425   6.111  18.134  0.00  0.00      PROB  
ATOM   1274  C   ARG P  77      56.644   6.660  24.181  0.00  0.00      PROB  
ATOM   1275  O   ARG P  77      57.178   7.734  24.260  0.00  0.00      PROB  
ATOM   1276  N   LEU P  78      56.948   5.696  25.060  0.00  0.00      PROB  
ATOM   1277  HN  LEU P  78      56.492   4.814  25.145  0.00  0.00      PROB  
ATOM   1278  CA  LEU P  78      57.687   6.018  26.318  0.00  0.00      PROB  
ATOM   1279  HA  LEU P  78      57.140   6.773  26.864  0.00  0.00      PROB  
ATOM   1280  CB  LEU P  78      57.522   4.834  27.357  0.00  0.00      PROB  
ATOM   1281  HB1 LEU P  78      57.963   3.923  26.898  0.00  0.00      PROB  
ATOM   1282  HB2 LEU P  78      56.461   4.511  27.413  0.00  0.00      PROB  
ATOM   1283  CG  LEU P  78      58.190   4.990  28.722  0.00  0.00      PROB  
ATOM   1284  HG  LEU P  78      59.295   5.006  28.609  0.00  0.00      PROB  
ATOM   1285  CD1 LEU P  78      57.625   6.230  29.380  0.00  0.00      PROB  
ATOM   1286 HD11 LEU P  78      57.920   7.195  28.914  0.00  0.00      PROB  
ATOM   1287 HD12 LEU P  78      56.514   6.238  29.404  0.00  0.00      PROB  
ATOM   1288 HD13 LEU P  78      57.865   6.224  30.464  0.00  0.00      PROB  
ATOM   1289  CD2 LEU P  78      57.817   3.719  29.481  0.00  0.00      PROB  
ATOM   1290 HD21 LEU P  78      58.001   2.826  28.847  0.00  0.00      PROB  
ATOM   1291 HD22 LEU P  78      58.345   3.604  30.452  0.00  0.00      PROB  
ATOM   1292 HD23 LEU P  78      56.740   3.678  29.748  0.00  0.00      PROB  
ATOM   1293  C   LEU P  78      59.138   6.423  26.252  0.00  0.00      PROB  
ATOM   1294  O   LEU P  78      60.074   5.671  25.894  0.00  0.00      PROB  
ATOM   1295  N   GLN P  79      59.441   7.690  26.474  0.00  0.00      PROB  
ATOM   1296  HN  GLN P  79      58.665   8.313  26.536  0.00  0.00      PROB  
ATOM   1297  CA  GLN P  79      60.761   8.301  26.376  0.00  0.00      PROB  
ATOM   1298  HA  GLN P  79      61.473   7.753  25.776  0.00  0.00      PROB  
ATOM   1299  CB  GLN P  79      60.654   9.768  25.900  0.00  0.00      PROB  
ATOM   1300  HB1 GLN P  79      61.541  10.314  26.287  0.00  0.00      PROB  
ATOM   1301  HB2 GLN P  79      59.833  10.193  26.515  0.00  0.00      PROB  
ATOM   1302  CG  GLN P  79      60.518   9.868  24.353  0.00  0.00      PROB  
ATOM   1303  HG1 GLN P  79      60.640  10.919  24.017  0.00  0.00      PROB  
ATOM   1304  HG2 GLN P  79      59.483   9.552  24.101  0.00  0.00      PROB  
ATOM   1305  CD  GLN P  79      61.530   9.021  23.567  0.00  0.00      PROB  
ATOM   1306  OE1 GLN P  79      61.117   7.994  23.047  0.00  0.00      PROB  
ATOM   1307  NE2 GLN P  79      62.762   9.515  23.381  0.00  0.00      PROB  
ATOM   1308 HE21 GLN P  79      63.447   8.871  23.041  0.00  0.00      PROB  
ATOM   1309 HE22 GLN P  79      62.949  10.362  23.878  0.00  0.00      PROB  
ATOM   1310  C   GLN P  79      61.450   8.249  27.816  0.00  0.00      PROB  
ATOM   1311  O   GLN P  79      60.794   8.184  28.861  0.00  0.00      PROB  
ATOM   1312  N   GLU P  80      62.763   8.170  27.915  0.00  0.00      PROB  
ATOM   1313  HN  GLU P  80      63.186   8.050  27.020  0.00  0.00      PROB  
ATOM   1314  CA  GLU P  80      63.550   8.171  29.130  0.00  0.00      PROB  
ATOM   1315  HA  GLU P  80      63.245   7.260  29.625  0.00  0.00      PROB  
ATOM   1316  CB  GLU P  80      65.066   8.092  28.855  0.00  0.00      PROB  
ATOM   1317  HB1 GLU P  80      65.533   7.980  29.857  0.00  0.00      PROB  
ATOM   1318  HB2 GLU P  80      65.451   8.947  28.258  0.00  0.00      PROB  
ATOM   1319  CG  GLU P  80      65.581   6.850  28.024  0.00  0.00      PROB  
ATOM   1320  HG1 GLU P  80      65.071   6.855  27.037  0.00  0.00      PROB  
ATOM   1321  HG2 GLU P  80      65.369   5.906  28.570  0.00  0.00      PROB  
ATOM   1322  CD  GLU P  80      67.059   6.993  27.801  0.00  0.00      PROB  
ATOM   1323  OE1 GLU P  80      67.480   7.413  26.752  0.00  0.00      PROB  
ATOM   1324  OE2 GLU P  80      67.871   6.588  28.689  0.00  0.00      PROB  
ATOM   1325  C   GLU P  80      63.260   9.162  30.202  0.00  0.00      PROB  
ATOM   1326  O   GLU P  80      63.112   8.782  31.338  0.00  0.00      PROB  
ATOM   1327  N   PRO P  81      63.116  10.457  29.918  0.00  0.00      PROB  
ATOM   1328  CD  PRO P  81      63.453  11.185  28.679  0.00  0.00      PROB  
ATOM   1329  HD1 PRO P  81      64.417  10.820  28.264  0.00  0.00      PROB  
ATOM   1330  HD2 PRO P  81      62.629  11.078  27.942  0.00  0.00      PROB  
ATOM   1331  CA  PRO P  81      62.839  11.433  31.010  0.00  0.00      PROB  
ATOM   1332  HA  PRO P  81      63.674  11.392  31.694  0.00  0.00      PROB  
ATOM   1333  CB  PRO P  81      62.719  12.758  30.279  0.00  0.00      PROB  
ATOM   1334  HB1 PRO P  81      62.782  13.781  30.707  0.00  0.00      PROB  
ATOM   1335  HB2 PRO P  81      61.706  12.658  29.833  0.00  0.00      PROB  
ATOM   1336  CG  PRO P  81      63.676  12.631  29.093  0.00  0.00      PROB  
ATOM   1337  HG1 PRO P  81      64.697  12.764  29.512  0.00  0.00      PROB  
ATOM   1338  HG2 PRO P  81      63.533  13.363  28.270  0.00  0.00      PROB  
ATOM   1339  C   PRO P  81      61.488  11.191  31.715  0.00  0.00      PROB  
ATOM   1340  O   PRO P  81      61.144  12.012  32.547  0.00  0.00      PROB  
ATOM   1341  N   VAL P  82      60.699  10.159  31.456  0.00  0.00      PROB  
ATOM   1342  HN  VAL P  82      61.085   9.514  30.802  0.00  0.00      PROB  
ATOM   1343  CA  VAL P  82      59.313  10.012  31.803  0.00  0.00      PROB  
ATOM   1344  HA  VAL P  82      58.898  10.892  32.273  0.00  0.00      PROB  
ATOM   1345  CB  VAL P  82      58.372   9.819  30.626  0.00  0.00      PROB  
ATOM   1346  HB  VAL P  82      58.793   9.102  29.889  0.00  0.00      PROB  
ATOM   1347  CG1 VAL P  82      56.967   9.319  31.061  0.00  0.00      PROB  
ATOM   1348 HG11 VAL P  82      57.000   8.251  31.363  0.00  0.00      PROB  
ATOM   1349 HG12 VAL P  82      56.520   9.915  31.885  0.00  0.00      PROB  
ATOM   1350 HG13 VAL P  82      56.357   9.316  30.132  0.00  0.00      PROB  
ATOM   1351  CG2 VAL P  82      58.294  11.130  29.890  0.00  0.00      PROB  
ATOM   1352 HG21 VAL P  82      59.285  11.558  29.628  0.00  0.00      PROB  
ATOM   1353 HG22 VAL P  82      57.623  10.989  29.016  0.00  0.00      PROB  
ATOM   1354 HG23 VAL P  82      57.781  11.886  30.524  0.00  0.00      PROB  
ATOM   1355  C   VAL P  82      59.370   8.802  32.704  0.00  0.00      PROB  
ATOM   1356  O   VAL P  82      59.606   7.694  32.347  0.00  0.00      PROB  
ATOM   1357  N   SER P  83      59.084   8.948  34.000  0.00  0.00      PROB  
ATOM   1358  HN  SER P  83      58.785   9.824  34.370  0.00  0.00      PROB  
ATOM   1359  CA  SER P  83      58.971   7.858  34.966  0.00  0.00      PROB  
ATOM   1360  HA  SER P  83      59.533   6.991  34.651  0.00  0.00      PROB  
ATOM   1361  CB  SER P  83      59.224   8.192  36.471  0.00  0.00      PROB  
ATOM   1362  HB1 SER P  83      58.990   7.316  37.113  0.00  0.00      PROB  
ATOM   1363  HB2 SER P  83      58.540   8.991  36.830  0.00  0.00      PROB  
ATOM   1364  OG  SER P  83      60.567   8.666  36.558  0.00  0.00      PROB  
ATOM   1365  HG1 SER P  83      60.751   9.354  35.915  0.00  0.00      PROB  
ATOM   1366  C   SER P  83      57.538   7.383  34.963  0.00  0.00      PROB  
ATOM   1367  O   SER P  83      56.573   8.130  34.577  0.00  0.00      PROB  
ATOM   1368  N   LYS P  84      57.308   6.119  35.279  0.00  0.00      PROB  
ATOM   1369  HN  LYS P  84      58.074   5.512  35.479  0.00  0.00      PROB  
ATOM   1370  CA  LYS P  84      56.006   5.540  35.133  0.00  0.00      PROB  
ATOM   1371  HA  LYS P  84      55.283   6.279  35.446  0.00  0.00      PROB  
ATOM   1372  CB  LYS P  84      55.659   5.088  33.720  0.00  0.00      PROB  
ATOM   1373  HB1 LYS P  84      55.592   6.025  33.126  0.00  0.00      PROB  
ATOM   1374  HB2 LYS P  84      54.650   4.636  33.617  0.00  0.00      PROB  
ATOM   1375  CG  LYS P  84      56.700   4.154  33.033  0.00  0.00      PROB  
ATOM   1376  HG1 LYS P  84      57.712   4.598  32.918  0.00  0.00      PROB  
ATOM   1377  HG2 LYS P  84      56.328   4.065  31.990  0.00  0.00      PROB  
ATOM   1378  CD  LYS P  84      56.802   2.731  33.687  0.00  0.00      PROB  
ATOM   1379  HD1 LYS P  84      55.780   2.301  33.762  0.00  0.00      PROB  
ATOM   1380  HD2 LYS P  84      57.252   2.779  34.702  0.00  0.00      PROB  
ATOM   1381  CE  LYS P  84      57.603   1.823  32.750  0.00  0.00      PROB  
ATOM   1382  HE1 LYS P  84      58.504   2.427  32.508  0.00  0.00      PROB  
ATOM   1383  HE2 LYS P  84      56.967   1.731  31.844  0.00  0.00      PROB  
ATOM   1384  NZ  LYS P  84      57.977   0.470  33.327  0.00  0.00      PROB  
ATOM   1385  HZ1 LYS P  84      58.214  -0.253  32.617  0.00  0.00      PROB  
ATOM   1386  HZ2 LYS P  84      58.750   0.575  34.015  0.00  0.00      PROB  
ATOM   1387  HZ3 LYS P  84      57.217   0.071  33.914  0.00  0.00      PROB  
ATOM   1388  C   LYS P  84      55.784   4.372  36.131  0.00  0.00      PROB  
ATOM   1389  O   LYS P  84      56.679   3.993  36.839  0.00  0.00      PROB  
ATOM   1390  N   ALA P  85      54.583   3.884  36.156  0.00  0.00      PROB  
ATOM   1391  HN  ALA P  85      53.800   4.229  35.645  0.00  0.00      PROB  
ATOM   1392  CA  ALA P  85      54.088   2.942  37.166  0.00  0.00      PROB  
ATOM   1393  HA  ALA P  85      54.919   2.514  37.708  0.00  0.00      PROB  
ATOM   1394  CB  ALA P  85      53.189   3.647  38.210  0.00  0.00      PROB  
ATOM   1395  HB1 ALA P  85      52.778   3.016  39.027  0.00  0.00      PROB  
ATOM   1396  HB2 ALA P  85      53.830   4.421  38.684  0.00  0.00      PROB  
ATOM   1397  HB3 ALA P  85      52.429   4.212  37.629  0.00  0.00      PROB  
ATOM   1398  C   ALA P  85      53.389   1.768  36.383  0.00  0.00      PROB  
ATOM   1399  O   ALA P  85      53.708   1.438  35.295  0.00  0.00      PROB  
ATOM   1400  N   LYS P  86      52.553   1.001  37.060  0.00  0.00      PROB  
ATOM   1401  HN  LYS P  86      52.367   1.275  38.000  0.00  0.00      PROB  
ATOM   1402  CA  LYS P  86      51.912  -0.215  36.676  0.00  0.00      PROB  
ATOM   1403  HA  LYS P  86      52.605  -1.032  36.538  0.00  0.00      PROB  
ATOM   1404  CB  LYS P  86      51.136  -0.877  37.881  0.00  0.00      PROB  
ATOM   1405  HB1 LYS P  86      51.835  -1.448  38.528  0.00  0.00      PROB  
ATOM   1406  HB2 LYS P  86      50.486  -1.718  37.558  0.00  0.00      PROB  
ATOM   1407  CG  LYS P  86      50.241  -0.006  38.695  0.00  0.00      PROB  
ATOM   1408  HG1 LYS P  86      49.497   0.469  38.021  0.00  0.00      PROB  
ATOM   1409  HG2 LYS P  86      50.829   0.813  39.161  0.00  0.00      PROB  
ATOM   1410  CD  LYS P  86      49.583  -0.877  39.817  0.00  0.00      PROB  
ATOM   1411  HD1 LYS P  86      50.434  -1.328  40.371  0.00  0.00      PROB  
ATOM   1412  HD2 LYS P  86      49.020  -1.758  39.441  0.00  0.00      PROB  
ATOM   1413  CE  LYS P  86      48.825   0.026  40.707  0.00  0.00      PROB  
ATOM   1414  HE1 LYS P  86      49.486   0.811  41.134  0.00  0.00      PROB  
ATOM   1415  HE2 LYS P  86      48.230  -0.489  41.490  0.00  0.00      PROB  
ATOM   1416  NZ  LYS P  86      47.794   0.780  39.946  0.00  0.00      PROB  
ATOM   1417  HZ1 LYS P  86      46.969   0.176  39.752  0.00  0.00      PROB  
ATOM   1418  HZ2 LYS P  86      47.304   1.495  40.522  0.00  0.00      PROB  
ATOM   1419  HZ3 LYS P  86      48.025   1.172  39.011  0.00  0.00      PROB  
ATOM   1420  C   LYS P  86      51.142  -0.324  35.295  0.00  0.00      PROB  
ATOM   1421  O   LYS P  86      50.553   0.620  34.865  0.00  0.00      PROB  
ATOM   1422  N   GLU P  87      51.175  -1.547  34.707  0.00  0.00      PROB  
ATOM   1423  HN  GLU P  87      51.595  -2.213  35.319  0.00  0.00      PROB  
ATOM   1424  CA  GLU P  87      50.950  -1.792  33.256  0.00  0.00      PROB  
ATOM   1425  HA  GLU P  87      51.108  -0.893  32.679  0.00  0.00      PROB  
ATOM   1426  CB  GLU P  87      51.726  -2.994  32.721  0.00  0.00      PROB  
ATOM   1427  HB1 GLU P  87      51.701  -3.171  31.624  0.00  0.00      PROB  
ATOM   1428  HB2 GLU P  87      51.297  -3.913  33.175  0.00  0.00      PROB  
ATOM   1429  CG  GLU P  87      53.261  -3.161  33.046  0.00  0.00      PROB  
ATOM   1430  HG1 GLU P  87      53.841  -2.225  32.900  0.00  0.00      PROB  
ATOM   1431  HG2 GLU P  87      53.645  -4.061  32.519  0.00  0.00      PROB  
ATOM   1432  CD  GLU P  87      53.576  -3.433  34.517  0.00  0.00      PROB  
ATOM   1433  OE1 GLU P  87      53.054  -4.455  35.023  0.00  0.00      PROB  
ATOM   1434  OE2 GLU P  87      54.276  -2.636  35.102  0.00  0.00      PROB  
ATOM   1435  C   GLU P  87      49.452  -2.136  33.153  0.00  0.00      PROB  
ATOM   1436  O   GLU P  87      48.795  -2.708  34.034  0.00  0.00      PROB  
ATOM   1437  N   ALA P  88      48.841  -1.832  32.016  0.00  0.00      PROB  
ATOM   1438  HN  ALA P  88      49.370  -1.443  31.266  0.00  0.00      PROB  
ATOM   1439  CA  ALA P  88      47.438  -1.786  31.756  0.00  0.00      PROB  
ATOM   1440  HA  ALA P  88      47.039  -2.601  32.342  0.00  0.00      PROB  
ATOM   1441  CB  ALA P  88      46.856  -0.412  32.343  0.00  0.00      PROB  
ATOM   1442  HB1 ALA P  88      45.746  -0.413  32.310  0.00  0.00      PROB  
ATOM   1443  HB2 ALA P  88      47.161  -0.277  33.402  0.00  0.00      PROB  
ATOM   1444  HB3 ALA P  88      47.109   0.416  31.647  0.00  0.00      PROB  
ATOM   1445  C   ALA P  88      47.142  -2.179  30.345  0.00  0.00      PROB  
ATOM   1446  O   ALA P  88      48.052  -1.960  29.502  0.00  0.00      PROB  
ATOM   1447  N   HSD P  89      45.981  -2.774  29.974  0.00  0.00      PROB  
ATOM   1448  HN  HSD P  89      45.232  -2.821  30.630  0.00  0.00      PROB  
ATOM   1449  CA  HSD P  89      45.678  -3.058  28.596  0.00  0.00      PROB  
ATOM   1450  HA  HSD P  89      46.295  -2.396  28.006  0.00  0.00      PROB  
ATOM   1451  CB  HSD P  89      46.028  -4.553  28.184  0.00  0.00      PROB  
ATOM   1452  HB1 HSD P  89      45.540  -4.701  27.197  0.00  0.00      PROB  
ATOM   1453  HB2 HSD P  89      45.574  -5.253  28.918  0.00  0.00      PROB  
ATOM   1454  ND1 HSD P  89      48.005  -4.161  26.936  0.00  0.00      PROB  
ATOM   1455  HD1 HSD P  89      47.589  -3.464  26.351  0.00  0.00      PROB  
ATOM   1456  CG  HSD P  89      47.437  -4.801  27.979  0.00  0.00      PROB  
ATOM   1457  CE1 HSD P  89      49.280  -4.603  26.808  0.00  0.00      PROB  
ATOM   1458  HE1 HSD P  89      50.030  -4.400  26.044  0.00  0.00      PROB  
ATOM   1459  NE2 HSD P  89      49.564  -5.538  27.699  0.00  0.00      PROB  
ATOM   1460  CD2 HSD P  89      48.373  -5.674  28.457  0.00  0.00      PROB  
ATOM   1461  HD2 HSD P  89      48.331  -6.313  29.330  0.00  0.00      PROB  
ATOM   1462  C   HSD P  89      44.175  -2.957  28.257  0.00  0.00      PROB  
ATOM   1463  O   HSD P  89      43.312  -2.969  29.161  0.00  0.00      PROB  
ATOM   1464  N   ILE P  90      43.794  -2.789  27.005  0.00  0.00      PROB  
ATOM   1465  HN  ILE P  90      44.439  -2.782  26.244  0.00  0.00      PROB  
ATOM   1466  CA  ILE P  90      42.449  -2.583  26.522  0.00  0.00      PROB  
ATOM   1467  HA  ILE P  90      41.765  -2.720  27.347  0.00  0.00      PROB  
ATOM   1468  CB  ILE P  90      42.234  -1.185  25.938  0.00  0.00      PROB  
ATOM   1469  HB  ILE P  90      42.567  -0.979  24.898  0.00  0.00      PROB  
ATOM   1470  CG2 ILE P  90      40.686  -0.980  25.956  0.00  0.00      PROB  
ATOM   1471 HG21 ILE P  90      40.276  -1.814  25.347  0.00  0.00      PROB  
ATOM   1472 HG22 ILE P  90      40.182  -0.963  26.947  0.00  0.00      PROB  
ATOM   1473 HG23 ILE P  90      40.444  -0.028  25.438  0.00  0.00      PROB  
ATOM   1474  CG1 ILE P  90      42.881  -0.006  26.823  0.00  0.00      PROB  
ATOM   1475 HG11 ILE P  90      43.970  -0.193  26.940  0.00  0.00      PROB  
ATOM   1476 HG12 ILE P  90      42.332  -0.019  27.789  0.00  0.00      PROB  
ATOM   1477  CD  ILE P  90      42.684   1.362  26.244  0.00  0.00      PROB  
ATOM   1478  HD1 ILE P  90      41.604   1.619  26.287  0.00  0.00      PROB  
ATOM   1479  HD2 ILE P  90      43.274   2.152  26.757  0.00  0.00      PROB  
ATOM   1480  HD3 ILE P  90      42.935   1.490  25.169  0.00  0.00      PROB  
ATOM   1481  C   ILE P  90      42.256  -3.726  25.590  0.00  0.00      PROB  
ATOM   1482  O   ILE P  90      43.076  -3.901  24.659  0.00  0.00      PROB  
ATOM   1483  N   TYR P  91      41.250  -4.551  25.713  0.00  0.00      PROB  
ATOM   1484  HN  TYR P  91      40.624  -4.506  26.488  0.00  0.00      PROB  
ATOM   1485  CA  TYR P  91      40.964  -5.766  24.929  0.00  0.00      PROB  
ATOM   1486  HA  TYR P  91      41.765  -5.763  24.205  0.00  0.00      PROB  
ATOM   1487  CB  TYR P  91      40.963  -6.977  25.921  0.00  0.00      PROB  
ATOM   1488  HB1 TYR P  91      40.800  -7.940  25.391  0.00  0.00      PROB  
ATOM   1489  HB2 TYR P  91      40.038  -6.902  26.532  0.00  0.00      PROB  
ATOM   1490  CG  TYR P  91      42.099  -7.271  26.860  0.00  0.00      PROB  
ATOM   1491  CD1 TYR P  91      42.036  -7.138  28.244  0.00  0.00      PROB  
ATOM   1492  HD1 TYR P  91      41.186  -6.664  28.713  0.00  0.00      PROB  
ATOM   1493  CE1 TYR P  91      43.171  -7.567  29.048  0.00  0.00      PROB  
ATOM   1494  HE1 TYR P  91      43.288  -7.286  30.084  0.00  0.00      PROB  
ATOM   1495  CZ  TYR P  91      44.351  -8.055  28.465  0.00  0.00      PROB  
ATOM   1496  OH  TYR P  91      45.513  -8.158  29.274  0.00  0.00      PROB  
ATOM   1497  HH  TYR P  91      46.210  -8.380  28.653  0.00  0.00      PROB  
ATOM   1498  CD2 TYR P  91      43.268  -7.832  26.268  0.00  0.00      PROB  
ATOM   1499  HD2 TYR P  91      43.270  -8.081  25.217  0.00  0.00      PROB  
ATOM   1500  CE2 TYR P  91      44.344  -8.206  27.050  0.00  0.00      PROB  
ATOM   1501  HE2 TYR P  91      45.202  -8.608  26.531  0.00  0.00      PROB  
ATOM   1502  C   TYR P  91      39.654  -5.697  24.109  0.00  0.00      PROB  
ATOM   1503  O   TYR P  91      38.505  -5.483  24.562  0.00  0.00      PROB  
ATOM   1504  N   GLN P  92      39.779  -5.837  22.796  0.00  0.00      PROB  
ATOM   1505  HN  GLN P  92      40.665  -6.035  22.384  0.00  0.00      PROB  
ATOM   1506  CA  GLN P  92      38.623  -6.041  21.944  0.00  0.00      PROB  
ATOM   1507  HA  GLN P  92      37.863  -5.340  22.256  0.00  0.00      PROB  
ATOM   1508  CB  GLN P  92      38.925  -5.707  20.493  0.00  0.00      PROB  
ATOM   1509  HB1 GLN P  92      39.587  -6.528  20.146  0.00  0.00      PROB  
ATOM   1510  HB2 GLN P  92      39.356  -4.715  20.237  0.00  0.00      PROB  
ATOM   1511  CG  GLN P  92      37.606  -5.844  19.638  0.00  0.00      PROB  
ATOM   1512  HG1 GLN P  92      36.925  -5.059  20.033  0.00  0.00      PROB  
ATOM   1513  HG2 GLN P  92      37.086  -6.821  19.733  0.00  0.00      PROB  
ATOM   1514  CD  GLN P  92      37.845  -5.670  18.194  0.00  0.00      PROB  
ATOM   1515  OE1 GLN P  92      38.885  -5.283  17.627  0.00  0.00      PROB  
ATOM   1516  NE2 GLN P  92      36.751  -5.907  17.435  0.00  0.00      PROB  
ATOM   1517 HE21 GLN P  92      36.756  -5.673  16.463  0.00  0.00      PROB  
ATOM   1518 HE22 GLN P  92      35.865  -6.072  17.869  0.00  0.00      PROB  
ATOM   1519  C   GLN P  92      38.038  -7.381  22.254  0.00  0.00      PROB  
ATOM   1520  O   GLN P  92      38.623  -8.424  22.002  0.00  0.00      PROB  
ATOM   1521  N   VAL P  93      36.760  -7.418  22.720  0.00  0.00      PROB  
ATOM   1522  HN  VAL P  93      36.250  -6.616  23.022  0.00  0.00      PROB  
ATOM   1523  CA  VAL P  93      35.984  -8.723  22.688  0.00  0.00      PROB  
ATOM   1524  HA  VAL P  93      36.518  -9.548  22.241  0.00  0.00      PROB  
ATOM   1525  CB  VAL P  93      35.589  -9.153  24.068  0.00  0.00      PROB  
ATOM   1526  HB  VAL P  93      35.256  -8.249  24.622  0.00  0.00      PROB  
ATOM   1527  CG1 VAL P  93      34.489 -10.208  24.162  0.00  0.00      PROB  
ATOM   1528 HG11 VAL P  93      33.531  -9.845  23.732  0.00  0.00      PROB  
ATOM   1529 HG12 VAL P  93      34.791 -11.114  23.594  0.00  0.00      PROB  
ATOM   1530 HG13 VAL P  93      34.401 -10.600  25.198  0.00  0.00      PROB  
ATOM   1531  CG2 VAL P  93      36.905  -9.569  24.760  0.00  0.00      PROB  
ATOM   1532 HG21 VAL P  93      37.358 -10.456  24.268  0.00  0.00      PROB  
ATOM   1533 HG22 VAL P  93      37.598  -8.721  24.950  0.00  0.00      PROB  
ATOM   1534 HG23 VAL P  93      36.570  -9.908  25.763  0.00  0.00      PROB  
ATOM   1535  C   VAL P  93      34.689  -8.547  21.877  0.00  0.00      PROB  
ATOM   1536  O   VAL P  93      33.934  -7.650  22.183  0.00  0.00      PROB  
ATOM   1537  N   GLY P  94      34.461  -9.281  20.783  0.00  0.00      PROB  
ATOM   1538  HN  GLY P  94      35.024 -10.076  20.569  0.00  0.00      PROB  
ATOM   1539  CA  GLY P  94      33.361  -8.775  19.923  0.00  0.00      PROB  
ATOM   1540  HA1 GLY P  94      32.456  -8.946  20.487  0.00  0.00      PROB  
ATOM   1541  HA2 GLY P  94      33.410  -9.301  18.981  0.00  0.00      PROB  
ATOM   1542  C   GLY P  94      33.553  -7.339  19.431  0.00  0.00      PROB  
ATOM   1543  O   GLY P  94      34.649  -7.047  19.042  0.00  0.00      PROB  
ATOM   1544  N   MET P  95      32.591  -6.419  19.504  0.00  0.00      PROB  
ATOM   1545  HN  MET P  95      31.778  -6.757  19.972  0.00  0.00      PROB  
ATOM   1546  CA  MET P  95      32.785  -5.028  19.138  0.00  0.00      PROB  
ATOM   1547  HA  MET P  95      33.755  -5.068  18.664  0.00  0.00      PROB  
ATOM   1548  CB  MET P  95      31.693  -4.624  18.155  0.00  0.00      PROB  
ATOM   1549  HB1 MET P  95      31.751  -5.285  17.264  0.00  0.00      PROB  
ATOM   1550  HB2 MET P  95      32.071  -3.648  17.784  0.00  0.00      PROB  
ATOM   1551  CG  MET P  95      30.264  -4.484  18.722  0.00  0.00      PROB  
ATOM   1552  HG1 MET P  95      30.279  -3.728  19.536  0.00  0.00      PROB  
ATOM   1553  HG2 MET P  95      29.898  -5.440  19.155  0.00  0.00      PROB  
ATOM   1554  SD  MET P  95      29.186  -3.828  17.493  0.00  0.00      PROB  
ATOM   1555  CE  MET P  95      28.526  -5.412  17.039  0.00  0.00      PROB  
ATOM   1556  HE1 MET P  95      29.094  -6.321  17.330  0.00  0.00      PROB  
ATOM   1557  HE2 MET P  95      27.488  -5.591  17.392  0.00  0.00      PROB  
ATOM   1558  HE3 MET P  95      28.375  -5.486  15.941  0.00  0.00      PROB  
ATOM   1559  C   MET P  95      32.945  -4.162  20.378  0.00  0.00      PROB  
ATOM   1560  O   MET P  95      32.941  -2.916  20.369  0.00  0.00      PROB  
ATOM   1561  N   ALA P  96      33.159  -4.772  21.572  0.00  0.00      PROB  
ATOM   1562  HN  ALA P  96      33.339  -5.752  21.559  0.00  0.00      PROB  
ATOM   1563  CA  ALA P  96      33.281  -4.110  22.846  0.00  0.00      PROB  
ATOM   1564  HA  ALA P  96      33.005  -3.076  22.703  0.00  0.00      PROB  
ATOM   1565  CB  ALA P  96      32.279  -4.737  23.784  0.00  0.00      PROB  
ATOM   1566  HB1 ALA P  96      32.316  -4.270  24.791  0.00  0.00      PROB  
ATOM   1567  HB2 ALA P  96      31.295  -4.464  23.346  0.00  0.00      PROB  
ATOM   1568  HB3 ALA P  96      32.384  -5.833  23.934  0.00  0.00      PROB  
ATOM   1569  C   ALA P  96      34.720  -4.124  23.414  0.00  0.00      PROB  
ATOM   1570  O   ALA P  96      35.397  -5.142  23.326  0.00  0.00      PROB  
ATOM   1571  N   PHE P  97      35.175  -2.926  23.855  0.00  0.00      PROB  
ATOM   1572  HN  PHE P  97      34.570  -2.151  23.691  0.00  0.00      PROB  
ATOM   1573  CA  PHE P  97      36.574  -2.607  24.209  0.00  0.00      PROB  
ATOM   1574  HA  PHE P  97      37.224  -3.435  23.969  0.00  0.00      PROB  
ATOM   1575  CB  PHE P  97      37.039  -1.237  23.607  0.00  0.00      PROB  
ATOM   1576  HB1 PHE P  97      37.893  -0.872  24.218  0.00  0.00      PROB  
ATOM   1577  HB2 PHE P  97      36.155  -0.587  23.779  0.00  0.00      PROB  
ATOM   1578  CG  PHE P  97      37.273  -1.484  22.096  0.00  0.00      PROB  
ATOM   1579  CD1 PHE P  97      36.292  -1.619  21.140  0.00  0.00      PROB  
ATOM   1580  HD1 PHE P  97      35.247  -1.583  21.410  0.00  0.00      PROB  
ATOM   1581  CE1 PHE P  97      36.610  -2.046  19.821  0.00  0.00      PROB  
ATOM   1582  HE1 PHE P  97      35.885  -2.449  19.130  0.00  0.00      PROB  
ATOM   1583  CZ  PHE P  97      37.910  -2.128  19.370  0.00  0.00      PROB  
ATOM   1584  HZ  PHE P  97      38.230  -2.574  18.440  0.00  0.00      PROB  
ATOM   1585  CD2 PHE P  97      38.711  -1.510  21.633  0.00  0.00      PROB  
ATOM   1586  HD2 PHE P  97      39.446  -1.475  22.424  0.00  0.00      PROB  
ATOM   1587  CE2 PHE P  97      39.004  -1.840  20.307  0.00  0.00      PROB  
ATOM   1588  HE2 PHE P  97      40.006  -1.802  19.905  0.00  0.00      PROB  
ATOM   1589  C   PHE P  97      36.577  -2.503  25.736  0.00  0.00      PROB  
ATOM   1590  O   PHE P  97      35.902  -1.696  26.381  0.00  0.00      PROB  
ATOM   1591  N   TYR P  98      37.404  -3.363  26.311  0.00  0.00      PROB  
ATOM   1592  HN  TYR P  98      37.841  -4.124  25.837  0.00  0.00      PROB  
ATOM   1593  CA  TYR P  98      37.506  -3.478  27.804  0.00  0.00      PROB  
ATOM   1594  HA  TYR P  98      36.763  -2.941  28.375  0.00  0.00      PROB  
ATOM   1595  CB  TYR P  98      37.413  -4.912  28.088  0.00  0.00      PROB  
ATOM   1596  HB1 TYR P  98      37.696  -5.263  29.104  0.00  0.00      PROB  
ATOM   1597  HB2 TYR P  98      38.078  -5.474  27.398  0.00  0.00      PROB  
ATOM   1598  CG  TYR P  98      36.003  -5.313  27.927  0.00  0.00      PROB  
ATOM   1599  CD1 TYR P  98      35.482  -5.585  26.679  0.00  0.00      PROB  
ATOM   1600  HD1 TYR P  98      36.151  -5.572  25.831  0.00  0.00      PROB  
ATOM   1601  CE1 TYR P  98      34.162  -5.913  26.477  0.00  0.00      PROB  
ATOM   1602  HE1 TYR P  98      33.880  -6.194  25.473  0.00  0.00      PROB  
ATOM   1603  CZ  TYR P  98      33.308  -5.893  27.551  0.00  0.00      PROB  
ATOM   1604  OH  TYR P  98      31.936  -6.241  27.470  0.00  0.00      PROB  
ATOM   1605  HH  TYR P  98      31.444  -5.723  28.112  0.00  0.00      PROB  
ATOM   1606  CD2 TYR P  98      35.151  -5.265  29.013  0.00  0.00      PROB  
ATOM   1607  HD2 TYR P  98      35.560  -5.088  29.997  0.00  0.00      PROB  
ATOM   1608  CE2 TYR P  98      33.774  -5.503  28.870  0.00  0.00      PROB  
ATOM   1609  HE2 TYR P  98      33.134  -5.583  29.736  0.00  0.00      PROB  
ATOM   1610  C   TYR P  98      38.731  -2.850  28.411  0.00  0.00      PROB  
ATOM   1611  O   TYR P  98      39.860  -3.328  28.231  0.00  0.00      PROB  
ATOM   1612  N   PHE P  99      38.580  -1.779  29.269  0.00  0.00      PROB  
ATOM   1613  HN  PHE P  99      37.709  -1.516  29.678  0.00  0.00      PROB  
ATOM   1614  CA  PHE P  99      39.789  -1.285  29.974  0.00  0.00      PROB  
ATOM   1615  HA  PHE P  99      40.604  -1.249  29.267  0.00  0.00      PROB  
ATOM   1616  CB  PHE P  99      39.253   0.149  30.528  0.00  0.00      PROB  
ATOM   1617  HB1 PHE P  99      38.502  -0.131  31.297  0.00  0.00      PROB  
ATOM   1618  HB2 PHE P  99      38.758   0.632  29.659  0.00  0.00      PROB  
ATOM   1619  CG  PHE P  99      40.375   0.969  30.939  0.00  0.00      PROB  
ATOM   1620  CD1 PHE P  99      41.341   1.328  30.036  0.00  0.00      PROB  
ATOM   1621  HD1 PHE P  99      41.167   1.002  29.021  0.00  0.00      PROB  
ATOM   1622  CE1 PHE P  99      42.515   1.948  30.439  0.00  0.00      PROB  
ATOM   1623  HE1 PHE P  99      43.255   2.056  29.660  0.00  0.00      PROB  
ATOM   1624  CZ  PHE P  99      42.743   2.371  31.729  0.00  0.00      PROB  
ATOM   1625  HZ  PHE P  99      43.662   2.840  32.050  0.00  0.00      PROB  
ATOM   1626  CD2 PHE P  99      40.640   1.285  32.316  0.00  0.00      PROB  
ATOM   1627  HD2 PHE P  99      40.016   0.924  33.120  0.00  0.00      PROB  
ATOM   1628  CE2 PHE P  99      41.751   2.072  32.717  0.00  0.00      PROB  
ATOM   1629  HE2 PHE P  99      41.960   2.386  33.729  0.00  0.00      PROB  
ATOM   1630  C   PHE P  99      40.063  -2.088  31.185  0.00  0.00      PROB  
ATOM   1631  O   PHE P  99      39.214  -2.208  32.094  0.00  0.00      PROB  
ATOM   1632  N   VAL P 100      41.262  -2.632  31.218  0.00  0.00      PROB  
ATOM   1633  HN  VAL P 100      41.821  -2.711  30.395  0.00  0.00      PROB  
ATOM   1634  CA  VAL P 100      41.770  -3.430  32.346  0.00  0.00      PROB  
ATOM   1635  HA  VAL P 100      40.960  -3.528  33.055  0.00  0.00      PROB  
ATOM   1636  CB  VAL P 100      42.187  -4.823  31.968  0.00  0.00      PROB  
ATOM   1637  HB  VAL P 100      42.926  -4.816  31.138  0.00  0.00      PROB  
ATOM   1638  CG1 VAL P 100      42.613  -5.647  33.187  0.00  0.00      PROB  
ATOM   1639 HG11 VAL P 100      42.992  -6.627  32.825  0.00  0.00      PROB  
ATOM   1640 HG12 VAL P 100      43.397  -5.185  33.824  0.00  0.00      PROB  
ATOM   1641 HG13 VAL P 100      41.739  -5.940  33.807  0.00  0.00      PROB  
ATOM   1642  CG2 VAL P 100      40.880  -5.485  31.508  0.00  0.00      PROB  
ATOM   1643 HG21 VAL P 100      40.475  -5.072  30.560  0.00  0.00      PROB  
ATOM   1644 HG22 VAL P 100      40.871  -6.593  31.417  0.00  0.00      PROB  
ATOM   1645 HG23 VAL P 100      40.109  -5.183  32.250  0.00  0.00      PROB  
ATOM   1646  C   VAL P 100      42.976  -2.780  32.986  0.00  0.00      PROB  
ATOM   1647  O   VAL P 100      43.925  -2.364  32.296  0.00  0.00      PROB  
ATOM   1648  N   ASP P 101      43.011  -2.635  34.339  0.00  0.00      PROB  
ATOM   1649  HN  ASP P 101      42.223  -2.795  34.927  0.00  0.00      PROB  
ATOM   1650  CA  ASP P 101      44.006  -1.967  35.144  0.00  0.00      PROB  
ATOM   1651  HA  ASP P 101      44.723  -1.497  34.488  0.00  0.00      PROB  
ATOM   1652  CB  ASP P 101      43.342  -0.936  36.130  0.00  0.00      PROB  
ATOM   1653  HB1 ASP P 101      43.146  -0.000  35.564  0.00  0.00      PROB  
ATOM   1654  HB2 ASP P 101      44.126  -0.649  36.864  0.00  0.00      PROB  
ATOM   1655  CG  ASP P 101      42.176  -1.335  36.784  0.00  0.00      PROB  
ATOM   1656  OD1 ASP P 101      41.547  -2.499  36.523  0.00  0.00      PROB  
ATOM   1657  OD2 ASP P 101      41.605  -0.546  37.580  0.00  0.00      PROB  
ATOM   1658  C   ASP P 101      44.755  -3.153  35.928  0.00  0.00      PROB  
ATOM   1659  O   ASP P 101      44.133  -4.103  36.438  0.00  0.00      PROB  
ATOM   1660  N   GLN P 102      46.090  -3.091  36.017  0.00  0.00      PROB  
ATOM   1661  HN  GLN P 102      46.549  -2.239  35.781  0.00  0.00      PROB  
ATOM   1662  CA  GLN P 102      47.049  -4.145  36.488  0.00  0.00      PROB  
ATOM   1663  HA  GLN P 102      48.016  -3.698  36.306  0.00  0.00      PROB  
ATOM   1664  CB  GLN P 102      47.081  -4.438  38.021  0.00  0.00      PROB  
ATOM   1665  HB1 GLN P 102      46.055  -4.824  38.201  0.00  0.00      PROB  
ATOM   1666  HB2 GLN P 102      47.258  -3.510  38.607  0.00  0.00      PROB  
ATOM   1667  CG  GLN P 102      48.168  -5.472  38.571  0.00  0.00      PROB  
ATOM   1668  HG1 GLN P 102      47.758  -6.496  38.439  0.00  0.00      PROB  
ATOM   1669  HG2 GLN P 102      48.322  -5.252  39.649  0.00  0.00      PROB  
ATOM   1670  CD  GLN P 102      49.474  -5.268  37.836  0.00  0.00      PROB  
ATOM   1671  OE1 GLN P 102      50.120  -4.199  37.707  0.00  0.00      PROB  
ATOM   1672  NE2 GLN P 102      49.939  -6.317  37.088  0.00  0.00      PROB  
ATOM   1673 HE21 GLN P 102      49.497  -7.214  37.094  0.00  0.00      PROB  
ATOM   1674 HE22 GLN P 102      50.798  -6.138  36.608  0.00  0.00      PROB  
ATOM   1675  C   GLN P 102      46.927  -5.334  35.558  0.00  0.00      PROB  
ATOM   1676  O   GLN P 102      46.331  -6.368  35.960  0.00  0.00      PROB  
ATOM   1677  N   ALA P 103      47.539  -5.190  34.352  0.00  0.00      PROB  
ATOM   1678  HN  ALA P 103      47.869  -4.300  34.044  0.00  0.00      PROB  
ATOM   1679  CA  ALA P 103      47.525  -6.203  33.313  0.00  0.00      PROB  
ATOM   1680  HA  ALA P 103      46.645  -6.774  33.570  0.00  0.00      PROB  
ATOM   1681  CB  ALA P 103      47.391  -5.563  31.945  0.00  0.00      PROB  
ATOM   1682  HB1 ALA P 103      46.510  -4.901  32.085  0.00  0.00      PROB  
ATOM   1683  HB2 ALA P 103      48.251  -4.952  31.595  0.00  0.00      PROB  
ATOM   1684  HB3 ALA P 103      47.065  -6.242  31.128  0.00  0.00      PROB  
ATOM   1685  C   ALA P 103      48.698  -7.132  33.293  0.00  0.00      PROB  
ATOM   1686  O   ALA P 103      49.870  -6.727  33.311  0.00  0.00      PROB  
ATOM   1687  N   VAL P 104      48.385  -8.503  33.326  0.00  0.00      PROB  
ATOM   1688  HN  VAL P 104      47.413  -8.723  33.360  0.00  0.00      PROB  
ATOM   1689  CA  VAL P 104      49.315  -9.629  33.149  0.00  0.00      PROB  
ATOM   1690  HA  VAL P 104      50.283  -9.190  32.962  0.00  0.00      PROB  
ATOM   1691  CB  VAL P 104      49.213 -10.605  34.268  0.00  0.00      PROB  
ATOM   1692  HB  VAL P 104      48.205 -11.072  34.298  0.00  0.00      PROB  
ATOM   1693  CG1 VAL P 104      50.146 -11.871  34.172  0.00  0.00      PROB  
ATOM   1694 HG11 VAL P 104      49.889 -12.530  33.315  0.00  0.00      PROB  
ATOM   1695 HG12 VAL P 104      51.182 -11.476  34.099  0.00  0.00      PROB  
ATOM   1696 HG13 VAL P 104      50.054 -12.542  35.052  0.00  0.00      PROB  
ATOM   1697  CG2 VAL P 104      49.609  -9.851  35.575  0.00  0.00      PROB  
ATOM   1698 HG21 VAL P 104      50.700  -9.660  35.494  0.00  0.00      PROB  
ATOM   1699 HG22 VAL P 104      49.055  -8.891  35.652  0.00  0.00      PROB  
ATOM   1700 HG23 VAL P 104      49.470 -10.523  36.450  0.00  0.00      PROB  
ATOM   1701  C   VAL P 104      48.977 -10.362  31.802  0.00  0.00      PROB  
ATOM   1702  O   VAL P 104      47.794 -10.600  31.432  0.00  0.00      PROB  
ATOM   1703  N   SER P 105      49.946 -10.681  30.885  0.00  0.00      PROB  
ATOM   1704  HN  SER P 105      50.913 -10.669  31.126  0.00  0.00      PROB  
ATOM   1705  CA  SER P 105      49.585 -11.389  29.675  0.00  0.00      PROB  
ATOM   1706  HA  SER P 105      48.659 -10.945  29.339  0.00  0.00      PROB  
ATOM   1707  CB  SER P 105      50.552 -11.095  28.476  0.00  0.00      PROB  
ATOM   1708  HB1 SER P 105      50.279 -11.730  27.606  0.00  0.00      PROB  
ATOM   1709  HB2 SER P 105      51.578 -11.355  28.813  0.00  0.00      PROB  
ATOM   1710  OG  SER P 105      50.529  -9.749  28.035  0.00  0.00      PROB  
ATOM   1711  HG1 SER P 105      51.168  -9.319  28.608  0.00  0.00      PROB  
ATOM   1712  C   SER P 105      49.377 -12.957  29.803  0.00  0.00      PROB  
ATOM   1713  O   SER P 105      49.927 -13.616  30.645  0.00  0.00      PROB  
ATOM   1714  N   PHE P 106      48.521 -13.540  28.951  0.00  0.00      PROB  
ATOM   1715  HN  PHE P 106      48.111 -13.061  28.178  0.00  0.00      PROB  
ATOM   1716  CA  PHE P 106      48.158 -14.893  28.955  0.00  0.00      PROB  
ATOM   1717  HA  PHE P 106      48.958 -15.569  29.218  0.00  0.00      PROB  
ATOM   1718  CB  PHE P 106      46.851 -15.337  29.733  0.00  0.00      PROB  
ATOM   1719  HB1 PHE P 106      46.521 -16.397  29.703  0.00  0.00      PROB  
ATOM   1720  HB2 PHE P 106      45.931 -14.734  29.573  0.00  0.00      PROB  
ATOM   1721  CG  PHE P 106      47.102 -15.179  31.229  0.00  0.00      PROB  
ATOM   1722  CD1 PHE P 106      46.635 -14.042  31.962  0.00  0.00      PROB  
ATOM   1723  HD1 PHE P 106      45.966 -13.378  31.434  0.00  0.00      PROB  
ATOM   1724  CE1 PHE P 106      47.075 -13.887  33.285  0.00  0.00      PROB  
ATOM   1725  HE1 PHE P 106      46.852 -12.986  33.838  0.00  0.00      PROB  
ATOM   1726  CZ  PHE P 106      47.873 -14.867  33.989  0.00  0.00      PROB  
ATOM   1727  HZ  PHE P 106      48.146 -14.725  35.025  0.00  0.00      PROB  
ATOM   1728  CD2 PHE P 106      47.903 -16.149  31.878  0.00  0.00      PROB  
ATOM   1729  HD2 PHE P 106      48.246 -16.986  31.287  0.00  0.00      PROB  
ATOM   1730  CE2 PHE P 106      48.287 -15.985  33.242  0.00  0.00      PROB  
ATOM   1731  HE2 PHE P 106      48.920 -16.784  33.600  0.00  0.00      PROB  
ATOM   1732  C   PHE P 106      47.873 -15.338  27.532  0.00  0.00      PROB  
ATOM   1733  O   PHE P 106      47.515 -14.547  26.639  0.00  0.00      PROB  
ATOM   1734  N   ASP P 107      47.936 -16.642  27.198  0.00  0.00      PROB  
ATOM   1735  HN  ASP P 107      48.033 -17.314  27.928  0.00  0.00      PROB  
ATOM   1736  CA  ASP P 107      47.580 -17.180  25.896  0.00  0.00      PROB  
ATOM   1737  HA  ASP P 107      47.961 -16.518  25.132  0.00  0.00      PROB  
ATOM   1738  CB  ASP P 107      48.166 -18.586  25.831  0.00  0.00      PROB  
ATOM   1739  HB1 ASP P 107      49.265 -18.421  25.832  0.00  0.00      PROB  
ATOM   1740  HB2 ASP P 107      47.952 -19.112  24.875  0.00  0.00      PROB  
ATOM   1741  CG  ASP P 107      47.827 -19.665  26.937  0.00  0.00      PROB  
ATOM   1742  OD1 ASP P 107      48.210 -20.852  26.601  0.00  0.00      PROB  
ATOM   1743  OD2 ASP P 107      47.422 -19.393  28.065  0.00  0.00      PROB  
ATOM   1744  C   ASP P 107      46.033 -17.100  25.615  0.00  0.00      PROB  
ATOM   1745  O   ASP P 107      45.264 -16.848  26.504  0.00  0.00      PROB  
ATOM   1746  N   GLY P 108      45.571 -17.391  24.412  0.00  0.00      PROB  
ATOM   1747  HN  GLY P 108      46.273 -17.597  23.734  0.00  0.00      PROB  
ATOM   1748  CA  GLY P 108      44.157 -17.398  24.097  0.00  0.00      PROB  
ATOM   1749  HA1 GLY P 108      43.620 -17.896  24.892  0.00  0.00      PROB  
ATOM   1750  HA2 GLY P 108      43.993 -17.860  23.135  0.00  0.00      PROB  
ATOM   1751  C   GLY P 108      43.624 -16.012  23.853  0.00  0.00      PROB  
ATOM   1752  O   GLY P 108      44.344 -15.022  23.967  0.00  0.00      PROB  
ATOM   1753  N   ASN P 109      42.351 -15.985  23.524  0.00  0.00      PROB  
ATOM   1754  HN  ASN P 109      41.831 -16.788  23.247  0.00  0.00      PROB  
ATOM   1755  CA  ASN P 109      41.570 -14.742  23.488  0.00  0.00      PROB  
ATOM   1756  HA  ASN P 109      42.316 -13.974  23.635  0.00  0.00      PROB  
ATOM   1757  CB  ASN P 109      40.815 -14.625  22.130  0.00  0.00      PROB  
ATOM   1758  HB1 ASN P 109      40.241 -13.674  22.112  0.00  0.00      PROB  
ATOM   1759  HB2 ASN P 109      40.073 -15.449  22.073  0.00  0.00      PROB  
ATOM   1760  CG  ASN P 109      41.565 -14.659  20.847  0.00  0.00      PROB  
ATOM   1761  OD1 ASN P 109      41.624 -15.659  20.123  0.00  0.00      PROB  
ATOM   1762  ND2 ASN P 109      41.995 -13.453  20.384  0.00  0.00      PROB  
ATOM   1763 HD21 ASN P 109      42.481 -13.465  19.510  0.00  0.00      PROB  
ATOM   1764 HD22 ASN P 109      42.080 -12.701  21.038  0.00  0.00      PROB  
ATOM   1765  C   ASN P 109      40.556 -14.717  24.644  0.00  0.00      PROB  
ATOM   1766  O   ASN P 109      40.258 -15.665  25.305  0.00  0.00      PROB  
ATOM   1767  N   ARG P 110      40.142 -13.465  24.883  0.00  0.00      PROB  
ATOM   1768  HN  ARG P 110      40.597 -12.768  24.334  0.00  0.00      PROB  
ATOM   1769  CA  ARG P 110      39.210 -13.083  25.967  0.00  0.00      PROB  
ATOM   1770  HA  ARG P 110      39.361 -13.805  26.756  0.00  0.00      PROB  
ATOM   1771  CB  ARG P 110      39.517 -11.683  26.673  0.00  0.00      PROB  
ATOM   1772  HB1 ARG P 110      38.890 -11.612  27.587  0.00  0.00      PROB  
ATOM   1773  HB2 ARG P 110      39.139 -10.969  25.911  0.00  0.00      PROB  
ATOM   1774  CG  ARG P 110      40.986 -11.460  27.134  0.00  0.00      PROB  
ATOM   1775  HG1 ARG P 110      40.909 -10.428  27.539  0.00  0.00      PROB  
ATOM   1776  HG2 ARG P 110      41.737 -11.500  26.317  0.00  0.00      PROB  
ATOM   1777  CD  ARG P 110      41.416 -12.359  28.290  0.00  0.00      PROB  
ATOM   1778  HD1 ARG P 110      41.089 -13.412  28.149  0.00  0.00      PROB  
ATOM   1779  HD2 ARG P 110      40.855 -11.984  29.173  0.00  0.00      PROB  
ATOM   1780  NE  ARG P 110      42.906 -12.296  28.440  0.00  0.00      PROB  
ATOM   1781  HE  ARG P 110      43.545 -12.875  27.934  0.00  0.00      PROB  
ATOM   1782  CZ  ARG P 110      43.560 -11.731  29.456  0.00  0.00      PROB  
ATOM   1783  NH1 ARG P 110      42.988 -11.399  30.558  0.00  0.00      PROB  
ATOM   1784 HH11 ARG P 110      42.021 -11.638  30.654  0.00  0.00      PROB  
ATOM   1785 HH12 ARG P 110      43.637 -11.083  31.251  0.00  0.00      PROB  
ATOM   1786  NH2 ARG P 110      44.852 -11.463  29.326  0.00  0.00      PROB  
ATOM   1787 HH21 ARG P 110      45.316 -11.613  28.452  0.00  0.00      PROB  
ATOM   1788 HH22 ARG P 110      45.231 -10.836  30.006  0.00  0.00      PROB  
ATOM   1789  C   ARG P 110      37.714 -13.142  25.666  0.00  0.00      PROB  
ATOM   1790  O   ARG P 110      37.230 -12.970  24.537  0.00  0.00      PROB  
ATOM   1791  N   THR P 111      36.903 -13.362  26.737  0.00  0.00      PROB  
ATOM   1792  HN  THR P 111      37.329 -13.563  27.616  0.00  0.00      PROB  
ATOM   1793  CA  THR P 111      35.473 -13.392  26.542  0.00  0.00      PROB  
ATOM   1794  HA  THR P 111      35.143 -12.728  25.757  0.00  0.00      PROB  
ATOM   1795  CB  THR P 111      34.922 -14.771  26.191  0.00  0.00      PROB  
ATOM   1796  HB  THR P 111      35.526 -15.055  25.302  0.00  0.00      PROB  
ATOM   1797  OG1 THR P 111      33.585 -14.795  25.711  0.00  0.00      PROB  
ATOM   1798  HG1 THR P 111      33.648 -15.571  25.151  0.00  0.00      PROB  
ATOM   1799  CG2 THR P 111      35.019 -15.864  27.180  0.00  0.00      PROB  
ATOM   1800 HG21 THR P 111      34.649 -16.764  26.645  0.00  0.00      PROB  
ATOM   1801 HG22 THR P 111      36.070 -15.985  27.521  0.00  0.00      PROB  
ATOM   1802 HG23 THR P 111      34.420 -15.679  28.098  0.00  0.00      PROB  
ATOM   1803  C   THR P 111      34.796 -12.766  27.792  0.00  0.00      PROB  
ATOM   1804  O   THR P 111      35.486 -12.307  28.722  0.00  0.00      PROB  
ATOM   1805  N   VAL P 112      33.444 -12.566  27.782  0.00  0.00      PROB  
ATOM   1806  HN  VAL P 112      32.928 -13.269  27.299  0.00  0.00      PROB  
ATOM   1807  CA  VAL P 112      32.818 -11.759  28.867  0.00  0.00      PROB  
ATOM   1808  HA  VAL P 112      33.480 -11.487  29.676  0.00  0.00      PROB  
ATOM   1809  CB  VAL P 112      32.392 -10.384  28.585  0.00  0.00      PROB  
ATOM   1810  HB  VAL P 112      31.747 -10.339  27.682  0.00  0.00      PROB  
ATOM   1811  CG1 VAL P 112      31.469  -9.826  29.732  0.00  0.00      PROB  
ATOM   1812 HG11 VAL P 112      31.326  -8.738  29.555  0.00  0.00      PROB  
ATOM   1813 HG12 VAL P 112      30.537 -10.427  29.807  0.00  0.00      PROB  
ATOM   1814 HG13 VAL P 112      32.060  -9.982  30.660  0.00  0.00      PROB  
ATOM   1815  CG2 VAL P 112      33.519  -9.381  28.370  0.00  0.00      PROB  
ATOM   1816 HG21 VAL P 112      33.039  -8.499  27.893  0.00  0.00      PROB  
ATOM   1817 HG22 VAL P 112      34.065  -9.046  29.277  0.00  0.00      PROB  
ATOM   1818 HG23 VAL P 112      34.318  -9.752  27.694  0.00  0.00      PROB  
ATOM   1819  C   VAL P 112      31.723 -12.599  29.565  0.00  0.00      PROB  
ATOM   1820  O   VAL P 112      30.693 -12.986  29.004  0.00  0.00      PROB  
ATOM   1821  N   SER P 113      31.949 -13.023  30.810  0.00  0.00      PROB  
ATOM   1822  HN  SER P 113      32.594 -12.448  31.307  0.00  0.00      PROB  
ATOM   1823  CA  SER P 113      31.103 -14.019  31.478  0.00  0.00      PROB  
ATOM   1824  HA  SER P 113      30.145 -14.137  30.995  0.00  0.00      PROB  
ATOM   1825  CB  SER P 113      31.684 -15.459  31.488  0.00  0.00      PROB  
ATOM   1826  HB1 SER P 113      31.085 -16.210  32.045  0.00  0.00      PROB  
ATOM   1827  HB2 SER P 113      32.630 -15.444  32.070  0.00  0.00      PROB  
ATOM   1828  OG  SER P 113      31.902 -15.950  30.184  0.00  0.00      PROB  
ATOM   1829  HG1 SER P 113      32.314 -16.806  30.320  0.00  0.00      PROB  
ATOM   1830  C   SER P 113      30.862 -13.569  32.840  0.00  0.00      PROB  
ATOM   1831  O   SER P 113      31.763 -13.209  33.609  0.00  0.00      PROB  
ATOM   1832  N   ASP P 114      29.590 -13.717  33.391  0.00  0.00      PROB  
ATOM   1833  HN  ASP P 114      28.920 -13.936  32.686  0.00  0.00      PROB  
ATOM   1834  CA  ASP P 114      29.088 -13.320  34.697  0.00  0.00      PROB  
ATOM   1835  HA  ASP P 114      28.088 -12.945  34.540  0.00  0.00      PROB  
ATOM   1836  CB  ASP P 114      29.150 -14.499  35.741  0.00  0.00      PROB  
ATOM   1837  HB1 ASP P 114      28.941 -14.181  36.785  0.00  0.00      PROB  
ATOM   1838  HB2 ASP P 114      30.121 -15.036  35.691  0.00  0.00      PROB  
ATOM   1839  CG  ASP P 114      28.066 -15.541  35.461  0.00  0.00      PROB  
ATOM   1840  OD1 ASP P 114      28.168 -16.570  36.137  0.00  0.00      PROB  
ATOM   1841  OD2 ASP P 114      27.180 -15.410  34.574  0.00  0.00      PROB  
ATOM   1842  C   ASP P 114      29.667 -11.940  35.170  0.00  0.00      PROB  
ATOM   1843  O   ASP P 114      30.172 -11.743  36.295  0.00  0.00      PROB  
ATOM   1844  N   GLY P 115      29.616 -10.969  34.247  0.00  0.00      PROB  
ATOM   1845  HN  GLY P 115      29.404 -11.139  33.287  0.00  0.00      PROB  
ATOM   1846  CA  GLY P 115      30.052  -9.604  34.517  0.00  0.00      PROB  
ATOM   1847  HA1 GLY P 115      29.624  -9.388  35.484  0.00  0.00      PROB  
ATOM   1848  HA2 GLY P 115      29.671  -9.043  33.676  0.00  0.00      PROB  
ATOM   1849  C   GLY P 115      31.494  -9.435  34.653  0.00  0.00      PROB  
ATOM   1850  O   GLY P 115      31.851  -8.350  35.189  0.00  0.00      PROB  
ATOM   1851  N   LYS P 116      32.389 -10.421  34.265  0.00  0.00      PROB  
ATOM   1852  HN  LYS P 116      32.127 -11.264  33.802  0.00  0.00      PROB  
ATOM   1853  CA  LYS P 116      33.773 -10.138  34.291  0.00  0.00      PROB  
ATOM   1854  HA  LYS P 116      34.084  -9.120  34.473  0.00  0.00      PROB  
ATOM   1855  CB  LYS P 116      34.447 -10.905  35.441  0.00  0.00      PROB  
ATOM   1856  HB1 LYS P 116      35.521 -10.621  35.420  0.00  0.00      PROB  
ATOM   1857  HB2 LYS P 116      34.589 -12.001  35.329  0.00  0.00      PROB  
ATOM   1858  CG  LYS P 116      33.743 -10.693  36.810  0.00  0.00      PROB  
ATOM   1859  HG1 LYS P 116      32.838 -11.303  36.604  0.00  0.00      PROB  
ATOM   1860  HG2 LYS P 116      33.467  -9.654  37.090  0.00  0.00      PROB  
ATOM   1861  CD  LYS P 116      34.556 -11.370  37.907  0.00  0.00      PROB  
ATOM   1862  HD1 LYS P 116      35.565 -10.920  38.023  0.00  0.00      PROB  
ATOM   1863  HD2 LYS P 116      34.810 -12.435  37.717  0.00  0.00      PROB  
ATOM   1864  CE  LYS P 116      33.904 -11.323  39.334  0.00  0.00      PROB  
ATOM   1865  HE1 LYS P 116      34.722 -11.384  40.083  0.00  0.00      PROB  
ATOM   1866  HE2 LYS P 116      33.119 -12.105  39.414  0.00  0.00      PROB  
ATOM   1867  NZ  LYS P 116      33.375  -9.985  39.470  0.00  0.00      PROB  
ATOM   1868  HZ1 LYS P 116      34.020  -9.170  39.414  0.00  0.00      PROB  
ATOM   1869  HZ2 LYS P 116      32.670  -9.859  38.716  0.00  0.00      PROB  
ATOM   1870  HZ3 LYS P 116      32.919  -9.895  40.400  0.00  0.00      PROB  
ATOM   1871  C   LYS P 116      34.454 -10.531  33.006  0.00  0.00      PROB  
ATOM   1872  O   LYS P 116      33.909 -11.269  32.182  0.00  0.00      PROB  
ATOM   1873  N   LEU P 117      35.632  -9.939  32.732  0.00  0.00      PROB  
ATOM   1874  HN  LEU P 117      36.185  -9.384  33.350  0.00  0.00      PROB  
ATOM   1875  CA  LEU P 117      36.351 -10.217  31.538  0.00  0.00      PROB  
ATOM   1876  HA  LEU P 117      35.625 -10.584  30.827  0.00  0.00      PROB  
ATOM   1877  CB  LEU P 117      37.163  -8.991  31.003  0.00  0.00      PROB  
ATOM   1878  HB1 LEU P 117      37.713  -8.617  31.893  0.00  0.00      PROB  
ATOM   1879  HB2 LEU P 117      36.418  -8.243  30.658  0.00  0.00      PROB  
ATOM   1880  CG  LEU P 117      38.142  -9.334  29.838  0.00  0.00      PROB  
ATOM   1881  HG  LEU P 117      38.744 -10.266  29.896  0.00  0.00      PROB  
ATOM   1882  CD1 LEU P 117      37.296  -9.418  28.557  0.00  0.00      PROB  
ATOM   1883 HD11 LEU P 117      36.519  -8.624  28.544  0.00  0.00      PROB  
ATOM   1884 HD12 LEU P 117      37.932  -9.380  27.646  0.00  0.00      PROB  
ATOM   1885 HD13 LEU P 117      36.700 -10.353  28.625  0.00  0.00      PROB  
ATOM   1886  CD2 LEU P 117      39.143  -8.233  29.657  0.00  0.00      PROB  
ATOM   1887 HD21 LEU P 117      39.588  -8.212  28.639  0.00  0.00      PROB  
ATOM   1888 HD22 LEU P 117      38.674  -7.262  29.924  0.00  0.00      PROB  
ATOM   1889 HD23 LEU P 117      40.000  -8.362  30.352  0.00  0.00      PROB  
ATOM   1890  C   LEU P 117      37.272 -11.426  31.757  0.00  0.00      PROB  
ATOM   1891  O   LEU P 117      38.127 -11.400  32.626  0.00  0.00      PROB  
ATOM   1892  N   THR P 118      36.976 -12.568  31.054  0.00  0.00      PROB  
ATOM   1893  HN  THR P 118      36.321 -12.551  30.302  0.00  0.00      PROB  
ATOM   1894  CA  THR P 118      37.673 -13.873  31.324  0.00  0.00      PROB  
ATOM   1895  HA  THR P 118      38.330 -13.752  32.173  0.00  0.00      PROB  
ATOM   1896  CB  THR P 118      36.613 -14.854  31.792  0.00  0.00      PROB  
ATOM   1897  HB  THR P 118      35.993 -14.285  32.518  0.00  0.00      PROB  
ATOM   1898  OG1 THR P 118      37.050 -16.076  32.266  0.00  0.00      PROB  
ATOM   1899  HG1 THR P 118      36.285 -16.414  32.738  0.00  0.00      PROB  
ATOM   1900  CG2 THR P 118      35.598 -15.203  30.606  0.00  0.00      PROB  
ATOM   1901 HG21 THR P 118      36.127 -15.961  29.990  0.00  0.00      PROB  
ATOM   1902 HG22 THR P 118      34.797 -15.781  31.116  0.00  0.00      PROB  
ATOM   1903 HG23 THR P 118      35.209 -14.327  30.044  0.00  0.00      PROB  
ATOM   1904  C   THR P 118      38.486 -14.383  30.120  0.00  0.00      PROB  
ATOM   1905  O   THR P 118      38.268 -14.048  28.931  0.00  0.00      PROB  
ATOM   1906  N   ILE P 119      39.539 -15.254  30.316  0.00  0.00      PROB  
ATOM   1907  HN  ILE P 119      39.786 -15.542  31.238  0.00  0.00      PROB  
ATOM   1908  CA  ILE P 119      40.087 -16.080  29.365  0.00  0.00      PROB  
ATOM   1909  HA  ILE P 119      40.444 -15.440  28.572  0.00  0.00      PROB  
ATOM   1910  CB  ILE P 119      41.346 -16.752  29.946  0.00  0.00      PROB  
ATOM   1911  HB  ILE P 119      40.984 -17.167  30.911  0.00  0.00      PROB  
ATOM   1912  CG2 ILE P 119      41.863 -17.971  29.176  0.00  0.00      PROB  
ATOM   1913 HG21 ILE P 119      42.242 -17.508  28.240  0.00  0.00      PROB  
ATOM   1914 HG22 ILE P 119      42.739 -18.435  29.678  0.00  0.00      PROB  
ATOM   1915 HG23 ILE P 119      41.101 -18.735  28.913  0.00  0.00      PROB  
ATOM   1916  CG1 ILE P 119      42.434 -15.726  30.062  0.00  0.00      PROB  
ATOM   1917 HG11 ILE P 119      42.092 -14.956  30.786  0.00  0.00      PROB  
ATOM   1918 HG12 ILE P 119      42.760 -15.249  29.113  0.00  0.00      PROB  
ATOM   1919  CD  ILE P 119      43.732 -16.165  30.788  0.00  0.00      PROB  
ATOM   1920  HD1 ILE P 119      44.007 -15.509  31.641  0.00  0.00      PROB  
ATOM   1921  HD2 ILE P 119      43.657 -17.226  31.106  0.00  0.00      PROB  
ATOM   1922  HD3 ILE P 119      44.465 -16.162  29.953  0.00  0.00      PROB  
ATOM   1923  C   ILE P 119      39.079 -17.083  28.872  0.00  0.00      PROB  
ATOM   1924  O   ILE P 119      38.202 -17.575  29.554  0.00  0.00      PROB  
ATOM   1925  N   THR P 120      39.150 -17.421  27.546  0.00  0.00      PROB  
ATOM   1926  HN  THR P 120      39.902 -17.191  26.933  0.00  0.00      PROB  
ATOM   1927  CA  THR P 120      38.167 -18.270  26.967  0.00  0.00      PROB  
ATOM   1928  HA  THR P 120      37.204 -17.872  27.254  0.00  0.00      PROB  
ATOM   1929  CB  THR P 120      38.211 -18.296  25.403  0.00  0.00      PROB  
ATOM   1930  HB  THR P 120      39.226 -18.621  25.089  0.00  0.00      PROB  
ATOM   1931  OG1 THR P 120      37.941 -17.056  24.862  0.00  0.00      PROB  
ATOM   1932  HG1 THR P 120      38.691 -16.547  25.179  0.00  0.00      PROB  
ATOM   1933  CG2 THR P 120      37.086 -19.220  24.874  0.00  0.00      PROB  
ATOM   1934 HG21 THR P 120      37.265 -20.296  25.085  0.00  0.00      PROB  
ATOM   1935 HG22 THR P 120      36.154 -18.862  25.362  0.00  0.00      PROB  
ATOM   1936 HG23 THR P 120      36.888 -19.169  23.782  0.00  0.00      PROB  
ATOM   1937  C   THR P 120      38.087 -19.678  27.473  0.00  0.00      PROB  
ATOM   1938  O   THR P 120      39.136 -20.347  27.379  0.00  0.00      PROB  
ATOM   1939  N   ASN P 121      37.002 -20.068  28.211  0.00  0.00      PROB  
ATOM   1940  HN  ASN P 121      36.140 -19.574  28.293  0.00  0.00      PROB  
ATOM   1941  CA  ASN P 121      36.964 -21.285  29.003  0.00  0.00      PROB  
ATOM   1942  HA  ASN P 121      35.976 -21.367  29.430  0.00  0.00      PROB  
ATOM   1943  CB  ASN P 121      37.089 -22.471  28.027  0.00  0.00      PROB  
ATOM   1944  HB1 ASN P 121      36.993 -23.353  28.697  0.00  0.00      PROB  
ATOM   1945  HB2 ASN P 121      38.079 -22.398  27.528  0.00  0.00      PROB  
ATOM   1946  CG  ASN P 121      36.023 -22.526  26.919  0.00  0.00      PROB  
ATOM   1947  OD1 ASN P 121      36.328 -22.696  25.749  0.00  0.00      PROB  
ATOM   1948  ND2 ASN P 121      34.701 -22.274  27.183  0.00  0.00      PROB  
ATOM   1949 HD21 ASN P 121      34.485 -21.716  27.984  0.00  0.00      PROB  
ATOM   1950 HD22 ASN P 121      34.007 -22.312  26.464  0.00  0.00      PROB  
ATOM   1951  C   ASN P 121      37.988 -21.345  30.182  0.00  0.00      PROB  
ATOM   1952  O   ASN P 121      37.965 -22.269  30.996  0.00  0.00      PROB  
ATOM   1953  N   GLY P 122      38.887 -20.325  30.315  0.00  0.00      PROB  
ATOM   1954  HN  GLY P 122      38.938 -19.635  29.598  0.00  0.00      PROB  
ATOM   1955  CA  GLY P 122      39.843 -20.213  31.423  0.00  0.00      PROB  
ATOM   1956  HA1 GLY P 122      40.456 -19.326  31.353  0.00  0.00      PROB  
ATOM   1957  HA2 GLY P 122      40.577 -20.992  31.282  0.00  0.00      PROB  
ATOM   1958  C   GLY P 122      39.311 -20.132  32.839  0.00  0.00      PROB  
ATOM   1959  O   GLY P 122      38.118 -19.844  32.937  0.00  0.00      PROB  
ATOM   1960  N   ASP P 123      40.153 -20.452  33.855  0.00  0.00      PROB  
ATOM   1961  HN  ASP P 123      41.104 -20.648  33.630  0.00  0.00      PROB  
ATOM   1962  CA  ASP P 123      39.843 -20.489  35.329  0.00  0.00      PROB  
ATOM   1963  HA  ASP P 123      38.964 -21.115  35.358  0.00  0.00      PROB  
ATOM   1964  CB  ASP P 123      40.937 -21.357  35.985  0.00  0.00      PROB  
ATOM   1965  HB1 ASP P 123      41.837 -20.839  36.381  0.00  0.00      PROB  
ATOM   1966  HB2 ASP P 123      41.259 -22.116  35.240  0.00  0.00      PROB  
ATOM   1967  CG  ASP P 123      40.465 -22.181  37.157  0.00  0.00      PROB  
ATOM   1968  OD1 ASP P 123      39.372 -21.971  37.725  0.00  0.00      PROB  
ATOM   1969  OD2 ASP P 123      41.199 -23.159  37.444  0.00  0.00      PROB  
ATOM   1970  C   ASP P 123      39.386 -19.170  36.035  0.00  0.00      PROB  
ATOM   1971  O   ASP P 123      39.702 -18.077  35.576  0.00  0.00      PROB  
ATOM   1972  N   LYS P 124      38.654 -19.324  37.160  0.00  0.00      PROB  
ATOM   1973  HN  LYS P 124      38.720 -20.233  37.566  0.00  0.00      PROB  
ATOM   1974  CA  LYS P 124      37.943 -18.274  37.817  0.00  0.00      PROB  
ATOM   1975  HA  LYS P 124      37.272 -17.980  37.024  0.00  0.00      PROB  
ATOM   1976  CB  LYS P 124      37.308 -18.714  39.197  0.00  0.00      PROB  
ATOM   1977  HB1 LYS P 124      36.675 -17.863  39.526  0.00  0.00      PROB  
ATOM   1978  HB2 LYS P 124      38.087 -18.913  39.963  0.00  0.00      PROB  
ATOM   1979  CG  LYS P 124      36.480 -20.012  39.203  0.00  0.00      PROB  
ATOM   1980  HG1 LYS P 124      36.088 -20.212  40.224  0.00  0.00      PROB  
ATOM   1981  HG2 LYS P 124      37.188 -20.848  39.020  0.00  0.00      PROB  
ATOM   1982  CD  LYS P 124      35.318 -19.972  38.161  0.00  0.00      PROB  
ATOM   1983  HD1 LYS P 124      34.745 -20.921  38.226  0.00  0.00      PROB  
ATOM   1984  HD2 LYS P 124      35.723 -19.983  37.126  0.00  0.00      PROB  
ATOM   1985  CE  LYS P 124      34.380 -18.825  38.520  0.00  0.00      PROB  
ATOM   1986  HE1 LYS P 124      34.847 -17.844  38.286  0.00  0.00      PROB  
ATOM   1987  HE2 LYS P 124      34.076 -18.880  39.587  0.00  0.00      PROB  
ATOM   1988  NZ  LYS P 124      33.188 -18.715  37.684  0.00  0.00      PROB  
ATOM   1989  HZ1 LYS P 124      32.638 -17.946  38.118  0.00  0.00      PROB  
ATOM   1990  HZ2 LYS P 124      33.452 -18.434  36.717  0.00  0.00      PROB  
ATOM   1991  HZ3 LYS P 124      32.597 -19.564  37.581  0.00  0.00      PROB  
ATOM   1992  C   LYS P 124      38.848 -17.139  38.234  0.00  0.00      PROB  
ATOM   1993  O   LYS P 124      38.654 -15.962  38.111  0.00  0.00      PROB  
ATOM   1994  N   SER P 125      40.053 -17.560  38.637  0.00  0.00      PROB  
ATOM   1995  HN  SER P 125      40.251 -18.524  38.800  0.00  0.00      PROB  
ATOM   1996  CA  SER P 125      41.192 -16.673  39.031  0.00  0.00      PROB  
ATOM   1997  HA  SER P 125      40.809 -15.983  39.768  0.00  0.00      PROB  
ATOM   1998  CB  SER P 125      42.361 -17.479  39.669  0.00  0.00      PROB  
ATOM   1999  HB1 SER P 125      42.081 -17.722  40.717  0.00  0.00      PROB  
ATOM   2000  HB2 SER P 125      43.321 -16.928  39.766  0.00  0.00      PROB  
ATOM   2001  OG  SER P 125      42.657 -18.742  39.073  0.00  0.00      PROB  
ATOM   2002  HG1 SER P 125      41.913 -19.300  39.313  0.00  0.00      PROB  
ATOM   2003  C   SER P 125      41.836 -15.827  37.978  0.00  0.00      PROB  
ATOM   2004  O   SER P 125      42.560 -14.910  38.371  0.00  0.00      PROB  
ATOM   2005  N   ARG P 126      41.575 -16.003  36.680  0.00  0.00      PROB  
ATOM   2006  HN  ARG P 126      41.048 -16.811  36.430  0.00  0.00      PROB  
ATOM   2007  CA  ARG P 126      42.067 -15.170  35.553  0.00  0.00      PROB  
ATOM   2008  HA  ARG P 126      42.773 -14.407  35.846  0.00  0.00      PROB  
ATOM   2009  CB  ARG P 126      42.738 -16.063  34.482  0.00  0.00      PROB  
ATOM   2010  HB1 ARG P 126      43.190 -15.466  33.660  0.00  0.00      PROB  
ATOM   2011  HB2 ARG P 126      41.979 -16.696  33.974  0.00  0.00      PROB  
ATOM   2012  CG  ARG P 126      43.836 -17.043  35.026  0.00  0.00      PROB  
ATOM   2013  HG1 ARG P 126      44.357 -17.455  34.136  0.00  0.00      PROB  
ATOM   2014  HG2 ARG P 126      43.420 -17.865  35.647  0.00  0.00      PROB  
ATOM   2015  CD  ARG P 126      44.854 -16.315  35.881  0.00  0.00      PROB  
ATOM   2016  HD1 ARG P 126      44.439 -15.912  36.829  0.00  0.00      PROB  
ATOM   2017  HD2 ARG P 126      45.202 -15.536  35.169  0.00  0.00      PROB  
ATOM   2018  NE  ARG P 126      45.870 -17.309  36.186  0.00  0.00      PROB  
ATOM   2019  HE  ARG P 126      45.949 -18.164  35.672  0.00  0.00      PROB  
ATOM   2020  CZ  ARG P 126      46.683 -17.154  37.205  0.00  0.00      PROB  
ATOM   2021  NH1 ARG P 126      46.822 -16.257  38.122  0.00  0.00      PROB  
ATOM   2022 HH11 ARG P 126      46.127 -15.541  38.184  0.00  0.00      PROB  
ATOM   2023 HH12 ARG P 126      47.635 -16.259  38.704  0.00  0.00      PROB  
ATOM   2024  NH2 ARG P 126      47.730 -17.931  37.166  0.00  0.00      PROB  
ATOM   2025 HH21 ARG P 126      47.884 -18.672  36.512  0.00  0.00      PROB  
ATOM   2026 HH22 ARG P 126      48.496 -17.818  37.799  0.00  0.00      PROB  
ATOM   2027  C   ARG P 126      40.799 -14.405  34.964  0.00  0.00      PROB  
ATOM   2028  O   ARG P 126      40.968 -13.621  34.039  0.00  0.00      PROB  
ATOM   2029  N   ALA P 127      39.548 -14.473  35.666  0.00  0.00      PROB  
ATOM   2030  HN  ALA P 127      39.516 -15.191  36.357  0.00  0.00      PROB  
ATOM   2031  CA  ALA P 127      38.468 -13.557  35.379  0.00  0.00      PROB  
ATOM   2032  HA  ALA P 127      38.496 -13.266  34.339  0.00  0.00      PROB  
ATOM   2033  CB  ALA P 127      37.025 -14.105  35.489  0.00  0.00      PROB  
ATOM   2034  HB1 ALA P 127      36.504 -14.098  36.470  0.00  0.00      PROB  
ATOM   2035  HB2 ALA P 127      36.359 -13.515  34.823  0.00  0.00      PROB  
ATOM   2036  HB3 ALA P 127      37.070 -15.126  35.053  0.00  0.00      PROB  
ATOM   2037  C   ALA P 127      38.682 -12.288  36.178  0.00  0.00      PROB  
ATOM   2038  O   ALA P 127      38.712 -12.246  37.416  0.00  0.00      PROB  
ATOM   2039  N   TYR P 128      38.834 -11.159  35.403  0.00  0.00      PROB  
ATOM   2040  HN  TYR P 128      38.661 -11.260  34.426  0.00  0.00      PROB  
ATOM   2041  CA  TYR P 128      39.090  -9.848  35.969  0.00  0.00      PROB  
ATOM   2042  HA  TYR P 128      39.331  -9.943  37.018  0.00  0.00      PROB  
ATOM   2043  CB  TYR P 128      40.407  -9.332  35.277  0.00  0.00      PROB  
ATOM   2044  HB1 TYR P 128      40.584  -8.338  35.740  0.00  0.00      PROB  
ATOM   2045  HB2 TYR P 128      40.201  -9.140  34.202  0.00  0.00      PROB  
ATOM   2046  CG  TYR P 128      41.639 -10.200  35.478  0.00  0.00      PROB  
ATOM   2047  CD1 TYR P 128      42.040 -10.769  36.677  0.00  0.00      PROB  
ATOM   2048  HD1 TYR P 128      41.459 -10.593  37.571  0.00  0.00      PROB  
ATOM   2049  CE1 TYR P 128      43.220 -11.610  36.753  0.00  0.00      PROB  
ATOM   2050  HE1 TYR P 128      43.544 -12.050  37.684  0.00  0.00      PROB  
ATOM   2051  CZ  TYR P 128      43.882 -12.028  35.661  0.00  0.00      PROB  
ATOM   2052  OH  TYR P 128      44.865 -13.044  35.693  0.00  0.00      PROB  
ATOM   2053  HH  TYR P 128      45.140 -13.000  36.611  0.00  0.00      PROB  
ATOM   2054  CD2 TYR P 128      42.507 -10.547  34.352  0.00  0.00      PROB  
ATOM   2055  HD2 TYR P 128      42.225 -10.065  33.427  0.00  0.00      PROB  
ATOM   2056  CE2 TYR P 128      43.481 -11.515  34.422  0.00  0.00      PROB  
ATOM   2057  HE2 TYR P 128      43.947 -11.845  33.505  0.00  0.00      PROB  
ATOM   2058  C   TYR P 128      37.953  -8.801  35.752  0.00  0.00      PROB  
ATOM   2059  O   TYR P 128      37.137  -8.798  34.821  0.00  0.00      PROB  
ATOM   2060  N   ALA P 129      37.775  -7.860  36.732  0.00  0.00      PROB  
ATOM   2061  HN  ALA P 129      38.299  -7.967  37.573  0.00  0.00      PROB  
ATOM   2062  CA  ALA P 129      36.901  -6.713  36.636  0.00  0.00      PROB  
ATOM   2063  HA  ALA P 129      35.897  -6.953  36.319  0.00  0.00      PROB  
ATOM   2064  CB  ALA P 129      36.890  -6.049  38.094  0.00  0.00      PROB  
ATOM   2065  HB1 ALA P 129      37.910  -5.627  38.220  0.00  0.00      PROB  
ATOM   2066  HB2 ALA P 129      36.134  -5.239  38.177  0.00  0.00      PROB  
ATOM   2067  HB3 ALA P 129      36.751  -6.837  38.865  0.00  0.00      PROB  
ATOM   2068  C   ALA P 129      37.351  -5.701  35.602  0.00  0.00      PROB  
ATOM   2069  O   ALA P 129      38.533  -5.416  35.426  0.00  0.00      PROB  
ATOM   2070  N   ALA P 130      36.407  -5.058  34.923  0.00  0.00      PROB  
ATOM   2071  HN  ALA P 130      35.436  -5.264  35.012  0.00  0.00      PROB  
ATOM   2072  CA  ALA P 130      36.823  -4.135  33.825  0.00  0.00      PROB  
ATOM   2073  HA  ALA P 130      37.731  -3.624  34.108  0.00  0.00      PROB  
ATOM   2074  CB  ALA P 130      37.139  -4.962  32.571  0.00  0.00      PROB  
ATOM   2075  HB1 ALA P 130      37.704  -4.348  31.837  0.00  0.00      PROB  
ATOM   2076  HB2 ALA P 130      37.888  -5.697  32.936  0.00  0.00      PROB  
ATOM   2077  HB3 ALA P 130      36.309  -5.499  32.064  0.00  0.00      PROB  
ATOM   2078  C   ALA P 130      35.663  -3.165  33.591  0.00  0.00      PROB  
ATOM   2079  O   ALA P 130      34.580  -3.378  34.101  0.00  0.00      PROB  
ATOM   2080  N   GLU P 131      35.894  -2.059  32.882  0.00  0.00      PROB  
ATOM   2081  HN  GLU P 131      36.818  -1.809  32.603  0.00  0.00      PROB  
ATOM   2082  CA  GLU P 131      34.932  -1.068  32.372  0.00  0.00      PROB  
ATOM   2083  HA  GLU P 131      33.887  -1.212  32.605  0.00  0.00      PROB  
ATOM   2084  CB  GLU P 131      35.198   0.418  32.840  0.00  0.00      PROB  
ATOM   2085  HB1 GLU P 131      34.574   1.235  32.417  0.00  0.00      PROB  
ATOM   2086  HB2 GLU P 131      36.235   0.555  32.467  0.00  0.00      PROB  
ATOM   2087  CG  GLU P 131      35.107   0.580  34.364  0.00  0.00      PROB  
ATOM   2088  HG1 GLU P 131      35.302   1.638  34.639  0.00  0.00      PROB  
ATOM   2089  HG2 GLU P 131      35.962  -0.032  34.721  0.00  0.00      PROB  
ATOM   2090  CD  GLU P 131      33.791   0.138  35.062  0.00  0.00      PROB  
ATOM   2091  OE1 GLU P 131      33.841  -0.288  36.229  0.00  0.00      PROB  
ATOM   2092  OE2 GLU P 131      32.699   0.124  34.465  0.00  0.00      PROB  
ATOM   2093  C   GLU P 131      34.896  -1.080  30.808  0.00  0.00      PROB  
ATOM   2094  O   GLU P 131      35.910  -0.884  30.132  0.00  0.00      PROB  
ATOM   2095  N   LYS P 132      33.660  -1.332  30.254  0.00  0.00      PROB  
ATOM   2096  HN  LYS P 132      32.837  -1.309  30.817  0.00  0.00      PROB  
ATOM   2097  CA  LYS P 132      33.403  -1.261  28.839  0.00  0.00      PROB  
ATOM   2098  HA  LYS P 132      34.157  -1.874  28.367  0.00  0.00      PROB  
ATOM   2099  CB  LYS P 132      32.149  -1.932  28.381  0.00  0.00      PROB  
ATOM   2100  HB1 LYS P 132      31.327  -1.526  29.008  0.00  0.00      PROB  
ATOM   2101  HB2 LYS P 132      32.188  -3.022  28.590  0.00  0.00      PROB  
ATOM   2102  CG  LYS P 132      31.897  -1.540  26.890  0.00  0.00      PROB  
ATOM   2103  HG1 LYS P 132      32.863  -1.597  26.344  0.00  0.00      PROB  
ATOM   2104  HG2 LYS P 132      31.581  -0.477  26.946  0.00  0.00      PROB  
ATOM   2105  CD  LYS P 132      30.737  -2.219  26.084  0.00  0.00      PROB  
ATOM   2106  HD1 LYS P 132      30.938  -3.311  26.079  0.00  0.00      PROB  
ATOM   2107  HD2 LYS P 132      30.882  -1.956  25.014  0.00  0.00      PROB  
ATOM   2108  CE  LYS P 132      29.354  -1.693  26.543  0.00  0.00      PROB  
ATOM   2109  HE1 LYS P 132      29.215  -0.598  26.414  0.00  0.00      PROB  
ATOM   2110  HE2 LYS P 132      29.265  -1.951  27.620  0.00  0.00      PROB  
ATOM   2111  NZ  LYS P 132      28.387  -2.415  25.795  0.00  0.00      PROB  
ATOM   2112  HZ1 LYS P 132      28.672  -2.666  24.827  0.00  0.00      PROB  
ATOM   2113  HZ2 LYS P 132      28.208  -3.300  26.312  0.00  0.00      PROB  
ATOM   2114  HZ3 LYS P 132      27.575  -1.766  25.836  0.00  0.00      PROB  
ATOM   2115  C   LYS P 132      33.560   0.168  28.367  0.00  0.00      PROB  
ATOM   2116  O   LYS P 132      32.792   1.038  28.718  0.00  0.00      PROB  
ATOM   2117  N   LEU P 133      34.539   0.454  27.473  0.00  0.00      PROB  
ATOM   2118  HN  LEU P 133      35.096  -0.283  27.098  0.00  0.00      PROB  
ATOM   2119  CA  LEU P 133      34.741   1.822  26.937  0.00  0.00      PROB  
ATOM   2120  HA  LEU P 133      34.619   2.529  27.745  0.00  0.00      PROB  
ATOM   2121  CB  LEU P 133      36.199   2.033  26.412  0.00  0.00      PROB  
ATOM   2122  HB1 LEU P 133      36.363   3.018  25.925  0.00  0.00      PROB  
ATOM   2123  HB2 LEU P 133      36.378   1.205  25.693  0.00  0.00      PROB  
ATOM   2124  CG  LEU P 133      37.178   1.958  27.608  0.00  0.00      PROB  
ATOM   2125  HG  LEU P 133      37.255   0.896  27.926  0.00  0.00      PROB  
ATOM   2126  CD1 LEU P 133      38.516   2.369  26.967  0.00  0.00      PROB  
ATOM   2127 HD11 LEU P 133      38.544   3.340  26.427  0.00  0.00      PROB  
ATOM   2128 HD12 LEU P 133      39.296   2.609  27.721  0.00  0.00      PROB  
ATOM   2129 HD13 LEU P 133      39.029   1.612  26.337  0.00  0.00      PROB  
ATOM   2130  CD2 LEU P 133      36.913   2.889  28.799  0.00  0.00      PROB  
ATOM   2131 HD21 LEU P 133      37.756   2.884  29.523  0.00  0.00      PROB  
ATOM   2132 HD22 LEU P 133      36.794   3.953  28.502  0.00  0.00      PROB  
ATOM   2133 HD23 LEU P 133      35.974   2.510  29.257  0.00  0.00      PROB  
ATOM   2134  C   LEU P 133      33.700   2.201  25.897  0.00  0.00      PROB  
ATOM   2135  O   LEU P 133      33.445   1.514  24.906  0.00  0.00      PROB  
ATOM   2136  N   THR P 134      33.000   3.356  26.161  0.00  0.00      PROB  
ATOM   2137  HN  THR P 134      33.028   3.721  27.089  0.00  0.00      PROB  
ATOM   2138  CA  THR P 134      32.160   4.018  25.200  0.00  0.00      PROB  
ATOM   2139  HA  THR P 134      31.494   3.269  24.797  0.00  0.00      PROB  
ATOM   2140  CB  THR P 134      31.151   5.005  25.772  0.00  0.00      PROB  
ATOM   2141  HB  THR P 134      30.432   5.494  25.080  0.00  0.00      PROB  
ATOM   2142  OG1 THR P 134      31.686   6.063  26.535  0.00  0.00      PROB  
ATOM   2143  HG1 THR P 134      32.248   5.652  27.196  0.00  0.00      PROB  
ATOM   2144  CG2 THR P 134      30.242   4.183  26.752  0.00  0.00      PROB  
ATOM   2145 HG21 THR P 134      30.697   4.260  27.763  0.00  0.00      PROB  
ATOM   2146 HG22 THR P 134      29.195   4.548  26.817  0.00  0.00      PROB  
ATOM   2147 HG23 THR P 134      30.203   3.140  26.370  0.00  0.00      PROB  
ATOM   2148  C   THR P 134      32.985   4.677  24.135  0.00  0.00      PROB  
ATOM   2149  O   THR P 134      34.197   4.817  24.290  0.00  0.00      PROB  
ATOM   2150  N   LYS P 135      32.350   5.143  23.047  0.00  0.00      PROB  
ATOM   2151  HN  LYS P 135      31.373   4.973  22.940  0.00  0.00      PROB  
ATOM   2152  CA  LYS P 135      33.061   5.752  21.965  0.00  0.00      PROB  
ATOM   2153  HA  LYS P 135      33.810   5.098  21.544  0.00  0.00      PROB  
ATOM   2154  CB  LYS P 135      32.150   6.076  20.743  0.00  0.00      PROB  
ATOM   2155  HB1 LYS P 135      32.872   6.402  19.964  0.00  0.00      PROB  
ATOM   2156  HB2 LYS P 135      31.423   6.885  20.965  0.00  0.00      PROB  
ATOM   2157  CG  LYS P 135      31.356   4.839  20.229  0.00  0.00      PROB  
ATOM   2158  HG1 LYS P 135      30.537   4.584  20.935  0.00  0.00      PROB  
ATOM   2159  HG2 LYS P 135      31.991   3.929  20.288  0.00  0.00      PROB  
ATOM   2160  CD  LYS P 135      30.764   5.000  18.783  0.00  0.00      PROB  
ATOM   2161  HD1 LYS P 135      31.459   4.777  17.946  0.00  0.00      PROB  
ATOM   2162  HD2 LYS P 135      30.548   6.081  18.648  0.00  0.00      PROB  
ATOM   2163  CE  LYS P 135      29.503   4.122  18.417  0.00  0.00      PROB  
ATOM   2164  HE1 LYS P 135      29.040   4.382  17.441  0.00  0.00      PROB  
ATOM   2165  HE2 LYS P 135      28.660   4.267  19.125  0.00  0.00      PROB  
ATOM   2166  NZ  LYS P 135      29.857   2.638  18.371  0.00  0.00      PROB  
ATOM   2167  HZ1 LYS P 135      30.845   2.427  18.127  0.00  0.00      PROB  
ATOM   2168  HZ2 LYS P 135      29.719   2.149  19.279  0.00  0.00      PROB  
ATOM   2169  HZ3 LYS P 135      29.212   2.190  17.689  0.00  0.00      PROB  
ATOM   2170  C   LYS P 135      33.843   7.008  22.433  0.00  0.00      PROB  
ATOM   2171  O   LYS P 135      34.994   7.197  22.052  0.00  0.00      PROB  
ATOM   2172  N   GLN P 136      33.222   7.889  23.244  0.00  0.00      PROB  
ATOM   2173  HN  GLN P 136      32.278   7.766  23.541  0.00  0.00      PROB  
ATOM   2174  CA  GLN P 136      33.988   9.037  23.815  0.00  0.00      PROB  
ATOM   2175  HA  GLN P 136      34.419   9.525  22.954  0.00  0.00      PROB  
ATOM   2176  CB  GLN P 136      33.031   9.969  24.584  0.00  0.00      PROB  
ATOM   2177  HB1 GLN P 136      33.564  10.620  25.309  0.00  0.00      PROB  
ATOM   2178  HB2 GLN P 136      32.306   9.410  25.214  0.00  0.00      PROB  
ATOM   2179  CG  GLN P 136      32.180  10.972  23.749  0.00  0.00      PROB  
ATOM   2180  HG1 GLN P 136      32.183  11.980  24.216  0.00  0.00      PROB  
ATOM   2181  HG2 GLN P 136      31.140  10.582  23.774  0.00  0.00      PROB  
ATOM   2182  CD  GLN P 136      32.578  11.125  22.309  0.00  0.00      PROB  
ATOM   2183  OE1 GLN P 136      33.269  12.057  21.897  0.00  0.00      PROB  
ATOM   2184  NE2 GLN P 136      32.028  10.209  21.470  0.00  0.00      PROB  
ATOM   2185 HE21 GLN P 136      31.265   9.647  21.791  0.00  0.00      PROB  
ATOM   2186 HE22 GLN P 136      32.322  10.288  20.518  0.00  0.00      PROB  
ATOM   2187  C   GLN P 136      35.299   8.635  24.470  0.00  0.00      PROB  
ATOM   2188  O   GLN P 136      36.398   9.198  24.255  0.00  0.00      PROB  
ATOM   2189  N   GLU P 137      35.147   7.654  25.417  0.00  0.00      PROB  
ATOM   2190  HN  GLU P 137      34.256   7.217  25.513  0.00  0.00      PROB  
ATOM   2191  CA  GLU P 137      36.212   7.060  26.206  0.00  0.00      PROB  
ATOM   2192  HA  GLU P 137      36.719   7.854  26.735  0.00  0.00      PROB  
ATOM   2193  CB  GLU P 137      35.686   6.092  27.227  0.00  0.00      PROB  
ATOM   2194  HB1 GLU P 137      36.517   5.733  27.873  0.00  0.00      PROB  
ATOM   2195  HB2 GLU P 137      35.133   5.299  26.680  0.00  0.00      PROB  
ATOM   2196  CG  GLU P 137      34.733   6.850  28.210  0.00  0.00      PROB  
ATOM   2197  HG1 GLU P 137      33.919   7.404  27.696  0.00  0.00      PROB  
ATOM   2198  HG2 GLU P 137      35.304   7.572  28.832  0.00  0.00      PROB  
ATOM   2199  CD  GLU P 137      33.895   5.948  29.195  0.00  0.00      PROB  
ATOM   2200  OE1 GLU P 137      32.996   5.190  28.707  0.00  0.00      PROB  
ATOM   2201  OE2 GLU P 137      34.091   6.008  30.439  0.00  0.00      PROB  
ATOM   2202  C   GLU P 137      37.272   6.373  25.514  0.00  0.00      PROB  
ATOM   2203  O   GLU P 137      38.454   6.690  25.562  0.00  0.00      PROB  
ATOM   2204  N   LEU P 138      36.916   5.481  24.606  0.00  0.00      PROB  
ATOM   2205  HN  LEU P 138      35.944   5.273  24.525  0.00  0.00      PROB  
ATOM   2206  CA  LEU P 138      37.780   4.810  23.627  0.00  0.00      PROB  
ATOM   2207  HA  LEU P 138      38.489   4.214  24.182  0.00  0.00      PROB  
ATOM   2208  CB  LEU P 138      36.998   3.772  22.821  0.00  0.00      PROB  
ATOM   2209  HB1 LEU P 138      36.265   4.386  22.255  0.00  0.00      PROB  
ATOM   2210  HB2 LEU P 138      36.475   3.181  23.603  0.00  0.00      PROB  
ATOM   2211  CG  LEU P 138      37.698   2.845  21.806  0.00  0.00      PROB  
ATOM   2212  HG  LEU P 138      38.078   3.515  21.006  0.00  0.00      PROB  
ATOM   2213  CD1 LEU P 138      38.856   2.076  22.414  0.00  0.00      PROB  
ATOM   2214 HD11 LEU P 138      38.507   1.293  23.121  0.00  0.00      PROB  
ATOM   2215 HD12 LEU P 138      39.423   1.572  21.602  0.00  0.00      PROB  
ATOM   2216 HD13 LEU P 138      39.491   2.825  22.934  0.00  0.00      PROB  
ATOM   2217  CD2 LEU P 138      36.698   1.903  21.183  0.00  0.00      PROB  
ATOM   2218 HD21 LEU P 138      37.124   1.259  20.383  0.00  0.00      PROB  
ATOM   2219 HD22 LEU P 138      36.348   1.292  22.042  0.00  0.00      PROB  
ATOM   2220 HD23 LEU P 138      35.791   2.417  20.799  0.00  0.00      PROB  
ATOM   2221  C   LEU P 138      38.541   5.701  22.648  0.00  0.00      PROB  
ATOM   2222  O   LEU P 138      39.702   5.481  22.386  0.00  0.00      PROB  
ATOM   2223  N   PHE P 139      37.819   6.732  22.119  0.00  0.00      PROB  
ATOM   2224  HN  PHE P 139      36.885   6.785  22.464  0.00  0.00      PROB  
ATOM   2225  CA  PHE P 139      38.413   7.851  21.311  0.00  0.00      PROB  
ATOM   2226  HA  PHE P 139      38.795   7.326  20.448  0.00  0.00      PROB  
ATOM   2227  CB  PHE P 139      37.312   8.845  20.698  0.00  0.00      PROB  
ATOM   2228  HB1 PHE P 139      36.623   9.271  21.458  0.00  0.00      PROB  
ATOM   2229  HB2 PHE P 139      36.586   8.327  20.036  0.00  0.00      PROB  
ATOM   2230  CG  PHE P 139      37.949   9.931  19.875  0.00  0.00      PROB  
ATOM   2231  CD1 PHE P 139      37.672  11.331  20.077  0.00  0.00      PROB  
ATOM   2232  HD1 PHE P 139      37.107  11.571  20.966  0.00  0.00      PROB  
ATOM   2233  CE1 PHE P 139      38.044  12.294  19.173  0.00  0.00      PROB  
ATOM   2234  HE1 PHE P 139      37.762  13.332  19.277  0.00  0.00      PROB  
ATOM   2235  CZ  PHE P 139      38.761  11.924  18.017  0.00  0.00      PROB  
ATOM   2236  HZ  PHE P 139      39.168  12.666  17.345  0.00  0.00      PROB  
ATOM   2237  CD2 PHE P 139      38.745   9.662  18.746  0.00  0.00      PROB  
ATOM   2238  HD2 PHE P 139      39.027   8.637  18.553  0.00  0.00      PROB  
ATOM   2239  CE2 PHE P 139      39.200  10.634  17.861  0.00  0.00      PROB  
ATOM   2240  HE2 PHE P 139      39.691  10.356  16.940  0.00  0.00      PROB  
ATOM   2241  C   PHE P 139      39.611   8.545  22.026  0.00  0.00      PROB  
ATOM   2242  O   PHE P 139      40.603   8.779  21.333  0.00  0.00      PROB  
ATOM   2243  N   GLN P 140      39.561   8.824  23.347  0.00  0.00      PROB  
ATOM   2244  HN  GLN P 140      38.723   8.738  23.881  0.00  0.00      PROB  
ATOM   2245  CA  GLN P 140      40.740   9.303  24.039  0.00  0.00      PROB  
ATOM   2246  HA  GLN P 140      40.955  10.306  23.700  0.00  0.00      PROB  
ATOM   2247  CB  GLN P 140      40.436   9.297  25.601  0.00  0.00      PROB  
ATOM   2248  HB1 GLN P 140      41.438   9.581  25.989  0.00  0.00      PROB  
ATOM   2249  HB2 GLN P 140      40.250   8.281  26.012  0.00  0.00      PROB  
ATOM   2250  CG  GLN P 140      39.366  10.282  26.125  0.00  0.00      PROB  
ATOM   2251  HG1 GLN P 140      39.578  10.483  27.197  0.00  0.00      PROB  
ATOM   2252  HG2 GLN P 140      38.396   9.746  26.038  0.00  0.00      PROB  
ATOM   2253  CD  GLN P 140      39.368  11.667  25.334  0.00  0.00      PROB  
ATOM   2254  OE1 GLN P 140      40.180  12.521  25.672  0.00  0.00      PROB  
ATOM   2255  NE2 GLN P 140      38.513  11.917  24.338  0.00  0.00      PROB  
ATOM   2256 HE21 GLN P 140      38.650  12.726  23.767  0.00  0.00      PROB  
ATOM   2257 HE22 GLN P 140      37.905  11.138  24.182  0.00  0.00      PROB  
ATOM   2258  C   GLN P 140      41.998   8.459  23.859  0.00  0.00      PROB  
ATOM   2259  O   GLN P 140      43.080   9.009  23.698  0.00  0.00      PROB  
ATOM   2260  N   PHE P 141      41.894   7.121  23.862  0.00  0.00      PROB  
ATOM   2261  HN  PHE P 141      41.073   6.637  24.153  0.00  0.00      PROB  
ATOM   2262  CA  PHE P 141      43.008   6.234  23.672  0.00  0.00      PROB  
ATOM   2263  HA  PHE P 141      43.853   6.581  24.248  0.00  0.00      PROB  
ATOM   2264  CB  PHE P 141      42.557   4.821  24.132  0.00  0.00      PROB  
ATOM   2265  HB1 PHE P 141      43.409   4.121  23.996  0.00  0.00      PROB  
ATOM   2266  HB2 PHE P 141      41.571   4.498  23.734  0.00  0.00      PROB  
ATOM   2267  CG  PHE P 141      42.399   4.904  25.696  0.00  0.00      PROB  
ATOM   2268  CD1 PHE P 141      43.505   4.865  26.614  0.00  0.00      PROB  
ATOM   2269  HD1 PHE P 141      44.532   4.855  26.281  0.00  0.00      PROB  
ATOM   2270  CE1 PHE P 141      43.261   4.972  27.968  0.00  0.00      PROB  
ATOM   2271  HE1 PHE P 141      44.206   5.000  28.490  0.00  0.00      PROB  
ATOM   2272  CZ  PHE P 141      42.042   4.948  28.530  0.00  0.00      PROB  
ATOM   2273  HZ  PHE P 141      41.988   4.894  29.607  0.00  0.00      PROB  
ATOM   2274  CD2 PHE P 141      41.128   4.791  26.279  0.00  0.00      PROB  
ATOM   2275  HD2 PHE P 141      40.227   4.706  25.690  0.00  0.00      PROB  
ATOM   2276  CE2 PHE P 141      40.906   4.845  27.713  0.00  0.00      PROB  
ATOM   2277  HE2 PHE P 141      39.936   4.627  28.135  0.00  0.00      PROB  
ATOM   2278  C   PHE P 141      43.511   6.242  22.160  0.00  0.00      PROB  
ATOM   2279  O   PHE P 141      44.684   6.011  21.853  0.00  0.00      PROB  
ATOM   2280  N   TYR P 142      42.646   6.728  21.189  0.00  0.00      PROB  
ATOM   2281  HN  TYR P 142      41.733   7.026  21.457  0.00  0.00      PROB  
ATOM   2282  CA  TYR P 142      43.042   6.988  19.836  0.00  0.00      PROB  
ATOM   2283  HA  TYR P 142      43.882   6.365  19.566  0.00  0.00      PROB  
ATOM   2284  CB  TYR P 142      41.929   6.665  18.825  0.00  0.00      PROB  
ATOM   2285  HB1 TYR P 142      42.345   6.972  17.842  0.00  0.00      PROB  
ATOM   2286  HB2 TYR P 142      41.034   7.275  19.076  0.00  0.00      PROB  
ATOM   2287  CG  TYR P 142      41.731   5.164  18.741  0.00  0.00      PROB  
ATOM   2288  CD1 TYR P 142      42.707   4.490  17.980  0.00  0.00      PROB  
ATOM   2289  HD1 TYR P 142      43.506   5.149  17.675  0.00  0.00      PROB  
ATOM   2290  CE1 TYR P 142      42.567   3.139  17.606  0.00  0.00      PROB  
ATOM   2291  HE1 TYR P 142      43.289   2.660  16.961  0.00  0.00      PROB  
ATOM   2292  CZ  TYR P 142      41.443   2.411  18.135  0.00  0.00      PROB  
ATOM   2293  OH  TYR P 142      41.207   1.099  17.755  0.00  0.00      PROB  
ATOM   2294  HH  TYR P 142      41.807   0.831  17.055  0.00  0.00      PROB  
ATOM   2295  CD2 TYR P 142      40.683   4.452  19.279  0.00  0.00      PROB  
ATOM   2296  HD2 TYR P 142      39.855   4.986  19.721  0.00  0.00      PROB  
ATOM   2297  CE2 TYR P 142      40.628   3.055  19.117  0.00  0.00      PROB  
ATOM   2298  HE2 TYR P 142      39.699   2.625  19.460  0.00  0.00      PROB  
ATOM   2299  C   TYR P 142      43.499   8.436  19.544  0.00  0.00      PROB  
ATOM   2300  O   TYR P 142      44.017   8.780  18.468  0.00  0.00      PROB  
ATOM   2301  N   GLN P 143      43.454   9.296  20.515  0.00  0.00      PROB  
ATOM   2302  HN  GLN P 143      43.038   9.113  21.402  0.00  0.00      PROB  
ATOM   2303  CA  GLN P 143      43.865  10.746  20.284  0.00  0.00      PROB  
ATOM   2304  HA  GLN P 143      43.129  11.114  19.584  0.00  0.00      PROB  
ATOM   2305  CB  GLN P 143      43.537  11.651  21.546  0.00  0.00      PROB  
ATOM   2306  HB1 GLN P 143      44.002  11.228  22.462  0.00  0.00      PROB  
ATOM   2307  HB2 GLN P 143      42.458  11.633  21.812  0.00  0.00      PROB  
ATOM   2308  CG  GLN P 143      43.957  13.206  21.519  0.00  0.00      PROB  
ATOM   2309  HG1 GLN P 143      43.633  13.697  20.576  0.00  0.00      PROB  
ATOM   2310  HG2 GLN P 143      45.067  13.257  21.498  0.00  0.00      PROB  
ATOM   2311  CD  GLN P 143      43.504  13.986  22.738  0.00  0.00      PROB  
ATOM   2312  OE1 GLN P 143      44.299  14.372  23.631  0.00  0.00      PROB  
ATOM   2313  NE2 GLN P 143      42.160  14.103  22.917  0.00  0.00      PROB  
ATOM   2314 HE21 GLN P 143      41.518  13.691  22.269  0.00  0.00      PROB  
ATOM   2315 HE22 GLN P 143      41.908  14.897  23.471  0.00  0.00      PROB  
ATOM   2316  C   GLN P 143      45.243  11.157  19.741  0.00  0.00      PROB  
ATOM   2317  O   GLN P 143      45.280  12.045  18.841  0.00  0.00      PROB  
ATOM   2318  N   PRO P 144      46.375  10.688  20.210  0.00  0.00      PROB  
ATOM   2319  CD  PRO P 144      46.492   9.805  21.370  0.00  0.00      PROB  
ATOM   2320  HD1 PRO P 144      45.863  10.279  22.153  0.00  0.00      PROB  
ATOM   2321  HD2 PRO P 144      46.160   8.767  21.151  0.00  0.00      PROB  
ATOM   2322  CA  PRO P 144      47.654  10.987  19.548  0.00  0.00      PROB  
ATOM   2323  HA  PRO P 144      47.711  12.010  19.205  0.00  0.00      PROB  
ATOM   2324  CB  PRO P 144      48.660  10.694  20.753  0.00  0.00      PROB  
ATOM   2325  HB1 PRO P 144      48.937  11.670  21.205  0.00  0.00      PROB  
ATOM   2326  HB2 PRO P 144      49.630  10.256  20.433  0.00  0.00      PROB  
ATOM   2327  CG  PRO P 144      47.924  10.000  21.906  0.00  0.00      PROB  
ATOM   2328  HG1 PRO P 144      48.011  10.634  22.814  0.00  0.00      PROB  
ATOM   2329  HG2 PRO P 144      48.395   9.023  22.151  0.00  0.00      PROB  
ATOM   2330  C   PRO P 144      47.910  10.046  18.295  0.00  0.00      PROB  
ATOM   2331  O   PRO P 144      49.046   9.895  17.784  0.00  0.00      PROB  
ATOM   2332  N   GLU P 145      46.871   9.358  17.724  0.00  0.00      PROB  
ATOM   2333  HN  GLU P 145      45.942   9.384  18.084  0.00  0.00      PROB  
ATOM   2334  CA  GLU P 145      47.060   8.433  16.612  0.00  0.00      PROB  
ATOM   2335  HA  GLU P 145      48.074   8.090  16.470  0.00  0.00      PROB  
ATOM   2336  CB  GLU P 145      46.154   7.178  16.791  0.00  0.00      PROB  
ATOM   2337  HB1 GLU P 145      46.375   6.355  16.079  0.00  0.00      PROB  
ATOM   2338  HB2 GLU P 145      45.080   7.324  16.547  0.00  0.00      PROB  
ATOM   2339  CG  GLU P 145      46.396   6.436  18.152  0.00  0.00      PROB  
ATOM   2340  HG1 GLU P 145      46.004   5.400  18.231  0.00  0.00      PROB  
ATOM   2341  HG2 GLU P 145      45.813   7.086  18.838  0.00  0.00      PROB  
ATOM   2342  CD  GLU P 145      47.827   6.423  18.533  0.00  0.00      PROB  
ATOM   2343  OE1 GLU P 145      48.659   5.675  17.911  0.00  0.00      PROB  
ATOM   2344  OE2 GLU P 145      48.173   7.021  19.617  0.00  0.00      PROB  
ATOM   2345  C   GLU P 145      46.578   9.064  15.328  0.00  0.00      PROB  
ATOM   2346  O   GLU P 145      46.893   8.703  14.227  0.00  0.00      PROB  
ATOM   2347  N   ILE P 146      45.842  10.200  15.356  0.00  0.00      PROB  
ATOM   2348  HN  ILE P 146      45.729  10.476  16.308  0.00  0.00      PROB  
ATOM   2349  CA  ILE P 146      45.418  10.988  14.215  0.00  0.00      PROB  
ATOM   2350  HA  ILE P 146      44.965  10.379  13.447  0.00  0.00      PROB  
ATOM   2351  CB  ILE P 146      44.304  12.008  14.651  0.00  0.00      PROB  
ATOM   2352  HB  ILE P 146      44.751  12.962  15.005  0.00  0.00      PROB  
ATOM   2353  CG2 ILE P 146      43.450  12.286  13.387  0.00  0.00      PROB  
ATOM   2354 HG21 ILE P 146      44.060  12.646  12.532  0.00  0.00      PROB  
ATOM   2355 HG22 ILE P 146      43.015  11.353  12.968  0.00  0.00      PROB  
ATOM   2356 HG23 ILE P 146      42.665  13.069  13.465  0.00  0.00      PROB  
ATOM   2357  CG1 ILE P 146      43.347  11.551  15.795  0.00  0.00      PROB  
ATOM   2358 HG11 ILE P 146      43.934  11.535  16.738  0.00  0.00      PROB  
ATOM   2359 HG12 ILE P 146      42.986  10.513  15.634  0.00  0.00      PROB  
ATOM   2360  CD  ILE P 146      42.053  12.401  16.093  0.00  0.00      PROB  
ATOM   2361  HD1 ILE P 146      42.317  13.424  16.435  0.00  0.00      PROB  
ATOM   2362  HD2 ILE P 146      41.344  12.417  15.238  0.00  0.00      PROB  
ATOM   2363  HD3 ILE P 146      41.594  11.954  17.001  0.00  0.00      PROB  
ATOM   2364  C   ILE P 146      46.568  11.718  13.458  0.00  0.00      PROB  
ATOM   2365  O   ILE P 146      46.688  11.739  12.210  0.00  0.00      PROB  
ATOM   2366  N   LYS P 147      47.466  12.326  14.215  0.00  0.00      PROB  
ATOM   2367  HN  LYS P 147      47.371  12.269  15.205  0.00  0.00      PROB  
ATOM   2368  CA  LYS P 147      48.618  12.965  13.812  0.00  0.00      PROB  
ATOM   2369  HA  LYS P 147      48.348  13.638  13.012  0.00  0.00      PROB  
ATOM   2370  CB  LYS P 147      49.135  13.732  14.941  0.00  0.00      PROB  
ATOM   2371  HB1 LYS P 147      48.325  14.393  15.318  0.00  0.00      PROB  
ATOM   2372  HB2 LYS P 147      49.867  14.418  14.466  0.00  0.00      PROB  
ATOM   2373  CG  LYS P 147      49.828  13.030  16.075  0.00  0.00      PROB  
ATOM   2374  HG1 LYS P 147      50.754  12.497  15.770  0.00  0.00      PROB  
ATOM   2375  HG2 LYS P 147      49.190  12.241  16.529  0.00  0.00      PROB  
ATOM   2376  CD  LYS P 147      50.247  14.010  17.211  0.00  0.00      PROB  
ATOM   2377  HD1 LYS P 147      49.319  14.481  17.600  0.00  0.00      PROB  
ATOM   2378  HD2 LYS P 147      50.915  14.748  16.717  0.00  0.00      PROB  
ATOM   2379  CE  LYS P 147      51.040  13.342  18.316  0.00  0.00      PROB  
ATOM   2380  HE1 LYS P 147      51.909  12.749  17.959  0.00  0.00      PROB  
ATOM   2381  HE2 LYS P 147      50.395  12.750  19.000  0.00  0.00      PROB  
ATOM   2382  NZ  LYS P 147      51.595  14.318  19.235  0.00  0.00      PROB  
ATOM   2383  HZ1 LYS P 147      52.150  15.106  18.845  0.00  0.00      PROB  
ATOM   2384  HZ2 LYS P 147      50.808  14.653  19.826  0.00  0.00      PROB  
ATOM   2385  HZ3 LYS P 147      52.181  13.681  19.811  0.00  0.00      PROB  
ATOM   2386  C   LYS P 147      49.617  12.013  13.247  0.00  0.00      PROB  
ATOM   2387  O   LYS P 147      50.240  12.370  12.231  0.00  0.00      PROB  
ATOM   2388  N   GLY P 148      49.777  10.796  13.803  0.00  0.00      PROB  
ATOM   2389  HN  GLY P 148      49.432  10.534  14.701  0.00  0.00      PROB  
ATOM   2390  CA  GLY P 148      50.595   9.764  13.125  0.00  0.00      PROB  
ATOM   2391  HA1 GLY P 148      50.778   8.960  13.822  0.00  0.00      PROB  
ATOM   2392  HA2 GLY P 148      51.482  10.262  12.761  0.00  0.00      PROB  
ATOM   2393  C   GLY P 148      49.922   9.174  11.891  0.00  0.00      PROB  
ATOM   2394  O   GLY P 148      50.543   8.983  10.847  0.00  0.00      PROB  
ATOM   2395  N   MET P 149      48.658   8.804  11.801  0.00  0.00      PROB  
ATOM   2396  HN  MET P 149      48.055   8.762  12.594  0.00  0.00      PROB  
ATOM   2397  CA  MET P 149      47.980   8.441  10.546  0.00  0.00      PROB  
ATOM   2398  HA  MET P 149      48.447   7.543  10.168  0.00  0.00      PROB  
ATOM   2399  CB  MET P 149      46.554   7.937  10.847  0.00  0.00      PROB  
ATOM   2400  HB1 MET P 149      45.957   8.655  11.448  0.00  0.00      PROB  
ATOM   2401  HB2 MET P 149      46.627   7.068  11.535  0.00  0.00      PROB  
ATOM   2402  CG  MET P 149      45.588   7.689   9.616  0.00  0.00      PROB  
ATOM   2403  HG1 MET P 149      44.868   6.858   9.773  0.00  0.00      PROB  
ATOM   2404  HG2 MET P 149      46.233   7.310   8.795  0.00  0.00      PROB  
ATOM   2405  SD  MET P 149      44.755   9.173   8.968  0.00  0.00      PROB  
ATOM   2406  CE  MET P 149      43.603   9.767  10.229  0.00  0.00      PROB  
ATOM   2407  HE1 MET P 149      42.940   8.888  10.383  0.00  0.00      PROB  
ATOM   2408  HE2 MET P 149      44.088  10.075  11.180  0.00  0.00      PROB  
ATOM   2409  HE3 MET P 149      42.962  10.627   9.941  0.00  0.00      PROB  
ATOM   2410  C   MET P 149      47.997   9.560   9.416  0.00  0.00      PROB  
ATOM   2411  O   MET P 149      48.226   9.332   8.225  0.00  0.00      PROB  
ATOM   2412  N   VAL P 150      47.786  10.886   9.782  0.00  0.00      PROB  
ATOM   2413  HN  VAL P 150      47.614  11.232  10.701  0.00  0.00      PROB  
ATOM   2414  CA  VAL P 150      48.033  12.060   8.941  0.00  0.00      PROB  
ATOM   2415  HA  VAL P 150      47.381  11.882   8.098  0.00  0.00      PROB  
ATOM   2416  CB  VAL P 150      47.412  13.326   9.572  0.00  0.00      PROB  
ATOM   2417  HB  VAL P 150      47.724  13.426  10.634  0.00  0.00      PROB  
ATOM   2418  CG1 VAL P 150      47.929  14.652   8.882  0.00  0.00      PROB  
ATOM   2419 HG11 VAL P 150      47.671  14.718   7.804  0.00  0.00      PROB  
ATOM   2420 HG12 VAL P 150      47.394  15.491   9.377  0.00  0.00      PROB  
ATOM   2421 HG13 VAL P 150      49.012  14.812   9.072  0.00  0.00      PROB  
ATOM   2422  CG2 VAL P 150      45.889  13.128   9.512  0.00  0.00      PROB  
ATOM   2423 HG21 VAL P 150      45.476  12.167   9.886  0.00  0.00      PROB  
ATOM   2424 HG22 VAL P 150      45.415  13.957  10.080  0.00  0.00      PROB  
ATOM   2425 HG23 VAL P 150      45.572  13.141   8.447  0.00  0.00      PROB  
ATOM   2426  C   VAL P 150      49.402  12.191   8.451  0.00  0.00      PROB  
ATOM   2427  O   VAL P 150      49.675  12.368   7.285  0.00  0.00      PROB  
ATOM   2428  N   LEU P 151      50.431  12.021   9.240  0.00  0.00      PROB  
ATOM   2429  HN  LEU P 151      50.190  11.882  10.197  0.00  0.00      PROB  
ATOM   2430  CA  LEU P 151      51.828  11.814   8.753  0.00  0.00      PROB  
ATOM   2431  HA  LEU P 151      51.986  12.654   8.094  0.00  0.00      PROB  
ATOM   2432  CB  LEU P 151      52.840  11.716   9.858  0.00  0.00      PROB  
ATOM   2433  HB1 LEU P 151      52.651  10.893  10.580  0.00  0.00      PROB  
ATOM   2434  HB2 LEU P 151      52.639  12.689  10.354  0.00  0.00      PROB  
ATOM   2435  CG  LEU P 151      54.361  11.818   9.401  0.00  0.00      PROB  
ATOM   2436  HG  LEU P 151      54.625  11.142   8.560  0.00  0.00      PROB  
ATOM   2437  CD1 LEU P 151      54.758  13.226   9.012  0.00  0.00      PROB  
ATOM   2438 HD11 LEU P 151      53.960  13.744   8.438  0.00  0.00      PROB  
ATOM   2439 HD12 LEU P 151      54.855  13.914   9.878  0.00  0.00      PROB  
ATOM   2440 HD13 LEU P 151      55.683  13.414   8.425  0.00  0.00      PROB  
ATOM   2441  CD2 LEU P 151      55.240  11.354  10.580  0.00  0.00      PROB  
ATOM   2442 HD21 LEU P 151      55.032  11.981  11.473  0.00  0.00      PROB  
ATOM   2443 HD22 LEU P 151      55.066  10.272  10.762  0.00  0.00      PROB  
ATOM   2444 HD23 LEU P 151      56.299  11.448  10.257  0.00  0.00      PROB  
ATOM   2445  C   LEU P 151      52.090  10.625   7.832  0.00  0.00      PROB  
ATOM   2446  O   LEU P 151      52.740  10.765   6.823  0.00  0.00      PROB  
ATOM   2447  N   LEU P 152      51.555   9.462   8.062  0.00  0.00      PROB  
ATOM   2448  HN  LEU P 152      51.056   9.331   8.916  0.00  0.00      PROB  
ATOM   2449  CA  LEU P 152      51.736   8.282   7.235  0.00  0.00      PROB  
ATOM   2450  HA  LEU P 152      52.809   8.202   7.136  0.00  0.00      PROB  
ATOM   2451  CB  LEU P 152      51.234   7.050   7.906  0.00  0.00      PROB  
ATOM   2452  HB1 LEU P 152      51.002   6.162   7.281  0.00  0.00      PROB  
ATOM   2453  HB2 LEU P 152      50.254   7.244   8.392  0.00  0.00      PROB  
ATOM   2454  CG  LEU P 152      52.222   6.589   8.969  0.00  0.00      PROB  
ATOM   2455  HG  LEU P 152      52.596   7.513   9.461  0.00  0.00      PROB  
ATOM   2456  CD1 LEU P 152      51.515   5.534   9.873  0.00  0.00      PROB  
ATOM   2457 HD11 LEU P 152      52.174   5.412  10.759  0.00  0.00      PROB  
ATOM   2458 HD12 LEU P 152      50.517   5.942  10.143  0.00  0.00      PROB  
ATOM   2459 HD13 LEU P 152      51.369   4.500   9.495  0.00  0.00      PROB  
ATOM   2460  CD2 LEU P 152      53.568   5.985   8.407  0.00  0.00      PROB  
ATOM   2461 HD21 LEU P 152      53.354   5.157   7.698  0.00  0.00      PROB  
ATOM   2462 HD22 LEU P 152      54.173   6.760   7.890  0.00  0.00      PROB  
ATOM   2463 HD23 LEU P 152      54.098   5.507   9.259  0.00  0.00      PROB  
ATOM   2464  C   LEU P 152      51.196   8.490   5.873  0.00  0.00      PROB  
ATOM   2465  O   LEU P 152      51.942   8.176   4.923  0.00  0.00      PROB  
ATOM   2466  N   ILE P 153      49.974   9.095   5.848  0.00  0.00      PROB  
ATOM   2467  HN  ILE P 153      49.519   9.345   6.699  0.00  0.00      PROB  
ATOM   2468  CA  ILE P 153      49.203   9.559   4.689  0.00  0.00      PROB  
ATOM   2469  HA  ILE P 153      49.186   8.837   3.887  0.00  0.00      PROB  
ATOM   2470  CB  ILE P 153      47.804   9.845   5.172  0.00  0.00      PROB  
ATOM   2471  HB  ILE P 153      47.867  10.476   6.084  0.00  0.00      PROB  
ATOM   2472  CG2 ILE P 153      46.980  10.800   4.210  0.00  0.00      PROB  
ATOM   2473 HG21 ILE P 153      47.318  11.852   4.329  0.00  0.00      PROB  
ATOM   2474 HG22 ILE P 153      47.116  10.469   3.158  0.00  0.00      PROB  
ATOM   2475 HG23 ILE P 153      45.908  10.695   4.481  0.00  0.00      PROB  
ATOM   2476  CG1 ILE P 153      46.909   8.573   5.514  0.00  0.00      PROB  
ATOM   2477 HG11 ILE P 153      45.833   8.838   5.595  0.00  0.00      PROB  
ATOM   2478 HG12 ILE P 153      47.122   8.053   6.472  0.00  0.00      PROB  
ATOM   2479  CD  ILE P 153      46.951   7.555   4.443  0.00  0.00      PROB  
ATOM   2480  HD1 ILE P 153      46.153   6.795   4.584  0.00  0.00      PROB  
ATOM   2481  HD2 ILE P 153      46.728   8.003   3.451  0.00  0.00      PROB  
ATOM   2482  HD3 ILE P 153      47.911   7.013   4.311  0.00  0.00      PROB  
ATOM   2483  C   ILE P 153      49.943  10.655   3.948  0.00  0.00      PROB  
ATOM   2484  O   ILE P 153      50.061  10.637   2.729  0.00  0.00      PROB  
ATOM   2485  N   ALA P 154      50.620  11.676   4.578  0.00  0.00      PROB  
ATOM   2486  HN  ALA P 154      50.587  11.895   5.550  0.00  0.00      PROB  
ATOM   2487  CA  ALA P 154      51.494  12.541   3.824  0.00  0.00      PROB  
ATOM   2488  HA  ALA P 154      50.917  12.926   2.996  0.00  0.00      PROB  
ATOM   2489  CB  ALA P 154      52.038  13.792   4.591  0.00  0.00      PROB  
ATOM   2490  HB1 ALA P 154      52.416  13.614   5.620  0.00  0.00      PROB  
ATOM   2491  HB2 ALA P 154      52.750  14.448   4.046  0.00  0.00      PROB  
ATOM   2492  HB3 ALA P 154      51.108  14.395   4.673  0.00  0.00      PROB  
ATOM   2493  C   ALA P 154      52.706  11.828   3.150  0.00  0.00      PROB  
ATOM   2494  O   ALA P 154      53.097  12.074   2.032  0.00  0.00      PROB  
ATOM   2495  N   LEU P 155      53.407  10.878   3.845  0.00  0.00      PROB  
ATOM   2496  HN  LEU P 155      53.072  10.624   4.749  0.00  0.00      PROB  
ATOM   2497  CA  LEU P 155      54.567  10.113   3.302  0.00  0.00      PROB  
ATOM   2498  HA  LEU P 155      55.238  10.794   2.799  0.00  0.00      PROB  
ATOM   2499  CB  LEU P 155      55.237   9.350   4.455  0.00  0.00      PROB  
ATOM   2500  HB1 LEU P 155      55.842   8.472   4.141  0.00  0.00      PROB  
ATOM   2501  HB2 LEU P 155      54.399   8.812   4.948  0.00  0.00      PROB  
ATOM   2502  CG  LEU P 155      56.133  10.207   5.276  0.00  0.00      PROB  
ATOM   2503  HG  LEU P 155      55.648  11.163   5.570  0.00  0.00      PROB  
ATOM   2504  CD1 LEU P 155      56.526   9.448   6.594  0.00  0.00      PROB  
ATOM   2505 HD11 LEU P 155      57.263   8.638   6.406  0.00  0.00      PROB  
ATOM   2506 HD12 LEU P 155      56.992  10.061   7.395  0.00  0.00      PROB  
ATOM   2507 HD13 LEU P 155      55.612   9.030   7.068  0.00  0.00      PROB  
ATOM   2508  CD2 LEU P 155      57.339  10.624   4.454  0.00  0.00      PROB  
ATOM   2509 HD21 LEU P 155      57.942  11.354   5.036  0.00  0.00      PROB  
ATOM   2510 HD22 LEU P 155      57.964   9.727   4.259  0.00  0.00      PROB  
ATOM   2511 HD23 LEU P 155      57.101  11.011   3.440  0.00  0.00      PROB  
ATOM   2512  C   LEU P 155      54.128   9.200   2.162  0.00  0.00      PROB  
ATOM   2513  O   LEU P 155      54.847   9.095   1.139  0.00  0.00      PROB  
ATOM   2514  N   TYR P 156      52.922   8.502   2.276  0.00  0.00      PROB  
ATOM   2515  HN  TYR P 156      52.355   8.578   3.093  0.00  0.00      PROB  
ATOM   2516  CA  TYR P 156      52.194   7.700   1.244  0.00  0.00      PROB  
ATOM   2517  HA  TYR P 156      52.803   6.861   0.942  0.00  0.00      PROB  
ATOM   2518  CB  TYR P 156      50.880   7.084   1.801  0.00  0.00      PROB  
ATOM   2519  HB1 TYR P 156      49.997   7.757   1.766  0.00  0.00      PROB  
ATOM   2520  HB2 TYR P 156      51.088   6.930   2.882  0.00  0.00      PROB  
ATOM   2521  CG  TYR P 156      50.538   5.645   1.298  0.00  0.00      PROB  
ATOM   2522  CD1 TYR P 156      49.856   4.813   2.200  0.00  0.00      PROB  
ATOM   2523  HD1 TYR P 156      49.625   5.163   3.195  0.00  0.00      PROB  
ATOM   2524  CE1 TYR P 156      49.381   3.533   1.773  0.00  0.00      PROB  
ATOM   2525  HE1 TYR P 156      48.853   2.940   2.505  0.00  0.00      PROB  
ATOM   2526  CZ  TYR P 156      49.692   3.030   0.518  0.00  0.00      PROB  
ATOM   2527  OH  TYR P 156      49.284   1.810   0.105  0.00  0.00      PROB  
ATOM   2528  HH  TYR P 156      48.762   1.391   0.792  0.00  0.00      PROB  
ATOM   2529  CD2 TYR P 156      50.849   5.127   0.058  0.00  0.00      PROB  
ATOM   2530  HD2 TYR P 156      51.340   5.726  -0.694  0.00  0.00      PROB  
ATOM   2531  CE2 TYR P 156      50.428   3.821  -0.374  0.00  0.00      PROB  
ATOM   2532  HE2 TYR P 156      50.591   3.555  -1.408  0.00  0.00      PROB  
ATOM   2533  C   TYR P 156      51.861   8.708   0.082  0.00  0.00      PROB  
ATOM   2534  O   TYR P 156      52.082   8.258  -1.052  0.00  0.00      PROB  
ATOM   2535  N   GLY P 157      51.449   9.988   0.269  0.00  0.00      PROB  
ATOM   2536  HN  GLY P 157      51.378  10.416   1.166  0.00  0.00      PROB  
ATOM   2537  CA  GLY P 157      51.199  10.822  -0.910  0.00  0.00      PROB  
ATOM   2538  HA1 GLY P 157      50.660  11.698  -0.579  0.00  0.00      PROB  
ATOM   2539  HA2 GLY P 157      50.608  10.323  -1.664  0.00  0.00      PROB  
ATOM   2540  C   GLY P 157      52.485  11.381  -1.640  0.00  0.00      PROB  
ATOM   2541  O   GLY P 157      52.596  11.491  -2.856  0.00  0.00      PROB  
ATOM   2542  N   GLY P 158      53.551  11.573  -0.878  0.00  0.00      PROB  
ATOM   2543  HN  GLY P 158      53.414  11.646   0.107  0.00  0.00      PROB  
ATOM   2544  CA  GLY P 158      54.864  11.879  -1.388  0.00  0.00      PROB  
ATOM   2545  HA1 GLY P 158      55.487  11.977  -0.512  0.00  0.00      PROB  
ATOM   2546  HA2 GLY P 158      54.799  12.835  -1.887  0.00  0.00      PROB  
ATOM   2547  C   GLY P 158      55.480  10.800  -2.207  0.00  0.00      PROB  
ATOM   2548  O   GLY P 158      55.889  10.984  -3.383  0.00  0.00      PROB  
ATOM   2549  N   LEU P 159      55.491   9.670  -1.594  0.00  0.00      PROB  
ATOM   2550  HN  LEU P 159      55.101   9.550  -0.685  0.00  0.00      PROB  
ATOM   2551  CA  LEU P 159      55.789   8.400  -2.255  0.00  0.00      PROB  
ATOM   2552  HA  LEU P 159      56.861   8.341  -2.375  0.00  0.00      PROB  
ATOM   2553  CB  LEU P 159      55.655   7.213  -1.224  0.00  0.00      PROB  
ATOM   2554  HB1 LEU P 159      54.624   7.341  -0.830  0.00  0.00      PROB  
ATOM   2555  HB2 LEU P 159      56.319   7.320  -0.339  0.00  0.00      PROB  
ATOM   2556  CG  LEU P 159      55.964   5.786  -1.765  0.00  0.00      PROB  
ATOM   2557  HG  LEU P 159      55.272   5.431  -2.558  0.00  0.00      PROB  
ATOM   2558  CD1 LEU P 159      57.435   5.585  -2.281  0.00  0.00      PROB  
ATOM   2559 HD11 LEU P 159      57.698   6.104  -3.227  0.00  0.00      PROB  
ATOM   2560 HD12 LEU P 159      58.066   6.055  -1.497  0.00  0.00      PROB  
ATOM   2561 HD13 LEU P 159      57.647   4.526  -2.541  0.00  0.00      PROB  
ATOM   2562  CD2 LEU P 159      55.660   4.717  -0.654  0.00  0.00      PROB  
ATOM   2563 HD21 LEU P 159      56.408   4.701   0.167  0.00  0.00      PROB  
ATOM   2564 HD22 LEU P 159      54.736   5.048  -0.133  0.00  0.00      PROB  
ATOM   2565 HD23 LEU P 159      55.477   3.685  -1.021  0.00  0.00      PROB  
ATOM   2566  C   LEU P 159      54.975   8.007  -3.565  0.00  0.00      PROB  
ATOM   2567  O   LEU P 159      55.520   7.536  -4.583  0.00  0.00      PROB  
ATOM   2568  N   LEU P 160      53.687   8.231  -3.483  0.00  0.00      PROB  
ATOM   2569  HN  LEU P 160      53.255   8.562  -2.648  0.00  0.00      PROB  
ATOM   2570  CA  LEU P 160      52.769   8.302  -4.691  0.00  0.00      PROB  
ATOM   2571  HA  LEU P 160      52.721   7.308  -5.111  0.00  0.00      PROB  
ATOM   2572  CB  LEU P 160      51.283   8.607  -4.178  0.00  0.00      PROB  
ATOM   2573  HB1 LEU P 160      51.261   9.626  -3.737  0.00  0.00      PROB  
ATOM   2574  HB2 LEU P 160      51.009   7.956  -3.319  0.00  0.00      PROB  
ATOM   2575  CG  LEU P 160      50.140   8.399  -5.230  0.00  0.00      PROB  
ATOM   2576  HG  LEU P 160      50.421   9.053  -6.083  0.00  0.00      PROB  
ATOM   2577  CD1 LEU P 160      50.114   6.901  -5.630  0.00  0.00      PROB  
ATOM   2578 HD11 LEU P 160      50.209   6.286  -4.710  0.00  0.00      PROB  
ATOM   2579 HD12 LEU P 160      49.203   6.754  -6.249  0.00  0.00      PROB  
ATOM   2580 HD13 LEU P 160      50.978   6.674  -6.290  0.00  0.00      PROB  
ATOM   2581  CD2 LEU P 160      48.815   8.957  -4.794  0.00  0.00      PROB  
ATOM   2582 HD21 LEU P 160      48.424   8.526  -3.848  0.00  0.00      PROB  
ATOM   2583 HD22 LEU P 160      48.899  10.030  -4.517  0.00  0.00      PROB  
ATOM   2584 HD23 LEU P 160      48.178   8.849  -5.698  0.00  0.00      PROB  
ATOM   2585  C   LEU P 160      53.176   9.167  -5.835  0.00  0.00      PROB  
ATOM   2586  O   LEU P 160      53.451   8.628  -6.911  0.00  0.00      PROB  
ATOM   2587  N   VAL P 161      53.294  10.502  -5.683  0.00  0.00      PROB  
ATOM   2588  HN  VAL P 161      53.309  10.965  -4.800  0.00  0.00      PROB  
ATOM   2589  CA  VAL P 161      53.686  11.425  -6.804  0.00  0.00      PROB  
ATOM   2590  HA  VAL P 161      52.922  11.355  -7.565  0.00  0.00      PROB  
ATOM   2591  CB  VAL P 161      53.679  12.909  -6.381  0.00  0.00      PROB  
ATOM   2592  HB  VAL P 161      53.887  13.434  -7.338  0.00  0.00      PROB  
ATOM   2593  CG1 VAL P 161      52.296  13.374  -5.903  0.00  0.00      PROB  
ATOM   2594 HG11 VAL P 161      52.186  14.461  -6.101  0.00  0.00      PROB  
ATOM   2595 HG12 VAL P 161      51.532  12.814  -6.484  0.00  0.00      PROB  
ATOM   2596 HG13 VAL P 161      52.162  13.143  -4.824  0.00  0.00      PROB  
ATOM   2597  CG2 VAL P 161      54.669  13.295  -5.272  0.00  0.00      PROB  
ATOM   2598 HG21 VAL P 161      54.647  14.399  -5.151  0.00  0.00      PROB  
ATOM   2599 HG22 VAL P 161      54.249  12.803  -4.369  0.00  0.00      PROB  
ATOM   2600 HG23 VAL P 161      55.732  12.985  -5.368  0.00  0.00      PROB  
ATOM   2601  C   VAL P 161      55.055  11.095  -7.445  0.00  0.00      PROB  
ATOM   2602  O   VAL P 161      55.200  11.240  -8.653  0.00  0.00      PROB  
ATOM   2603  N   PHE P 162      56.059  10.651  -6.660  0.00  0.00      PROB  
ATOM   2604  HN  PHE P 162      56.062  10.628  -5.664  0.00  0.00      PROB  
ATOM   2605  CA  PHE P 162      57.299  10.234  -7.149  0.00  0.00      PROB  
ATOM   2606  HA  PHE P 162      57.633  10.897  -7.934  0.00  0.00      PROB  
ATOM   2607  CB  PHE P 162      58.450  10.344  -6.174  0.00  0.00      PROB  
ATOM   2608  HB1 PHE P 162      59.153   9.581  -6.571  0.00  0.00      PROB  
ATOM   2609  HB2 PHE P 162      58.290   9.891  -5.172  0.00  0.00      PROB  
ATOM   2610  CG  PHE P 162      58.998  11.662  -6.148  0.00  0.00      PROB  
ATOM   2611  CD1 PHE P 162      60.030  11.904  -7.029  0.00  0.00      PROB  
ATOM   2612  HD1 PHE P 162      60.440  11.093  -7.612  0.00  0.00      PROB  
ATOM   2613  CE1 PHE P 162      60.635  13.150  -7.102  0.00  0.00      PROB  
ATOM   2614  HE1 PHE P 162      61.573  13.264  -7.625  0.00  0.00      PROB  
ATOM   2615  CZ  PHE P 162      60.164  14.238  -6.274  0.00  0.00      PROB  
ATOM   2616  HZ  PHE P 162      60.653  15.201  -6.287  0.00  0.00      PROB  
ATOM   2617  CD2 PHE P 162      58.413  12.715  -5.424  0.00  0.00      PROB  
ATOM   2618  HD2 PHE P 162      57.644  12.306  -4.786  0.00  0.00      PROB  
ATOM   2619  CE2 PHE P 162      59.074  13.949  -5.426  0.00  0.00      PROB  
ATOM   2620  HE2 PHE P 162      58.613  14.756  -4.875  0.00  0.00      PROB  
ATOM   2621  C   PHE P 162      57.256   8.825  -7.884  0.00  0.00      PROB  
ATOM   2622  O   PHE P 162      57.781   8.723  -8.980  0.00  0.00      PROB  
ATOM   2623  N   SER P 163      56.572   7.808  -7.315  0.00  0.00      PROB  
ATOM   2624  HN  SER P 163      56.191   7.967  -6.407  0.00  0.00      PROB  
ATOM   2625  CA  SER P 163      56.395   6.523  -7.934  0.00  0.00      PROB  
ATOM   2626  HA  SER P 163      57.379   6.138  -8.157  0.00  0.00      PROB  
ATOM   2627  CB  SER P 163      55.731   5.462  -7.066  0.00  0.00      PROB  
ATOM   2628  HB1 SER P 163      56.301   5.199  -6.149  0.00  0.00      PROB  
ATOM   2629  HB2 SER P 163      55.557   4.509  -7.610  0.00  0.00      PROB  
ATOM   2630  OG  SER P 163      54.486   5.858  -6.573  0.00  0.00      PROB  
ATOM   2631  HG1 SER P 163      54.603   6.565  -5.934  0.00  0.00      PROB  
ATOM   2632  C   SER P 163      55.792   6.709  -9.353  0.00  0.00      PROB  
ATOM   2633  O   SER P 163      56.307   6.210 -10.403  0.00  0.00      PROB  
ATOM   2634  N   VAL P 164      54.728   7.560  -9.402  0.00  0.00      PROB  
ATOM   2635  HN  VAL P 164      54.448   7.898  -8.508  0.00  0.00      PROB  
ATOM   2636  CA  VAL P 164      53.989   7.900 -10.582  0.00  0.00      PROB  
ATOM   2637  HA  VAL P 164      53.647   6.982 -11.036  0.00  0.00      PROB  
ATOM   2638  CB  VAL P 164      52.790   8.700 -10.127  0.00  0.00      PROB  
ATOM   2639  HB  VAL P 164      53.082   9.427  -9.340  0.00  0.00      PROB  
ATOM   2640  CG1 VAL P 164      52.001   9.325 -11.255  0.00  0.00      PROB  
ATOM   2641 HG11 VAL P 164      52.617  10.024 -11.860  0.00  0.00      PROB  
ATOM   2642 HG12 VAL P 164      51.527   8.599 -11.950  0.00  0.00      PROB  
ATOM   2643 HG13 VAL P 164      51.250  10.038 -10.853  0.00  0.00      PROB  
ATOM   2644  CG2 VAL P 164      51.823   7.785  -9.393  0.00  0.00      PROB  
ATOM   2645 HG21 VAL P 164      52.366   7.249  -8.585  0.00  0.00      PROB  
ATOM   2646 HG22 VAL P 164      50.883   8.249  -9.026  0.00  0.00      PROB  
ATOM   2647 HG23 VAL P 164      51.522   6.977 -10.094  0.00  0.00      PROB  
ATOM   2648  C   VAL P 164      54.815   8.641 -11.735  0.00  0.00      PROB  
ATOM   2649  O   VAL P 164      54.777   8.370 -12.935  0.00  0.00      PROB  
ATOM   2650  N   PHE P 165      55.631   9.647 -11.359  0.00  0.00      PROB  
ATOM   2651  HN  PHE P 165      55.567   9.950 -10.411  0.00  0.00      PROB  
ATOM   2652  CA  PHE P 165      56.578  10.417 -12.175  0.00  0.00      PROB  
ATOM   2653  HA  PHE P 165      55.890  10.892 -12.859  0.00  0.00      PROB  
ATOM   2654  CB  PHE P 165      57.211  11.572 -11.341  0.00  0.00      PROB  
ATOM   2655  HB1 PHE P 165      57.762  11.219 -10.443  0.00  0.00      PROB  
ATOM   2656  HB2 PHE P 165      56.336  12.210 -11.095  0.00  0.00      PROB  
ATOM   2657  CG  PHE P 165      58.161  12.387 -12.153  0.00  0.00      PROB  
ATOM   2658  CD1 PHE P 165      59.421  12.653 -11.625  0.00  0.00      PROB  
ATOM   2659  HD1 PHE P 165      59.664  12.472 -10.588  0.00  0.00      PROB  
ATOM   2660  CE1 PHE P 165      60.323  13.389 -12.313  0.00  0.00      PROB  
ATOM   2661  HE1 PHE P 165      61.318  13.660 -11.995  0.00  0.00      PROB  
ATOM   2662  CZ  PHE P 165      60.073  13.805 -13.607  0.00  0.00      PROB  
ATOM   2663  HZ  PHE P 165      60.705  14.532 -14.095  0.00  0.00      PROB  
ATOM   2664  CD2 PHE P 165      57.912  12.742 -13.452  0.00  0.00      PROB  
ATOM   2665  HD2 PHE P 165      56.987  12.467 -13.936  0.00  0.00      PROB  
ATOM   2666  CE2 PHE P 165      58.813  13.538 -14.178  0.00  0.00      PROB  
ATOM   2667  HE2 PHE P 165      58.582  13.784 -15.204  0.00  0.00      PROB  
ATOM   2668  C   PHE P 165      57.656   9.546 -12.847  0.00  0.00      PROB  
ATOM   2669  O   PHE P 165      57.979   9.567 -14.071  0.00  0.00      PROB  
ATOM   2670  N   PHE P 166      58.315   8.659 -12.056  0.00  0.00      PROB  
ATOM   2671  HN  PHE P 166      58.126   8.854 -11.097  0.00  0.00      PROB  
ATOM   2672  CA  PHE P 166      59.283   7.629 -12.399  0.00  0.00      PROB  
ATOM   2673  HA  PHE P 166      60.052   8.151 -12.949  0.00  0.00      PROB  
ATOM   2674  CB  PHE P 166      59.772   6.901 -11.072  0.00  0.00      PROB  
ATOM   2675  HB1 PHE P 166      60.357   6.020 -11.414  0.00  0.00      PROB  
ATOM   2676  HB2 PHE P 166      58.880   6.394 -10.645  0.00  0.00      PROB  
ATOM   2677  CG  PHE P 166      60.643   7.735 -10.188  0.00  0.00      PROB  
ATOM   2678  CD1 PHE P 166      61.225   8.934 -10.624  0.00  0.00      PROB  
ATOM   2679  HD1 PHE P 166      60.999   9.230 -11.637  0.00  0.00      PROB  
ATOM   2680  CE1 PHE P 166      62.074   9.655  -9.774  0.00  0.00      PROB  
ATOM   2681  HE1 PHE P 166      62.479  10.618 -10.049  0.00  0.00      PROB  
ATOM   2682  CZ  PHE P 166      62.383   9.122  -8.541  0.00  0.00      PROB  
ATOM   2683  HZ  PHE P 166      63.056   9.632  -7.869  0.00  0.00      PROB  
ATOM   2684  CD2 PHE P 166      61.018   7.236  -8.957  0.00  0.00      PROB  
ATOM   2685  HD2 PHE P 166      60.577   6.374  -8.479  0.00  0.00      PROB  
ATOM   2686  CE2 PHE P 166      61.886   7.909  -8.105  0.00  0.00      PROB  
ATOM   2687  HE2 PHE P 166      62.202   7.651  -7.105  0.00  0.00      PROB  
ATOM   2688  C   PHE P 166      58.734   6.601 -13.332  0.00  0.00      PROB  
ATOM   2689  O   PHE P 166      59.355   6.179 -14.345  0.00  0.00      PROB  
ATOM   2690  N   GLN P 167      57.477   6.213 -13.131  0.00  0.00      PROB  
ATOM   2691  HN  GLN P 167      57.074   6.554 -12.286  0.00  0.00      PROB  
ATOM   2692  CA  GLN P 167      56.747   5.229 -13.927  0.00  0.00      PROB  
ATOM   2693  HA  GLN P 167      57.347   4.362 -14.161  0.00  0.00      PROB  
ATOM   2694  CB  GLN P 167      55.490   4.614 -13.266  0.00  0.00      PROB  
ATOM   2695  HB1 GLN P 167      54.864   4.208 -14.090  0.00  0.00      PROB  
ATOM   2696  HB2 GLN P 167      54.942   5.499 -12.879  0.00  0.00      PROB  
ATOM   2697  CG  GLN P 167      55.602   3.603 -12.111  0.00  0.00      PROB  
ATOM   2698  HG1 GLN P 167      54.539   3.437 -11.833  0.00  0.00      PROB  
ATOM   2699  HG2 GLN P 167      56.121   4.083 -11.254  0.00  0.00      PROB  
ATOM   2700  CD  GLN P 167      56.453   2.419 -12.343  0.00  0.00      PROB  
ATOM   2701  OE1 GLN P 167      57.216   2.302 -13.385  0.00  0.00      PROB  
ATOM   2702  NE2 GLN P 167      56.398   1.439 -11.404  0.00  0.00      PROB  
ATOM   2703 HE21 GLN P 167      55.691   1.470 -10.697  0.00  0.00      PROB  
ATOM   2704 HE22 GLN P 167      57.029   0.664 -11.435  0.00  0.00      PROB  
ATOM   2705  C   GLN P 167      56.448   5.788 -15.353  0.00  0.00      PROB  
ATOM   2706  O   GLN P 167      56.655   5.094 -16.348  0.00  0.00      PROB  
ATOM   2707  N   TYR P 168      55.946   7.095 -15.453  0.00  0.00      PROB  
ATOM   2708  HN  TYR P 168      55.841   7.559 -14.576  0.00  0.00      PROB  
ATOM   2709  CA  TYR P 168      55.755   7.930 -16.663  0.00  0.00      PROB  
ATOM   2710  HA  TYR P 168      55.046   7.368 -17.252  0.00  0.00      PROB  
ATOM   2711  CB  TYR P 168      55.139   9.359 -16.328  0.00  0.00      PROB  
ATOM   2712  HB1 TYR P 168      55.893   9.828 -15.661  0.00  0.00      PROB  
ATOM   2713  HB2 TYR P 168      54.222   9.147 -15.738  0.00  0.00      PROB  
ATOM   2714  CG  TYR P 168      54.806  10.175 -17.561  0.00  0.00      PROB  
ATOM   2715  CD1 TYR P 168      55.644  11.273 -18.008  0.00  0.00      PROB  
ATOM   2716  HD1 TYR P 168      56.518  11.544 -17.434  0.00  0.00      PROB  
ATOM   2717  CE1 TYR P 168      55.513  11.900 -19.194  0.00  0.00      PROB  
ATOM   2718  HE1 TYR P 168      56.281  12.597 -19.497  0.00  0.00      PROB  
ATOM   2719  CZ  TYR P 168      54.464  11.605 -20.023  0.00  0.00      PROB  
ATOM   2720  OH  TYR P 168      54.438  12.237 -21.282  0.00  0.00      PROB  
ATOM   2721  HH  TYR P 168      53.849  11.794 -21.897  0.00  0.00      PROB  
ATOM   2722  CD2 TYR P 168      53.664   9.907 -18.381  0.00  0.00      PROB  
ATOM   2723  HD2 TYR P 168      52.969   9.140 -18.074  0.00  0.00      PROB  
ATOM   2724  CE2 TYR P 168      53.477  10.644 -19.637  0.00  0.00      PROB  
ATOM   2725  HE2 TYR P 168      52.650  10.408 -20.291  0.00  0.00      PROB  
ATOM   2726  C   TYR P 168      57.113   7.974 -17.341  0.00  0.00      PROB  
ATOM   2727  O   TYR P 168      57.114   7.639 -18.532  0.00  0.00      PROB  
ATOM   2728  N   GLY P 169      58.238   8.314 -16.598  0.00  0.00      PROB  
ATOM   2729  HN  GLY P 169      58.216   8.610 -15.646  0.00  0.00      PROB  
ATOM   2730  CA  GLY P 169      59.455   8.491 -17.312  0.00  0.00      PROB  
ATOM   2731  HA1 GLY P 169      60.130   8.931 -16.593  0.00  0.00      PROB  
ATOM   2732  HA2 GLY P 169      59.252   9.205 -18.097  0.00  0.00      PROB  
ATOM   2733  C   GLY P 169      59.980   7.210 -17.934  0.00  0.00      PROB  
ATOM   2734  O   GLY P 169      60.327   7.161 -19.083  0.00  0.00      PROB  
ATOM   2735  N   GLN P 170      59.994   6.020 -17.178  0.00  0.00      PROB  
ATOM   2736  HN  GLN P 170      59.688   5.949 -16.231  0.00  0.00      PROB  
ATOM   2737  CA  GLN P 170      60.490   4.817 -17.667  0.00  0.00      PROB  
ATOM   2738  HA  GLN P 170      61.480   4.884 -18.094  0.00  0.00      PROB  
ATOM   2739  CB  GLN P 170      60.721   3.726 -16.646  0.00  0.00      PROB  
ATOM   2740  HB1 GLN P 170      61.467   4.011 -15.874  0.00  0.00      PROB  
ATOM   2741  HB2 GLN P 170      61.234   2.860 -17.116  0.00  0.00      PROB  
ATOM   2742  CG  GLN P 170      59.434   3.350 -15.870  0.00  0.00      PROB  
ATOM   2743  HG1 GLN P 170      58.902   4.285 -15.588  0.00  0.00      PROB  
ATOM   2744  HG2 GLN P 170      59.656   3.004 -14.838  0.00  0.00      PROB  
ATOM   2745  CD  GLN P 170      58.624   2.297 -16.490  0.00  0.00      PROB  
ATOM   2746  OE1 GLN P 170      58.910   1.713 -17.533  0.00  0.00      PROB  
ATOM   2747  NE2 GLN P 170      57.406   1.938 -15.995  0.00  0.00      PROB  
ATOM   2748 HE21 GLN P 170      56.824   1.481 -16.669  0.00  0.00      PROB  
ATOM   2749 HE22 GLN P 170      56.929   2.305 -15.197  0.00  0.00      PROB  
ATOM   2750  C   GLN P 170      59.624   4.349 -18.804  0.00  0.00      PROB  
ATOM   2751  O   GLN P 170      60.098   3.843 -19.806  0.00  0.00      PROB  
ATOM   2752  N   HSD P 171      58.243   4.569 -18.779  0.00  0.00      PROB  
ATOM   2753  HN  HSD P 171      57.794   5.009 -18.005  0.00  0.00      PROB  
ATOM   2754  CA  HSD P 171      57.331   4.251 -19.900  0.00  0.00      PROB  
ATOM   2755  HA  HSD P 171      57.424   3.209 -20.168  0.00  0.00      PROB  
ATOM   2756  CB  HSD P 171      55.880   4.732 -19.685  0.00  0.00      PROB  
ATOM   2757  HB1 HSD P 171      55.204   4.551 -20.548  0.00  0.00      PROB  
ATOM   2758  HB2 HSD P 171      55.917   5.809 -19.417  0.00  0.00      PROB  
ATOM   2759  ND1 HSD P 171      55.096   2.507 -18.670  0.00  0.00      PROB  
ATOM   2760  HD1 HSD P 171      55.695   1.902 -19.194  0.00  0.00      PROB  
ATOM   2761  CG  HSD P 171      55.136   3.866 -18.626  0.00  0.00      PROB  
ATOM   2762  CE1 HSD P 171      54.296   2.097 -17.672  0.00  0.00      PROB  
ATOM   2763  HE1 HSD P 171      53.982   1.056 -17.582  0.00  0.00      PROB  
ATOM   2764  NE2 HSD P 171      53.833   3.118 -16.896  0.00  0.00      PROB  
ATOM   2765  CD2 HSD P 171      54.371   4.255 -17.541  0.00  0.00      PROB  
ATOM   2766  HD2 HSD P 171      54.118   5.223 -17.125  0.00  0.00      PROB  
ATOM   2767  C   HSD P 171      57.817   5.045 -21.130  0.00  0.00      PROB  
ATOM   2768  O   HSD P 171      57.907   4.375 -22.191  0.00  0.00      PROB  
ATOM   2769  N   TYR P 172      58.060   6.405 -21.031  0.00  0.00      PROB  
ATOM   2770  HN  TYR P 172      57.770   6.861 -20.193  0.00  0.00      PROB  
ATOM   2771  CA  TYR P 172      58.516   7.287 -22.063  0.00  0.00      PROB  
ATOM   2772  HA  TYR P 172      57.863   7.287 -22.924  0.00  0.00      PROB  
ATOM   2773  CB  TYR P 172      58.681   8.780 -21.639  0.00  0.00      PROB  
ATOM   2774  HB1 TYR P 172      59.451   9.048 -20.885  0.00  0.00      PROB  
ATOM   2775  HB2 TYR P 172      57.679   8.950 -21.191  0.00  0.00      PROB  
ATOM   2776  CG  TYR P 172      58.708   9.703 -22.866  0.00  0.00      PROB  
ATOM   2777  CD1 TYR P 172      57.523   9.955 -23.569  0.00  0.00      PROB  
ATOM   2778  HD1 TYR P 172      56.660   9.355 -23.321  0.00  0.00      PROB  
ATOM   2779  CE1 TYR P 172      57.481  10.982 -24.616  0.00  0.00      PROB  
ATOM   2780  HE1 TYR P 172      56.582  11.243 -25.156  0.00  0.00      PROB  
ATOM   2781  CZ  TYR P 172      58.678  11.602 -25.039  0.00  0.00      PROB  
ATOM   2782  OH  TYR P 172      58.873  12.640 -26.001  0.00  0.00      PROB  
ATOM   2783  HH  TYR P 172      58.030  12.772 -26.441  0.00  0.00      PROB  
ATOM   2784  CD2 TYR P 172      59.897  10.348 -23.312  0.00  0.00      PROB  
ATOM   2785  HD2 TYR P 172      60.817  10.135 -22.787  0.00  0.00      PROB  
ATOM   2786  CE2 TYR P 172      59.822  11.294 -24.330  0.00  0.00      PROB  
ATOM   2787  HE2 TYR P 172      60.754  11.805 -24.522  0.00  0.00      PROB  
ATOM   2788  C   TYR P 172      59.815   6.863 -22.693  0.00  0.00      PROB  
ATOM   2789  O   TYR P 172      60.039   6.831 -23.881  0.00  0.00      PROB  
ATOM   2790  N   LEU P 173      60.768   6.432 -21.796  0.00  0.00      PROB  
ATOM   2791  HN  LEU P 173      60.615   6.536 -20.816  0.00  0.00      PROB  
ATOM   2792  CA  LEU P 173      62.008   5.770 -22.184  0.00  0.00      PROB  
ATOM   2793  HA  LEU P 173      62.560   6.420 -22.847  0.00  0.00      PROB  
ATOM   2794  CB  LEU P 173      63.152   5.634 -21.071  0.00  0.00      PROB  
ATOM   2795  HB1 LEU P 173      64.147   5.484 -21.542  0.00  0.00      PROB  
ATOM   2796  HB2 LEU P 173      62.905   4.861 -20.313  0.00  0.00      PROB  
ATOM   2797  CG  LEU P 173      63.342   6.943 -20.202  0.00  0.00      PROB  
ATOM   2798  HG  LEU P 173      62.346   7.281 -19.843  0.00  0.00      PROB  
ATOM   2799  CD1 LEU P 173      64.189   6.748 -18.966  0.00  0.00      PROB  
ATOM   2800 HD11 LEU P 173      63.870   6.009 -18.201  0.00  0.00      PROB  
ATOM   2801 HD12 LEU P 173      65.199   6.411 -19.285  0.00  0.00      PROB  
ATOM   2802 HD13 LEU P 173      64.363   7.729 -18.473  0.00  0.00      PROB  
ATOM   2803  CD2 LEU P 173      64.083   8.053 -21.049  0.00  0.00      PROB  
ATOM   2804 HD21 LEU P 173      64.455   8.788 -20.303  0.00  0.00      PROB  
ATOM   2805 HD22 LEU P 173      64.969   7.710 -21.623  0.00  0.00      PROB  
ATOM   2806 HD23 LEU P 173      63.329   8.434 -21.770  0.00  0.00      PROB  
ATOM   2807  C   LEU P 173      61.898   4.397 -22.977  0.00  0.00      PROB  
ATOM   2808  O   LEU P 173      62.595   4.137 -23.949  0.00  0.00      PROB  
ATOM   2809  N   LEU P 174      61.032   3.560 -22.586  0.00  0.00      PROB  
ATOM   2810  HN  LEU P 174      60.486   3.746 -21.772  0.00  0.00      PROB  
ATOM   2811  CA  LEU P 174      60.712   2.336 -23.388  0.00  0.00      PROB  
ATOM   2812  HA  LEU P 174      61.667   1.878 -23.601  0.00  0.00      PROB  
ATOM   2813  CB  LEU P 174      60.105   1.187 -22.495  0.00  0.00      PROB  
ATOM   2814  HB1 LEU P 174      60.094   0.221 -23.043  0.00  0.00      PROB  
ATOM   2815  HB2 LEU P 174      59.077   1.476 -22.191  0.00  0.00      PROB  
ATOM   2816  CG  LEU P 174      60.945   0.802 -21.221  0.00  0.00      PROB  
ATOM   2817  HG  LEU P 174      61.105   1.713 -20.606  0.00  0.00      PROB  
ATOM   2818  CD1 LEU P 174      60.313  -0.301 -20.342  0.00  0.00      PROB  
ATOM   2819 HD11 LEU P 174      60.508  -1.356 -20.632  0.00  0.00      PROB  
ATOM   2820 HD12 LEU P 174      60.744  -0.327 -19.319  0.00  0.00      PROB  
ATOM   2821 HD13 LEU P 174      59.222  -0.160 -20.185  0.00  0.00      PROB  
ATOM   2822  CD2 LEU P 174      62.392   0.312 -21.588  0.00  0.00      PROB  
ATOM   2823 HD21 LEU P 174      62.973   1.222 -21.852  0.00  0.00      PROB  
ATOM   2824 HD22 LEU P 174      62.872  -0.266 -20.770  0.00  0.00      PROB  
ATOM   2825 HD23 LEU P 174      62.390  -0.373 -22.463  0.00  0.00      PROB  
ATOM   2826  C   LEU P 174      59.958   2.586 -24.704  0.00  0.00      PROB  
ATOM   2827  O   LEU P 174      60.250   1.941 -25.722  0.00  0.00      PROB  
ATOM   2828  N   GLN P 175      58.989   3.460 -24.788  0.00  0.00      PROB  
ATOM   2829  HN  GLN P 175      58.769   4.001 -23.980  0.00  0.00      PROB  
ATOM   2830  CA  GLN P 175      58.256   3.768 -26.032  0.00  0.00      PROB  
ATOM   2831  HA  GLN P 175      57.931   2.892 -26.575  0.00  0.00      PROB  
ATOM   2832  CB  GLN P 175      57.030   4.685 -25.831  0.00  0.00      PROB  
ATOM   2833  HB1 GLN P 175      56.663   5.191 -26.749  0.00  0.00      PROB  
ATOM   2834  HB2 GLN P 175      57.360   5.507 -25.160  0.00  0.00      PROB  
ATOM   2835  CG  GLN P 175      55.791   4.047 -25.125  0.00  0.00      PROB  
ATOM   2836  HG1 GLN P 175      54.809   4.554 -25.241  0.00  0.00      PROB  
ATOM   2837  HG2 GLN P 175      55.815   4.179 -24.022  0.00  0.00      PROB  
ATOM   2838  CD  GLN P 175      55.635   2.581 -25.496  0.00  0.00      PROB  
ATOM   2839  OE1 GLN P 175      55.951   1.628 -24.808  0.00  0.00      PROB  
ATOM   2840  NE2 GLN P 175      55.025   2.305 -26.716  0.00  0.00      PROB  
ATOM   2841 HE21 GLN P 175      54.760   3.008 -27.376  0.00  0.00      PROB  
ATOM   2842 HE22 GLN P 175      54.683   1.373 -26.840  0.00  0.00      PROB  
ATOM   2843  C   GLN P 175      59.143   4.491 -27.000  0.00  0.00      PROB  
ATOM   2844  O   GLN P 175      58.987   4.278 -28.242  0.00  0.00      PROB  
ATOM   2845  N   MET P 176      60.119   5.242 -26.522  0.00  0.00      PROB  
ATOM   2846  HN  MET P 176      60.248   5.272 -25.534  0.00  0.00      PROB  
ATOM   2847  CA  MET P 176      61.214   5.793 -27.308  0.00  0.00      PROB  
ATOM   2848  HA  MET P 176      60.726   6.230 -28.166  0.00  0.00      PROB  
ATOM   2849  CB  MET P 176      61.853   6.933 -26.488  0.00  0.00      PROB  
ATOM   2850  HB1 MET P 176      62.031   6.483 -25.488  0.00  0.00      PROB  
ATOM   2851  HB2 MET P 176      61.094   7.675 -26.160  0.00  0.00      PROB  
ATOM   2852  CG  MET P 176      63.191   7.510 -26.994  0.00  0.00      PROB  
ATOM   2853  HG1 MET P 176      63.082   8.162 -27.888  0.00  0.00      PROB  
ATOM   2854  HG2 MET P 176      63.924   6.711 -27.237  0.00  0.00      PROB  
ATOM   2855  SD  MET P 176      64.073   8.503 -25.809  0.00  0.00      PROB  
ATOM   2856  CE  MET P 176      62.943   9.896 -25.989  0.00  0.00      PROB  
ATOM   2857  HE1 MET P 176      63.202  10.560 -26.842  0.00  0.00      PROB  
ATOM   2858  HE2 MET P 176      61.933   9.438 -26.067  0.00  0.00      PROB  
ATOM   2859  HE3 MET P 176      62.955  10.559 -25.097  0.00  0.00      PROB  
ATOM   2860  C   MET P 176      62.280   4.762 -27.856  0.00  0.00      PROB  
ATOM   2861  O   MET P 176      62.556   4.703 -29.024  0.00  0.00      PROB  
ATOM   2862  N   SER P 177      62.745   3.909 -26.987  0.00  0.00      PROB  
ATOM   2863  HN  SER P 177      62.486   4.033 -26.032  0.00  0.00      PROB  
ATOM   2864  CA  SER P 177      63.720   2.819 -27.229  0.00  0.00      PROB  
ATOM   2865  HA  SER P 177      64.661   3.195 -27.604  0.00  0.00      PROB  
ATOM   2866  CB  SER P 177      63.969   1.983 -25.940  0.00  0.00      PROB  
ATOM   2867  HB1 SER P 177      63.029   1.522 -25.568  0.00  0.00      PROB  
ATOM   2868  HB2 SER P 177      64.259   2.671 -25.117  0.00  0.00      PROB  
ATOM   2869  OG  SER P 177      64.969   1.009 -26.058  0.00  0.00      PROB  
ATOM   2870  HG1 SER P 177      65.855   1.345 -26.211  0.00  0.00      PROB  
ATOM   2871  C   SER P 177      63.177   1.769 -28.351  0.00  0.00      PROB  
ATOM   2872  O   SER P 177      63.847   1.492 -29.359  0.00  0.00      PROB  
ATOM   2873  N   ALA P 178      61.883   1.343 -28.184  0.00  0.00      PROB  
ATOM   2874  HN  ALA P 178      61.479   1.515 -27.289  0.00  0.00      PROB  
ATOM   2875  CA  ALA P 178      60.999   0.656 -29.137  0.00  0.00      PROB  
ATOM   2876  HA  ALA P 178      61.642  -0.197 -29.298  0.00  0.00      PROB  
ATOM   2877  CB  ALA P 178      59.706   0.399 -28.479  0.00  0.00      PROB  
ATOM   2878  HB1 ALA P 178      59.184  -0.415 -29.026  0.00  0.00      PROB  
ATOM   2879  HB2 ALA P 178      59.746   0.047 -27.426  0.00  0.00      PROB  
ATOM   2880  HB3 ALA P 178      59.029   1.279 -28.489  0.00  0.00      PROB  
ATOM   2881  C   ALA P 178      60.901   1.338 -30.450  0.00  0.00      PROB  
ATOM   2882  O   ALA P 178      60.935   0.668 -31.481  0.00  0.00      PROB  
ATOM   2883  N   ASN P 179      60.659   2.648 -30.426  0.00  0.00      PROB  
ATOM   2884  HN  ASN P 179      60.661   3.217 -29.607  0.00  0.00      PROB  
ATOM   2885  CA  ASN P 179      60.779   3.363 -31.684  0.00  0.00      PROB  
ATOM   2886  HA  ASN P 179      60.219   2.813 -32.426  0.00  0.00      PROB  
ATOM   2887  CB  ASN P 179      60.125   4.728 -31.690  0.00  0.00      PROB  
ATOM   2888  HB1 ASN P 179      60.367   5.258 -32.636  0.00  0.00      PROB  
ATOM   2889  HB2 ASN P 179      60.356   5.363 -30.808  0.00  0.00      PROB  
ATOM   2890  CG  ASN P 179      58.620   4.541 -31.791  0.00  0.00      PROB  
ATOM   2891  OD1 ASN P 179      58.076   4.462 -32.910  0.00  0.00      PROB  
ATOM   2892  ND2 ASN P 179      57.876   4.490 -30.688  0.00  0.00      PROB  
ATOM   2893 HD21 ASN P 179      58.272   4.378 -29.777  0.00  0.00      PROB  
ATOM   2894 HD22 ASN P 179      56.885   4.597 -30.766  0.00  0.00      PROB  
ATOM   2895  C   ASN P 179      62.176   3.439 -32.344  0.00  0.00      PROB  
ATOM   2896  O   ASN P 179      62.269   3.047 -33.488  0.00  0.00      PROB  
ATOM   2897  N   ARG P 180      63.172   3.883 -31.580  0.00  0.00      PROB  
ATOM   2898  HN  ARG P 180      62.979   4.113 -30.630  0.00  0.00      PROB  
ATOM   2899  CA  ARG P 180      64.577   3.959 -32.095  0.00  0.00      PROB  
ATOM   2900  HA  ARG P 180      64.453   4.764 -32.805  0.00  0.00      PROB  
ATOM   2901  CB  ARG P 180      65.478   4.602 -31.049  0.00  0.00      PROB  
ATOM   2902  HB1 ARG P 180      66.544   4.513 -31.348  0.00  0.00      PROB  
ATOM   2903  HB2 ARG P 180      65.285   4.105 -30.075  0.00  0.00      PROB  
ATOM   2904  CG  ARG P 180      65.093   6.152 -30.892  0.00  0.00      PROB  
ATOM   2905  HG1 ARG P 180      64.041   6.346 -30.594  0.00  0.00      PROB  
ATOM   2906  HG2 ARG P 180      65.328   6.656 -31.854  0.00  0.00      PROB  
ATOM   2907  CD  ARG P 180      66.049   6.903 -29.886  0.00  0.00      PROB  
ATOM   2908  HD1 ARG P 180      67.134   6.921 -30.123  0.00  0.00      PROB  
ATOM   2909  HD2 ARG P 180      65.949   6.454 -28.874  0.00  0.00      PROB  
ATOM   2910  NE  ARG P 180      65.571   8.345 -29.793  0.00  0.00      PROB  
ATOM   2911  HE  ARG P 180      64.776   8.589 -30.349  0.00  0.00      PROB  
ATOM   2912  CZ  ARG P 180      66.132   9.319 -29.098  0.00  0.00      PROB  
ATOM   2913  NH1 ARG P 180      67.181   9.144 -28.316  0.00  0.00      PROB  
ATOM   2914 HH11 ARG P 180      67.646   8.259 -28.362  0.00  0.00      PROB  
ATOM   2915 HH12 ARG P 180      67.588   9.935 -27.861  0.00  0.00      PROB  
ATOM   2916  NH2 ARG P 180      65.746  10.532 -29.361  0.00  0.00      PROB  
ATOM   2917 HH21 ARG P 180      65.060  10.888 -29.995  0.00  0.00      PROB  
ATOM   2918 HH22 ARG P 180      65.810  11.110 -28.547  0.00  0.00      PROB  
ATOM   2919  C   ARG P 180      65.190   2.751 -32.628  0.00  0.00      PROB  
ATOM   2920  O   ARG P 180      65.868   2.851 -33.619  0.00  0.00      PROB  
ATOM   2921  N   ILE P 181      64.895   1.556 -32.056  0.00  0.00      PROB  
ATOM   2922  HN  ILE P 181      64.492   1.447 -31.151  0.00  0.00      PROB  
ATOM   2923  CA  ILE P 181      65.555   0.325 -32.540  0.00  0.00      PROB  
ATOM   2924  HA  ILE P 181      66.589   0.501 -32.799  0.00  0.00      PROB  
ATOM   2925  CB  ILE P 181      65.433  -0.804 -31.564  0.00  0.00      PROB  
ATOM   2926  HB  ILE P 181      64.526  -0.701 -30.931  0.00  0.00      PROB  
ATOM   2927  CG2 ILE P 181      65.230  -2.188 -32.287  0.00  0.00      PROB  
ATOM   2928 HG21 ILE P 181      66.199  -2.471 -32.750  0.00  0.00      PROB  
ATOM   2929 HG22 ILE P 181      65.046  -2.845 -31.410  0.00  0.00      PROB  
ATOM   2930 HG23 ILE P 181      64.382  -2.333 -32.990  0.00  0.00      PROB  
ATOM   2931  CG1 ILE P 181      66.687  -0.942 -30.705  0.00  0.00      PROB  
ATOM   2932 HG11 ILE P 181      67.628  -1.088 -31.278  0.00  0.00      PROB  
ATOM   2933 HG12 ILE P 181      66.642  -1.891 -30.128  0.00  0.00      PROB  
ATOM   2934  CD  ILE P 181      66.845   0.294 -29.781  0.00  0.00      PROB  
ATOM   2935  HD1 ILE P 181      67.099   1.108 -30.493  0.00  0.00      PROB  
ATOM   2936  HD2 ILE P 181      65.865   0.604 -29.358  0.00  0.00      PROB  
ATOM   2937  HD3 ILE P 181      67.688   0.042 -29.104  0.00  0.00      PROB  
ATOM   2938  C   ILE P 181      65.072  -0.024 -34.002  0.00  0.00      PROB  
ATOM   2939  O   ILE P 181      65.737  -0.503 -34.858  0.00  0.00      PROB  
ATOM   2940  N   ILE P 182      63.739   0.133 -34.106  0.00  0.00      PROB  
ATOM   2941  HN  ILE P 182      63.337   0.392 -33.232  0.00  0.00      PROB  
ATOM   2942  CA  ILE P 182      62.837  -0.009 -35.254  0.00  0.00      PROB  
ATOM   2943  HA  ILE P 182      62.932  -1.052 -35.519  0.00  0.00      PROB  
ATOM   2944  CB  ILE P 182      61.336   0.111 -34.937  0.00  0.00      PROB  
ATOM   2945  HB  ILE P 182      61.192   0.934 -34.205  0.00  0.00      PROB  
ATOM   2946  CG2 ILE P 182      60.390   0.503 -36.170  0.00  0.00      PROB  
ATOM   2947 HG21 ILE P 182      59.337   0.689 -35.868  0.00  0.00      PROB  
ATOM   2948 HG22 ILE P 182      60.733   1.484 -36.563  0.00  0.00      PROB  
ATOM   2949 HG23 ILE P 182      60.454  -0.300 -36.935  0.00  0.00      PROB  
ATOM   2950  CG1 ILE P 182      60.913  -1.180 -34.162  0.00  0.00      PROB  
ATOM   2951 HG11 ILE P 182      61.626  -1.468 -33.359  0.00  0.00      PROB  
ATOM   2952 HG12 ILE P 182      60.005  -0.980 -33.555  0.00  0.00      PROB  
ATOM   2953  CD  ILE P 182      60.649  -2.507 -34.893  0.00  0.00      PROB  
ATOM   2954  HD1 ILE P 182      61.581  -2.880 -35.367  0.00  0.00      PROB  
ATOM   2955  HD2 ILE P 182      60.376  -3.253 -34.116  0.00  0.00      PROB  
ATOM   2956  HD3 ILE P 182      59.870  -2.424 -35.681  0.00  0.00      PROB  
ATOM   2957  C   ILE P 182      63.214   0.912 -36.357  0.00  0.00      PROB  
ATOM   2958  O   ILE P 182      63.159   0.571 -37.539  0.00  0.00      PROB  
ATOM   2959  N   GLN P 183      63.425   2.150 -35.982  0.00  0.00      PROB  
ATOM   2960  HN  GLN P 183      63.242   2.490 -35.063  0.00  0.00      PROB  
ATOM   2961  CA  GLN P 183      63.769   3.204 -36.918  0.00  0.00      PROB  
ATOM   2962  HA  GLN P 183      62.968   3.186 -37.642  0.00  0.00      PROB  
ATOM   2963  CB  GLN P 183      63.909   4.492 -36.051  0.00  0.00      PROB  
ATOM   2964  HB1 GLN P 183      64.375   4.313 -35.059  0.00  0.00      PROB  
ATOM   2965  HB2 GLN P 183      62.880   4.803 -35.771  0.00  0.00      PROB  
ATOM   2966  CG  GLN P 183      64.559   5.715 -36.672  0.00  0.00      PROB  
ATOM   2967  HG1 GLN P 183      65.557   5.456 -37.084  0.00  0.00      PROB  
ATOM   2968  HG2 GLN P 183      64.738   6.599 -36.024  0.00  0.00      PROB  
ATOM   2969  CD  GLN P 183      63.720   6.185 -37.929  0.00  0.00      PROB  
ATOM   2970  OE1 GLN P 183      62.676   5.619 -38.273  0.00  0.00      PROB  
ATOM   2971  NE2 GLN P 183      64.342   7.115 -38.683  0.00  0.00      PROB  
ATOM   2972 HE21 GLN P 183      65.027   7.742 -38.312  0.00  0.00      PROB  
ATOM   2973 HE22 GLN P 183      63.934   7.257 -39.584  0.00  0.00      PROB  
ATOM   2974  C   GLN P 183      65.031   2.959 -37.724  0.00  0.00      PROB  
ATOM   2975  O   GLN P 183      65.010   3.203 -38.916  0.00  0.00      PROB  
ATOM   2976  N   LYS P 184      66.181   2.507 -37.035  0.00  0.00      PROB  
ATOM   2977  HN  LYS P 184      66.143   2.417 -36.042  0.00  0.00      PROB  
ATOM   2978  CA  LYS P 184      67.397   2.049 -37.669  0.00  0.00      PROB  
ATOM   2979  HA  LYS P 184      67.757   2.856 -38.291  0.00  0.00      PROB  
ATOM   2980  CB  LYS P 184      68.354   1.885 -36.484  0.00  0.00      PROB  
ATOM   2981  HB1 LYS P 184      68.054   1.009 -35.870  0.00  0.00      PROB  
ATOM   2982  HB2 LYS P 184      68.164   2.785 -35.861  0.00  0.00      PROB  
ATOM   2983  CG  LYS P 184      69.855   1.944 -36.797  0.00  0.00      PROB  
ATOM   2984  HG1 LYS P 184      70.420   2.052 -35.846  0.00  0.00      PROB  
ATOM   2985  HG2 LYS P 184      70.234   2.792 -37.407  0.00  0.00      PROB  
ATOM   2986  CD  LYS P 184      70.424   0.675 -37.413  0.00  0.00      PROB  
ATOM   2987  HD1 LYS P 184      69.671   0.143 -38.033  0.00  0.00      PROB  
ATOM   2988  HD2 LYS P 184      70.582  -0.059 -36.594  0.00  0.00      PROB  
ATOM   2989  CE  LYS P 184      71.753   1.000 -38.044  0.00  0.00      PROB  
ATOM   2990  HE1 LYS P 184      72.368   1.243 -37.151  0.00  0.00      PROB  
ATOM   2991  HE2 LYS P 184      71.668   1.841 -38.765  0.00  0.00      PROB  
ATOM   2992  NZ  LYS P 184      72.325  -0.184 -38.733  0.00  0.00      PROB  
ATOM   2993  HZ1 LYS P 184      72.848  -0.892 -38.179  0.00  0.00      PROB  
ATOM   2994  HZ2 LYS P 184      71.559  -0.676 -39.237  0.00  0.00      PROB  
ATOM   2995  HZ3 LYS P 184      73.120   0.045 -39.364  0.00  0.00      PROB  
ATOM   2996  C   LYS P 184      67.014   0.783 -38.512  0.00  0.00      PROB  
ATOM   2997  O   LYS P 184      67.412   0.581 -39.670  0.00  0.00      PROB  
ATOM   2998  N   MET P 185      66.176  -0.161 -37.960  0.00  0.00      PROB  
ATOM   2999  HN  MET P 185      65.772  -0.001 -37.063  0.00  0.00      PROB  
ATOM   3000  CA  MET P 185      65.906  -1.443 -38.592  0.00  0.00      PROB  
ATOM   3001  HA  MET P 185      66.829  -1.988 -38.727  0.00  0.00      PROB  
ATOM   3002  CB  MET P 185      65.058  -2.302 -37.660  0.00  0.00      PROB  
ATOM   3003  HB1 MET P 185      64.202  -1.703 -37.282  0.00  0.00      PROB  
ATOM   3004  HB2 MET P 185      65.743  -2.594 -36.836  0.00  0.00      PROB  
ATOM   3005  CG  MET P 185      64.503  -3.677 -38.303  0.00  0.00      PROB  
ATOM   3006  HG1 MET P 185      65.414  -4.235 -38.610  0.00  0.00      PROB  
ATOM   3007  HG2 MET P 185      64.069  -3.424 -39.294  0.00  0.00      PROB  
ATOM   3008  SD  MET P 185      63.313  -4.485 -37.190  0.00  0.00      PROB  
ATOM   3009  CE  MET P 185      64.604  -5.057 -36.079  0.00  0.00      PROB  
ATOM   3010  HE1 MET P 185      64.195  -5.625 -35.216  0.00  0.00      PROB  
ATOM   3011  HE2 MET P 185      65.203  -5.771 -36.685  0.00  0.00      PROB  
ATOM   3012  HE3 MET P 185      65.241  -4.204 -35.762  0.00  0.00      PROB  
ATOM   3013  C   MET P 185      65.240  -1.387 -39.984  0.00  0.00      PROB  
ATOM   3014  O   MET P 185      65.706  -2.020 -40.961  0.00  0.00      PROB  
ATOM   3015  N   ARG P 186      64.239  -0.525 -40.153  0.00  0.00      PROB  
ATOM   3016  HN  ARG P 186      63.853  -0.021 -39.385  0.00  0.00      PROB  
ATOM   3017  CA  ARG P 186      63.564  -0.390 -41.466  0.00  0.00      PROB  
ATOM   3018  HA  ARG P 186      63.424  -1.381 -41.870  0.00  0.00      PROB  
ATOM   3019  CB  ARG P 186      62.218   0.321 -41.133  0.00  0.00      PROB  
ATOM   3020  HB1 ARG P 186      61.630  -0.337 -40.459  0.00  0.00      PROB  
ATOM   3021  HB2 ARG P 186      61.652   0.404 -42.085  0.00  0.00      PROB  
ATOM   3022  CG  ARG P 186      62.311   1.737 -40.507  0.00  0.00      PROB  
ATOM   3023  HG1 ARG P 186      62.289   2.406 -41.394  0.00  0.00      PROB  
ATOM   3024  HG2 ARG P 186      63.087   1.911 -39.732  0.00  0.00      PROB  
ATOM   3025  CD  ARG P 186      60.904   2.044 -39.872  0.00  0.00      PROB  
ATOM   3026  HD1 ARG P 186      60.728   1.297 -39.069  0.00  0.00      PROB  
ATOM   3027  HD2 ARG P 186      60.093   1.897 -40.616  0.00  0.00      PROB  
ATOM   3028  NE  ARG P 186      60.927   3.407 -39.248  0.00  0.00      PROB  
ATOM   3029  HE  ARG P 186      61.648   4.055 -39.493  0.00  0.00      PROB  
ATOM   3030  CZ  ARG P 186      59.967   3.760 -38.405  0.00  0.00      PROB  
ATOM   3031  NH1 ARG P 186      58.950   3.006 -38.167  0.00  0.00      PROB  
ATOM   3032 HH11 ARG P 186      58.873   2.142 -38.666  0.00  0.00      PROB  
ATOM   3033 HH12 ARG P 186      58.137   3.393 -37.732  0.00  0.00      PROB  
ATOM   3034  NH2 ARG P 186      60.034   4.871 -37.801  0.00  0.00      PROB  
ATOM   3035 HH21 ARG P 186      60.945   5.274 -37.720  0.00  0.00      PROB  
ATOM   3036 HH22 ARG P 186      59.304   4.900 -37.118  0.00  0.00      PROB  
ATOM   3037  C   ARG P 186      64.417   0.404 -42.436  0.00  0.00      PROB  
ATOM   3038  O   ARG P 186      64.284   0.285 -43.687  0.00  0.00      PROB  
ATOM   3039  N   GLN P 187      65.432   1.196 -41.979  0.00  0.00      PROB  
ATOM   3040  HN  GLN P 187      65.517   1.413 -41.009  0.00  0.00      PROB  
ATOM   3041  CA  GLN P 187      66.516   1.801 -42.755  0.00  0.00      PROB  
ATOM   3042  HA  GLN P 187      66.073   2.163 -43.671  0.00  0.00      PROB  
ATOM   3043  CB  GLN P 187      67.172   2.918 -41.957  0.00  0.00      PROB  
ATOM   3044  HB1 GLN P 187      68.204   3.107 -42.323  0.00  0.00      PROB  
ATOM   3045  HB2 GLN P 187      67.239   2.756 -40.860  0.00  0.00      PROB  
ATOM   3046  CG  GLN P 187      66.463   4.275 -42.204  0.00  0.00      PROB  
ATOM   3047  HG1 GLN P 187      65.361   4.221 -42.076  0.00  0.00      PROB  
ATOM   3048  HG2 GLN P 187      66.534   4.549 -43.279  0.00  0.00      PROB  
ATOM   3049  CD  GLN P 187      67.143   5.403 -41.313  0.00  0.00      PROB  
ATOM   3050  OE1 GLN P 187      68.006   6.120 -41.705  0.00  0.00      PROB  
ATOM   3051  NE2 GLN P 187      66.743   5.280 -40.055  0.00  0.00      PROB  
ATOM   3052 HE21 GLN P 187      66.098   4.542 -39.857  0.00  0.00      PROB  
ATOM   3053 HE22 GLN P 187      66.828   5.985 -39.352  0.00  0.00      PROB  
ATOM   3054  C   GLN P 187      67.473   0.820 -43.310  0.00  0.00      PROB  
ATOM   3055  O   GLN P 187      67.942   0.897 -44.426  0.00  0.00      PROB  
ATOM   3056  N   ASP P 188      67.849  -0.184 -42.472  0.00  0.00      PROB  
ATOM   3057  HN  ASP P 188      67.587  -0.190 -41.511  0.00  0.00      PROB  
ATOM   3058  CA  ASP P 188      68.578  -1.374 -42.916  0.00  0.00      PROB  
ATOM   3059  HA  ASP P 188      69.457  -1.103 -43.482  0.00  0.00      PROB  
ATOM   3060  CB  ASP P 188      68.925  -2.237 -41.711  0.00  0.00      PROB  
ATOM   3061  HB1 ASP P 188      69.294  -3.269 -41.896  0.00  0.00      PROB  
ATOM   3062  HB2 ASP P 188      68.012  -2.294 -41.079  0.00  0.00      PROB  
ATOM   3063  CG  ASP P 188      70.056  -1.655 -40.800  0.00  0.00      PROB  
ATOM   3064  OD1 ASP P 188      70.990  -1.008 -41.372  0.00  0.00      PROB  
ATOM   3065  OD2 ASP P 188      70.110  -1.934 -39.611  0.00  0.00      PROB  
ATOM   3066  C   ASP P 188      67.789  -2.272 -43.901  0.00  0.00      PROB  
ATOM   3067  O   ASP P 188      68.293  -2.656 -44.916  0.00  0.00      PROB  
ATOM   3068  N   VAL P 189      66.502  -2.596 -43.702  0.00  0.00      PROB  
ATOM   3069  HN  VAL P 189      66.052  -2.409 -42.832  0.00  0.00      PROB  
ATOM   3070  CA  VAL P 189      65.693  -3.284 -44.606  0.00  0.00      PROB  
ATOM   3071  HA  VAL P 189      66.204  -4.217 -44.791  0.00  0.00      PROB  
ATOM   3072  CB  VAL P 189      64.270  -3.345 -44.043  0.00  0.00      PROB  
ATOM   3073  HB  VAL P 189      63.882  -2.380 -43.652  0.00  0.00      PROB  
ATOM   3074  CG1 VAL P 189      63.151  -3.997 -45.016  0.00  0.00      PROB  
ATOM   3075 HG11 VAL P 189      63.657  -4.777 -45.626  0.00  0.00      PROB  
ATOM   3076 HG12 VAL P 189      62.240  -4.472 -44.594  0.00  0.00      PROB  
ATOM   3077 HG13 VAL P 189      62.833  -3.233 -45.758  0.00  0.00      PROB  
ATOM   3078  CG2 VAL P 189      64.293  -4.281 -42.853  0.00  0.00      PROB  
ATOM   3079 HG21 VAL P 189      63.307  -4.292 -42.341  0.00  0.00      PROB  
ATOM   3080 HG22 VAL P 189      64.547  -5.319 -43.159  0.00  0.00      PROB  
ATOM   3081 HG23 VAL P 189      65.041  -4.004 -42.080  0.00  0.00      PROB  
ATOM   3082  C   VAL P 189      65.538  -2.545 -45.883  0.00  0.00      PROB  
ATOM   3083  O   VAL P 189      65.633  -3.102 -46.990  0.00  0.00      PROB  
ATOM   3084  N   PHE P 190      65.263  -1.222 -45.824  0.00  0.00      PROB  
ATOM   3085  HN  PHE P 190      65.322  -0.800 -44.923  0.00  0.00      PROB  
ATOM   3086  CA  PHE P 190      65.193  -0.328 -46.914  0.00  0.00      PROB  
ATOM   3087  HA  PHE P 190      64.519  -0.888 -47.545  0.00  0.00      PROB  
ATOM   3088  CB  PHE P 190      64.483   1.036 -46.571  0.00  0.00      PROB  
ATOM   3089  HB1 PHE P 190      65.009   1.679 -45.834  0.00  0.00      PROB  
ATOM   3090  HB2 PHE P 190      63.442   0.843 -46.235  0.00  0.00      PROB  
ATOM   3091  CG  PHE P 190      64.310   1.812 -47.861  0.00  0.00      PROB  
ATOM   3092  CD1 PHE P 190      63.135   1.734 -48.578  0.00  0.00      PROB  
ATOM   3093  HD1 PHE P 190      62.389   1.019 -48.266  0.00  0.00      PROB  
ATOM   3094  CE1 PHE P 190      62.888   2.513 -49.716  0.00  0.00      PROB  
ATOM   3095  HE1 PHE P 190      61.932   2.402 -50.207  0.00  0.00      PROB  
ATOM   3096  CZ  PHE P 190      63.877   3.427 -50.207  0.00  0.00      PROB  
ATOM   3097  HZ  PHE P 190      63.725   3.969 -51.128  0.00  0.00      PROB  
ATOM   3098  CD2 PHE P 190      65.298   2.710 -48.362  0.00  0.00      PROB  
ATOM   3099  HD2 PHE P 190      66.181   2.795 -47.746  0.00  0.00      PROB  
ATOM   3100  CE2 PHE P 190      65.077   3.503 -49.516  0.00  0.00      PROB  
ATOM   3101  HE2 PHE P 190      65.846   4.210 -49.790  0.00  0.00      PROB  
ATOM   3102  C   PHE P 190      66.511  -0.238 -47.720  0.00  0.00      PROB  
ATOM   3103  O   PHE P 190      66.494  -0.345 -49.007  0.00  0.00      PROB  
ATOM   3104  N   SER P 191      67.719  -0.186 -47.032  0.00  0.00      PROB  
ATOM   3105  HN  SER P 191      67.716  -0.014 -46.050  0.00  0.00      PROB  
ATOM   3106  CA  SER P 191      69.030  -0.298 -47.589  0.00  0.00      PROB  
ATOM   3107  HA  SER P 191      69.139   0.512 -48.295  0.00  0.00      PROB  
ATOM   3108  CB  SER P 191      69.984  -0.118 -46.431  0.00  0.00      PROB  
ATOM   3109  HB1 SER P 191      70.943  -0.606 -46.706  0.00  0.00      PROB  
ATOM   3110  HB2 SER P 191      69.640  -0.730 -45.570  0.00  0.00      PROB  
ATOM   3111  OG  SER P 191      70.125   1.152 -45.966  0.00  0.00      PROB  
ATOM   3112  HG1 SER P 191      69.427   1.331 -45.332  0.00  0.00      PROB  
ATOM   3113  C   SER P 191      69.369  -1.728 -48.189  0.00  0.00      PROB  
ATOM   3114  O   SER P 191      70.160  -1.889 -49.137  0.00  0.00      PROB  
ATOM   3115  N   HSD P 192      68.778  -2.762 -47.606  0.00  0.00      PROB  
ATOM   3116  HN  HSD P 192      68.308  -2.564 -46.749  0.00  0.00      PROB  
ATOM   3117  CA  HSD P 192      68.955  -4.068 -48.200  0.00  0.00      PROB  
ATOM   3118  HA  HSD P 192      69.975  -4.200 -48.531  0.00  0.00      PROB  
ATOM   3119  CB  HSD P 192      68.692  -5.213 -47.188  0.00  0.00      PROB  
ATOM   3120  HB1 HSD P 192      68.709  -6.136 -47.807  0.00  0.00      PROB  
ATOM   3121  HB2 HSD P 192      67.668  -5.005 -46.812  0.00  0.00      PROB  
ATOM   3122  ND1 HSD P 192      70.307  -4.533 -45.340  0.00  0.00      PROB  
ATOM   3123  HD1 HSD P 192      69.712  -3.845 -44.924  0.00  0.00      PROB  
ATOM   3124  CG  HSD P 192      69.956  -5.382 -46.336  0.00  0.00      PROB  
ATOM   3125  CE1 HSD P 192      71.520  -4.909 -44.855  0.00  0.00      PROB  
ATOM   3126  HE1 HSD P 192      72.217  -4.218 -44.379  0.00  0.00      PROB  
ATOM   3127  NE2 HSD P 192      71.926  -6.073 -45.440  0.00  0.00      PROB  
ATOM   3128  CD2 HSD P 192      70.975  -6.337 -46.392  0.00  0.00      PROB  
ATOM   3129  HD2 HSD P 192      71.154  -7.191 -47.033  0.00  0.00      PROB  
ATOM   3130  C   HSD P 192      68.216  -4.230 -49.536  0.00  0.00      PROB  
ATOM   3131  O   HSD P 192      68.678  -4.839 -50.495  0.00  0.00      PROB  
ATOM   3132  N   ILE P 193      66.991  -3.590 -49.702  0.00  0.00      PROB  
ATOM   3133  HN  ILE P 193      66.535  -3.130 -48.944  0.00  0.00      PROB  
ATOM   3134  CA  ILE P 193      66.213  -3.561 -50.940  0.00  0.00      PROB  
ATOM   3135  HA  ILE P 193      66.109  -4.594 -51.239  0.00  0.00      PROB  
ATOM   3136  CB  ILE P 193      64.754  -3.082 -50.621  0.00  0.00      PROB  
ATOM   3137  HB  ILE P 193      64.827  -2.378 -49.765  0.00  0.00      PROB  
ATOM   3138  CG2 ILE P 193      64.021  -2.283 -51.679  0.00  0.00      PROB  
ATOM   3139 HG21 ILE P 193      64.122  -2.749 -52.683  0.00  0.00      PROB  
ATOM   3140 HG22 ILE P 193      62.943  -2.141 -51.449  0.00  0.00      PROB  
ATOM   3141 HG23 ILE P 193      64.439  -1.264 -51.825  0.00  0.00      PROB  
ATOM   3142  CG1 ILE P 193      63.968  -4.377 -50.155  0.00  0.00      PROB  
ATOM   3143 HG11 ILE P 193      64.649  -5.069 -49.615  0.00  0.00      PROB  
ATOM   3144 HG12 ILE P 193      63.297  -3.981 -49.364  0.00  0.00      PROB  
ATOM   3145  CD  ILE P 193      63.191  -5.087 -51.332  0.00  0.00      PROB  
ATOM   3146  HD1 ILE P 193      62.927  -6.128 -51.049  0.00  0.00      PROB  
ATOM   3147  HD2 ILE P 193      62.285  -4.474 -51.525  0.00  0.00      PROB  
ATOM   3148  HD3 ILE P 193      63.748  -5.052 -52.293  0.00  0.00      PROB  
ATOM   3149  C   ILE P 193      66.944  -2.763 -51.979  0.00  0.00      PROB  
ATOM   3150  O   ILE P 193      66.913  -3.067 -53.163  0.00  0.00      PROB  
ATOM   3151  N   GLN P 194      67.720  -1.662 -51.599  0.00  0.00      PROB  
ATOM   3152  HN  GLN P 194      67.638  -1.305 -50.671  0.00  0.00      PROB  
ATOM   3153  CA  GLN P 194      68.700  -0.972 -52.445  0.00  0.00      PROB  
ATOM   3154  HA  GLN P 194      68.071  -0.773 -53.300  0.00  0.00      PROB  
ATOM   3155  CB  GLN P 194      69.358   0.237 -51.746  0.00  0.00      PROB  
ATOM   3156  HB1 GLN P 194      70.151   0.543 -52.462  0.00  0.00      PROB  
ATOM   3157  HB2 GLN P 194      69.865  -0.022 -50.791  0.00  0.00      PROB  
ATOM   3158  CG  GLN P 194      68.425   1.475 -51.453  0.00  0.00      PROB  
ATOM   3159  HG1 GLN P 194      69.082   2.371 -51.490  0.00  0.00      PROB  
ATOM   3160  HG2 GLN P 194      67.946   1.393 -50.454  0.00  0.00      PROB  
ATOM   3161  CD  GLN P 194      67.425   1.886 -52.637  0.00  0.00      PROB  
ATOM   3162  OE1 GLN P 194      67.883   2.190 -53.748  0.00  0.00      PROB  
ATOM   3163  NE2 GLN P 194      66.123   1.961 -52.290  0.00  0.00      PROB  
ATOM   3164 HE21 GLN P 194      65.536   2.465 -52.924  0.00  0.00      PROB  
ATOM   3165 HE22 GLN P 194      65.711   1.712 -51.413  0.00  0.00      PROB  
ATOM   3166  C   GLN P 194      69.699  -1.912 -53.146  0.00  0.00      PROB  
ATOM   3167  O   GLN P 194      70.105  -1.652 -54.251  0.00  0.00      PROB  
ATOM   3168  N   LYS P 195      70.151  -3.088 -52.548  0.00  0.00      PROB  
ATOM   3169  HN  LYS P 195      69.777  -3.271 -51.642  0.00  0.00      PROB  
ATOM   3170  CA  LYS P 195      71.164  -4.032 -53.095  0.00  0.00      PROB  
ATOM   3171  HA  LYS P 195      71.835  -3.526 -53.773  0.00  0.00      PROB  
ATOM   3172  CB  LYS P 195      72.074  -4.499 -51.874  0.00  0.00      PROB  
ATOM   3173  HB1 LYS P 195      72.781  -5.316 -52.131  0.00  0.00      PROB  
ATOM   3174  HB2 LYS P 195      71.366  -4.717 -51.046  0.00  0.00      PROB  
ATOM   3175  CG  LYS P 195      72.995  -3.548 -51.180  0.00  0.00      PROB  
ATOM   3176  HG1 LYS P 195      73.604  -4.048 -50.397  0.00  0.00      PROB  
ATOM   3177  HG2 LYS P 195      72.393  -2.755 -50.688  0.00  0.00      PROB  
ATOM   3178  CD  LYS P 195      73.930  -2.839 -52.178  0.00  0.00      PROB  
ATOM   3179  HD1 LYS P 195      73.180  -2.373 -52.852  0.00  0.00      PROB  
ATOM   3180  HD2 LYS P 195      74.470  -3.539 -52.851  0.00  0.00      PROB  
ATOM   3181  CE  LYS P 195      74.782  -1.724 -51.511  0.00  0.00      PROB  
ATOM   3182  HE1 LYS P 195      75.615  -2.096 -50.879  0.00  0.00      PROB  
ATOM   3183  HE2 LYS P 195      74.121  -1.112 -50.861  0.00  0.00      PROB  
ATOM   3184  NZ  LYS P 195      75.240  -0.795 -52.544  0.00  0.00      PROB  
ATOM   3185  HZ1 LYS P 195      76.023  -0.227 -52.162  0.00  0.00      PROB  
ATOM   3186  HZ2 LYS P 195      75.410  -1.206 -53.484  0.00  0.00      PROB  
ATOM   3187  HZ3 LYS P 195      74.484  -0.150 -52.852  0.00  0.00      PROB  
ATOM   3188  C   LYS P 195      70.549  -5.304 -53.718  0.00  0.00      PROB  
ATOM   3189  O   LYS P 195      71.252  -6.041 -54.437  0.00  0.00      PROB  
ATOM   3190  N   MET P 196      69.249  -5.605 -53.645  0.00  0.00      PROB  
ATOM   3191  HN  MET P 196      68.661  -5.075 -53.039  0.00  0.00      PROB  
ATOM   3192  CA  MET P 196      68.553  -6.597 -54.424  0.00  0.00      PROB  
ATOM   3193  HA  MET P 196      68.921  -7.532 -54.029  0.00  0.00      PROB  
ATOM   3194  CB  MET P 196      67.019  -6.403 -54.156  0.00  0.00      PROB  
ATOM   3195  HB1 MET P 196      66.422  -6.999 -54.879  0.00  0.00      PROB  
ATOM   3196  HB2 MET P 196      66.697  -5.345 -54.271  0.00  0.00      PROB  
ATOM   3197  CG  MET P 196      66.616  -6.800 -52.771  0.00  0.00      PROB  
ATOM   3198  HG1 MET P 196      65.539  -6.533 -52.713  0.00  0.00      PROB  
ATOM   3199  HG2 MET P 196      67.230  -6.154 -52.108  0.00  0.00      PROB  
ATOM   3200  SD  MET P 196      66.754  -8.579 -52.385  0.00  0.00      PROB  
ATOM   3201  CE  MET P 196      65.598  -8.720 -50.955  0.00  0.00      PROB  
ATOM   3202  HE1 MET P 196      65.460  -9.757 -50.579  0.00  0.00      PROB  
ATOM   3203  HE2 MET P 196      65.982  -8.050 -50.156  0.00  0.00      PROB  
ATOM   3204  HE3 MET P 196      64.552  -8.382 -51.116  0.00  0.00      PROB  
ATOM   3205  C   MET P 196      68.729  -6.677 -55.932  0.00  0.00      PROB  
ATOM   3206  O   MET P 196      68.600  -5.565 -56.461  0.00  0.00      PROB  
ATOM   3207  N   PRO P 197      68.979  -7.758 -56.678  0.00  0.00      PROB  
ATOM   3208  CD  PRO P 197      69.039  -9.096 -56.125  0.00  0.00      PROB  
ATOM   3209  HD1 PRO P 197      70.011  -9.362 -55.657  0.00  0.00      PROB  
ATOM   3210  HD2 PRO P 197      68.140  -9.254 -55.492  0.00  0.00      PROB  
ATOM   3211  CA  PRO P 197      68.922  -7.798 -58.145  0.00  0.00      PROB  
ATOM   3212  HA  PRO P 197      69.677  -7.111 -58.496  0.00  0.00      PROB  
ATOM   3213  CB  PRO P 197      69.291  -9.294 -58.503  0.00  0.00      PROB  
ATOM   3214  HB1 PRO P 197      70.375  -9.215 -58.734  0.00  0.00      PROB  
ATOM   3215  HB2 PRO P 197      68.647  -9.635 -59.342  0.00  0.00      PROB  
ATOM   3216  CG  PRO P 197      69.007 -10.147 -57.289  0.00  0.00      PROB  
ATOM   3217  HG1 PRO P 197      69.622 -11.066 -57.185  0.00  0.00      PROB  
ATOM   3218  HG2 PRO P 197      67.981 -10.568 -57.221  0.00  0.00      PROB  
ATOM   3219  C   PRO P 197      67.549  -7.429 -58.696  0.00  0.00      PROB  
ATOM   3220  O   PRO P 197      66.577  -7.667 -58.025  0.00  0.00      PROB  
ATOM   3221  N   ILE P 198      67.528  -6.860 -59.901  0.00  0.00      PROB  
ATOM   3222  HN  ILE P 198      68.404  -6.589 -60.293  0.00  0.00      PROB  
ATOM   3223  CA  ILE P 198      66.329  -6.462 -60.653  0.00  0.00      PROB  
ATOM   3224  HA  ILE P 198      65.737  -5.771 -60.071  0.00  0.00      PROB  
ATOM   3225  CB  ILE P 198      66.722  -5.843 -62.000  0.00  0.00      PROB  
ATOM   3226  HB  ILE P 198      67.480  -6.503 -62.474  0.00  0.00      PROB  
ATOM   3227  CG2 ILE P 198      65.568  -5.826 -62.979  0.00  0.00      PROB  
ATOM   3228 HG21 ILE P 198      64.770  -5.288 -62.425  0.00  0.00      PROB  
ATOM   3229 HG22 ILE P 198      65.765  -5.237 -63.900  0.00  0.00      PROB  
ATOM   3230 HG23 ILE P 198      65.206  -6.806 -63.358  0.00  0.00      PROB  
ATOM   3231  CG1 ILE P 198      67.316  -4.349 -61.854  0.00  0.00      PROB  
ATOM   3232 HG11 ILE P 198      68.154  -4.390 -61.126  0.00  0.00      PROB  
ATOM   3233 HG12 ILE P 198      67.671  -4.117 -62.881  0.00  0.00      PROB  
ATOM   3234  CD  ILE P 198      66.399  -3.209 -61.419  0.00  0.00      PROB  
ATOM   3235  HD1 ILE P 198      65.564  -3.027 -62.128  0.00  0.00      PROB  
ATOM   3236  HD2 ILE P 198      65.949  -3.583 -60.474  0.00  0.00      PROB  
ATOM   3237  HD3 ILE P 198      67.060  -2.323 -61.303  0.00  0.00      PROB  
ATOM   3238  C   ILE P 198      65.381  -7.630 -60.821  0.00  0.00      PROB  
ATOM   3239  O   ILE P 198      64.177  -7.460 -60.538  0.00  0.00      PROB  
ATOM   3240  N   ARG P 199      65.876  -8.868 -61.041  0.00  0.00      PROB  
ATOM   3241  HN  ARG P 199      66.864  -8.871 -61.179  0.00  0.00      PROB  
ATOM   3242  CA  ARG P 199      65.172 -10.069 -60.926  0.00  0.00      PROB  
ATOM   3243  HA  ARG P 199      64.512 -10.115 -61.780  0.00  0.00      PROB  
ATOM   3244  CB  ARG P 199      66.141 -11.177 -61.231  0.00  0.00      PROB  
ATOM   3245  HB1 ARG P 199      67.067 -10.898 -60.684  0.00  0.00      PROB  
ATOM   3246  HB2 ARG P 199      66.544 -11.182 -62.266  0.00  0.00      PROB  
ATOM   3247  CG  ARG P 199      65.708 -12.590 -60.961  0.00  0.00      PROB  
ATOM   3248  HG1 ARG P 199      65.277 -12.717 -59.945  0.00  0.00      PROB  
ATOM   3249  HG2 ARG P 199      66.548 -13.297 -61.131  0.00  0.00      PROB  
ATOM   3250  CD  ARG P 199      64.637 -13.079 -61.950  0.00  0.00      PROB  
ATOM   3251  HD1 ARG P 199      65.099 -13.267 -62.942  0.00  0.00      PROB  
ATOM   3252  HD2 ARG P 199      63.830 -12.324 -62.066  0.00  0.00      PROB  
ATOM   3253  NE  ARG P 199      64.059 -14.371 -61.458  0.00  0.00      PROB  
ATOM   3254  HE  ARG P 199      64.488 -14.941 -60.757  0.00  0.00      PROB  
ATOM   3255  CZ  ARG P 199      63.027 -14.985 -62.002  0.00  0.00      PROB  
ATOM   3256  NH1 ARG P 199      62.372 -14.337 -62.935  0.00  0.00      PROB  
ATOM   3257 HH11 ARG P 199      62.749 -13.559 -63.438  0.00  0.00      PROB  
ATOM   3258 HH12 ARG P 199      61.535 -14.708 -63.338  0.00  0.00      PROB  
ATOM   3259  NH2 ARG P 199      62.572 -16.046 -61.408  0.00  0.00      PROB  
ATOM   3260 HH21 ARG P 199      63.159 -16.524 -60.755  0.00  0.00      PROB  
ATOM   3261 HH22 ARG P 199      61.664 -16.394 -61.639  0.00  0.00      PROB  
ATOM   3262  C   ARG P 199      64.248 -10.320 -59.794  0.00  0.00      PROB  
ATOM   3263  O   ARG P 199      63.289 -10.974 -60.030  0.00  0.00      PROB  
ATOM   3264  N   TYR P 200      64.660  -9.914 -58.528  0.00  0.00      PROB  
ATOM   3265  HN  TYR P 200      65.558  -9.499 -58.402  0.00  0.00      PROB  
ATOM   3266  CA  TYR P 200      63.943 -10.010 -57.338  0.00  0.00      PROB  
ATOM   3267  HA  TYR P 200      63.764 -11.058 -57.147  0.00  0.00      PROB  
ATOM   3268  CB  TYR P 200      64.825  -9.362 -56.123  0.00  0.00      PROB  
ATOM   3269  HB1 TYR P 200      65.046  -8.299 -56.357  0.00  0.00      PROB  
ATOM   3270  HB2 TYR P 200      65.844  -9.802 -56.065  0.00  0.00      PROB  
ATOM   3271  CG  TYR P 200      64.094  -9.391 -54.800  0.00  0.00      PROB  
ATOM   3272  CD1 TYR P 200      63.932 -10.507 -54.016  0.00  0.00      PROB  
ATOM   3273  HD1 TYR P 200      64.513 -11.312 -54.442  0.00  0.00      PROB  
ATOM   3274  CE1 TYR P 200      63.130 -10.561 -52.876  0.00  0.00      PROB  
ATOM   3275  HE1 TYR P 200      62.940 -11.486 -52.351  0.00  0.00      PROB  
ATOM   3276  CZ  TYR P 200      62.497  -9.384 -52.470  0.00  0.00      PROB  
ATOM   3277  OH  TYR P 200      61.853  -9.272 -51.216  0.00  0.00      PROB  
ATOM   3278  HH  TYR P 200      61.948 -10.167 -50.882  0.00  0.00      PROB  
ATOM   3279  CD2 TYR P 200      63.482  -8.231 -54.318  0.00  0.00      PROB  
ATOM   3280  HD2 TYR P 200      63.628  -7.342 -54.915  0.00  0.00      PROB  
ATOM   3281  CE2 TYR P 200      62.662  -8.169 -53.233  0.00  0.00      PROB  
ATOM   3282  HE2 TYR P 200      62.333  -7.261 -52.749  0.00  0.00      PROB  
ATOM   3283  C   TYR P 200      62.619  -9.348 -57.440  0.00  0.00      PROB  
ATOM   3284  O   TYR P 200      61.585  -9.956 -57.189  0.00  0.00      PROB  
ATOM   3285  N   PHE P 201      62.528  -8.149 -58.075  0.00  0.00      PROB  
ATOM   3286  HN  PHE P 201      63.375  -7.625 -58.096  0.00  0.00      PROB  
ATOM   3287  CA  PHE P 201      61.279  -7.395 -58.332  0.00  0.00      PROB  
ATOM   3288  HA  PHE P 201      60.607  -7.585 -57.509  0.00  0.00      PROB  
ATOM   3289  CB  PHE P 201      61.698  -5.950 -58.510  0.00  0.00      PROB  
ATOM   3290  HB1 PHE P 201      60.891  -5.222 -58.739  0.00  0.00      PROB  
ATOM   3291  HB2 PHE P 201      62.371  -5.908 -59.394  0.00  0.00      PROB  
ATOM   3292  CG  PHE P 201      62.345  -5.458 -57.333  0.00  0.00      PROB  
ATOM   3293  CD1 PHE P 201      61.689  -5.006 -56.141  0.00  0.00      PROB  
ATOM   3294  HD1 PHE P 201      60.611  -4.945 -56.119  0.00  0.00      PROB  
ATOM   3295  CE1 PHE P 201      62.445  -4.514 -55.052  0.00  0.00      PROB  
ATOM   3296  HE1 PHE P 201      61.944  -4.135 -54.174  0.00  0.00      PROB  
ATOM   3297  CZ  PHE P 201      63.832  -4.439 -55.117  0.00  0.00      PROB  
ATOM   3298  HZ  PHE P 201      64.374  -4.115 -54.241  0.00  0.00      PROB  
ATOM   3299  CD2 PHE P 201      63.759  -5.294 -57.345  0.00  0.00      PROB  
ATOM   3300  HD2 PHE P 201      64.387  -5.551 -58.185  0.00  0.00      PROB  
ATOM   3301  CE2 PHE P 201      64.447  -4.795 -56.319  0.00  0.00      PROB  
ATOM   3302  HE2 PHE P 201      65.515  -4.757 -56.480  0.00  0.00      PROB  
ATOM   3303  C   PHE P 201      60.500  -8.069 -59.448  0.00  0.00      PROB  
ATOM   3304  O   PHE P 201      59.286  -7.946 -59.484  0.00  0.00      PROB  
ATOM   3305  N   ASP P 202      61.103  -8.879 -60.309  0.00  0.00      PROB  
ATOM   3306  HN  ASP P 202      62.097  -8.823 -60.371  0.00  0.00      PROB  
ATOM   3307  CA  ASP P 202      60.348  -9.510 -61.402  0.00  0.00      PROB  
ATOM   3308  HA  ASP P 202      59.558  -8.827 -61.679  0.00  0.00      PROB  
ATOM   3309  CB  ASP P 202      61.252  -9.623 -62.655  0.00  0.00      PROB  
ATOM   3310  HB1 ASP P 202      60.838 -10.289 -63.443  0.00  0.00      PROB  
ATOM   3311  HB2 ASP P 202      62.254 -10.030 -62.401  0.00  0.00      PROB  
ATOM   3312  CG  ASP P 202      61.459  -8.305 -63.260  0.00  0.00      PROB  
ATOM   3313  OD1 ASP P 202      60.702  -7.318 -63.068  0.00  0.00      PROB  
ATOM   3314  OD2 ASP P 202      62.482  -8.217 -64.069  0.00  0.00      PROB  
ATOM   3315  C   ASP P 202      59.836 -10.933 -61.000  0.00  0.00      PROB  
ATOM   3316  O   ASP P 202      59.037 -11.547 -61.798  0.00  0.00      PROB  
ATOM   3317  N   ASN P 203      60.328 -11.439 -59.893  0.00  0.00      PROB  
ATOM   3318  HN  ASN P 203      60.959 -10.877 -59.364  0.00  0.00      PROB  
ATOM   3319  CA  ASN P 203      59.951 -12.657 -59.282  0.00  0.00      PROB  
ATOM   3320  HA  ASN P 203      59.725 -13.375 -60.057  0.00  0.00      PROB  
ATOM   3321  CB  ASN P 203      61.180 -13.262 -58.532  0.00  0.00      PROB  
ATOM   3322  HB1 ASN P 203      61.570 -12.631 -57.705  0.00  0.00      PROB  
ATOM   3323  HB2 ASN P 203      62.008 -13.447 -59.250  0.00  0.00      PROB  
ATOM   3324  CG  ASN P 203      60.874 -14.646 -57.970  0.00  0.00      PROB  
ATOM   3325  OD1 ASN P 203      59.930 -15.340 -58.361  0.00  0.00      PROB  
ATOM   3326  ND2 ASN P 203      61.747 -15.137 -57.058  0.00  0.00      PROB  
ATOM   3327 HD21 ASN P 203      62.544 -14.560 -56.881  0.00  0.00      PROB  
ATOM   3328 HD22 ASN P 203      61.476 -15.774 -56.336  0.00  0.00      PROB  
ATOM   3329  C   ASN P 203      58.808 -12.389 -58.256  0.00  0.00      PROB  
ATOM   3330  O   ASN P 203      57.860 -13.140 -58.139  0.00  0.00      PROB  
ATOM   3331  N   LEU P 204      58.748 -11.202 -57.627  0.00  0.00      PROB  
ATOM   3332  HN  LEU P 204      59.536 -10.591 -57.644  0.00  0.00      PROB  
ATOM   3333  CA  LEU P 204      57.682 -10.840 -56.702  0.00  0.00      PROB  
ATOM   3334  HA  LEU P 204      56.983 -11.660 -56.629  0.00  0.00      PROB  
ATOM   3335  CB  LEU P 204      58.328 -10.598 -55.292  0.00  0.00      PROB  
ATOM   3336  HB1 LEU P 204      57.567 -10.056 -54.692  0.00  0.00      PROB  
ATOM   3337  HB2 LEU P 204      59.130  -9.875 -55.554  0.00  0.00      PROB  
ATOM   3338  CG  LEU P 204      58.801 -11.882 -54.544  0.00  0.00      PROB  
ATOM   3339  HG  LEU P 204      59.007 -12.592 -55.374  0.00  0.00      PROB  
ATOM   3340  CD1 LEU P 204      59.988 -11.598 -53.592  0.00  0.00      PROB  
ATOM   3341 HD11 LEU P 204      60.258 -12.542 -53.072  0.00  0.00      PROB  
ATOM   3342 HD12 LEU P 204      60.967 -11.299 -54.021  0.00  0.00      PROB  
ATOM   3343 HD13 LEU P 204      59.875 -10.759 -52.872  0.00  0.00      PROB  
ATOM   3344  CD2 LEU P 204      57.665 -12.534 -53.703  0.00  0.00      PROB  
ATOM   3345 HD21 LEU P 204      56.821 -12.876 -54.340  0.00  0.00      PROB  
ATOM   3346 HD22 LEU P 204      57.998 -13.363 -53.043  0.00  0.00      PROB  
ATOM   3347 HD23 LEU P 204      57.185 -11.791 -53.031  0.00  0.00      PROB  
ATOM   3348  C   LEU P 204      56.849  -9.555 -57.123  0.00  0.00      PROB  
ATOM   3349  O   LEU P 204      57.445  -8.558 -57.543  0.00  0.00      PROB  
ATOM   3350  N   PRO P 205      55.515  -9.573 -56.961  0.00  0.00      PROB  
ATOM   3351  CD  PRO P 205      54.731 -10.789 -56.764  0.00  0.00      PROB  
ATOM   3352  HD1 PRO P 205      55.078 -11.548 -57.498  0.00  0.00      PROB  
ATOM   3353  HD2 PRO P 205      54.738 -11.208 -55.735  0.00  0.00      PROB  
ATOM   3354  CA  PRO P 205      54.703  -8.379 -56.885  0.00  0.00      PROB  
ATOM   3355  HA  PRO P 205      54.741  -7.875 -57.839  0.00  0.00      PROB  
ATOM   3356  CB  PRO P 205      53.329  -8.874 -56.446  0.00  0.00      PROB  
ATOM   3357  HB1 PRO P 205      52.561  -8.300 -57.007  0.00  0.00      PROB  
ATOM   3358  HB2 PRO P 205      53.234  -8.732 -55.349  0.00  0.00      PROB  
ATOM   3359  CG  PRO P 205      53.256 -10.314 -56.931  0.00  0.00      PROB  
ATOM   3360  HG1 PRO P 205      52.983 -10.416 -58.004  0.00  0.00      PROB  
ATOM   3361  HG2 PRO P 205      52.489 -10.779 -56.275  0.00  0.00      PROB  
ATOM   3362  C   PRO P 205      55.206  -7.310 -55.937  0.00  0.00      PROB  
ATOM   3363  O   PRO P 205      55.564  -7.696 -54.793  0.00  0.00      PROB  
ATOM   3364  N   ALA P 206      55.127  -6.052 -56.335  0.00  0.00      PROB  
ATOM   3365  HN  ALA P 206      54.978  -5.963 -57.317  0.00  0.00      PROB  
ATOM   3366  CA  ALA P 206      55.448  -4.900 -55.497  0.00  0.00      PROB  
ATOM   3367  HA  ALA P 206      56.527  -4.931 -55.467  0.00  0.00      PROB  
ATOM   3368  CB  ALA P 206      55.003  -3.668 -56.272  0.00  0.00      PROB  
ATOM   3369  HB1 ALA P 206      55.773  -3.735 -57.070  0.00  0.00      PROB  
ATOM   3370  HB2 ALA P 206      54.038  -3.842 -56.795  0.00  0.00      PROB  
ATOM   3371  HB3 ALA P 206      55.030  -2.673 -55.780  0.00  0.00      PROB  
ATOM   3372  C   ALA P 206      54.822  -5.001 -54.150  0.00  0.00      PROB  
ATOM   3373  O   ALA P 206      55.549  -4.905 -53.187  0.00  0.00      PROB  
ATOM   3374  N   GLY P 207      53.495  -5.236 -54.069  0.00  0.00      PROB  
ATOM   3375  HN  GLY P 207      52.949  -5.465 -54.872  0.00  0.00      PROB  
ATOM   3376  CA  GLY P 207      52.841  -5.031 -52.761  0.00  0.00      PROB  
ATOM   3377  HA1 GLY P 207      51.767  -4.967 -52.845  0.00  0.00      PROB  
ATOM   3378  HA2 GLY P 207      53.270  -4.126 -52.358  0.00  0.00      PROB  
ATOM   3379  C   GLY P 207      53.205  -6.170 -51.812  0.00  0.00      PROB  
ATOM   3380  O   GLY P 207      53.134  -6.020 -50.561  0.00  0.00      PROB  
ATOM   3381  N   LYS P 208      53.630  -7.378 -52.225  0.00  0.00      PROB  
ATOM   3382  HN  LYS P 208      53.702  -7.560 -53.202  0.00  0.00      PROB  
ATOM   3383  CA  LYS P 208      54.271  -8.355 -51.377  0.00  0.00      PROB  
ATOM   3384  HA  LYS P 208      53.567  -8.496 -50.570  0.00  0.00      PROB  
ATOM   3385  CB  LYS P 208      54.479  -9.725 -51.978  0.00  0.00      PROB  
ATOM   3386  HB1 LYS P 208      55.025 -10.356 -51.244  0.00  0.00      PROB  
ATOM   3387  HB2 LYS P 208      54.989  -9.693 -52.964  0.00  0.00      PROB  
ATOM   3388  CG  LYS P 208      53.253 -10.512 -52.248  0.00  0.00      PROB  
ATOM   3389  HG1 LYS P 208      52.595  -9.976 -52.966  0.00  0.00      PROB  
ATOM   3390  HG2 LYS P 208      52.603 -10.588 -51.350  0.00  0.00      PROB  
ATOM   3391  CD  LYS P 208      53.543 -11.876 -52.775  0.00  0.00      PROB  
ATOM   3392  HD1 LYS P 208      54.415 -12.275 -52.213  0.00  0.00      PROB  
ATOM   3393  HD2 LYS P 208      53.808 -11.898 -53.854  0.00  0.00      PROB  
ATOM   3394  CE  LYS P 208      52.390 -12.896 -52.573  0.00  0.00      PROB  
ATOM   3395  HE1 LYS P 208      52.279 -12.991 -51.472  0.00  0.00      PROB  
ATOM   3396  HE2 LYS P 208      52.740 -13.886 -52.933  0.00  0.00      PROB  
ATOM   3397  NZ  LYS P 208      51.124 -12.549 -53.181  0.00  0.00      PROB  
ATOM   3398  HZ1 LYS P 208      50.533 -13.404 -53.212  0.00  0.00      PROB  
ATOM   3399  HZ2 LYS P 208      50.592 -11.761 -52.759  0.00  0.00      PROB  
ATOM   3400  HZ3 LYS P 208      51.190 -12.367 -54.203  0.00  0.00      PROB  
ATOM   3401  C   LYS P 208      55.627  -7.898 -50.782  0.00  0.00      PROB  
ATOM   3402  O   LYS P 208      55.785  -7.895 -49.565  0.00  0.00      PROB  
ATOM   3403  N   VAL P 209      56.575  -7.379 -51.611  0.00  0.00      PROB  
ATOM   3404  HN  VAL P 209      56.551  -7.275 -52.602  0.00  0.00      PROB  
ATOM   3405  CA  VAL P 209      57.808  -7.020 -51.021  0.00  0.00      PROB  
ATOM   3406  HA  VAL P 209      58.159  -7.772 -50.330  0.00  0.00      PROB  
ATOM   3407  CB  VAL P 209      58.933  -6.729 -52.020  0.00  0.00      PROB  
ATOM   3408  HB  VAL P 209      59.878  -6.738 -51.436  0.00  0.00      PROB  
ATOM   3409  CG1 VAL P 209      58.998  -7.988 -52.862  0.00  0.00      PROB  
ATOM   3410 HG11 VAL P 209      58.211  -7.960 -53.647  0.00  0.00      PROB  
ATOM   3411 HG12 VAL P 209      59.926  -8.122 -53.458  0.00  0.00      PROB  
ATOM   3412 HG13 VAL P 209      58.901  -8.953 -52.321  0.00  0.00      PROB  
ATOM   3413  CG2 VAL P 209      58.830  -5.375 -52.882  0.00  0.00      PROB  
ATOM   3414 HG21 VAL P 209      59.641  -5.408 -53.641  0.00  0.00      PROB  
ATOM   3415 HG22 VAL P 209      57.925  -5.511 -53.513  0.00  0.00      PROB  
ATOM   3416 HG23 VAL P 209      58.874  -4.475 -52.234  0.00  0.00      PROB  
ATOM   3417  C   VAL P 209      57.716  -5.848 -50.091  0.00  0.00      PROB  
ATOM   3418  O   VAL P 209      58.427  -5.723 -49.068  0.00  0.00      PROB  
ATOM   3419  N   VAL P 210      56.670  -5.001 -50.362  0.00  0.00      PROB  
ATOM   3420  HN  VAL P 210      56.282  -4.994 -51.281  0.00  0.00      PROB  
ATOM   3421  CA  VAL P 210      56.336  -3.968 -49.416  0.00  0.00      PROB  
ATOM   3422  HA  VAL P 210      57.242  -3.399 -49.268  0.00  0.00      PROB  
ATOM   3423  CB  VAL P 210      55.180  -3.020 -49.908  0.00  0.00      PROB  
ATOM   3424  HB  VAL P 210      54.354  -3.573 -50.404  0.00  0.00      PROB  
ATOM   3425  CG1 VAL P 210      54.458  -2.263 -48.830  0.00  0.00      PROB  
ATOM   3426 HG11 VAL P 210      53.915  -2.898 -48.098  0.00  0.00      PROB  
ATOM   3427 HG12 VAL P 210      55.035  -1.596 -48.154  0.00  0.00      PROB  
ATOM   3428 HG13 VAL P 210      53.594  -1.761 -49.315  0.00  0.00      PROB  
ATOM   3429  CG2 VAL P 210      55.736  -2.169 -51.057  0.00  0.00      PROB  
ATOM   3430 HG21 VAL P 210      55.055  -1.292 -51.105  0.00  0.00      PROB  
ATOM   3431 HG22 VAL P 210      56.798  -1.917 -50.849  0.00  0.00      PROB  
ATOM   3432 HG23 VAL P 210      55.811  -2.646 -52.058  0.00  0.00      PROB  
ATOM   3433  C   VAL P 210      56.065  -4.449 -48.012  0.00  0.00      PROB  
ATOM   3434  O   VAL P 210      56.499  -3.735 -47.099  0.00  0.00      PROB  
ATOM   3435  N   ALA P 211      55.391  -5.613 -47.852  0.00  0.00      PROB  
ATOM   3436  HN  ALA P 211      55.219  -6.204 -48.637  0.00  0.00      PROB  
ATOM   3437  CA  ALA P 211      54.990  -6.167 -46.510  0.00  0.00      PROB  
ATOM   3438  HA  ALA P 211      54.281  -5.489 -46.059  0.00  0.00      PROB  
ATOM   3439  CB  ALA P 211      54.059  -7.349 -46.688  0.00  0.00      PROB  
ATOM   3440  HB1 ALA P 211      53.078  -7.180 -47.180  0.00  0.00      PROB  
ATOM   3441  HB2 ALA P 211      54.701  -8.059 -47.252  0.00  0.00      PROB  
ATOM   3442  HB3 ALA P 211      53.805  -7.777 -45.694  0.00  0.00      PROB  
ATOM   3443  C   ALA P 211      56.230  -6.281 -45.603  0.00  0.00      PROB  
ATOM   3444  O   ALA P 211      56.079  -5.969 -44.438  0.00  0.00      PROB  
ATOM   3445  N   ARG P 212      57.419  -6.579 -46.059  0.00  0.00      PROB  
ATOM   3446  HN  ARG P 212      57.442  -6.597 -47.056  0.00  0.00      PROB  
ATOM   3447  CA  ARG P 212      58.622  -6.650 -45.263  0.00  0.00      PROB  
ATOM   3448  HA  ARG P 212      58.366  -7.191 -44.364  0.00  0.00      PROB  
ATOM   3449  CB  ARG P 212      59.723  -7.445 -45.896  0.00  0.00      PROB  
ATOM   3450  HB1 ARG P 212      60.617  -7.359 -45.242  0.00  0.00      PROB  
ATOM   3451  HB2 ARG P 212      60.101  -6.978 -46.831  0.00  0.00      PROB  
ATOM   3452  CG  ARG P 212      59.528  -8.988 -45.951  0.00  0.00      PROB  
ATOM   3453  HG1 ARG P 212      59.389  -9.408 -44.932  0.00  0.00      PROB  
ATOM   3454  HG2 ARG P 212      60.381  -9.529 -46.413  0.00  0.00      PROB  
ATOM   3455  CD  ARG P 212      58.402  -9.506 -46.862  0.00  0.00      PROB  
ATOM   3456  HD1 ARG P 212      58.664 -10.526 -47.217  0.00  0.00      PROB  
ATOM   3457  HD2 ARG P 212      58.287  -8.771 -47.687  0.00  0.00      PROB  
ATOM   3458  NE  ARG P 212      57.231  -9.719 -46.083  0.00  0.00      PROB  
ATOM   3459  HE  ARG P 212      57.268  -9.735 -45.083  0.00  0.00      PROB  
ATOM   3460  CZ  ARG P 212      56.088 -10.220 -46.646  0.00  0.00      PROB  
ATOM   3461  NH1 ARG P 212      55.907 -10.482 -47.866  0.00  0.00      PROB  
ATOM   3462 HH11 ARG P 212      56.713 -10.275 -48.420  0.00  0.00      PROB  
ATOM   3463 HH12 ARG P 212      54.992 -10.408 -48.263  0.00  0.00      PROB  
ATOM   3464  NH2 ARG P 212      55.067 -10.410 -45.841  0.00  0.00      PROB  
ATOM   3465 HH21 ARG P 212      55.345 -10.262 -44.892  0.00  0.00      PROB  
ATOM   3466 HH22 ARG P 212      54.418 -11.105 -46.151  0.00  0.00      PROB  
ATOM   3467  C   ARG P 212      59.083  -5.275 -44.806  0.00  0.00      PROB  
ATOM   3468  O   ARG P 212      59.384  -5.089 -43.632  0.00  0.00      PROB  
ATOM   3469  N   ILE P 213      59.138  -4.332 -45.735  0.00  0.00      PROB  
ATOM   3470  HN  ILE P 213      58.856  -4.585 -46.657  0.00  0.00      PROB  
ATOM   3471  CA  ILE P 213      59.662  -3.018 -45.463  0.00  0.00      PROB  
ATOM   3472  HA  ILE P 213      60.646  -3.095 -45.023  0.00  0.00      PROB  
ATOM   3473  CB  ILE P 213      59.854  -2.265 -46.759  0.00  0.00      PROB  
ATOM   3474  HB  ILE P 213      58.884  -1.936 -47.189  0.00  0.00      PROB  
ATOM   3475  CG2 ILE P 213      60.740  -0.988 -46.581  0.00  0.00      PROB  
ATOM   3476 HG21 ILE P 213      60.349  -0.417 -45.712  0.00  0.00      PROB  
ATOM   3477 HG22 ILE P 213      61.786  -1.363 -46.587  0.00  0.00      PROB  
ATOM   3478 HG23 ILE P 213      60.576  -0.352 -47.476  0.00  0.00      PROB  
ATOM   3479  CG1 ILE P 213      60.451  -3.037 -47.987  0.00  0.00      PROB  
ATOM   3480 HG11 ILE P 213      59.985  -4.045 -47.961  0.00  0.00      PROB  
ATOM   3481 HG12 ILE P 213      61.538  -3.248 -47.902  0.00  0.00      PROB  
ATOM   3482  CD  ILE P 213      60.261  -2.404 -49.389  0.00  0.00      PROB  
ATOM   3483  HD1 ILE P 213      59.176  -2.352 -49.621  0.00  0.00      PROB  
ATOM   3484  HD2 ILE P 213      60.707  -1.392 -49.496  0.00  0.00      PROB  
ATOM   3485  HD3 ILE P 213      60.729  -3.066 -50.149  0.00  0.00      PROB  
ATOM   3486  C   ILE P 213      58.812  -2.287 -44.386  0.00  0.00      PROB  
ATOM   3487  O   ILE P 213      59.282  -1.669 -43.402  0.00  0.00      PROB  
ATOM   3488  N   THR P 214      57.491  -2.511 -44.535  0.00  0.00      PROB  
ATOM   3489  HN  THR P 214      57.260  -3.017 -45.363  0.00  0.00      PROB  
ATOM   3490  CA  THR P 214      56.413  -1.828 -43.815  0.00  0.00      PROB  
ATOM   3491  HA  THR P 214      56.774  -0.961 -43.282  0.00  0.00      PROB  
ATOM   3492  CB  THR P 214      55.328  -1.287 -44.805  0.00  0.00      PROB  
ATOM   3493  HB  THR P 214      54.558  -0.644 -44.329  0.00  0.00      PROB  
ATOM   3494  OG1 THR P 214      54.725  -2.263 -45.688  0.00  0.00      PROB  
ATOM   3495  HG1 THR P 214      55.472  -2.746 -46.051  0.00  0.00      PROB  
ATOM   3496  CG2 THR P 214      56.125  -0.346 -45.839  0.00  0.00      PROB  
ATOM   3497 HG21 THR P 214      55.425   0.254 -46.459  0.00  0.00      PROB  
ATOM   3498 HG22 THR P 214      56.924   0.259 -45.359  0.00  0.00      PROB  
ATOM   3499 HG23 THR P 214      56.653  -1.020 -46.547  0.00  0.00      PROB  
ATOM   3500  C   THR P 214      55.887  -2.831 -42.838  0.00  0.00      PROB  
ATOM   3501  O   THR P 214      56.369  -3.092 -41.752  0.00  0.00      PROB  
ATOM   3502  N   ASN P 215      54.882  -3.563 -43.181  0.00  0.00      PROB  
ATOM   3503  HN  ASN P 215      54.513  -3.292 -44.067  0.00  0.00      PROB  
ATOM   3504  CA  ASN P 215      53.961  -4.323 -42.274  0.00  0.00      PROB  
ATOM   3505  HA  ASN P 215      53.532  -3.608 -41.588  0.00  0.00      PROB  
ATOM   3506  CB  ASN P 215      52.934  -5.167 -43.042  0.00  0.00      PROB  
ATOM   3507  HB1 ASN P 215      52.225  -5.748 -42.414  0.00  0.00      PROB  
ATOM   3508  HB2 ASN P 215      53.580  -5.890 -43.584  0.00  0.00      PROB  
ATOM   3509  CG  ASN P 215      52.135  -4.287 -43.971  0.00  0.00      PROB  
ATOM   3510  OD1 ASN P 215      52.125  -3.084 -43.934  0.00  0.00      PROB  
ATOM   3511  ND2 ASN P 215      51.521  -4.931 -44.970  0.00  0.00      PROB  
ATOM   3512 HD21 ASN P 215      51.181  -5.870 -45.012  0.00  0.00      PROB  
ATOM   3513 HD22 ASN P 215      51.209  -4.381 -45.745  0.00  0.00      PROB  
ATOM   3514  C   ASN P 215      54.578  -5.326 -41.291  0.00  0.00      PROB  
ATOM   3515  O   ASN P 215      54.205  -5.313 -40.118  0.00  0.00      PROB  
ATOM   3516  N   ASP P 216      55.480  -6.268 -41.774  0.00  0.00      PROB  
ATOM   3517  HN  ASP P 216      55.794  -6.307 -42.720  0.00  0.00      PROB  
ATOM   3518  CA  ASP P 216      56.181  -7.222 -40.924  0.00  0.00      PROB  
ATOM   3519  HA  ASP P 216      55.435  -7.706 -40.312  0.00  0.00      PROB  
ATOM   3520  CB  ASP P 216      56.901  -8.252 -41.773  0.00  0.00      PROB  
ATOM   3521  HB1 ASP P 216      57.645  -8.776 -41.136  0.00  0.00      PROB  
ATOM   3522  HB2 ASP P 216      57.413  -7.646 -42.551  0.00  0.00      PROB  
ATOM   3523  CG  ASP P 216      55.994  -9.273 -42.454  0.00  0.00      PROB  
ATOM   3524  OD1 ASP P 216      54.847  -9.351 -42.049  0.00  0.00      PROB  
ATOM   3525  OD2 ASP P 216      56.581 -10.069 -43.258  0.00  0.00      PROB  
ATOM   3526  C   ASP P 216      57.179  -6.590 -39.938  0.00  0.00      PROB  
ATOM   3527  O   ASP P 216      57.386  -7.017 -38.798  0.00  0.00      PROB  
ATOM   3528  N   THR P 217      57.872  -5.501 -40.367  0.00  0.00      PROB  
ATOM   3529  HN  THR P 217      57.898  -5.181 -41.311  0.00  0.00      PROB  
ATOM   3530  CA  THR P 217      58.717  -4.625 -39.526  0.00  0.00      PROB  
ATOM   3531  HA  THR P 217      59.350  -5.316 -38.990  0.00  0.00      PROB  
ATOM   3532  CB  THR P 217      59.662  -3.688 -40.356  0.00  0.00      PROB  
ATOM   3533  HB  THR P 217      59.000  -3.059 -40.989  0.00  0.00      PROB  
ATOM   3534  OG1 THR P 217      60.484  -4.563 -41.122  0.00  0.00      PROB  
ATOM   3535  HG1 THR P 217      60.046  -4.684 -41.967  0.00  0.00      PROB  
ATOM   3536  CG2 THR P 217      60.609  -2.867 -39.441  0.00  0.00      PROB  
ATOM   3537 HG21 THR P 217      61.185  -3.553 -38.784  0.00  0.00      PROB  
ATOM   3538 HG22 THR P 217      61.372  -2.337 -40.050  0.00  0.00      PROB  
ATOM   3539 HG23 THR P 217      60.086  -2.099 -38.832  0.00  0.00      PROB  
ATOM   3540  C   THR P 217      57.926  -3.858 -38.451  0.00  0.00      PROB  
ATOM   3541  O   THR P 217      58.235  -3.706 -37.281  0.00  0.00      PROB  
ATOM   3542  N   GLU P 218      56.715  -3.490 -38.834  0.00  0.00      PROB  
ATOM   3543  HN  GLU P 218      56.543  -3.631 -39.806  0.00  0.00      PROB  
ATOM   3544  CA  GLU P 218      55.626  -3.010 -37.953  0.00  0.00      PROB  
ATOM   3545  HA  GLU P 218      56.164  -2.300 -37.342  0.00  0.00      PROB  
ATOM   3546  CB  GLU P 218      54.585  -2.188 -38.737  0.00  0.00      PROB  
ATOM   3547  HB1 GLU P 218      53.797  -1.893 -38.012  0.00  0.00      PROB  
ATOM   3548  HB2 GLU P 218      54.221  -2.862 -39.542  0.00  0.00      PROB  
ATOM   3549  CG  GLU P 218      55.191  -0.972 -39.513  0.00  0.00      PROB  
ATOM   3550  HG1 GLU P 218      54.502  -0.755 -40.357  0.00  0.00      PROB  
ATOM   3551  HG2 GLU P 218      56.224  -1.199 -39.851  0.00  0.00      PROB  
ATOM   3552  CD  GLU P 218      55.340   0.367 -38.779  0.00  0.00      PROB  
ATOM   3553  OE1 GLU P 218      54.589   1.365 -38.994  0.00  0.00      PROB  
ATOM   3554  OE2 GLU P 218      56.053   0.332 -37.758  0.00  0.00      PROB  
ATOM   3555  C   GLU P 218      55.115  -4.050 -36.943  0.00  0.00      PROB  
ATOM   3556  O   GLU P 218      54.689  -3.776 -35.808  0.00  0.00      PROB  
ATOM   3557  N   ALA P 219      55.059  -5.368 -37.359  0.00  0.00      PROB  
ATOM   3558  HN  ALA P 219      55.256  -5.632 -38.300  0.00  0.00      PROB  
ATOM   3559  CA  ALA P 219      54.808  -6.506 -36.443  0.00  0.00      PROB  
ATOM   3560  HA  ALA P 219      53.939  -6.249 -35.856  0.00  0.00      PROB  
ATOM   3561  CB  ALA P 219      54.597  -7.791 -37.320  0.00  0.00      PROB  
ATOM   3562  HB1 ALA P 219      53.936  -8.526 -36.813  0.00  0.00      PROB  
ATOM   3563  HB2 ALA P 219      54.123  -7.596 -38.307  0.00  0.00      PROB  
ATOM   3564  HB3 ALA P 219      55.639  -8.159 -37.433  0.00  0.00      PROB  
ATOM   3565  C   ALA P 219      55.943  -6.777 -35.427  0.00  0.00      PROB  
ATOM   3566  O   ALA P 219      55.599  -6.942 -34.219  0.00  0.00      PROB  
ATOM   3567  N   ILE P 220      57.185  -6.518 -35.860  0.00  0.00      PROB  
ATOM   3568  HN  ILE P 220      57.295  -6.462 -36.849  0.00  0.00      PROB  
ATOM   3569  CA  ILE P 220      58.275  -6.259 -34.909  0.00  0.00      PROB  
ATOM   3570  HA  ILE P 220      58.317  -7.193 -34.369  0.00  0.00      PROB  
ATOM   3571  CB  ILE P 220      59.647  -6.153 -35.677  0.00  0.00      PROB  
ATOM   3572  HB  ILE P 220      59.718  -5.253 -36.325  0.00  0.00      PROB  
ATOM   3573  CG2 ILE P 220      60.729  -6.222 -34.569  0.00  0.00      PROB  
ATOM   3574 HG21 ILE P 220      60.688  -5.336 -33.900  0.00  0.00      PROB  
ATOM   3575 HG22 ILE P 220      60.600  -7.128 -33.939  0.00  0.00      PROB  
ATOM   3576 HG23 ILE P 220      61.745  -6.381 -34.989  0.00  0.00      PROB  
ATOM   3577  CG1 ILE P 220      59.881  -7.403 -36.592  0.00  0.00      PROB  
ATOM   3578 HG11 ILE P 220      59.109  -7.398 -37.391  0.00  0.00      PROB  
ATOM   3579 HG12 ILE P 220      59.716  -8.388 -36.106  0.00  0.00      PROB  
ATOM   3580  CD  ILE P 220      61.232  -7.386 -37.400  0.00  0.00      PROB  
ATOM   3581  HD1 ILE P 220      62.065  -7.711 -36.741  0.00  0.00      PROB  
ATOM   3582  HD2 ILE P 220      61.107  -8.057 -38.277  0.00  0.00      PROB  
ATOM   3583  HD3 ILE P 220      61.442  -6.447 -37.956  0.00  0.00      PROB  
ATOM   3584  C   ILE P 220      58.046  -5.111 -33.906  0.00  0.00      PROB  
ATOM   3585  O   ILE P 220      58.264  -5.319 -32.714  0.00  0.00      PROB  
ATOM   3586  N   ARG P 221      57.481  -3.979 -34.337  0.00  0.00      PROB  
ATOM   3587  HN  ARG P 221      57.435  -3.939 -35.332  0.00  0.00      PROB  
ATOM   3588  CA  ARG P 221      57.191  -2.803 -33.508  0.00  0.00      PROB  
ATOM   3589  HA  ARG P 221      58.180  -2.722 -33.081  0.00  0.00      PROB  
ATOM   3590  CB  ARG P 221      56.682  -1.576 -34.328  0.00  0.00      PROB  
ATOM   3591  HB1 ARG P 221      55.655  -1.771 -34.707  0.00  0.00      PROB  
ATOM   3592  HB2 ARG P 221      57.302  -1.232 -35.184  0.00  0.00      PROB  
ATOM   3593  CG  ARG P 221      56.471  -0.300 -33.387  0.00  0.00      PROB  
ATOM   3594  HG1 ARG P 221      57.415  -0.379 -32.808  0.00  0.00      PROB  
ATOM   3595  HG2 ARG P 221      55.516  -0.447 -32.839  0.00  0.00      PROB  
ATOM   3596  CD  ARG P 221      56.447   0.995 -34.119  0.00  0.00      PROB  
ATOM   3597  HD1 ARG P 221      57.384   1.158 -34.694  0.00  0.00      PROB  
ATOM   3598  HD2 ARG P 221      56.164   1.868 -33.492  0.00  0.00      PROB  
ATOM   3599  NE  ARG P 221      55.262   0.878 -35.052  0.00  0.00      PROB  
ATOM   3600  HE  ARG P 221      55.439   0.695 -36.019  0.00  0.00      PROB  
ATOM   3601  CZ  ARG P 221      54.006   0.967 -34.753  0.00  0.00      PROB  
ATOM   3602  NH1 ARG P 221      53.638   1.379 -33.523  0.00  0.00      PROB  
ATOM   3603 HH11 ARG P 221      54.326   1.386 -32.797  0.00  0.00      PROB  
ATOM   3604 HH12 ARG P 221      52.679   1.249 -33.271  0.00  0.00      PROB  
ATOM   3605  NH2 ARG P 221      53.065   0.619 -35.609  0.00  0.00      PROB  
ATOM   3606 HH21 ARG P 221      53.297   0.643 -36.582  0.00  0.00      PROB  
ATOM   3607 HH22 ARG P 221      52.156   0.905 -35.306  0.00  0.00      PROB  
ATOM   3608  C   ARG P 221      56.160  -3.205 -32.328  0.00  0.00      PROB  
ATOM   3609  O   ARG P 221      56.438  -2.986 -31.123  0.00  0.00      PROB  
ATOM   3610  N   ASP P 222      55.118  -3.913 -32.760  0.00  0.00      PROB  
ATOM   3611  HN  ASP P 222      55.010  -4.047 -33.742  0.00  0.00      PROB  
ATOM   3612  CA  ASP P 222      54.191  -4.513 -31.790  0.00  0.00      PROB  
ATOM   3613  HA  ASP P 222      53.668  -3.762 -31.217  0.00  0.00      PROB  
ATOM   3614  CB  ASP P 222      53.105  -5.271 -32.577  0.00  0.00      PROB  
ATOM   3615  HB1 ASP P 222      53.423  -6.292 -32.877  0.00  0.00      PROB  
ATOM   3616  HB2 ASP P 222      53.024  -4.765 -33.563  0.00  0.00      PROB  
ATOM   3617  CG  ASP P 222      51.708  -5.234 -31.950  0.00  0.00      PROB  
ATOM   3618  OD1 ASP P 222      51.343  -4.333 -31.156  0.00  0.00      PROB  
ATOM   3619  OD2 ASP P 222      50.873  -5.913 -32.675  0.00  0.00      PROB  
ATOM   3620  C   ASP P 222      54.930  -5.463 -30.801  0.00  0.00      PROB  
ATOM   3621  O   ASP P 222      54.819  -5.353 -29.586  0.00  0.00      PROB  
ATOM   3622  N   LEU P 223      55.707  -6.429 -31.330  0.00  0.00      PROB  
ATOM   3623  HN  LEU P 223      55.820  -6.533 -32.315  0.00  0.00      PROB  
ATOM   3624  CA  LEU P 223      56.478  -7.285 -30.483  0.00  0.00      PROB  
ATOM   3625  HA  LEU P 223      55.791  -7.860 -29.881  0.00  0.00      PROB  
ATOM   3626  CB  LEU P 223      57.220  -8.354 -31.409  0.00  0.00      PROB  
ATOM   3627  HB1 LEU P 223      57.721  -7.805 -32.234  0.00  0.00      PROB  
ATOM   3628  HB2 LEU P 223      56.436  -8.901 -31.976  0.00  0.00      PROB  
ATOM   3629  CG  LEU P 223      58.253  -9.296 -30.720  0.00  0.00      PROB  
ATOM   3630  HG  LEU P 223      58.917  -8.791 -29.987  0.00  0.00      PROB  
ATOM   3631  CD1 LEU P 223      57.495 -10.439 -29.943  0.00  0.00      PROB  
ATOM   3632 HD11 LEU P 223      56.691 -10.744 -30.647  0.00  0.00      PROB  
ATOM   3633 HD12 LEU P 223      58.192 -11.266 -29.687  0.00  0.00      PROB  
ATOM   3634 HD13 LEU P 223      57.062 -10.067 -28.990  0.00  0.00      PROB  
ATOM   3635  CD2 LEU P 223      59.191  -9.940 -31.777  0.00  0.00      PROB  
ATOM   3636 HD21 LEU P 223      59.423  -9.300 -32.655  0.00  0.00      PROB  
ATOM   3637 HD22 LEU P 223      60.094 -10.287 -31.231  0.00  0.00      PROB  
ATOM   3638 HD23 LEU P 223      58.696 -10.886 -32.085  0.00  0.00      PROB  
ATOM   3639  C   LEU P 223      57.505  -6.627 -29.489  0.00  0.00      PROB  
ATOM   3640  O   LEU P 223      57.531  -7.030 -28.338  0.00  0.00      PROB  
ATOM   3641  N   TYR P 224      58.333  -5.730 -29.956  0.00  0.00      PROB  
ATOM   3642  HN  TYR P 224      58.283  -5.367 -30.883  0.00  0.00      PROB  
ATOM   3643  CA  TYR P 224      59.346  -5.062 -29.135  0.00  0.00      PROB  
ATOM   3644  HA  TYR P 224      59.849  -5.912 -28.698  0.00  0.00      PROB  
ATOM   3645  CB  TYR P 224      60.243  -4.251 -30.081  0.00  0.00      PROB  
ATOM   3646  HB1 TYR P 224      59.873  -3.224 -30.286  0.00  0.00      PROB  
ATOM   3647  HB2 TYR P 224      60.302  -4.809 -31.039  0.00  0.00      PROB  
ATOM   3648  CG  TYR P 224      61.678  -4.276 -29.510  0.00  0.00      PROB  
ATOM   3649  CD1 TYR P 224      62.455  -5.430 -29.481  0.00  0.00      PROB  
ATOM   3650  HD1 TYR P 224      62.091  -6.395 -29.802  0.00  0.00      PROB  
ATOM   3651  CE1 TYR P 224      63.649  -5.364 -28.786  0.00  0.00      PROB  
ATOM   3652  HE1 TYR P 224      64.158  -6.313 -28.710  0.00  0.00      PROB  
ATOM   3653  CZ  TYR P 224      64.146  -4.255 -28.202  0.00  0.00      PROB  
ATOM   3654  OH  TYR P 224      65.302  -4.359 -27.393  0.00  0.00      PROB  
ATOM   3655  HH  TYR P 224      65.615  -3.498 -27.106  0.00  0.00      PROB  
ATOM   3656  CD2 TYR P 224      62.199  -3.070 -29.089  0.00  0.00      PROB  
ATOM   3657  HD2 TYR P 224      61.643  -2.152 -29.214  0.00  0.00      PROB  
ATOM   3658  CE2 TYR P 224      63.441  -3.032 -28.407  0.00  0.00      PROB  
ATOM   3659  HE2 TYR P 224      63.845  -2.152 -27.927  0.00  0.00      PROB  
ATOM   3660  C   TYR P 224      58.749  -4.204 -27.959  0.00  0.00      PROB  
ATOM   3661  O   TYR P 224      59.245  -4.240 -26.829  0.00  0.00      PROB  
ATOM   3662  N   VAL P 225      57.652  -3.434 -28.223  0.00  0.00      PROB  
ATOM   3663  HN  VAL P 225      57.429  -3.324 -29.189  0.00  0.00      PROB  
ATOM   3664  CA  VAL P 225      56.823  -2.791 -27.216  0.00  0.00      PROB  
ATOM   3665  HA  VAL P 225      57.487  -2.051 -26.792  0.00  0.00      PROB  
ATOM   3666  CB  VAL P 225      55.662  -1.978 -27.804  0.00  0.00      PROB  
ATOM   3667  HB  VAL P 225      55.131  -2.584 -28.570  0.00  0.00      PROB  
ATOM   3668  CG1 VAL P 225      54.631  -1.608 -26.681  0.00  0.00      PROB  
ATOM   3669 HG11 VAL P 225      53.788  -1.028 -27.114  0.00  0.00      PROB  
ATOM   3670 HG12 VAL P 225      54.143  -2.503 -26.240  0.00  0.00      PROB  
ATOM   3671 HG13 VAL P 225      55.042  -0.980 -25.862  0.00  0.00      PROB  
ATOM   3672  CG2 VAL P 225      56.290  -0.661 -28.495  0.00  0.00      PROB  
ATOM   3673 HG21 VAL P 225      57.158  -0.421 -27.845  0.00  0.00      PROB  
ATOM   3674 HG22 VAL P 225      56.490  -0.875 -29.567  0.00  0.00      PROB  
ATOM   3675 HG23 VAL P 225      55.514   0.111 -28.304  0.00  0.00      PROB  
ATOM   3676  C   VAL P 225      56.244  -3.823 -26.239  0.00  0.00      PROB  
ATOM   3677  O   VAL P 225      56.286  -3.675 -24.995  0.00  0.00      PROB  
ATOM   3678  N   THR P 226      55.797  -5.040 -26.787  0.00  0.00      PROB  
ATOM   3679  HN  THR P 226      55.687  -5.179 -27.769  0.00  0.00      PROB  
ATOM   3680  CA  THR P 226      55.331  -6.185 -25.882  0.00  0.00      PROB  
ATOM   3681  HA  THR P 226      54.594  -5.702 -25.258  0.00  0.00      PROB  
ATOM   3682  CB  THR P 226      54.659  -7.277 -26.696  0.00  0.00      PROB  
ATOM   3683  HB  THR P 226      55.378  -7.705 -27.427  0.00  0.00      PROB  
ATOM   3684  OG1 THR P 226      53.622  -6.813 -27.522  0.00  0.00      PROB  
ATOM   3685  HG1 THR P 226      53.930  -6.247 -28.233  0.00  0.00      PROB  
ATOM   3686  CG2 THR P 226      53.974  -8.331 -25.786  0.00  0.00      PROB  
ATOM   3687 HG21 THR P 226      53.163  -7.945 -25.132  0.00  0.00      PROB  
ATOM   3688 HG22 THR P 226      53.568  -9.076 -26.503  0.00  0.00      PROB  
ATOM   3689 HG23 THR P 226      54.731  -8.861 -25.169  0.00  0.00      PROB  
ATOM   3690  C   THR P 226      56.478  -6.642 -25.010  0.00  0.00      PROB  
ATOM   3691  O   THR P 226      56.298  -6.768 -23.832  0.00  0.00      PROB  
ATOM   3692  N   VAL P 227      57.706  -6.869 -25.603  0.00  0.00      PROB  
ATOM   3693  HN  VAL P 227      57.802  -6.674 -26.576  0.00  0.00      PROB  
ATOM   3694  CA  VAL P 227      58.912  -7.371 -24.832  0.00  0.00      PROB  
ATOM   3695  HA  VAL P 227      58.511  -8.228 -24.311  0.00  0.00      PROB  
ATOM   3696  CB  VAL P 227      60.059  -7.722 -25.781  0.00  0.00      PROB  
ATOM   3697  HB  VAL P 227      60.294  -6.927 -26.521  0.00  0.00      PROB  
ATOM   3698  CG1 VAL P 227      61.385  -7.976 -24.984  0.00  0.00      PROB  
ATOM   3699 HG11 VAL P 227      61.614  -7.059 -24.401  0.00  0.00      PROB  
ATOM   3700 HG12 VAL P 227      61.274  -8.791 -24.237  0.00  0.00      PROB  
ATOM   3701 HG13 VAL P 227      62.345  -8.161 -25.513  0.00  0.00      PROB  
ATOM   3702  CG2 VAL P 227      59.669  -8.998 -26.465  0.00  0.00      PROB  
ATOM   3703 HG21 VAL P 227      59.914  -9.826 -25.767  0.00  0.00      PROB  
ATOM   3704 HG22 VAL P 227      58.618  -9.096 -26.813  0.00  0.00      PROB  
ATOM   3705 HG23 VAL P 227      60.363  -9.170 -27.316  0.00  0.00      PROB  
ATOM   3706  C   VAL P 227      59.351  -6.392 -23.757  0.00  0.00      PROB  
ATOM   3707  O   VAL P 227      59.634  -6.778 -22.669  0.00  0.00      PROB  
ATOM   3708  N   LEU P 228      59.336  -5.057 -24.016  0.00  0.00      PROB  
ATOM   3709  HN  LEU P 228      59.099  -4.675 -24.906  0.00  0.00      PROB  
ATOM   3710  CA  LEU P 228      59.815  -4.080 -23.048  0.00  0.00      PROB  
ATOM   3711  HA  LEU P 228      60.745  -4.448 -22.640  0.00  0.00      PROB  
ATOM   3712  CB  LEU P 228      60.478  -2.805 -23.706  0.00  0.00      PROB  
ATOM   3713  HB1 LEU P 228      60.966  -2.234 -22.887  0.00  0.00      PROB  
ATOM   3714  HB2 LEU P 228      59.645  -2.155 -24.050  0.00  0.00      PROB  
ATOM   3715  CG  LEU P 228      61.486  -2.999 -24.804  0.00  0.00      PROB  
ATOM   3716  HG  LEU P 228      61.054  -3.537 -25.674  0.00  0.00      PROB  
ATOM   3717  CD1 LEU P 228      61.788  -1.533 -25.241  0.00  0.00      PROB  
ATOM   3718 HD11 LEU P 228      60.880  -0.899 -25.153  0.00  0.00      PROB  
ATOM   3719 HD12 LEU P 228      62.636  -1.166 -24.624  0.00  0.00      PROB  
ATOM   3720 HD13 LEU P 228      62.075  -1.493 -26.314  0.00  0.00      PROB  
ATOM   3721  CD2 LEU P 228      62.806  -3.723 -24.472  0.00  0.00      PROB  
ATOM   3722 HD21 LEU P 228      62.714  -4.823 -24.350  0.00  0.00      PROB  
ATOM   3723 HD22 LEU P 228      63.460  -3.592 -25.360  0.00  0.00      PROB  
ATOM   3724 HD23 LEU P 228      63.339  -3.301 -23.594  0.00  0.00      PROB  
ATOM   3725  C   LEU P 228      58.730  -3.756 -22.028  0.00  0.00      PROB  
ATOM   3726  O   LEU P 228      59.034  -3.522 -20.887  0.00  0.00      PROB  
ATOM   3727  N   SER P 229      57.421  -3.674 -22.434  0.00  0.00      PROB  
ATOM   3728  HN  SER P 229      57.292  -3.575 -23.418  0.00  0.00      PROB  
ATOM   3729  CA  SER P 229      56.418  -3.022 -21.517  0.00  0.00      PROB  
ATOM   3730  HA  SER P 229      56.951  -2.545 -20.709  0.00  0.00      PROB  
ATOM   3731  CB  SER P 229      55.681  -1.985 -22.349  0.00  0.00      PROB  
ATOM   3732  HB1 SER P 229      56.327  -1.374 -23.017  0.00  0.00      PROB  
ATOM   3733  HB2 SER P 229      55.116  -1.298 -21.682  0.00  0.00      PROB  
ATOM   3734  OG  SER P 229      54.741  -2.614 -23.275  0.00  0.00      PROB  
ATOM   3735  HG1 SER P 229      55.180  -2.849 -24.096  0.00  0.00      PROB  
ATOM   3736  C   SER P 229      55.564  -4.185 -20.918  0.00  0.00      PROB  
ATOM   3737  O   SER P 229      54.807  -3.971 -20.024  0.00  0.00      PROB  
ATOM   3738  N   THR P 230      55.787  -5.376 -21.323  0.00  0.00      PROB  
ATOM   3739  HN  THR P 230      56.402  -5.527 -22.093  0.00  0.00      PROB  
ATOM   3740  CA  THR P 230      55.182  -6.475 -20.695  0.00  0.00      PROB  
ATOM   3741  HA  THR P 230      54.586  -6.163 -19.850  0.00  0.00      PROB  
ATOM   3742  CB  THR P 230      54.114  -7.218 -21.508  0.00  0.00      PROB  
ATOM   3743  HB  THR P 230      54.606  -7.775 -22.334  0.00  0.00      PROB  
ATOM   3744  OG1 THR P 230      53.138  -6.298 -22.016  0.00  0.00      PROB  
ATOM   3745  HG1 THR P 230      53.748  -5.602 -22.270  0.00  0.00      PROB  
ATOM   3746  CG2 THR P 230      53.248  -8.153 -20.636  0.00  0.00      PROB  
ATOM   3747 HG21 THR P 230      53.891  -8.950 -20.203  0.00  0.00      PROB  
ATOM   3748 HG22 THR P 230      52.729  -7.543 -19.867  0.00  0.00      PROB  
ATOM   3749 HG23 THR P 230      52.531  -8.656 -21.320  0.00  0.00      PROB  
ATOM   3750  C   THR P 230      56.219  -7.356 -20.195  0.00  0.00      PROB  
ATOM   3751  O   THR P 230      56.469  -7.373 -19.005  0.00  0.00      PROB  
ATOM   3752  N   PHE P 231      56.898  -8.210 -21.071  0.00  0.00      PROB  
ATOM   3753  HN  PHE P 231      56.772  -8.057 -22.048  0.00  0.00      PROB  
ATOM   3754  CA  PHE P 231      57.644  -9.333 -20.607  0.00  0.00      PROB  
ATOM   3755  HA  PHE P 231      56.986  -9.843 -19.919  0.00  0.00      PROB  
ATOM   3756  CB  PHE P 231      58.135 -10.318 -21.689  0.00  0.00      PROB  
ATOM   3757  HB1 PHE P 231      58.560 -11.277 -21.324  0.00  0.00      PROB  
ATOM   3758  HB2 PHE P 231      58.886  -9.823 -22.342  0.00  0.00      PROB  
ATOM   3759  CG  PHE P 231      56.993 -10.880 -22.600  0.00  0.00      PROB  
ATOM   3760  CD1 PHE P 231      57.300 -11.036 -23.945  0.00  0.00      PROB  
ATOM   3761  HD1 PHE P 231      58.310 -10.855 -24.280  0.00  0.00      PROB  
ATOM   3762  CE1 PHE P 231      56.283 -11.446 -24.768  0.00  0.00      PROB  
ATOM   3763  HE1 PHE P 231      56.412 -11.608 -25.828  0.00  0.00      PROB  
ATOM   3764  CZ  PHE P 231      54.971 -11.613 -24.256  0.00  0.00      PROB  
ATOM   3765  HZ  PHE P 231      54.139 -11.792 -24.921  0.00  0.00      PROB  
ATOM   3766  CD2 PHE P 231      55.690 -11.026 -22.083  0.00  0.00      PROB  
ATOM   3767  HD2 PHE P 231      55.484 -10.800 -21.047  0.00  0.00      PROB  
ATOM   3768  CE2 PHE P 231      54.633 -11.293 -22.963  0.00  0.00      PROB  
ATOM   3769  HE2 PHE P 231      53.696 -11.529 -22.481  0.00  0.00      PROB  
ATOM   3770  C   PHE P 231      58.858  -8.993 -19.682  0.00  0.00      PROB  
ATOM   3771  O   PHE P 231      59.097  -9.707 -18.714  0.00  0.00      PROB  
ATOM   3772  N   VAL P 232      59.511  -7.898 -20.066  0.00  0.00      PROB  
ATOM   3773  HN  VAL P 232      59.274  -7.392 -20.891  0.00  0.00      PROB  
ATOM   3774  CA  VAL P 232      60.665  -7.401 -19.248  0.00  0.00      PROB  
ATOM   3775  HA  VAL P 232      61.262  -8.259 -18.977  0.00  0.00      PROB  
ATOM   3776  CB  VAL P 232      61.539  -6.523 -20.113  0.00  0.00      PROB  
ATOM   3777  HB  VAL P 232      60.892  -5.877 -20.743  0.00  0.00      PROB  
ATOM   3778  CG1 VAL P 232      62.504  -5.568 -19.356  0.00  0.00      PROB  
ATOM   3779 HG11 VAL P 232      63.078  -4.887 -20.020  0.00  0.00      PROB  
ATOM   3780 HG12 VAL P 232      61.995  -4.874 -18.653  0.00  0.00      PROB  
ATOM   3781 HG13 VAL P 232      63.254  -6.185 -18.816  0.00  0.00      PROB  
ATOM   3782  CG2 VAL P 232      62.346  -7.428 -21.129  0.00  0.00      PROB  
ATOM   3783 HG21 VAL P 232      62.738  -6.708 -21.879  0.00  0.00      PROB  
ATOM   3784 HG22 VAL P 232      63.057  -8.094 -20.597  0.00  0.00      PROB  
ATOM   3785 HG23 VAL P 232      61.676  -8.126 -21.676  0.00  0.00      PROB  
ATOM   3786  C   VAL P 232      60.321  -6.723 -17.914  0.00  0.00      PROB  
ATOM   3787  O   VAL P 232      60.752  -7.064 -16.786  0.00  0.00      PROB  
ATOM   3788  N   THR P 233      59.279  -5.897 -18.054  0.00  0.00      PROB  
ATOM   3789  HN  THR P 233      58.861  -5.762 -18.949  0.00  0.00      PROB  
ATOM   3790  CA  THR P 233      58.614  -5.099 -16.986  0.00  0.00      PROB  
ATOM   3791  HA  THR P 233      59.374  -4.576 -16.427  0.00  0.00      PROB  
ATOM   3792  CB  THR P 233      57.505  -4.187 -17.476  0.00  0.00      PROB  
ATOM   3793  HB  THR P 233      56.849  -4.693 -18.217  0.00  0.00      PROB  
ATOM   3794  OG1 THR P 233      58.129  -3.102 -18.080  0.00  0.00      PROB  
ATOM   3795  HG1 THR P 233      58.739  -3.516 -18.695  0.00  0.00      PROB  
ATOM   3796  CG2 THR P 233      56.674  -3.527 -16.398  0.00  0.00      PROB  
ATOM   3797 HG21 THR P 233      57.301  -2.979 -15.663  0.00  0.00      PROB  
ATOM   3798 HG22 THR P 233      55.893  -2.898 -16.877  0.00  0.00      PROB  
ATOM   3799 HG23 THR P 233      56.248  -4.347 -15.781  0.00  0.00      PROB  
ATOM   3800  C   THR P 233      58.073  -6.074 -15.923  0.00  0.00      PROB  
ATOM   3801  O   THR P 233      58.376  -5.963 -14.780  0.00  0.00      PROB  
ATOM   3802  N   SER P 234      57.318  -7.142 -16.355  0.00  0.00      PROB  
ATOM   3803  HN  SER P 234      57.222  -7.156 -17.347  0.00  0.00      PROB  
ATOM   3804  CA  SER P 234      56.665  -8.092 -15.502  0.00  0.00      PROB  
ATOM   3805  HA  SER P 234      56.008  -7.485 -14.896  0.00  0.00      PROB  
ATOM   3806  CB  SER P 234      55.657  -8.922 -16.247  0.00  0.00      PROB  
ATOM   3807  HB1 SER P 234      55.278  -9.693 -15.543  0.00  0.00      PROB  
ATOM   3808  HB2 SER P 234      56.104  -9.474 -17.101  0.00  0.00      PROB  
ATOM   3809  OG  SER P 234      54.494  -8.222 -16.725  0.00  0.00      PROB  
ATOM   3810  HG1 SER P 234      54.206  -7.603 -16.050  0.00  0.00      PROB  
ATOM   3811  C   SER P 234      57.586  -8.797 -14.532  0.00  0.00      PROB  
ATOM   3812  O   SER P 234      57.323  -8.839 -13.331  0.00  0.00      PROB  
ATOM   3813  N   GLY P 235      58.715  -9.274 -15.069  0.00  0.00      PROB  
ATOM   3814  HN  GLY P 235      58.833  -9.206 -16.057  0.00  0.00      PROB  
ATOM   3815  CA  GLY P 235      59.901  -9.838 -14.441  0.00  0.00      PROB  
ATOM   3816  HA1 GLY P 235      60.672 -10.115 -15.146  0.00  0.00      PROB  
ATOM   3817  HA2 GLY P 235      59.480 -10.748 -14.040  0.00  0.00      PROB  
ATOM   3818  C   GLY P 235      60.433  -9.032 -13.250  0.00  0.00      PROB  
ATOM   3819  O   GLY P 235      60.521  -9.595 -12.127  0.00  0.00      PROB  
ATOM   3820  N   ILE P 236      60.797  -7.728 -13.472  0.00  0.00      PROB  
ATOM   3821  HN  ILE P 236      60.718  -7.252 -14.345  0.00  0.00      PROB  
ATOM   3822  CA  ILE P 236      61.424  -6.969 -12.450  0.00  0.00      PROB  
ATOM   3823  HA  ILE P 236      62.142  -7.549 -11.888  0.00  0.00      PROB  
ATOM   3824  CB  ILE P 236      62.218  -5.772 -13.016  0.00  0.00      PROB  
ATOM   3825  HB  ILE P 236      62.920  -6.238 -13.740  0.00  0.00      PROB  
ATOM   3826  CG2 ILE P 236      61.328  -4.849 -13.921  0.00  0.00      PROB  
ATOM   3827 HG21 ILE P 236      60.726  -4.216 -13.236  0.00  0.00      PROB  
ATOM   3828 HG22 ILE P 236      61.925  -4.102 -14.487  0.00  0.00      PROB  
ATOM   3829 HG23 ILE P 236      60.784  -5.333 -14.761  0.00  0.00      PROB  
ATOM   3830  CG1 ILE P 236      63.071  -4.948 -12.033  0.00  0.00      PROB  
ATOM   3831 HG11 ILE P 236      63.508  -4.117 -12.627  0.00  0.00      PROB  
ATOM   3832 HG12 ILE P 236      62.477  -4.484 -11.217  0.00  0.00      PROB  
ATOM   3833  CD  ILE P 236      64.226  -5.672 -11.246  0.00  0.00      PROB  
ATOM   3834  HD1 ILE P 236      64.732  -6.329 -11.986  0.00  0.00      PROB  
ATOM   3835  HD2 ILE P 236      64.871  -4.849 -10.871  0.00  0.00      PROB  
ATOM   3836  HD3 ILE P 236      63.707  -6.287 -10.480  0.00  0.00      PROB  
ATOM   3837  C   ILE P 236      60.392  -6.597 -11.421  0.00  0.00      PROB  
ATOM   3838  O   ILE P 236      60.670  -6.447 -10.220  0.00  0.00      PROB  
ATOM   3839  N   TYR P 237      59.142  -6.423 -11.844  0.00  0.00      PROB  
ATOM   3840  HN  TYR P 237      59.026  -6.435 -12.834  0.00  0.00      PROB  
ATOM   3841  CA  TYR P 237      57.999  -6.114 -10.998  0.00  0.00      PROB  
ATOM   3842  HA  TYR P 237      58.273  -5.234 -10.435  0.00  0.00      PROB  
ATOM   3843  CB  TYR P 237      56.880  -5.929 -11.957  0.00  0.00      PROB  
ATOM   3844  HB1 TYR P 237      56.729  -6.818 -12.606  0.00  0.00      PROB  
ATOM   3845  HB2 TYR P 237      57.149  -5.112 -12.660  0.00  0.00      PROB  
ATOM   3846  CG  TYR P 237      55.581  -5.590 -11.338  0.00  0.00      PROB  
ATOM   3847  CD1 TYR P 237      54.381  -6.279 -11.699  0.00  0.00      PROB  
ATOM   3848  HD1 TYR P 237      54.423  -7.101 -12.398  0.00  0.00      PROB  
ATOM   3849  CE1 TYR P 237      53.118  -5.893 -11.165  0.00  0.00      PROB  
ATOM   3850  HE1 TYR P 237      52.191  -6.424 -11.323  0.00  0.00      PROB  
ATOM   3851  CZ  TYR P 237      53.042  -4.883 -10.205  0.00  0.00      PROB  
ATOM   3852  OH  TYR P 237      51.829  -4.479  -9.641  0.00  0.00      PROB  
ATOM   3853  HH  TYR P 237      51.115  -5.018  -9.990  0.00  0.00      PROB  
ATOM   3854  CD2 TYR P 237      55.432  -4.459 -10.428  0.00  0.00      PROB  
ATOM   3855  HD2 TYR P 237      56.319  -3.894 -10.185  0.00  0.00      PROB  
ATOM   3856  CE2 TYR P 237      54.183  -4.132  -9.899  0.00  0.00      PROB  
ATOM   3857  HE2 TYR P 237      54.102  -3.248  -9.284  0.00  0.00      PROB  
ATOM   3858  C   TYR P 237      57.729  -7.208  -9.971  0.00  0.00      PROB  
ATOM   3859  O   TYR P 237      57.541  -6.935  -8.780  0.00  0.00      PROB  
ATOM   3860  N   MET P 238      57.794  -8.422 -10.373  0.00  0.00      PROB  
ATOM   3861  HN  MET P 238      57.918  -8.575 -11.350  0.00  0.00      PROB  
ATOM   3862  CA  MET P 238      57.626  -9.645  -9.654  0.00  0.00      PROB  
ATOM   3863  HA  MET P 238      56.746  -9.659  -9.029  0.00  0.00      PROB  
ATOM   3864  CB  MET P 238      57.443 -10.781 -10.577  0.00  0.00      PROB  
ATOM   3865  HB1 MET P 238      57.454 -11.777 -10.085  0.00  0.00      PROB  
ATOM   3866  HB2 MET P 238      58.261 -10.821 -11.328  0.00  0.00      PROB  
ATOM   3867  CG  MET P 238      55.974 -10.731 -11.271  0.00  0.00      PROB  
ATOM   3868  HG1 MET P 238      55.805  -9.667 -11.540  0.00  0.00      PROB  
ATOM   3869  HG2 MET P 238      55.291 -11.160 -10.507  0.00  0.00      PROB  
ATOM   3870  SD  MET P 238      55.844 -11.871 -12.752  0.00  0.00      PROB  
ATOM   3871  CE  MET P 238      54.109 -11.468 -13.112  0.00  0.00      PROB  
ATOM   3872  HE1 MET P 238      53.786 -12.005 -14.029  0.00  0.00      PROB  
ATOM   3873  HE2 MET P 238      53.524 -11.816 -12.234  0.00  0.00      PROB  
ATOM   3874  HE3 MET P 238      53.995 -10.376 -13.285  0.00  0.00      PROB  
ATOM   3875  C   MET P 238      58.906  -9.893  -8.786  0.00  0.00      PROB  
ATOM   3876  O   MET P 238      58.812 -10.129  -7.568  0.00  0.00      PROB  
ATOM   3877  N   PHE P 239      60.128  -9.805  -9.344  0.00  0.00      PROB  
ATOM   3878  HN  PHE P 239      60.210  -9.618 -10.320  0.00  0.00      PROB  
ATOM   3879  CA  PHE P 239      61.367  -9.755  -8.480  0.00  0.00      PROB  
ATOM   3880  HA  PHE P 239      61.382 -10.646  -7.869  0.00  0.00      PROB  
ATOM   3881  CB  PHE P 239      62.624  -9.896  -9.322  0.00  0.00      PROB  
ATOM   3882  HB1 PHE P 239      62.574  -9.097 -10.092  0.00  0.00      PROB  
ATOM   3883  HB2 PHE P 239      62.663 -10.820  -9.938  0.00  0.00      PROB  
ATOM   3884  CG  PHE P 239      63.777  -9.762  -8.454  0.00  0.00      PROB  
ATOM   3885  CD1 PHE P 239      64.664  -8.671  -8.621  0.00  0.00      PROB  
ATOM   3886  HD1 PHE P 239      64.484  -8.035  -9.475  0.00  0.00      PROB  
ATOM   3887  CE1 PHE P 239      65.766  -8.560  -7.720  0.00  0.00      PROB  
ATOM   3888  HE1 PHE P 239      66.542  -7.821  -7.854  0.00  0.00      PROB  
ATOM   3889  CZ  PHE P 239      65.980  -9.541  -6.708  0.00  0.00      PROB  
ATOM   3890  HZ  PHE P 239      66.818  -9.458  -6.032  0.00  0.00      PROB  
ATOM   3891  CD2 PHE P 239      63.980 -10.650  -7.388  0.00  0.00      PROB  
ATOM   3892  HD2 PHE P 239      63.335 -11.510  -7.288  0.00  0.00      PROB  
ATOM   3893  CE2 PHE P 239      65.072 -10.595  -6.542  0.00  0.00      PROB  
ATOM   3894  HE2 PHE P 239      65.298 -11.266  -5.726  0.00  0.00      PROB  
ATOM   3895  C   PHE P 239      61.302  -8.625  -7.399  0.00  0.00      PROB  
ATOM   3896  O   PHE P 239      61.701  -8.904  -6.226  0.00  0.00      PROB  
ATOM   3897  N   GLY P 240      60.703  -7.437  -7.584  0.00  0.00      PROB  
ATOM   3898  HN  GLY P 240      60.404  -7.090  -8.470  0.00  0.00      PROB  
ATOM   3899  CA  GLY P 240      60.376  -6.608  -6.458  0.00  0.00      PROB  
ATOM   3900  HA1 GLY P 240      59.872  -5.801  -6.969  0.00  0.00      PROB  
ATOM   3901  HA2 GLY P 240      61.273  -6.257  -5.969  0.00  0.00      PROB  
ATOM   3902  C   GLY P 240      59.342  -7.099  -5.447  0.00  0.00      PROB  
ATOM   3903  O   GLY P 240      59.478  -6.869  -4.258  0.00  0.00      PROB  
ATOM   3904  N   ILE P 241      58.328  -7.772  -5.927  0.00  0.00      PROB  
ATOM   3905  HN  ILE P 241      58.294  -7.839  -6.921  0.00  0.00      PROB  
ATOM   3906  CA  ILE P 241      57.299  -8.360  -5.018  0.00  0.00      PROB  
ATOM   3907  HA  ILE P 241      56.865  -7.555  -4.444  0.00  0.00      PROB  
ATOM   3908  CB  ILE P 241      56.120  -8.898  -5.804  0.00  0.00      PROB  
ATOM   3909  HB  ILE P 241      56.446  -9.553  -6.641  0.00  0.00      PROB  
ATOM   3910  CG2 ILE P 241      55.145  -9.713  -4.896  0.00  0.00      PROB  
ATOM   3911 HG21 ILE P 241      54.159  -9.939  -5.354  0.00  0.00      PROB  
ATOM   3912 HG22 ILE P 241      55.652 -10.689  -4.737  0.00  0.00      PROB  
ATOM   3913 HG23 ILE P 241      55.004  -9.198  -3.922  0.00  0.00      PROB  
ATOM   3914  CG1 ILE P 241      55.240  -7.735  -6.322  0.00  0.00      PROB  
ATOM   3915 HG11 ILE P 241      55.949  -6.934  -6.624  0.00  0.00      PROB  
ATOM   3916 HG12 ILE P 241      54.700  -7.366  -5.424  0.00  0.00      PROB  
ATOM   3917  CD  ILE P 241      54.416  -7.915  -7.602  0.00  0.00      PROB  
ATOM   3918  HD1 ILE P 241      54.020  -6.966  -8.022  0.00  0.00      PROB  
ATOM   3919  HD2 ILE P 241      55.025  -8.377  -8.408  0.00  0.00      PROB  
ATOM   3920  HD3 ILE P 241      53.724  -8.752  -7.368  0.00  0.00      PROB  
ATOM   3921  C   ILE P 241      57.822  -9.487  -4.123  0.00  0.00      PROB  
ATOM   3922  O   ILE P 241      57.658  -9.620  -2.881  0.00  0.00      PROB  
ATOM   3923  N   PHE P 242      58.614 -10.376  -4.741  0.00  0.00      PROB  
ATOM   3924  HN  PHE P 242      58.761 -10.332  -5.726  0.00  0.00      PROB  
ATOM   3925  CA  PHE P 242      59.246 -11.502  -4.090  0.00  0.00      PROB  
ATOM   3926  HA  PHE P 242      58.500 -11.914  -3.426  0.00  0.00      PROB  
ATOM   3927  CB  PHE P 242      59.753 -12.576  -5.169  0.00  0.00      PROB  
ATOM   3928  HB1 PHE P 242      60.502 -13.206  -4.644  0.00  0.00      PROB  
ATOM   3929  HB2 PHE P 242      60.126 -12.076  -6.089  0.00  0.00      PROB  
ATOM   3930  CG  PHE P 242      58.492 -13.285  -5.554  0.00  0.00      PROB  
ATOM   3931  CD1 PHE P 242      58.248 -14.296  -4.647  0.00  0.00      PROB  
ATOM   3932  HD1 PHE P 242      58.727 -14.286  -3.678  0.00  0.00      PROB  
ATOM   3933  CE1 PHE P 242      57.352 -15.341  -4.991  0.00  0.00      PROB  
ATOM   3934  HE1 PHE P 242      57.128 -16.167  -4.332  0.00  0.00      PROB  
ATOM   3935  CZ  PHE P 242      56.640 -15.276  -6.204  0.00  0.00      PROB  
ATOM   3936  HZ  PHE P 242      55.976 -16.107  -6.390  0.00  0.00      PROB  
ATOM   3937  CD2 PHE P 242      57.855 -13.250  -6.795  0.00  0.00      PROB  
ATOM   3938  HD2 PHE P 242      58.005 -12.468  -7.524  0.00  0.00      PROB  
ATOM   3939  CE2 PHE P 242      56.976 -14.276  -7.135  0.00  0.00      PROB  
ATOM   3940  HE2 PHE P 242      56.435 -14.311  -8.069  0.00  0.00      PROB  
ATOM   3941  C   PHE P 242      60.376 -10.977  -3.235  0.00  0.00      PROB  
ATOM   3942  O   PHE P 242      60.545 -11.474  -2.113  0.00  0.00      PROB  
ATOM   3943  N   THR P 243      61.091  -9.862  -3.482  0.00  0.00      PROB  
ATOM   3944  HN  THR P 243      61.222  -9.459  -4.384  0.00  0.00      PROB  
ATOM   3945  CA  THR P 243      61.996  -9.184  -2.630  0.00  0.00      PROB  
ATOM   3946  HA  THR P 243      62.727  -9.908  -2.299  0.00  0.00      PROB  
ATOM   3947  CB  THR P 243      62.809  -8.111  -3.320  0.00  0.00      PROB  
ATOM   3948  HB  THR P 243      62.207  -7.452  -3.981  0.00  0.00      PROB  
ATOM   3949  OG1 THR P 243      63.760  -8.794  -4.102  0.00  0.00      PROB  
ATOM   3950  HG1 THR P 243      63.347  -8.933  -4.958  0.00  0.00      PROB  
ATOM   3951  CG2 THR P 243      63.568  -7.126  -2.374  0.00  0.00      PROB  
ATOM   3952 HG21 THR P 243      62.807  -6.456  -1.920  0.00  0.00      PROB  
ATOM   3953 HG22 THR P 243      64.085  -7.588  -1.506  0.00  0.00      PROB  
ATOM   3954 HG23 THR P 243      64.297  -6.507  -2.940  0.00  0.00      PROB  
ATOM   3955  C   THR P 243      61.371  -8.611  -1.373  0.00  0.00      PROB  
ATOM   3956  O   THR P 243      61.814  -8.784  -0.261  0.00  0.00      PROB  
ATOM   3957  N   ALA P 244      60.243  -7.879  -1.558  0.00  0.00      PROB  
ATOM   3958  HN  ALA P 244      59.838  -7.710  -2.453  0.00  0.00      PROB  
ATOM   3959  CA  ALA P 244      59.436  -7.491  -0.423  0.00  0.00      PROB  
ATOM   3960  HA  ALA P 244      59.968  -6.773   0.185  0.00  0.00      PROB  
ATOM   3961  CB  ALA P 244      58.301  -6.603  -0.949  0.00  0.00      PROB  
ATOM   3962  HB1 ALA P 244      58.731  -5.737  -1.497  0.00  0.00      PROB  
ATOM   3963  HB2 ALA P 244      57.708  -7.197  -1.676  0.00  0.00      PROB  
ATOM   3964  HB3 ALA P 244      57.595  -6.307  -0.144  0.00  0.00      PROB  
ATOM   3965  C   ALA P 244      58.977  -8.706   0.506  0.00  0.00      PROB  
ATOM   3966  O   ALA P 244      59.046  -8.661   1.755  0.00  0.00      PROB  
ATOM   3967  N   LEU P 245      58.481  -9.746  -0.112  0.00  0.00      PROB  
ATOM   3968  HN  LEU P 245      58.336  -9.718  -1.098  0.00  0.00      PROB  
ATOM   3969  CA  LEU P 245      58.096 -10.906   0.629  0.00  0.00      PROB  
ATOM   3970  HA  LEU P 245      57.362 -10.551   1.336  0.00  0.00      PROB  
ATOM   3971  CB  LEU P 245      57.511 -12.013  -0.307  0.00  0.00      PROB  
ATOM   3972  HB1 LEU P 245      57.400 -13.005   0.180  0.00  0.00      PROB  
ATOM   3973  HB2 LEU P 245      58.302 -12.009  -1.087  0.00  0.00      PROB  
ATOM   3974  CG  LEU P 245      56.058 -11.683  -0.868  0.00  0.00      PROB  
ATOM   3975  HG  LEU P 245      56.075 -10.690  -1.365  0.00  0.00      PROB  
ATOM   3976  CD1 LEU P 245      55.505 -12.701  -1.844  0.00  0.00      PROB  
ATOM   3977 HD11 LEU P 245      55.898 -12.515  -2.866  0.00  0.00      PROB  
ATOM   3978 HD12 LEU P 245      55.806 -13.717  -1.510  0.00  0.00      PROB  
ATOM   3979 HD13 LEU P 245      54.395 -12.697  -1.790  0.00  0.00      PROB  
ATOM   3980  CD2 LEU P 245      55.089 -11.606   0.310  0.00  0.00      PROB  
ATOM   3981 HD21 LEU P 245      55.328 -10.666   0.852  0.00  0.00      PROB  
ATOM   3982 HD22 LEU P 245      54.042 -11.528  -0.052  0.00  0.00      PROB  
ATOM   3983 HD23 LEU P 245      55.038 -12.417   1.067  0.00  0.00      PROB  
ATOM   3984  C   LEU P 245      59.075 -11.534   1.545  0.00  0.00      PROB  
ATOM   3985  O   LEU P 245      58.859 -11.705   2.731  0.00  0.00      PROB  
ATOM   3986  N   PHE P 246      60.277 -11.724   0.992  0.00  0.00      PROB  
ATOM   3987  HN  PHE P 246      60.365 -11.589   0.009  0.00  0.00      PROB  
ATOM   3988  CA  PHE P 246      61.502 -12.145   1.824  0.00  0.00      PROB  
ATOM   3989  HA  PHE P 246      61.200 -13.097   2.234  0.00  0.00      PROB  
ATOM   3990  CB  PHE P 246      62.819 -12.211   1.022  0.00  0.00      PROB  
ATOM   3991  HB1 PHE P 246      63.684 -12.369   1.700  0.00  0.00      PROB  
ATOM   3992  HB2 PHE P 246      62.980 -11.263   0.466  0.00  0.00      PROB  
ATOM   3993  CG  PHE P 246      62.845 -13.307  -0.010  0.00  0.00      PROB  
ATOM   3994  CD1 PHE P 246      62.290 -14.567   0.289  0.00  0.00      PROB  
ATOM   3995  HD1 PHE P 246      62.057 -14.797   1.318  0.00  0.00      PROB  
ATOM   3996  CE1 PHE P 246      62.235 -15.541  -0.707  0.00  0.00      PROB  
ATOM   3997  HE1 PHE P 246      61.739 -16.481  -0.515  0.00  0.00      PROB  
ATOM   3998  CZ  PHE P 246      62.664 -15.269  -2.045  0.00  0.00      PROB  
ATOM   3999  HZ  PHE P 246      62.528 -15.978  -2.848  0.00  0.00      PROB  
ATOM   4000  CD2 PHE P 246      63.338 -12.992  -1.271  0.00  0.00      PROB  
ATOM   4001  HD2 PHE P 246      63.718 -12.032  -1.587  0.00  0.00      PROB  
ATOM   4002  CE2 PHE P 246      63.240 -13.926  -2.329  0.00  0.00      PROB  
ATOM   4003  HE2 PHE P 246      63.575 -13.610  -3.306  0.00  0.00      PROB  
ATOM   4004  C   PHE P 246      61.760 -11.318   2.998  0.00  0.00      PROB  
ATOM   4005  O   PHE P 246      61.990 -11.911   4.087  0.00  0.00      PROB  
ATOM   4006  N   LEU P 247      61.704  -9.980   2.902  0.00  0.00      PROB  
ATOM   4007  HN  LEU P 247      61.338  -9.617   2.049  0.00  0.00      PROB  
ATOM   4008  CA  LEU P 247      61.987  -9.122   4.103  0.00  0.00      PROB  
ATOM   4009  HA  LEU P 247      62.890  -9.502   4.557  0.00  0.00      PROB  
ATOM   4010  CB  LEU P 247      62.221  -7.629   3.635  0.00  0.00      PROB  
ATOM   4011  HB1 LEU P 247      62.407  -7.123   4.606  0.00  0.00      PROB  
ATOM   4012  HB2 LEU P 247      61.255  -7.228   3.259  0.00  0.00      PROB  
ATOM   4013  CG  LEU P 247      63.385  -7.485   2.679  0.00  0.00      PROB  
ATOM   4014  HG  LEU P 247      63.203  -8.174   1.827  0.00  0.00      PROB  
ATOM   4015  CD1 LEU P 247      63.339  -6.081   2.033  0.00  0.00      PROB  
ATOM   4016 HD11 LEU P 247      64.024  -6.194   1.165  0.00  0.00      PROB  
ATOM   4017 HD12 LEU P 247      62.364  -5.793   1.583  0.00  0.00      PROB  
ATOM   4018 HD13 LEU P 247      63.713  -5.335   2.765  0.00  0.00      PROB  
ATOM   4019  CD2 LEU P 247      64.717  -7.745   3.355  0.00  0.00      PROB  
ATOM   4020 HD21 LEU P 247      64.879  -8.818   3.593  0.00  0.00      PROB  
ATOM   4021 HD22 LEU P 247      65.542  -7.452   2.672  0.00  0.00      PROB  
ATOM   4022 HD23 LEU P 247      64.839  -7.111   4.259  0.00  0.00      PROB  
ATOM   4023  C   LEU P 247      60.843  -9.237   5.069  0.00  0.00      PROB  
ATOM   4024  O   LEU P 247      60.996  -9.194   6.297  0.00  0.00      PROB  
ATOM   4025  N   LEU P 248      59.643  -9.417   4.551  0.00  0.00      PROB  
ATOM   4026  HN  LEU P 248      59.543  -9.356   3.561  0.00  0.00      PROB  
ATOM   4027  CA  LEU P 248      58.477  -9.544   5.376  0.00  0.00      PROB  
ATOM   4028  HA  LEU P 248      58.463  -8.702   6.052  0.00  0.00      PROB  
ATOM   4029  CB  LEU P 248      57.309  -9.387   4.431  0.00  0.00      PROB  
ATOM   4030  HB1 LEU P 248      57.580 -10.104   3.627  0.00  0.00      PROB  
ATOM   4031  HB2 LEU P 248      57.343  -8.327   4.101  0.00  0.00      PROB  
ATOM   4032  CG  LEU P 248      55.853  -9.573   4.992  0.00  0.00      PROB  
ATOM   4033  HG  LEU P 248      55.727 -10.633   5.303  0.00  0.00      PROB  
ATOM   4034  CD1 LEU P 248      55.461  -8.689   6.187  0.00  0.00      PROB  
ATOM   4035 HD11 LEU P 248      56.418  -8.441   6.692  0.00  0.00      PROB  
ATOM   4036 HD12 LEU P 248      55.197  -7.720   5.712  0.00  0.00      PROB  
ATOM   4037 HD13 LEU P 248      54.740  -9.156   6.892  0.00  0.00      PROB  
ATOM   4038  CD2 LEU P 248      54.758  -9.285   3.954  0.00  0.00      PROB  
ATOM   4039 HD21 LEU P 248      54.941  -8.286   3.503  0.00  0.00      PROB  
ATOM   4040 HD22 LEU P 248      54.636  -9.911   3.044  0.00  0.00      PROB  
ATOM   4041 HD23 LEU P 248      53.779  -9.350   4.475  0.00  0.00      PROB  
ATOM   4042  C   LEU P 248      58.228 -10.769   6.203  0.00  0.00      PROB  
ATOM   4043  O   LEU P 248      58.021 -10.687   7.411  0.00  0.00      PROB  
ATOM   4044  N   ASP P 249      58.358 -11.946   5.502  0.00  0.00      PROB  
ATOM   4045  HN  ASP P 249      58.428 -11.820   4.515  0.00  0.00      PROB  
ATOM   4046  CA  ASP P 249      58.783 -13.219   6.079  0.00  0.00      PROB  
ATOM   4047  HA  ASP P 249      59.829 -13.079   6.306  0.00  0.00      PROB  
ATOM   4048  CB  ASP P 249      57.896 -13.658   7.311  0.00  0.00      PROB  
ATOM   4049  HB1 ASP P 249      56.807 -13.529   7.128  0.00  0.00      PROB  
ATOM   4050  HB2 ASP P 249      58.083 -12.978   8.170  0.00  0.00      PROB  
ATOM   4051  CG  ASP P 249      58.106 -15.044   7.888  0.00  0.00      PROB  
ATOM   4052  OD1 ASP P 249      59.263 -15.419   7.914  0.00  0.00      PROB  
ATOM   4053  OD2 ASP P 249      57.165 -15.687   8.355  0.00  0.00      PROB  
ATOM   4054  C   ASP P 249      58.855 -14.258   4.954  0.00  0.00      PROB  
ATOM   4055  O   ASP P 249      57.948 -14.384   4.127  0.00  0.00      PROB  
ATOM   4056  N   VAL P 250      59.917 -15.020   4.922  0.00  0.00      PROB  
ATOM   4057  HN  VAL P 250      60.510 -14.951   5.720  0.00  0.00      PROB  
ATOM   4058  CA  VAL P 250      60.308 -16.036   4.004  0.00  0.00      PROB  
ATOM   4059  HA  VAL P 250      60.556 -15.602   3.047  0.00  0.00      PROB  
ATOM   4060  CB  VAL P 250      61.703 -16.575   4.402  0.00  0.00      PROB  
ATOM   4061  HB  VAL P 250      61.641 -17.284   5.255  0.00  0.00      PROB  
ATOM   4062  CG1 VAL P 250      62.380 -17.424   3.298  0.00  0.00      PROB  
ATOM   4063 HG11 VAL P 250      61.767 -18.288   2.965  0.00  0.00      PROB  
ATOM   4064 HG12 VAL P 250      62.466 -16.817   2.371  0.00  0.00      PROB  
ATOM   4065 HG13 VAL P 250      63.382 -17.804   3.592  0.00  0.00      PROB  
ATOM   4066  CG2 VAL P 250      62.681 -15.480   4.855  0.00  0.00      PROB  
ATOM   4067 HG21 VAL P 250      62.529 -15.065   5.874  0.00  0.00      PROB  
ATOM   4068 HG22 VAL P 250      63.642 -16.026   4.968  0.00  0.00      PROB  
ATOM   4069 HG23 VAL P 250      62.740 -14.656   4.112  0.00  0.00      PROB  
ATOM   4070  C   VAL P 250      59.299 -17.194   3.760  0.00  0.00      PROB  
ATOM   4071  O   VAL P 250      59.092 -17.574   2.601  0.00  0.00      PROB  
ATOM   4072  N   LYS P 251      58.571 -17.722   4.759  0.00  0.00      PROB  
ATOM   4073  HN  LYS P 251      58.856 -17.708   5.715  0.00  0.00      PROB  
ATOM   4074  CA  LYS P 251      57.580 -18.749   4.473  0.00  0.00      PROB  
ATOM   4075  HA  LYS P 251      58.159 -19.459   3.901  0.00  0.00      PROB  
ATOM   4076  CB  LYS P 251      57.101 -19.440   5.727  0.00  0.00      PROB  
ATOM   4077  HB1 LYS P 251      57.928 -19.895   6.314  0.00  0.00      PROB  
ATOM   4078  HB2 LYS P 251      56.492 -20.334   5.475  0.00  0.00      PROB  
ATOM   4079  CG  LYS P 251      56.221 -18.598   6.627  0.00  0.00      PROB  
ATOM   4080  HG1 LYS P 251      55.365 -18.109   6.113  0.00  0.00      PROB  
ATOM   4081  HG2 LYS P 251      56.800 -17.701   6.934  0.00  0.00      PROB  
ATOM   4082  CD  LYS P 251      55.772 -19.274   7.939  0.00  0.00      PROB  
ATOM   4083  HD1 LYS P 251      55.509 -20.297   7.592  0.00  0.00      PROB  
ATOM   4084  HD2 LYS P 251      54.876 -18.821   8.412  0.00  0.00      PROB  
ATOM   4085  CE  LYS P 251      56.862 -19.311   9.036  0.00  0.00      PROB  
ATOM   4086  HE1 LYS P 251      57.850 -19.595   8.616  0.00  0.00      PROB  
ATOM   4087  HE2 LYS P 251      56.671 -20.082   9.813  0.00  0.00      PROB  
ATOM   4088  NZ  LYS P 251      57.113 -18.002   9.633  0.00  0.00      PROB  
ATOM   4089  HZ1 LYS P 251      57.067 -17.078   9.160  0.00  0.00      PROB  
ATOM   4090  HZ2 LYS P 251      56.654 -17.887  10.559  0.00  0.00      PROB  
ATOM   4091  HZ3 LYS P 251      58.127 -18.031   9.865  0.00  0.00      PROB  
ATOM   4092  C   LYS P 251      56.383 -18.374   3.590  0.00  0.00      PROB  
ATOM   4093  O   LYS P 251      55.831 -19.230   2.910  0.00  0.00      PROB  
ATOM   4094  N   LEU P 252      55.989 -17.088   3.501  0.00  0.00      PROB  
ATOM   4095  HN  LEU P 252      56.365 -16.378   4.093  0.00  0.00      PROB  
ATOM   4096  CA  LEU P 252      55.003 -16.569   2.571  0.00  0.00      PROB  
ATOM   4097  HA  LEU P 252      54.040 -17.026   2.743  0.00  0.00      PROB  
ATOM   4098  CB  LEU P 252      54.886 -15.074   2.755  0.00  0.00      PROB  
ATOM   4099  HB1 LEU P 252      54.004 -14.867   2.111  0.00  0.00      PROB  
ATOM   4100  HB2 LEU P 252      55.811 -14.600   2.363  0.00  0.00      PROB  
ATOM   4101  CG  LEU P 252      54.619 -14.488   4.169  0.00  0.00      PROB  
ATOM   4102  HG  LEU P 252      55.439 -14.789   4.856  0.00  0.00      PROB  
ATOM   4103  CD1 LEU P 252      54.677 -12.914   4.112  0.00  0.00      PROB  
ATOM   4104 HD11 LEU P 252      55.730 -12.586   3.981  0.00  0.00      PROB  
ATOM   4105 HD12 LEU P 252      54.054 -12.614   3.242  0.00  0.00      PROB  
ATOM   4106 HD13 LEU P 252      54.332 -12.637   5.131  0.00  0.00      PROB  
ATOM   4107  CD2 LEU P 252      53.226 -14.886   4.648  0.00  0.00      PROB  
ATOM   4108 HD21 LEU P 252      52.479 -14.536   3.904  0.00  0.00      PROB  
ATOM   4109 HD22 LEU P 252      53.310 -15.975   4.855  0.00  0.00      PROB  
ATOM   4110 HD23 LEU P 252      52.893 -14.424   5.601  0.00  0.00      PROB  
ATOM   4111  C   LEU P 252      55.495 -16.800   1.112  0.00  0.00      PROB  
ATOM   4112  O   LEU P 252      54.739 -17.022   0.166  0.00  0.00      PROB  
ATOM   4113  N   ALA P 253      56.841 -16.732   0.905  0.00  0.00      PROB  
ATOM   4114  HN  ALA P 253      57.437 -16.564   1.686  0.00  0.00      PROB  
ATOM   4115  CA  ALA P 253      57.386 -16.807  -0.473  0.00  0.00      PROB  
ATOM   4116  HA  ALA P 253      56.684 -16.290  -1.109  0.00  0.00      PROB  
ATOM   4117  CB  ALA P 253      58.750 -16.124  -0.425  0.00  0.00      PROB  
ATOM   4118  HB1 ALA P 253      59.185 -16.118  -1.448  0.00  0.00      PROB  
ATOM   4119  HB2 ALA P 253      58.681 -15.074  -0.070  0.00  0.00      PROB  
ATOM   4120  HB3 ALA P 253      59.504 -16.684   0.168  0.00  0.00      PROB  
ATOM   4121  C   ALA P 253      57.494 -18.210  -0.884  0.00  0.00      PROB  
ATOM   4122  O   ALA P 253      57.251 -18.560  -2.027  0.00  0.00      PROB  
ATOM   4123  N   PHE P 254      57.857 -19.148   0.026  0.00  0.00      PROB  
ATOM   4124  HN  PHE P 254      58.155 -18.831   0.923  0.00  0.00      PROB  
ATOM   4125  CA  PHE P 254      57.648 -20.595  -0.233  0.00  0.00      PROB  
ATOM   4126  HA  PHE P 254      58.117 -20.732  -1.197  0.00  0.00      PROB  
ATOM   4127  CB  PHE P 254      58.253 -21.694   0.703  0.00  0.00      PROB  
ATOM   4128  HB1 PHE P 254      57.875 -22.721   0.515  0.00  0.00      PROB  
ATOM   4129  HB2 PHE P 254      58.180 -21.351   1.757  0.00  0.00      PROB  
ATOM   4130  CG  PHE P 254      59.754 -21.706   0.441  0.00  0.00      PROB  
ATOM   4131  CD1 PHE P 254      60.419 -22.245  -0.705  0.00  0.00      PROB  
ATOM   4132  HD1 PHE P 254      59.881 -22.759  -1.488  0.00  0.00      PROB  
ATOM   4133  CE1 PHE P 254      61.807 -22.305  -0.759  0.00  0.00      PROB  
ATOM   4134  HE1 PHE P 254      62.308 -22.617  -1.664  0.00  0.00      PROB  
ATOM   4135  CZ  PHE P 254      62.521 -21.763   0.246  0.00  0.00      PROB  
ATOM   4136  HZ  PHE P 254      63.595 -21.871   0.241  0.00  0.00      PROB  
ATOM   4137  CD2 PHE P 254      60.537 -21.164   1.441  0.00  0.00      PROB  
ATOM   4138  HD2 PHE P 254      60.029 -20.705   2.276  0.00  0.00      PROB  
ATOM   4139  CE2 PHE P 254      61.896 -21.156   1.363  0.00  0.00      PROB  
ATOM   4140  HE2 PHE P 254      62.484 -20.728   2.162  0.00  0.00      PROB  
ATOM   4141  C   PHE P 254      56.192 -21.031  -0.442  0.00  0.00      PROB  
ATOM   4142  O   PHE P 254      55.947 -21.670  -1.422  0.00  0.00      PROB  
ATOM   4143  N   VAL P 255      55.243 -20.462   0.299  0.00  0.00      PROB  
ATOM   4144  HN  VAL P 255      55.537 -19.982   1.122  0.00  0.00      PROB  
ATOM   4145  CA  VAL P 255      53.778 -20.623  -0.092  0.00  0.00      PROB  
ATOM   4146  HA  VAL P 255      53.514 -21.655  -0.267  0.00  0.00      PROB  
ATOM   4147  CB  VAL P 255      52.739 -20.018   0.862  0.00  0.00      PROB  
ATOM   4148  HB  VAL P 255      53.211 -19.066   1.185  0.00  0.00      PROB  
ATOM   4149  CG1 VAL P 255      51.306 -20.036   0.372  0.00  0.00      PROB  
ATOM   4150 HG11 VAL P 255      50.973 -21.091   0.264  0.00  0.00      PROB  
ATOM   4151 HG12 VAL P 255      50.636 -19.598   1.143  0.00  0.00      PROB  
ATOM   4152 HG13 VAL P 255      51.192 -19.560  -0.626  0.00  0.00      PROB  
ATOM   4153  CG2 VAL P 255      52.897 -20.855   2.174  0.00  0.00      PROB  
ATOM   4154 HG21 VAL P 255      52.485 -21.878   2.042  0.00  0.00      PROB  
ATOM   4155 HG22 VAL P 255      53.945 -20.847   2.544  0.00  0.00      PROB  
ATOM   4156 HG23 VAL P 255      52.290 -20.301   2.921  0.00  0.00      PROB  
ATOM   4157  C   VAL P 255      53.488 -20.112  -1.484  0.00  0.00      PROB  
ATOM   4158  O   VAL P 255      52.882 -20.757  -2.304  0.00  0.00      PROB  
ATOM   4159  N   ALA P 256      53.973 -18.873  -1.836  0.00  0.00      PROB  
ATOM   4160  HN  ALA P 256      54.485 -18.344  -1.163  0.00  0.00      PROB  
ATOM   4161  CA  ALA P 256      53.601 -18.173  -2.987  0.00  0.00      PROB  
ATOM   4162  HA  ALA P 256      52.559 -18.365  -3.198  0.00  0.00      PROB  
ATOM   4163  CB  ALA P 256      53.837 -16.698  -2.636  0.00  0.00      PROB  
ATOM   4164  HB1 ALA P 256      53.573 -16.049  -3.498  0.00  0.00      PROB  
ATOM   4165  HB2 ALA P 256      53.152 -16.406  -1.812  0.00  0.00      PROB  
ATOM   4166  HB3 ALA P 256      54.918 -16.644  -2.384  0.00  0.00      PROB  
ATOM   4167  C   ALA P 256      54.364 -18.505  -4.302  0.00  0.00      PROB  
ATOM   4168  O   ALA P 256      53.739 -18.354  -5.399  0.00  0.00      PROB  
ATOM   4169  N   LEU P 257      55.549 -19.145  -4.265  0.00  0.00      PROB  
ATOM   4170  HN  LEU P 257      56.034 -19.108  -3.394  0.00  0.00      PROB  
ATOM   4171  CA  LEU P 257      56.300 -19.847  -5.255  0.00  0.00      PROB  
ATOM   4172  HA  LEU P 257      56.247 -19.066  -6.000  0.00  0.00      PROB  
ATOM   4173  CB  LEU P 257      57.713 -20.075  -4.700  0.00  0.00      PROB  
ATOM   4174  HB1 LEU P 257      57.830 -20.832  -3.895  0.00  0.00      PROB  
ATOM   4175  HB2 LEU P 257      58.103 -19.117  -4.294  0.00  0.00      PROB  
ATOM   4176  CG  LEU P 257      58.748 -20.537  -5.707  0.00  0.00      PROB  
ATOM   4177  HG  LEU P 257      58.426 -21.480  -6.199  0.00  0.00      PROB  
ATOM   4178  CD1 LEU P 257      59.206 -19.499  -6.755  0.00  0.00      PROB  
ATOM   4179 HD11 LEU P 257      58.389 -18.863  -7.156  0.00  0.00      PROB  
ATOM   4180 HD12 LEU P 257      59.951 -18.880  -6.211  0.00  0.00      PROB  
ATOM   4181 HD13 LEU P 257      59.702 -19.997  -7.615  0.00  0.00      PROB  
ATOM   4182  CD2 LEU P 257      60.065 -20.875  -4.942  0.00  0.00      PROB  
ATOM   4183 HD21 LEU P 257      60.866 -20.842  -5.711  0.00  0.00      PROB  
ATOM   4184 HD22 LEU P 257      60.302 -20.073  -4.211  0.00  0.00      PROB  
ATOM   4185 HD23 LEU P 257      59.917 -21.859  -4.448  0.00  0.00      PROB  
ATOM   4186  C   LEU P 257      55.656 -21.072  -5.836  0.00  0.00      PROB  
ATOM   4187  O   LEU P 257      55.804 -21.347  -7.036  0.00  0.00      PROB  
ATOM   4188  N   ALA P 258      54.939 -21.864  -5.012  0.00  0.00      PROB  
ATOM   4189  HN  ALA P 258      54.808 -21.618  -4.055  0.00  0.00      PROB  
ATOM   4190  CA  ALA P 258      54.460 -23.124  -5.339  0.00  0.00      PROB  
ATOM   4191  HA  ALA P 258      55.294 -23.791  -5.502  0.00  0.00      PROB  
ATOM   4192  CB  ALA P 258      53.934 -23.660  -4.003  0.00  0.00      PROB  
ATOM   4193  HB1 ALA P 258      54.736 -23.577  -3.238  0.00  0.00      PROB  
ATOM   4194  HB2 ALA P 258      53.054 -23.055  -3.696  0.00  0.00      PROB  
ATOM   4195  HB3 ALA P 258      53.597 -24.717  -4.064  0.00  0.00      PROB  
ATOM   4196  C   ALA P 258      53.340 -23.031  -6.372  0.00  0.00      PROB  
ATOM   4197  O   ALA P 258      53.038 -23.926  -7.184  0.00  0.00      PROB  
ATOM   4198  N   ILE P 259      52.681 -21.855  -6.496  0.00  0.00      PROB  
ATOM   4199  HN  ILE P 259      52.969 -21.103  -5.908  0.00  0.00      PROB  
ATOM   4200  CA  ILE P 259      51.725 -21.601  -7.539  0.00  0.00      PROB  
ATOM   4201  HA  ILE P 259      51.002 -22.394  -7.418  0.00  0.00      PROB  
ATOM   4202  CB  ILE P 259      51.080 -20.233  -7.237  0.00  0.00      PROB  
ATOM   4203  HB  ILE P 259      51.905 -19.495  -7.329  0.00  0.00      PROB  
ATOM   4204  CG2 ILE P 259      50.066 -19.890  -8.371  0.00  0.00      PROB  
ATOM   4205 HG21 ILE P 259      49.374 -20.750  -8.498  0.00  0.00      PROB  
ATOM   4206 HG22 ILE P 259      49.631 -18.885  -8.185  0.00  0.00      PROB  
ATOM   4207 HG23 ILE P 259      50.490 -19.712  -9.383  0.00  0.00      PROB  
ATOM   4208  CG1 ILE P 259      50.481 -20.166  -5.857  0.00  0.00      PROB  
ATOM   4209 HG11 ILE P 259      50.990 -20.822  -5.119  0.00  0.00      PROB  
ATOM   4210 HG12 ILE P 259      49.551 -20.772  -5.899  0.00  0.00      PROB  
ATOM   4211  CD  ILE P 259      50.128 -18.871  -5.273  0.00  0.00      PROB  
ATOM   4212  HD1 ILE P 259      51.048 -18.458  -4.807  0.00  0.00      PROB  
ATOM   4213  HD2 ILE P 259      49.953 -18.119  -6.072  0.00  0.00      PROB  
ATOM   4214  HD3 ILE P 259      49.355 -18.883  -4.476  0.00  0.00      PROB  
ATOM   4215  C   ILE P 259      52.249 -21.705  -8.953  0.00  0.00      PROB  
ATOM   4216  O   ILE P 259      51.516 -22.013  -9.907  0.00  0.00      PROB  
ATOM   4217  N   VAL P 260      53.514 -21.326  -9.217  0.00  0.00      PROB  
ATOM   4218  HN  VAL P 260      54.120 -21.293  -8.426  0.00  0.00      PROB  
ATOM   4219  CA  VAL P 260      54.088 -20.992 -10.564  0.00  0.00      PROB  
ATOM   4220  HA  VAL P 260      53.528 -20.204 -11.047  0.00  0.00      PROB  
ATOM   4221  CB  VAL P 260      55.520 -20.417 -10.484  0.00  0.00      PROB  
ATOM   4222  HB  VAL P 260      56.182 -21.231 -10.120  0.00  0.00      PROB  
ATOM   4223  CG1 VAL P 260      55.990 -19.926 -11.886  0.00  0.00      PROB  
ATOM   4224 HG11 VAL P 260      55.428 -18.988 -12.081  0.00  0.00      PROB  
ATOM   4225 HG12 VAL P 260      57.060 -19.636 -11.805  0.00  0.00      PROB  
ATOM   4226 HG13 VAL P 260      55.722 -20.623 -12.708  0.00  0.00      PROB  
ATOM   4227  CG2 VAL P 260      55.644 -19.191  -9.456  0.00  0.00      PROB  
ATOM   4228 HG21 VAL P 260      55.191 -18.246  -9.826  0.00  0.00      PROB  
ATOM   4229 HG22 VAL P 260      55.158 -19.464  -8.496  0.00  0.00      PROB  
ATOM   4230 HG23 VAL P 260      56.709 -18.951  -9.250  0.00  0.00      PROB  
ATOM   4231  C   VAL P 260      53.995 -22.155 -11.554  0.00  0.00      PROB  
ATOM   4232  O   VAL P 260      53.560 -21.896 -12.668  0.00  0.00      PROB  
ATOM   4233  N   PRO P 261      54.225 -23.465 -11.263  0.00  0.00      PROB  
ATOM   4234  CD  PRO P 261      55.020 -23.950 -10.128  0.00  0.00      PROB  
ATOM   4235  HD1 PRO P 261      55.813 -23.204  -9.909  0.00  0.00      PROB  
ATOM   4236  HD2 PRO P 261      54.402 -23.963  -9.205  0.00  0.00      PROB  
ATOM   4237  CA  PRO P 261      54.003 -24.493 -12.276  0.00  0.00      PROB  
ATOM   4238  HA  PRO P 261      54.506 -24.048 -13.122  0.00  0.00      PROB  
ATOM   4239  CB  PRO P 261      54.461 -25.774 -11.604  0.00  0.00      PROB  
ATOM   4240  HB1 PRO P 261      54.829 -26.529 -12.331  0.00  0.00      PROB  
ATOM   4241  HB2 PRO P 261      53.697 -26.248 -10.951  0.00  0.00      PROB  
ATOM   4242  CG  PRO P 261      55.523 -25.271 -10.630  0.00  0.00      PROB  
ATOM   4243  HG1 PRO P 261      56.508 -25.198 -11.139  0.00  0.00      PROB  
ATOM   4244  HG2 PRO P 261      55.663 -26.019  -9.821  0.00  0.00      PROB  
ATOM   4245  C   PRO P 261      52.511 -24.662 -12.572  0.00  0.00      PROB  
ATOM   4246  O   PRO P 261      52.257 -24.952 -13.711  0.00  0.00      PROB  
ATOM   4247  N   ILE P 262      51.586 -24.410 -11.661  0.00  0.00      PROB  
ATOM   4248  HN  ILE P 262      51.882 -24.162 -10.741  0.00  0.00      PROB  
ATOM   4249  CA  ILE P 262      50.132 -24.483 -11.884  0.00  0.00      PROB  
ATOM   4250  HA  ILE P 262      49.924 -25.369 -12.466  0.00  0.00      PROB  
ATOM   4251  CB  ILE P 262      49.400 -24.365 -10.527  0.00  0.00      PROB  
ATOM   4252  HB  ILE P 262      49.491 -23.326 -10.145  0.00  0.00      PROB  
ATOM   4253  CG2 ILE P 262      47.865 -24.706 -10.775  0.00  0.00      PROB  
ATOM   4254 HG21 ILE P 262      47.816 -25.761 -11.119  0.00  0.00      PROB  
ATOM   4255 HG22 ILE P 262      47.412 -24.691  -9.761  0.00  0.00      PROB  
ATOM   4256 HG23 ILE P 262      47.360 -23.970 -11.437  0.00  0.00      PROB  
ATOM   4257  CG1 ILE P 262      49.822 -25.352  -9.390  0.00  0.00      PROB  
ATOM   4258 HG11 ILE P 262      50.766 -25.028  -8.902  0.00  0.00      PROB  
ATOM   4259 HG12 ILE P 262      49.117 -25.256  -8.536  0.00  0.00      PROB  
ATOM   4260  CD  ILE P 262      49.937 -26.843  -9.703  0.00  0.00      PROB  
ATOM   4261  HD1 ILE P 262      50.539 -27.323  -8.902  0.00  0.00      PROB  
ATOM   4262  HD2 ILE P 262      48.905 -27.252  -9.751  0.00  0.00      PROB  
ATOM   4263  HD3 ILE P 262      50.454 -27.070 -10.660  0.00  0.00      PROB  
ATOM   4264  C   ILE P 262      49.665 -23.383 -12.718  0.00  0.00      PROB  
ATOM   4265  O   ILE P 262      48.817 -23.462 -13.618  0.00  0.00      PROB  
ATOM   4266  N   ILE P 263      50.301 -22.171 -12.544  0.00  0.00      PROB  
ATOM   4267  HN  ILE P 263      50.954 -22.083 -11.796  0.00  0.00      PROB  
ATOM   4268  CA  ILE P 263      50.143 -21.095 -13.552  0.00  0.00      PROB  
ATOM   4269  HA  ILE P 263      49.066 -21.044 -13.606  0.00  0.00      PROB  
ATOM   4270  CB  ILE P 263      50.566 -19.698 -12.991  0.00  0.00      PROB  
ATOM   4271  HB  ILE P 263      51.146 -19.938 -12.074  0.00  0.00      PROB  
ATOM   4272  CG2 ILE P 263      51.467 -18.822 -13.974  0.00  0.00      PROB  
ATOM   4273 HG21 ILE P 263      51.709 -17.862 -13.470  0.00  0.00      PROB  
ATOM   4274 HG22 ILE P 263      52.478 -19.243 -14.163  0.00  0.00      PROB  
ATOM   4275 HG23 ILE P 263      50.881 -18.633 -14.899  0.00  0.00      PROB  
ATOM   4276  CG1 ILE P 263      49.361 -18.877 -12.395  0.00  0.00      PROB  
ATOM   4277 HG11 ILE P 263      49.753 -17.926 -11.974  0.00  0.00      PROB  
ATOM   4278 HG12 ILE P 263      48.821 -19.369 -11.558  0.00  0.00      PROB  
ATOM   4279  CD  ILE P 263      48.202 -18.577 -13.331  0.00  0.00      PROB  
ATOM   4280  HD1 ILE P 263      48.741 -18.128 -14.192  0.00  0.00      PROB  
ATOM   4281  HD2 ILE P 263      47.711 -19.427 -13.851  0.00  0.00      PROB  
ATOM   4282  HD3 ILE P 263      47.450 -17.887 -12.891  0.00  0.00      PROB  
ATOM   4283  C   ILE P 263      50.779 -21.399 -14.814  0.00  0.00      PROB  
ATOM   4284  O   ILE P 263      50.272 -21.137 -15.906  0.00  0.00      PROB  
ATOM   4285  N   TRP P 264      52.017 -22.050 -14.824  0.00  0.00      PROB  
ATOM   4286  HN  TRP P 264      52.618 -22.054 -14.028  0.00  0.00      PROB  
ATOM   4287  CA  TRP P 264      52.651 -22.348 -16.158  0.00  0.00      PROB  
ATOM   4288  HA  TRP P 264      52.717 -21.428 -16.720  0.00  0.00      PROB  
ATOM   4289  CB  TRP P 264      54.142 -22.703 -15.932  0.00  0.00      PROB  
ATOM   4290  HB1 TRP P 264      54.091 -23.688 -15.420  0.00  0.00      PROB  
ATOM   4291  HB2 TRP P 264      54.512 -22.024 -15.134  0.00  0.00      PROB  
ATOM   4292  CG  TRP P 264      55.106 -22.752 -17.074  0.00  0.00      PROB  
ATOM   4293  CD1 TRP P 264      55.385 -23.811 -17.856  0.00  0.00      PROB  
ATOM   4294  HD1 TRP P 264      54.599 -24.504 -18.118  0.00  0.00      PROB  
ATOM   4295  NE1 TRP P 264      56.445 -23.533 -18.680  0.00  0.00      PROB  
ATOM   4296  HE1 TRP P 264      56.848 -23.990 -19.442  0.00  0.00      PROB  
ATOM   4297  CE2 TRP P 264      56.977 -22.358 -18.307  0.00  0.00      PROB  
ATOM   4298  CD2 TRP P 264      56.153 -21.822 -17.230  0.00  0.00      PROB  
ATOM   4299  CE3 TRP P 264      56.500 -20.643 -16.601  0.00  0.00      PROB  
ATOM   4300  HE3 TRP P 264      55.805 -20.233 -15.884  0.00  0.00      PROB  
ATOM   4301  CZ3 TRP P 264      57.774 -20.058 -16.828  0.00  0.00      PROB  
ATOM   4302  HZ3 TRP P 264      57.956 -19.124 -16.316  0.00  0.00      PROB  
ATOM   4303  CZ2 TRP P 264      58.216 -21.802 -18.571  0.00  0.00      PROB  
ATOM   4304  HZ2 TRP P 264      58.917 -22.200 -19.290  0.00  0.00      PROB  
ATOM   4305  CH2 TRP P 264      58.610 -20.698 -17.799  0.00  0.00      PROB  
ATOM   4306  HH2 TRP P 264      59.571 -20.255 -18.016  0.00  0.00      PROB  
ATOM   4307  C   TRP P 264      51.976 -23.396 -16.993  0.00  0.00      PROB  
ATOM   4308  O   TRP P 264      51.841 -23.215 -18.203  0.00  0.00      PROB  
ATOM   4309  N   LEU P 265      51.387 -24.415 -16.271  0.00  0.00      PROB  
ATOM   4310  HN  LEU P 265      51.575 -24.330 -15.296  0.00  0.00      PROB  
ATOM   4311  CA  LEU P 265      50.470 -25.456 -16.783  0.00  0.00      PROB  
ATOM   4312  HA  LEU P 265      50.887 -26.072 -17.566  0.00  0.00      PROB  
ATOM   4313  CB  LEU P 265      50.005 -26.380 -15.583  0.00  0.00      PROB  
ATOM   4314  HB1 LEU P 265      49.667 -25.753 -14.730  0.00  0.00      PROB  
ATOM   4315  HB2 LEU P 265      50.939 -26.925 -15.325  0.00  0.00      PROB  
ATOM   4316  CG  LEU P 265      49.005 -27.597 -15.955  0.00  0.00      PROB  
ATOM   4317  HG  LEU P 265      47.974 -27.184 -15.996  0.00  0.00      PROB  
ATOM   4318  CD1 LEU P 265      49.399 -28.454 -17.141  0.00  0.00      PROB  
ATOM   4319 HD11 LEU P 265      49.499 -27.789 -18.025  0.00  0.00      PROB  
ATOM   4320 HD12 LEU P 265      50.411 -28.847 -16.906  0.00  0.00      PROB  
ATOM   4321 HD13 LEU P 265      48.647 -29.196 -17.484  0.00  0.00      PROB  
ATOM   4322  CD2 LEU P 265      48.773 -28.542 -14.802  0.00  0.00      PROB  
ATOM   4323 HD21 LEU P 265      49.719 -29.051 -14.519  0.00  0.00      PROB  
ATOM   4324 HD22 LEU P 265      48.393 -27.978 -13.924  0.00  0.00      PROB  
ATOM   4325 HD23 LEU P 265      48.077 -29.293 -15.235  0.00  0.00      PROB  
ATOM   4326  C   LEU P 265      49.217 -24.919 -17.388  0.00  0.00      PROB  
ATOM   4327  O   LEU P 265      48.767 -25.372 -18.490  0.00  0.00      PROB  
ATOM   4328  N   TRP P 266      48.565 -23.877 -16.776  0.00  0.00      PROB  
ATOM   4329  HN  TRP P 266      48.843 -23.573 -15.868  0.00  0.00      PROB  
ATOM   4330  CA  TRP P 266      47.506 -23.130 -17.358  0.00  0.00      PROB  
ATOM   4331  HA  TRP P 266      46.785 -23.813 -17.782  0.00  0.00      PROB  
ATOM   4332  CB  TRP P 266      46.811 -22.345 -16.230  0.00  0.00      PROB  
ATOM   4333  HB1 TRP P 266      47.522 -21.690 -15.684  0.00  0.00      PROB  
ATOM   4334  HB2 TRP P 266      46.435 -23.085 -15.491  0.00  0.00      PROB  
ATOM   4335  CG  TRP P 266      45.584 -21.558 -16.706  0.00  0.00      PROB  
ATOM   4336  CD1 TRP P 266      44.322 -22.082 -16.830  0.00  0.00      PROB  
ATOM   4337  HD1 TRP P 266      44.043 -23.118 -16.710  0.00  0.00      PROB  
ATOM   4338  NE1 TRP P 266      43.441 -21.087 -17.231  0.00  0.00      PROB  
ATOM   4339  HE1 TRP P 266      42.465 -21.091 -17.248  0.00  0.00      PROB  
ATOM   4340  CE2 TRP P 266      44.130 -19.961 -17.461  0.00  0.00      PROB  
ATOM   4341  CD2 TRP P 266      45.435 -20.182 -17.069  0.00  0.00      PROB  
ATOM   4342  CE3 TRP P 266      46.312 -19.069 -17.202  0.00  0.00      PROB  
ATOM   4343  HE3 TRP P 266      47.356 -19.248 -16.991  0.00  0.00      PROB  
ATOM   4344  CZ3 TRP P 266      45.934 -17.849 -17.804  0.00  0.00      PROB  
ATOM   4345  HZ3 TRP P 266      46.628 -17.021 -17.817  0.00  0.00      PROB  
ATOM   4346  CZ2 TRP P 266      43.639 -18.732 -17.983  0.00  0.00      PROB  
ATOM   4347  HZ2 TRP P 266      42.578 -18.662 -18.170  0.00  0.00      PROB  
ATOM   4348  CH2 TRP P 266      44.577 -17.736 -18.160  0.00  0.00      PROB  
ATOM   4349  HH2 TRP P 266      44.311 -16.803 -18.635  0.00  0.00      PROB  
ATOM   4350  C   TRP P 266      47.893 -22.295 -18.565  0.00  0.00      PROB  
ATOM   4351  O   TRP P 266      47.194 -22.290 -19.639  0.00  0.00      PROB  
ATOM   4352  N   SER P 267      49.053 -21.695 -18.432  0.00  0.00      PROB  
ATOM   4353  HN  SER P 267      49.528 -21.743 -17.556  0.00  0.00      PROB  
ATOM   4354  CA  SER P 267      49.501 -20.907 -19.488  0.00  0.00      PROB  
ATOM   4355  HA  SER P 267      48.672 -20.297 -19.812  0.00  0.00      PROB  
ATOM   4356  CB  SER P 267      50.692 -20.066 -19.059  0.00  0.00      PROB  
ATOM   4357  HB1 SER P 267      50.946 -19.334 -19.856  0.00  0.00      PROB  
ATOM   4358  HB2 SER P 267      51.549 -20.698 -18.741  0.00  0.00      PROB  
ATOM   4359  OG  SER P 267      50.268 -19.281 -17.917  0.00  0.00      PROB  
ATOM   4360  HG1 SER P 267      50.138 -19.889 -17.186  0.00  0.00      PROB  
ATOM   4361  C   SER P 267      49.800 -21.634 -20.775  0.00  0.00      PROB  
ATOM   4362  O   SER P 267      49.234 -21.207 -21.805  0.00  0.00      PROB  
ATOM   4363  N   VAL P 268      50.625 -22.677 -20.715  0.00  0.00      PROB  
ATOM   4364  HN  VAL P 268      51.032 -22.918 -19.837  0.00  0.00      PROB  
ATOM   4365  CA  VAL P 268      51.058 -23.432 -21.835  0.00  0.00      PROB  
ATOM   4366  HA  VAL P 268      51.378 -22.771 -22.626  0.00  0.00      PROB  
ATOM   4367  CB  VAL P 268      52.265 -24.361 -21.577  0.00  0.00      PROB  
ATOM   4368  HB  VAL P 268      52.546 -25.083 -22.373  0.00  0.00      PROB  
ATOM   4369  CG1 VAL P 268      53.526 -23.503 -21.252  0.00  0.00      PROB  
ATOM   4370 HG11 VAL P 268      53.442 -22.936 -20.300  0.00  0.00      PROB  
ATOM   4371 HG12 VAL P 268      54.296 -24.279 -21.058  0.00  0.00      PROB  
ATOM   4372 HG13 VAL P 268      53.817 -22.734 -21.999  0.00  0.00      PROB  
ATOM   4373  CG2 VAL P 268      51.938 -25.428 -20.458  0.00  0.00      PROB  
ATOM   4374 HG21 VAL P 268      51.364 -25.047 -19.586  0.00  0.00      PROB  
ATOM   4375 HG22 VAL P 268      51.439 -26.321 -20.893  0.00  0.00      PROB  
ATOM   4376 HG23 VAL P 268      52.853 -25.758 -19.921  0.00  0.00      PROB  
ATOM   4377  C   VAL P 268      49.929 -24.161 -22.466  0.00  0.00      PROB  
ATOM   4378  O   VAL P 268      49.924 -24.332 -23.711  0.00  0.00      PROB  
ATOM   4379  N   ILE P 269      48.998 -24.766 -21.690  0.00  0.00      PROB  
ATOM   4380  HN  ILE P 269      49.057 -24.761 -20.694  0.00  0.00      PROB  
ATOM   4381  CA  ILE P 269      47.932 -25.546 -22.349  0.00  0.00      PROB  
ATOM   4382  HA  ILE P 269      48.386 -26.195 -23.083  0.00  0.00      PROB  
ATOM   4383  CB  ILE P 269      47.301 -26.644 -21.405  0.00  0.00      PROB  
ATOM   4384  HB  ILE P 269      46.767 -26.148 -20.566  0.00  0.00      PROB  
ATOM   4385  CG2 ILE P 269      46.428 -27.562 -22.356  0.00  0.00      PROB  
ATOM   4386 HG21 ILE P 269      46.716 -27.569 -23.429  0.00  0.00      PROB  
ATOM   4387 HG22 ILE P 269      46.671 -28.580 -21.984  0.00  0.00      PROB  
ATOM   4388 HG23 ILE P 269      45.361 -27.262 -22.278  0.00  0.00      PROB  
ATOM   4389  CG1 ILE P 269      48.432 -27.487 -20.776  0.00  0.00      PROB  
ATOM   4390 HG11 ILE P 269      47.945 -28.053 -19.953  0.00  0.00      PROB  
ATOM   4391 HG12 ILE P 269      49.164 -26.821 -20.273  0.00  0.00      PROB  
ATOM   4392  CD  ILE P 269      49.213 -28.453 -21.724  0.00  0.00      PROB  
ATOM   4393  HD1 ILE P 269      49.943 -28.809 -20.967  0.00  0.00      PROB  
ATOM   4394  HD2 ILE P 269      48.613 -29.335 -22.033  0.00  0.00      PROB  
ATOM   4395  HD3 ILE P 269      49.793 -27.899 -22.492  0.00  0.00      PROB  
ATOM   4396  C   ILE P 269      46.795 -24.727 -23.033  0.00  0.00      PROB  
ATOM   4397  O   ILE P 269      46.294 -25.051 -24.109  0.00  0.00      PROB  
ATOM   4398  N   TYR P 270      46.474 -23.570 -22.399  0.00  0.00      PROB  
ATOM   4399  HN  TYR P 270      46.861 -23.251 -21.538  0.00  0.00      PROB  
ATOM   4400  CA  TYR P 270      45.592 -22.474 -22.953  0.00  0.00      PROB  
ATOM   4401  HA  TYR P 270      44.625 -22.915 -23.140  0.00  0.00      PROB  
ATOM   4402  CB  TYR P 270      45.343 -21.419 -21.886  0.00  0.00      PROB  
ATOM   4403  HB1 TYR P 270      46.297 -20.987 -21.513  0.00  0.00      PROB  
ATOM   4404  HB2 TYR P 270      45.104 -22.007 -20.974  0.00  0.00      PROB  
ATOM   4405  CG  TYR P 270      44.432 -20.285 -22.250  0.00  0.00      PROB  
ATOM   4406  CD1 TYR P 270      43.458 -20.268 -23.267  0.00  0.00      PROB  
ATOM   4407  HD1 TYR P 270      43.249 -21.015 -24.019  0.00  0.00      PROB  
ATOM   4408  CE1 TYR P 270      42.759 -19.086 -23.544  0.00  0.00      PROB  
ATOM   4409  HE1 TYR P 270      42.128 -19.017 -24.418  0.00  0.00      PROB  
ATOM   4410  CZ  TYR P 270      42.857 -17.984 -22.812  0.00  0.00      PROB  
ATOM   4411  OH  TYR P 270      42.132 -16.848 -23.079  0.00  0.00      PROB  
ATOM   4412  HH  TYR P 270      41.508 -17.158 -23.739  0.00  0.00      PROB  
ATOM   4413  CD2 TYR P 270      44.523 -19.082 -21.472  0.00  0.00      PROB  
ATOM   4414  HD2 TYR P 270      45.249 -18.973 -20.680  0.00  0.00      PROB  
ATOM   4415  CE2 TYR P 270      43.781 -17.971 -21.753  0.00  0.00      PROB  
ATOM   4416  HE2 TYR P 270      43.844 -17.174 -21.027  0.00  0.00      PROB  
ATOM   4417  C   TYR P 270      46.214 -21.898 -24.178  0.00  0.00      PROB  
ATOM   4418  O   TYR P 270      45.614 -21.819 -25.201  0.00  0.00      PROB  
ATOM   4419  N   ARG P 271      47.577 -21.529 -24.167  0.00  0.00      PROB  
ATOM   4420  HN  ARG P 271      48.046 -21.573 -23.288  0.00  0.00      PROB  
ATOM   4421  CA  ARG P 271      48.268 -20.947 -25.323  0.00  0.00      PROB  
ATOM   4422  HA  ARG P 271      47.680 -20.107 -25.663  0.00  0.00      PROB  
ATOM   4423  CB  ARG P 271      49.558 -20.435 -24.874  0.00  0.00      PROB  
ATOM   4424  HB1 ARG P 271      50.205 -21.195 -24.387  0.00  0.00      PROB  
ATOM   4425  HB2 ARG P 271      49.328 -19.654 -24.118  0.00  0.00      PROB  
ATOM   4426  CG  ARG P 271      50.354 -19.742 -25.973  0.00  0.00      PROB  
ATOM   4427  HG1 ARG P 271      50.801 -18.797 -25.597  0.00  0.00      PROB  
ATOM   4428  HG2 ARG P 271      49.706 -19.287 -26.752  0.00  0.00      PROB  
ATOM   4429  CD  ARG P 271      51.539 -20.530 -26.626  0.00  0.00      PROB  
ATOM   4430  HD1 ARG P 271      51.078 -21.402 -27.138  0.00  0.00      PROB  
ATOM   4431  HD2 ARG P 271      52.336 -20.834 -25.915  0.00  0.00      PROB  
ATOM   4432  NE  ARG P 271      52.198 -19.705 -27.679  0.00  0.00      PROB  
ATOM   4433  HE  ARG P 271      51.985 -18.728 -27.689  0.00  0.00      PROB  
ATOM   4434  CZ  ARG P 271      53.368 -19.945 -28.267  0.00  0.00      PROB  
ATOM   4435  NH1 ARG P 271      54.033 -20.986 -28.013  0.00  0.00      PROB  
ATOM   4436 HH11 ARG P 271      53.562 -21.654 -27.437  0.00  0.00      PROB  
ATOM   4437 HH12 ARG P 271      55.003 -20.950 -28.254  0.00  0.00      PROB  
ATOM   4438  NH2 ARG P 271      53.936 -18.982 -28.957  0.00  0.00      PROB  
ATOM   4439 HH21 ARG P 271      53.261 -18.473 -29.492  0.00  0.00      PROB  
ATOM   4440 HH22 ARG P 271      54.660 -19.308 -29.565  0.00  0.00      PROB  
ATOM   4441  C   ARG P 271      48.367 -21.827 -26.519  0.00  0.00      PROB  
ATOM   4442  O   ARG P 271      48.217 -21.312 -27.630  0.00  0.00      PROB  
ATOM   4443  N   ARG P 272      48.607 -23.114 -26.314  0.00  0.00      PROB  
ATOM   4444  HN  ARG P 272      48.657 -23.452 -25.377  0.00  0.00      PROB  
ATOM   4445  CA  ARG P 272      48.610 -23.984 -27.463  0.00  0.00      PROB  
ATOM   4446  HA  ARG P 272      49.257 -23.469 -28.158  0.00  0.00      PROB  
ATOM   4447  CB  ARG P 272      49.336 -25.351 -27.130  0.00  0.00      PROB  
ATOM   4448  HB1 ARG P 272      50.341 -25.207 -26.677  0.00  0.00      PROB  
ATOM   4449  HB2 ARG P 272      49.444 -25.920 -28.078  0.00  0.00      PROB  
ATOM   4450  CG  ARG P 272      48.638 -26.214 -26.093  0.00  0.00      PROB  
ATOM   4451  HG1 ARG P 272      47.619 -26.552 -26.380  0.00  0.00      PROB  
ATOM   4452  HG2 ARG P 272      48.463 -25.517 -25.246  0.00  0.00      PROB  
ATOM   4453  CD  ARG P 272      49.431 -27.491 -25.648  0.00  0.00      PROB  
ATOM   4454  HD1 ARG P 272      49.683 -27.950 -26.628  0.00  0.00      PROB  
ATOM   4455  HD2 ARG P 272      48.788 -28.063 -24.947  0.00  0.00      PROB  
ATOM   4456  NE  ARG P 272      50.588 -26.910 -24.884  0.00  0.00      PROB  
ATOM   4457  HE  ARG P 272      50.637 -25.928 -24.706  0.00  0.00      PROB  
ATOM   4458  CZ  ARG P 272      51.664 -27.609 -24.437  0.00  0.00      PROB  
ATOM   4459  NH1 ARG P 272      51.449 -28.901 -24.298  0.00  0.00      PROB  
ATOM   4460 HH11 ARG P 272      50.574 -29.325 -24.531  0.00  0.00      PROB  
ATOM   4461 HH12 ARG P 272      51.964 -29.405 -23.605  0.00  0.00      PROB  
ATOM   4462  NH2 ARG P 272      52.768 -27.042 -23.947  0.00  0.00      PROB  
ATOM   4463 HH21 ARG P 272      52.924 -26.079 -24.168  0.00  0.00      PROB  
ATOM   4464 HH22 ARG P 272      53.555 -27.522 -23.560  0.00  0.00      PROB  
ATOM   4465  C   ARG P 272      47.308 -24.157 -28.192  0.00  0.00      PROB  
ATOM   4466  O   ARG P 272      47.322 -24.234 -29.427  0.00  0.00      PROB  
ATOM   4467  N   TYR P 273      46.216 -24.326 -27.424  0.00  0.00      PROB  
ATOM   4468  HN  TYR P 273      46.326 -24.333 -26.434  0.00  0.00      PROB  
ATOM   4469  CA  TYR P 273      44.860 -24.355 -27.867  0.00  0.00      PROB  
ATOM   4470  HA  TYR P 273      44.776 -25.029 -28.707  0.00  0.00      PROB  
ATOM   4471  CB  TYR P 273      43.970 -24.822 -26.731  0.00  0.00      PROB  
ATOM   4472  HB1 TYR P 273      42.877 -24.653 -26.828  0.00  0.00      PROB  
ATOM   4473  HB2 TYR P 273      44.369 -24.321 -25.823  0.00  0.00      PROB  
ATOM   4474  CG  TYR P 273      43.988 -26.299 -26.346  0.00  0.00      PROB  
ATOM   4475  CD1 TYR P 273      43.689 -26.687 -25.105  0.00  0.00      PROB  
ATOM   4476  HD1 TYR P 273      43.480 -25.945 -24.349  0.00  0.00      PROB  
ATOM   4477  CE1 TYR P 273      43.814 -28.071 -24.771  0.00  0.00      PROB  
ATOM   4478  HE1 TYR P 273      43.684 -28.382 -23.745  0.00  0.00      PROB  
ATOM   4479  CZ  TYR P 273      44.104 -29.045 -25.702  0.00  0.00      PROB  
ATOM   4480  OH  TYR P 273      44.187 -30.412 -25.411  0.00  0.00      PROB  
ATOM   4481  HH  TYR P 273      44.272 -30.970 -26.187  0.00  0.00      PROB  
ATOM   4482  CD2 TYR P 273      44.246 -27.242 -27.426  0.00  0.00      PROB  
ATOM   4483  HD2 TYR P 273      44.202 -26.916 -28.454  0.00  0.00      PROB  
ATOM   4484  CE2 TYR P 273      44.315 -28.629 -27.040  0.00  0.00      PROB  
ATOM   4485  HE2 TYR P 273      44.482 -29.386 -27.793  0.00  0.00      PROB  
ATOM   4486  C   TYR P 273      44.499 -23.043 -28.553  0.00  0.00      PROB  
ATOM   4487  O   TYR P 273      43.967 -22.978 -29.659  0.00  0.00      PROB  
ATOM   4488  N   ALA P 274      44.810 -21.970 -27.959  0.00  0.00      PROB  
ATOM   4489  HN  ALA P 274      45.314 -22.054 -27.103  0.00  0.00      PROB  
ATOM   4490  CA  ALA P 274      44.631 -20.617 -28.422  0.00  0.00      PROB  
ATOM   4491  HA  ALA P 274      43.592 -20.548 -28.707  0.00  0.00      PROB  
ATOM   4492  CB  ALA P 274      45.010 -19.616 -27.332  0.00  0.00      PROB  
ATOM   4493  HB1 ALA P 274      44.427 -19.842 -26.413  0.00  0.00      PROB  
ATOM   4494  HB2 ALA P 274      46.096 -19.712 -27.119  0.00  0.00      PROB  
ATOM   4495  HB3 ALA P 274      44.874 -18.544 -27.591  0.00  0.00      PROB  
ATOM   4496  C   ALA P 274      45.386 -20.326 -29.636  0.00  0.00      PROB  
ATOM   4497  O   ALA P 274      44.801 -19.744 -30.562  0.00  0.00      PROB  
ATOM   4498  N   SER P 275      46.770 -20.643 -29.747  0.00  0.00      PROB  
ATOM   4499  HN  SER P 275      47.236 -20.908 -28.906  0.00  0.00      PROB  
ATOM   4500  CA  SER P 275      47.639 -20.289 -30.810  0.00  0.00      PROB  
ATOM   4501  HA  SER P 275      47.535 -19.233 -31.011  0.00  0.00      PROB  
ATOM   4502  CB  SER P 275      49.141 -20.599 -30.485  0.00  0.00      PROB  
ATOM   4503  HB1 SER P 275      49.243 -21.651 -30.143  0.00  0.00      PROB  
ATOM   4504  HB2 SER P 275      49.504 -19.870 -29.729  0.00  0.00      PROB  
ATOM   4505  OG  SER P 275      49.840 -20.465 -31.736  0.00  0.00      PROB  
ATOM   4506  HG1 SER P 275      49.996 -21.363 -32.036  0.00  0.00      PROB  
ATOM   4507  C   SER P 275      47.070 -21.023 -32.102  0.00  0.00      PROB  
ATOM   4508  O   SER P 275      46.820 -20.344 -33.091  0.00  0.00      PROB  
ATOM   4509  N   TYR P 276      46.903 -22.377 -32.039  0.00  0.00      PROB  
ATOM   4510  HN  TYR P 276      47.272 -22.770 -31.200  0.00  0.00      PROB  
ATOM   4511  CA  TYR P 276      46.204 -23.198 -32.972  0.00  0.00      PROB  
ATOM   4512  HA  TYR P 276      46.853 -23.355 -33.820  0.00  0.00      PROB  
ATOM   4513  CB  TYR P 276      45.934 -24.550 -32.215  0.00  0.00      PROB  
ATOM   4514  HB1 TYR P 276      45.578 -24.260 -31.203  0.00  0.00      PROB  
ATOM   4515  HB2 TYR P 276      46.758 -25.263 -32.001  0.00  0.00      PROB  
ATOM   4516  CG  TYR P 276      44.918 -25.358 -32.847  0.00  0.00      PROB  
ATOM   4517  CD1 TYR P 276      44.928 -25.855 -34.119  0.00  0.00      PROB  
ATOM   4518  HD1 TYR P 276      45.812 -25.818 -34.739  0.00  0.00      PROB  
ATOM   4519  CE1 TYR P 276      43.818 -26.439 -34.766  0.00  0.00      PROB  
ATOM   4520  HE1 TYR P 276      43.919 -26.727 -35.802  0.00  0.00      PROB  
ATOM   4521  CZ  TYR P 276      42.703 -26.686 -33.940  0.00  0.00      PROB  
ATOM   4522  OH  TYR P 276      41.642 -27.260 -34.630  0.00  0.00      PROB  
ATOM   4523  HH  TYR P 276      40.907 -27.239 -34.012  0.00  0.00      PROB  
ATOM   4524  CD2 TYR P 276      43.784 -25.691 -32.080  0.00  0.00      PROB  
ATOM   4525  HD2 TYR P 276      43.727 -25.344 -31.058  0.00  0.00      PROB  
ATOM   4526  CE2 TYR P 276      42.707 -26.336 -32.616  0.00  0.00      PROB  
ATOM   4527  HE2 TYR P 276      41.969 -26.696 -31.914  0.00  0.00      PROB  
ATOM   4528  C   TYR P 276      44.945 -22.568 -33.555  0.00  0.00      PROB  
ATOM   4529  O   TYR P 276      44.790 -22.373 -34.752  0.00  0.00      PROB  
ATOM   4530  N   TYR P 277      43.993 -22.095 -32.658  0.00  0.00      PROB  
ATOM   4531  HN  TYR P 277      44.041 -22.181 -31.666  0.00  0.00      PROB  
ATOM   4532  CA  TYR P 277      42.816 -21.329 -33.161  0.00  0.00      PROB  
ATOM   4533  HA  TYR P 277      42.424 -22.069 -33.842  0.00  0.00      PROB  
ATOM   4534  CB  TYR P 277      41.790 -20.993 -32.101  0.00  0.00      PROB  
ATOM   4535  HB1 TYR P 277      41.073 -20.200 -32.402  0.00  0.00      PROB  
ATOM   4536  HB2 TYR P 277      42.349 -20.526 -31.262  0.00  0.00      PROB  
ATOM   4537  CG  TYR P 277      41.026 -22.179 -31.661  0.00  0.00      PROB  
ATOM   4538  CD1 TYR P 277      40.365 -22.972 -32.702  0.00  0.00      PROB  
ATOM   4539  HD1 TYR P 277      40.313 -22.539 -33.690  0.00  0.00      PROB  
ATOM   4540  CE1 TYR P 277      39.768 -24.133 -32.353  0.00  0.00      PROB  
ATOM   4541  HE1 TYR P 277      39.218 -24.724 -33.070  0.00  0.00      PROB  
ATOM   4542  CZ  TYR P 277      39.881 -24.590 -31.034  0.00  0.00      PROB  
ATOM   4543  OH  TYR P 277      39.338 -25.897 -30.893  0.00  0.00      PROB  
ATOM   4544  HH  TYR P 277      39.239 -26.223 -31.790  0.00  0.00      PROB  
ATOM   4545  CD2 TYR P 277      40.992 -22.696 -30.328  0.00  0.00      PROB  
ATOM   4546  HD2 TYR P 277      41.549 -22.269 -29.508  0.00  0.00      PROB  
ATOM   4547  CE2 TYR P 277      40.555 -23.925 -30.025  0.00  0.00      PROB  
ATOM   4548  HE2 TYR P 277      40.606 -24.266 -29.002  0.00  0.00      PROB  
ATOM   4549  C   TYR P 277      43.158 -20.105 -33.948  0.00  0.00      PROB  
ATOM   4550  O   TYR P 277      42.740 -19.873 -35.113  0.00  0.00      PROB  
ATOM   4551  N   ASN P 278      44.092 -19.206 -33.440  0.00  0.00      PROB  
ATOM   4552  HN  ASN P 278      44.453 -19.355 -32.523  0.00  0.00      PROB  
ATOM   4553  CA  ASN P 278      44.568 -18.062 -34.209  0.00  0.00      PROB  
ATOM   4554  HA  ASN P 278      43.743 -17.425 -34.491  0.00  0.00      PROB  
ATOM   4555  CB  ASN P 278      45.582 -17.216 -33.422  0.00  0.00      PROB  
ATOM   4556  HB1 ASN P 278      46.181 -16.442 -33.948  0.00  0.00      PROB  
ATOM   4557  HB2 ASN P 278      46.437 -17.881 -33.177  0.00  0.00      PROB  
ATOM   4558  CG  ASN P 278      45.004 -16.379 -32.292  0.00  0.00      PROB  
ATOM   4559  OD1 ASN P 278      44.970 -15.168 -32.428  0.00  0.00      PROB  
ATOM   4560  ND2 ASN P 278      44.759 -17.015 -31.140  0.00  0.00      PROB  
ATOM   4561 HD21 ASN P 278      44.364 -16.459 -30.409  0.00  0.00      PROB  
ATOM   4562 HD22 ASN P 278      45.010 -17.983 -31.103  0.00  0.00      PROB  
ATOM   4563  C   ASN P 278      45.357 -18.351 -35.517  0.00  0.00      PROB  
ATOM   4564  O   ASN P 278      45.148 -17.659 -36.516  0.00  0.00      PROB  
ATOM   4565  N   GLN P 279      46.094 -19.509 -35.562  0.00  0.00      PROB  
ATOM   4566  HN  GLN P 279      46.260 -20.118 -34.790  0.00  0.00      PROB  
ATOM   4567  CA  GLN P 279      46.619 -19.957 -36.796  0.00  0.00      PROB  
ATOM   4568  HA  GLN P 279      47.137 -19.138 -37.272  0.00  0.00      PROB  
ATOM   4569  CB  GLN P 279      47.633 -21.158 -36.701  0.00  0.00      PROB  
ATOM   4570  HB1 GLN P 279      48.006 -21.283 -37.740  0.00  0.00      PROB  
ATOM   4571  HB2 GLN P 279      47.100 -22.102 -36.458  0.00  0.00      PROB  
ATOM   4572  CG  GLN P 279      48.910 -20.947 -35.776  0.00  0.00      PROB  
ATOM   4573  HG1 GLN P 279      49.670 -21.597 -36.261  0.00  0.00      PROB  
ATOM   4574  HG2 GLN P 279      48.637 -21.333 -34.771  0.00  0.00      PROB  
ATOM   4575  CD  GLN P 279      49.376 -19.526 -35.553  0.00  0.00      PROB  
ATOM   4576  OE1 GLN P 279      49.915 -18.865 -36.414  0.00  0.00      PROB  
ATOM   4577  NE2 GLN P 279      49.230 -19.007 -34.313  0.00  0.00      PROB  
ATOM   4578 HE21 GLN P 279      48.880 -19.619 -33.604  0.00  0.00      PROB  
ATOM   4579 HE22 GLN P 279      49.507 -18.056 -34.178  0.00  0.00      PROB  
ATOM   4580  C   GLN P 279      45.649 -20.362 -37.864  0.00  0.00      PROB  
ATOM   4581  O   GLN P 279      45.787 -19.978 -39.026  0.00  0.00      PROB  
ATOM   4582  N   LYS P 280      44.589 -21.171 -37.476  0.00  0.00      PROB  
ATOM   4583  HN  LYS P 280      44.659 -21.592 -36.575  0.00  0.00      PROB  
ATOM   4584  CA  LYS P 280      43.485 -21.334 -38.447  0.00  0.00      PROB  
ATOM   4585  HA  LYS P 280      43.889 -21.563 -39.423  0.00  0.00      PROB  
ATOM   4586  CB  LYS P 280      42.527 -22.544 -38.056  0.00  0.00      PROB  
ATOM   4587  HB1 LYS P 280      41.544 -22.589 -38.572  0.00  0.00      PROB  
ATOM   4588  HB2 LYS P 280      42.337 -22.313 -36.986  0.00  0.00      PROB  
ATOM   4589  CG  LYS P 280      43.278 -23.881 -38.103  0.00  0.00      PROB  
ATOM   4590  HG1 LYS P 280      42.750 -24.514 -37.358  0.00  0.00      PROB  
ATOM   4591  HG2 LYS P 280      44.348 -23.729 -37.843  0.00  0.00      PROB  
ATOM   4592  CD  LYS P 280      43.401 -24.463 -39.588  0.00  0.00      PROB  
ATOM   4593  HD1 LYS P 280      43.806 -23.721 -40.309  0.00  0.00      PROB  
ATOM   4594  HD2 LYS P 280      42.376 -24.746 -39.911  0.00  0.00      PROB  
ATOM   4595  CE  LYS P 280      44.264 -25.765 -39.612  0.00  0.00      PROB  
ATOM   4596  HE1 LYS P 280      44.050 -26.619 -38.934  0.00  0.00      PROB  
ATOM   4597  HE2 LYS P 280      45.288 -25.551 -39.239  0.00  0.00      PROB  
ATOM   4598  NZ  LYS P 280      44.274 -26.307 -40.941  0.00  0.00      PROB  
ATOM   4599  HZ1 LYS P 280      44.047 -25.547 -41.613  0.00  0.00      PROB  
ATOM   4600  HZ2 LYS P 280      45.241 -26.622 -41.156  0.00  0.00      PROB  
ATOM   4601  HZ3 LYS P 280      43.611 -27.090 -41.114  0.00  0.00      PROB  
ATOM   4602  C   LYS P 280      42.663 -20.102 -38.721  0.00  0.00      PROB  
ATOM   4603  O   LYS P 280      42.286 -19.739 -39.825  0.00  0.00      PROB  
ATOM   4604  N   ILE P 281      42.291 -19.259 -37.745  0.00  0.00      PROB  
ATOM   4605  HN  ILE P 281      42.426 -19.550 -36.801  0.00  0.00      PROB  
ATOM   4606  CA  ILE P 281      41.586 -18.018 -37.876  0.00  0.00      PROB  
ATOM   4607  HA  ILE P 281      40.600 -18.292 -38.221  0.00  0.00      PROB  
ATOM   4608  CB  ILE P 281      41.410 -17.382 -36.415  0.00  0.00      PROB  
ATOM   4609  HB  ILE P 281      42.291 -17.689 -35.813  0.00  0.00      PROB  
ATOM   4610  CG2 ILE P 281      41.151 -15.870 -36.362  0.00  0.00      PROB  
ATOM   4611 HG21 ILE P 281      40.747 -15.548 -35.379  0.00  0.00      PROB  
ATOM   4612 HG22 ILE P 281      42.148 -15.455 -36.625  0.00  0.00      PROB  
ATOM   4613 HG23 ILE P 281      40.322 -15.613 -37.056  0.00  0.00      PROB  
ATOM   4614  CG1 ILE P 281      40.201 -18.096 -35.683  0.00  0.00      PROB  
ATOM   4615 HG11 ILE P 281      40.217 -19.199 -35.815  0.00  0.00      PROB  
ATOM   4616 HG12 ILE P 281      39.224 -17.765 -36.095  0.00  0.00      PROB  
ATOM   4617  CD  ILE P 281      40.042 -17.835 -34.152  0.00  0.00      PROB  
ATOM   4618  HD1 ILE P 281      39.870 -16.743 -34.039  0.00  0.00      PROB  
ATOM   4619  HD2 ILE P 281      39.126 -18.394 -33.866  0.00  0.00      PROB  
ATOM   4620  HD3 ILE P 281      40.971 -18.149 -33.630  0.00  0.00      PROB  
ATOM   4621  C   ILE P 281      42.214 -17.030 -38.720  0.00  0.00      PROB  
ATOM   4622  O   ILE P 281      41.683 -16.666 -39.744  0.00  0.00      PROB  
ATOM   4623  N   ARG P 282      43.497 -16.674 -38.399  0.00  0.00      PROB  
ATOM   4624  HN  ARG P 282      43.868 -17.105 -37.580  0.00  0.00      PROB  
ATOM   4625  CA  ARG P 282      44.341 -15.718 -39.191  0.00  0.00      PROB  
ATOM   4626  HA  ARG P 282      43.574 -14.985 -39.395  0.00  0.00      PROB  
ATOM   4627  CB  ARG P 282      45.531 -15.150 -38.299  0.00  0.00      PROB  
ATOM   4628  HB1 ARG P 282      46.032 -14.359 -38.896  0.00  0.00      PROB  
ATOM   4629  HB2 ARG P 282      46.302 -15.846 -37.906  0.00  0.00      PROB  
ATOM   4630  CG  ARG P 282      45.163 -14.247 -37.104  0.00  0.00      PROB  
ATOM   4631  HG1 ARG P 282      46.069 -13.931 -36.544  0.00  0.00      PROB  
ATOM   4632  HG2 ARG P 282      44.422 -14.797 -36.485  0.00  0.00      PROB  
ATOM   4633  CD  ARG P 282      44.531 -12.876 -37.549  0.00  0.00      PROB  
ATOM   4634  HD1 ARG P 282      43.972 -12.942 -38.507  0.00  0.00      PROB  
ATOM   4635  HD2 ARG P 282      45.410 -12.200 -37.623  0.00  0.00      PROB  
ATOM   4636  NE  ARG P 282      43.730 -12.332 -36.415  0.00  0.00      PROB  
ATOM   4637  HE  ARG P 282      44.047 -12.594 -35.503  0.00  0.00      PROB  
ATOM   4638  CZ  ARG P 282      42.697 -11.571 -36.476  0.00  0.00      PROB  
ATOM   4639  NH1 ARG P 282      42.209 -11.156 -37.560  0.00  0.00      PROB  
ATOM   4640 HH11 ARG P 282      42.864 -10.935 -38.283  0.00  0.00      PROB  
ATOM   4641 HH12 ARG P 282      41.475 -10.489 -37.434  0.00  0.00      PROB  
ATOM   4642  NH2 ARG P 282      42.150 -11.171 -35.346  0.00  0.00      PROB  
ATOM   4643 HH21 ARG P 282      42.423 -11.700 -34.542  0.00  0.00      PROB  
ATOM   4644 HH22 ARG P 282      41.231 -10.778 -35.390  0.00  0.00      PROB  
ATOM   4645  C   ARG P 282      44.662 -16.280 -40.545  0.00  0.00      PROB  
ATOM   4646  O   ARG P 282      44.608 -15.582 -41.529  0.00  0.00      PROB  
ATOM   4647  N   SER P 283      44.924 -17.631 -40.688  0.00  0.00      PROB  
ATOM   4648  HN  SER P 283      44.939 -18.314 -39.962  0.00  0.00      PROB  
ATOM   4649  CA  SER P 283      45.164 -18.200 -42.018  0.00  0.00      PROB  
ATOM   4650  HA  SER P 283      45.892 -17.614 -42.560  0.00  0.00      PROB  
ATOM   4651  CB  SER P 283      45.644 -19.646 -42.122  0.00  0.00      PROB  
ATOM   4652  HB1 SER P 283      45.858 -19.911 -43.180  0.00  0.00      PROB  
ATOM   4653  HB2 SER P 283      44.874 -20.345 -41.731  0.00  0.00      PROB  
ATOM   4654  OG  SER P 283      46.771 -19.950 -41.333  0.00  0.00      PROB  
ATOM   4655  HG1 SER P 283      46.545 -19.953 -40.400  0.00  0.00      PROB  
ATOM   4656  C   SER P 283      43.825 -18.176 -42.898  0.00  0.00      PROB  
ATOM   4657  O   SER P 283      43.898 -17.766 -44.058  0.00  0.00      PROB  
ATOM   4658  N   ILE P 284      42.614 -18.500 -42.303  0.00  0.00      PROB  
ATOM   4659  HN  ILE P 284      42.508 -18.868 -41.383  0.00  0.00      PROB  
ATOM   4660  CA  ILE P 284      41.391 -18.227 -43.038  0.00  0.00      PROB  
ATOM   4661  HA  ILE P 284      41.587 -18.595 -44.034  0.00  0.00      PROB  
ATOM   4662  CB  ILE P 284      40.274 -19.071 -42.490  0.00  0.00      PROB  
ATOM   4663  HB  ILE P 284      40.229 -18.810 -41.411  0.00  0.00      PROB  
ATOM   4664  CG2 ILE P 284      38.906 -18.860 -43.162  0.00  0.00      PROB  
ATOM   4665 HG21 ILE P 284      38.132 -19.445 -42.620  0.00  0.00      PROB  
ATOM   4666 HG22 ILE P 284      38.689 -17.772 -43.099  0.00  0.00      PROB  
ATOM   4667 HG23 ILE P 284      38.888 -19.192 -44.222  0.00  0.00      PROB  
ATOM   4668  CG1 ILE P 284      40.592 -20.640 -42.679  0.00  0.00      PROB  
ATOM   4669 HG11 ILE P 284      40.059 -20.968 -43.597  0.00  0.00      PROB  
ATOM   4670 HG12 ILE P 284      41.636 -20.963 -42.878  0.00  0.00      PROB  
ATOM   4671  CD  ILE P 284      40.026 -21.373 -41.420  0.00  0.00      PROB  
ATOM   4672  HD1 ILE P 284      40.493 -21.184 -40.430  0.00  0.00      PROB  
ATOM   4673  HD2 ILE P 284      38.942 -21.225 -41.226  0.00  0.00      PROB  
ATOM   4674  HD3 ILE P 284      40.119 -22.455 -41.653  0.00  0.00      PROB  
ATOM   4675  C   ILE P 284      40.993 -16.754 -43.280  0.00  0.00      PROB  
ATOM   4676  O   ILE P 284      40.578 -16.340 -44.345  0.00  0.00      PROB  
ATOM   4677  N   ASN P 285      41.193 -15.826 -42.292  0.00  0.00      PROB  
ATOM   4678  HN  ASN P 285      41.466 -16.142 -41.386  0.00  0.00      PROB  
ATOM   4679  CA  ASN P 285      41.072 -14.405 -42.384  0.00  0.00      PROB  
ATOM   4680  HA  ASN P 285      40.082 -14.054 -42.632  0.00  0.00      PROB  
ATOM   4681  CB  ASN P 285      41.616 -13.680 -41.059  0.00  0.00      PROB  
ATOM   4682  HB1 ASN P 285      42.726 -13.735 -41.036  0.00  0.00      PROB  
ATOM   4683  HB2 ASN P 285      41.210 -14.186 -40.158  0.00  0.00      PROB  
ATOM   4684  CG  ASN P 285      41.168 -12.226 -41.001  0.00  0.00      PROB  
ATOM   4685  OD1 ASN P 285      39.949 -12.030 -41.059  0.00  0.00      PROB  
ATOM   4686  ND2 ASN P 285      42.076 -11.232 -40.922  0.00  0.00      PROB  
ATOM   4687 HD21 ASN P 285      41.789 -10.274 -40.928  0.00  0.00      PROB  
ATOM   4688 HD22 ASN P 285      42.999 -11.476 -40.625  0.00  0.00      PROB  
ATOM   4689  C   ASN P 285      41.838 -13.886 -43.561  0.00  0.00      PROB  
ATOM   4690  O   ASN P 285      41.288 -13.304 -44.478  0.00  0.00      PROB  
ATOM   4691  N   SER P 286      43.156 -14.212 -43.664  0.00  0.00      PROB  
ATOM   4692  HN  SER P 286      43.525 -14.759 -42.917  0.00  0.00      PROB  
ATOM   4693  CA  SER P 286      43.991 -13.907 -44.816  0.00  0.00      PROB  
ATOM   4694  HA  SER P 286      44.024 -12.828 -44.832  0.00  0.00      PROB  
ATOM   4695  CB  SER P 286      45.356 -14.575 -44.520  0.00  0.00      PROB  
ATOM   4696  HB1 SER P 286      45.272 -15.676 -44.402  0.00  0.00      PROB  
ATOM   4697  HB2 SER P 286      45.674 -14.252 -43.506  0.00  0.00      PROB  
ATOM   4698  OG  SER P 286      46.293 -14.246 -45.504  0.00  0.00      PROB  
ATOM   4699  HG1 SER P 286      46.217 -14.909 -46.195  0.00  0.00      PROB  
ATOM   4700  C   SER P 286      43.464 -14.442 -46.178  0.00  0.00      PROB  
ATOM   4701  O   SER P 286      43.553 -13.702 -47.182  0.00  0.00      PROB  
ATOM   4702  N   ASP P 287      42.871 -15.601 -46.239  0.00  0.00      PROB  
ATOM   4703  HN  ASP P 287      42.944 -16.231 -45.470  0.00  0.00      PROB  
ATOM   4704  CA  ASP P 287      42.206 -16.054 -47.449  0.00  0.00      PROB  
ATOM   4705  HA  ASP P 287      42.904 -15.962 -48.268  0.00  0.00      PROB  
ATOM   4706  CB  ASP P 287      41.807 -17.568 -47.412  0.00  0.00      PROB  
ATOM   4707  HB1 ASP P 287      41.258 -17.755 -48.360  0.00  0.00      PROB  
ATOM   4708  HB2 ASP P 287      41.154 -17.781 -46.539  0.00  0.00      PROB  
ATOM   4709  CG  ASP P 287      43.041 -18.460 -47.535  0.00  0.00      PROB  
ATOM   4710  OD1 ASP P 287      44.161 -17.963 -47.814  0.00  0.00      PROB  
ATOM   4711  OD2 ASP P 287      42.874 -19.733 -47.406  0.00  0.00      PROB  
ATOM   4712  C   ASP P 287      41.016 -15.156 -47.755  0.00  0.00      PROB  
ATOM   4713  O   ASP P 287      40.754 -14.773 -48.933  0.00  0.00      PROB  
ATOM   4714  N   ILE P 288      40.220 -14.804 -46.691  0.00  0.00      PROB  
ATOM   4715  HN  ILE P 288      40.412 -15.229 -45.810  0.00  0.00      PROB  
ATOM   4716  CA  ILE P 288      38.983 -13.929 -46.847  0.00  0.00      PROB  
ATOM   4717  HA  ILE P 288      38.346 -14.416 -47.570  0.00  0.00      PROB  
ATOM   4718  CB  ILE P 288      38.131 -13.762 -45.524  0.00  0.00      PROB  
ATOM   4719  HB  ILE P 288      38.742 -13.321 -44.707  0.00  0.00      PROB  
ATOM   4720  CG2 ILE P 288      36.973 -12.775 -45.768  0.00  0.00      PROB  
ATOM   4721 HG21 ILE P 288      36.499 -12.606 -44.777  0.00  0.00      PROB  
ATOM   4722 HG22 ILE P 288      37.386 -11.772 -46.009  0.00  0.00      PROB  
ATOM   4723 HG23 ILE P 288      36.245 -13.181 -46.503  0.00  0.00      PROB  
ATOM   4724  CG1 ILE P 288      37.513 -15.133 -45.147  0.00  0.00      PROB  
ATOM   4725 HG11 ILE P 288      38.349 -15.772 -44.791  0.00  0.00      PROB  
ATOM   4726 HG12 ILE P 288      37.055 -15.545 -46.072  0.00  0.00      PROB  
ATOM   4727  CD  ILE P 288      36.424 -15.085 -44.076  0.00  0.00      PROB  
ATOM   4728  HD1 ILE P 288      36.264 -16.140 -43.765  0.00  0.00      PROB  
ATOM   4729  HD2 ILE P 288      36.846 -14.466 -43.255  0.00  0.00      PROB  
ATOM   4730  HD3 ILE P 288      35.405 -14.747 -44.362  0.00  0.00      PROB  
ATOM   4731  C   ILE P 288      39.415 -12.563 -47.343  0.00  0.00      PROB  
ATOM   4732  O   ILE P 288      38.834 -12.091 -48.292  0.00  0.00      PROB  
ATOM   4733  N   ASN P 289      40.441 -11.904 -46.770  0.00  0.00      PROB  
ATOM   4734  HN  ASN P 289      40.775 -12.201 -45.879  0.00  0.00      PROB  
ATOM   4735  CA  ASN P 289      40.967 -10.581 -47.165  0.00  0.00      PROB  
ATOM   4736  HA  ASN P 289      40.152  -9.880 -47.059  0.00  0.00      PROB  
ATOM   4737  CB  ASN P 289      42.214 -10.350 -46.196  0.00  0.00      PROB  
ATOM   4738  HB1 ASN P 289      42.615  -9.338 -46.421  0.00  0.00      PROB  
ATOM   4739  HB2 ASN P 289      42.925 -11.178 -46.403  0.00  0.00      PROB  
ATOM   4740  CG  ASN P 289      41.832 -10.239 -44.713  0.00  0.00      PROB  
ATOM   4741  OD1 ASN P 289      40.700  -9.902 -44.348  0.00  0.00      PROB  
ATOM   4742  ND2 ASN P 289      42.833 -10.239 -43.845  0.00  0.00      PROB  
ATOM   4743 HD21 ASN P 289      42.693  -9.769 -42.973  0.00  0.00      PROB  
ATOM   4744 HD22 ASN P 289      43.779 -10.380 -44.135  0.00  0.00      PROB  
ATOM   4745  C   ASN P 289      41.342 -10.464 -48.616  0.00  0.00      PROB  
ATOM   4746  O   ASN P 289      40.726  -9.697 -49.426  0.00  0.00      PROB  
ATOM   4747  N   ALA P 290      42.349 -11.290 -48.962  0.00  0.00      PROB  
ATOM   4748  HN  ALA P 290      42.780 -11.860 -48.266  0.00  0.00      PROB  
ATOM   4749  CA  ALA P 290      42.924 -11.500 -50.295  0.00  0.00      PROB  
ATOM   4750  HA  ALA P 290      43.314 -10.570 -50.682  0.00  0.00      PROB  
ATOM   4751  CB  ALA P 290      44.153 -12.403 -50.205  0.00  0.00      PROB  
ATOM   4752  HB1 ALA P 290      44.961 -11.909 -49.625  0.00  0.00      PROB  
ATOM   4753  HB2 ALA P 290      43.938 -13.307 -49.596  0.00  0.00      PROB  
ATOM   4754  HB3 ALA P 290      44.476 -12.726 -51.218  0.00  0.00      PROB  
ATOM   4755  C   ALA P 290      41.918 -11.950 -51.399  0.00  0.00      PROB  
ATOM   4756  O   ALA P 290      42.041 -11.464 -52.477  0.00  0.00      PROB  
ATOM   4757  N   LYS P 291      40.859 -12.740 -51.063  0.00  0.00      PROB  
ATOM   4758  HN  LYS P 291      40.737 -12.936 -50.093  0.00  0.00      PROB  
ATOM   4759  CA  LYS P 291      39.688 -13.024 -51.942  0.00  0.00      PROB  
ATOM   4760  HA  LYS P 291      39.958 -13.457 -52.894  0.00  0.00      PROB  
ATOM   4761  CB  LYS P 291      38.768 -14.037 -51.200  0.00  0.00      PROB  
ATOM   4762  HB1 LYS P 291      38.469 -13.663 -50.198  0.00  0.00      PROB  
ATOM   4763  HB2 LYS P 291      39.228 -15.034 -51.027  0.00  0.00      PROB  
ATOM   4764  CG  LYS P 291      37.466 -14.419 -52.028  0.00  0.00      PROB  
ATOM   4765  HG1 LYS P 291      36.830 -13.516 -52.142  0.00  0.00      PROB  
ATOM   4766  HG2 LYS P 291      36.852 -15.161 -51.475  0.00  0.00      PROB  
ATOM   4767  CD  LYS P 291      37.774 -15.068 -53.441  0.00  0.00      PROB  
ATOM   4768  HD1 LYS P 291      38.215 -14.208 -53.990  0.00  0.00      PROB  
ATOM   4769  HD2 LYS P 291      36.785 -15.442 -53.779  0.00  0.00      PROB  
ATOM   4770  CE  LYS P 291      38.789 -16.217 -53.329  0.00  0.00      PROB  
ATOM   4771  HE1 LYS P 291      38.277 -17.031 -52.773  0.00  0.00      PROB  
ATOM   4772  HE2 LYS P 291      39.755 -15.934 -52.860  0.00  0.00      PROB  
ATOM   4773  NZ  LYS P 291      39.102 -16.745 -54.685  0.00  0.00      PROB  
ATOM   4774  HZ1 LYS P 291      39.811 -17.506 -54.648  0.00  0.00      PROB  
ATOM   4775  HZ2 LYS P 291      38.282 -17.256 -55.070  0.00  0.00      PROB  
ATOM   4776  HZ3 LYS P 291      39.404 -15.991 -55.334  0.00  0.00      PROB  
ATOM   4777  C   LYS P 291      38.858 -11.864 -52.362  0.00  0.00      PROB  
ATOM   4778  O   LYS P 291      38.672 -11.578 -53.559  0.00  0.00      PROB  
ATOM   4779  N   MET P 292      38.376 -11.147 -51.354  0.00  0.00      PROB  
ATOM   4780  HN  MET P 292      38.612 -11.430 -50.427  0.00  0.00      PROB  
ATOM   4781  CA  MET P 292      37.684  -9.818 -51.383  0.00  0.00      PROB  
ATOM   4782  HA  MET P 292      36.789  -9.903 -51.981  0.00  0.00      PROB  
ATOM   4783  CB  MET P 292      37.297  -9.269 -49.928  0.00  0.00      PROB  
ATOM   4784  HB1 MET P 292      38.163  -9.479 -49.264  0.00  0.00      PROB  
ATOM   4785  HB2 MET P 292      36.426  -9.886 -49.621  0.00  0.00      PROB  
ATOM   4786  CG  MET P 292      36.988  -7.776 -49.916  0.00  0.00      PROB  
ATOM   4787  HG1 MET P 292      36.112  -7.528 -50.552  0.00  0.00      PROB  
ATOM   4788  HG2 MET P 292      37.884  -7.192 -50.215  0.00  0.00      PROB  
ATOM   4789  SD  MET P 292      36.366  -7.153 -48.314  0.00  0.00      PROB  
ATOM   4790  CE  MET P 292      34.651  -7.846 -48.291  0.00  0.00      PROB  
ATOM   4791  HE1 MET P 292      34.040  -7.400 -49.105  0.00  0.00      PROB  
ATOM   4792  HE2 MET P 292      34.643  -8.956 -48.346  0.00  0.00      PROB  
ATOM   4793  HE3 MET P 292      34.280  -7.540 -47.290  0.00  0.00      PROB  
ATOM   4794  C   MET P 292      38.477  -8.780 -52.160  0.00  0.00      PROB  
ATOM   4795  O   MET P 292      37.887  -8.050 -52.973  0.00  0.00      PROB  
ATOM   4796  N   ASN P 293      39.787  -8.645 -51.917  0.00  0.00      PROB  
ATOM   4797  HN  ASN P 293      40.075  -9.111 -51.084  0.00  0.00      PROB  
ATOM   4798  CA  ASN P 293      40.719  -7.817 -52.651  0.00  0.00      PROB  
ATOM   4799  HA  ASN P 293      40.313  -6.818 -52.595  0.00  0.00      PROB  
ATOM   4800  CB  ASN P 293      42.072  -7.949 -51.896  0.00  0.00      PROB  
ATOM   4801  HB1 ASN P 293      42.489  -8.904 -52.282  0.00  0.00      PROB  
ATOM   4802  HB2 ASN P 293      41.849  -7.930 -50.807  0.00  0.00      PROB  
ATOM   4803  CG  ASN P 293      42.968  -6.731 -52.172  0.00  0.00      PROB  
ATOM   4804  OD1 ASN P 293      43.537  -6.575 -53.259  0.00  0.00      PROB  
ATOM   4805  ND2 ASN P 293      43.312  -5.989 -51.131  0.00  0.00      PROB  
ATOM   4806 HD21 ASN P 293      44.229  -5.619 -51.280  0.00  0.00      PROB  
ATOM   4807 HD22 ASN P 293      42.897  -6.179 -50.242  0.00  0.00      PROB  
ATOM   4808  C   ASN P 293      40.930  -8.116 -54.111  0.00  0.00      PROB  
ATOM   4809  O   ASN P 293      40.910  -7.244 -54.935  0.00  0.00      PROB  
ATOM   4810  N   GLU P 294      40.984  -9.421 -54.477  0.00  0.00      PROB  
ATOM   4811  HN  GLU P 294      40.999 -10.116 -53.763  0.00  0.00      PROB  
ATOM   4812  CA  GLU P 294      40.978  -9.700 -55.865  0.00  0.00      PROB  
ATOM   4813  HA  GLU P 294      41.725  -9.067 -56.321  0.00  0.00      PROB  
ATOM   4814  CB  GLU P 294      41.609 -11.104 -56.087  0.00  0.00      PROB  
ATOM   4815  HB1 GLU P 294      41.001 -11.889 -55.588  0.00  0.00      PROB  
ATOM   4816  HB2 GLU P 294      42.603 -10.992 -55.604  0.00  0.00      PROB  
ATOM   4817  CG  GLU P 294      41.855 -11.460 -57.581  0.00  0.00      PROB  
ATOM   4818  HG1 GLU P 294      42.041 -10.528 -58.158  0.00  0.00      PROB  
ATOM   4819  HG2 GLU P 294      40.907 -11.883 -57.978  0.00  0.00      PROB  
ATOM   4820  CD  GLU P 294      42.917 -12.470 -57.724  0.00  0.00      PROB  
ATOM   4821  OE1 GLU P 294      42.659 -13.679 -57.410  0.00  0.00      PROB  
ATOM   4822  OE2 GLU P 294      44.085 -12.102 -57.996  0.00  0.00      PROB  
ATOM   4823  C   GLU P 294      39.588  -9.571 -56.531  0.00  0.00      PROB  
ATOM   4824  O   GLU P 294      39.508  -9.225 -57.688  0.00  0.00      PROB  
ATOM   4825  N   SER P 295      38.537  -9.851 -55.737  0.00  0.00      PROB  
ATOM   4826  HN  SER P 295      38.613 -10.191 -54.803  0.00  0.00      PROB  
ATOM   4827  CA  SER P 295      37.151  -9.568 -56.129  0.00  0.00      PROB  
ATOM   4828  HA  SER P 295      36.975 -10.010 -57.099  0.00  0.00      PROB  
ATOM   4829  CB  SER P 295      36.113 -10.161 -55.047  0.00  0.00      PROB  
ATOM   4830  HB1 SER P 295      35.021 -10.015 -55.187  0.00  0.00      PROB  
ATOM   4831  HB2 SER P 295      36.393  -9.599 -54.130  0.00  0.00      PROB  
ATOM   4832  OG  SER P 295      36.248 -11.580 -54.831  0.00  0.00      PROB  
ATOM   4833  HG1 SER P 295      37.136 -11.703 -54.487  0.00  0.00      PROB  
ATOM   4834  C   SER P 295      36.847  -8.121 -56.386  0.00  0.00      PROB  
ATOM   4835  O   SER P 295      36.438  -7.853 -57.491  0.00  0.00      PROB  
ATOM   4836  N   ILE P 296      37.288  -7.180 -55.498  0.00  0.00      PROB  
ATOM   4837  HN  ILE P 296      37.742  -7.574 -54.702  0.00  0.00      PROB  
ATOM   4838  CA  ILE P 296      37.073  -5.770 -55.590  0.00  0.00      PROB  
ATOM   4839  HA  ILE P 296      36.067  -5.666 -55.966  0.00  0.00      PROB  
ATOM   4840  CB  ILE P 296      37.217  -5.119 -54.153  0.00  0.00      PROB  
ATOM   4841  HB  ILE P 296      38.203  -5.476 -53.784  0.00  0.00      PROB  
ATOM   4842  CG2 ILE P 296      37.312  -3.594 -54.244  0.00  0.00      PROB  
ATOM   4843 HG21 ILE P 296      36.310  -3.275 -54.602  0.00  0.00      PROB  
ATOM   4844 HG22 ILE P 296      37.463  -3.133 -53.244  0.00  0.00      PROB  
ATOM   4845 HG23 ILE P 296      38.022  -3.193 -54.999  0.00  0.00      PROB  
ATOM   4846  CG1 ILE P 296      36.005  -5.544 -53.317  0.00  0.00      PROB  
ATOM   4847 HG11 ILE P 296      35.799  -6.633 -53.242  0.00  0.00      PROB  
ATOM   4848 HG12 ILE P 296      35.053  -5.110 -53.692  0.00  0.00      PROB  
ATOM   4849  CD  ILE P 296      36.164  -5.029 -51.855  0.00  0.00      PROB  
ATOM   4850  HD1 ILE P 296      37.198  -5.140 -51.465  0.00  0.00      PROB  
ATOM   4851  HD2 ILE P 296      35.735  -4.005 -51.829  0.00  0.00      PROB  
ATOM   4852  HD3 ILE P 296      35.555  -5.719 -51.233  0.00  0.00      PROB  
ATOM   4853  C   ILE P 296      37.863  -5.115 -56.675  0.00  0.00      PROB  
ATOM   4854  O   ILE P 296      37.311  -4.326 -57.376  0.00  0.00      PROB  
ATOM   4855  N   GLN P 297      39.072  -5.619 -57.027  0.00  0.00      PROB  
ATOM   4856  HN  GLN P 297      39.600  -6.287 -56.509  0.00  0.00      PROB  
ATOM   4857  CA  GLN P 297      39.776  -5.194 -58.220  0.00  0.00      PROB  
ATOM   4858  HA  GLN P 297      39.649  -4.148 -58.457  0.00  0.00      PROB  
ATOM   4859  CB  GLN P 297      41.220  -5.667 -58.132  0.00  0.00      PROB  
ATOM   4860  HB1 GLN P 297      41.705  -5.629 -59.130  0.00  0.00      PROB  
ATOM   4861  HB2 GLN P 297      41.139  -6.736 -57.838  0.00  0.00      PROB  
ATOM   4862  CG  GLN P 297      41.947  -4.899 -56.969  0.00  0.00      PROB  
ATOM   4863  HG1 GLN P 297      41.483  -4.942 -55.960  0.00  0.00      PROB  
ATOM   4864  HG2 GLN P 297      42.075  -3.838 -57.271  0.00  0.00      PROB  
ATOM   4865  CD  GLN P 297      43.328  -5.445 -56.839  0.00  0.00      PROB  
ATOM   4866  OE1 GLN P 297      43.832  -6.388 -57.481  0.00  0.00      PROB  
ATOM   4867  NE2 GLN P 297      44.136  -4.772 -55.964  0.00  0.00      PROB  
ATOM   4868 HE21 GLN P 297      45.075  -5.101 -55.867  0.00  0.00      PROB  
ATOM   4869 HE22 GLN P 297      43.734  -3.996 -55.478  0.00  0.00      PROB  
ATOM   4870  C   GLN P 297      39.236  -5.862 -59.441  0.00  0.00      PROB  
ATOM   4871  O   GLN P 297      39.562  -5.309 -60.542  0.00  0.00      PROB  
ATOM   4872  N   GLY P 298      38.471  -6.909 -59.396  0.00  0.00      PROB  
ATOM   4873  HN  GLY P 298      38.052  -7.219 -58.546  0.00  0.00      PROB  
ATOM   4874  CA  GLY P 298      38.238  -7.817 -60.545  0.00  0.00      PROB  
ATOM   4875  HA1 GLY P 298      38.622  -8.815 -60.390  0.00  0.00      PROB  
ATOM   4876  HA2 GLY P 298      38.644  -7.497 -61.494  0.00  0.00      PROB  
ATOM   4877  C   GLY P 298      36.745  -7.946 -60.845  0.00  0.00      PROB  
ATOM   4878  O   GLY P 298      36.300  -8.668 -61.759  0.00  0.00      PROB  
ATOM   4879  N   MET P 299      35.885  -7.264 -60.088  0.00  0.00      PROB  
ATOM   4880  HN  MET P 299      36.307  -6.740 -59.352  0.00  0.00      PROB  
ATOM   4881  CA  MET P 299      34.436  -7.356 -60.025  0.00  0.00      PROB  
ATOM   4882  HA  MET P 299      34.131  -8.370 -59.812  0.00  0.00      PROB  
ATOM   4883  CB  MET P 299      33.876  -6.374 -58.850  0.00  0.00      PROB  
ATOM   4884  HB1 MET P 299      34.246  -6.871 -57.928  0.00  0.00      PROB  
ATOM   4885  HB2 MET P 299      32.772  -6.490 -58.904  0.00  0.00      PROB  
ATOM   4886  CG  MET P 299      34.231  -4.948 -58.921  0.00  0.00      PROB  
ATOM   4887  HG1 MET P 299      35.296  -4.859 -59.225  0.00  0.00      PROB  
ATOM   4888  HG2 MET P 299      34.222  -4.614 -57.862  0.00  0.00      PROB  
ATOM   4889  SD  MET P 299      33.027  -3.910 -59.730  0.00  0.00      PROB  
ATOM   4890  CE  MET P 299      31.969  -3.895 -58.223  0.00  0.00      PROB  
ATOM   4891  HE1 MET P 299      31.647  -4.925 -57.958  0.00  0.00      PROB  
ATOM   4892  HE2 MET P 299      32.453  -3.372 -57.371  0.00  0.00      PROB  
ATOM   4893  HE3 MET P 299      31.071  -3.258 -58.371  0.00  0.00      PROB  
ATOM   4894  C   MET P 299      33.789  -7.109 -61.416  0.00  0.00      PROB  
ATOM   4895  O   MET P 299      32.864  -7.846 -61.757  0.00  0.00      PROB  
ATOM   4896  N   THR P 300      34.288  -6.189 -62.233  0.00  0.00      PROB  
ATOM   4897  HN  THR P 300      35.044  -5.602 -61.953  0.00  0.00      PROB  
ATOM   4898  CA  THR P 300      33.888  -6.026 -63.561  0.00  0.00      PROB  
ATOM   4899  HA  THR P 300      32.847  -5.789 -63.397  0.00  0.00      PROB  
ATOM   4900  CB  THR P 300      34.404  -4.768 -64.289  0.00  0.00      PROB  
ATOM   4901  HB  THR P 300      34.058  -4.589 -65.329  0.00  0.00      PROB  
ATOM   4902  OG1 THR P 300      35.771  -4.551 -64.161  0.00  0.00      PROB  
ATOM   4903  HG1 THR P 300      36.003  -4.602 -63.231  0.00  0.00      PROB  
ATOM   4904  CG2 THR P 300      33.834  -3.483 -63.521  0.00  0.00      PROB  
ATOM   4905 HG21 THR P 300      34.330  -3.355 -62.535  0.00  0.00      PROB  
ATOM   4906 HG22 THR P 300      34.182  -2.622 -64.132  0.00  0.00      PROB  
ATOM   4907 HG23 THR P 300      32.734  -3.569 -63.397  0.00  0.00      PROB  
ATOM   4908  C   THR P 300      33.952  -7.303 -64.443  0.00  0.00      PROB  
ATOM   4909  O   THR P 300      32.945  -7.653 -65.044  0.00  0.00      PROB  
ATOM   4910  N   ILE P 301      35.055  -8.002 -64.461  0.00  0.00      PROB  
ATOM   4911  HN  ILE P 301      35.871  -7.733 -63.956  0.00  0.00      PROB  
ATOM   4912  CA  ILE P 301      35.208  -9.303 -65.184  0.00  0.00      PROB  
ATOM   4913  HA  ILE P 301      34.912  -9.130 -66.208  0.00  0.00      PROB  
ATOM   4914  CB  ILE P 301      36.647  -9.783 -65.161  0.00  0.00      PROB  
ATOM   4915  HB  ILE P 301      36.875 -10.079 -64.115  0.00  0.00      PROB  
ATOM   4916  CG2 ILE P 301      36.827 -11.086 -65.929  0.00  0.00      PROB  
ATOM   4917 HG21 ILE P 301      37.902 -11.363 -65.976  0.00  0.00      PROB  
ATOM   4918 HG22 ILE P 301      36.243 -11.898 -65.446  0.00  0.00      PROB  
ATOM   4919 HG23 ILE P 301      36.499 -10.975 -66.985  0.00  0.00      PROB  
ATOM   4920  CG1 ILE P 301      37.569  -8.707 -65.662  0.00  0.00      PROB  
ATOM   4921 HG11 ILE P 301      38.502  -9.310 -65.692  0.00  0.00      PROB  
ATOM   4922 HG12 ILE P 301      37.795  -7.967 -64.864  0.00  0.00      PROB  
ATOM   4923  CD  ILE P 301      37.264  -8.079 -67.017  0.00  0.00      PROB  
ATOM   4924  HD1 ILE P 301      36.211  -7.748 -66.889  0.00  0.00      PROB  
ATOM   4925  HD2 ILE P 301      37.831  -7.237 -67.467  0.00  0.00      PROB  
ATOM   4926  HD3 ILE P 301      37.273  -8.786 -67.875  0.00  0.00      PROB  
ATOM   4927  C   ILE P 301      34.197 -10.395 -64.628  0.00  0.00      PROB  
ATOM   4928  O   ILE P 301      33.379 -11.083 -65.319  0.00  0.00      PROB  
ATOM   4929  N   ILE P 302      34.060 -10.457 -63.285  0.00  0.00      PROB  
ATOM   4930  HN  ILE P 302      34.597  -9.894 -62.661  0.00  0.00      PROB  
ATOM   4931  CA  ILE P 302      33.219 -11.426 -62.581  0.00  0.00      PROB  
ATOM   4932  HA  ILE P 302      33.480 -12.441 -62.843  0.00  0.00      PROB  
ATOM   4933  CB  ILE P 302      33.381 -11.324 -61.068  0.00  0.00      PROB  
ATOM   4934  HB  ILE P 302      33.128 -10.304 -60.707  0.00  0.00      PROB  
ATOM   4935  CG2 ILE P 302      32.428 -12.296 -60.336  0.00  0.00      PROB  
ATOM   4936 HG21 ILE P 302      32.914 -13.282 -60.179  0.00  0.00      PROB  
ATOM   4937 HG22 ILE P 302      32.268 -11.895 -59.312  0.00  0.00      PROB  
ATOM   4938 HG23 ILE P 302      31.374 -12.252 -60.684  0.00  0.00      PROB  
ATOM   4939  CG1 ILE P 302      34.825 -11.598 -60.611  0.00  0.00      PROB  
ATOM   4940 HG11 ILE P 302      35.530 -10.832 -60.999  0.00  0.00      PROB  
ATOM   4941 HG12 ILE P 302      35.236 -12.524 -61.067  0.00  0.00      PROB  
ATOM   4942  CD  ILE P 302      35.052 -11.534 -59.094  0.00  0.00      PROB  
ATOM   4943  HD1 ILE P 302      34.308 -12.132 -58.526  0.00  0.00      PROB  
ATOM   4944  HD2 ILE P 302      36.085 -11.792 -58.775  0.00  0.00      PROB  
ATOM   4945  HD3 ILE P 302      34.896 -10.476 -58.792  0.00  0.00      PROB  
ATOM   4946  C   ILE P 302      31.681 -11.236 -63.009  0.00  0.00      PROB  
ATOM   4947  O   ILE P 302      30.985 -12.190 -63.367  0.00  0.00      PROB  
ATOM   4948  N   GLN P 303      31.167  -9.963 -63.001  0.00  0.00      PROB  
ATOM   4949  HN  GLN P 303      31.634  -9.149 -62.665  0.00  0.00      PROB  
ATOM   4950  CA  GLN P 303      29.874  -9.572 -63.441  0.00  0.00      PROB  
ATOM   4951  HA  GLN P 303      29.141 -10.190 -62.943  0.00  0.00      PROB  
ATOM   4952  CB  GLN P 303      29.630  -8.107 -63.120  0.00  0.00      PROB  
ATOM   4953  HB1 GLN P 303      28.775  -7.826 -63.771  0.00  0.00      PROB  
ATOM   4954  HB2 GLN P 303      30.540  -7.568 -63.458  0.00  0.00      PROB  
ATOM   4955  CG  GLN P 303      29.369  -7.684 -61.607  0.00  0.00      PROB  
ATOM   4956  HG1 GLN P 303      28.505  -6.989 -61.672  0.00  0.00      PROB  
ATOM   4957  HG2 GLN P 303      30.252  -7.062 -61.347  0.00  0.00      PROB  
ATOM   4958  CD  GLN P 303      29.196  -8.765 -60.657  0.00  0.00      PROB  
ATOM   4959  OE1 GLN P 303      28.096  -9.171 -60.300  0.00  0.00      PROB  
ATOM   4960  NE2 GLN P 303      30.340  -9.262 -60.119  0.00  0.00      PROB  
ATOM   4961 HE21 GLN P 303      30.383  -9.721 -59.231  0.00  0.00      PROB  
ATOM   4962 HE22 GLN P 303      31.189  -9.021 -60.589  0.00  0.00      PROB  
ATOM   4963  C   GLN P 303      29.712  -9.855 -64.952  0.00  0.00      PROB  
ATOM   4964  O   GLN P 303      28.653 -10.240 -65.442  0.00  0.00      PROB  
ATOM   4965  N   ALA P 304      30.731  -9.648 -65.800  0.00  0.00      PROB  
ATOM   4966  HN  ALA P 304      31.626  -9.374 -65.458  0.00  0.00      PROB  
ATOM   4967  CA  ALA P 304      30.689  -9.883 -67.192  0.00  0.00      PROB  
ATOM   4968  HA  ALA P 304      29.890  -9.311 -67.638  0.00  0.00      PROB  
ATOM   4969  CB  ALA P 304      32.000  -9.283 -67.817  0.00  0.00      PROB  
ATOM   4970  HB1 ALA P 304      32.105  -8.219 -67.515  0.00  0.00      PROB  
ATOM   4971  HB2 ALA P 304      32.940  -9.811 -67.545  0.00  0.00      PROB  
ATOM   4972  HB3 ALA P 304      31.847  -9.295 -68.917  0.00  0.00      PROB  
ATOM   4973  C   ALA P 304      30.509 -11.327 -67.531  0.00  0.00      PROB  
ATOM   4974  O   ALA P 304      29.766 -11.650 -68.448  0.00  0.00      PROB  
ATOM   4975  N   PHE P 305      31.166 -12.245 -66.844  0.00  0.00      PROB  
ATOM   4976  HN  PHE P 305      31.742 -11.909 -66.103  0.00  0.00      PROB  
ATOM   4977  CA  PHE P 305      31.108 -13.689 -67.192  0.00  0.00      PROB  
ATOM   4978  HA  PHE P 305      30.865 -13.881 -68.226  0.00  0.00      PROB  
ATOM   4979  CB  PHE P 305      32.436 -14.379 -66.871  0.00  0.00      PROB  
ATOM   4980  HB1 PHE P 305      32.396 -15.464 -66.638  0.00  0.00      PROB  
ATOM   4981  HB2 PHE P 305      32.831 -13.940 -65.930  0.00  0.00      PROB  
ATOM   4982  CG  PHE P 305      33.448 -14.308 -68.015  0.00  0.00      PROB  
ATOM   4983  CD1 PHE P 305      33.515 -15.385 -68.955  0.00  0.00      PROB  
ATOM   4984  HD1 PHE P 305      32.783 -16.148 -68.735  0.00  0.00      PROB  
ATOM   4985  CE1 PHE P 305      34.380 -15.413 -69.992  0.00  0.00      PROB  
ATOM   4986  HE1 PHE P 305      34.286 -16.089 -70.829  0.00  0.00      PROB  
ATOM   4987  CZ  PHE P 305      35.359 -14.402 -70.030  0.00  0.00      PROB  
ATOM   4988  HZ  PHE P 305      36.214 -14.452 -70.688  0.00  0.00      PROB  
ATOM   4989  CD2 PHE P 305      34.382 -13.339 -68.124  0.00  0.00      PROB  
ATOM   4990  HD2 PHE P 305      34.287 -12.590 -67.351  0.00  0.00      PROB  
ATOM   4991  CE2 PHE P 305      35.420 -13.379 -69.063  0.00  0.00      PROB  
ATOM   4992  HE2 PHE P 305      36.160 -12.603 -68.933  0.00  0.00      PROB  
ATOM   4993  C   PHE P 305      30.078 -14.416 -66.396  0.00  0.00      PROB  
ATOM   4994  O   PHE P 305      29.979 -15.629 -66.455  0.00  0.00      PROB  
ATOM   4995  N   ARG P 306      29.312 -13.627 -65.525  0.00  0.00      PROB  
ATOM   4996  HN  ARG P 306      29.401 -12.662 -65.756  0.00  0.00      PROB  
ATOM   4997  CA  ARG P 306      28.311 -14.155 -64.608  0.00  0.00      PROB  
ATOM   4998  HA  ARG P 306      28.093 -13.310 -63.971  0.00  0.00      PROB  
ATOM   4999  CB  ARG P 306      27.028 -14.572 -65.184  0.00  0.00      PROB  
ATOM   5000  HB1 ARG P 306      26.371 -15.002 -64.398  0.00  0.00      PROB  
ATOM   5001  HB2 ARG P 306      27.253 -15.360 -65.935  0.00  0.00      PROB  
ATOM   5002  CG  ARG P 306      26.093 -13.461 -65.863  0.00  0.00      PROB  
ATOM   5003  HG1 ARG P 306      25.881 -12.627 -65.161  0.00  0.00      PROB  
ATOM   5004  HG2 ARG P 306      25.130 -14.003 -65.982  0.00  0.00      PROB  
ATOM   5005  CD  ARG P 306      26.604 -12.887 -67.185  0.00  0.00      PROB  
ATOM   5006  HD1 ARG P 306      27.604 -12.462 -66.956  0.00  0.00      PROB  
ATOM   5007  HD2 ARG P 306      25.953 -12.100 -67.622  0.00  0.00      PROB  
ATOM   5008  NE  ARG P 306      26.536 -14.062 -68.122  0.00  0.00      PROB  
ATOM   5009  HE  ARG P 306      25.858 -14.737 -67.835  0.00  0.00      PROB  
ATOM   5010  CZ  ARG P 306      27.324 -14.409 -69.116  0.00  0.00      PROB  
ATOM   5011  NH1 ARG P 306      28.364 -13.738 -69.570  0.00  0.00      PROB  
ATOM   5012 HH11 ARG P 306      28.524 -12.835 -69.171  0.00  0.00      PROB  
ATOM   5013 HH12 ARG P 306      29.049 -14.148 -70.172  0.00  0.00      PROB  
ATOM   5014  NH2 ARG P 306      27.095 -15.564 -69.631  0.00  0.00      PROB  
ATOM   5015 HH21 ARG P 306      26.573 -16.182 -69.043  0.00  0.00      PROB  
ATOM   5016 HH22 ARG P 306      27.753 -15.854 -70.325  0.00  0.00      PROB  
ATOM   5017  C   ARG P 306      28.891 -15.088 -63.551  0.00  0.00      PROB  
ATOM   5018  O   ARG P 306      28.500 -16.255 -63.368  0.00  0.00      PROB  
ATOM   5019  N   HSD P 307      29.880 -14.625 -62.767  0.00  0.00      PROB  
ATOM   5020  HN  HSD P 307      30.297 -13.782 -63.096  0.00  0.00      PROB  
ATOM   5021  CA  HSD P 307      30.601 -15.470 -61.815  0.00  0.00      PROB  
ATOM   5022  HA  HSD P 307      30.216 -16.479 -61.804  0.00  0.00      PROB  
ATOM   5023  CB  HSD P 307      32.124 -15.375 -62.094  0.00  0.00      PROB  
ATOM   5024  HB1 HSD P 307      32.808 -15.728 -61.294  0.00  0.00      PROB  
ATOM   5025  HB2 HSD P 307      32.506 -14.338 -62.210  0.00  0.00      PROB  
ATOM   5026  ND1 HSD P 307      33.840 -16.311 -63.651  0.00  0.00      PROB  
ATOM   5027  HD1 HSD P 307      34.565 -15.706 -63.322  0.00  0.00      PROB  
ATOM   5028  CG  HSD P 307      32.554 -16.160 -63.368  0.00  0.00      PROB  
ATOM   5029  CE1 HSD P 307      33.907 -17.185 -64.661  0.00  0.00      PROB  
ATOM   5030  HE1 HSD P 307      34.833 -17.495 -65.143  0.00  0.00      PROB  
ATOM   5031  NE2 HSD P 307      32.728 -17.540 -65.126  0.00  0.00      PROB  
ATOM   5032  CD2 HSD P 307      31.852 -16.919 -64.257  0.00  0.00      PROB  
ATOM   5033  HD2 HSD P 307      30.804 -17.146 -64.417  0.00  0.00      PROB  
ATOM   5034  C   HSD P 307      30.354 -14.947 -60.406  0.00  0.00      PROB  
ATOM   5035  O   HSD P 307      31.102 -15.270 -59.517  0.00  0.00      PROB  
ATOM   5036  N   GLN P 308      29.249 -14.155 -60.141  0.00  0.00      PROB  
ATOM   5037  HN  GLN P 308      28.672 -13.851 -60.895  0.00  0.00      PROB  
ATOM   5038  CA  GLN P 308      29.120 -13.575 -58.842  0.00  0.00      PROB  
ATOM   5039  HA  GLN P 308      30.091 -13.336 -58.434  0.00  0.00      PROB  
ATOM   5040  CB  GLN P 308      28.281 -12.287 -58.909  0.00  0.00      PROB  
ATOM   5041  HB1 GLN P 308      28.738 -11.700 -59.734  0.00  0.00      PROB  
ATOM   5042  HB2 GLN P 308      28.354 -11.667 -57.990  0.00  0.00      PROB  
ATOM   5043  CG  GLN P 308      26.767 -12.434 -59.281  0.00  0.00      PROB  
ATOM   5044  HG1 GLN P 308      26.204 -11.521 -58.990  0.00  0.00      PROB  
ATOM   5045  HG2 GLN P 308      26.228 -13.101 -58.575  0.00  0.00      PROB  
ATOM   5046  CD  GLN P 308      26.393 -12.914 -60.705  0.00  0.00      PROB  
ATOM   5047  OE1 GLN P 308      27.144 -12.745 -61.637  0.00  0.00      PROB  
ATOM   5048  NE2 GLN P 308      25.267 -13.607 -60.785  0.00  0.00      PROB  
ATOM   5049 HE21 GLN P 308      24.962 -13.762 -61.725  0.00  0.00      PROB  
ATOM   5050 HE22 GLN P 308      24.539 -13.557 -60.101  0.00  0.00      PROB  
ATOM   5051  C   GLN P 308      28.639 -14.531 -57.777  0.00  0.00      PROB  
ATOM   5052  O   GLN P 308      29.045 -14.450 -56.598  0.00  0.00      PROB  
ATOM   5053  N   LYS P 309      27.846 -15.483 -58.131  0.00  0.00      PROB  
ATOM   5054  HN  LYS P 309      27.600 -15.736 -59.063  0.00  0.00      PROB  
ATOM   5055  CA  LYS P 309      27.450 -16.457 -57.137  0.00  0.00      PROB  
ATOM   5056  HA  LYS P 309      27.209 -15.941 -56.220  0.00  0.00      PROB  
ATOM   5057  CB  LYS P 309      26.207 -17.264 -57.564  0.00  0.00      PROB  
ATOM   5058  HB1 LYS P 309      25.790 -17.853 -56.719  0.00  0.00      PROB  
ATOM   5059  HB2 LYS P 309      26.377 -17.959 -58.414  0.00  0.00      PROB  
ATOM   5060  CG  LYS P 309      24.978 -16.364 -58.026  0.00  0.00      PROB  
ATOM   5061  HG1 LYS P 309      25.353 -15.773 -58.889  0.00  0.00      PROB  
ATOM   5062  HG2 LYS P 309      24.642 -15.686 -57.213  0.00  0.00      PROB
[truncated: 34,289,323 more chars]
