# Supplementary material for: Asymmetric conformations and lipid interactions shape the ATP-coupled cycle of a heterodimeric ABC transporter
Source: Nat Commun. 2023 Nov 8;14:7184. doi: 10.1038/s41467-023-42937-5 (PMC10632425; doi:10.1038/s41467-023-42937-5)
Supplement: Supplementary file 5 — Supplementary Data 2 [file 41467_2023_42937_MOESM5_ESM.zip › simulation_files_IF_conformation/replica1/equilibrate.conf]

#############################################################
## JOB DESCRIPTION                                         ##
#############################################################

# Minimization and Equilibration of 
# BmrCD bound to ATP and Hoechst-33342 in 9:1 POPC:POPA


#############################################################
## ADJUSTABLE PARAMETERS                                   ##
#############################################################

set inputname modelled_lipids
structure          $inputname.psf
coordinates        $inputname.pdb

set outputname          equil1
set temperature         310
outputname              $outputname;

#############################################################
## SIMULATION PARAMETERS                                   ##
#############################################################

# Input
paraTypeCharmm	        on
parameters              /Scr/msincla01/c36/par_all36m_prot.prm
parameters              /Scr/msincla01/c36/par_all36_na.prm
parameters              /Scr/msincla01/c36/par_all36_carb.prm
parameters              /Scr/msincla01/c36/par_all36_lipid.prm
parameters              /Scr/msincla01/c36/par_all36_cgenff.prm
parameters              /Scr/msincla01/c36/par_interface.prm

parameters              /Scr/msincla01/c36/toppar_water_ions.str
parameters              /Scr/msincla01/c36/toppar_dum_noble_gases.str
parameters              /Scr/msincla01/c36/toppar_all36_lipid_bacterial.str
parameters              /Scr/msincla01/c36/toppar_all36_lipid_miscellaneous.str
parameters				/Scr/msincla01/c36/toppar_all36_lipid_sphingo.str
parameters				/Scr/msincla01/c36/toppar_all36_lipid_cholesterol.str
parameters				/Scr/msincla01/c36/toppar_all36_carb_glycolipid.str

parameters				/Scr/msincla01/c36/toppar_all36_label_fluorophore.str
parameters              /Scr/msincla01/c36/toppar_all36_carb_glycolipid.str
parameters              /Scr/msincla01/c36/toppar_all36_prot_stapling.str
parameters              /Scr/msincla01/c36/toppar_all36_lipid_prot.str
parameters              /Scr/msincla01/c36/toppar_all36_label_spin.str
parameters              /Scr/msincla01/c36/toppar_all36_carb_imlab.str
parameters              /Scr/msincla01/c36/toppar_all36_lipid_lps.str
parameters              /Scr/msincla01/c36/toppar_all36_na_rna_modified.str
parameters              /Scr/msincla01/c36/toppar_all36_lipid_sphingo.str
parameters              /Scr/msincla01/c36/toppar_all36_prot_modify_res.str
parameters				/Scr/msincla01/c36/toppar_all36_na_nad_ppi.str

parameters              /Scr/msincla01/c36/hoechst-33342-c36.str
temperature				$temperature

# Force-Field Parameters
exclude             scaled1-4
1-4scaling          1.0
cutoff              12.0
switching           on
switchdist          10.0
pairlistdist        14.0
vdwForceSwitching   on


# Wrap just water so that bilayer doesnt go thru pbc
wrapWater           on
wrapAll             on

# Integrator Parameters
timestep            2.0  ;# 2fs/step
rigidBonds          all  ;# needed for 2fs steps
nonbondedFreq       1
fullElectFrequency  1  
stepspercycle       100
pairlistspercycle	25
margin				8

# box definition
cellBasisVector1	150	0	0
cellBasisVector2	0	150	0
cellBasisVector3	0	0	186
cellOrigin			0	0	0

# Constant Temperature Control
langevin            on   ;# do langevin dynamics
langevinDamping     1    ;# damping coefficient (gamma) of 1/ps
langevinTemp		$temperature
langevinHydrogen    off  ;# don't couple langevin bath to hydrogens

# Constant Pressure Control (variable volume)
useGroupPressure       yes;            # use a hydrogen-group based pseudo-molecular virial to calculate pressure
useFlexibleCell        yes;            # yes for anisotropic system like membrane
useConstantRatio       yes;            # keeps the ratio of the unit cell in the x-y plane constant A=B

#langevinPiston          on;            # Nose-Hoover Langevin piston pressure control
#langevinPistonTarget  1.01325;         # target pressure in bar 1atm = 1.01325bar
#langevinPistonPeriod  50.0;            # oscillation period in fs. correspond to pgamma T=50fs=0.05ps  f=1/T=20.0(pgamma)
#langevinPistonDecay   25.0;
#langevinPistonTemp   $temperature;            # coupled to heat bath


# PME (for full-system periodic electrostatics)
PME                yes;
PMEInterpOrder       6;                # interpolation order (spline order 6 in charmm)
PMEGridSpacing     1.0;                # maximum PME grid space / used to calculate grid size
 

# Output

restartfreq         50000;    # 50000 steps = every 100ps
dcdfreq             10000;	  # 10000 steps = every 20ps
outputEnergies      1000;	  # 1000 steps = every 2ps


#############################################################
## EXTRA PARAMETERS                                        ##
#############################################################

# protein + substrate restraints
constraints			on
consref				restraints/restraint1.pdb
conskfile			restraints/restraint1.pdb
conskcol			B


gridforce           on
gridforcefile       restraints/modl_tail_grid.pdb
gridforcecol        B
gridforcechargecol  O
gridforcepotfile    ../grid.dx
gridforcescale      1 1 1
gridforcecont1      yes
gridforcecont2      yes

#############################################################
## EXECUTION SCRIPT                                        ##
#############################################################

minimize 10000

for {set i 25} {$i < $temperature} {incr i 25} {
	langevinTemp		$i
	reinitvels			$i
	run 				100
}

run 1250000; # 2.5ns restrained equilibration
