# Supplementary material for: Asymmetric conformations and lipid interactions shape the ATP-coupled cycle of a heterodimeric ABC transporter
Source: Nat Commun. 2023 Nov 8;14:7184. doi: 10.1038/s41467-023-42937-5 (PMC10632425; doi:10.1038/s41467-023-42937-5)
Supplement: Supplementary file 5 — Supplementary Data 2 [file 41467_2023_42937_MOESM5_ESM.zip › simulation_files_IF_conformation/replica1/final.psf]

PSF EXT CMAP

         1 !NTITLE
 REMARKS VMD-generated NAMD/X-Plor PSF structure file

    439104 !NATOM
         1 PROB     1        MET      N        NH3              -0.3        14.007       0
         2 PROB     1        MET      HT1      HC               0.33         1.008       0
         3 PROB     1        MET      HT2      HC               0.33         1.008       0
         4 PROB     1        MET      HT3      HC               0.33         1.008       0
         5 PROB     1        MET      CA       CT1              0.21        12.011       0
         6 PROB     1        MET      HA       HB1               0.1         1.008       0
         7 PROB     1        MET      CB       CT2             -0.18        12.011       0
         8 PROB     1        MET      HB1      HA2              0.09         1.008       0
         9 PROB     1        MET      HB2      HA2              0.09         1.008       0
        10 PROB     1        MET      CG       CT2             -0.14        12.011       0
        11 PROB     1        MET      HG1      HA2              0.09         1.008       0
        12 PROB     1        MET      HG2      HA2              0.09         1.008       0
        13 PROB     1        MET      SD       S               -0.09         32.06       0
        14 PROB     1        MET      CE       CT3             -0.22        12.011       0
        15 PROB     1        MET      HE1      HA3              0.09         1.008       0
        16 PROB     1        MET      HE2      HA3              0.09         1.008       0
        17 PROB     1        MET      HE3      HA3              0.09         1.008       0
        18 PROB     1        MET      C        C                0.51        12.011       0
        19 PROB     1        MET      O        O               -0.51       15.9994       0
        20 PROB     2        LYS      N        NH1             -0.47        14.007       0
        21 PROB     2        LYS      HN       H                0.31         1.008       0
        22 PROB     2        LYS      CA       CT1              0.07        12.011       0
        23 PROB     2        LYS      HA       HB1              0.09         1.008       0
        24 PROB     2        LYS      CB       CT2             -0.18        12.011       0
        25 PROB     2        LYS      HB1      HA2              0.09         1.008       0
        26 PROB     2        LYS      HB2      HA2              0.09         1.008       0
        27 PROB     2        LYS      CG       CT2             -0.18        12.011       0
        28 PROB     2        LYS      HG1      HA2              0.09         1.008       0
        29 PROB     2        LYS      HG2      HA2              0.09         1.008       0
        30 PROB     2        LYS      CD       CT2             -0.18        12.011       0
        31 PROB     2        LYS      HD1      HA2              0.09         1.008       0
        32 PROB     2        LYS      HD2      HA2              0.09         1.008       0
        33 PROB     2        LYS      CE       CT2              0.21        12.011       0
        34 PROB     2        LYS      HE1      HA2              0.05         1.008       0
        35 PROB     2        LYS      HE2      HA2              0.05         1.008       0
        36 PROB     2        LYS      NZ       NH3              -0.3        14.007       0
        37 PROB     2        LYS      HZ1      HC               0.33         1.008       0
        38 PROB     2        LYS      HZ2      HC               0.33         1.008       0
        39 PROB     2        LYS      HZ3      HC               0.33         1.008       0
        40 PROB     2        LYS      C        C                0.51        12.011       0
        41 PROB     2        LYS      O        O               -0.51       15.9994       0
        42 PROB     3        ILE      N        NH1             -0.47        14.007       0
        43 PROB     3        ILE      HN       H                0.31         1.008       0
        44 PROB     3        ILE      CA       CT1              0.07        12.011       0
        45 PROB     3        ILE      HA       HB1              0.09         1.008       0
        46 PROB     3        ILE      CB       CT1             -0.09        12.011       0
        47 PROB     3        ILE      HB       HA1              0.09         1.008       0
        48 PROB     3        ILE      CG2      CT3             -0.27        12.011       0
        49 PROB     3        ILE      HG21     HA3              0.09         1.008       0
        50 PROB     3        ILE      HG22     HA3              0.09         1.008       0
        51 PROB     3        ILE      HG23     HA3              0.09         1.008       0
        52 PROB     3        ILE      CG1      CT2             -0.18        12.011       0
        53 PROB     3        ILE      HG11     HA2              0.09         1.008       0
        54 PROB     3        ILE      HG12     HA2              0.09         1.008       0
        55 PROB     3        ILE      CD       CT3             -0.27        12.011       0
        56 PROB     3        ILE      HD1      HA3              0.09         1.008       0
        57 PROB     3        ILE      HD2      HA3              0.09         1.008       0
        58 PROB     3        ILE      HD3      HA3              0.09         1.008       0
        59 PROB     3        ILE      C        C                0.51        12.011       0
        60 PROB     3        ILE      O        O               -0.51       15.9994       0
        61 PROB     4        GLY      N        NH1             -0.47        14.007       0
        62 PROB     4        GLY      HN       H                0.31         1.008       0
        63 PROB     4        GLY      CA       CT2             -0.02        12.011       0
        64 PROB     4        GLY      HA1      HB2              0.09         1.008       0
        65 PROB     4        GLY      HA2      HB2              0.09         1.008       0
        66 PROB     4        GLY      C        C                0.51        12.011       0
        67 PROB     4        GLY      O        O               -0.51       15.9994       0
        68 PROB     5        LYS      N        NH1             -0.47        14.007       0
        69 PROB     5        LYS      HN       H                0.31         1.008       0
        70 PROB     5        LYS      CA       CT1              0.07        12.011       0
        71 PROB     5        LYS      HA       HB1              0.09         1.008       0
        72 PROB     5        LYS      CB       CT2             -0.18        12.011       0
        73 PROB     5        LYS      HB1      HA2              0.09         1.008       0
        74 PROB     5        LYS      HB2      HA2              0.09         1.008       0
        75 PROB     5        LYS      CG       CT2             -0.18        12.011       0
        76 PROB     5        LYS      HG1      HA2              0.09         1.008       0
        77 PROB     5        LYS      HG2      HA2              0.09         1.008       0
        78 PROB     5        LYS      CD       CT2             -0.18        12.011       0
        79 PROB     5        LYS      HD1      HA2              0.09         1.008       0
        80 PROB     5        LYS      HD2      HA2              0.09         1.008       0
        81 PROB     5        LYS      CE       CT2              0.21        12.011       0
        82 PROB     5        LYS      HE1      HA2              0.05         1.008       0
        83 PROB     5        LYS      HE2      HA2              0.05         1.008       0
        84 PROB     5        LYS      NZ       NH3              -0.3        14.007       0
        85 PROB     5        LYS      HZ1      HC               0.33         1.008       0
        86 PROB     5        LYS      HZ2      HC               0.33         1.008       0
        87 PROB     5        LYS      HZ3      HC               0.33         1.008       0
        88 PROB     5        LYS      C        C                0.51        12.011       0
        89 PROB     5        LYS      O        O               -0.51       15.9994       0
        90 PROB     6        THR      N        NH1             -0.47        14.007       0
        91 PROB     6        THR      HN       H                0.31         1.008       0
        92 PROB     6        THR      CA       CT1              0.07        12.011       0
        93 PROB     6        THR      HA       HB1              0.09         1.008       0
        94 PROB     6        THR      CB       CT1              0.14        12.011       0
        95 PROB     6        THR      HB       HA1              0.09         1.008       0
        96 PROB     6        THR      OG1      OH1             -0.66       15.9994       0
        97 PROB     6        THR      HG1      H                0.43         1.008       0
        98 PROB     6        THR      CG2      CT3             -0.27        12.011       0
        99 PROB     6        THR      HG21     HA3              0.09         1.008       0
       100 PROB     6        THR      HG22     HA3              0.09         1.008       0
       101 PROB     6        THR      HG23     HA3              0.09         1.008       0
       102 PROB     6        THR      C        C                0.51        12.011       0
       103 PROB     6        THR      O        O               -0.51       15.9994       0
       104 PROB     7        LEU      N        NH1             -0.47        14.007       0
       105 PROB     7        LEU      HN       H                0.31         1.008       0
       106 PROB     7        LEU      CA       CT1              0.07        12.011       0
       107 PROB     7        LEU      HA       HB1              0.09         1.008       0
       108 PROB     7        LEU      CB       CT2             -0.18        12.011       0
       109 PROB     7        LEU      HB1      HA2              0.09         1.008       0
       110 PROB     7        LEU      HB2      HA2              0.09         1.008       0
       111 PROB     7        LEU      CG       CT1             -0.09        12.011       0
       112 PROB     7        LEU      HG       HA1              0.09         1.008       0
       113 PROB     7        LEU      CD1      CT3             -0.27        12.011       0
       114 PROB     7        LEU      HD11     HA3              0.09         1.008       0
       115 PROB     7        LEU      HD12     HA3              0.09         1.008       0
       116 PROB     7        LEU      HD13     HA3              0.09         1.008       0
       117 PROB     7        LEU      CD2      CT3             -0.27        12.011       0
       118 PROB     7        LEU      HD21     HA3              0.09         1.008       0
       119 PROB     7        LEU      HD22     HA3              0.09         1.008       0
       120 PROB     7        LEU      HD23     HA3              0.09         1.008       0
       121 PROB     7        LEU      C        C                0.51        12.011       0
       122 PROB     7        LEU      O        O               -0.51       15.9994       0
       123 PROB     8        TRP      N        NH1             -0.47        14.007       0
       124 PROB     8        TRP      HN       H                0.31         1.008       0
       125 PROB     8        TRP      CA       CT1              0.07        12.011       0
       126 PROB     8        TRP      HA       HB1              0.09         1.008       0
       127 PROB     8        TRP      CB       CT2             -0.18        12.011       0
       128 PROB     8        TRP      HB1      HA2              0.09         1.008       0
       129 PROB     8        TRP      HB2      HA2              0.09         1.008       0
       130 PROB     8        TRP      CG       CY              -0.03        12.011       0
       131 PROB     8        TRP      CD1      CA              -0.15        12.011       0
       132 PROB     8        TRP      HD1      HP               0.22         1.008       0
       133 PROB     8        TRP      NE1      NY              -0.51        14.007       0
       134 PROB     8        TRP      HE1      H                0.37         1.008       0
       135 PROB     8        TRP      CE2      CPT              0.24        12.011       0
       136 PROB     8        TRP      CD2      CPT              0.11        12.011       0
       137 PROB     8        TRP      CE3      CAI             -0.25        12.011       0
       138 PROB     8        TRP      HE3      HP               0.17         1.008       0
       139 PROB     8        TRP      CZ3      CA               -0.2        12.011       0
       140 PROB     8        TRP      HZ3      HP               0.14         1.008       0
       141 PROB     8        TRP      CZ2      CAI             -0.27        12.011       0
       142 PROB     8        TRP      HZ2      HP               0.16         1.008       0
       143 PROB     8        TRP      CH2      CA              -0.14        12.011       0
       144 PROB     8        TRP      HH2      HP               0.14         1.008       0
       145 PROB     8        TRP      C        C                0.51        12.011       0
       146 PROB     8        TRP      O        O               -0.51       15.9994       0
       147 PROB     9        ARG      N        NH1             -0.47        14.007       0
       148 PROB     9        ARG      HN       H                0.31         1.008       0
       149 PROB     9        ARG      CA       CT1              0.07        12.011       0
       150 PROB     9        ARG      HA       HB1              0.09         1.008       0
       151 PROB     9        ARG      CB       CT2             -0.18        12.011       0
       152 PROB     9        ARG      HB1      HA2              0.09         1.008       0
       153 PROB     9        ARG      HB2      HA2              0.09         1.008       0
       154 PROB     9        ARG      CG       CT2             -0.18        12.011       0
       155 PROB     9        ARG      HG1      HA2              0.09         1.008       0
       156 PROB     9        ARG      HG2      HA2              0.09         1.008       0
       157 PROB     9        ARG      CD       CT2               0.2        12.011       0
       158 PROB     9        ARG      HD1      HA2              0.09         1.008       0
       159 PROB     9        ARG      HD2      HA2              0.09         1.008       0
       160 PROB     9        ARG      NE       NC2              -0.7        14.007       0
       161 PROB     9        ARG      HE       HC               0.44         1.008       0
       162 PROB     9        ARG      CZ       C                0.64        12.011       0
       163 PROB     9        ARG      NH1      NC2              -0.8        14.007       0
       164 PROB     9        ARG      HH11     HC               0.46         1.008       0
       165 PROB     9        ARG      HH12     HC               0.46         1.008       0
       166 PROB     9        ARG      NH2      NC2              -0.8        14.007       0
       167 PROB     9        ARG      HH21     HC               0.46         1.008       0
       168 PROB     9        ARG      HH22     HC               0.46         1.008       0
       169 PROB     9        ARG      C        C                0.51        12.011       0
       170 PROB     9        ARG      O        O               -0.51       15.9994       0
       171 PROB     10       TYR      N        NH1             -0.47        14.007       0
       172 PROB     10       TYR      HN       H                0.31         1.008       0
       173 PROB     10       TYR      CA       CT1              0.07        12.011       0
       174 PROB     10       TYR      HA       HB1              0.09         1.008       0
       175 PROB     10       TYR      CB       CT2             -0.18        12.011       0
       176 PROB     10       TYR      HB1      HA2              0.09         1.008       0
       177 PROB     10       TYR      HB2      HA2              0.09         1.008       0
       178 PROB     10       TYR      CG       CA                  0        12.011       0
       179 PROB     10       TYR      CD1      CA             -0.115        12.011       0
       180 PROB     10       TYR      HD1      HP              0.115         1.008       0
       181 PROB     10       TYR      CE1      CA             -0.115        12.011       0
       182 PROB     10       TYR      HE1      HP              0.115         1.008       0
       183 PROB     10       TYR      CZ       CA               0.11        12.011       0
       184 PROB     10       TYR      OH       OH1             -0.54       15.9994       0
       185 PROB     10       TYR      HH       H                0.43         1.008       0
       186 PROB     10       TYR      CD2      CA             -0.115        12.011       0
       187 PROB     10       TYR      HD2      HP              0.115         1.008       0
       188 PROB     10       TYR      CE2      CA             -0.115        12.011       0
       189 PROB     10       TYR      HE2      HP              0.115         1.008       0
       190 PROB     10       TYR      C        C                0.51        12.011       0
       191 PROB     10       TYR      O        O               -0.51       15.9994       0
       192 PROB     11       ALA      N        NH1             -0.47        14.007       0
       193 PROB     11       ALA      HN       H                0.31         1.008       0
       194 PROB     11       ALA      CA       CT1              0.07        12.011       0
       195 PROB     11       ALA      HA       HB1              0.09         1.008       0
       196 PROB     11       ALA      CB       CT3             -0.27        12.011       0
       197 PROB     11       ALA      HB1      HA3              0.09         1.008       0
       198 PROB     11       ALA      HB2      HA3              0.09         1.008       0
       199 PROB     11       ALA      HB3      HA3              0.09         1.008       0
       200 PROB     11       ALA      C        C                0.51        12.011       0
       201 PROB     11       ALA      O        O               -0.51       15.9994       0
       202 PROB     12       LEU      N        NH1             -0.47        14.007       0
       203 PROB     12       LEU      HN       H                0.31         1.008       0
       204 PROB     12       LEU      CA       CT1              0.07        12.011       0
       205 PROB     12       LEU      HA       HB1              0.09         1.008       0
       206 PROB     12       LEU      CB       CT2             -0.18        12.011       0
       207 PROB     12       LEU      HB1      HA2              0.09         1.008       0
       208 PROB     12       LEU      HB2      HA2              0.09         1.008       0
       209 PROB     12       LEU      CG       CT1             -0.09        12.011       0
       210 PROB     12       LEU      HG       HA1              0.09         1.008       0
       211 PROB     12       LEU      CD1      CT3             -0.27        12.011       0
       212 PROB     12       LEU      HD11     HA3              0.09         1.008       0
       213 PROB     12       LEU      HD12     HA3              0.09         1.008       0
       214 PROB     12       LEU      HD13     HA3              0.09         1.008       0
       215 PROB     12       LEU      CD2      CT3             -0.27        12.011       0
       216 PROB     12       LEU      HD21     HA3              0.09         1.008       0
       217 PROB     12       LEU      HD22     HA3              0.09         1.008       0
       218 PROB     12       LEU      HD23     HA3              0.09         1.008       0
       219 PROB     12       LEU      C        C                0.51        12.011       0
       220 PROB     12       LEU      O        O               -0.51       15.9994       0
       221 PROB     13       LEU      N        NH1             -0.47        14.007       0
       222 PROB     13       LEU      HN       H                0.31         1.008       0
       223 PROB     13       LEU      CA       CT1              0.07        12.011       0
       224 PROB     13       LEU      HA       HB1              0.09         1.008       0
       225 PROB     13       LEU      CB       CT2             -0.18        12.011       0
       226 PROB     13       LEU      HB1      HA2              0.09         1.008       0
       227 PROB     13       LEU      HB2      HA2              0.09         1.008       0
       228 PROB     13       LEU      CG       CT1             -0.09        12.011       0
       229 PROB     13       LEU      HG       HA1              0.09         1.008       0
       230 PROB     13       LEU      CD1      CT3             -0.27        12.011       0
       231 PROB     13       LEU      HD11     HA3              0.09         1.008       0
       232 PROB     13       LEU      HD12     HA3              0.09         1.008       0
       233 PROB     13       LEU      HD13     HA3              0.09         1.008       0
       234 PROB     13       LEU      CD2      CT3             -0.27        12.011       0
       235 PROB     13       LEU      HD21     HA3              0.09         1.008       0
       236 PROB     13       LEU      HD22     HA3              0.09         1.008       0
       237 PROB     13       LEU      HD23     HA3              0.09         1.008       0
       238 PROB     13       LEU      C        C                0.51        12.011       0
       239 PROB     13       LEU      O        O               -0.51       15.9994       0
       240 PROB     14       TYR      N        NH1             -0.47        14.007       0
       241 PROB     14       TYR      HN       H                0.31         1.008       0
       242 PROB     14       TYR      CA       CT1              0.07        12.011       0
       243 PROB     14       TYR      HA       HB1              0.09         1.008       0
       244 PROB     14       TYR      CB       CT2             -0.18        12.011       0
       245 PROB     14       TYR      HB1      HA2              0.09         1.008       0
       246 PROB     14       TYR      HB2      HA2              0.09         1.008       0
       247 PROB     14       TYR      CG       CA                  0        12.011       0
       248 PROB     14       TYR      CD1      CA             -0.115        12.011       0
       249 PROB     14       TYR      HD1      HP              0.115         1.008       0
       250 PROB     14       TYR      CE1      CA             -0.115        12.011       0
       251 PROB     14       TYR      HE1      HP              0.115         1.008       0
       252 PROB     14       TYR      CZ       CA               0.11        12.011       0
       253 PROB     14       TYR      OH       OH1             -0.54       15.9994       0
       254 PROB     14       TYR      HH       H                0.43         1.008       0
       255 PROB     14       TYR      CD2      CA             -0.115        12.011       0
       256 PROB     14       TYR      HD2      HP              0.115         1.008       0
       257 PROB     14       TYR      CE2      CA             -0.115        12.011       0
       258 PROB     14       TYR      HE2      HP              0.115         1.008       0
       259 PROB     14       TYR      C        C                0.51        12.011       0
       260 PROB     14       TYR      O        O               -0.51       15.9994       0
       261 PROB     15       ARG      N        NH1             -0.47        14.007       0
       262 PROB     15       ARG      HN       H                0.31         1.008       0
       263 PROB     15       ARG      CA       CT1              0.07        12.011       0
       264 PROB     15       ARG      HA       HB1              0.09         1.008       0
       265 PROB     15       ARG      CB       CT2             -0.18        12.011       0
       266 PROB     15       ARG      HB1      HA2              0.09         1.008       0
       267 PROB     15       ARG      HB2      HA2              0.09         1.008       0
       268 PROB     15       ARG      CG       CT2             -0.18        12.011       0
       269 PROB     15       ARG      HG1      HA2              0.09         1.008       0
       270 PROB     15       ARG      HG2      HA2              0.09         1.008       0
       271 PROB     15       ARG      CD       CT2               0.2        12.011       0
       272 PROB     15       ARG      HD1      HA2              0.09         1.008       0
       273 PROB     15       ARG      HD2      HA2              0.09         1.008       0
       274 PROB     15       ARG      NE       NC2              -0.7        14.007       0
       275 PROB     15       ARG      HE       HC               0.44         1.008       0
       276 PROB     15       ARG      CZ       C                0.64        12.011       0
       277 PROB     15       ARG      NH1      NC2              -0.8        14.007       0
       278 PROB     15       ARG      HH11     HC               0.46         1.008       0
       279 PROB     15       ARG      HH12     HC               0.46         1.008       0
       280 PROB     15       ARG      NH2      NC2              -0.8        14.007       0
       281 PROB     15       ARG      HH21     HC               0.46         1.008       0
       282 PROB     15       ARG      HH22     HC               0.46         1.008       0
       283 PROB     15       ARG      C        C                0.51        12.011       0
       284 PROB     15       ARG      O        O               -0.51       15.9994       0
       285 PROB     16       LYS      N        NH1             -0.47        14.007       0
       286 PROB     16       LYS      HN       H                0.31         1.008       0
       287 PROB     16       LYS      CA       CT1              0.07        12.011       0
       288 PROB     16       LYS      HA       HB1              0.09         1.008       0
       289 PROB     16       LYS      CB       CT2             -0.18        12.011       0
       290 PROB     16       LYS      HB1      HA2              0.09         1.008       0
       291 PROB     16       LYS      HB2      HA2              0.09         1.008       0
       292 PROB     16       LYS      CG       CT2             -0.18        12.011       0
       293 PROB     16       LYS      HG1      HA2              0.09         1.008       0
       294 PROB     16       LYS      HG2      HA2              0.09         1.008       0
       295 PROB     16       LYS      CD       CT2             -0.18        12.011       0
       296 PROB     16       LYS      HD1      HA2              0.09         1.008       0
       297 PROB     16       LYS      HD2      HA2              0.09         1.008       0
       298 PROB     16       LYS      CE       CT2              0.21        12.011       0
       299 PROB     16       LYS      HE1      HA2              0.05         1.008       0
       300 PROB     16       LYS      HE2      HA2              0.05         1.008       0
       301 PROB     16       LYS      NZ       NH3              -0.3        14.007       0
       302 PROB     16       LYS      HZ1      HC               0.33         1.008       0
       303 PROB     16       LYS      HZ2      HC               0.33         1.008       0
       304 PROB     16       LYS      HZ3      HC               0.33         1.008       0
       305 PROB     16       LYS      C        C                0.51        12.011       0
       306 PROB     16       LYS      O        O               -0.51       15.9994       0
       307 PROB     17       LEU      N        NH1             -0.47        14.007       0
       308 PROB     17       LEU      HN       H                0.31         1.008       0
       309 PROB     17       LEU      CA       CT1              0.07        12.011       0
       310 PROB     17       LEU      HA       HB1              0.09         1.008       0
       311 PROB     17       LEU      CB       CT2             -0.18        12.011       0
       312 PROB     17       LEU      HB1      HA2              0.09         1.008       0
       313 PROB     17       LEU      HB2      HA2              0.09         1.008       0
       314 PROB     17       LEU      CG       CT1             -0.09        12.011       0
       315 PROB     17       LEU      HG       HA1              0.09         1.008       0
       316 PROB     17       LEU      CD1      CT3             -0.27        12.011       0
       317 PROB     17       LEU      HD11     HA3              0.09         1.008       0
       318 PROB     17       LEU      HD12     HA3              0.09         1.008       0
       319 PROB     17       LEU      HD13     HA3              0.09         1.008       0
       320 PROB     17       LEU      CD2      CT3             -0.27        12.011       0
       321 PROB     17       LEU      HD21     HA3              0.09         1.008       0
       322 PROB     17       LEU      HD22     HA3              0.09         1.008       0
       323 PROB     17       LEU      HD23     HA3              0.09         1.008       0
       324 PROB     17       LEU      C        C                0.51        12.011       0
       325 PROB     17       LEU      O        O               -0.51       15.9994       0
       326 PROB     18       LEU      N        NH1             -0.47        14.007       0
       327 PROB     18       LEU      HN       H                0.31         1.008       0
       328 PROB     18       LEU      CA       CT1              0.07        12.011       0
       329 PROB     18       LEU      HA       HB1              0.09         1.008       0
       330 PROB     18       LEU      CB       CT2             -0.18        12.011       0
       331 PROB     18       LEU      HB1      HA2              0.09         1.008       0
       332 PROB     18       LEU      HB2      HA2              0.09         1.008       0
       333 PROB     18       LEU      CG       CT1             -0.09        12.011       0
       334 PROB     18       LEU      HG       HA1              0.09         1.008       0
       335 PROB     18       LEU      CD1      CT3             -0.27        12.011       0
       336 PROB     18       LEU      HD11     HA3              0.09         1.008       0
       337 PROB     18       LEU      HD12     HA3              0.09         1.008       0
       338 PROB     18       LEU      HD13     HA3              0.09         1.008       0
       339 PROB     18       LEU      CD2      CT3             -0.27        12.011       0
       340 PROB     18       LEU      HD21     HA3              0.09         1.008       0
       341 PROB     18       LEU      HD22     HA3              0.09         1.008       0
       342 PROB     18       LEU      HD23     HA3              0.09         1.008       0
       343 PROB     18       LEU      C        C                0.51        12.011       0
       344 PROB     18       LEU      O        O               -0.51       15.9994       0
       345 PROB     19       ILE      N        NH1             -0.47        14.007       0
       346 PROB     19       ILE      HN       H                0.31         1.008       0
       347 PROB     19       ILE      CA       CT1              0.07        12.011       0
       348 PROB     19       ILE      HA       HB1              0.09         1.008       0
       349 PROB     19       ILE      CB       CT1             -0.09        12.011       0
       350 PROB     19       ILE      HB       HA1              0.09         1.008       0
       351 PROB     19       ILE      CG2      CT3             -0.27        12.011       0
       352 PROB     19       ILE      HG21     HA3              0.09         1.008       0
       353 PROB     19       ILE      HG22     HA3              0.09         1.008       0
       354 PROB     19       ILE      HG23     HA3              0.09         1.008       0
       355 PROB     19       ILE      CG1      CT2             -0.18        12.011       0
       356 PROB     19       ILE      HG11     HA2              0.09         1.008       0
       357 PROB     19       ILE      HG12     HA2              0.09         1.008       0
       358 PROB     19       ILE      CD       CT3             -0.27        12.011       0
       359 PROB     19       ILE      HD1      HA3              0.09         1.008       0
       360 PROB     19       ILE      HD2      HA3              0.09         1.008       0
       361 PROB     19       ILE      HD3      HA3              0.09         1.008       0
       362 PROB     19       ILE      C        C                0.51        12.011       0
       363 PROB     19       ILE      O        O               -0.51       15.9994       0
       364 PROB     20       THR      N        NH1             -0.47        14.007       0
       365 PROB     20       THR      HN       H                0.31         1.008       0
       366 PROB     20       THR      CA       CT1              0.07        12.011       0
       367 PROB     20       THR      HA       HB1              0.09         1.008       0
       368 PROB     20       THR      CB       CT1              0.14        12.011       0
       369 PROB     20       THR      HB       HA1              0.09         1.008       0
       370 PROB     20       THR      OG1      OH1             -0.66       15.9994       0
       371 PROB     20       THR      HG1      H                0.43         1.008       0
       372 PROB     20       THR      CG2      CT3             -0.27        12.011       0
       373 PROB     20       THR      HG21     HA3              0.09         1.008       0
       374 PROB     20       THR      HG22     HA3              0.09         1.008       0
       375 PROB     20       THR      HG23     HA3              0.09         1.008       0
       376 PROB     20       THR      C        C                0.51        12.011       0
       377 PROB     20       THR      O        O               -0.51       15.9994       0
       378 PROB     21       ALA      N        NH1             -0.47        14.007       0
       379 PROB     21       ALA      HN       H                0.31         1.008       0
       380 PROB     21       ALA      CA       CT1              0.07        12.011       0
       381 PROB     21       ALA      HA       HB1              0.09         1.008       0
       382 PROB     21       ALA      CB       CT3             -0.27        12.011       0
       383 PROB     21       ALA      HB1      HA3              0.09         1.008       0
       384 PROB     21       ALA      HB2      HA3              0.09         1.008       0
       385 PROB     21       ALA      HB3      HA3              0.09         1.008       0
       386 PROB     21       ALA      C        C                0.51        12.011       0
       387 PROB     21       ALA      O        O               -0.51       15.9994       0
       388 PROB     22       VAL      N        NH1             -0.47        14.007       0
       389 PROB     22       VAL      HN       H                0.31         1.008       0
       390 PROB     22       VAL      CA       CT1              0.07        12.011       0
       391 PROB     22       VAL      HA       HB1              0.09         1.008       0
       392 PROB     22       VAL      CB       CT1             -0.09        12.011       0
       393 PROB     22       VAL      HB       HA1              0.09         1.008       0
       394 PROB     22       VAL      CG1      CT3             -0.27        12.011       0
       395 PROB     22       VAL      HG11     HA3              0.09         1.008       0
       396 PROB     22       VAL      HG12     HA3              0.09         1.008       0
       397 PROB     22       VAL      HG13     HA3              0.09         1.008       0
       398 PROB     22       VAL      CG2      CT3             -0.27        12.011       0
       399 PROB     22       VAL      HG21     HA3              0.09         1.008       0
       400 PROB     22       VAL      HG22     HA3              0.09         1.008       0
       401 PROB     22       VAL      HG23     HA3              0.09         1.008       0
       402 PROB     22       VAL      C        C                0.51        12.011       0
       403 PROB     22       VAL      O        O               -0.51       15.9994       0
       404 PROB     23       LEU      N        NH1             -0.47        14.007       0
       405 PROB     23       LEU      HN       H                0.31         1.008       0
       406 PROB     23       LEU      CA       CT1              0.07        12.011       0
       407 PROB     23       LEU      HA       HB1              0.09         1.008       0
       408 PROB     23       LEU      CB       CT2             -0.18        12.011       0
       409 PROB     23       LEU      HB1      HA2              0.09         1.008       0
       410 PROB     23       LEU      HB2      HA2              0.09         1.008       0
       411 PROB     23       LEU      CG       CT1             -0.09        12.011       0
       412 PROB     23       LEU      HG       HA1              0.09         1.008       0
       413 PROB     23       LEU      CD1      CT3             -0.27        12.011       0
       414 PROB     23       LEU      HD11     HA3              0.09         1.008       0
       415 PROB     23       LEU      HD12     HA3              0.09         1.008       0
       416 PROB     23       LEU      HD13     HA3              0.09         1.008       0
       417 PROB     23       LEU      CD2      CT3             -0.27        12.011       0
       418 PROB     23       LEU      HD21     HA3              0.09         1.008       0
       419 PROB     23       LEU      HD22     HA3              0.09         1.008       0
       420 PROB     23       LEU      HD23     HA3              0.09         1.008       0
       421 PROB     23       LEU      C        C                0.51        12.011       0
       422 PROB     23       LEU      O        O               -0.51       15.9994       0
       423 PROB     24       LEU      N        NH1             -0.47        14.007       0
       424 PROB     24       LEU      HN       H                0.31         1.008       0
       425 PROB     24       LEU      CA       CT1              0.07        12.011       0
       426 PROB     24       LEU      HA       HB1              0.09         1.008       0
       427 PROB     24       LEU      CB       CT2             -0.18        12.011       0
       428 PROB     24       LEU      HB1      HA2              0.09         1.008       0
       429 PROB     24       LEU      HB2      HA2              0.09         1.008       0
       430 PROB     24       LEU      CG       CT1             -0.09        12.011       0
       431 PROB     24       LEU      HG       HA1              0.09         1.008       0
       432 PROB     24       LEU      CD1      CT3             -0.27        12.011       0
       433 PROB     24       LEU      HD11     HA3              0.09         1.008       0
       434 PROB     24       LEU      HD12     HA3              0.09         1.008       0
       435 PROB     24       LEU      HD13     HA3              0.09         1.008       0
       436 PROB     24       LEU      CD2      CT3             -0.27        12.011       0
       437 PROB     24       LEU      HD21     HA3              0.09         1.008       0
       438 PROB     24       LEU      HD22     HA3              0.09         1.008       0
       439 PROB     24       LEU      HD23     HA3              0.09         1.008       0
       440 PROB     24       LEU      C        C                0.51        12.011       0
       441 PROB     24       LEU      O        O               -0.51       15.9994       0
       442 PROB     25       LEU      N        NH1             -0.47        14.007       0
       443 PROB     25       LEU      HN       H                0.31         1.008       0
       444 PROB     25       LEU      CA       CT1              0.07        12.011       0
       445 PROB     25       LEU      HA       HB1              0.09         1.008       0
       446 PROB     25       LEU      CB       CT2             -0.18        12.011       0
       447 PROB     25       LEU      HB1      HA2              0.09         1.008       0
       448 PROB     25       LEU      HB2      HA2              0.09         1.008       0
       449 PROB     25       LEU      CG       CT1             -0.09        12.011       0
       450 PROB     25       LEU      HG       HA1              0.09         1.008       0
       451 PROB     25       LEU      CD1      CT3             -0.27        12.011       0
       452 PROB     25       LEU      HD11     HA3              0.09         1.008       0
       453 PROB     25       LEU      HD12     HA3              0.09         1.008       0
       454 PROB     25       LEU      HD13     HA3              0.09         1.008       0
       455 PROB     25       LEU      CD2      CT3             -0.27        12.011       0
       456 PROB     25       LEU      HD21     HA3              0.09         1.008       0
       457 PROB     25       LEU      HD22     HA3              0.09         1.008       0
       458 PROB     25       LEU      HD23     HA3              0.09         1.008       0
       459 PROB     25       LEU      C        C                0.51        12.011       0
       460 PROB     25       LEU      O        O               -0.51       15.9994       0
       461 PROB     26       THR      N        NH1             -0.47        14.007       0
       462 PROB     26       THR      HN       H                0.31         1.008       0
       463 PROB     26       THR      CA       CT1              0.07        12.011       0
       464 PROB     26       THR      HA       HB1              0.09         1.008       0
       465 PROB     26       THR      CB       CT1              0.14        12.011       0
       466 PROB     26       THR      HB       HA1              0.09         1.008       0
       467 PROB     26       THR      OG1      OH1             -0.66       15.9994       0
       468 PROB     26       THR      HG1      H                0.43         1.008       0
       469 PROB     26       THR      CG2      CT3             -0.27        12.011       0
       470 PROB     26       THR      HG21     HA3              0.09         1.008       0
       471 PROB     26       THR      HG22     HA3              0.09         1.008       0
       472 PROB     26       THR      HG23     HA3              0.09         1.008       0
       473 PROB     26       THR      C        C                0.51        12.011       0
       474 PROB     26       THR      O        O               -0.51       15.9994       0
       475 PROB     27       VAL      N        NH1             -0.47        14.007       0
       476 PROB     27       VAL      HN       H                0.31         1.008       0
       477 PROB     27       VAL      CA       CT1              0.07        12.011       0
       478 PROB     27       VAL      HA       HB1              0.09         1.008       0
       479 PROB     27       VAL      CB       CT1             -0.09        12.011       0
       480 PROB     27       VAL      HB       HA1              0.09         1.008       0
       481 PROB     27       VAL      CG1      CT3             -0.27        12.011       0
       482 PROB     27       VAL      HG11     HA3              0.09         1.008       0
       483 PROB     27       VAL      HG12     HA3              0.09         1.008       0
       484 PROB     27       VAL      HG13     HA3              0.09         1.008       0
       485 PROB     27       VAL      CG2      CT3             -0.27        12.011       0
       486 PROB     27       VAL      HG21     HA3              0.09         1.008       0
       487 PROB     27       VAL      HG22     HA3              0.09         1.008       0
       488 PROB     27       VAL      HG23     HA3              0.09         1.008       0
       489 PROB     27       VAL      C        C                0.51        12.011       0
       490 PROB     27       VAL      O        O               -0.51       15.9994       0
       491 PROB     28       ALA      N        NH1             -0.47        14.007       0
       492 PROB     28       ALA      HN       H                0.31         1.008       0
       493 PROB     28       ALA      CA       CT1              0.07        12.011       0
       494 PROB     28       ALA      HA       HB1              0.09         1.008       0
       495 PROB     28       ALA      CB       CT3             -0.27        12.011       0
       496 PROB     28       ALA      HB1      HA3              0.09         1.008       0
       497 PROB     28       ALA      HB2      HA3              0.09         1.008       0
       498 PROB     28       ALA      HB3      HA3              0.09         1.008       0
       499 PROB     28       ALA      C        C                0.51        12.011       0
       500 PROB     28       ALA      O        O               -0.51       15.9994       0
       501 PROB     29       VAL      N        NH1             -0.47        14.007       0
       502 PROB     29       VAL      HN       H                0.31         1.008       0
       503 PROB     29       VAL      CA       CT1              0.07        12.011       0
       504 PROB     29       VAL      HA       HB1              0.09         1.008       0
       505 PROB     29       VAL      CB       CT1             -0.09        12.011       0
       506 PROB     29       VAL      HB       HA1              0.09         1.008       0
       507 PROB     29       VAL      CG1      CT3             -0.27        12.011       0
       508 PROB     29       VAL      HG11     HA3              0.09         1.008       0
       509 PROB     29       VAL      HG12     HA3              0.09         1.008       0
       510 PROB     29       VAL      HG13     HA3              0.09         1.008       0
       511 PROB     29       VAL      CG2      CT3             -0.27        12.011       0
       512 PROB     29       VAL      HG21     HA3              0.09         1.008       0
       513 PROB     29       VAL      HG22     HA3              0.09         1.008       0
       514 PROB     29       VAL      HG23     HA3              0.09         1.008       0
       515 PROB     29       VAL      C        C                0.51        12.011       0
       516 PROB     29       VAL      O        O               -0.51       15.9994       0
       517 PROB     30       GLY      N        NH1             -0.47        14.007       0
       518 PROB     30       GLY      HN       H                0.31         1.008       0
       519 PROB     30       GLY      CA       CT2             -0.02        12.011       0
       520 PROB     30       GLY      HA1      HB2              0.09         1.008       0
       521 PROB     30       GLY      HA2      HB2              0.09         1.008       0
       522 PROB     30       GLY      C        C                0.51        12.011       0
       523 PROB     30       GLY      O        O               -0.51       15.9994       0
       524 PROB     31       ALA      N        NH1             -0.47        14.007       0
       525 PROB     31       ALA      HN       H                0.31         1.008       0
       526 PROB     31       ALA      CA       CT1              0.07        12.011       0
       527 PROB     31       ALA      HA       HB1              0.09         1.008       0
       528 PROB     31       ALA      CB       CT3             -0.27        12.011       0
       529 PROB     31       ALA      HB1      HA3              0.09         1.008       0
       530 PROB     31       ALA      HB2      HA3              0.09         1.008       0
       531 PROB     31       ALA      HB3      HA3              0.09         1.008       0
       532 PROB     31       ALA      C        C                0.51        12.011       0
       533 PROB     31       ALA      O        O               -0.51       15.9994       0
       534 PROB     32       GLU      N        NH1             -0.47        14.007       0
       535 PROB     32       GLU      HN       H                0.31         1.008       0
       536 PROB     32       GLU      CA       CT1              0.07        12.011       0
       537 PROB     32       GLU      HA       HB1              0.09         1.008       0
       538 PROB     32       GLU      CB       CT2A            -0.18        12.011       0
       539 PROB     32       GLU      HB1      HA2              0.09         1.008       0
       540 PROB     32       GLU      HB2      HA2              0.09         1.008       0
       541 PROB     32       GLU      CG       CT2             -0.28        12.011       0
       542 PROB     32       GLU      HG1      HA2              0.09         1.008       0
       543 PROB     32       GLU      HG2      HA2              0.09         1.008       0
       544 PROB     32       GLU      CD       CC               0.62        12.011       0
       545 PROB     32       GLU      OE1      OC              -0.76       15.9994       0
       546 PROB     32       GLU      OE2      OC              -0.76       15.9994       0
       547 PROB     32       GLU      C        C                0.51        12.011       0
       548 PROB     32       GLU      O        O               -0.51       15.9994       0
       549 PROB     33       LEU      N        NH1             -0.47        14.007       0
       550 PROB     33       LEU      HN       H                0.31         1.008       0
       551 PROB     33       LEU      CA       CT1              0.07        12.011       0
       552 PROB     33       LEU      HA       HB1              0.09         1.008       0
       553 PROB     33       LEU      CB       CT2             -0.18        12.011       0
       554 PROB     33       LEU      HB1      HA2              0.09         1.008       0
       555 PROB     33       LEU      HB2      HA2              0.09         1.008       0
       556 PROB     33       LEU      CG       CT1             -0.09        12.011       0
       557 PROB     33       LEU      HG       HA1              0.09         1.008       0
       558 PROB     33       LEU      CD1      CT3             -0.27        12.011       0
       559 PROB     33       LEU      HD11     HA3              0.09         1.008       0
       560 PROB     33       LEU      HD12     HA3              0.09         1.008       0
       561 PROB     33       LEU      HD13     HA3              0.09         1.008       0
       562 PROB     33       LEU      CD2      CT3             -0.27        12.011       0
       563 PROB     33       LEU      HD21     HA3              0.09         1.008       0
       564 PROB     33       LEU      HD22     HA3              0.09         1.008       0
       565 PROB     33       LEU      HD23     HA3              0.09         1.008       0
       566 PROB     33       LEU      C        C                0.51        12.011       0
       567 PROB     33       LEU      O        O               -0.51       15.9994       0
       568 PROB     34       THR      N        NH1             -0.47        14.007       0
       569 PROB     34       THR      HN       H                0.31         1.008       0
       570 PROB     34       THR      CA       CT1              0.07        12.011       0
       571 PROB     34       THR      HA       HB1              0.09         1.008       0
       572 PROB     34       THR      CB       CT1              0.14        12.011       0
       573 PROB     34       THR      HB       HA1              0.09         1.008       0
       574 PROB     34       THR      OG1      OH1             -0.66       15.9994       0
       575 PROB     34       THR      HG1      H                0.43         1.008       0
       576 PROB     34       THR      CG2      CT3             -0.27        12.011       0
       577 PROB     34       THR      HG21     HA3              0.09         1.008       0
       578 PROB     34       THR      HG22     HA3              0.09         1.008       0
       579 PROB     34       THR      HG23     HA3              0.09         1.008       0
       580 PROB     34       THR      C        C                0.51        12.011       0
       581 PROB     34       THR      O        O               -0.51       15.9994       0
       582 PROB     35       GLY      N        NH1             -0.47        14.007       0
       583 PROB     35       GLY      HN       H                0.31         1.008       0
       584 PROB     35       GLY      CA       CT2             -0.02        12.011       0
       585 PROB     35       GLY      HA1      HB2              0.09         1.008       0
       586 PROB     35       GLY      HA2      HB2              0.09         1.008       0
       587 PROB     35       GLY      C        C                0.51        12.011       0
       588 PROB     35       GLY      O        O               -0.51       15.9994       0
       589 PROB     36       PRO      N        N               -0.29        14.007       0
       590 PROB     36       PRO      CD       CP3                 0        12.011       0
       591 PROB     36       PRO      HD1      HA2              0.09         1.008       0
       592 PROB     36       PRO      HD2      HA2              0.09         1.008       0
       593 PROB     36       PRO      CA       CP1              0.02        12.011       0
       594 PROB     36       PRO      HA       HB1              0.09         1.008       0
       595 PROB     36       PRO      CB       CP2             -0.18        12.011       0
       596 PROB     36       PRO      HB1      HA2              0.09         1.008       0
       597 PROB     36       PRO      HB2      HA2              0.09         1.008       0
       598 PROB     36       PRO      CG       CP2             -0.18        12.011       0
       599 PROB     36       PRO      HG1      HA2              0.09         1.008       0
       600 PROB     36       PRO      HG2      HA2              0.09         1.008       0
       601 PROB     36       PRO      C        C                0.51        12.011       0
       602 PROB     36       PRO      O        O               -0.51       15.9994       0
       603 PROB     37       PHE      N        NH1             -0.47        14.007       0
       604 PROB     37       PHE      HN       H                0.31         1.008       0
       605 PROB     37       PHE      CA       CT1              0.07        12.011       0
       606 PROB     37       PHE      HA       HB1              0.09         1.008       0
       607 PROB     37       PHE      CB       CT2             -0.18        12.011       0
       608 PROB     37       PHE      HB1      HA2              0.09         1.008       0
       609 PROB     37       PHE      HB2      HA2              0.09         1.008       0
       610 PROB     37       PHE      CG       CA                  0        12.011       0
       611 PROB     37       PHE      CD1      CA             -0.115        12.011       0
       612 PROB     37       PHE      HD1      HP              0.115         1.008       0
       613 PROB     37       PHE      CE1      CA             -0.115        12.011       0
       614 PROB     37       PHE      HE1      HP              0.115         1.008       0
       615 PROB     37       PHE      CZ       CA             -0.115        12.011       0
       616 PROB     37       PHE      HZ       HP              0.115         1.008       0
       617 PROB     37       PHE      CD2      CA             -0.115        12.011       0
       618 PROB     37       PHE      HD2      HP              0.115         1.008       0
       619 PROB     37       PHE      CE2      CA             -0.115        12.011       0
       620 PROB     37       PHE      HE2      HP              0.115         1.008       0
       621 PROB     37       PHE      C        C                0.51        12.011       0
       622 PROB     37       PHE      O        O               -0.51       15.9994       0
       623 PROB     38       ILE      N        NH1             -0.47        14.007       0
       624 PROB     38       ILE      HN       H                0.31         1.008       0
       625 PROB     38       ILE      CA       CT1              0.07        12.011       0
       626 PROB     38       ILE      HA       HB1              0.09         1.008       0
       627 PROB     38       ILE      CB       CT1             -0.09        12.011       0
       628 PROB     38       ILE      HB       HA1              0.09         1.008       0
       629 PROB     38       ILE      CG2      CT3             -0.27        12.011       0
       630 PROB     38       ILE      HG21     HA3              0.09         1.008       0
       631 PROB     38       ILE      HG22     HA3              0.09         1.008       0
       632 PROB     38       ILE      HG23     HA3              0.09         1.008       0
       633 PROB     38       ILE      CG1      CT2             -0.18        12.011       0
       634 PROB     38       ILE      HG11     HA2              0.09         1.008       0
       635 PROB     38       ILE      HG12     HA2              0.09         1.008       0
       636 PROB     38       ILE      CD       CT3             -0.27        12.011       0
       637 PROB     38       ILE      HD1      HA3              0.09         1.008       0
       638 PROB     38       ILE      HD2      HA3              0.09         1.008       0
       639 PROB     38       ILE      HD3      HA3              0.09         1.008       0
       640 PROB     38       ILE      C        C                0.51        12.011       0
       641 PROB     38       ILE      O        O               -0.51       15.9994       0
       642 PROB     39       GLY      N        NH1             -0.47        14.007       0
       643 PROB     39       GLY      HN       H                0.31         1.008       0
       644 PROB     39       GLY      CA       CT2             -0.02        12.011       0
       645 PROB     39       GLY      HA1      HB2              0.09         1.008       0
       646 PROB     39       GLY      HA2      HB2              0.09         1.008       0
       647 PROB     39       GLY      C        C                0.51        12.011       0
       648 PROB     39       GLY      O        O               -0.51       15.9994       0
       649 PROB     40       LYS      N        NH1             -0.47        14.007       0
       650 PROB     40       LYS      HN       H                0.31         1.008       0
       651 PROB     40       LYS      CA       CT1              0.07        12.011       0
       652 PROB     40       LYS      HA       HB1              0.09         1.008       0
       653 PROB     40       LYS      CB       CT2             -0.18        12.011       0
       654 PROB     40       LYS      HB1      HA2              0.09         1.008       0
       655 PROB     40       LYS      HB2      HA2              0.09         1.008       0
       656 PROB     40       LYS      CG       CT2             -0.18        12.011       0
       657 PROB     40       LYS      HG1      HA2              0.09         1.008       0
       658 PROB     40       LYS      HG2      HA2              0.09         1.008       0
       659 PROB     40       LYS      CD       CT2             -0.18        12.011       0
       660 PROB     40       LYS      HD1      HA2              0.09         1.008       0
       661 PROB     40       LYS      HD2      HA2              0.09         1.008       0
       662 PROB     40       LYS      CE       CT2              0.21        12.011       0
       663 PROB     40       LYS      HE1      HA2              0.05         1.008       0
       664 PROB     40       LYS      HE2      HA2              0.05         1.008       0
       665 PROB     40       LYS      NZ       NH3              -0.3        14.007       0
       666 PROB     40       LYS      HZ1      HC               0.33         1.008       0
       667 PROB     40       LYS      HZ2      HC               0.33         1.008       0
       668 PROB     40       LYS      HZ3      HC               0.33         1.008       0
       669 PROB     40       LYS      C        C                0.51        12.011       0
       670 PROB     40       LYS      O        O               -0.51       15.9994       0
       671 PROB     41       LYS      N        NH1             -0.47        14.007       0
       672 PROB     41       LYS      HN       H                0.31         1.008       0
       673 PROB     41       LYS      CA       CT1              0.07        12.011       0
       674 PROB     41       LYS      HA       HB1              0.09         1.008       0
       675 PROB     41       LYS      CB       CT2             -0.18        12.011       0
       676 PROB     41       LYS      HB1      HA2              0.09         1.008       0
       677 PROB     41       LYS      HB2      HA2              0.09         1.008       0
       678 PROB     41       LYS      CG       CT2             -0.18        12.011       0
       679 PROB     41       LYS      HG1      HA2              0.09         1.008       0
       680 PROB     41       LYS      HG2      HA2              0.09         1.008       0
       681 PROB     41       LYS      CD       CT2             -0.18        12.011       0
       682 PROB     41       LYS      HD1      HA2              0.09         1.008       0
       683 PROB     41       LYS      HD2      HA2              0.09         1.008       0
       684 PROB     41       LYS      CE       CT2              0.21        12.011       0
       685 PROB     41       LYS      HE1      HA2              0.05         1.008       0
       686 PROB     41       LYS      HE2      HA2              0.05         1.008       0
       687 PROB     41       LYS      NZ       NH3              -0.3        14.007       0
       688 PROB     41       LYS      HZ1      HC               0.33         1.008       0
       689 PROB     41       LYS      HZ2      HC               0.33         1.008       0
       690 PROB     41       LYS      HZ3      HC               0.33         1.008       0
       691 PROB     41       LYS      C        C                0.51        12.011       0
       692 PROB     41       LYS      O        O               -0.51       15.9994       0
       693 PROB     42       MET      N        NH1             -0.47        14.007       0
       694 PROB     42       MET      HN       H                0.31         1.008       0
       695 PROB     42       MET      CA       CT1              0.07        12.011       0
       696 PROB     42       MET      HA       HB1              0.09         1.008       0
       697 PROB     42       MET      CB       CT2             -0.18        12.011       0
       698 PROB     42       MET      HB1      HA2              0.09         1.008       0
       699 PROB     42       MET      HB2      HA2              0.09         1.008       0
       700 PROB     42       MET      CG       CT2             -0.14        12.011       0
       701 PROB     42       MET      HG1      HA2              0.09         1.008       0
       702 PROB     42       MET      HG2      HA2              0.09         1.008       0
       703 PROB     42       MET      SD       S               -0.09         32.06       0
       704 PROB     42       MET      CE       CT3             -0.22        12.011       0
       705 PROB     42       MET      HE1      HA3              0.09         1.008       0
       706 PROB     42       MET      HE2      HA3              0.09         1.008       0
       707 PROB     42       MET      HE3      HA3              0.09         1.008       0
       708 PROB     42       MET      C        C                0.51        12.011       0
       709 PROB     42       MET      O        O               -0.51       15.9994       0
       710 PROB     43       ILE      N        NH1             -0.47        14.007       0
       711 PROB     43       ILE      HN       H                0.31         1.008       0
       712 PROB     43       ILE      CA       CT1              0.07        12.011       0
       713 PROB     43       ILE      HA       HB1              0.09         1.008       0
       714 PROB     43       ILE      CB       CT1             -0.09        12.011       0
       715 PROB     43       ILE      HB       HA1              0.09         1.008       0
       716 PROB     43       ILE      CG2      CT3             -0.27        12.011       0
       717 PROB     43       ILE      HG21     HA3              0.09         1.008       0
       718 PROB     43       ILE      HG22     HA3              0.09         1.008       0
       719 PROB     43       ILE      HG23     HA3              0.09         1.008       0
       720 PROB     43       ILE      CG1      CT2             -0.18        12.011       0
       721 PROB     43       ILE      HG11     HA2              0.09         1.008       0
       722 PROB     43       ILE      HG12     HA2              0.09         1.008       0
       723 PROB     43       ILE      CD       CT3             -0.27        12.011       0
       724 PROB     43       ILE      HD1      HA3              0.09         1.008       0
       725 PROB     43       ILE      HD2      HA3              0.09         1.008       0
       726 PROB     43       ILE      HD3      HA3              0.09         1.008       0
       727 PROB     43       ILE      C        C                0.51        12.011       0
       728 PROB     43       ILE      O        O               -0.51       15.9994       0
       729 PROB     44       ASP      N        NH1             -0.47        14.007       0
       730 PROB     44       ASP      HN       H                0.31         1.008       0
       731 PROB     44       ASP      CA       CT1              0.07        12.011       0
       732 PROB     44       ASP      HA       HB1              0.09         1.008       0
       733 PROB     44       ASP      CB       CT2A            -0.28        12.011       0
       734 PROB     44       ASP      HB1      HA2              0.09         1.008       0
       735 PROB     44       ASP      HB2      HA2              0.09         1.008       0
       736 PROB     44       ASP      CG       CC               0.62        12.011       0
       737 PROB     44       ASP      OD1      OC              -0.76       15.9994       0
       738 PROB     44       ASP      OD2      OC              -0.76       15.9994       0
       739 PROB     44       ASP      C        C                0.51        12.011       0
       740 PROB     44       ASP      O        O               -0.51       15.9994       0
       741 PROB     45       ASP      N        NH1             -0.47        14.007       0
       742 PROB     45       ASP      HN       H                0.31         1.008       0
       743 PROB     45       ASP      CA       CT1              0.07        12.011       0
       744 PROB     45       ASP      HA       HB1              0.09         1.008       0
       745 PROB     45       ASP      CB       CT2A            -0.28        12.011       0
       746 PROB     45       ASP      HB1      HA2              0.09         1.008       0
       747 PROB     45       ASP      HB2      HA2              0.09         1.008       0
       748 PROB     45       ASP      CG       CC               0.62        12.011       0
       749 PROB     45       ASP      OD1      OC              -0.76       15.9994       0
       750 PROB     45       ASP      OD2      OC              -0.76       15.9994       0
       751 PROB     45       ASP      C        C                0.51        12.011       0
       752 PROB     45       ASP      O        O               -0.51       15.9994       0
       753 PROB     46       HSD      N        NH1             -0.47        14.007       0
       754 PROB     46       HSD      HN       H                0.31         1.008       0
       755 PROB     46       HSD      CA       CT1              0.07        12.011       0
       756 PROB     46       HSD      HA       HB1              0.09         1.008       0
       757 PROB     46       HSD      CB       CT2             -0.09        12.011       0
       758 PROB     46       HSD      HB1      HA2              0.09         1.008       0
       759 PROB     46       HSD      HB2      HA2              0.09         1.008       0
       760 PROB     46       HSD      ND1      NR1             -0.36        14.007       0
       761 PROB     46       HSD      HD1      H                0.32         1.008       0
       762 PROB     46       HSD      CG       CPH1            -0.05        12.011       0
       763 PROB     46       HSD      CE1      CPH2             0.25        12.011       0
       764 PROB     46       HSD      HE1      HR1              0.13         1.008       0
       765 PROB     46       HSD      NE2      NR2              -0.7        14.007       0
       766 PROB     46       HSD      CD2      CPH1             0.22        12.011       0
       767 PROB     46       HSD      HD2      HR3               0.1         1.008       0
       768 PROB     46       HSD      C        C                0.51        12.011       0
       769 PROB     46       HSD      O        O               -0.51       15.9994       0
       770 PROB     47       ILE      N        NH1             -0.47        14.007       0
       771 PROB     47       ILE      HN       H                0.31         1.008       0
       772 PROB     47       ILE      CA       CT1              0.07        12.011       0
       773 PROB     47       ILE      HA       HB1              0.09         1.008       0
       774 PROB     47       ILE      CB       CT1             -0.09        12.011       0
       775 PROB     47       ILE      HB       HA1              0.09         1.008       0
       776 PROB     47       ILE      CG2      CT3             -0.27        12.011       0
       777 PROB     47       ILE      HG21     HA3              0.09         1.008       0
       778 PROB     47       ILE      HG22     HA3              0.09         1.008       0
       779 PROB     47       ILE      HG23     HA3              0.09         1.008       0
       780 PROB     47       ILE      CG1      CT2             -0.18        12.011       0
       781 PROB     47       ILE      HG11     HA2              0.09         1.008       0
       782 PROB     47       ILE      HG12     HA2              0.09         1.008       0
       783 PROB     47       ILE      CD       CT3             -0.27        12.011       0
       784 PROB     47       ILE      HD1      HA3              0.09         1.008       0
       785 PROB     47       ILE      HD2      HA3              0.09         1.008       0
       786 PROB     47       ILE      HD3      HA3              0.09         1.008       0
       787 PROB     47       ILE      C        C                0.51        12.011       0
       788 PROB     47       ILE      O        O               -0.51       15.9994       0
       789 PROB     48       LEU      N        NH1             -0.47        14.007       0
       790 PROB     48       LEU      HN       H                0.31         1.008       0
       791 PROB     48       LEU      CA       CT1              0.07        12.011       0
       792 PROB     48       LEU      HA       HB1              0.09         1.008       0
       793 PROB     48       LEU      CB       CT2             -0.18        12.011       0
       794 PROB     48       LEU      HB1      HA2              0.09         1.008       0
       795 PROB     48       LEU      HB2      HA2              0.09         1.008       0
       796 PROB     48       LEU      CG       CT1             -0.09        12.011       0
       797 PROB     48       LEU      HG       HA1              0.09         1.008       0
       798 PROB     48       LEU      CD1      CT3             -0.27        12.011       0
       799 PROB     48       LEU      HD11     HA3              0.09         1.008       0
       800 PROB     48       LEU      HD12     HA3              0.09         1.008       0
       801 PROB     48       LEU      HD13     HA3              0.09         1.008       0
       802 PROB     48       LEU      CD2      CT3             -0.27        12.011       0
       803 PROB     48       LEU      HD21     HA3              0.09         1.008       0
       804 PROB     48       LEU      HD22     HA3              0.09         1.008       0
       805 PROB     48       LEU      HD23     HA3              0.09         1.008       0
       806 PROB     48       LEU      C        C                0.51        12.011       0
       807 PROB     48       LEU      O        O               -0.51       15.9994       0
       808 PROB     49       GLY      N        NH1             -0.47        14.007       0
       809 PROB     49       GLY      HN       H                0.31         1.008       0
       810 PROB     49       GLY      CA       CT2             -0.02        12.011       0
       811 PROB     49       GLY      HA1      HB2              0.09         1.008       0
       812 PROB     49       GLY      HA2      HB2              0.09         1.008       0
       813 PROB     49       GLY      C        C                0.51        12.011       0
       814 PROB     49       GLY      O        O               -0.51       15.9994       0
       815 PROB     50       ILE      N        NH1             -0.47        14.007       0
       816 PROB     50       ILE      HN       H                0.31         1.008       0
       817 PROB     50       ILE      CA       CT1              0.07        12.011       0
       818 PROB     50       ILE      HA       HB1              0.09         1.008       0
       819 PROB     50       ILE      CB       CT1             -0.09        12.011       0
       820 PROB     50       ILE      HB       HA1              0.09         1.008       0
       821 PROB     50       ILE      CG2      CT3             -0.27        12.011       0
       822 PROB     50       ILE      HG21     HA3              0.09         1.008       0
       823 PROB     50       ILE      HG22     HA3              0.09         1.008       0
       824 PROB     50       ILE      HG23     HA3              0.09         1.008       0
       825 PROB     50       ILE      CG1      CT2             -0.18        12.011       0
       826 PROB     50       ILE      HG11     HA2              0.09         1.008       0
       827 PROB     50       ILE      HG12     HA2              0.09         1.008       0
       828 PROB     50       ILE      CD       CT3             -0.27        12.011       0
       829 PROB     50       ILE      HD1      HA3              0.09         1.008       0
       830 PROB     50       ILE      HD2      HA3              0.09         1.008       0
       831 PROB     50       ILE      HD3      HA3              0.09         1.008       0
       832 PROB     50       ILE      C        C                0.51        12.011       0
       833 PROB     50       ILE      O        O               -0.51       15.9994       0
       834 PROB     51       GLU      N        NH1             -0.47        14.007       0
       835 PROB     51       GLU      HN       H                0.31         1.008       0
       836 PROB     51       GLU      CA       CT1              0.07        12.011       0
       837 PROB     51       GLU      HA       HB1              0.09         1.008       0
       838 PROB     51       GLU      CB       CT2A            -0.18        12.011       0
       839 PROB     51       GLU      HB1      HA2              0.09         1.008       0
       840 PROB     51       GLU      HB2      HA2              0.09         1.008       0
       841 PROB     51       GLU      CG       CT2             -0.28        12.011       0
       842 PROB     51       GLU      HG1      HA2              0.09         1.008       0
       843 PROB     51       GLU      HG2      HA2              0.09         1.008       0
       844 PROB     51       GLU      CD       CC               0.62        12.011       0
       845 PROB     51       GLU      OE1      OC              -0.76       15.9994       0
       846 PROB     51       GLU      OE2      OC              -0.76       15.9994       0
       847 PROB     51       GLU      C        C                0.51        12.011       0
       848 PROB     51       GLU      O        O               -0.51       15.9994       0
       849 PROB     52       LYS      N        NH1             -0.47        14.007       0
       850 PROB     52       LYS      HN       H                0.31         1.008       0
       851 PROB     52       LYS      CA       CT1              0.07        12.011       0
       852 PROB     52       LYS      HA       HB1              0.09         1.008       0
       853 PROB     52       LYS      CB       CT2             -0.18        12.011       0
       854 PROB     52       LYS      HB1      HA2              0.09         1.008       0
       855 PROB     52       LYS      HB2      HA2              0.09         1.008       0
       856 PROB     52       LYS      CG       CT2             -0.18        12.011       0
       857 PROB     52       LYS      HG1      HA2              0.09         1.008       0
       858 PROB     52       LYS      HG2      HA2              0.09         1.008       0
       859 PROB     52       LYS      CD       CT2             -0.18        12.011       0
       860 PROB     52       LYS      HD1      HA2              0.09         1.008       0
       861 PROB     52       LYS      HD2      HA2              0.09         1.008       0
       862 PROB     52       LYS      CE       CT2              0.21        12.011       0
       863 PROB     52       LYS      HE1      HA2              0.05         1.008       0
       864 PROB     52       LYS      HE2      HA2              0.05         1.008       0
       865 PROB     52       LYS      NZ       NH3              -0.3        14.007       0
       866 PROB     52       LYS      HZ1      HC               0.33         1.008       0
       867 PROB     52       LYS      HZ2      HC               0.33         1.008       0
       868 PROB     52       LYS      HZ3      HC               0.33         1.008       0
       869 PROB     52       LYS      C        C                0.51        12.011       0
       870 PROB     52       LYS      O        O               -0.51       15.9994       0
       871 PROB     53       THR      N        NH1             -0.47        14.007       0
       872 PROB     53       THR      HN       H                0.31         1.008       0
       873 PROB     53       THR      CA       CT1              0.07        12.011       0
       874 PROB     53       THR      HA       HB1              0.09         1.008       0
       875 PROB     53       THR      CB       CT1              0.14        12.011       0
       876 PROB     53       THR      HB       HA1              0.09         1.008       0
       877 PROB     53       THR      OG1      OH1             -0.66       15.9994       0
       878 PROB     53       THR      HG1      H                0.43         1.008       0
       879 PROB     53       THR      CG2      CT3             -0.27        12.011       0
       880 PROB     53       THR      HG21     HA3              0.09         1.008       0
       881 PROB     53       THR      HG22     HA3              0.09         1.008       0
       882 PROB     53       THR      HG23     HA3              0.09         1.008       0
       883 PROB     53       THR      C        C                0.51        12.011       0
       884 PROB     53       THR      O        O               -0.51       15.9994       0
       885 PROB     54       TRP      N        NH1             -0.47        14.007       0
       886 PROB     54       TRP      HN       H                0.31         1.008       0
       887 PROB     54       TRP      CA       CT1              0.07        12.011       0
       888 PROB     54       TRP      HA       HB1              0.09         1.008       0
       889 PROB     54       TRP      CB       CT2             -0.18        12.011       0
       890 PROB     54       TRP      HB1      HA2              0.09         1.008       0
       891 PROB     54       TRP      HB2      HA2              0.09         1.008       0
       892 PROB     54       TRP      CG       CY              -0.03        12.011       0
       893 PROB     54       TRP      CD1      CA              -0.15        12.011       0
       894 PROB     54       TRP      HD1      HP               0.22         1.008       0
       895 PROB     54       TRP      NE1      NY              -0.51        14.007       0
       896 PROB     54       TRP      HE1      H                0.37         1.008       0
       897 PROB     54       TRP      CE2      CPT              0.24        12.011       0
       898 PROB     54       TRP      CD2      CPT              0.11        12.011       0
       899 PROB     54       TRP      CE3      CAI             -0.25        12.011       0
       900 PROB     54       TRP      HE3      HP               0.17         1.008       0
       901 PROB     54       TRP      CZ3      CA               -0.2        12.011       0
       902 PROB     54       TRP      HZ3      HP               0.14         1.008       0
       903 PROB     54       TRP      CZ2      CAI             -0.27        12.011       0
       904 PROB     54       TRP      HZ2      HP               0.16         1.008       0
       905 PROB     54       TRP      CH2      CA              -0.14        12.011       0
       906 PROB     54       TRP      HH2      HP               0.14         1.008       0
       907 PROB     54       TRP      C        C                0.51        12.011       0
       908 PROB     54       TRP      O        O               -0.51       15.9994       0
       909 PROB     55       TYR      N        NH1             -0.47        14.007       0
       910 PROB     55       TYR      HN       H                0.31         1.008       0
       911 PROB     55       TYR      CA       CT1              0.07        12.011       0
       912 PROB     55       TYR      HA       HB1              0.09         1.008       0
       913 PROB     55       TYR      CB       CT2             -0.18        12.011       0
       914 PROB     55       TYR      HB1      HA2              0.09         1.008       0
       915 PROB     55       TYR      HB2      HA2              0.09         1.008       0
       916 PROB     55       TYR      CG       CA                  0        12.011       0
       917 PROB     55       TYR      CD1      CA             -0.115        12.011       0
       918 PROB     55       TYR      HD1      HP              0.115         1.008       0
       919 PROB     55       TYR      CE1      CA             -0.115        12.011       0
       920 PROB     55       TYR      HE1      HP              0.115         1.008       0
       921 PROB     55       TYR      CZ       CA               0.11        12.011       0
       922 PROB     55       TYR      OH       OH1             -0.54       15.9994       0
       923 PROB     55       TYR      HH       H                0.43         1.008       0
       924 PROB     55       TYR      CD2      CA             -0.115        12.011       0
       925 PROB     55       TYR      HD2      HP              0.115         1.008       0
       926 PROB     55       TYR      CE2      CA             -0.115        12.011       0
       927 PROB     55       TYR      HE2      HP              0.115         1.008       0
       928 PROB     55       TYR      C        C                0.51        12.011       0
       929 PROB     55       TYR      O        O               -0.51       15.9994       0
       930 PROB     56       GLU      N        NH1             -0.47        14.007       0
       931 PROB     56       GLU      HN       H                0.31         1.008       0
       932 PROB     56       GLU      CA       CT1              0.07        12.011       0
       933 PROB     56       GLU      HA       HB1              0.09         1.008       0
       934 PROB     56       GLU      CB       CT2A            -0.18        12.011       0
       935 PROB     56       GLU      HB1      HA2              0.09         1.008       0
       936 PROB     56       GLU      HB2      HA2              0.09         1.008       0
       937 PROB     56       GLU      CG       CT2             -0.28        12.011       0
       938 PROB     56       GLU      HG1      HA2              0.09         1.008       0
       939 PROB     56       GLU      HG2      HA2              0.09         1.008       0
       940 PROB     56       GLU      CD       CC               0.62        12.011       0
       941 PROB     56       GLU      OE1      OC              -0.76       15.9994       0
       942 PROB     56       GLU      OE2      OC              -0.76       15.9994       0
       943 PROB     56       GLU      C        C                0.51        12.011       0
       944 PROB     56       GLU      O        O               -0.51       15.9994       0
       945 PROB     57       ALA      N        NH1             -0.47        14.007       0
       946 PROB     57       ALA      HN       H                0.31         1.008       0
       947 PROB     57       ALA      CA       CT1              0.07        12.011       0
       948 PROB     57       ALA      HA       HB1              0.09         1.008       0
       949 PROB     57       ALA      CB       CT3             -0.27        12.011       0
       950 PROB     57       ALA      HB1      HA3              0.09         1.008       0
       951 PROB     57       ALA      HB2      HA3              0.09         1.008       0
       952 PROB     57       ALA      HB3      HA3              0.09         1.008       0
       953 PROB     57       ALA      C        C                0.51        12.011       0
       954 PROB     57       ALA      O        O               -0.51       15.9994       0
       955 PROB     58       ALA      N        NH1             -0.47        14.007       0
       956 PROB     58       ALA      HN       H                0.31         1.008       0
       957 PROB     58       ALA      CA       CT1              0.07        12.011       0
       958 PROB     58       ALA      HA       HB1              0.09         1.008       0
       959 PROB     58       ALA      CB       CT3             -0.27        12.011       0
       960 PROB     58       ALA      HB1      HA3              0.09         1.008       0
       961 PROB     58       ALA      HB2      HA3              0.09         1.008       0
       962 PROB     58       ALA      HB3      HA3              0.09         1.008       0
       963 PROB     58       ALA      C        C                0.51        12.011       0
       964 PROB     58       ALA      O        O               -0.51       15.9994       0
       965 PROB     59       GLU      N        NH1             -0.47        14.007       0
       966 PROB     59       GLU      HN       H                0.31         1.008       0
       967 PROB     59       GLU      CA       CT1              0.07        12.011       0
       968 PROB     59       GLU      HA       HB1              0.09         1.008       0
       969 PROB     59       GLU      CB       CT2A            -0.18        12.011       0
       970 PROB     59       GLU      HB1      HA2              0.09         1.008       0
       971 PROB     59       GLU      HB2      HA2              0.09         1.008       0
       972 PROB     59       GLU      CG       CT2             -0.28        12.011       0
       973 PROB     59       GLU      HG1      HA2              0.09         1.008       0
       974 PROB     59       GLU      HG2      HA2              0.09         1.008       0
       975 PROB     59       GLU      CD       CC               0.62        12.011       0
       976 PROB     59       GLU      OE1      OC              -0.76       15.9994       0
       977 PROB     59       GLU      OE2      OC              -0.76       15.9994       0
       978 PROB     59       GLU      C        C                0.51        12.011       0
       979 PROB     59       GLU      O        O               -0.51       15.9994       0
       980 PROB     60       LYS      N        NH1             -0.47        14.007       0
       981 PROB     60       LYS      HN       H                0.31         1.008       0
       982 PROB     60       LYS      CA       CT1              0.07        12.011       0
       983 PROB     60       LYS      HA       HB1              0.09         1.008       0
       984 PROB     60       LYS      CB       CT2             -0.18        12.011       0
       985 PROB     60       LYS      HB1      HA2              0.09         1.008       0
       986 PROB     60       LYS      HB2      HA2              0.09         1.008       0
       987 PROB     60       LYS      CG       CT2             -0.18        12.011       0
       988 PROB     60       LYS      HG1      HA2              0.09         1.008       0
       989 PROB     60       LYS      HG2      HA2              0.09         1.008       0
       990 PROB     60       LYS      CD       CT2             -0.18        12.011       0
       991 PROB     60       LYS      HD1      HA2              0.09         1.008       0
       992 PROB     60       LYS      HD2      HA2              0.09         1.008       0
       993 PROB     60       LYS      CE       CT2              0.21        12.011       0
       994 PROB     60       LYS      HE1      HA2              0.05         1.008       0
       995 PROB     60       LYS      HE2      HA2              0.05         1.008       0
       996 PROB     60       LYS      NZ       NH3              -0.3        14.007       0
       997 PROB     60       LYS      HZ1      HC               0.33         1.008       0
       998 PROB     60       LYS      HZ2      HC               0.33         1.008       0
       999 PROB     60       LYS      HZ3      HC               0.33         1.008       0
      1000 PROB     60       LYS      C        C                0.51        12.011       0
      1001 PROB     60       LYS      O        O               -0.51       15.9994       0
      1002 PROB     61       ASP      N        NH1             -0.47        14.007       0
      1003 PROB     61       ASP      HN       H                0.31         1.008       0
      1004 PROB     61       ASP      CA       CT1              0.07        12.011       0
      1005 PROB     61       ASP      HA       HB1              0.09         1.008       0
      1006 PROB     61       ASP      CB       CT2A            -0.28        12.011       0
      1007 PROB     61       ASP      HB1      HA2              0.09         1.008       0
      1008 PROB     61       ASP      HB2      HA2              0.09         1.008       0
      1009 PROB     61       ASP      CG       CC               0.62        12.011       0
      1010 PROB     61       ASP      OD1      OC              -0.76       15.9994       0
      1011 PROB     61       ASP      OD2      OC              -0.76       15.9994       0
      1012 PROB     61       ASP      C        C                0.51        12.011       0
      1013 PROB     61       ASP      O        O               -0.51       15.9994       0
      1014 PROB     62       LYS      N        NH1             -0.47        14.007       0
      1015 PROB     62       LYS      HN       H                0.31         1.008       0
      1016 PROB     62       LYS      CA       CT1              0.07        12.011       0
      1017 PROB     62       LYS      HA       HB1              0.09         1.008       0
      1018 PROB     62       LYS      CB       CT2             -0.18        12.011       0
      1019 PROB     62       LYS      HB1      HA2              0.09         1.008       0
      1020 PROB     62       LYS      HB2      HA2              0.09         1.008       0
      1021 PROB     62       LYS      CG       CT2             -0.18        12.011       0
      1022 PROB     62       LYS      HG1      HA2              0.09         1.008       0
      1023 PROB     62       LYS      HG2      HA2              0.09         1.008       0
      1024 PROB     62       LYS      CD       CT2             -0.18        12.011       0
      1025 PROB     62       LYS      HD1      HA2              0.09         1.008       0
      1026 PROB     62       LYS      HD2      HA2              0.09         1.008       0
      1027 PROB     62       LYS      CE       CT2              0.21        12.011       0
      1028 PROB     62       LYS      HE1      HA2              0.05         1.008       0
      1029 PROB     62       LYS      HE2      HA2              0.05         1.008       0
      1030 PROB     62       LYS      NZ       NH3              -0.3        14.007       0
      1031 PROB     62       LYS      HZ1      HC               0.33         1.008       0
      1032 PROB     62       LYS      HZ2      HC               0.33         1.008       0
      1033 PROB     62       LYS      HZ3      HC               0.33         1.008       0
      1034 PROB     62       LYS      C        C                0.51        12.011       0
      1035 PROB     62       LYS      O        O               -0.51       15.9994       0
      1036 PROB     63       ASN      N        NH1             -0.47        14.007       0
      1037 PROB     63       ASN      HN       H                0.31         1.008       0
      1038 PROB     63       ASN      CA       CT1              0.07        12.011       0
      1039 PROB     63       ASN      HA       HB1              0.09         1.008       0
      1040 PROB     63       ASN      CB       CT2             -0.18        12.011       0
      1041 PROB     63       ASN      HB1      HA2              0.09         1.008       0
      1042 PROB     63       ASN      HB2      HA2              0.09         1.008       0
      1043 PROB     63       ASN      CG       CC               0.55        12.011       0
      1044 PROB     63       ASN      OD1      O               -0.55       15.9994       0
      1045 PROB     63       ASN      ND2      NH2             -0.62        14.007       0
      1046 PROB     63       ASN      HD21     H                0.32         1.008       0
      1047 PROB     63       ASN      HD22     H                 0.3         1.008       0
      1048 PROB     63       ASN      C        C                0.51        12.011       0
      1049 PROB     63       ASN      O        O               -0.51       15.9994       0
      1050 PROB     64       ALA      N        NH1             -0.47        14.007       0
      1051 PROB     64       ALA      HN       H                0.31         1.008       0
      1052 PROB     64       ALA      CA       CT1              0.07        12.011       0
      1053 PROB     64       ALA      HA       HB1              0.09         1.008       0
      1054 PROB     64       ALA      CB       CT3             -0.27        12.011       0
      1055 PROB     64       ALA      HB1      HA3              0.09         1.008       0
      1056 PROB     64       ALA      HB2      HA3              0.09         1.008       0
      1057 PROB     64       ALA      HB3      HA3              0.09         1.008       0
      1058 PROB     64       ALA      C        C                0.51        12.011       0
      1059 PROB     64       ALA      O        O               -0.51       15.9994       0
      1060 PROB     65       VAL      N        NH1             -0.47        14.007       0
      1061 PROB     65       VAL      HN       H                0.31         1.008       0
      1062 PROB     65       VAL      CA       CT1              0.07        12.011       0
      1063 PROB     65       VAL      HA       HB1              0.09         1.008       0
      1064 PROB     65       VAL      CB       CT1             -0.09        12.011       0
      1065 PROB     65       VAL      HB       HA1              0.09         1.008       0
      1066 PROB     65       VAL      CG1      CT3             -0.27        12.011       0
      1067 PROB     65       VAL      HG11     HA3              0.09         1.008       0
      1068 PROB     65       VAL      HG12     HA3              0.09         1.008       0
      1069 PROB     65       VAL      HG13     HA3              0.09         1.008       0
      1070 PROB     65       VAL      CG2      CT3             -0.27        12.011       0
      1071 PROB     65       VAL      HG21     HA3              0.09         1.008       0
      1072 PROB     65       VAL      HG22     HA3              0.09         1.008       0
      1073 PROB     65       VAL      HG23     HA3              0.09         1.008       0
      1074 PROB     65       VAL      C        C                0.51        12.011       0
      1075 PROB     65       VAL      O        O               -0.51       15.9994       0
      1076 PROB     66       GLN      N        NH1             -0.47        14.007       0
      1077 PROB     66       GLN      HN       H                0.31         1.008       0
      1078 PROB     66       GLN      CA       CT1              0.07        12.011       0
      1079 PROB     66       GLN      HA       HB1              0.09         1.008       0
      1080 PROB     66       GLN      CB       CT2             -0.18        12.011       0
      1081 PROB     66       GLN      HB1      HA2              0.09         1.008       0
      1082 PROB     66       GLN      HB2      HA2              0.09         1.008       0
      1083 PROB     66       GLN      CG       CT2             -0.18        12.011       0
      1084 PROB     66       GLN      HG1      HA2              0.09         1.008       0
      1085 PROB     66       GLN      HG2      HA2              0.09         1.008       0
      1086 PROB     66       GLN      CD       CC               0.55        12.011       0
      1087 PROB     66       GLN      OE1      O               -0.55       15.9994       0
      1088 PROB     66       GLN      NE2      NH2             -0.62        14.007       0
      1089 PROB     66       GLN      HE21     H                0.32         1.008       0
      1090 PROB     66       GLN      HE22     H                 0.3         1.008       0
      1091 PROB     66       GLN      C        C                0.51        12.011       0
      1092 PROB     66       GLN      O        O               -0.51       15.9994       0
      1093 PROB     67       PHE      N        NH1             -0.47        14.007       0
      1094 PROB     67       PHE      HN       H                0.31         1.008       0
      1095 PROB     67       PHE      CA       CT1              0.07        12.011       0
      1096 PROB     67       PHE      HA       HB1              0.09         1.008       0
      1097 PROB     67       PHE      CB       CT2             -0.18        12.011       0
      1098 PROB     67       PHE      HB1      HA2              0.09         1.008       0
      1099 PROB     67       PHE      HB2      HA2              0.09         1.008       0
      1100 PROB     67       PHE      CG       CA                  0        12.011       0
      1101 PROB     67       PHE      CD1      CA             -0.115        12.011       0
      1102 PROB     67       PHE      HD1      HP              0.115         1.008       0
      1103 PROB     67       PHE      CE1      CA             -0.115        12.011       0
      1104 PROB     67       PHE      HE1      HP              0.115         1.008       0
      1105 PROB     67       PHE      CZ       CA             -0.115        12.011       0
      1106 PROB     67       PHE      HZ       HP              0.115         1.008       0
      1107 PROB     67       PHE      CD2      CA             -0.115        12.011       0
      1108 PROB     67       PHE      HD2      HP              0.115         1.008       0
      1109 PROB     67       PHE      CE2      CA             -0.115        12.011       0
      1110 PROB     67       PHE      HE2      HP              0.115         1.008       0
      1111 PROB     67       PHE      C        C                0.51        12.011       0
      1112 PROB     67       PHE      O        O               -0.51       15.9994       0
      1113 PROB     68       HSD      N        NH1             -0.47        14.007       0
      1114 PROB     68       HSD      HN       H                0.31         1.008       0
      1115 PROB     68       HSD      CA       CT1              0.07        12.011       0
      1116 PROB     68       HSD      HA       HB1              0.09         1.008       0
      1117 PROB     68       HSD      CB       CT2             -0.09        12.011       0
      1118 PROB     68       HSD      HB1      HA2              0.09         1.008       0
      1119 PROB     68       HSD      HB2      HA2              0.09         1.008       0
      1120 PROB     68       HSD      ND1      NR1             -0.36        14.007       0
      1121 PROB     68       HSD      HD1      H                0.32         1.008       0
      1122 PROB     68       HSD      CG       CPH1            -0.05        12.011       0
      1123 PROB     68       HSD      CE1      CPH2             0.25        12.011       0
      1124 PROB     68       HSD      HE1      HR1              0.13         1.008       0
      1125 PROB     68       HSD      NE2      NR2              -0.7        14.007       0
      1126 PROB     68       HSD      CD2      CPH1             0.22        12.011       0
      1127 PROB     68       HSD      HD2      HR3               0.1         1.008       0
      1128 PROB     68       HSD      C        C                0.51        12.011       0
      1129 PROB     68       HSD      O        O               -0.51       15.9994       0
      1130 PROB     69       GLY      N        NH1             -0.47        14.007       0
      1131 PROB     69       GLY      HN       H                0.31         1.008       0
      1132 PROB     69       GLY      CA       CT2             -0.02        12.011       0
      1133 PROB     69       GLY      HA1      HB2              0.09         1.008       0
      1134 PROB     69       GLY      HA2      HB2              0.09         1.008       0
      1135 PROB     69       GLY      C        C                0.51        12.011       0
      1136 PROB     69       GLY      O        O               -0.51       15.9994       0
      1137 PROB     70       VAL      N        NH1             -0.47        14.007       0
      1138 PROB     70       VAL      HN       H                0.31         1.008       0
      1139 PROB     70       VAL      CA       CT1              0.07        12.011       0
      1140 PROB     70       VAL      HA       HB1              0.09         1.008       0
      1141 PROB     70       VAL      CB       CT1             -0.09        12.011       0
      1142 PROB     70       VAL      HB       HA1              0.09         1.008       0
      1143 PROB     70       VAL      CG1      CT3             -0.27        12.011       0
      1144 PROB     70       VAL      HG11     HA3              0.09         1.008       0
      1145 PROB     70       VAL      HG12     HA3              0.09         1.008       0
      1146 PROB     70       VAL      HG13     HA3              0.09         1.008       0
      1147 PROB     70       VAL      CG2      CT3             -0.27        12.011       0
      1148 PROB     70       VAL      HG21     HA3              0.09         1.008       0
      1149 PROB     70       VAL      HG22     HA3              0.09         1.008       0
      1150 PROB     70       VAL      HG23     HA3              0.09         1.008       0
      1151 PROB     70       VAL      C        C                0.51        12.011       0
      1152 PROB     70       VAL      O        O               -0.51       15.9994       0
      1153 PROB     71       SER      N        NH1             -0.47        14.007       0
      1154 PROB     71       SER      HN       H                0.31         1.008       0
      1155 PROB     71       SER      CA       CT1              0.07        12.011       0
      1156 PROB     71       SER      HA       HB1              0.09         1.008       0
      1157 PROB     71       SER      CB       CT2              0.05        12.011       0
      1158 PROB     71       SER      HB1      HA2              0.09         1.008       0
      1159 PROB     71       SER      HB2      HA2              0.09         1.008       0
      1160 PROB     71       SER      OG       OH1             -0.66       15.9994       0
      1161 PROB     71       SER      HG1      H                0.43         1.008       0
      1162 PROB     71       SER      C        C                0.51        12.011       0
      1163 PROB     71       SER      O        O               -0.51       15.9994       0
      1164 PROB     72       TYR      N        NH1             -0.47        14.007       0
      1165 PROB     72       TYR      HN       H                0.31         1.008       0
      1166 PROB     72       TYR      CA       CT1              0.07        12.011       0
      1167 PROB     72       TYR      HA       HB1              0.09         1.008       0
      1168 PROB     72       TYR      CB       CT2             -0.18        12.011       0
      1169 PROB     72       TYR      HB1      HA2              0.09         1.008       0
      1170 PROB     72       TYR      HB2      HA2              0.09         1.008       0
      1171 PROB     72       TYR      CG       CA                  0        12.011       0
      1172 PROB     72       TYR      CD1      CA             -0.115        12.011       0
      1173 PROB     72       TYR      HD1      HP              0.115         1.008       0
      1174 PROB     72       TYR      CE1      CA             -0.115        12.011       0
      1175 PROB     72       TYR      HE1      HP              0.115         1.008       0
      1176 PROB     72       TYR      CZ       CA               0.11        12.011       0
      1177 PROB     72       TYR      OH       OH1             -0.54       15.9994       0
      1178 PROB     72       TYR      HH       H                0.43         1.008       0
      1179 PROB     72       TYR      CD2      CA             -0.115        12.011       0
      1180 PROB     72       TYR      HD2      HP              0.115         1.008       0
      1181 PROB     72       TYR      CE2      CA             -0.115        12.011       0
      1182 PROB     72       TYR      HE2      HP              0.115         1.008       0
      1183 PROB     72       TYR      C        C                0.51        12.011       0
      1184 PROB     72       TYR      O        O               -0.51       15.9994       0
      1185 PROB     73       VAL      N        NH1             -0.47        14.007       0
      1186 PROB     73       VAL      HN       H                0.31         1.008       0
      1187 PROB     73       VAL      CA       CT1              0.07        12.011       0
      1188 PROB     73       VAL      HA       HB1              0.09         1.008       0
      1189 PROB     73       VAL      CB       CT1             -0.09        12.011       0
      1190 PROB     73       VAL      HB       HA1              0.09         1.008       0
      1191 PROB     73       VAL      CG1      CT3             -0.27        12.011       0
      1192 PROB     73       VAL      HG11     HA3              0.09         1.008       0
      1193 PROB     73       VAL      HG12     HA3              0.09         1.008       0
      1194 PROB     73       VAL      HG13     HA3              0.09         1.008       0
      1195 PROB     73       VAL      CG2      CT3             -0.27        12.011       0
      1196 PROB     73       VAL      HG21     HA3              0.09         1.008       0
      1197 PROB     73       VAL      HG22     HA3              0.09         1.008       0
      1198 PROB     73       VAL      HG23     HA3              0.09         1.008       0
      1199 PROB     73       VAL      C        C                0.51        12.011       0
      1200 PROB     73       VAL      O        O               -0.51       15.9994       0
      1201 PROB     74       ARG      N        NH1             -0.47        14.007       0
      1202 PROB     74       ARG      HN       H                0.31         1.008       0
      1203 PROB     74       ARG      CA       CT1              0.07        12.011       0
      1204 PROB     74       ARG      HA       HB1              0.09         1.008       0
      1205 PROB     74       ARG      CB       CT2             -0.18        12.011       0
      1206 PROB     74       ARG      HB1      HA2              0.09         1.008       0
      1207 PROB     74       ARG      HB2      HA2              0.09         1.008       0
      1208 PROB     74       ARG      CG       CT2             -0.18        12.011       0
      1209 PROB     74       ARG      HG1      HA2              0.09         1.008       0
      1210 PROB     74       ARG      HG2      HA2              0.09         1.008       0
      1211 PROB     74       ARG      CD       CT2               0.2        12.011       0
      1212 PROB     74       ARG      HD1      HA2              0.09         1.008       0
      1213 PROB     74       ARG      HD2      HA2              0.09         1.008       0
      1214 PROB     74       ARG      NE       NC2              -0.7        14.007       0
      1215 PROB     74       ARG      HE       HC               0.44         1.008       0
      1216 PROB     74       ARG      CZ       C                0.64        12.011       0
      1217 PROB     74       ARG      NH1      NC2              -0.8        14.007       0
      1218 PROB     74       ARG      HH11     HC               0.46         1.008       0
      1219 PROB     74       ARG      HH12     HC               0.46         1.008       0
      1220 PROB     74       ARG      NH2      NC2              -0.8        14.007       0
      1221 PROB     74       ARG      HH21     HC               0.46         1.008       0
      1222 PROB     74       ARG      HH22     HC               0.46         1.008       0
      1223 PROB     74       ARG      C        C                0.51        12.011       0
      1224 PROB     74       ARG      O        O               -0.51       15.9994       0
      1225 PROB     75       GLU      N        NH1             -0.47        14.007       0
      1226 PROB     75       GLU      HN       H                0.31         1.008       0
      1227 PROB     75       GLU      CA       CT1              0.07        12.011       0
      1228 PROB     75       GLU      HA       HB1              0.09         1.008       0
      1229 PROB     75       GLU      CB       CT2A            -0.18        12.011       0
      1230 PROB     75       GLU      HB1      HA2              0.09         1.008       0
      1231 PROB     75       GLU      HB2      HA2              0.09         1.008       0
      1232 PROB     75       GLU      CG       CT2             -0.28        12.011       0
      1233 PROB     75       GLU      HG1      HA2              0.09         1.008       0
      1234 PROB     75       GLU      HG2      HA2              0.09         1.008       0
      1235 PROB     75       GLU      CD       CC               0.62        12.011       0
      1236 PROB     75       GLU      OE1      OC              -0.76       15.9994       0
      1237 PROB     75       GLU      OE2      OC              -0.76       15.9994       0
      1238 PROB     75       GLU      C        C                0.51        12.011       0
      1239 PROB     75       GLU      O        O               -0.51       15.9994       0
      1240 PROB     76       ASP      N        NH1             -0.47        14.007       0
      1241 PROB     76       ASP      HN       H                0.31         1.008       0
      1242 PROB     76       ASP      CA       CT1              0.07        12.011       0
      1243 PROB     76       ASP      HA       HB1              0.09         1.008       0
      1244 PROB     76       ASP      CB       CT2A            -0.28        12.011       0
      1245 PROB     76       ASP      HB1      HA2              0.09         1.008       0
      1246 PROB     76       ASP      HB2      HA2              0.09         1.008       0
      1247 PROB     76       ASP      CG       CC               0.62        12.011       0
      1248 PROB     76       ASP      OD1      OC              -0.76       15.9994       0
      1249 PROB     76       ASP      OD2      OC              -0.76       15.9994       0
      1250 PROB     76       ASP      C        C                0.51        12.011       0
      1251 PROB     76       ASP      O        O               -0.51       15.9994       0
      1252 PROB     77       ARG      N        NH1             -0.47        14.007       0
      1253 PROB     77       ARG      HN       H                0.31         1.008       0
      1254 PROB     77       ARG      CA       CT1              0.07        12.011       0
      1255 PROB     77       ARG      HA       HB1              0.09         1.008       0
      1256 PROB     77       ARG      CB       CT2             -0.18        12.011       0
      1257 PROB     77       ARG      HB1      HA2              0.09         1.008       0
      1258 PROB     77       ARG      HB2      HA2              0.09         1.008       0
      1259 PROB     77       ARG      CG       CT2             -0.18        12.011       0
      1260 PROB     77       ARG      HG1      HA2              0.09         1.008       0
      1261 PROB     77       ARG      HG2      HA2              0.09         1.008       0
      1262 PROB     77       ARG      CD       CT2               0.2        12.011       0
      1263 PROB     77       ARG      HD1      HA2              0.09         1.008       0
      1264 PROB     77       ARG      HD2      HA2              0.09         1.008       0
      1265 PROB     77       ARG      NE       NC2              -0.7        14.007       0
      1266 PROB     77       ARG      HE       HC               0.44         1.008       0
      1267 PROB     77       ARG      CZ       C                0.64        12.011       0
      1268 PROB     77       ARG      NH1      NC2              -0.8        14.007       0
      1269 PROB     77       ARG      HH11     HC               0.46         1.008       0
      1270 PROB     77       ARG      HH12     HC               0.46         1.008       0
      1271 PROB     77       ARG      NH2      NC2              -0.8        14.007       0
      1272 PROB     77       ARG      HH21     HC               0.46         1.008       0
      1273 PROB     77       ARG      HH22     HC               0.46         1.008       0
      1274 PROB     77       ARG      C        C                0.51        12.011       0
      1275 PROB     77       ARG      O        O               -0.51       15.9994       0
      1276 PROB     78       LEU      N        NH1             -0.47        14.007       0
      1277 PROB     78       LEU      HN       H                0.31         1.008       0
      1278 PROB     78       LEU      CA       CT1              0.07        12.011       0
      1279 PROB     78       LEU      HA       HB1              0.09         1.008       0
      1280 PROB     78       LEU      CB       CT2             -0.18        12.011       0
      1281 PROB     78       LEU      HB1      HA2              0.09         1.008       0
      1282 PROB     78       LEU      HB2      HA2              0.09         1.008       0
      1283 PROB     78       LEU      CG       CT1             -0.09        12.011       0
      1284 PROB     78       LEU      HG       HA1              0.09         1.008       0
      1285 PROB     78       LEU      CD1      CT3             -0.27        12.011       0
      1286 PROB     78       LEU      HD11     HA3              0.09         1.008       0
      1287 PROB     78       LEU      HD12     HA3              0.09         1.008       0
      1288 PROB     78       LEU      HD13     HA3              0.09         1.008       0
      1289 PROB     78       LEU      CD2      CT3             -0.27        12.011       0
      1290 PROB     78       LEU      HD21     HA3              0.09         1.008       0
      1291 PROB     78       LEU      HD22     HA3              0.09         1.008       0
      1292 PROB     78       LEU      HD23     HA3              0.09         1.008       0
      1293 PROB     78       LEU      C        C                0.51        12.011       0
      1294 PROB     78       LEU      O        O               -0.51       15.9994       0
      1295 PROB     79       GLN      N        NH1             -0.47        14.007       0
      1296 PROB     79       GLN      HN       H                0.31         1.008       0
      1297 PROB     79       GLN      CA       CT1              0.07        12.011       0
      1298 PROB     79       GLN      HA       HB1              0.09         1.008       0
      1299 PROB     79       GLN      CB       CT2             -0.18        12.011       0
      1300 PROB     79       GLN      HB1      HA2              0.09         1.008       0
      1301 PROB     79       GLN      HB2      HA2              0.09         1.008       0
      1302 PROB     79       GLN      CG       CT2             -0.18        12.011       0
      1303 PROB     79       GLN      HG1      HA2              0.09         1.008       0
      1304 PROB     79       GLN      HG2      HA2              0.09         1.008       0
      1305 PROB     79       GLN      CD       CC               0.55        12.011       0
      1306 PROB     79       GLN      OE1      O               -0.55       15.9994       0
      1307 PROB     79       GLN      NE2      NH2             -0.62        14.007       0
      1308 PROB     79       GLN      HE21     H                0.32         1.008       0
      1309 PROB     79       GLN      HE22     H                 0.3         1.008       0
      1310 PROB     79       GLN      C        C                0.51        12.011       0
      1311 PROB     79       GLN      O        O               -0.51       15.9994       0
      1312 PROB     80       GLU      N        NH1             -0.47        14.007       0
      1313 PROB     80       GLU      HN       H                0.31         1.008       0
      1314 PROB     80       GLU      CA       CT1              0.07        12.011       0
      1315 PROB     80       GLU      HA       HB1              0.09         1.008       0
      1316 PROB     80       GLU      CB       CT2A            -0.18        12.011       0
      1317 PROB     80       GLU      HB1      HA2              0.09         1.008       0
      1318 PROB     80       GLU      HB2      HA2              0.09         1.008       0
      1319 PROB     80       GLU      CG       CT2             -0.28        12.011       0
      1320 PROB     80       GLU      HG1      HA2              0.09         1.008       0
      1321 PROB     80       GLU      HG2      HA2              0.09         1.008       0
      1322 PROB     80       GLU      CD       CC               0.62        12.011       0
      1323 PROB     80       GLU      OE1      OC              -0.76       15.9994       0
      1324 PROB     80       GLU      OE2      OC              -0.76       15.9994       0
      1325 PROB     80       GLU      C        C                0.51        12.011       0
      1326 PROB     80       GLU      O        O               -0.51       15.9994       0
      1327 PROB     81       PRO      N        N               -0.29        14.007       0
      1328 PROB     81       PRO      CD       CP3                 0        12.011       0
      1329 PROB     81       PRO      HD1      HA2              0.09         1.008       0
      1330 PROB     81       PRO      HD2      HA2              0.09         1.008       0
      1331 PROB     81       PRO      CA       CP1              0.02        12.011       0
      1332 PROB     81       PRO      HA       HB1              0.09         1.008       0
      1333 PROB     81       PRO      CB       CP2             -0.18        12.011       0
      1334 PROB     81       PRO      HB1      HA2              0.09         1.008       0
      1335 PROB     81       PRO      HB2      HA2              0.09         1.008       0
      1336 PROB     81       PRO      CG       CP2             -0.18        12.011       0
      1337 PROB     81       PRO      HG1      HA2              0.09         1.008       0
      1338 PROB     81       PRO      HG2      HA2              0.09         1.008       0
      1339 PROB     81       PRO      C        C                0.51        12.011       0
      1340 PROB     81       PRO      O        O               -0.51       15.9994       0
      1341 PROB     82       VAL      N        NH1             -0.47        14.007       0
      1342 PROB     82       VAL      HN       H                0.31         1.008       0
      1343 PROB     82       VAL      CA       CT1              0.07        12.011       0
      1344 PROB     82       VAL      HA       HB1              0.09         1.008       0
      1345 PROB     82       VAL      CB       CT1             -0.09        12.011       0
      1346 PROB     82       VAL      HB       HA1              0.09         1.008       0
      1347 PROB     82       VAL      CG1      CT3             -0.27        12.011       0
      1348 PROB     82       VAL      HG11     HA3              0.09         1.008       0
      1349 PROB     82       VAL      HG12     HA3              0.09         1.008       0
      1350 PROB     82       VAL      HG13     HA3              0.09         1.008       0
      1351 PROB     82       VAL      CG2      CT3             -0.27        12.011       0
      1352 PROB     82       VAL      HG21     HA3              0.09         1.008       0
      1353 PROB     82       VAL      HG22     HA3              0.09         1.008       0
      1354 PROB     82       VAL      HG23     HA3              0.09         1.008       0
      1355 PROB     82       VAL      C        C                0.51        12.011       0
      1356 PROB     82       VAL      O        O               -0.51       15.9994       0
      1357 PROB     83       SER      N        NH1             -0.47        14.007       0
      1358 PROB     83       SER      HN       H                0.31         1.008       0
      1359 PROB     83       SER      CA       CT1              0.07        12.011       0
      1360 PROB     83       SER      HA       HB1              0.09         1.008       0
      1361 PROB     83       SER      CB       CT2              0.05        12.011       0
      1362 PROB     83       SER      HB1      HA2              0.09         1.008       0
      1363 PROB     83       SER      HB2      HA2              0.09         1.008       0
      1364 PROB     83       SER      OG       OH1             -0.66       15.9994       0
      1365 PROB     83       SER      HG1      H                0.43         1.008       0
      1366 PROB     83       SER      C        C                0.51        12.011       0
      1367 PROB     83       SER      O        O               -0.51       15.9994       0
      1368 PROB     84       LYS      N        NH1             -0.47        14.007       0
      1369 PROB     84       LYS      HN       H                0.31         1.008       0
      1370 PROB     84       LYS      CA       CT1              0.07        12.011       0
      1371 PROB     84       LYS      HA       HB1              0.09         1.008       0
      1372 PROB     84       LYS      CB       CT2             -0.18        12.011       0
      1373 PROB     84       LYS      HB1      HA2              0.09         1.008       0
      1374 PROB     84       LYS      HB2      HA2              0.09         1.008       0
      1375 PROB     84       LYS      CG       CT2             -0.18        12.011       0
      1376 PROB     84       LYS      HG1      HA2              0.09         1.008       0
      1377 PROB     84       LYS      HG2      HA2              0.09         1.008       0
      1378 PROB     84       LYS      CD       CT2             -0.18        12.011       0
      1379 PROB     84       LYS      HD1      HA2              0.09         1.008       0
      1380 PROB     84       LYS      HD2      HA2              0.09         1.008       0
      1381 PROB     84       LYS      CE       CT2              0.21        12.011       0
      1382 PROB     84       LYS      HE1      HA2              0.05         1.008       0
      1383 PROB     84       LYS      HE2      HA2              0.05         1.008       0
      1384 PROB     84       LYS      NZ       NH3              -0.3        14.007       0
      1385 PROB     84       LYS      HZ1      HC               0.33         1.008       0
      1386 PROB     84       LYS      HZ2      HC               0.33         1.008       0
      1387 PROB     84       LYS      HZ3      HC               0.33         1.008       0
      1388 PROB     84       LYS      C        C                0.51        12.011       0
      1389 PROB     84       LYS      O        O               -0.51       15.9994       0
      1390 PROB     85       ALA      N        NH1             -0.47        14.007       0
      1391 PROB     85       ALA      HN       H                0.31         1.008       0
      1392 PROB     85       ALA      CA       CT1              0.07        12.011       0
      1393 PROB     85       ALA      HA       HB1              0.09         1.008       0
      1394 PROB     85       ALA      CB       CT3             -0.27        12.011       0
      1395 PROB     85       ALA      HB1      HA3              0.09         1.008       0
      1396 PROB     85       ALA      HB2      HA3              0.09         1.008       0
      1397 PROB     85       ALA      HB3      HA3              0.09         1.008       0
      1398 PROB     85       ALA      C        C                0.51        12.011       0
      1399 PROB     85       ALA      O        O               -0.51       15.9994       0
      1400 PROB     86       LYS      N        NH1             -0.47        14.007       0
      1401 PROB     86       LYS      HN       H                0.31         1.008       0
      1402 PROB     86       LYS      CA       CT1              0.07        12.011       0
      1403 PROB     86       LYS      HA       HB1              0.09         1.008       0
      1404 PROB     86       LYS      CB       CT2             -0.18        12.011       0
      1405 PROB     86       LYS      HB1      HA2              0.09         1.008       0
      1406 PROB     86       LYS      HB2      HA2              0.09         1.008       0
      1407 PROB     86       LYS      CG       CT2             -0.18        12.011       0
      1408 PROB     86       LYS      HG1      HA2              0.09         1.008       0
      1409 PROB     86       LYS      HG2      HA2              0.09         1.008       0
      1410 PROB     86       LYS      CD       CT2             -0.18        12.011       0
      1411 PROB     86       LYS      HD1      HA2              0.09         1.008       0
      1412 PROB     86       LYS      HD2      HA2              0.09         1.008       0
      1413 PROB     86       LYS      CE       CT2              0.21        12.011       0
      1414 PROB     86       LYS      HE1      HA2              0.05         1.008       0
      1415 PROB     86       LYS      HE2      HA2              0.05         1.008       0
      1416 PROB     86       LYS      NZ       NH3              -0.3        14.007       0
      1417 PROB     86       LYS      HZ1      HC               0.33         1.008       0
      1418 PROB     86       LYS      HZ2      HC               0.33         1.008       0
      1419 PROB     86       LYS      HZ3      HC               0.33         1.008       0
      1420 PROB     86       LYS      C        C                0.51        12.011       0
      1421 PROB     86       LYS      O        O               -0.51       15.9994       0
      1422 PROB     87       GLU      N        NH1             -0.47        14.007       0
      1423 PROB     87       GLU      HN       H                0.31         1.008       0
      1424 PROB     87       GLU      CA       CT1              0.07        12.011       0
      1425 PROB     87       GLU      HA       HB1              0.09         1.008       0
      1426 PROB     87       GLU      CB       CT2A            -0.18        12.011       0
      1427 PROB     87       GLU      HB1      HA2              0.09         1.008       0
      1428 PROB     87       GLU      HB2      HA2              0.09         1.008       0
      1429 PROB     87       GLU      CG       CT2             -0.28        12.011       0
      1430 PROB     87       GLU      HG1      HA2              0.09         1.008       0
      1431 PROB     87       GLU      HG2      HA2              0.09         1.008       0
      1432 PROB     87       GLU      CD       CC               0.62        12.011       0
      1433 PROB     87       GLU      OE1      OC              -0.76       15.9994       0
      1434 PROB     87       GLU      OE2      OC              -0.76       15.9994       0
      1435 PROB     87       GLU      C        C                0.51        12.011       0
      1436 PROB     87       GLU      O        O               -0.51       15.9994       0
      1437 PROB     88       ALA      N        NH1             -0.47        14.007       0
      1438 PROB     88       ALA      HN       H                0.31         1.008       0
      1439 PROB     88       ALA      CA       CT1              0.07        12.011       0
      1440 PROB     88       ALA      HA       HB1              0.09         1.008       0
      1441 PROB     88       ALA      CB       CT3             -0.27        12.011       0
      1442 PROB     88       ALA      HB1      HA3              0.09         1.008       0
      1443 PROB     88       ALA      HB2      HA3              0.09         1.008       0
      1444 PROB     88       ALA      HB3      HA3              0.09         1.008       0
      1445 PROB     88       ALA      C        C                0.51        12.011       0
      1446 PROB     88       ALA      O        O               -0.51       15.9994       0
      1447 PROB     89       HSD      N        NH1             -0.47        14.007       0
      1448 PROB     89       HSD      HN       H                0.31         1.008       0
      1449 PROB     89       HSD      CA       CT1              0.07        12.011       0
      1450 PROB     89       HSD      HA       HB1              0.09         1.008       0
      1451 PROB     89       HSD      CB       CT2             -0.09        12.011       0
      1452 PROB     89       HSD      HB1      HA2              0.09         1.008       0
      1453 PROB     89       HSD      HB2      HA2              0.09         1.008       0
      1454 PROB     89       HSD      ND1      NR1             -0.36        14.007       0
      1455 PROB     89       HSD      HD1      H                0.32         1.008       0
      1456 PROB     89       HSD      CG       CPH1            -0.05        12.011       0
      1457 PROB     89       HSD      CE1      CPH2             0.25        12.011       0
      1458 PROB     89       HSD      HE1      HR1              0.13         1.008       0
      1459 PROB     89       HSD      NE2      NR2              -0.7        14.007       0
      1460 PROB     89       HSD      CD2      CPH1             0.22        12.011       0
      1461 PROB     89       HSD      HD2      HR3               0.1         1.008       0
      1462 PROB     89       HSD      C        C                0.51        12.011       0
      1463 PROB     89       HSD      O        O               -0.51       15.9994       0
      1464 PROB     90       ILE      N        NH1             -0.47        14.007       0
      1465 PROB     90       ILE      HN       H                0.31         1.008       0
      1466 PROB     90       ILE      CA       CT1              0.07        12.011       0
      1467 PROB     90       ILE      HA       HB1              0.09         1.008       0
      1468 PROB     90       ILE      CB       CT1             -0.09        12.011       0
      1469 PROB     90       ILE      HB       HA1              0.09         1.008       0
      1470 PROB     90       ILE      CG2      CT3             -0.27        12.011       0
      1471 PROB     90       ILE      HG21     HA3              0.09         1.008       0
      1472 PROB     90       ILE      HG22     HA3              0.09         1.008       0
      1473 PROB     90       ILE      HG23     HA3              0.09         1.008       0
      1474 PROB     90       ILE      CG1      CT2             -0.18        12.011       0
      1475 PROB     90       ILE      HG11     HA2              0.09         1.008       0
      1476 PROB     90       ILE      HG12     HA2              0.09         1.008       0
      1477 PROB     90       ILE      CD       CT3             -0.27        12.011       0
      1478 PROB     90       ILE      HD1      HA3              0.09         1.008       0
      1479 PROB     90       ILE      HD2      HA3              0.09         1.008       0
      1480 PROB     90       ILE      HD3      HA3              0.09         1.008       0
      1481 PROB     90       ILE      C        C                0.51        12.011       0
      1482 PROB     90       ILE      O        O               -0.51       15.9994       0
      1483 PROB     91       TYR      N        NH1             -0.47        14.007       0
      1484 PROB     91       TYR      HN       H                0.31         1.008       0
      1485 PROB     91       TYR      CA       CT1              0.07        12.011       0
      1486 PROB     91       TYR      HA       HB1              0.09         1.008       0
      1487 PROB     91       TYR      CB       CT2             -0.18        12.011       0
      1488 PROB     91       TYR      HB1      HA2              0.09         1.008       0
      1489 PROB     91       TYR      HB2      HA2              0.09         1.008       0
      1490 PROB     91       TYR      CG       CA                  0        12.011       0
      1491 PROB     91       TYR      CD1      CA             -0.115        12.011       0
      1492 PROB     91       TYR      HD1      HP              0.115         1.008       0
      1493 PROB     91       TYR      CE1      CA             -0.115        12.011       0
      1494 PROB     91       TYR      HE1      HP              0.115         1.008       0
      1495 PROB     91       TYR      CZ       CA               0.11        12.011       0
      1496 PROB     91       TYR      OH       OH1             -0.54       15.9994       0
      1497 PROB     91       TYR      HH       H                0.43         1.008       0
      1498 PROB     91       TYR      CD2      CA             -0.115        12.011       0
      1499 PROB     91       TYR      HD2      HP              0.115         1.008       0
      1500 PROB     91       TYR      CE2      CA             -0.115        12.011       0
      1501 PROB     91       TYR      HE2      HP              0.115         1.008       0
      1502 PROB     91       TYR      C        C                0.51        12.011       0
      1503 PROB     91       TYR      O        O               -0.51       15.9994       0
      1504 PROB     92       GLN      N        NH1             -0.47        14.007       0
      1505 PROB     92       GLN      HN       H                0.31         1.008       0
      1506 PROB     92       GLN      CA       CT1              0.07        12.011       0
      1507 PROB     92       GLN      HA       HB1              0.09         1.008       0
      1508 PROB     92       GLN      CB       CT2             -0.18        12.011       0
      1509 PROB     92       GLN      HB1      HA2              0.09         1.008       0
      1510 PROB     92       GLN      HB2      HA2              0.09         1.008       0
      1511 PROB     92       GLN      CG       CT2             -0.18        12.011       0
      1512 PROB     92       GLN      HG1      HA2              0.09         1.008       0
      1513 PROB     92       GLN      HG2      HA2              0.09         1.008       0
      1514 PROB     92       GLN      CD       CC               0.55        12.011       0
      1515 PROB     92       GLN      OE1      O               -0.55       15.9994       0
      1516 PROB     92       GLN      NE2      NH2             -0.62        14.007       0
      1517 PROB     92       GLN      HE21     H                0.32         1.008       0
      1518 PROB     92       GLN      HE22     H                 0.3         1.008       0
      1519 PROB     92       GLN      C        C                0.51        12.011       0
      1520 PROB     92       GLN      O        O               -0.51       15.9994       0
      1521 PROB     93       VAL      N        NH1             -0.47        14.007       0
      1522 PROB     93       VAL      HN       H                0.31         1.008       0
      1523 PROB     93       VAL      CA       CT1              0.07        12.011       0
      1524 PROB     93       VAL      HA       HB1              0.09         1.008       0
      1525 PROB     93       VAL      CB       CT1             -0.09        12.011       0
      1526 PROB     93       VAL      HB       HA1              0.09         1.008       0
      1527 PROB     93       VAL      CG1      CT3             -0.27        12.011       0
      1528 PROB     93       VAL      HG11     HA3              0.09         1.008       0
      1529 PROB     93       VAL      HG12     HA3              0.09         1.008       0
      1530 PROB     93       VAL      HG13     HA3              0.09         1.008       0
      1531 PROB     93       VAL      CG2      CT3             -0.27        12.011       0
      1532 PROB     93       VAL      HG21     HA3              0.09         1.008       0
      1533 PROB     93       VAL      HG22     HA3              0.09         1.008       0
      1534 PROB     93       VAL      HG23     HA3              0.09         1.008       0
      1535 PROB     93       VAL      C        C                0.51        12.011       0
      1536 PROB     93       VAL      O        O               -0.51       15.9994       0
      1537 PROB     94       GLY      N        NH1             -0.47        14.007       0
      1538 PROB     94       GLY      HN       H                0.31         1.008       0
      1539 PROB     94       GLY      CA       CT2             -0.02        12.011       0
      1540 PROB     94       GLY      HA1      HB2              0.09         1.008       0
      1541 PROB     94       GLY      HA2      HB2              0.09         1.008       0
      1542 PROB     94       GLY      C        C                0.51        12.011       0
      1543 PROB     94       GLY      O        O               -0.51       15.9994       0
      1544 PROB     95       MET      N        NH1             -0.47        14.007       0
      1545 PROB     95       MET      HN       H                0.31         1.008       0
      1546 PROB     95       MET      CA       CT1              0.07        12.011       0
      1547 PROB     95       MET      HA       HB1              0.09         1.008       0
      1548 PROB     95       MET      CB       CT2             -0.18        12.011       0
      1549 PROB     95       MET      HB1      HA2              0.09         1.008       0
      1550 PROB     95       MET      HB2      HA2              0.09         1.008       0
      1551 PROB     95       MET      CG       CT2             -0.14        12.011       0
      1552 PROB     95       MET      HG1      HA2              0.09         1.008       0
      1553 PROB     95       MET      HG2      HA2              0.09         1.008       0
      1554 PROB     95       MET      SD       S               -0.09         32.06       0
      1555 PROB     95       MET      CE       CT3             -0.22        12.011       0
      1556 PROB     95       MET      HE1      HA3              0.09         1.008       0
      1557 PROB     95       MET      HE2      HA3              0.09         1.008       0
      1558 PROB     95       MET      HE3      HA3              0.09         1.008       0
      1559 PROB     95       MET      C        C                0.51        12.011       0
      1560 PROB     95       MET      O        O               -0.51       15.9994       0
      1561 PROB     96       ALA      N        NH1             -0.47        14.007       0
      1562 PROB     96       ALA      HN       H                0.31         1.008       0
      1563 PROB     96       ALA      CA       CT1              0.07        12.011       0
      1564 PROB     96       ALA      HA       HB1              0.09         1.008       0
      1565 PROB     96       ALA      CB       CT3             -0.27        12.011       0
      1566 PROB     96       ALA      HB1      HA3              0.09         1.008       0
      1567 PROB     96       ALA      HB2      HA3              0.09         1.008       0
      1568 PROB     96       ALA      HB3      HA3              0.09         1.008       0
      1569 PROB     96       ALA      C        C                0.51        12.011       0
      1570 PROB     96       ALA      O        O               -0.51       15.9994       0
      1571 PROB     97       PHE      N        NH1             -0.47        14.007       0
      1572 PROB     97       PHE      HN       H                0.31         1.008       0
      1573 PROB     97       PHE      CA       CT1              0.07        12.011       0
      1574 PROB     97       PHE      HA       HB1              0.09         1.008       0
      1575 PROB     97       PHE      CB       CT2             -0.18        12.011       0
      1576 PROB     97       PHE      HB1      HA2              0.09         1.008       0
      1577 PROB     97       PHE      HB2      HA2              0.09         1.008       0
      1578 PROB     97       PHE      CG       CA                  0        12.011       0
      1579 PROB     97       PHE      CD1      CA             -0.115        12.011       0
      1580 PROB     97       PHE      HD1      HP              0.115         1.008       0
      1581 PROB     97       PHE      CE1      CA             -0.115        12.011       0
      1582 PROB     97       PHE      HE1      HP              0.115         1.008       0
      1583 PROB     97       PHE      CZ       CA             -0.115        12.011       0
      1584 PROB     97       PHE      HZ       HP              0.115         1.008       0
      1585 PROB     97       PHE      CD2      CA             -0.115        12.011       0
      1586 PROB     97       PHE      HD2      HP              0.115         1.008       0
      1587 PROB     97       PHE      CE2      CA             -0.115        12.011       0
      1588 PROB     97       PHE      HE2      HP              0.115         1.008       0
      1589 PROB     97       PHE      C        C                0.51        12.011       0
      1590 PROB     97       PHE      O        O               -0.51       15.9994       0
      1591 PROB     98       TYR      N        NH1             -0.47        14.007       0
      1592 PROB     98       TYR      HN       H                0.31         1.008       0
      1593 PROB     98       TYR      CA       CT1              0.07        12.011       0
      1594 PROB     98       TYR      HA       HB1              0.09         1.008       0
      1595 PROB     98       TYR      CB       CT2             -0.18        12.011       0
      1596 PROB     98       TYR      HB1      HA2              0.09         1.008       0
      1597 PROB     98       TYR      HB2      HA2              0.09         1.008       0
      1598 PROB     98       TYR      CG       CA                  0        12.011       0
      1599 PROB     98       TYR      CD1      CA             -0.115        12.011       0
      1600 PROB     98       TYR      HD1      HP              0.115         1.008       0
      1601 PROB     98       TYR      CE1      CA             -0.115        12.011       0
      1602 PROB     98       TYR      HE1      HP              0.115         1.008       0
      1603 PROB     98       TYR      CZ       CA               0.11        12.011       0
      1604 PROB     98       TYR      OH       OH1             -0.54       15.9994       0
      1605 PROB     98       TYR      HH       H                0.43         1.008       0
      1606 PROB     98       TYR      CD2      CA             -0.115        12.011       0
      1607 PROB     98       TYR      HD2      HP              0.115         1.008       0
      1608 PROB     98       TYR      CE2      CA             -0.115        12.011       0
      1609 PROB     98       TYR      HE2      HP              0.115         1.008       0
      1610 PROB     98       TYR      C        C                0.51        12.011       0
      1611 PROB     98       TYR      O        O               -0.51       15.9994       0
      1612 PROB     99       PHE      N        NH1             -0.47        14.007       0
      1613 PROB     99       PHE      HN       H                0.31         1.008       0
      1614 PROB     99       PHE      CA       CT1              0.07        12.011       0
      1615 PROB     99       PHE      HA       HB1              0.09         1.008       0
      1616 PROB     99       PHE      CB       CT2             -0.18        12.011       0
      1617 PROB     99       PHE      HB1      HA2              0.09         1.008       0
      1618 PROB     99       PHE      HB2      HA2              0.09         1.008       0
      1619 PROB     99       PHE      CG       CA                  0        12.011       0
      1620 PROB     99       PHE      CD1      CA             -0.115        12.011       0
      1621 PROB     99       PHE      HD1      HP              0.115         1.008       0
      1622 PROB     99       PHE      CE1      CA             -0.115        12.011       0
      1623 PROB     99       PHE      HE1      HP              0.115         1.008       0
      1624 PROB     99       PHE      CZ       CA             -0.115        12.011       0
      1625 PROB     99       PHE      HZ       HP              0.115         1.008       0
      1626 PROB     99       PHE      CD2      CA             -0.115        12.011       0
      1627 PROB     99       PHE      HD2      HP              0.115         1.008       0
      1628 PROB     99       PHE      CE2      CA             -0.115        12.011       0
      1629 PROB     99       PHE      HE2      HP              0.115         1.008       0
      1630 PROB     99       PHE      C        C                0.51        12.011       0
      1631 PROB     99       PHE      O        O               -0.51       15.9994       0
      1632 PROB     100      VAL      N        NH1             -0.47        14.007       0
      1633 PROB     100      VAL      HN       H                0.31         1.008       0
      1634 PROB     100      VAL      CA       CT1              0.07        12.011       0
      1635 PROB     100      VAL      HA       HB1              0.09         1.008       0
      1636 PROB     100      VAL      CB       CT1             -0.09        12.011       0
      1637 PROB     100      VAL      HB       HA1              0.09         1.008       0
      1638 PROB     100      VAL      CG1      CT3             -0.27        12.011       0
      1639 PROB     100      VAL      HG11     HA3              0.09         1.008       0
      1640 PROB     100      VAL      HG12     HA3              0.09         1.008       0
      1641 PROB     100      VAL      HG13     HA3              0.09         1.008       0
      1642 PROB     100      VAL      CG2      CT3             -0.27        12.011       0
      1643 PROB     100      VAL      HG21     HA3              0.09         1.008       0
      1644 PROB     100      VAL      HG22     HA3              0.09         1.008       0
      1645 PROB     100      VAL      HG23     HA3              0.09         1.008       0
      1646 PROB     100      VAL      C        C                0.51        12.011       0
      1647 PROB     100      VAL      O        O               -0.51       15.9994       0
      1648 PROB     101      ASP      N        NH1             -0.47        14.007       0
      1649 PROB     101      ASP      HN       H                0.31         1.008       0
      1650 PROB     101      ASP      CA       CT1              0.07        12.011       0
      1651 PROB     101      ASP      HA       HB1              0.09         1.008       0
      1652 PROB     101      ASP      CB       CT2A            -0.28        12.011       0
      1653 PROB     101      ASP      HB1      HA2              0.09         1.008       0
      1654 PROB     101      ASP      HB2      HA2              0.09         1.008       0
      1655 PROB     101      ASP      CG       CC               0.62        12.011       0
      1656 PROB     101      ASP      OD1      OC              -0.76       15.9994       0
      1657 PROB     101      ASP      OD2      OC              -0.76       15.9994       0
      1658 PROB     101      ASP      C        C                0.51        12.011       0
      1659 PROB     101      ASP      O        O               -0.51       15.9994       0
      1660 PROB     102      GLN      N        NH1             -0.47        14.007       0
      1661 PROB     102      GLN      HN       H                0.31         1.008       0
      1662 PROB     102      GLN      CA       CT1              0.07        12.011       0
      1663 PROB     102      GLN      HA       HB1              0.09         1.008       0
      1664 PROB     102      GLN      CB       CT2             -0.18        12.011       0
      1665 PROB     102      GLN      HB1      HA2              0.09         1.008       0
      1666 PROB     102      GLN      HB2      HA2              0.09         1.008       0
      1667 PROB     102      GLN      CG       CT2             -0.18        12.011       0
      1668 PROB     102      GLN      HG1      HA2              0.09         1.008       0
      1669 PROB     102      GLN      HG2      HA2              0.09         1.008       0
      1670 PROB     102      GLN      CD       CC               0.55        12.011       0
      1671 PROB     102      GLN      OE1      O               -0.55       15.9994       0
      1672 PROB     102      GLN      NE2      NH2             -0.62        14.007       0
      1673 PROB     102      GLN      HE21     H                0.32         1.008       0
      1674 PROB     102      GLN      HE22     H                 0.3         1.008       0
      1675 PROB     102      GLN      C        C                0.51        12.011       0
      1676 PROB     102      GLN      O        O               -0.51       15.9994       0
      1677 PROB     103      ALA      N        NH1             -0.47        14.007       0
      1678 PROB     103      ALA      HN       H                0.31         1.008       0
      1679 PROB     103      ALA      CA       CT1              0.07        12.011       0
      1680 PROB     103      ALA      HA       HB1              0.09         1.008       0
      1681 PROB     103      ALA      CB       CT3             -0.27        12.011       0
      1682 PROB     103      ALA      HB1      HA3              0.09         1.008       0
      1683 PROB     103      ALA      HB2      HA3              0.09         1.008       0
      1684 PROB     103      ALA      HB3      HA3              0.09         1.008       0
      1685 PROB     103      ALA      C        C                0.51        12.011       0
      1686 PROB     103      ALA      O        O               -0.51       15.9994       0
      1687 PROB     104      VAL      N        NH1             -0.47        14.007       0
      1688 PROB     104      VAL      HN       H                0.31         1.008       0
      1689 PROB     104      VAL      CA       CT1              0.07        12.011       0
      1690 PROB     104      VAL      HA       HB1              0.09         1.008       0
      1691 PROB     104      VAL      CB       CT1             -0.09        12.011       0
      1692 PROB     104      VAL      HB       HA1              0.09         1.008       0
      1693 PROB     104      VAL      CG1      CT3             -0.27        12.011       0
      1694 PROB     104      VAL      HG11     HA3              0.09         1.008       0
      1695 PROB     104      VAL      HG12     HA3              0.09         1.008       0
      1696 PROB     104      VAL      HG13     HA3              0.09         1.008       0
      1697 PROB     104      VAL      CG2      CT3             -0.27        12.011       0
      1698 PROB     104      VAL      HG21     HA3              0.09         1.008       0
      1699 PROB     104      VAL      HG22     HA3              0.09         1.008       0
      1700 PROB     104      VAL      HG23     HA3              0.09         1.008       0
      1701 PROB     104      VAL      C        C                0.51        12.011       0
      1702 PROB     104      VAL      O        O               -0.51       15.9994       0
      1703 PROB     105      SER      N        NH1             -0.47        14.007       0
      1704 PROB     105      SER      HN       H                0.31         1.008       0
      1705 PROB     105      SER      CA       CT1              0.07        12.011       0
      1706 PROB     105      SER      HA       HB1              0.09         1.008       0
      1707 PROB     105      SER      CB       CT2              0.05        12.011       0
      1708 PROB     105      SER      HB1      HA2              0.09         1.008       0
      1709 PROB     105      SER      HB2      HA2              0.09         1.008       0
      1710 PROB     105      SER      OG       OH1             -0.66       15.9994       0
      1711 PROB     105      SER      HG1      H                0.43         1.008       0
      1712 PROB     105      SER      C        C                0.51        12.011       0
      1713 PROB     105      SER      O        O               -0.51       15.9994       0
      1714 PROB     106      PHE      N        NH1             -0.47        14.007       0
      1715 PROB     106      PHE      HN       H                0.31         1.008       0
      1716 PROB     106      PHE      CA       CT1              0.07        12.011       0
      1717 PROB     106      PHE      HA       HB1              0.09         1.008       0
      1718 PROB     106      PHE      CB       CT2             -0.18        12.011       0
      1719 PROB     106      PHE      HB1      HA2              0.09         1.008       0
      1720 PROB     106      PHE      HB2      HA2              0.09         1.008       0
      1721 PROB     106      PHE      CG       CA                  0        12.011       0
      1722 PROB     106      PHE      CD1      CA             -0.115        12.011       0
      1723 PROB     106      PHE      HD1      HP              0.115         1.008       0
      1724 PROB     106      PHE      CE1      CA             -0.115        12.011       0
      1725 PROB     106      PHE      HE1      HP              0.115         1.008       0
      1726 PROB     106      PHE      CZ       CA             -0.115        12.011       0
      1727 PROB     106      PHE      HZ       HP              0.115         1.008       0
      1728 PROB     106      PHE      CD2      CA             -0.115        12.011       0
      1729 PROB     106      PHE      HD2      HP              0.115         1.008       0
      1730 PROB     106      PHE      CE2      CA             -0.115        12.011       0
      1731 PROB     106      PHE      HE2      HP              0.115         1.008       0
      1732 PROB     106      PHE      C        C                0.51        12.011       0
      1733 PROB     106      PHE      O        O               -0.51       15.9994       0
      1734 PROB     107      ASP      N        NH1             -0.47        14.007       0
      1735 PROB     107      ASP      HN       H                0.31         1.008       0
      1736 PROB     107      ASP      CA       CT1              0.07        12.011       0
      1737 PROB     107      ASP      HA       HB1              0.09         1.008       0
      1738 PROB     107      ASP      CB       CT2A            -0.28        12.011       0
      1739 PROB     107      ASP      HB1      HA2              0.09         1.008       0
      1740 PROB     107      ASP      HB2      HA2              0.09         1.008       0
      1741 PROB     107      ASP      CG       CC               0.62        12.011       0
      1742 PROB     107      ASP      OD1      OC              -0.76       15.9994       0
      1743 PROB     107      ASP      OD2      OC              -0.76       15.9994       0
      1744 PROB     107      ASP      C        C                0.51        12.011       0
      1745 PROB     107      ASP      O        O               -0.51       15.9994       0
      1746 PROB     108      GLY      N        NH1             -0.47        14.007       0
      1747 PROB     108      GLY      HN       H                0.31         1.008       0
      1748 PROB     108      GLY      CA       CT2             -0.02        12.011       0
      1749 PROB     108      GLY      HA1      HB2              0.09         1.008       0
      1750 PROB     108      GLY      HA2      HB2              0.09         1.008       0
      1751 PROB     108      GLY      C        C                0.51        12.011       0
      1752 PROB     108      GLY      O        O               -0.51       15.9994       0
      1753 PROB     109      ASN      N        NH1             -0.47        14.007       0
      1754 PROB     109      ASN      HN       H                0.31         1.008       0
      1755 PROB     109      ASN      CA       CT1              0.07        12.011       0
      1756 PROB     109      ASN      HA       HB1              0.09         1.008       0
      1757 PROB     109      ASN      CB       CT2             -0.18        12.011       0
      1758 PROB     109      ASN      HB1      HA2              0.09         1.008       0
      1759 PROB     109      ASN      HB2      HA2              0.09         1.008       0
      1760 PROB     109      ASN      CG       CC               0.55        12.011       0
      1761 PROB     109      ASN      OD1      O               -0.55       15.9994       0
      1762 PROB     109      ASN      ND2      NH2             -0.62        14.007       0
      1763 PROB     109      ASN      HD21     H                0.32         1.008       0
      1764 PROB     109      ASN      HD22     H                 0.3         1.008       0
      1765 PROB     109      ASN      C        C                0.51        12.011       0
      1766 PROB     109      ASN      O        O               -0.51       15.9994       0
      1767 PROB     110      ARG      N        NH1             -0.47        14.007       0
      1768 PROB     110      ARG      HN       H                0.31         1.008       0
      1769 PROB     110      ARG      CA       CT1              0.07        12.011       0
      1770 PROB     110      ARG      HA       HB1              0.09         1.008       0
      1771 PROB     110      ARG      CB       CT2             -0.18        12.011       0
      1772 PROB     110      ARG      HB1      HA2              0.09         1.008       0
      1773 PROB     110      ARG      HB2      HA2              0.09         1.008       0
      1774 PROB     110      ARG      CG       CT2             -0.18        12.011       0
      1775 PROB     110      ARG      HG1      HA2              0.09         1.008       0
      1776 PROB     110      ARG      HG2      HA2              0.09         1.008       0
      1777 PROB     110      ARG      CD       CT2               0.2        12.011       0
      1778 PROB     110      ARG      HD1      HA2              0.09         1.008       0
      1779 PROB     110      ARG      HD2      HA2              0.09         1.008       0
      1780 PROB     110      ARG      NE       NC2              -0.7        14.007       0
      1781 PROB     110      ARG      HE       HC               0.44         1.008       0
      1782 PROB     110      ARG      CZ       C                0.64        12.011       0
      1783 PROB     110      ARG      NH1      NC2              -0.8        14.007       0
      1784 PROB     110      ARG      HH11     HC               0.46         1.008       0
      1785 PROB     110      ARG      HH12     HC               0.46         1.008       0
      1786 PROB     110      ARG      NH2      NC2              -0.8        14.007       0
      1787 PROB     110      ARG      HH21     HC               0.46         1.008       0
      1788 PROB     110      ARG      HH22     HC               0.46         1.008       0
      1789 PROB     110      ARG      C        C                0.51        12.011       0
      1790 PROB     110      ARG      O        O               -0.51       15.9994       0
      1791 PROB     111      THR      N        NH1             -0.47        14.007       0
      1792 PROB     111      THR      HN       H                0.31         1.008       0
      1793 PROB     111      THR      CA       CT1              0.07        12.011       0
      1794 PROB     111      THR      HA       HB1              0.09         1.008       0
      1795 PROB     111      THR      CB       CT1              0.14        12.011       0
      1796 PROB     111      THR      HB       HA1              0.09         1.008       0
      1797 PROB     111      THR      OG1      OH1             -0.66       15.9994       0
      1798 PROB     111      THR      HG1      H                0.43         1.008       0
      1799 PROB     111      THR      CG2      CT3             -0.27        12.011       0
      1800 PROB     111      THR      HG21     HA3              0.09         1.008       0
      1801 PROB     111      THR      HG22     HA3              0.09         1.008       0
      1802 PROB     111      THR      HG23     HA3              0.09         1.008       0
      1803 PROB     111      THR      C        C                0.51        12.011       0
      1804 PROB     111      THR      O        O               -0.51       15.9994       0
      1805 PROB     112      VAL      N        NH1             -0.47        14.007       0
      1806 PROB     112      VAL      HN       H                0.31         1.008       0
      1807 PROB     112      VAL      CA       CT1              0.07        12.011       0
      1808 PROB     112      VAL      HA       HB1              0.09         1.008       0
      1809 PROB     112      VAL      CB       CT1             -0.09        12.011       0
      1810 PROB     112      VAL      HB       HA1              0.09         1.008       0
      1811 PROB     112      VAL      CG1      CT3             -0.27        12.011       0
      1812 PROB     112      VAL      HG11     HA3              0.09         1.008       0
      1813 PROB     112      VAL      HG12     HA3              0.09         1.008       0
      1814 PROB     112      VAL      HG13     HA3              0.09         1.008       0
      1815 PROB     112      VAL      CG2      CT3             -0.27        12.011       0
      1816 PROB     112      VAL      HG21     HA3              0.09         1.008       0
      1817 PROB     112      VAL      HG22     HA3              0.09         1.008       0
      1818 PROB     112      VAL      HG23     HA3              0.09         1.008       0
      1819 PROB     112      VAL      C        C                0.51        12.011       0
      1820 PROB     112      VAL      O        O               -0.51       15.9994       0
      1821 PROB     113      SER      N        NH1             -0.47        14.007       0
      1822 PROB     113      SER      HN       H                0.31         1.008       0
      1823 PROB     113      SER      CA       CT1              0.07        12.011       0
      1824 PROB     113      SER      HA       HB1              0.09         1.008       0
      1825 PROB     113      SER      CB       CT2              0.05        12.011       0
      1826 PROB     113      SER      HB1      HA2              0.09         1.008       0
      1827 PROB     113      SER      HB2      HA2              0.09         1.008       0
      1828 PROB     113      SER      OG       OH1             -0.66       15.9994       0
      1829 PROB     113      SER      HG1      H                0.43         1.008       0
      1830 PROB     113      SER      C        C                0.51        12.011       0
      1831 PROB     113      SER      O        O               -0.51       15.9994       0
      1832 PROB     114      ASP      N        NH1             -0.47        14.007       0
      1833 PROB     114      ASP      HN       H                0.31         1.008       0
      1834 PROB     114      ASP      CA       CT1              0.07        12.011       0
      1835 PROB     114      ASP      HA       HB1              0.09         1.008       0
      1836 PROB     114      ASP      CB       CT2A            -0.28        12.011       0
      1837 PROB     114      ASP      HB1      HA2              0.09         1.008       0
      1838 PROB     114      ASP      HB2      HA2              0.09         1.008       0
      1839 PROB     114      ASP      CG       CC               0.62        12.011       0
      1840 PROB     114      ASP      OD1      OC              -0.76       15.9994       0
      1841 PROB     114      ASP      OD2      OC              -0.76       15.9994       0
      1842 PROB     114      ASP      C        C                0.51        12.011       0
      1843 PROB     114      ASP      O        O               -0.51       15.9994       0
      1844 PROB     115      GLY      N        NH1             -0.47        14.007       0
      1845 PROB     115      GLY      HN       H                0.31         1.008       0
      1846 PROB     115      GLY      CA       CT2             -0.02        12.011       0
      1847 PROB     115      GLY      HA1      HB2              0.09         1.008       0
      1848 PROB     115      GLY      HA2      HB2              0.09         1.008       0
      1849 PROB     115      GLY      C        C                0.51        12.011       0
      1850 PROB     115      GLY      O        O               -0.51       15.9994       0
      1851 PROB     116      LYS      N        NH1             -0.47        14.007       0
      1852 PROB     116      LYS      HN       H                0.31         1.008       0
      1853 PROB     116      LYS      CA       CT1              0.07        12.011       0
      1854 PROB     116      LYS      HA       HB1              0.09         1.008       0
      1855 PROB     116      LYS      CB       CT2             -0.18        12.011       0
      1856 PROB     116      LYS      HB1      HA2              0.09         1.008       0
      1857 PROB     116      LYS      HB2      HA2              0.09         1.008       0
      1858 PROB     116      LYS      CG       CT2             -0.18        12.011       0
      1859 PROB     116      LYS      HG1      HA2              0.09         1.008       0
      1860 PROB     116      LYS      HG2      HA2              0.09         1.008       0
      1861 PROB     116      LYS      CD       CT2             -0.18        12.011       0
      1862 PROB     116      LYS      HD1      HA2              0.09         1.008       0
      1863 PROB     116      LYS      HD2      HA2              0.09         1.008       0
      1864 PROB     116      LYS      CE       CT2              0.21        12.011       0
      1865 PROB     116      LYS      HE1      HA2              0.05         1.008       0
      1866 PROB     116      LYS      HE2      HA2              0.05         1.008       0
      1867 PROB     116      LYS      NZ       NH3              -0.3        14.007       0
      1868 PROB     116      LYS      HZ1      HC               0.33         1.008       0
      1869 PROB     116      LYS      HZ2      HC               0.33         1.008       0
      1870 PROB     116      LYS      HZ3      HC               0.33         1.008       0
      1871 PROB     116      LYS      C        C                0.51        12.011       0
      1872 PROB     116      LYS      O        O               -0.51       15.9994       0
      1873 PROB     117      LEU      N        NH1             -0.47        14.007       0
      1874 PROB     117      LEU      HN       H                0.31         1.008       0
      1875 PROB     117      LEU      CA       CT1              0.07        12.011       0
      1876 PROB     117      LEU      HA       HB1              0.09         1.008       0
      1877 PROB     117      LEU      CB       CT2             -0.18        12.011       0
      1878 PROB     117      LEU      HB1      HA2              0.09         1.008       0
      1879 PROB     117      LEU      HB2      HA2              0.09         1.008       0
      1880 PROB     117      LEU      CG       CT1             -0.09        12.011       0
      1881 PROB     117      LEU      HG       HA1              0.09         1.008       0
      1882 PROB     117      LEU      CD1      CT3             -0.27        12.011       0
      1883 PROB     117      LEU      HD11     HA3              0.09         1.008       0
      1884 PROB     117      LEU      HD12     HA3              0.09         1.008       0
      1885 PROB     117      LEU      HD13     HA3              0.09         1.008       0
      1886 PROB     117      LEU      CD2      CT3             -0.27        12.011       0
      1887 PROB     117      LEU      HD21     HA3              0.09         1.008       0
      1888 PROB     117      LEU      HD22     HA3              0.09         1.008       0
      1889 PROB     117      LEU      HD23     HA3              0.09         1.008       0
      1890 PROB     117      LEU      C        C                0.51        12.011       0
      1891 PROB     117      LEU      O        O               -0.51       15.9994       0
      1892 PROB     118      THR      N        NH1             -0.47        14.007       0
      1893 PROB     118      THR      HN       H                0.31         1.008       0
      1894 PROB     118      THR      CA       CT1              0.07        12.011       0
      1895 PROB     118      THR      HA       HB1              0.09         1.008       0
      1896 PROB     118      THR      CB       CT1              0.14        12.011       0
      1897 PROB     118      THR      HB       HA1              0.09         1.008       0
      1898 PROB     118      THR      OG1      OH1             -0.66       15.9994       0
      1899 PROB     118      THR      HG1      H                0.43         1.008       0
      1900 PROB     118      THR      CG2      CT3             -0.27        12.011       0
      1901 PROB     118      THR      HG21     HA3              0.09         1.008       0
      1902 PROB     118      THR      HG22     HA3              0.09         1.008       0
      1903 PROB     118      THR      HG23     HA3              0.09         1.008       0
      1904 PROB     118      THR      C        C                0.51        12.011       0
      1905 PROB     118      THR      O        O               -0.51       15.9994       0
      1906 PROB     119      ILE      N        NH1             -0.47        14.007       0
      1907 PROB     119      ILE      HN       H                0.31         1.008       0
      1908 PROB     119      ILE      CA       CT1              0.07        12.011       0
      1909 PROB     119      ILE      HA       HB1              0.09         1.008       0
      1910 PROB     119      ILE      CB       CT1             -0.09        12.011       0
      1911 PROB     119      ILE      HB       HA1              0.09         1.008       0
      1912 PROB     119      ILE      CG2      CT3             -0.27        12.011       0
      1913 PROB     119      ILE      HG21     HA3              0.09         1.008       0
      1914 PROB     119      ILE      HG22     HA3              0.09         1.008       0
      1915 PROB     119      ILE      HG23     HA3              0.09         1.008       0
      1916 PROB     119      ILE      CG1      CT2             -0.18        12.011       0
      1917 PROB     119      ILE      HG11     HA2              0.09         1.008       0
      1918 PROB     119      ILE      HG12     HA2              0.09         1.008       0
      1919 PROB     119      ILE      CD       CT3             -0.27        12.011       0
      1920 PROB     119      ILE      HD1      HA3              0.09         1.008       0
      1921 PROB     119      ILE      HD2      HA3              0.09         1.008       0
      1922 PROB     119      ILE      HD3      HA3              0.09         1.008       0
      1923 PROB     119      ILE      C        C                0.51        12.011       0
      1924 PROB     119      ILE      O        O               -0.51       15.9994       0
      1925 PROB     120      THR      N        NH1             -0.47        14.007       0
      1926 PROB     120      THR      HN       H                0.31         1.008       0
      1927 PROB     120      THR      CA       CT1              0.07        12.011       0
      1928 PROB     120      THR      HA       HB1              0.09         1.008       0
      1929 PROB     120      THR      CB       CT1              0.14        12.011       0
      1930 PROB     120      THR      HB       HA1              0.09         1.008       0
      1931 PROB     120      THR      OG1      OH1             -0.66       15.9994       0
      1932 PROB     120      THR      HG1      H                0.43         1.008       0
      1933 PROB     120      THR      CG2      CT3             -0.27        12.011       0
      1934 PROB     120      THR      HG21     HA3              0.09         1.008       0
      1935 PROB     120      THR      HG22     HA3              0.09         1.008       0
      1936 PROB     120      THR      HG23     HA3              0.09         1.008       0
      1937 PROB     120      THR      C        C                0.51        12.011       0
      1938 PROB     120      THR      O        O               -0.51       15.9994       0
      1939 PROB     121      ASN      N        NH1             -0.47        14.007       0
      1940 PROB     121      ASN      HN       H                0.31         1.008       0
      1941 PROB     121      ASN      CA       CT1              0.07        12.011       0
      1942 PROB     121      ASN      HA       HB1              0.09         1.008       0
      1943 PROB     121      ASN      CB       CT2             -0.18        12.011       0
      1944 PROB     121      ASN      HB1      HA2              0.09         1.008       0
      1945 PROB     121      ASN      HB2      HA2              0.09         1.008       0
      1946 PROB     121      ASN      CG       CC               0.55        12.011       0
      1947 PROB     121      ASN      OD1      O               -0.55       15.9994       0
      1948 PROB     121      ASN      ND2      NH2             -0.62        14.007       0
      1949 PROB     121      ASN      HD21     H                0.32         1.008       0
      1950 PROB     121      ASN      HD22     H                 0.3         1.008       0
      1951 PROB     121      ASN      C        C                0.51        12.011       0
      1952 PROB     121      ASN      O        O               -0.51       15.9994       0
      1953 PROB     122      GLY      N        NH1             -0.47        14.007       0
      1954 PROB     122      GLY      HN       H                0.31         1.008       0
      1955 PROB     122      GLY      CA       CT2             -0.02        12.011       0
      1956 PROB     122      GLY      HA1      HB2              0.09         1.008       0
      1957 PROB     122      GLY      HA2      HB2              0.09         1.008       0
      1958 PROB     122      GLY      C        C                0.51        12.011       0
      1959 PROB     122      GLY      O        O               -0.51       15.9994       0
      1960 PROB     123      ASP      N        NH1             -0.47        14.007       0
      1961 PROB     123      ASP      HN       H                0.31         1.008       0
      1962 PROB     123      ASP      CA       CT1              0.07        12.011       0
      1963 PROB     123      ASP      HA       HB1              0.09         1.008       0
      1964 PROB     123      ASP      CB       CT2A            -0.28        12.011       0
      1965 PROB     123      ASP      HB1      HA2              0.09         1.008       0
      1966 PROB     123      ASP      HB2      HA2              0.09         1.008       0
      1967 PROB     123      ASP      CG       CC               0.62        12.011       0
      1968 PROB     123      ASP      OD1      OC              -0.76       15.9994       0
      1969 PROB     123      ASP      OD2      OC              -0.76       15.9994       0
      1970 PROB     123      ASP      C        C                0.51        12.011       0
      1971 PROB     123      ASP      O        O               -0.51       15.9994       0
      1972 PROB     124      LYS      N        NH1             -0.47        14.007       0
      1973 PROB     124      LYS      HN       H                0.31         1.008       0
      1974 PROB     124      LYS      CA       CT1              0.07        12.011       0
      1975 PROB     124      LYS      HA       HB1              0.09         1.008       0
      1976 PROB     124      LYS      CB       CT2             -0.18        12.011       0
      1977 PROB     124      LYS      HB1      HA2              0.09         1.008       0
      1978 PROB     124      LYS      HB2      HA2              0.09         1.008       0
      1979 PROB     124      LYS      CG       CT2             -0.18        12.011       0
      1980 PROB     124      LYS      HG1      HA2              0.09         1.008       0
      1981 PROB     124      LYS      HG2      HA2              0.09         1.008       0
      1982 PROB     124      LYS      CD       CT2             -0.18        12.011       0
      1983 PROB     124      LYS      HD1      HA2              0.09         1.008       0
      1984 PROB     124      LYS      HD2      HA2              0.09         1.008       0
      1985 PROB     124      LYS      CE       CT2              0.21        12.011       0
      1986 PROB     124      LYS      HE1      HA2              0.05         1.008       0
      1987 PROB     124      LYS      HE2      HA2              0.05         1.008       0
      1988 PROB     124      LYS      NZ       NH3              -0.3        14.007       0
      1989 PROB     124      LYS      HZ1      HC               0.33         1.008       0
      1990 PROB     124      LYS      HZ2      HC               0.33         1.008       0
      1991 PROB     124      LYS      HZ3      HC               0.33         1.008       0
      1992 PROB     124      LYS      C        C                0.51        12.011       0
      1993 PROB     124      LYS      O        O               -0.51       15.9994       0
      1994 PROB     125      SER      N        NH1             -0.47        14.007       0
      1995 PROB     125      SER      HN       H                0.31         1.008       0
      1996 PROB     125      SER      CA       CT1              0.07        12.011       0
      1997 PROB     125      SER      HA       HB1              0.09         1.008       0
      1998 PROB     125      SER      CB       CT2              0.05        12.011       0
      1999 PROB     125      SER      HB1      HA2              0.09         1.008       0
      2000 PROB     125      SER      HB2      HA2              0.09         1.008       0
      2001 PROB     125      SER      OG       OH1             -0.66       15.9994       0
      2002 PROB     125      SER      HG1      H                0.43         1.008       0
      2003 PROB     125      SER      C        C                0.51        12.011       0
      2004 PROB     125      SER      O        O               -0.51       15.9994       0
      2005 PROB     126      ARG      N        NH1             -0.47        14.007       0
      2006 PROB     126      ARG      HN       H                0.31         1.008       0
      2007 PROB     126      ARG      CA       CT1              0.07        12.011       0
      2008 PROB     126      ARG      HA       HB1              0.09         1.008       0
      2009 PROB     126      ARG      CB       CT2             -0.18        12.011       0
      2010 PROB     126      ARG      HB1      HA2              0.09         1.008       0
      2011 PROB     126      ARG      HB2      HA2              0.09         1.008       0
      2012 PROB     126      ARG      CG       CT2             -0.18        12.011       0
      2013 PROB     126      ARG      HG1      HA2              0.09         1.008       0
      2014 PROB     126      ARG      HG2      HA2              0.09         1.008       0
      2015 PROB     126      ARG      CD       CT2               0.2        12.011       0
      2016 PROB     126      ARG      HD1      HA2              0.09         1.008       0
      2017 PROB     126      ARG      HD2      HA2              0.09         1.008       0
      2018 PROB     126      ARG      NE       NC2              -0.7        14.007       0
      2019 PROB     126      ARG      HE       HC               0.44         1.008       0
      2020 PROB     126      ARG      CZ       C                0.64        12.011       0
      2021 PROB     126      ARG      NH1      NC2              -0.8        14.007       0
      2022 PROB     126      ARG      HH11     HC               0.46         1.008       0
      2023 PROB     126      ARG      HH12     HC               0.46         1.008       0
      2024 PROB     126      ARG      NH2      NC2              -0.8        14.007       0
      2025 PROB     126      ARG      HH21     HC               0.46         1.008       0
      2026 PROB     126      ARG      HH22     HC               0.46         1.008       0
      2027 PROB     126      ARG      C        C                0.51        12.011       0
      2028 PROB     126      ARG      O        O               -0.51       15.9994       0
      2029 PROB     127      ALA      N        NH1             -0.47        14.007       0
      2030 PROB     127      ALA      HN       H                0.31         1.008       0
      2031 PROB     127      ALA      CA       CT1              0.07        12.011       0
      2032 PROB     127      ALA      HA       HB1              0.09         1.008       0
      2033 PROB     127      ALA      CB       CT3             -0.27        12.011       0
      2034 PROB     127      ALA      HB1      HA3              0.09         1.008       0
      2035 PROB     127      ALA      HB2      HA3              0.09         1.008       0
      2036 PROB     127      ALA      HB3      HA3              0.09         1.008       0
      2037 PROB     127      ALA      C        C                0.51        12.011       0
      2038 PROB     127      ALA      O        O               -0.51       15.9994       0
      2039 PROB     128      TYR      N        NH1             -0.47        14.007       0
      2040 PROB     128      TYR      HN       H                0.31         1.008       0
      2041 PROB     128      TYR      CA       CT1              0.07        12.011       0
      2042 PROB     128      TYR      HA       HB1              0.09         1.008       0
      2043 PROB     128      TYR      CB       CT2             -0.18        12.011       0
      2044 PROB     128      TYR      HB1      HA2              0.09         1.008       0
      2045 PROB     128      TYR      HB2      HA2              0.09         1.008       0
      2046 PROB     128      TYR      CG       CA                  0        12.011       0
      2047 PROB     128      TYR      CD1      CA             -0.115        12.011       0
      2048 PROB     128      TYR      HD1      HP              0.115         1.008       0
      2049 PROB     128      TYR      CE1      CA             -0.115        12.011       0
      2050 PROB     128      TYR      HE1      HP              0.115         1.008       0
      2051 PROB     128      TYR      CZ       CA               0.11        12.011       0
      2052 PROB     128      TYR      OH       OH1             -0.54       15.9994       0
      2053 PROB     128      TYR      HH       H                0.43         1.008       0
      2054 PROB     128      TYR      CD2      CA             -0.115        12.011       0
      2055 PROB     128      TYR      HD2      HP              0.115         1.008       0
      2056 PROB     128      TYR      CE2      CA             -0.115        12.011       0
      2057 PROB     128      TYR      HE2      HP              0.115         1.008       0
      2058 PROB     128      TYR      C        C                0.51        12.011       0
      2059 PROB     128      TYR      O        O               -0.51       15.9994       0
      2060 PROB     129      ALA      N        NH1             -0.47        14.007       0
      2061 PROB     129      ALA      HN       H                0.31         1.008       0
      2062 PROB     129      ALA      CA       CT1              0.07        12.011       0
      2063 PROB     129      ALA      HA       HB1              0.09         1.008       0
      2064 PROB     129      ALA      CB       CT3             -0.27        12.011       0
      2065 PROB     129      ALA      HB1      HA3              0.09         1.008       0
      2066 PROB     129      ALA      HB2      HA3              0.09         1.008       0
      2067 PROB     129      ALA      HB3      HA3              0.09         1.008       0
      2068 PROB     129      ALA      C        C                0.51        12.011       0
      2069 PROB     129      ALA      O        O               -0.51       15.9994       0
      2070 PROB     130      ALA      N        NH1             -0.47        14.007       0
      2071 PROB     130      ALA      HN       H                0.31         1.008       0
      2072 PROB     130      ALA      CA       CT1              0.07        12.011       0
      2073 PROB     130      ALA      HA       HB1              0.09         1.008       0
      2074 PROB     130      ALA      CB       CT3             -0.27        12.011       0
      2075 PROB     130      ALA      HB1      HA3              0.09         1.008       0
      2076 PROB     130      ALA      HB2      HA3              0.09         1.008       0
      2077 PROB     130      ALA      HB3      HA3              0.09         1.008       0
      2078 PROB     130      ALA      C        C                0.51        12.011       0
      2079 PROB     130      ALA      O        O               -0.51       15.9994       0
      2080 PROB     131      GLU      N        NH1             -0.47        14.007       0
      2081 PROB     131      GLU      HN       H                0.31         1.008       0
      2082 PROB     131      GLU      CA       CT1              0.07        12.011       0
      2083 PROB     131      GLU      HA       HB1              0.09         1.008       0
      2084 PROB     131      GLU      CB       CT2A            -0.18        12.011       0
      2085 PROB     131      GLU      HB1      HA2              0.09         1.008       0
      2086 PROB     131      GLU      HB2      HA2              0.09         1.008       0
      2087 PROB     131      GLU      CG       CT2             -0.28        12.011       0
      2088 PROB     131      GLU      HG1      HA2              0.09         1.008       0
      2089 PROB     131      GLU      HG2      HA2              0.09         1.008       0
      2090 PROB     131      GLU      CD       CC               0.62        12.011       0
      2091 PROB     131      GLU      OE1      OC              -0.76       15.9994       0
      2092 PROB     131      GLU      OE2      OC              -0.76       15.9994       0
      2093 PROB     131      GLU      C        C                0.51        12.011       0
      2094 PROB     131      GLU      O        O               -0.51       15.9994       0
      2095 PROB     132      LYS      N        NH1             -0.47        14.007       0
      2096 PROB     132      LYS      HN       H                0.31         1.008       0
      2097 PROB     132      LYS      CA       CT1              0.07        12.011       0
      2098 PROB     132      LYS      HA       HB1              0.09         1.008       0
      2099 PROB     132      LYS      CB       CT2             -0.18        12.011       0
      2100 PROB     132      LYS      HB1      HA2              0.09         1.008       0
      2101 PROB     132      LYS      HB2      HA2              0.09         1.008       0
      2102 PROB     132      LYS      CG       CT2             -0.18        12.011       0
      2103 PROB     132      LYS      HG1      HA2              0.09         1.008       0
      2104 PROB     132      LYS      HG2      HA2              0.09         1.008       0
      2105 PROB     132      LYS      CD       CT2             -0.18        12.011       0
      2106 PROB     132      LYS      HD1      HA2              0.09         1.008       0
      2107 PROB     132      LYS      HD2      HA2              0.09         1.008       0
      2108 PROB     132      LYS      CE       CT2              0.21        12.011       0
      2109 PROB     132      LYS      HE1      HA2              0.05         1.008       0
      2110 PROB     132      LYS      HE2      HA2              0.05         1.008       0
      2111 PROB     132      LYS      NZ       NH3              -0.3        14.007       0
      2112 PROB     132      LYS      HZ1      HC               0.33         1.008       0
      2113 PROB     132      LYS      HZ2      HC               0.33         1.008       0
      2114 PROB     132      LYS      HZ3      HC               0.33         1.008       0
      2115 PROB     132      LYS      C        C                0.51        12.011       0
      2116 PROB     132      LYS      O        O               -0.51       15.9994       0
      2117 PROB     133      LEU      N        NH1             -0.47        14.007       0
      2118 PROB     133      LEU      HN       H                0.31         1.008       0
      2119 PROB     133      LEU      CA       CT1              0.07        12.011       0
      2120 PROB     133      LEU      HA       HB1              0.09         1.008       0
      2121 PROB     133      LEU      CB       CT2             -0.18        12.011       0
      2122 PROB     133      LEU      HB1      HA2              0.09         1.008       0
      2123 PROB     133      LEU      HB2      HA2              0.09         1.008       0
      2124 PROB     133      LEU      CG       CT1             -0.09        12.011       0
      2125 PROB     133      LEU      HG       HA1              0.09         1.008       0
      2126 PROB     133      LEU      CD1      CT3             -0.27        12.011       0
      2127 PROB     133      LEU      HD11     HA3              0.09         1.008       0
      2128 PROB     133      LEU      HD12     HA3              0.09         1.008       0
      2129 PROB     133      LEU      HD13     HA3              0.09         1.008       0
      2130 PROB     133      LEU      CD2      CT3             -0.27        12.011       0
      2131 PROB     133      LEU      HD21     HA3              0.09         1.008       0
      2132 PROB     133      LEU      HD22     HA3              0.09         1.008       0
      2133 PROB     133      LEU      HD23     HA3              0.09         1.008       0
      2134 PROB     133      LEU      C        C                0.51        12.011       0
      2135 PROB     133      LEU      O        O               -0.51       15.9994       0
      2136 PROB     134      THR      N        NH1             -0.47        14.007       0
      2137 PROB     134      THR      HN       H                0.31         1.008       0
      2138 PROB     134      THR      CA       CT1              0.07        12.011       0
      2139 PROB     134      THR      HA       HB1              0.09         1.008       0
      2140 PROB     134      THR      CB       CT1              0.14        12.011       0
      2141 PROB     134      THR      HB       HA1              0.09         1.008       0
      2142 PROB     134      THR      OG1      OH1             -0.66       15.9994       0
      2143 PROB     134      THR      HG1      H                0.43         1.008       0
      2144 PROB     134      THR      CG2      CT3             -0.27        12.011       0
      2145 PROB     134      THR      HG21     HA3              0.09         1.008       0
      2146 PROB     134      THR      HG22     HA3              0.09         1.008       0
      2147 PROB     134      THR      HG23     HA3              0.09         1.008       0
      2148 PROB     134      THR      C        C                0.51        12.011       0
      2149 PROB     134      THR      O        O               -0.51       15.9994       0
      2150 PROB     135      LYS      N        NH1             -0.47        14.007       0
      2151 PROB     135      LYS      HN       H                0.31         1.008       0
      2152 PROB     135      LYS      CA       CT1              0.07        12.011       0
      2153 PROB     135      LYS      HA       HB1              0.09         1.008       0
      2154 PROB     135      LYS      CB       CT2             -0.18        12.011       0
      2155 PROB     135      LYS      HB1      HA2              0.09         1.008       0
      2156 PROB     135      LYS      HB2      HA2              0.09         1.008       0
      2157 PROB     135      LYS      CG       CT2             -0.18        12.011       0
      2158 PROB     135      LYS      HG1      HA2              0.09         1.008       0
      2159 PROB     135      LYS      HG2      HA2              0.09         1.008       0
      2160 PROB     135      LYS      CD       CT2             -0.18        12.011       0
      2161 PROB     135      LYS      HD1      HA2              0.09         1.008       0
      2162 PROB     135      LYS      HD2      HA2              0.09         1.008       0
      2163 PROB     135      LYS      CE       CT2              0.21        12.011       0
      2164 PROB     135      LYS      HE1      HA2              0.05         1.008       0
      2165 PROB     135      LYS      HE2      HA2              0.05         1.008       0
      2166 PROB     135      LYS      NZ       NH3              -0.3        14.007       0
      2167 PROB     135      LYS      HZ1      HC               0.33         1.008       0
      2168 PROB     135      LYS      HZ2      HC               0.33         1.008       0
      2169 PROB     135      LYS      HZ3      HC               0.33         1.008       0
      2170 PROB     135      LYS      C        C                0.51        12.011       0
      2171 PROB     135      LYS      O        O               -0.51       15.9994       0
      2172 PROB     136      GLN      N        NH1             -0.47        14.007       0
      2173 PROB     136      GLN      HN       H                0.31         1.008       0
      2174 PROB     136      GLN      CA       CT1              0.07        12.011       0
      2175 PROB     136      GLN      HA       HB1              0.09         1.008       0
      2176 PROB     136      GLN      CB       CT2             -0.18        12.011       0
      2177 PROB     136      GLN      HB1      HA2              0.09         1.008       0
      2178 PROB     136      GLN      HB2      HA2              0.09         1.008       0
      2179 PROB     136      GLN      CG       CT2             -0.18        12.011       0
      2180 PROB     136      GLN      HG1      HA2              0.09         1.008       0
      2181 PROB     136      GLN      HG2      HA2              0.09         1.008       0
      2182 PROB     136      GLN      CD       CC               0.55        12.011       0
      2183 PROB     136      GLN      OE1      O               -0.55       15.9994       0
      2184 PROB     136      GLN      NE2      NH2             -0.62        14.007       0
      2185 PROB     136      GLN      HE21     H                0.32         1.008       0
      2186 PROB     136      GLN      HE22     H                 0.3         1.008       0
      2187 PROB     136      GLN      C        C                0.51        12.011       0
      2188 PROB     136      GLN      O        O               -0.51       15.9994       0
      2189 PROB     137      GLU      N        NH1             -0.47        14.007       0
      2190 PROB     137      GLU      HN       H                0.31         1.008       0
      2191 PROB     137      GLU      CA       CT1              0.07        12.011       0
      2192 PROB     137      GLU      HA       HB1              0.09         1.008       0
      2193 PROB     137      GLU      CB       CT2A            -0.18        12.011       0
      2194 PROB     137      GLU      HB1      HA2              0.09         1.008       0
      2195 PROB     137      GLU      HB2      HA2              0.09         1.008       0
      2196 PROB     137      GLU      CG       CT2             -0.28        12.011       0
      2197 PROB     137      GLU      HG1      HA2              0.09         1.008       0
      2198 PROB     137      GLU      HG2      HA2              0.09         1.008       0
      2199 PROB     137      GLU      CD       CC               0.62        12.011       0
      2200 PROB     137      GLU      OE1      OC              -0.76       15.9994       0
      2201 PROB     137      GLU      OE2      OC              -0.76       15.9994       0
      2202 PROB     137      GLU      C        C                0.51        12.011       0
      2203 PROB     137      GLU      O        O               -0.51       15.9994       0
      2204 PROB     138      LEU      N        NH1             -0.47        14.007       0
      2205 PROB     138      LEU      HN       H                0.31         1.008       0
      2206 PROB     138      LEU      CA       CT1              0.07        12.011       0
      2207 PROB     138      LEU      HA       HB1              0.09         1.008       0
      2208 PROB     138      LEU      CB       CT2             -0.18        12.011       0
      2209 PROB     138      LEU      HB1      HA2              0.09         1.008       0
      2210 PROB     138      LEU      HB2      HA2              0.09         1.008       0
      2211 PROB     138      LEU      CG       CT1             -0.09        12.011       0
      2212 PROB     138      LEU      HG       HA1              0.09         1.008       0
      2213 PROB     138      LEU      CD1      CT3             -0.27        12.011       0
      2214 PROB     138      LEU      HD11     HA3              0.09         1.008       0
      2215 PROB     138      LEU      HD12     HA3              0.09         1.008       0
      2216 PROB     138      LEU      HD13     HA3              0.09         1.008       0
      2217 PROB     138      LEU      CD2      CT3             -0.27        12.011       0
      2218 PROB     138      LEU      HD21     HA3              0.09         1.008       0
      2219 PROB     138      LEU      HD22     HA3              0.09         1.008       0
      2220 PROB     138      LEU      HD23     HA3              0.09         1.008       0
      2221 PROB     138      LEU      C        C                0.51        12.011       0
      2222 PROB     138      LEU      O        O               -0.51       15.9994       0
      2223 PROB     139      PHE      N        NH1             -0.47        14.007       0
      2224 PROB     139      PHE      HN       H                0.31         1.008       0
      2225 PROB     139      PHE      CA       CT1              0.07        12.011       0
      2226 PROB     139      PHE      HA       HB1              0.09         1.008       0
      2227 PROB     139      PHE      CB       CT2             -0.18        12.011       0
      2228 PROB     139      PHE      HB1      HA2              0.09         1.008       0
      2229 PROB     139      PHE      HB2      HA2              0.09         1.008       0
      2230 PROB     139      PHE      CG       CA                  0        12.011       0
      2231 PROB     139      PHE      CD1      CA             -0.115        12.011       0
      2232 PROB     139      PHE      HD1      HP              0.115         1.008       0
      2233 PROB     139      PHE      CE1      CA             -0.115        12.011       0
      2234 PROB     139      PHE      HE1      HP              0.115         1.008       0
      2235 PROB     139      PHE      CZ       CA             -0.115        12.011       0
      2236 PROB     139      PHE      HZ       HP              0.115         1.008       0
      2237 PROB     139      PHE      CD2      CA             -0.115        12.011       0
      2238 PROB     139      PHE      HD2      HP              0.115         1.008       0
      2239 PROB     139      PHE      CE2      CA             -0.115        12.011       0
      2240 PROB     139      PHE      HE2      HP              0.115         1.008       0
      2241 PROB     139      PHE      C        C                0.51        12.011       0
      2242 PROB     139      PHE      O        O               -0.51       15.9994       0
      2243 PROB     140      GLN      N        NH1             -0.47        14.007       0
      2244 PROB     140      GLN      HN       H                0.31         1.008       0
      2245 PROB     140      GLN      CA       CT1              0.07        12.011       0
      2246 PROB     140      GLN      HA       HB1              0.09         1.008       0
      2247 PROB     140      GLN      CB       CT2             -0.18        12.011       0
      2248 PROB     140      GLN      HB1      HA2              0.09         1.008       0
      2249 PROB     140      GLN      HB2      HA2              0.09         1.008       0
      2250 PROB     140      GLN      CG       CT2             -0.18        12.011       0
      2251 PROB     140      GLN      HG1      HA2              0.09         1.008       0
      2252 PROB     140      GLN      HG2      HA2              0.09         1.008       0
      2253 PROB     140      GLN      CD       CC               0.55        12.011       0
      2254 PROB     140      GLN      OE1      O               -0.55       15.9994       0
      2255 PROB     140      GLN      NE2      NH2             -0.62        14.007       0
      2256 PROB     140      GLN      HE21     H                0.32         1.008       0
      2257 PROB     140      GLN      HE22     H                 0.3         1.008       0
      2258 PROB     140      GLN      C        C                0.51        12.011       0
      2259 PROB     140      GLN      O        O               -0.51       15.9994       0
      2260 PROB     141      PHE      N        NH1             -0.47        14.007       0
      2261 PROB     141      PHE      HN       H                0.31         1.008       0
      2262 PROB     141      PHE      CA       CT1              0.07        12.011       0
      2263 PROB     141      PHE      HA       HB1              0.09         1.008       0
      2264 PROB     141      PHE      CB       CT2             -0.18        12.011       0
      2265 PROB     141      PHE      HB1      HA2              0.09         1.008       0
      2266 PROB     141      PHE      HB2      HA2              0.09         1.008       0
      2267 PROB     141      PHE      CG       CA                  0        12.011       0
      2268 PROB     141      PHE      CD1      CA             -0.115        12.011       0
      2269 PROB     141      PHE      HD1      HP              0.115         1.008       0
      2270 PROB     141      PHE      CE1      CA             -0.115        12.011       0
      2271 PROB     141      PHE      HE1      HP              0.115         1.008       0
      2272 PROB     141      PHE      CZ       CA             -0.115        12.011       0
      2273 PROB     141      PHE      HZ       HP              0.115         1.008       0
      2274 PROB     141      PHE      CD2      CA             -0.115        12.011       0
      2275 PROB     141      PHE      HD2      HP              0.115         1.008       0
      2276 PROB     141      PHE      CE2      CA             -0.115        12.011       0
      2277 PROB     141      PHE      HE2      HP              0.115         1.008       0
      2278 PROB     141      PHE      C        C                0.51        12.011       0
      2279 PROB     141      PHE      O        O               -0.51       15.9994       0
      2280 PROB     142      TYR      N        NH1             -0.47        14.007       0
      2281 PROB     142      TYR      HN       H                0.31         1.008       0
      2282 PROB     142      TYR      CA       CT1              0.07        12.011       0
      2283 PROB     142      TYR      HA       HB1              0.09         1.008       0
      2284 PROB     142      TYR      CB       CT2             -0.18        12.011       0
      2285 PROB     142      TYR      HB1      HA2              0.09         1.008       0
      2286 PROB     142      TYR      HB2      HA2              0.09         1.008       0
      2287 PROB     142      TYR      CG       CA                  0        12.011       0
      2288 PROB     142      TYR      CD1      CA             -0.115        12.011       0
      2289 PROB     142      TYR      HD1      HP              0.115         1.008       0
      2290 PROB     142      TYR      CE1      CA             -0.115        12.011       0
      2291 PROB     142      TYR      HE1      HP              0.115         1.008       0
      2292 PROB     142      TYR      CZ       CA               0.11        12.011       0
      2293 PROB     142      TYR      OH       OH1             -0.54       15.9994       0
      2294 PROB     142      TYR      HH       H                0.43         1.008       0
      2295 PROB     142      TYR      CD2      CA             -0.115        12.011       0
      2296 PROB     142      TYR      HD2      HP              0.115         1.008       0
      2297 PROB     142      TYR      CE2      CA             -0.115        12.011       0
      2298 PROB     142      TYR      HE2      HP              0.115         1.008       0
      2299 PROB     142      TYR      C        C                0.51        12.011       0
      2300 PROB     142      TYR      O        O               -0.51       15.9994       0
      2301 PROB     143      GLN      N        NH1             -0.47        14.007       0
      2302 PROB     143      GLN      HN       H                0.31         1.008       0
      2303 PROB     143      GLN      CA       CT1              0.07        12.011       0
      2304 PROB     143      GLN      HA       HB1              0.09         1.008       0
      2305 PROB     143      GLN      CB       CT2             -0.18        12.011       0
      2306 PROB     143      GLN      HB1      HA2              0.09         1.008       0
      2307 PROB     143      GLN      HB2      HA2              0.09         1.008       0
      2308 PROB     143      GLN      CG       CT2             -0.18        12.011       0
      2309 PROB     143      GLN      HG1      HA2              0.09         1.008       0
      2310 PROB     143      GLN      HG2      HA2              0.09         1.008       0
      2311 PROB     143      GLN      CD       CC               0.55        12.011       0
      2312 PROB     143      GLN      OE1      O               -0.55       15.9994       0
      2313 PROB     143      GLN      NE2      NH2             -0.62        14.007       0
      2314 PROB     143      GLN      HE21     H                0.32         1.008       0
      2315 PROB     143      GLN      HE22     H                 0.3         1.008       0
      2316 PROB     143      GLN      C        C                0.51        12.011       0
      2317 PROB     143      GLN      O        O               -0.51       15.9994       0
      2318 PROB     144      PRO      N        N               -0.29        14.007       0
      2319 PROB     144      PRO      CD       CP3                 0        12.011       0
      2320 PROB     144      PRO      HD1      HA2              0.09         1.008       0
      2321 PROB     144      PRO      HD2      HA2              0.09         1.008       0
      2322 PROB     144      PRO      CA       CP1              0.02        12.011       0
      2323 PROB     144      PRO      HA       HB1              0.09         1.008       0
      2324 PROB     144      PRO      CB       CP2             -0.18        12.011       0
      2325 PROB     144      PRO      HB1      HA2              0.09         1.008       0
      2326 PROB     144      PRO      HB2      HA2              0.09         1.008       0
      2327 PROB     144      PRO      CG       CP2             -0.18        12.011       0
      2328 PROB     144      PRO      HG1      HA2              0.09         1.008       0
      2329 PROB     144      PRO      HG2      HA2              0.09         1.008       0
      2330 PROB     144      PRO      C        C                0.51        12.011       0
      2331 PROB     144      PRO      O        O               -0.51       15.9994       0
      2332 PROB     145      GLU      N        NH1             -0.47        14.007       0
      2333 PROB     145      GLU      HN       H                0.31         1.008       0
      2334 PROB     145      GLU      CA       CT1              0.07        12.011       0
      2335 PROB     145      GLU      HA       HB1              0.09         1.008       0
      2336 PROB     145      GLU      CB       CT2A            -0.18        12.011       0
      2337 PROB     145      GLU      HB1      HA2              0.09         1.008       0
      2338 PROB     145      GLU      HB2      HA2              0.09         1.008       0
      2339 PROB     145      GLU      CG       CT2             -0.28        12.011       0
      2340 PROB     145      GLU      HG1      HA2              0.09         1.008       0
      2341 PROB     145      GLU      HG2      HA2              0.09         1.008       0
      2342 PROB     145      GLU      CD       CC               0.62        12.011       0
      2343 PROB     145      GLU      OE1      OC              -0.76       15.9994       0
      2344 PROB     145      GLU      OE2      OC              -0.76       15.9994       0
      2345 PROB     145      GLU      C        C                0.51        12.011       0
      2346 PROB     145      GLU      O        O               -0.51       15.9994       0
      2347 PROB     146      ILE      N        NH1             -0.47        14.007       0
      2348 PROB     146      ILE      HN       H                0.31         1.008       0
      2349 PROB     146      ILE      CA       CT1              0.07        12.011       0
      2350 PROB     146      ILE      HA       HB1              0.09         1.008       0
      2351 PROB     146      ILE      CB       CT1             -0.09        12.011       0
      2352 PROB     146      ILE      HB       HA1              0.09         1.008       0
      2353 PROB     146      ILE      CG2      CT3             -0.27        12.011       0
      2354 PROB     146      ILE      HG21     HA3              0.09         1.008       0
      2355 PROB     146      ILE      HG22     HA3              0.09         1.008       0
      2356 PROB     146      ILE      HG23     HA3              0.09         1.008       0
      2357 PROB     146      ILE      CG1      CT2             -0.18        12.011       0
      2358 PROB     146      ILE      HG11     HA2              0.09         1.008       0
      2359 PROB     146      ILE      HG12     HA2              0.09         1.008       0
      2360 PROB     146      ILE      CD       CT3             -0.27        12.011       0
      2361 PROB     146      ILE      HD1      HA3              0.09         1.008       0
      2362 PROB     146      ILE      HD2      HA3              0.09         1.008       0
      2363 PROB     146      ILE      HD3      HA3              0.09         1.008       0
      2364 PROB     146      ILE      C        C                0.51        12.011       0
      2365 PROB     146      ILE      O        O               -0.51       15.9994       0
      2366 PROB     147      LYS      N        NH1             -0.47        14.007       0
      2367 PROB     147      LYS      HN       H                0.31         1.008       0
      2368 PROB     147      LYS      CA       CT1              0.07        12.011       0
      2369 PROB     147      LYS      HA       HB1              0.09         1.008       0
      2370 PROB     147      LYS      CB       CT2             -0.18        12.011       0
      2371 PROB     147      LYS      HB1      HA2              0.09         1.008       0
      2372 PROB     147      LYS      HB2      HA2              0.09         1.008       0
      2373 PROB     147      LYS      CG       CT2             -0.18        12.011       0
      2374 PROB     147      LYS      HG1      HA2              0.09         1.008       0
      2375 PROB     147      LYS      HG2      HA2              0.09         1.008       0
      2376 PROB     147      LYS      CD       CT2             -0.18        12.011       0
      2377 PROB     147      LYS      HD1      HA2              0.09         1.008       0
      2378 PROB     147      LYS      HD2      HA2              0.09         1.008       0
      2379 PROB     147      LYS      CE       CT2              0.21        12.011       0
      2380 PROB     147      LYS      HE1      HA2              0.05         1.008       0
      2381 PROB     147      LYS      HE2      HA2              0.05         1.008       0
      2382 PROB     147      LYS      NZ       NH3              -0.3        14.007       0
      2383 PROB     147      LYS      HZ1      HC               0.33         1.008       0
      2384 PROB     147      LYS      HZ2      HC               0.33         1.008       0
      2385 PROB     147      LYS      HZ3      HC               0.33         1.008       0
      2386 PROB     147      LYS      C        C                0.51        12.011       0
      2387 PROB     147      LYS      O        O               -0.51       15.9994       0
      2388 PROB     148      GLY      N        NH1             -0.47        14.007       0
      2389 PROB     148      GLY      HN       H                0.31         1.008       0
      2390 PROB     148      GLY      CA       CT2             -0.02        12.011       0
      2391 PROB     148      GLY      HA1      HB2              0.09         1.008       0
      2392 PROB     148      GLY      HA2      HB2              0.09         1.008       0
      2393 PROB     148      GLY      C        C                0.51        12.011       0
      2394 PROB     148      GLY      O        O               -0.51       15.9994       0
      2395 PROB     149      MET      N        NH1             -0.47        14.007       0
      2396 PROB     149      MET      HN       H                0.31         1.008       0
      2397 PROB     149      MET      CA       CT1              0.07        12.011       0
      2398 PROB     149      MET      HA       HB1              0.09         1.008       0
      2399 PROB     149      MET      CB       CT2             -0.18        12.011       0
      2400 PROB     149      MET      HB1      HA2              0.09         1.008       0
      2401 PROB     149      MET      HB2      HA2              0.09         1.008       0
      2402 PROB     149      MET      CG       CT2             -0.14        12.011       0
      2403 PROB     149      MET      HG1      HA2              0.09         1.008       0
      2404 PROB     149      MET      HG2      HA2              0.09         1.008       0
      2405 PROB     149      MET      SD       S               -0.09         32.06       0
      2406 PROB     149      MET      CE       CT3             -0.22        12.011       0
      2407 PROB     149      MET      HE1      HA3              0.09         1.008       0
      2408 PROB     149      MET      HE2      HA3              0.09         1.008       0
      2409 PROB     149      MET      HE3      HA3              0.09         1.008       0
      2410 PROB     149      MET      C        C                0.51        12.011       0
      2411 PROB     149      MET      O        O               -0.51       15.9994       0
      2412 PROB     150      VAL      N        NH1             -0.47        14.007       0
      2413 PROB     150      VAL      HN       H                0.31         1.008       0
      2414 PROB     150      VAL      CA       CT1              0.07        12.011       0
      2415 PROB     150      VAL      HA       HB1              0.09         1.008       0
      2416 PROB     150      VAL      CB       CT1             -0.09        12.011       0
      2417 PROB     150      VAL      HB       HA1              0.09         1.008       0
      2418 PROB     150      VAL      CG1      CT3             -0.27        12.011       0
      2419 PROB     150      VAL      HG11     HA3              0.09         1.008       0
      2420 PROB     150      VAL      HG12     HA3              0.09         1.008       0
      2421 PROB     150      VAL      HG13     HA3              0.09         1.008       0
      2422 PROB     150      VAL      CG2      CT3             -0.27        12.011       0
      2423 PROB     150      VAL      HG21     HA3              0.09         1.008       0
      2424 PROB     150      VAL      HG22     HA3              0.09         1.008       0
      2425 PROB     150      VAL      HG23     HA3              0.09         1.008       0
      2426 PROB     150      VAL      C        C                0.51        12.011       0
      2427 PROB     150      VAL      O        O               -0.51       15.9994       0
      2428 PROB     151      LEU      N        NH1             -0.47        14.007       0
      2429 PROB     151      LEU      HN       H                0.31         1.008       0
      2430 PROB     151      LEU      CA       CT1              0.07        12.011       0
      2431 PROB     151      LEU      HA       HB1              0.09         1.008       0
      2432 PROB     151      LEU      CB       CT2             -0.18        12.011       0
      2433 PROB     151      LEU      HB1      HA2              0.09         1.008       0
      2434 PROB     151      LEU      HB2      HA2              0.09         1.008       0
      2435 PROB     151      LEU      CG       CT1             -0.09        12.011       0
      2436 PROB     151      LEU      HG       HA1              0.09         1.008       0
      2437 PROB     151      LEU      CD1      CT3             -0.27        12.011       0
      2438 PROB     151      LEU      HD11     HA3              0.09         1.008       0
      2439 PROB     151      LEU      HD12     HA3              0.09         1.008       0
      2440 PROB     151      LEU      HD13     HA3              0.09         1.008       0
      2441 PROB     151      LEU      CD2      CT3             -0.27        12.011       0
      2442 PROB     151      LEU      HD21     HA3              0.09         1.008       0
      2443 PROB     151      LEU      HD22     HA3              0.09         1.008       0
      2444 PROB     151      LEU      HD23     HA3              0.09         1.008       0
      2445 PROB     151      LEU      C        C                0.51        12.011       0
      2446 PROB     151      LEU      O        O               -0.51       15.9994       0
      2447 PROB     152      LEU      N        NH1             -0.47        14.007       0
      2448 PROB     152      LEU      HN       H                0.31         1.008       0
      2449 PROB     152      LEU      CA       CT1              0.07        12.011       0
      2450 PROB     152      LEU      HA       HB1              0.09         1.008       0
      2451 PROB     152      LEU      CB       CT2             -0.18        12.011       0
      2452 PROB     152      LEU      HB1      HA2              0.09         1.008       0
      2453 PROB     152      LEU      HB2      HA2              0.09         1.008       0
      2454 PROB     152      LEU      CG       CT1             -0.09        12.011       0
      2455 PROB     152      LEU      HG       HA1              0.09         1.008       0
      2456 PROB     152      LEU      CD1      CT3             -0.27        12.011       0
      2457 PROB     152      LEU      HD11     HA3              0.09         1.008       0
      2458 PROB     152      LEU      HD12     HA3              0.09         1.008       0
      2459 PROB     152      LEU      HD13     HA3              0.09         1.008       0
      2460 PROB     152      LEU      CD2      CT3             -0.27        12.011       0
      2461 PROB     152      LEU      HD21     HA3              0.09         1.008       0
      2462 PROB     152      LEU      HD22     HA3              0.09         1.008       0
      2463 PROB     152      LEU      HD23     HA3              0.09         1.008       0
      2464 PROB     152      LEU      C        C                0.51        12.011       0
      2465 PROB     152      LEU      O        O               -0.51       15.9994       0
      2466 PROB     153      ILE      N        NH1             -0.47        14.007       0
      2467 PROB     153      ILE      HN       H                0.31         1.008       0
      2468 PROB     153      ILE      CA       CT1              0.07        12.011       0
      2469 PROB     153      ILE      HA       HB1              0.09         1.008       0
      2470 PROB     153      ILE      CB       CT1             -0.09        12.011       0
      2471 PROB     153      ILE      HB       HA1              0.09         1.008       0
      2472 PROB     153      ILE      CG2      CT3             -0.27        12.011       0
      2473 PROB     153      ILE      HG21     HA3              0.09         1.008       0
      2474 PROB     153      ILE      HG22     HA3              0.09         1.008       0
      2475 PROB     153      ILE      HG23     HA3              0.09         1.008       0
      2476 PROB     153      ILE      CG1      CT2             -0.18        12.011       0
      2477 PROB     153      ILE      HG11     HA2              0.09         1.008       0
      2478 PROB     153      ILE      HG12     HA2              0.09         1.008       0
      2479 PROB     153      ILE      CD       CT3             -0.27        12.011       0
      2480 PROB     153      ILE      HD1      HA3              0.09         1.008       0
      2481 PROB     153      ILE      HD2      HA3              0.09         1.008       0
      2482 PROB     153      ILE      HD3      HA3              0.09         1.008       0
      2483 PROB     153      ILE      C        C                0.51        12.011       0
      2484 PROB     153      ILE      O        O               -0.51       15.9994       0
      2485 PROB     154      ALA      N        NH1             -0.47        14.007       0
      2486 PROB     154      ALA      HN       H                0.31         1.008       0
      2487 PROB     154      ALA      CA       CT1              0.07        12.011       0
      2488 PROB     154      ALA      HA       HB1              0.09         1.008       0
      2489 PROB     154      ALA      CB       CT3             -0.27        12.011       0
      2490 PROB     154      ALA      HB1      HA3              0.09         1.008       0
      2491 PROB     154      ALA      HB2      HA3              0.09         1.008       0
      2492 PROB     154      ALA      HB3      HA3              0.09         1.008       0
      2493 PROB     154      ALA      C        C                0.51        12.011       0
      2494 PROB     154      ALA      O        O               -0.51       15.9994       0
      2495 PROB     155      LEU      N        NH1             -0.47        14.007       0
      2496 PROB     155      LEU      HN       H                0.31         1.008       0
      2497 PROB     155      LEU      CA       CT1              0.07        12.011       0
      2498 PROB     155      LEU      HA       HB1              0.09         1.008       0
      2499 PROB     155      LEU      CB       CT2             -0.18        12.011       0
      2500 PROB     155      LEU      HB1      HA2              0.09         1.008       0
      2501 PROB     155      LEU      HB2      HA2              0.09         1.008       0
      2502 PROB     155      LEU      CG       CT1             -0.09        12.011       0
      2503 PROB     155      LEU      HG       HA1              0.09         1.008       0
      2504 PROB     155      LEU      CD1      CT3             -0.27        12.011       0
      2505 PROB     155      LEU      HD11     HA3              0.09         1.008       0
      2506 PROB     155      LEU      HD12     HA3              0.09         1.008       0
      2507 PROB     155      LEU      HD13     HA3              0.09         1.008       0
      2508 PROB     155      LEU      CD2      CT3             -0.27        12.011       0
      2509 PROB     155      LEU      HD21     HA3              0.09         1.008       0
      2510 PROB     155      LEU      HD22     HA3              0.09         1.008       0
      2511 PROB     155      LEU      HD23     HA3              0.09         1.008       0
      2512 PROB     155      LEU      C        C                0.51        12.011       0
      2513 PROB     155      LEU      O        O               -0.51       15.9994       0
      2514 PROB     156      TYR      N        NH1             -0.47        14.007       0
      2515 PROB     156      TYR      HN       H                0.31         1.008       0
      2516 PROB     156      TYR      CA       CT1              0.07        12.011       0
      2517 PROB     156      TYR      HA       HB1              0.09         1.008       0
      2518 PROB     156      TYR      CB       CT2             -0.18        12.011       0
      2519 PROB     156      TYR      HB1      HA2              0.09         1.008       0
      2520 PROB     156      TYR      HB2      HA2              0.09         1.008       0
      2521 PROB     156      TYR      CG       CA                  0        12.011       0
      2522 PROB     156      TYR      CD1      CA             -0.115        12.011       0
      2523 PROB     156      TYR      HD1      HP              0.115         1.008       0
      2524 PROB     156      TYR      CE1      CA             -0.115        12.011       0
      2525 PROB     156      TYR      HE1      HP              0.115         1.008       0
      2526 PROB     156      TYR      CZ       CA               0.11        12.011       0
      2527 PROB     156      TYR      OH       OH1             -0.54       15.9994       0
      2528 PROB     156      TYR      HH       H                0.43         1.008       0
      2529 PROB     156      TYR      CD2      CA             -0.115        12.011       0
      2530 PROB     156      TYR      HD2      HP              0.115         1.008       0
      2531 PROB     156      TYR      CE2      CA             -0.115        12.011       0
      2532 PROB     156      TYR      HE2      HP              0.115         1.008       0
      2533 PROB     156      TYR      C        C                0.51        12.011       0
      2534 PROB     156      TYR      O        O               -0.51       15.9994       0
      2535 PROB     157      GLY      N        NH1             -0.47        14.007       0
      2536 PROB     157      GLY      HN       H                0.31         1.008       0
      2537 PROB     157      GLY      CA       CT2             -0.02        12.011       0
      2538 PROB     157      GLY      HA1      HB2              0.09         1.008       0
      2539 PROB     157      GLY      HA2      HB2              0.09         1.008       0
      2540 PROB     157      GLY      C        C                0.51        12.011       0
      2541 PROB     157      GLY      O        O               -0.51       15.9994       0
      2542 PROB     158      GLY      N        NH1             -0.47        14.007       0
      2543 PROB     158      GLY      HN       H                0.31         1.008       0
      2544 PROB     158      GLY      CA       CT2             -0.02        12.011       0
      2545 PROB     158      GLY      HA1      HB2              0.09         1.008       0
      2546 PROB     158      GLY      HA2      HB2              0.09         1.008       0
      2547 PROB     158      GLY      C        C                0.51        12.011       0
      2548 PROB     158      GLY      O        O               -0.51       15.9994       0
      2549 PROB     159      LEU      N        NH1             -0.47        14.007       0
      2550 PROB     159      LEU      HN       H                0.31         1.008       0
      2551 PROB     159      LEU      CA       CT1              0.07        12.011       0
      2552 PROB     159      LEU      HA       HB1              0.09         1.008       0
      2553 PROB     159      LEU      CB       CT2             -0.18        12.011       0
      2554 PROB     159      LEU      HB1      HA2              0.09         1.008       0
      2555 PROB     159      LEU      HB2      HA2              0.09         1.008       0
      2556 PROB     159      LEU      CG       CT1             -0.09        12.011       0
      2557 PROB     159      LEU      HG       HA1              0.09         1.008       0
      2558 PROB     159      LEU      CD1      CT3             -0.27        12.011       0
      2559 PROB     159      LEU      HD11     HA3              0.09         1.008       0
      2560 PROB     159      LEU      HD12     HA3              0.09         1.008       0
      2561 PROB     159      LEU      HD13     HA3              0.09         1.008       0
      2562 PROB     159      LEU      CD2      CT3             -0.27        12.011       0
      2563 PROB     159      LEU      HD21     HA3              0.09         1.008       0
      2564 PROB     159      LEU      HD22     HA3              0.09         1.008       0
      2565 PROB     159      LEU      HD23     HA3              0.09         1.008       0
      2566 PROB     159      LEU      C        C                0.51        12.011       0
      2567 PROB     159      LEU      O        O               -0.51       15.9994       0
      2568 PROB     160      LEU      N        NH1             -0.47        14.007       0
      2569 PROB     160      LEU      HN       H                0.31         1.008       0
      2570 PROB     160      LEU      CA       CT1              0.07        12.011       0
      2571 PROB     160      LEU      HA       HB1              0.09         1.008       0
      2572 PROB     160      LEU      CB       CT2             -0.18        12.011       0
      2573 PROB     160      LEU      HB1      HA2              0.09         1.008       0
      2574 PROB     160      LEU      HB2      HA2              0.09         1.008       0
      2575 PROB     160      LEU      CG       CT1             -0.09        12.011       0
      2576 PROB     160      LEU      HG       HA1              0.09         1.008       0
      2577 PROB     160      LEU      CD1      CT3             -0.27        12.011       0
      2578 PROB     160      LEU      HD11     HA3              0.09         1.008       0
      2579 PROB     160      LEU      HD12     HA3              0.09         1.008       0
      2580 PROB     160      LEU      HD13     HA3              0.09         1.008       0
      2581 PROB     160      LEU      CD2      CT3             -0.27        12.011       0
      2582 PROB     160      LEU      HD21     HA3              0.09         1.008       0
      2583 PROB     160      LEU      HD22     HA3              0.09         1.008       0
      2584 PROB     160      LEU      HD23     HA3              0.09         1.008       0
      2585 PROB     160      LEU      C        C                0.51        12.011       0
      2586 PROB     160      LEU      O        O               -0.51       15.9994       0
      2587 PROB     161      VAL      N        NH1             -0.47        14.007       0
      2588 PROB     161      VAL      HN       H                0.31         1.008       0
      2589 PROB     161      VAL      CA       CT1              0.07        12.011       0
      2590 PROB     161      VAL      HA       HB1              0.09         1.008       0
      2591 PROB     161      VAL      CB       CT1             -0.09        12.011       0
      2592 PROB     161      VAL      HB       HA1              0.09         1.008       0
      2593 PROB     161      VAL      CG1      CT3             -0.27        12.011       0
      2594 PROB     161      VAL      HG11     HA3              0.09         1.008       0
      2595 PROB     161      VAL      HG12     HA3              0.09         1.008       0
      2596 PROB     161      VAL      HG13     HA3              0.09         1.008       0
      2597 PROB     161      VAL      CG2      CT3             -0.27        12.011       0
      2598 PROB     161      VAL      HG21     HA3              0.09         1.008       0
      2599 PROB     161      VAL      HG22     HA3              0.09         1.008       0
      2600 PROB     161      VAL      HG23     HA3              0.09         1.008       0
      2601 PROB     161      VAL      C        C                0.51        12.011       0
      2602 PROB     161      VAL      O        O               -0.51       15.9994       0
      2603 PROB     162      PHE      N        NH1             -0.47        14.007       0
      2604 PROB     162      PHE      HN       H                0.31         1.008       0
      2605 PROB     162      PHE      CA       CT1              0.07        12.011       0
      2606 PROB     162      PHE      HA       HB1              0.09         1.008       0
      2607 PROB     162      PHE      CB       CT2             -0.18        12.011       0
      2608 PROB     162      PHE      HB1      HA2              0.09         1.008       0
      2609 PROB     162      PHE      HB2      HA2              0.09         1.008       0
      2610 PROB     162      PHE      CG       CA                  0        12.011       0
      2611 PROB     162      PHE      CD1      CA             -0.115        12.011       0
      2612 PROB     162      PHE      HD1      HP              0.115         1.008       0
      2613 PROB     162      PHE      CE1      CA             -0.115        12.011       0
      2614 PROB     162      PHE      HE1      HP              0.115         1.008       0
      2615 PROB     162      PHE      CZ       CA             -0.115        12.011       0
      2616 PROB     162      PHE      HZ       HP              0.115         1.008       0
      2617 PROB     162      PHE      CD2      CA             -0.115        12.011       0
      2618 PROB     162      PHE      HD2      HP              0.115         1.008       0
      2619 PROB     162      PHE      CE2      CA             -0.115        12.011       0
      2620 PROB     162      PHE      HE2      HP              0.115         1.008       0
      2621 PROB     162      PHE      C        C                0.51        12.011       0
      2622 PROB     162      PHE      O        O               -0.51       15.9994       0
      2623 PROB     163      SER      N        NH1             -0.47        14.007       0
      2624 PROB     163      SER      HN       H                0.31         1.008       0
      2625 PROB     163      SER      CA       CT1              0.07        12.011       0
      2626 PROB     163      SER      HA       HB1              0.09         1.008       0
      2627 PROB     163      SER      CB       CT2              0.05        12.011       0
      2628 PROB     163      SER      HB1      HA2              0.09         1.008       0
      2629 PROB     163      SER      HB2      HA2              0.09         1.008       0
      2630 PROB     163      SER      OG       OH1             -0.66       15.9994       0
      2631 PROB     163      SER      HG1      H                0.43         1.008       0
      2632 PROB     163      SER      C        C                0.51        12.011       0
      2633 PROB     163      SER      O        O               -0.51       15.9994       0
      2634 PROB     164      VAL      N        NH1             -0.47        14.007       0
      2635 PROB     164      VAL      HN       H                0.31         1.008       0
      2636 PROB     164      VAL      CA       CT1              0.07        12.011       0
      2637 PROB     164      VAL      HA       HB1              0.09         1.008       0
      2638 PROB     164      VAL      CB       CT1             -0.09        12.011       0
      2639 PROB     164      VAL      HB       HA1              0.09         1.008       0
      2640 PROB     164      VAL      CG1      CT3             -0.27        12.011       0
      2641 PROB     164      VAL      HG11     HA3              0.09         1.008       0
      2642 PROB     164      VAL      HG12     HA3              0.09         1.008       0
      2643 PROB     164      VAL      HG13     HA3              0.09         1.008       0
      2644 PROB     164      VAL      CG2      CT3             -0.27        12.011       0
      2645 PROB     164      VAL      HG21     HA3              0.09         1.008       0
      2646 PROB     164      VAL      HG22     HA3              0.09         1.008       0
      2647 PROB     164      VAL      HG23     HA3              0.09         1.008       0
      2648 PROB     164      VAL      C        C                0.51        12.011       0
      2649 PROB     164      VAL      O        O               -0.51       15.9994       0
      2650 PROB     165      PHE      N        NH1             -0.47        14.007       0
      2651 PROB     165      PHE      HN       H                0.31         1.008       0
      2652 PROB     165      PHE      CA       CT1              0.07        12.011       0
      2653 PROB     165      PHE      HA       HB1              0.09         1.008       0
      2654 PROB     165      PHE      CB       CT2             -0.18        12.011       0
      2655 PROB     165      PHE      HB1      HA2              0.09         1.008       0
      2656 PROB     165      PHE      HB2      HA2              0.09         1.008       0
      2657 PROB     165      PHE      CG       CA                  0        12.011       0
      2658 PROB     165      PHE      CD1      CA             -0.115        12.011       0
      2659 PROB     165      PHE      HD1      HP              0.115         1.008       0
      2660 PROB     165      PHE      CE1      CA             -0.115        12.011       0
      2661 PROB     165      PHE      HE1      HP              0.115         1.008       0
      2662 PROB     165      PHE      CZ       CA             -0.115        12.011       0
      2663 PROB     165      PHE      HZ       HP              0.115         1.008       0
      2664 PROB     165      PHE      CD2      CA             -0.115        12.011       0
      2665 PROB     165      PHE      HD2      HP              0.115         1.008       0
      2666 PROB     165      PHE      CE2      CA             -0.115        12.011       0
      2667 PROB     165      PHE      HE2      HP              0.115         1.008       0
      2668 PROB     165      PHE      C        C                0.51        12.011       0
      2669 PROB     165      PHE      O        O               -0.51       15.9994       0
      2670 PROB     166      PHE      N        NH1             -0.47        14.007       0
      2671 PROB     166      PHE      HN       H                0.31         1.008       0
      2672 PROB     166      PHE      CA       CT1              0.07        12.011       0
      2673 PROB     166      PHE      HA       HB1              0.09         1.008       0
      2674 PROB     166      PHE      CB       CT2             -0.18        12.011       0
      2675 PROB     166      PHE      HB1      HA2              0.09         1.008       0
      2676 PROB     166      PHE      HB2      HA2              0.09         1.008       0
      2677 PROB     166      PHE      CG       CA                  0        12.011       0
      2678 PROB     166      PHE      CD1      CA             -0.115        12.011       0
      2679 PROB     166      PHE      HD1      HP              0.115         1.008       0
      2680 PROB     166      PHE      CE1      CA             -0.115        12.011       0
      2681 PROB     166      PHE      HE1      HP              0.115         1.008       0
      2682 PROB     166      PHE      CZ       CA             -0.115        12.011       0
      2683 PROB     166      PHE      HZ       HP              0.115         1.008       0
      2684 PROB     166      PHE      CD2      CA             -0.115        12.011       0
      2685 PROB     166      PHE      HD2      HP              0.115         1.008       0
      2686 PROB     166      PHE      CE2      CA             -0.115        12.011       0
      2687 PROB     166      PHE      HE2      HP              0.115         1.008       0
      2688 PROB     166      PHE      C        C                0.51        12.011       0
      2689 PROB     166      PHE      O        O               -0.51       15.9994       0
      2690 PROB     167      GLN      N        NH1             -0.47        14.007       0
      2691 PROB     167      GLN      HN       H                0.31         1.008       0
      2692 PROB     167      GLN      CA       CT1              0.07        12.011       0
      2693 PROB     167      GLN      HA       HB1              0.09         1.008       0
      2694 PROB     167      GLN      CB       CT2             -0.18        12.011       0
      2695 PROB     167      GLN      HB1      HA2              0.09         1.008       0
      2696 PROB     167      GLN      HB2      HA2              0.09         1.008       0
      2697 PROB     167      GLN      CG       CT2             -0.18        12.011       0
      2698 PROB     167      GLN      HG1      HA2              0.09         1.008       0
      2699 PROB     167      GLN      HG2      HA2              0.09         1.008       0
      2700 PROB     167      GLN      CD       CC               0.55        12.011       0
      2701 PROB     167      GLN      OE1      O               -0.55       15.9994       0
      2702 PROB     167      GLN      NE2      NH2             -0.62        14.007       0
      2703 PROB     167      GLN      HE21     H                0.32         1.008       0
      2704 PROB     167      GLN      HE22     H                 0.3         1.008       0
      2705 PROB     167      GLN      C        C                0.51        12.011       0
      2706 PROB     167      GLN      O        O               -0.51       15.9994       0
      2707 PROB     168      TYR      N        NH1             -0.47        14.007       0
      2708 PROB     168      TYR      HN       H                0.31         1.008       0
      2709 PROB     168      TYR      CA       CT1              0.07        12.011       0
      2710 PROB     168      TYR      HA       HB1              0.09         1.008       0
      2711 PROB     168      TYR      CB       CT2             -0.18        12.011       0
      2712 PROB     168      TYR      HB1      HA2              0.09         1.008       0
      2713 PROB     168      TYR      HB2      HA2              0.09         1.008       0
      2714 PROB     168      TYR      CG       CA                  0        12.011       0
      2715 PROB     168      TYR      CD1      CA             -0.115        12.011       0
      2716 PROB     168      TYR      HD1      HP              0.115         1.008       0
      2717 PROB     168      TYR      CE1      CA             -0.115        12.011       0
      2718 PROB     168      TYR      HE1      HP              0.115         1.008       0
      2719 PROB     168      TYR      CZ       CA               0.11        12.011       0
      2720 PROB     168      TYR      OH       OH1             -0.54       15.9994       0
      2721 PROB     168      TYR      HH       H                0.43         1.008       0
      2722 PROB     168      TYR      CD2      CA             -0.115        12.011       0
      2723 PROB     168      TYR      HD2      HP              0.115         1.008       0
      2724 PROB     168      TYR      CE2      CA             -0.115        12.011       0
      2725 PROB     168      TYR      HE2      HP              0.115         1.008       0
      2726 PROB     168      TYR      C        C                0.51        12.011       0
      2727 PROB     168      TYR      O        O               -0.51       15.9994       0
      2728 PROB     169      GLY      N        NH1             -0.47        14.007       0
      2729 PROB     169      GLY      HN       H                0.31         1.008       0
      2730 PROB     169      GLY      CA       CT2             -0.02        12.011       0
      2731 PROB     169      GLY      HA1      HB2              0.09         1.008       0
      2732 PROB     169      GLY      HA2      HB2              0.09         1.008       0
      2733 PROB     169      GLY      C        C                0.51        12.011       0
      2734 PROB     169      GLY      O        O               -0.51       15.9994       0
      2735 PROB     170      GLN      N        NH1             -0.47        14.007       0
      2736 PROB     170      GLN      HN       H                0.31         1.008       0
      2737 PROB     170      GLN      CA       CT1              0.07        12.011       0
      2738 PROB     170      GLN      HA       HB1              0.09         1.008       0
      2739 PROB     170      GLN      CB       CT2             -0.18        12.011       0
      2740 PROB     170      GLN      HB1      HA2              0.09         1.008       0
      2741 PROB     170      GLN      HB2      HA2              0.09         1.008       0
      2742 PROB     170      GLN      CG       CT2             -0.18        12.011       0
      2743 PROB     170      GLN      HG1      HA2              0.09         1.008       0
      2744 PROB     170      GLN      HG2      HA2              0.09         1.008       0
      2745 PROB     170      GLN      CD       CC               0.55        12.011       0
      2746 PROB     170      GLN      OE1      O               -0.55       15.9994       0
      2747 PROB     170      GLN      NE2      NH2             -0.62        14.007       0
      2748 PROB     170      GLN      HE21     H                0.32         1.008       0
      2749 PROB     170      GLN      HE22     H                 0.3         1.008       0
      2750 PROB     170      GLN      C        C                0.51        12.011       0
      2751 PROB     170      GLN      O        O               -0.51       15.9994       0
      2752 PROB     171      HSD      N        NH1             -0.47        14.007       0
      2753 PROB     171      HSD      HN       H                0.31         1.008       0
      2754 PROB     171      HSD      CA       CT1              0.07        12.011       0
      2755 PROB     171      HSD      HA       HB1              0.09         1.008       0
      2756 PROB     171      HSD      CB       CT2             -0.09        12.011       0
      2757 PROB     171      HSD      HB1      HA2              0.09         1.008       0
      2758 PROB     171      HSD      HB2      HA2              0.09         1.008       0
      2759 PROB     171      HSD      ND1      NR1             -0.36        14.007       0
      2760 PROB     171      HSD      HD1      H                0.32         1.008       0
      2761 PROB     171      HSD      CG       CPH1            -0.05        12.011       0
      2762 PROB     171      HSD      CE1      CPH2             0.25        12.011       0
      2763 PROB     171      HSD      HE1      HR1              0.13         1.008       0
      2764 PROB     171      HSD      NE2      NR2              -0.7        14.007       0
      2765 PROB     171      HSD      CD2      CPH1             0.22        12.011       0
      2766 PROB     171      HSD      HD2      HR3               0.1         1.008       0
      2767 PROB     171      HSD      C        C                0.51        12.011       0
      2768 PROB     171      HSD      O        O               -0.51       15.9994       0
      2769 PROB     172      TYR      N        NH1             -0.47        14.007       0
      2770 PROB     172      TYR      HN       H                0.31         1.008       0
      2771 PROB     172      TYR      CA       CT1              0.07        12.011       0
      2772 PROB     172      TYR      HA       HB1              0.09         1.008       0
      2773 PROB     172      TYR      CB       CT2             -0.18        12.011       0
      2774 PROB     172      TYR      HB1      HA2              0.09         1.008       0
      2775 PROB     172      TYR      HB2      HA2              0.09         1.008       0
      2776 PROB     172      TYR      CG       CA                  0        12.011       0
      2777 PROB     172      TYR      CD1      CA             -0.115        12.011       0
      2778 PROB     172      TYR      HD1      HP              0.115         1.008       0
      2779 PROB     172      TYR      CE1      CA             -0.115        12.011       0
      2780 PROB     172      TYR      HE1      HP              0.115         1.008       0
      2781 PROB     172      TYR      CZ       CA               0.11        12.011       0
      2782 PROB     172      TYR      OH       OH1             -0.54       15.9994       0
      2783 PROB     172      TYR      HH       H                0.43         1.008       0
      2784 PROB     172      TYR      CD2      CA             -0.115        12.011       0
      2785 PROB     172      TYR      HD2      HP              0.115         1.008       0
      2786 PROB     172      TYR      CE2      CA             -0.115        12.011       0
      2787 PROB     172      TYR      HE2      HP              0.115         1.008       0
      2788 PROB     172      TYR      C        C                0.51        12.011       0
      2789 PROB     172      TYR      O        O               -0.51       15.9994       0
      2790 PROB     173      LEU      N        NH1             -0.47        14.007       0
      2791 PROB     173      LEU      HN       H                0.31         1.008       0
      2792 PROB     173      LEU      CA       CT1              0.07        12.011       0
      2793 PROB     173      LEU      HA       HB1              0.09         1.008       0
      2794 PROB     173      LEU      CB       CT2             -0.18        12.011       0
      2795 PROB     173      LEU      HB1      HA2              0.09         1.008       0
      2796 PROB     173      LEU      HB2      HA2              0.09         1.008       0
      2797 PROB     173      LEU      CG       CT1             -0.09        12.011       0
      2798 PROB     173      LEU      HG       HA1              0.09         1.008       0
      2799 PROB     173      LEU      CD1      CT3             -0.27        12.011       0
      2800 PROB     173      LEU      HD11     HA3              0.09         1.008       0
      2801 PROB     173      LEU      HD12     HA3              0.09         1.008       0
      2802 PROB     173      LEU      HD13     HA3              0.09         1.008       0
      2803 PROB     173      LEU      CD2      CT3             -0.27        12.011       0
      2804 PROB     173      LEU      HD21     HA3              0.09         1.008       0
      2805 PROB     173      LEU      HD22     HA3              0.09         1.008       0
      2806 PROB     173      LEU      HD23     HA3              0.09         1.008       0
      2807 PROB     173      LEU      C        C                0.51        12.011       0
      2808 PROB     173      LEU      O        O               -0.51       15.9994       0
      2809 PROB     174      LEU      N        NH1             -0.47        14.007       0
      2810 PROB     174      LEU      HN       H                0.31         1.008       0
      2811 PROB     174      LEU      CA       CT1              0.07        12.011       0
      2812 PROB     174      LEU      HA       HB1              0.09         1.008       0
      2813 PROB     174      LEU      CB       CT2             -0.18        12.011       0
      2814 PROB     174      LEU      HB1      HA2              0.09         1.008       0
      2815 PROB     174      LEU      HB2      HA2              0.09         1.008       0
      2816 PROB     174      LEU      CG       CT1             -0.09        12.011       0
      2817 PROB     174      LEU      HG       HA1              0.09         1.008       0
      2818 PROB     174      LEU      CD1      CT3             -0.27        12.011       0
      2819 PROB     174      LEU      HD11     HA3              0.09         1.008       0
      2820 PROB     174      LEU      HD12     HA3              0.09         1.008       0
      2821 PROB     174      LEU      HD13     HA3              0.09         1.008       0
      2822 PROB     174      LEU      CD2      CT3             -0.27        12.011       0
      2823 PROB     174      LEU      HD21     HA3              0.09         1.008       0
      2824 PROB     174      LEU      HD22     HA3              0.09         1.008       0
      2825 PROB     174      LEU      HD23     HA3              0.09         1.008       0
      2826 PROB     174      LEU      C        C                0.51        12.011       0
      2827 PROB     174      LEU      O        O               -0.51       15.9994       0
      2828 PROB     175      GLN      N        NH1             -0.47        14.007       0
      2829 PROB     175      GLN      HN       H                0.31         1.008       0
      2830 PROB     175      GLN      CA       CT1              0.07        12.011       0
      2831 PROB     175      GLN      HA       HB1              0.09         1.008       0
      2832 PROB     175      GLN      CB       CT2             -0.18        12.011       0
      2833 PROB     175      GLN      HB1      HA2              0.09         1.008       0
      2834 PROB     175      GLN      HB2      HA2              0.09         1.008       0
      2835 PROB     175      GLN      CG       CT2             -0.18        12.011       0
      2836 PROB     175      GLN      HG1      HA2              0.09         1.008       0
      2837 PROB     175      GLN      HG2      HA2              0.09         1.008       0
      2838 PROB     175      GLN      CD       CC               0.55        12.011       0
      2839 PROB     175      GLN      OE1      O               -0.55       15.9994       0
      2840 PROB     175      GLN      NE2      NH2             -0.62        14.007       0
      2841 PROB     175      GLN      HE21     H                0.32         1.008       0
      2842 PROB     175      GLN      HE22     H                 0.3         1.008       0
      2843 PROB     175      GLN      C        C                0.51        12.011       0
      2844 PROB     175      GLN      O        O               -0.51       15.9994       0
      2845 PROB     176      MET      N        NH1             -0.47        14.007       0
      2846 PROB     176      MET      HN       H                0.31         1.008       0
      2847 PROB     176      MET      CA       CT1              0.07        12.011       0
      2848 PROB     176      MET      HA       HB1              0.09         1.008       0
      2849 PROB     176      MET      CB       CT2             -0.18        12.011       0
      2850 PROB     176      MET      HB1      HA2              0.09         1.008       0
      2851 PROB     176      MET      HB2      HA2              0.09         1.008       0
      2852 PROB     176      MET      CG       CT2             -0.14        12.011       0
      2853 PROB     176      MET      HG1      HA2              0.09         1.008       0
      2854 PROB     176      MET      HG2      HA2              0.09         1.008       0
      2855 PROB     176      MET      SD       S               -0.09         32.06       0
      2856 PROB     176      MET      CE       CT3             -0.22        12.011       0
      2857 PROB     176      MET      HE1      HA3              0.09         1.008       0
      2858 PROB     176      MET      HE2      HA3              0.09         1.008       0
      2859 PROB     176      MET      HE3      HA3              0.09         1.008       0
      2860 PROB     176      MET      C        C                0.51        12.011       0
      2861 PROB     176      MET      O        O               -0.51       15.9994       0
      2862 PROB     177      SER      N        NH1             -0.47        14.007       0
      2863 PROB     177      SER      HN       H                0.31         1.008       0
      2864 PROB     177      SER      CA       CT1              0.07        12.011       0
      2865 PROB     177      SER      HA       HB1              0.09         1.008       0
      2866 PROB     177      SER      CB       CT2              0.05        12.011       0
      2867 PROB     177      SER      HB1      HA2              0.09         1.008       0
      2868 PROB     177      SER      HB2      HA2              0.09         1.008       0
      2869 PROB     177      SER      OG       OH1             -0.66       15.9994       0
      2870 PROB     177      SER      HG1      H                0.43         1.008       0
      2871 PROB     177      SER      C        C                0.51        12.011       0
      2872 PROB     177      SER      O        O               -0.51       15.9994       0
      2873 PROB     178      ALA      N        NH1             -0.47        14.007       0
      2874 PROB     178      ALA      HN       H                0.31         1.008       0
      2875 PROB     178      ALA      CA       CT1              0.07        12.011       0
      2876 PROB     178      ALA      HA       HB1              0.09         1.008       0
      2877 PROB     178      ALA      CB       CT3             -0.27        12.011       0
      2878 PROB     178      ALA      HB1      HA3              0.09         1.008       0
      2879 PROB     178      ALA      HB2      HA3              0.09         1.008       0
      2880 PROB     178      ALA      HB3      HA3              0.09         1.008       0
      2881 PROB     178      ALA      C        C                0.51        12.011       0
      2882 PROB     178      ALA      O        O               -0.51       15.9994       0
      2883 PROB     179      ASN      N        NH1             -0.47        14.007       0
      2884 PROB     179      ASN      HN       H                0.31         1.008       0
      2885 PROB     179      ASN      CA       CT1              0.07        12.011       0
      2886 PROB     179      ASN      HA       HB1              0.09         1.008       0
      2887 PROB     179      ASN      CB       CT2             -0.18        12.011       0
      2888 PROB     179      ASN      HB1      HA2              0.09         1.008       0
      2889 PROB     179      ASN      HB2      HA2              0.09         1.008       0
      2890 PROB     179      ASN      CG       CC               0.55        12.011       0
      2891 PROB     179      ASN      OD1      O               -0.55       15.9994       0
      2892 PROB     179      ASN      ND2      NH2             -0.62        14.007       0
      2893 PROB     179      ASN      HD21     H                0.32         1.008       0
      2894 PROB     179      ASN      HD22     H                 0.3         1.008       0
      2895 PROB     179      ASN      C        C                0.51        12.011       0
      2896 PROB     179      ASN      O        O               -0.51       15.9994       0
      2897 PROB     180      ARG      N        NH1             -0.47        14.007       0
      2898 PROB     180      ARG      HN       H                0.31         1.008       0
      2899 PROB     180      ARG      CA       CT1              0.07        12.011       0
      2900 PROB     180      ARG      HA       HB1              0.09         1.008       0
      2901 PROB     180      ARG      CB       CT2             -0.18        12.011       0
      2902 PROB     180      ARG      HB1      HA2              0.09         1.008       0
      2903 PROB     180      ARG      HB2      HA2              0.09         1.008       0
      2904 PROB     180      ARG      CG       CT2             -0.18        12.011       0
      2905 PROB     180      ARG      HG1      HA2              0.09         1.008       0
      2906 PROB     180      ARG      HG2      HA2              0.09         1.008       0
      2907 PROB     180      ARG      CD       CT2               0.2        12.011       0
      2908 PROB     180      ARG      HD1      HA2              0.09         1.008       0
      2909 PROB     180      ARG      HD2      HA2              0.09         1.008       0
      2910 PROB     180      ARG      NE       NC2              -0.7        14.007       0
      2911 PROB     180      ARG      HE       HC               0.44         1.008       0
      2912 PROB     180      ARG      CZ       C                0.64        12.011       0
      2913 PROB     180      ARG      NH1      NC2              -0.8        14.007       0
      2914 PROB     180      ARG      HH11     HC               0.46         1.008       0
      2915 PROB     180      ARG      HH12     HC               0.46         1.008       0
      2916 PROB     180      ARG      NH2      NC2              -0.8        14.007       0
      2917 PROB     180      ARG      HH21     HC               0.46         1.008       0
      2918 PROB     180      ARG      HH22     HC               0.46         1.008       0
      2919 PROB     180      ARG      C        C                0.51        12.011       0
      2920 PROB     180      ARG      O        O               -0.51       15.9994       0
      2921 PROB     181      ILE      N        NH1             -0.47        14.007       0
      2922 PROB     181      ILE      HN       H                0.31         1.008       0
      2923 PROB     181      ILE      CA       CT1              0.07        12.011       0
      2924 PROB     181      ILE      HA       HB1              0.09         1.008       0
      2925 PROB     181      ILE      CB       CT1             -0.09        12.011       0
      2926 PROB     181      ILE      HB       HA1              0.09         1.008       0
      2927 PROB     181      ILE      CG2      CT3             -0.27        12.011       0
      2928 PROB     181      ILE      HG21     HA3              0.09         1.008       0
      2929 PROB     181      ILE      HG22     HA3              0.09         1.008       0
      2930 PROB     181      ILE      HG23     HA3              0.09         1.008       0
      2931 PROB     181      ILE      CG1      CT2             -0.18        12.011       0
      2932 PROB     181      ILE      HG11     HA2              0.09         1.008       0
      2933 PROB     181      ILE      HG12     HA2              0.09         1.008       0
      2934 PROB     181      ILE      CD       CT3             -0.27        12.011       0
      2935 PROB     181      ILE      HD1      HA3              0.09         1.008       0
      2936 PROB     181      ILE      HD2      HA3              0.09         1.008       0
      2937 PROB     181      ILE      HD3      HA3              0.09         1.008       0
      2938 PROB     181      ILE      C        C                0.51        12.011       0
      2939 PROB     181      ILE      O        O               -0.51       15.9994       0
      2940 PROB     182      ILE      N        NH1             -0.47        14.007       0
      2941 PROB     182      ILE      HN       H                0.31         1.008       0
      2942 PROB     182      ILE      CA       CT1              0.07        12.011       0
      2943 PROB     182      ILE      HA       HB1              0.09         1.008       0
      2944 PROB     182      ILE      CB       CT1             -0.09        12.011       0
      2945 PROB     182      ILE      HB       HA1              0.09         1.008       0
      2946 PROB     182      ILE      CG2      CT3             -0.27        12.011       0
      2947 PROB     182      ILE      HG21     HA3              0.09         1.008       0
      2948 PROB     182      ILE      HG22     HA3              0.09         1.008       0
      2949 PROB     182      ILE      HG23     HA3              0.09         1.008       0
      2950 PROB     182      ILE      CG1      CT2             -0.18        12.011       0
      2951 PROB     182      ILE      HG11     HA2              0.09         1.008       0
      2952 PROB     182      ILE      HG12     HA2              0.09         1.008       0
      2953 PROB     182      ILE      CD       CT3             -0.27        12.011       0
      2954 PROB     182      ILE      HD1      HA3              0.09         1.008       0
      2955 PROB     182      ILE      HD2      HA3              0.09         1.008       0
      2956 PROB     182      ILE      HD3      HA3              0.09         1.008       0
      2957 PROB     182      ILE      C        C                0.51        12.011       0
      2958 PROB     182      ILE      O        O               -0.51       15.9994       0
      2959 PROB     183      GLN      N        NH1             -0.47        14.007       0
      2960 PROB     183      GLN      HN       H                0.31         1.008       0
      2961 PROB     183      GLN      CA       CT1              0.07        12.011       0
      2962 PROB     183      GLN      HA       HB1              0.09         1.008       0
      2963 PROB     183      GLN      CB       CT2             -0.18        12.011       0
      2964 PROB     183      GLN      HB1      HA2              0.09         1.008       0
      2965 PROB     183      GLN      HB2      HA2              0.09         1.008       0
      2966 PROB     183      GLN      CG       CT2             -0.18        12.011       0
      2967 PROB     183      GLN      HG1      HA2              0.09         1.008       0
      2968 PROB     183      GLN      HG2      HA2              0.09         1.008       0
      2969 PROB     183      GLN      CD       CC               0.55        12.011       0
      2970 PROB     183      GLN      OE1      O               -0.55       15.9994       0
      2971 PROB     183      GLN      NE2      NH2             -0.62        14.007       0
      2972 PROB     183      GLN      HE21     H                0.32         1.008       0
      2973 PROB     183      GLN      HE22     H                 0.3         1.008       0
      2974 PROB     183      GLN      C        C                0.51        12.011       0
      2975 PROB     183      GLN      O        O               -0.51       15.9994       0
      2976 PROB     184      LYS      N        NH1             -0.47        14.007       0
      2977 PROB     184      LYS      HN       H                0.31         1.008       0
      2978 PROB     184      LYS      CA       CT1              0.07        12.011       0
      2979 PROB     184      LYS      HA       HB1              0.09         1.008       0
      2980 PROB     184      LYS      CB       CT2             -0.18        12.011       0
      2981 PROB     184      LYS      HB1      HA2              0.09         1.008       0
      2982 PROB     184      LYS      HB2      HA2              0.09         1.008       0
      2983 PROB     184      LYS      CG       CT2             -0.18        12.011       0
      2984 PROB     184      LYS      HG1      HA2              0.09         1.008       0
      2985 PROB     184      LYS      HG2      HA2              0.09         1.008       0
      2986 PROB     184      LYS      CD       CT2             -0.18        12.011       0
      2987 PROB     184      LYS      HD1      HA2              0.09         1.008       0
      2988 PROB     184      LYS      HD2      HA2              0.09         1.008       0
      2989 PROB     184      LYS      CE       CT2              0.21        12.011       0
      2990 PROB     184      LYS      HE1      HA2              0.05         1.008       0
      2991 PROB     184      LYS      HE2      HA2              0.05         1.008       0
      2992 PROB     184      LYS      NZ       NH3              -0.3        14.007       0
      2993 PROB     184      LYS      HZ1      HC               0.33         1.008       0
      2994 PROB     184      LYS      HZ2      HC               0.33         1.008       0
      2995 PROB     184      LYS      HZ3      HC               0.33         1.008       0
      2996 PROB     184      LYS      C        C                0.51        12.011       0
      2997 PROB     184      LYS      O        O               -0.51       15.9994       0
      2998 PROB     185      MET      N        NH1             -0.47        14.007       0
      2999 PROB     185      MET      HN       H                0.31         1.008       0
      3000 PROB     185      MET      CA       CT1              0.07        12.011       0
      3001 PROB     185      MET      HA       HB1              0.09         1.008       0
      3002 PROB     185      MET      CB       CT2             -0.18        12.011       0
      3003 PROB     185      MET      HB1      HA2              0.09         1.008       0
      3004 PROB     185      MET      HB2      HA2              0.09         1.008       0
      3005 PROB     185      MET      CG       CT2             -0.14        12.011       0
      3006 PROB     185      MET      HG1      HA2              0.09         1.008       0
      3007 PROB     185      MET      HG2      HA2              0.09         1.008       0
      3008 PROB     185      MET      SD       S               -0.09         32.06       0
      3009 PROB     185      MET      CE       CT3             -0.22        12.011       0
      3010 PROB     185      MET      HE1      HA3              0.09         1.008       0
      3011 PROB     185      MET      HE2      HA3              0.09         1.008       0
      3012 PROB     185      MET      HE3      HA3              0.09         1.008       0
      3013 PROB     185      MET      C        C                0.51        12.011       0
      3014 PROB     185      MET      O        O               -0.51       15.9994       0
      3015 PROB     186      ARG      N        NH1             -0.47        14.007       0
      3016 PROB     186      ARG      HN       H                0.31         1.008       0
      3017 PROB     186      ARG      CA       CT1              0.07        12.011       0
      3018 PROB     186      ARG      HA       HB1              0.09         1.008       0
      3019 PROB     186      ARG      CB       CT2             -0.18        12.011       0
      3020 PROB     186      ARG      HB1      HA2              0.09         1.008       0
      3021 PROB     186      ARG      HB2      HA2              0.09         1.008       0
      3022 PROB     186      ARG      CG       CT2             -0.18        12.011       0
      3023 PROB     186      ARG      HG1      HA2              0.09         1.008       0
      3024 PROB     186      ARG      HG2      HA2              0.09         1.008       0
      3025 PROB     186      ARG      CD       CT2               0.2        12.011       0
      3026 PROB     186      ARG      HD1      HA2              0.09         1.008       0
      3027 PROB     186      ARG      HD2      HA2              0.09         1.008       0
      3028 PROB     186      ARG      NE       NC2              -0.7        14.007       0
      3029 PROB     186      ARG      HE       HC               0.44         1.008       0
      3030 PROB     186      ARG      CZ       C                0.64        12.011       0
      3031 PROB     186      ARG      NH1      NC2              -0.8        14.007       0
      3032 PROB     186      ARG      HH11     HC               0.46         1.008       0
      3033 PROB     186      ARG      HH12     HC               0.46         1.008       0
      3034 PROB     186      ARG      NH2      NC2              -0.8        14.007       0
      3035 PROB     186      ARG      HH21     HC               0.46         1.008       0
      3036 PROB     186      ARG      HH22     HC               0.46         1.008       0
      3037 PROB     186      ARG      C        C                0.51        12.011       0
      3038 PROB     186      ARG      O        O               -0.51       15.9994       0
      3039 PROB     187      GLN      N        NH1             -0.47        14.007       0
      3040 PROB     187      GLN      HN       H                0.31         1.008       0
      3041 PROB     187      GLN      CA       CT1              0.07        12.011       0
      3042 PROB     187      GLN      HA       HB1              0.09         1.008       0
      3043 PROB     187      GLN      CB       CT2             -0.18        12.011       0
      3044 PROB     187      GLN      HB1      HA2              0.09         1.008       0
      3045 PROB     187      GLN      HB2      HA2              0.09         1.008       0
      3046 PROB     187      GLN      CG       CT2             -0.18        12.011       0
      3047 PROB     187      GLN      HG1      HA2              0.09         1.008       0
      3048 PROB     187      GLN      HG2      HA2              0.09         1.008       0
      3049 PROB     187      GLN      CD       CC               0.55        12.011       0
      3050 PROB     187      GLN      OE1      O               -0.55       15.9994       0
      3051 PROB     187      GLN      NE2      NH2             -0.62        14.007       0
      3052 PROB     187      GLN      HE21     H                0.32         1.008       0
      3053 PROB     187      GLN      HE22     H                 0.3         1.008       0
      3054 PROB     187      GLN      C        C                0.51        12.011       0
      3055 PROB     187      GLN      O        O               -0.51       15.9994       0
      3056 PROB     188      ASP      N        NH1             -0.47        14.007       0
      3057 PROB     188      ASP      HN       H                0.31         1.008       0
      3058 PROB     188      ASP      CA       CT1              0.07        12.011       0
      3059 PROB     188      ASP      HA       HB1              0.09         1.008       0
      3060 PROB     188      ASP      CB       CT2A            -0.28        12.011       0
      3061 PROB     188      ASP      HB1      HA2              0.09         1.008       0
      3062 PROB     188      ASP      HB2      HA2              0.09         1.008       0
      3063 PROB     188      ASP      CG       CC               0.62        12.011       0
      3064 PROB     188      ASP      OD1      OC              -0.76       15.9994       0
      3065 PROB     188      ASP      OD2      OC              -0.76       15.9994       0
      3066 PROB     188      ASP      C        C                0.51        12.011       0
      3067 PROB     188      ASP      O        O               -0.51       15.9994       0
      3068 PROB     189      VAL      N        NH1             -0.47        14.007       0
      3069 PROB     189      VAL      HN       H                0.31         1.008       0
      3070 PROB     189      VAL      CA       CT1              0.07        12.011       0
      3071 PROB     189      VAL      HA       HB1              0.09         1.008       0
      3072 PROB     189      VAL      CB       CT1             -0.09        12.011       0
      3073 PROB     189      VAL      HB       HA1              0.09         1.008       0
      3074 PROB     189      VAL      CG1      CT3             -0.27        12.011       0
      3075 PROB     189      VAL      HG11     HA3              0.09         1.008       0
      3076 PROB     189      VAL      HG12     HA3              0.09         1.008       0
      3077 PROB     189      VAL      HG13     HA3              0.09         1.008       0
      3078 PROB     189      VAL      CG2      CT3             -0.27        12.011       0
      3079 PROB     189      VAL      HG21     HA3              0.09         1.008       0
      3080 PROB     189      VAL      HG22     HA3              0.09         1.008       0
      3081 PROB     189      VAL      HG23     HA3              0.09         1.008       0
      3082 PROB     189      VAL      C        C                0.51        12.011       0
      3083 PROB     189      VAL      O        O               -0.51       15.9994       0
      3084 PROB     190      PHE      N        NH1             -0.47        14.007       0
      3085 PROB     190      PHE      HN       H                0.31         1.008       0
      3086 PROB     190      PHE      CA       CT1              0.07        12.011       0
      3087 PROB     190      PHE      HA       HB1              0.09         1.008       0
      3088 PROB     190      PHE      CB       CT2             -0.18        12.011       0
      3089 PROB     190      PHE      HB1      HA2              0.09         1.008       0
      3090 PROB     190      PHE      HB2      HA2              0.09         1.008       0
      3091 PROB     190      PHE      CG       CA                  0        12.011       0
      3092 PROB     190      PHE      CD1      CA             -0.115        12.011       0
      3093 PROB     190      PHE      HD1      HP              0.115         1.008       0
      3094 PROB     190      PHE      CE1      CA             -0.115        12.011       0
      3095 PROB     190      PHE      HE1      HP              0.115         1.008       0
      3096 PROB     190      PHE      CZ       CA             -0.115        12.011       0
      3097 PROB     190      PHE      HZ       HP              0.115         1.008       0
      3098 PROB     190      PHE      CD2      CA             -0.115        12.011       0
      3099 PROB     190      PHE      HD2      HP              0.115         1.008       0
      3100 PROB     190      PHE      CE2      CA             -0.115        12.011       0
      3101 PROB     190      PHE      HE2      HP              0.115         1.008       0
      3102 PROB     190      PHE      C        C                0.51        12.011       0
      3103 PROB     190      PHE      O        O               -0.51       15.9994       0
      3104 PROB     191      SER      N        NH1             -0.47        14.007       0
      3105 PROB     191      SER      HN       H                0.31         1.008       0
      3106 PROB     191      SER      CA       CT1              0.07        12.011       0
      3107 PROB     191      SER      HA       HB1              0.09         1.008       0
      3108 PROB     191      SER      CB       CT2              0.05        12.011       0
      3109 PROB     191      SER      HB1      HA2              0.09         1.008       0
      3110 PROB     191      SER      HB2      HA2              0.09         1.008       0
      3111 PROB     191      SER      OG       OH1             -0.66       15.9994       0
      3112 PROB     191      SER      HG1      H                0.43         1.008       0
      3113 PROB     191      SER      C        C                0.51        12.011       0
      3114 PROB     191      SER      O        O               -0.51       15.9994       0
      3115 PROB     192      HSD      N        NH1             -0.47        14.007       0
      3116 PROB     192      HSD      HN       H                0.31         1.008       0
      3117 PROB     192      HSD      CA       CT1              0.07        12.011       0
      3118 PROB     192      HSD      HA       HB1              0.09         1.008       0
      3119 PROB     192      HSD      CB       CT2             -0.09        12.011       0
      3120 PROB     192      HSD      HB1      HA2              0.09         1.008       0
      3121 PROB     192      HSD      HB2      HA2              0.09         1.008       0
      3122 PROB     192      HSD      ND1      NR1             -0.36        14.007       0
      3123 PROB     192      HSD      HD1      H                0.32         1.008       0
      3124 PROB     192      HSD      CG       CPH1            -0.05        12.011       0
      3125 PROB     192      HSD      CE1      CPH2             0.25        12.011       0
      3126 PROB     192      HSD      HE1      HR1              0.13         1.008       0
      3127 PROB     192      HSD      NE2      NR2              -0.7        14.007       0
      3128 PROB     192      HSD      CD2      CPH1             0.22        12.011       0
      3129 PROB     192      HSD      HD2      HR3               0.1         1.008       0
      3130 PROB     192      HSD      C        C                0.51        12.011       0
      3131 PROB     192      HSD      O        O               -0.51       15.9994       0
      3132 PROB     193      ILE      N        NH1             -0.47        14.007       0
      3133 PROB     193      ILE      HN       H                0.31         1.008       0
      3134 PROB     193      ILE      CA       CT1              0.07        12.011       0
      3135 PROB     193      ILE      HA       HB1              0.09         1.008       0
      3136 PROB     193      ILE      CB       CT1             -0.09        12.011       0
      3137 PROB     193      ILE      HB       HA1              0.09         1.008       0
      3138 PROB     193      ILE      CG2      CT3             -0.27        12.011       0
      3139 PROB     193      ILE      HG21     HA3              0.09         1.008       0
      3140 PROB     193      ILE      HG22     HA3              0.09         1.008       0
      3141 PROB     193      ILE      HG23     HA3              0.09         1.008       0
      3142 PROB     193      ILE      CG1      CT2             -0.18        12.011       0
      3143 PROB     193      ILE      HG11     HA2              0.09         1.008       0
      3144 PROB     193      ILE      HG12     HA2              0.09         1.008       0
      3145 PROB     193      ILE      CD       CT3             -0.27        12.011       0
      3146 PROB     193      ILE      HD1      HA3              0.09         1.008       0
      3147 PROB     193      ILE      HD2      HA3              0.09         1.008       0
      3148 PROB     193      ILE      HD3      HA3              0.09         1.008       0
      3149 PROB     193      ILE      C        C                0.51        12.011       0
      3150 PROB     193      ILE      O        O               -0.51       15.9994       0
      3151 PROB     194      GLN      N        NH1             -0.47        14.007       0
      3152 PROB     194      GLN      HN       H                0.31         1.008       0
      3153 PROB     194      GLN      CA       CT1              0.07        12.011       0
      3154 PROB     194      GLN      HA       HB1              0.09         1.008       0
      3155 PROB     194      GLN      CB       CT2             -0.18        12.011       0
      3156 PROB     194      GLN      HB1      HA2              0.09         1.008       0
      3157 PROB     194      GLN      HB2      HA2              0.09         1.008       0
      3158 PROB     194      GLN      CG       CT2             -0.18        12.011       0
      3159 PROB     194      GLN      HG1      HA2              0.09         1.008       0
      3160 PROB     194      GLN      HG2      HA2              0.09         1.008       0
      3161 PROB     194      GLN      CD       CC               0.55        12.011       0
      3162 PROB     194      GLN      OE1      O               -0.55       15.9994       0
      3163 PROB     194      GLN      NE2      NH2             -0.62        14.007       0
      3164 PROB     194      GLN      HE21     H                0.32         1.008       0
      3165 PROB     194      GLN      HE22     H                 0.3         1.008       0
      3166 PROB     194      GLN      C        C                0.51        12.011       0
      3167 PROB     194      GLN      O        O               -0.51       15.9994       0
      3168 PROB     195      LYS      N        NH1             -0.47        14.007       0
      3169 PROB     195      LYS      HN       H                0.31         1.008       0
      3170 PROB     195      LYS      CA       CT1              0.07        12.011       0
      3171 PROB     195      LYS      HA       HB1              0.09         1.008       0
      3172 PROB     195      LYS      CB       CT2             -0.18        12.011       0
      3173 PROB     195      LYS      HB1      HA2              0.09         1.008       0
      3174 PROB     195      LYS      HB2      HA2              0.09         1.008       0
      3175 PROB     195      LYS      CG       CT2             -0.18        12.011       0
      3176 PROB     195      LYS      HG1      HA2              0.09         1.008       0
      3177 PROB     195      LYS      HG2      HA2              0.09         1.008       0
      3178 PROB     195      LYS      CD       CT2             -0.18        12.011       0
      3179 PROB     195      LYS      HD1      HA2              0.09         1.008       0
      3180 PROB     195      LYS      HD2      HA2              0.09         1.008       0
      3181 PROB     195      LYS      CE       CT2              0.21        12.011       0
      3182 PROB     195      LYS      HE1      HA2              0.05         1.008       0
      3183 PROB     195      LYS      HE2      HA2              0.05         1.008       0
      3184 PROB     195      LYS      NZ       NH3              -0.3        14.007       0
      3185 PROB     195      LYS      HZ1      HC               0.33         1.008       0
      3186 PROB     195      LYS      HZ2      HC               0.33         1.008       0
      3187 PROB     195      LYS      HZ3      HC               0.33         1.008       0
      3188 PROB     195      LYS      C        C                0.51        12.011       0
      3189 PROB     195      LYS      O        O               -0.51       15.9994       0
      3190 PROB     196      MET      N        NH1             -0.47        14.007       0
      3191 PROB     196      MET      HN       H                0.31         1.008       0
      3192 PROB     196      MET      CA       CT1              0.07        12.011       0
      3193 PROB     196      MET      HA       HB1              0.09         1.008       0
      3194 PROB     196      MET      CB       CT2             -0.18        12.011       0
      3195 PROB     196      MET      HB1      HA2              0.09         1.008       0
      3196 PROB     196      MET      HB2      HA2              0.09         1.008       0
      3197 PROB     196      MET      CG       CT2             -0.14        12.011       0
      3198 PROB     196      MET      HG1      HA2              0.09         1.008       0
      3199 PROB     196      MET      HG2      HA2              0.09         1.008       0
      3200 PROB     196      MET      SD       S               -0.09         32.06       0
      3201 PROB     196      MET      CE       CT3             -0.22        12.011       0
      3202 PROB     196      MET      HE1      HA3              0.09         1.008       0
      3203 PROB     196      MET      HE2      HA3              0.09         1.008       0
      3204 PROB     196      MET      HE3      HA3              0.09         1.008       0
      3205 PROB     196      MET      C        C                0.51        12.011       0
      3206 PROB     196      MET      O        O               -0.51       15.9994       0
      3207 PROB     197      PRO      N        N               -0.29        14.007       0
      3208 PROB     197      PRO      CD       CP3                 0        12.011       0
      3209 PROB     197      PRO      HD1      HA2              0.09         1.008       0
      3210 PROB     197      PRO      HD2      HA2              0.09         1.008       0
      3211 PROB     197      PRO      CA       CP1              0.02        12.011       0
      3212 PROB     197      PRO      HA       HB1              0.09         1.008       0
      3213 PROB     197      PRO      CB       CP2             -0.18        12.011       0
      3214 PROB     197      PRO      HB1      HA2              0.09         1.008       0
      3215 PROB     197      PRO      HB2      HA2              0.09         1.008       0
      3216 PROB     197      PRO      CG       CP2             -0.18        12.011       0
      3217 PROB     197      PRO      HG1      HA2              0.09         1.008       0
      3218 PROB     197      PRO      HG2      HA2              0.09         1.008       0
      3219 PROB     197      PRO      C        C                0.51        12.011       0
      3220 PROB     197      PRO      O        O               -0.51       15.9994       0
      3221 PROB     198      ILE      N        NH1             -0.47        14.007       0
      3222 PROB     198      ILE      HN       H                0.31         1.008       0
      3223 PROB     198      ILE      CA       CT1              0.07        12.011       0
      3224 PROB     198      ILE      HA       HB1              0.09         1.008       0
      3225 PROB     198      ILE      CB       CT1             -0.09        12.011       0
      3226 PROB     198      ILE      HB       HA1              0.09         1.008       0
      3227 PROB     198      ILE      CG2      CT3             -0.27        12.011       0
      3228 PROB     198      ILE      HG21     HA3              0.09         1.008       0
      3229 PROB     198      ILE      HG22     HA3              0.09         1.008       0
      3230 PROB     198      ILE      HG23     HA3              0.09         1.008       0
      3231 PROB     198      ILE      CG1      CT2             -0.18        12.011       0
      3232 PROB     198      ILE      HG11     HA2              0.09         1.008       0
      3233 PROB     198      ILE      HG12     HA2              0.09         1.008       0
      3234 PROB     198      ILE      CD       CT3             -0.27        12.011       0
      3235 PROB     198      ILE      HD1      HA3              0.09         1.008       0
      3236 PROB     198      ILE      HD2      HA3              0.09         1.008       0
      3237 PROB     198      ILE      HD3      HA3              0.09         1.008       0
      3238 PROB     198      ILE      C        C                0.51        12.011       0
      3239 PROB     198      ILE      O        O               -0.51       15.9994       0
      3240 PROB     199      ARG      N        NH1             -0.47        14.007       0
      3241 PROB     199      ARG      HN       H                0.31         1.008       0
      3242 PROB     199      ARG      CA       CT1              0.07        12.011       0
      3243 PROB     199      ARG      HA       HB1              0.09         1.008       0
      3244 PROB     199      ARG      CB       CT2             -0.18        12.011       0
      3245 PROB     199      ARG      HB1      HA2              0.09         1.008       0
      3246 PROB     199      ARG      HB2      HA2              0.09         1.008       0
      3247 PROB     199      ARG      CG       CT2             -0.18        12.011       0
      3248 PROB     199      ARG      HG1      HA2              0.09         1.008       0
      3249 PROB     199      ARG      HG2      HA2              0.09         1.008       0
      3250 PROB     199      ARG      CD       CT2               0.2        12.011       0
      3251 PROB     199      ARG      HD1      HA2              0.09         1.008       0
      3252 PROB     199      ARG      HD2      HA2              0.09         1.008       0
      3253 PROB     199      ARG      NE       NC2              -0.7        14.007       0
      3254 PROB     199      ARG      HE       HC               0.44         1.008       0
      3255 PROB     199      ARG      CZ       C                0.64        12.011       0
      3256 PROB     199      ARG      NH1      NC2              -0.8        14.007       0
      3257 PROB     199      ARG      HH11     HC               0.46         1.008       0
      3258 PROB     199      ARG      HH12     HC               0.46         1.008       0
      3259 PROB     199      ARG      NH2      NC2              -0.8        14.007       0
      3260 PROB     199      ARG      HH21     HC               0.46         1.008       0
      3261 PROB     199      ARG      HH22     HC               0.46         1.008       0
      3262 PROB     199      ARG      C        C                0.51        12.011       0
      3263 PROB     199      ARG      O        O               -0.51       15.9994       0
      3264 PROB     200      TYR      N        NH1             -0.47        14.007       0
      3265 PROB     200      TYR      HN       H                0.31         1.008       0
      3266 PROB     200      TYR      CA       CT1              0.07        12.011       0
      3267 PROB     200      TYR      HA       HB1              0.09         1.008       0
      3268 PROB     200      TYR      CB       CT2             -0.18        12.011       0
      3269 PROB     200      TYR      HB1      HA2              0.09         1.008       0
      3270 PROB     200      TYR      HB2      HA2              0.09         1.008       0
      3271 PROB     200      TYR      CG       CA                  0        12.011       0
      3272 PROB     200      TYR      CD1      CA             -0.115        12.011       0
      3273 PROB     200      TYR      HD1      HP              0.115         1.008       0
      3274 PROB     200      TYR      CE1      CA             -0.115        12.011       0
      3275 PROB     200      TYR      HE1      HP              0.115         1.008       0
      3276 PROB     200      TYR      CZ       CA               0.11        12.011       0
      3277 PROB     200      TYR      OH       OH1             -0.54       15.9994       0
      3278 PROB     200      TYR      HH       H                0.43         1.008       0
      3279 PROB     200      TYR      CD2      CA             -0.115        12.011       0
      3280 PROB     200      TYR      HD2      HP              0.115         1.008       0
      3281 PROB     200      TYR      CE2      CA             -0.115        12.011       0
      3282 PROB     200      TYR      HE2      HP              0.115         1.008       0
      3283 PROB     200      TYR      C        C                0.51        12.011       0
      3284 PROB     200      TYR      O        O               -0.51       15.9994       0
      3285 PROB     201      PHE      N        NH1             -0.47        14.007       0
      3286 PROB     201      PHE      HN       H                0.31         1.008       0
      3287 PROB     201      PHE      CA       CT1              0.07        12.011       0
      3288 PROB     201      PHE      HA       HB1              0.09         1.008       0
      3289 PROB     201      PHE      CB       CT2             -0.18        12.011       0
      3290 PROB     201      PHE      HB1      HA2              0.09         1.008       0
      3291 PROB     201      PHE      HB2      HA2              0.09         1.008       0
      3292 PROB     201      PHE      CG       CA                  0        12.011       0
      3293 PROB     201      PHE      CD1      CA             -0.115        12.011       0
      3294 PROB     201      PHE      HD1      HP              0.115         1.008       0
      3295 PROB     201      PHE      CE1      CA             -0.115        12.011       0
      3296 PROB     201      PHE      HE1      HP              0.115         1.008       0
      3297 PROB     201      PHE      CZ       CA             -0.115        12.011       0
      3298 PROB     201      PHE      HZ       HP              0.115         1.008       0
      3299 PROB     201      PHE      CD2      CA             -0.115        12.011       0
      3300 PROB     201      PHE      HD2      HP              0.115         1.008       0
      3301 PROB     201      PHE      CE2      CA             -0.115        12.011       0
      3302 PROB     201      PHE      HE2      HP              0.115         1.008       0
      3303 PROB     201      PHE      C        C                0.51        12.011       0
      3304 PROB     201      PHE      O        O               -0.51       15.9994       0
      3305 PROB     202      ASP      N        NH1             -0.47        14.007       0
      3306 PROB     202      ASP      HN       H                0.31         1.008       0
      3307 PROB     202      ASP      CA       CT1              0.07        12.011       0
      3308 PROB     202      ASP      HA       HB1              0.09         1.008       0
      3309 PROB     202      ASP      CB       CT2A            -0.28        12.011       0
      3310 PROB     202      ASP      HB1      HA2              0.09         1.008       0
      3311 PROB     202      ASP      HB2      HA2              0.09         1.008       0
      3312 PROB     202      ASP      CG       CC               0.62        12.011       0
      3313 PROB     202      ASP      OD1      OC              -0.76       15.9994       0
      3314 PROB     202      ASP      OD2      OC              -0.76       15.9994       0
      3315 PROB     202      ASP      C        C                0.51        12.011       0
      3316 PROB     202      ASP      O        O               -0.51       15.9994       0
      3317 PROB     203      ASN      N        NH1             -0.47        14.007       0
      3318 PROB     203      ASN      HN       H                0.31         1.008       0
      3319 PROB     203      ASN      CA       CT1              0.07        12.011       0
      3320 PROB     203      ASN      HA       HB1              0.09         1.008       0
      3321 PROB     203      ASN      CB       CT2             -0.18        12.011       0
      3322 PROB     203      ASN      HB1      HA2              0.09         1.008       0
      3323 PROB     203      ASN      HB2      HA2              0.09         1.008       0
      3324 PROB     203      ASN      CG       CC               0.55        12.011       0
      3325 PROB     203      ASN      OD1      O               -0.55       15.9994       0
      3326 PROB     203      ASN      ND2      NH2             -0.62        14.007       0
      3327 PROB     203      ASN      HD21     H                0.32         1.008       0
      3328 PROB     203      ASN      HD22     H                 0.3         1.008       0
      3329 PROB     203      ASN      C        C                0.51        12.011       0
      3330 PROB     203      ASN      O        O               -0.51       15.9994       0
      3331 PROB     204      LEU      N        NH1             -0.47        14.007       0
      3332 PROB     204      LEU      HN       H                0.31         1.008       0
      3333 PROB     204      LEU      CA       CT1              0.07        12.011       0
      3334 PROB     204      LEU      HA       HB1              0.09         1.008       0
      3335 PROB     204      LEU      CB       CT2             -0.18        12.011       0
      3336 PROB     204      LEU      HB1      HA2              0.09         1.008       0
      3337 PROB     204      LEU      HB2      HA2              0.09         1.008       0
      3338 PROB     204      LEU      CG       CT1             -0.09        12.011       0
      3339 PROB     204      LEU      HG       HA1              0.09         1.008       0
      3340 PROB     204      LEU      CD1      CT3             -0.27        12.011       0
      3341 PROB     204      LEU      HD11     HA3              0.09         1.008       0
      3342 PROB     204      LEU      HD12     HA3              0.09         1.008       0
      3343 PROB     204      LEU      HD13     HA3              0.09         1.008       0
      3344 PROB     204      LEU      CD2      CT3             -0.27        12.011       0
      3345 PROB     204      LEU      HD21     HA3              0.09         1.008       0
      3346 PROB     204      LEU      HD22     HA3              0.09         1.008       0
      3347 PROB     204      LEU      HD23     HA3              0.09         1.008       0
      3348 PROB     204      LEU      C        C                0.51        12.011       0
      3349 PROB     204      LEU      O        O               -0.51       15.9994       0
      3350 PROB     205      PRO      N        N               -0.29        14.007       0
      3351 PROB     205      PRO      CD       CP3                 0        12.011       0
      3352 PROB     205      PRO      HD1      HA2              0.09         1.008       0
      3353 PROB     205      PRO      HD2      HA2              0.09         1.008       0
      3354 PROB     205      PRO      CA       CP1              0.02        12.011       0
      3355 PROB     205      PRO      HA       HB1              0.09         1.008       0
      3356 PROB     205      PRO      CB       CP2             -0.18        12.011       0
      3357 PROB     205      PRO      HB1      HA2              0.09         1.008       0
      3358 PROB     205      PRO      HB2      HA2              0.09         1.008       0
      3359 PROB     205      PRO      CG       CP2             -0.18        12.011       0
      3360 PROB     205      PRO      HG1      HA2              0.09         1.008       0
      3361 PROB     205      PRO      HG2      HA2              0.09         1.008       0
      3362 PROB     205      PRO      C        C                0.51        12.011       0
      3363 PROB     205      PRO      O        O               -0.51       15.9994       0
      3364 PROB     206      ALA      N        NH1             -0.47        14.007       0
      3365 PROB     206      ALA      HN       H                0.31         1.008       0
      3366 PROB     206      ALA      CA       CT1              0.07        12.011       0
      3367 PROB     206      ALA      HA       HB1              0.09         1.008       0
      3368 PROB     206      ALA      CB       CT3             -0.27        12.011       0
      3369 PROB     206      ALA      HB1      HA3              0.09         1.008       0
      3370 PROB     206      ALA      HB2      HA3              0.09         1.008       0
      3371 PROB     206      ALA      HB3      HA3              0.09         1.008       0
      3372 PROB     206      ALA      C        C                0.51        12.011       0
      3373 PROB     206      ALA      O        O               -0.51       15.9994       0
      3374 PROB     207      GLY      N        NH1             -0.47        14.007       0
      3375 PROB     207      GLY      HN       H                0.31         1.008       0
      3376 PROB     207      GLY      CA       CT2             -0.02        12.011       0
      3377 PROB     207      GLY      HA1      HB2              0.09         1.008       0
      3378 PROB     207      GLY      HA2      HB2              0.09         1.008       0
      3379 PROB     207      GLY      C        C                0.51        12.011       0
      3380 PROB     207      GLY      O        O               -0.51       15.9994       0
      3381 PROB     208      LYS      N        NH1             -0.47        14.007       0
      3382 PROB     208      LYS      HN       H                0.31         1.008       0
      3383 PROB     208      LYS      CA       CT1              0.07        12.011       0
      3384 PROB     208      LYS      HA       HB1              0.09         1.008       0
      3385 PROB     208      LYS      CB       CT2             -0.18        12.011       0
      3386 PROB     208      LYS      HB1      HA2              0.09         1.008       0
      3387 PROB     208      LYS      HB2      HA2              0.09         1.008       0
      3388 PROB     208      LYS      CG       CT2             -0.18        12.011       0
      3389 PROB     208      LYS      HG1      HA2              0.09         1.008       0
      3390 PROB     208      LYS      HG2      HA2              0.09         1.008       0
      3391 PROB     208      LYS      CD       CT2             -0.18        12.011       0
      3392 PROB     208      LYS      HD1      HA2              0.09         1.008       0
      3393 PROB     208      LYS      HD2      HA2              0.09         1.008       0
      3394 PROB     208      LYS      CE       CT2              0.21        12.011       0
      3395 PROB     208      LYS      HE1      HA2              0.05         1.008       0
      3396 PROB     208      LYS      HE2      HA2              0.05         1.008       0
      3397 PROB     208      LYS      NZ       NH3              -0.3        14.007       0
      3398 PROB     208      LYS      HZ1      HC               0.33         1.008       0
      3399 PROB     208      LYS      HZ2      HC               0.33         1.008       0
      3400 PROB     208      LYS      HZ3      HC               0.33         1.008       0
      3401 PROB     208      LYS      C        C                0.51        12.011       0
      3402 PROB     208      LYS      O        O               -0.51       15.9994       0
      3403 PROB     209      VAL      N        NH1             -0.47        14.007       0
      3404 PROB     209      VAL      HN       H                0.31         1.008       0
      3405 PROB     209      VAL      CA       CT1              0.07        12.011       0
      3406 PROB     209      VAL      HA       HB1              0.09         1.008       0
      3407 PROB     209      VAL      CB       CT1             -0.09        12.011       0
      3408 PROB     209      VAL      HB       HA1              0.09         1.008       0
      3409 PROB     209      VAL      CG1      CT3             -0.27        12.011       0
      3410 PROB     209      VAL      HG11     HA3              0.09         1.008       0
      3411 PROB     209      VAL      HG12     HA3              0.09         1.008       0
      3412 PROB     209      VAL      HG13     HA3              0.09         1.008       0
      3413 PROB     209      VAL      CG2      CT3             -0.27        12.011       0
      3414 PROB     209      VAL      HG21     HA3              0.09         1.008       0
      3415 PROB     209      VAL      HG22     HA3              0.09         1.008       0
      3416 PROB     209      VAL      HG23     HA3              0.09         1.008       0
      3417 PROB     209      VAL      C        C                0.51        12.011       0
      3418 PROB     209      VAL      O        O               -0.51       15.9994       0
      3419 PROB     210      VAL      N        NH1             -0.47        14.007       0
      3420 PROB     210      VAL      HN       H                0.31         1.008       0
      3421 PROB     210      VAL      CA       CT1              0.07        12.011       0
      3422 PROB     210      VAL      HA       HB1              0.09         1.008       0
      3423 PROB     210      VAL      CB       CT1             -0.09        12.011       0
      3424 PROB     210      VAL      HB       HA1              0.09         1.008       0
      3425 PROB     210      VAL      CG1      CT3             -0.27        12.011       0
      3426 PROB     210      VAL      HG11     HA3              0.09         1.008       0
      3427 PROB     210      VAL      HG12     HA3              0.09         1.008       0
      3428 PROB     210      VAL      HG13     HA3              0.09         1.008       0
      3429 PROB     210      VAL      CG2      CT3             -0.27        12.011       0
      3430 PROB     210      VAL      HG21     HA3              0.09         1.008       0
      3431 PROB     210      VAL      HG22     HA3              0.09         1.008       0
      3432 PROB     210      VAL      HG23     HA3              0.09         1.008       0
      3433 PROB     210      VAL      C        C                0.51        12.011       0
      3434 PROB     210      VAL      O        O               -0.51       15.9994       0
      3435 PROB     211      ALA      N        NH1             -0.47        14.007       0
      3436 PROB     211      ALA      HN       H                0.31         1.008       0
      3437 PROB     211      ALA      CA       CT1              0.07        12.011       0
      3438 PROB     211      ALA      HA       HB1              0.09         1.008       0
      3439 PROB     211      ALA      CB       CT3             -0.27        12.011       0
      3440 PROB     211      ALA      HB1      HA3              0.09         1.008       0
      3441 PROB     211      ALA      HB2      HA3              0.09         1.008       0
      3442 PROB     211      ALA      HB3      HA3              0.09         1.008       0
      3443 PROB     211      ALA      C        C                0.51        12.011       0
      3444 PROB     211      ALA      O        O               -0.51       15.9994       0
      3445 PROB     212      ARG      N        NH1             -0.47        14.007       0
      3446 PROB     212      ARG      HN       H                0.31         1.008       0
      3447 PROB     212      ARG      CA       CT1              0.07        12.011       0
      3448 PROB     212      ARG      HA       HB1              0.09         1.008       0
      3449 PROB     212      ARG      CB       CT2             -0.18        12.011       0
      3450 PROB     212      ARG      HB1      HA2              0.09         1.008       0
      3451 PROB     212      ARG      HB2      HA2              0.09         1.008       0
      3452 PROB     212      ARG      CG       CT2             -0.18        12.011       0
      3453 PROB     212      ARG      HG1      HA2              0.09         1.008       0
      3454 PROB     212      ARG      HG2      HA2              0.09         1.008       0
      3455 PROB     212      ARG      CD       CT2               0.2        12.011       0
      3456 PROB     212      ARG      HD1      HA2              0.09         1.008       0
      3457 PROB     212      ARG      HD2      HA2              0.09         1.008       0
      3458 PROB     212      ARG      NE       NC2              -0.7        14.007       0
      3459 PROB     212      ARG      HE       HC               0.44         1.008       0
      3460 PROB     212      ARG      CZ       C                0.64        12.011       0
      3461 PROB     212      ARG      NH1      NC2              -0.8        14.007       0
      3462 PROB     212      ARG      HH11     HC               0.46         1.008       0
      3463 PROB     212      ARG      HH12     HC               0.46         1.008       0
      3464 PROB     212      ARG      NH2      NC2              -0.8        14.007       0
      3465 PROB     212      ARG      HH21     HC               0.46         1.008       0
      3466 PROB     212      ARG      HH22     HC               0.46         1.008       0
      3467 PROB     212      ARG      C        C                0.51        12.011       0
      3468 PROB     212      ARG      O        O               -0.51       15.9994       0
      3469 PROB     213      ILE      N        NH1             -0.47        14.007       0
      3470 PROB     213      ILE      HN       H                0.31         1.008       0
      3471 PROB     213      ILE      CA       CT1              0.07        12.011       0
      3472 PROB     213      ILE      HA       HB1              0.09         1.008       0
      3473 PROB     213      ILE      CB       CT1             -0.09        12.011       0
      3474 PROB     213      ILE      HB       HA1              0.09         1.008       0
      3475 PROB     213      ILE      CG2      CT3             -0.27        12.011       0
      3476 PROB     213      ILE      HG21     HA3              0.09         1.008       0
      3477 PROB     213      ILE      HG22     HA3              0.09         1.008       0
      3478 PROB     213      ILE      HG23     HA3              0.09         1.008       0
      3479 PROB     213      ILE      CG1      CT2             -0.18        12.011       0
      3480 PROB     213      ILE      HG11     HA2              0.09         1.008       0
      3481 PROB     213      ILE      HG12     HA2              0.09         1.008       0
      3482 PROB     213      ILE      CD       CT3             -0.27        12.011       0
      3483 PROB     213      ILE      HD1      HA3              0.09         1.008       0
      3484 PROB     213      ILE      HD2      HA3              0.09         1.008       0
      3485 PROB     213      ILE      HD3      HA3              0.09         1.008       0
      3486 PROB     213      ILE      C        C                0.51        12.011       0
      3487 PROB     213      ILE      O        O               -0.51       15.9994       0
      3488 PROB     214      THR      N        NH1             -0.47        14.007       0
      3489 PROB     214      THR      HN       H                0.31         1.008       0
      3490 PROB     214      THR      CA       CT1              0.07        12.011       0
      3491 PROB     214      THR      HA       HB1              0.09         1.008       0
      3492 PROB     214      THR      CB       CT1              0.14        12.011       0
      3493 PROB     214      THR      HB       HA1              0.09         1.008       0
      3494 PROB     214      THR      OG1      OH1             -0.66       15.9994       0
      3495 PROB     214      THR      HG1      H                0.43         1.008       0
      3496 PROB     214      THR      CG2      CT3             -0.27        12.011       0
      3497 PROB     214      THR      HG21     HA3              0.09         1.008       0
      3498 PROB     214      THR      HG22     HA3              0.09         1.008       0
      3499 PROB     214      THR      HG23     HA3              0.09         1.008       0
      3500 PROB     214      THR      C        C                0.51        12.011       0
      3501 PROB     214      THR      O        O               -0.51       15.9994       0
      3502 PROB     215      ASN      N        NH1             -0.47        14.007       0
      3503 PROB     215      ASN      HN       H                0.31         1.008       0
      3504 PROB     215      ASN      CA       CT1              0.07        12.011       0
      3505 PROB     215      ASN      HA       HB1              0.09         1.008       0
      3506 PROB     215      ASN      CB       CT2             -0.18        12.011       0
      3507 PROB     215      ASN      HB1      HA2              0.09         1.008       0
      3508 PROB     215      ASN      HB2      HA2              0.09         1.008       0
      3509 PROB     215      ASN      CG       CC               0.55        12.011       0
      3510 PROB     215      ASN      OD1      O               -0.55       15.9994       0
      3511 PROB     215      ASN      ND2      NH2             -0.62        14.007       0
      3512 PROB     215      ASN      HD21     H                0.32         1.008       0
      3513 PROB     215      ASN      HD22     H                 0.3         1.008       0
      3514 PROB     215      ASN      C        C                0.51        12.011       0
      3515 PROB     215      ASN      O        O               -0.51       15.9994       0
      3516 PROB     216      ASP      N        NH1             -0.47        14.007       0
      3517 PROB     216      ASP      HN       H                0.31         1.008       0
      3518 PROB     216      ASP      CA       CT1              0.07        12.011       0
      3519 PROB     216      ASP      HA       HB1              0.09         1.008       0
      3520 PROB     216      ASP      CB       CT2A            -0.28        12.011       0
      3521 PROB     216      ASP      HB1      HA2              0.09         1.008       0
      3522 PROB     216      ASP      HB2      HA2              0.09         1.008       0
      3523 PROB     216      ASP      CG       CC               0.62        12.011       0
      3524 PROB     216      ASP      OD1      OC              -0.76       15.9994       0
      3525 PROB     216      ASP      OD2      OC              -0.76       15.9994       0
      3526 PROB     216      ASP      C        C                0.51        12.011       0
      3527 PROB     216      ASP      O        O               -0.51       15.9994       0
      3528 PROB     217      THR      N        NH1             -0.47        14.007       0
      3529 PROB     217      THR      HN       H                0.31         1.008       0
      3530 PROB     217      THR      CA       CT1              0.07        12.011       0
      3531 PROB     217      THR      HA       HB1              0.09         1.008       0
      3532 PROB     217      THR      CB       CT1              0.14        12.011       0
      3533 PROB     217      THR      HB       HA1              0.09         1.008       0
      3534 PROB     217      THR      OG1      OH1             -0.66       15.9994       0
      3535 PROB     217      THR      HG1      H                0.43         1.008       0
      3536 PROB     217      THR      CG2      CT3             -0.27        12.011       0
      3537 PROB     217      THR      HG21     HA3              0.09         1.008       0
      3538 PROB     217      THR      HG22     HA3              0.09         1.008       0
      3539 PROB     217      THR      HG23     HA3              0.09         1.008       0
      3540 PROB     217      THR      C        C                0.51        12.011       0
      3541 PROB     217      THR      O        O               -0.51       15.9994       0
      3542 PROB     218      GLU      N        NH1             -0.47        14.007       0
      3543 PROB     218      GLU      HN       H                0.31         1.008       0
      3544 PROB     218      GLU      CA       CT1              0.07        12.011       0
      3545 PROB     218      GLU      HA       HB1              0.09         1.008       0
      3546 PROB     218      GLU      CB       CT2A            -0.18        12.011       0
      3547 PROB     218      GLU      HB1      HA2              0.09         1.008       0
      3548 PROB     218      GLU      HB2      HA2              0.09         1.008       0
      3549 PROB     218      GLU      CG       CT2             -0.28        12.011       0
      3550 PROB     218      GLU      HG1      HA2              0.09         1.008       0
      3551 PROB     218      GLU      HG2      HA2              0.09         1.008       0
      3552 PROB     218      GLU      CD       CC               0.62        12.011       0
      3553 PROB     218      GLU      OE1      OC              -0.76       15.9994       0
      3554 PROB     218      GLU      OE2      OC              -0.76       15.9994       0
      3555 PROB     218      GLU      C        C                0.51        12.011       0
      3556 PROB     218      GLU      O        O               -0.51       15.9994       0
      3557 PROB     219      ALA      N        NH1             -0.47        14.007       0
      3558 PROB     219      ALA      HN       H                0.31         1.008       0
      3559 PROB     219      ALA      CA       CT1              0.07        12.011       0
      3560 PROB     219      ALA      HA       HB1              0.09         1.008       0
      3561 PROB     219      ALA      CB       CT3             -0.27        12.011       0
      3562 PROB     219      ALA      HB1      HA3              0.09         1.008       0
      3563 PROB     219      ALA      HB2      HA3              0.09         1.008       0
      3564 PROB     219      ALA      HB3      HA3              0.09         1.008       0
      3565 PROB     219      ALA      C        C                0.51        12.011       0
      3566 PROB     219      ALA      O        O               -0.51       15.9994       0
      3567 PROB     220      ILE      N        NH1             -0.47        14.007       0
      3568 PROB     220      ILE      HN       H                0.31         1.008       0
      3569 PROB     220      ILE      CA       CT1              0.07        12.011       0
      3570 PROB     220      ILE      HA       HB1              0.09         1.008       0
      3571 PROB     220      ILE      CB       CT1             -0.09        12.011       0
      3572 PROB     220      ILE      HB       HA1              0.09         1.008       0
      3573 PROB     220      ILE      CG2      CT3             -0.27        12.011       0
      3574 PROB     220      ILE      HG21     HA3              0.09         1.008       0
      3575 PROB     220      ILE      HG22     HA3              0.09         1.008       0
      3576 PROB     220      ILE      HG23     HA3              0.09         1.008       0
      3577 PROB     220      ILE      CG1      CT2             -0.18        12.011       0
      3578 PROB     220      ILE      HG11     HA2              0.09         1.008       0
      3579 PROB     220      ILE      HG12     HA2              0.09         1.008       0
      3580 PROB     220      ILE      CD       CT3             -0.27        12.011       0
      3581 PROB     220      ILE      HD1      HA3              0.09         1.008       0
      3582 PROB     220      ILE      HD2      HA3              0.09         1.008       0
      3583 PROB     220      ILE      HD3      HA3              0.09         1.008       0
      3584 PROB     220      ILE      C        C                0.51        12.011       0
      3585 PROB     220      ILE      O        O               -0.51       15.9994       0
      3586 PROB     221      ARG      N        NH1             -0.47        14.007       0
      3587 PROB     221      ARG      HN       H                0.31         1.008       0
      3588 PROB     221      ARG      CA       CT1              0.07        12.011       0
      3589 PROB     221      ARG      HA       HB1              0.09         1.008       0
      3590 PROB     221      ARG      CB       CT2             -0.18        12.011       0
      3591 PROB     221      ARG      HB1      HA2              0.09         1.008       0
      3592 PROB     221      ARG      HB2      HA2              0.09         1.008       0
      3593 PROB     221      ARG      CG       CT2             -0.18        12.011       0
      3594 PROB     221      ARG      HG1      HA2              0.09         1.008       0
      3595 PROB     221      ARG      HG2      HA2              0.09         1.008       0
      3596 PROB     221      ARG      CD       CT2               0.2        12.011       0
      3597 PROB     221      ARG      HD1      HA2              0.09         1.008       0
      3598 PROB     221      ARG      HD2      HA2              0.09         1.008       0
      3599 PROB     221      ARG      NE       NC2              -0.7        14.007       0
      3600 PROB     221      ARG      HE       HC               0.44         1.008       0
      3601 PROB     221      ARG      CZ       C                0.64        12.011       0
      3602 PROB     221      ARG      NH1      NC2              -0.8        14.007       0
      3603 PROB     221      ARG      HH11     HC               0.46         1.008       0
      3604 PROB     221      ARG      HH12     HC               0.46         1.008       0
      3605 PROB     221      ARG      NH2      NC2              -0.8        14.007       0
      3606 PROB     221      ARG      HH21     HC               0.46         1.008       0
      3607 PROB     221      ARG      HH22     HC               0.46         1.008       0
      3608 PROB     221      ARG      C        C                0.51        12.011       0
      3609 PROB     221      ARG      O        O               -0.51       15.9994       0
      3610 PROB     222      ASP      N        NH1             -0.47        14.007       0
      3611 PROB     222      ASP      HN       H                0.31         1.008       0
      3612 PROB     222      ASP      CA       CT1              0.07        12.011       0
      3613 PROB     222      ASP      HA       HB1              0.09         1.008       0
      3614 PROB     222      ASP      CB       CT2A            -0.28        12.011       0
      3615 PROB     222      ASP      HB1      HA2              0.09         1.008       0
      3616 PROB     222      ASP      HB2      HA2              0.09         1.008       0
      3617 PROB     222      ASP      CG       CC               0.62        12.011       0
      3618 PROB     222      ASP      OD1      OC              -0.76       15.9994       0
      3619 PROB     222      ASP      OD2      OC              -0.76       15.9994       0
      3620 PROB     222      ASP      C        C                0.51        12.011       0
      3621 PROB     222      ASP      O        O               -0.51       15.9994       0
      3622 PROB     223      LEU      N        NH1             -0.47        14.007       0
      3623 PROB     223      LEU      HN       H                0.31         1.008       0
      3624 PROB     223      LEU      CA       CT1              0.07        12.011       0
      3625 PROB     223      LEU      HA       HB1              0.09         1.008       0
      3626 PROB     223      LEU      CB       CT2             -0.18        12.011       0
      3627 PROB     223      LEU      HB1      HA2              0.09         1.008       0
      3628 PROB     223      LEU      HB2      HA2              0.09         1.008       0
      3629 PROB     223      LEU      CG       CT1             -0.09        12.011       0
      3630 PROB     223      LEU      HG       HA1              0.09         1.008       0
      3631 PROB     223      LEU      CD1      CT3             -0.27        12.011       0
      3632 PROB     223      LEU      HD11     HA3              0.09         1.008       0
      3633 PROB     223      LEU      HD12     HA3              0.09         1.008       0
      3634 PROB     223      LEU      HD13     HA3              0.09         1.008       0
      3635 PROB     223      LEU      CD2      CT3             -0.27        12.011       0
      3636 PROB     223      LEU      HD21     HA3              0.09         1.008       0
      3637 PROB     223      LEU      HD22     HA3              0.09         1.008       0
      3638 PROB     223      LEU      HD23     HA3              0.09         1.008       0
      3639 PROB     223      LEU      C        C                0.51        12.011       0
      3640 PROB     223      LEU      O        O               -0.51       15.9994       0
      3641 PROB     224      TYR      N        NH1             -0.47        14.007       0
      3642 PROB     224      TYR      HN       H                0.31         1.008       0
      3643 PROB     224      TYR      CA       CT1              0.07        12.011       0
      3644 PROB     224      TYR      HA       HB1              0.09         1.008       0
      3645 PROB     224      TYR      CB       CT2             -0.18        12.011       0
      3646 PROB     224      TYR      HB1      HA2              0.09         1.008       0
      3647 PROB     224      TYR      HB2      HA2              0.09         1.008       0
      3648 PROB     224      TYR      CG       CA                  0        12.011       0
      3649 PROB     224      TYR      CD1      CA             -0.115        12.011       0
      3650 PROB     224      TYR      HD1      HP              0.115         1.008       0
      3651 PROB     224      TYR      CE1      CA             -0.115        12.011       0
      3652 PROB     224      TYR      HE1      HP              0.115         1.008       0
      3653 PROB     224      TYR      CZ       CA               0.11        12.011       0
      3654 PROB     224      TYR      OH       OH1             -0.54       15.9994       0
      3655 PROB     224      TYR      HH       H                0.43         1.008       0
      3656 PROB     224      TYR      CD2      CA             -0.115        12.011       0
      3657 PROB     224      TYR      HD2      HP              0.115         1.008       0
      3658 PROB     224      TYR      CE2      CA             -0.115        12.011       0
      3659 PROB     224      TYR      HE2      HP              0.115         1.008       0
      3660 PROB     224      TYR      C        C                0.51        12.011       0
      3661 PROB     224      TYR      O        O               -0.51       15.9994       0
      3662 PROB     225      VAL      N        NH1             -0.47        14.007       0
      3663 PROB     225      VAL      HN       H                0.31         1.008       0
      3664 PROB     225      VAL      CA       CT1              0.07        12.011       0
      3665 PROB     225      VAL      HA       HB1              0.09         1.008       0
      3666 PROB     225      VAL      CB       CT1             -0.09        12.011       0
      3667 PROB     225      VAL      HB       HA1              0.09         1.008       0
      3668 PROB     225      VAL      CG1      CT3             -0.27        12.011       0
      3669 PROB     225      VAL      HG11     HA3              0.09         1.008       0
      3670 PROB     225      VAL      HG12     HA3              0.09         1.008       0
      3671 PROB     225      VAL      HG13     HA3              0.09         1.008       0
      3672 PROB     225      VAL      CG2      CT3             -0.27        12.011       0
      3673 PROB     225      VAL      HG21     HA3              0.09         1.008       0
      3674 PROB     225      VAL      HG22     HA3              0.09         1.008       0
      3675 PROB     225      VAL      HG23     HA3              0.09         1.008       0
      3676 PROB     225      VAL      C        C                0.51        12.011       0
      3677 PROB     225      VAL      O        O               -0.51       15.9994       0
      3678 PROB     226      THR      N        NH1             -0.47        14.007       0
      3679 PROB     226      THR      HN       H                0.31         1.008       0
      3680 PROB     226      THR      CA       CT1              0.07        12.011       0
      3681 PROB     226      THR      HA       HB1              0.09         1.008       0
      3682 PROB     226      THR      CB       CT1              0.14        12.011       0
      3683 PROB     226      THR      HB       HA1              0.09         1.008       0
      3684 PROB     226      THR      OG1      OH1             -0.66       15.9994       0
      3685 PROB     226      THR      HG1      H                0.43         1.008       0
      3686 PROB     226      THR      CG2      CT3             -0.27        12.011       0
      3687 PROB     226      THR      HG21     HA3              0.09         1.008       0
      3688 PROB     226      THR      HG22     HA3              0.09         1.008       0
      3689 PROB     226      THR      HG23     HA3              0.09         1.008       0
      3690 PROB     226      THR      C        C                0.51        12.011       0
      3691 PROB     226      THR      O        O               -0.51       15.9994       0
      3692 PROB     227      VAL      N        NH1             -0.47        14.007       0
      3693 PROB     227      VAL      HN       H                0.31         1.008       0
      3694 PROB     227      VAL      CA       CT1              0.07        12.011       0
      3695 PROB     227      VAL      HA       HB1              0.09         1.008       0
      3696 PROB     227      VAL      CB       CT1             -0.09        12.011       0
      3697 PROB     227      VAL      HB       HA1              0.09         1.008       0
      3698 PROB     227      VAL      CG1      CT3             -0.27        12.011       0
      3699 PROB     227      VAL      HG11     HA3              0.09         1.008       0
      3700 PROB     227      VAL      HG12     HA3              0.09         1.008       0
      3701 PROB     227      VAL      HG13     HA3              0.09         1.008       0
      3702 PROB     227      VAL      CG2      CT3             -0.27        12.011       0
      3703 PROB     227      VAL      HG21     HA3              0.09         1.008       0
      3704 PROB     227      VAL      HG22     HA3              0.09         1.008       0
      3705 PROB     227      VAL      HG23     HA3              0.09         1.008       0
      3706 PROB     227      VAL      C        C                0.51        12.011       0
      3707 PROB     227      VAL      O        O               -0.51       15.9994       0
      3708 PROB     228      LEU      N        NH1             -0.47        14.007       0
      3709 PROB     228      LEU      HN       H                0.31         1.008       0
      3710 PROB     228      LEU      CA       CT1              0.07        12.011       0
      3711 PROB     228      LEU      HA       HB1              0.09         1.008       0
      3712 PROB     228      LEU      CB       CT2             -0.18        12.011       0
      3713 PROB     228      LEU      HB1      HA2              0.09         1.008       0
      3714 PROB     228      LEU      HB2      HA2              0.09         1.008       0
      3715 PROB     228      LEU      CG       CT1             -0.09        12.011       0
      3716 PROB     228      LEU      HG       HA1              0.09         1.008       0
      3717 PROB     228      LEU      CD1      CT3             -0.27        12.011       0
      3718 PROB     228      LEU      HD11     HA3              0.09         1.008       0
      3719 PROB     228      LEU      HD12     HA3              0.09         1.008       0
      3720 PROB     228      LEU      HD13     HA3              0.09         1.008       0
      3721 PROB     228      LEU      CD2      CT3             -0.27        12.011       0
      3722 PROB     228      LEU      HD21     HA3              0.09         1.008       0
      3723 PROB     228      LEU      HD22     HA3              0.09         1.008       0
      3724 PROB     228      LEU      HD23     HA3              0.09         1.008       0
      3725 PROB     228      LEU      C        C                0.51        12.011       0
      3726 PROB     228      LEU      O        O               -0.51       15.9994       0
      3727 PROB     229      SER      N        NH1             -0.47        14.007       0
      3728 PROB     229      SER      HN       H                0.31         1.008       0
      3729 PROB     229      SER      CA       CT1              0.07        12.011       0
      3730 PROB     229      SER      HA       HB1              0.09         1.008       0
      3731 PROB     229      SER      CB       CT2              0.05        12.011       0
      3732 PROB     229      SER      HB1      HA2              0.09         1.008       0
      3733 PROB     229      SER      HB2      HA2              0.09         1.008       0
      3734 PROB     229      SER      OG       OH1             -0.66       15.9994       0
      3735 PROB     229      SER      HG1      H                0.43         1.008       0
      3736 PROB     229      SER      C        C                0.51        12.011       0
      3737 PROB     229      SER      O        O               -0.51       15.9994       0
      3738 PROB     230      THR      N        NH1             -0.47        14.007       0
      3739 PROB     230      THR      HN       H                0.31         1.008       0
      3740 PROB     230      THR      CA       CT1              0.07        12.011       0
      3741 PROB     230      THR      HA       HB1              0.09         1.008       0
      3742 PROB     230      THR      CB       CT1              0.14        12.011       0
      3743 PROB     230      THR      HB       HA1              0.09         1.008       0
      3744 PROB     230      THR      OG1      OH1             -0.66       15.9994       0
      3745 PROB     230      THR      HG1      H                0.43         1.008       0
      3746 PROB     230      THR      CG2      CT3             -0.27        12.011       0
      3747 PROB     230      THR      HG21     HA3              0.09         1.008       0
      3748 PROB     230      THR      HG22     HA3              0.09         1.008       0
      3749 PROB     230      THR      HG23     HA3              0.09         1.008       0
      3750 PROB     230      THR      C        C                0.51        12.011       0
      3751 PROB     230      THR      O        O               -0.51       15.9994       0
      3752 PROB     231      PHE      N        NH1             -0.47        14.007       0
      3753 PROB     231      PHE      HN       H                0.31         1.008       0
      3754 PROB     231      PHE      CA       CT1              0.07        12.011       0
      3755 PROB     231      PHE      HA       HB1              0.09         1.008       0
      3756 PROB     231      PHE      CB       CT2             -0.18        12.011       0
      3757 PROB     231      PHE      HB1      HA2              0.09         1.008       0
      3758 PROB     231      PHE      HB2      HA2              0.09         1.008       0
      3759 PROB     231      PHE      CG       CA                  0        12.011       0
      3760 PROB     231      PHE      CD1      CA             -0.115        12.011       0
      3761 PROB     231      PHE      HD1      HP              0.115         1.008       0
      3762 PROB     231      PHE      CE1      CA             -0.115        12.011       0
      3763 PROB     231      PHE      HE1      HP              0.115         1.008       0
      3764 PROB     231      PHE      CZ       CA             -0.115        12.011       0
      3765 PROB     231      PHE      HZ       HP              0.115         1.008       0
      3766 PROB     231      PHE      CD2      CA             -0.115        12.011       0
      3767 PROB     231      PHE      HD2      HP              0.115         1.008       0
      3768 PROB     231      PHE      CE2      CA             -0.115        12.011       0
      3769 PROB     231      PHE      HE2      HP              0.115         1.008       0
      3770 PROB     231      PHE      C        C                0.51        12.011       0
      3771 PROB     231      PHE      O        O               -0.51       15.9994       0
      3772 PROB     232      VAL      N        NH1             -0.47        14.007       0
      3773 PROB     232      VAL      HN       H                0.31         1.008       0
      3774 PROB     232      VAL      CA       CT1              0.07        12.011       0
      3775 PROB     232      VAL      HA       HB1              0.09         1.008       0
      3776 PROB     232      VAL      CB       CT1             -0.09        12.011       0
      3777 PROB     232      VAL      HB       HA1              0.09         1.008       0
      3778 PROB     232      VAL      CG1      CT3             -0.27        12.011       0
      3779 PROB     232      VAL      HG11     HA3              0.09         1.008       0
      3780 PROB     232      VAL      HG12     HA3              0.09         1.008       0
      3781 PROB     232      VAL      HG13     HA3              0.09         1.008       0
      3782 PROB     232      VAL      CG2      CT3             -0.27        12.011       0
      3783 PROB     232      VAL      HG21     HA3              0.09         1.008       0
      3784 PROB     232      VAL      HG22     HA3              0.09         1.008       0
      3785 PROB     232      VAL      HG23     HA3              0.09         1.008       0
      3786 PROB     232      VAL      C        C                0.51        12.011       0
      3787 PROB     232      VAL      O        O               -0.51       15.9994       0
      3788 PROB     233      THR      N        NH1             -0.47        14.007       0
      3789 PROB     233      THR      HN       H                0.31         1.008       0
      3790 PROB     233      THR      CA       CT1              0.07        12.011       0
      3791 PROB     233      THR      HA       HB1              0.09         1.008       0
      3792 PROB     233      THR      CB       CT1              0.14        12.011       0
      3793 PROB     233      THR      HB       HA1              0.09         1.008       0
      3794 PROB     233      THR      OG1      OH1             -0.66       15.9994       0
      3795 PROB     233      THR      HG1      H                0.43         1.008       0
      3796 PROB     233      THR      CG2      CT3             -0.27        12.011       0
      3797 PROB     233      THR      HG21     HA3              0.09         1.008       0
      3798 PROB     233      THR      HG22     HA3              0.09         1.008       0
      3799 PROB     233      THR      HG23     HA3              0.09         1.008       0
      3800 PROB     233      THR      C        C                0.51        12.011       0
      3801 PROB     233      THR      O        O               -0.51       15.9994       0
      3802 PROB     234      SER      N        NH1             -0.47        14.007       0
      3803 PROB     234      SER      HN       H                0.31         1.008       0
      3804 PROB     234      SER      CA       CT1              0.07        12.011       0
      3805 PROB     234      SER      HA       HB1              0.09         1.008       0
      3806 PROB     234      SER      CB       CT2              0.05        12.011       0
      3807 PROB     234      SER      HB1      HA2              0.09         1.008       0
      3808 PROB     234      SER      HB2      HA2              0.09         1.008       0
      3809 PROB     234      SER      OG       OH1             -0.66       15.9994       0
      3810 PROB     234      SER      HG1      H                0.43         1.008       0
      3811 PROB     234      SER      C        C                0.51        12.011       0
      3812 PROB     234      SER      O        O               -0.51       15.9994       0
      3813 PROB     235      GLY      N        NH1             -0.47        14.007       0
      3814 PROB     235      GLY      HN       H                0.31         1.008       0
      3815 PROB     235      GLY      CA       CT2             -0.02        12.011       0
      3816 PROB     235      GLY      HA1      HB2              0.09         1.008       0
      3817 PROB     235      GLY      HA2      HB2              0.09         1.008       0
      3818 PROB     235      GLY      C        C                0.51        12.011       0
      3819 PROB     235      GLY      O        O               -0.51       15.9994       0
      3820 PROB     236      ILE      N        NH1             -0.47        14.007       0
      3821 PROB     236      ILE      HN       H                0.31         1.008       0
      3822 PROB     236      ILE      CA       CT1              0.07        12.011       0
      3823 PROB     236      ILE      HA       HB1              0.09         1.008       0
      3824 PROB     236      ILE      CB       CT1             -0.09        12.011       0
      3825 PROB     236      ILE      HB       HA1              0.09         1.008       0
      3826 PROB     236      ILE      CG2      CT3             -0.27        12.011       0
      3827 PROB     236      ILE      HG21     HA3              0.09         1.008       0
      3828 PROB     236      ILE      HG22     HA3              0.09         1.008       0
      3829 PROB     236      ILE      HG23     HA3              0.09         1.008       0
      3830 PROB     236      ILE      CG1      CT2             -0.18        12.011       0
      3831 PROB     236      ILE      HG11     HA2              0.09         1.008       0
      3832 PROB     236      ILE      HG12     HA2              0.09         1.008       0
      3833 PROB     236      ILE      CD       CT3             -0.27        12.011       0
      3834 PROB     236      ILE      HD1      HA3              0.09         1.008       0
      3835 PROB     236      ILE      HD2      HA3              0.09         1.008       0
      3836 PROB     236      ILE      HD3      HA3              0.09         1.008       0
      3837 PROB     236      ILE      C        C                0.51        12.011       0
      3838 PROB     236      ILE      O        O               -0.51       15.9994       0
      3839 PROB     237      TYR      N        NH1             -0.47        14.007       0
      3840 PROB     237      TYR      HN       H                0.31         1.008       0
      3841 PROB     237      TYR      CA       CT1              0.07        12.011       0
      3842 PROB     237      TYR      HA       HB1              0.09         1.008       0
      3843 PROB     237      TYR      CB       CT2             -0.18        12.011       0
      3844 PROB     237      TYR      HB1      HA2              0.09         1.008       0
      3845 PROB     237      TYR      HB2      HA2              0.09         1.008       0
      3846 PROB     237      TYR      CG       CA                  0        12.011       0
      3847 PROB     237      TYR      CD1      CA             -0.115        12.011       0
      3848 PROB     237      TYR      HD1      HP              0.115         1.008       0
      3849 PROB     237      TYR      CE1      CA             -0.115        12.011       0
      3850 PROB     237      TYR      HE1      HP              0.115         1.008       0
      3851 PROB     237      TYR      CZ       CA               0.11        12.011       0
      3852 PROB     237      TYR      OH       OH1             -0.54       15.9994       0
      3853 PROB     237      TYR      HH       H                0.43         1.008       0
      3854 PROB     237      TYR      CD2      CA             -0.115        12.011       0
      3855 PROB     237      TYR      HD2      HP              0.115         1.008       0
      3856 PROB     237      TYR      CE2      CA             -0.115        12.011       0
      3857 PROB     237      TYR      HE2      HP              0.115         1.008       0
      3858 PROB     237      TYR      C        C                0.51        12.011       0
      3859 PROB     237      TYR      O        O               -0.51       15.9994       0
      3860 PROB     238      MET      N        NH1             -0.47        14.007       0
      3861 PROB     238      MET      HN       H                0.31         1.008       0
      3862 PROB     238      MET      CA       CT1              0.07        12.011       0
      3863 PROB     238      MET      HA       HB1              0.09         1.008       0
      3864 PROB     238      MET      CB       CT2             -0.18        12.011       0
      3865 PROB     238      MET      HB1      HA2              0.09         1.008       0
      3866 PROB     238      MET      HB2      HA2              0.09         1.008       0
      3867 PROB     238      MET      CG       CT2             -0.14        12.011       0
      3868 PROB     238      MET      HG1      HA2              0.09         1.008       0
      3869 PROB     238      MET      HG2      HA2              0.09         1.008       0
      3870 PROB     238      MET      SD       S               -0.09         32.06       0
      3871 PROB     238      MET      CE       CT3             -0.22        12.011       0
      3872 PROB     238      MET      HE1      HA3              0.09         1.008       0
      3873 PROB     238      MET      HE2      HA3              0.09         1.008       0
      3874 PROB     238      MET      HE3      HA3              0.09         1.008       0
      3875 PROB     238      MET      C        C                0.51        12.011       0
      3876 PROB     238      MET      O        O               -0.51       15.9994       0
      3877 PROB     239      PHE      N        NH1             -0.47        14.007       0
      3878 PROB     239      PHE      HN       H                0.31         1.008       0
      3879 PROB     239      PHE      CA       CT1              0.07        12.011       0
      3880 PROB     239      PHE      HA       HB1              0.09         1.008       0
      3881 PROB     239      PHE      CB       CT2             -0.18        12.011       0
      3882 PROB     239      PHE      HB1      HA2              0.09         1.008       0
      3883 PROB     239      PHE      HB2      HA2              0.09         1.008       0
      3884 PROB     239      PHE      CG       CA                  0        12.011       0
      3885 PROB     239      PHE      CD1      CA             -0.115        12.011       0
      3886 PROB     239      PHE      HD1      HP              0.115         1.008       0
      3887 PROB     239      PHE      CE1      CA             -0.115        12.011       0
      3888 PROB     239      PHE      HE1      HP              0.115         1.008       0
      3889 PROB     239      PHE      CZ       CA             -0.115        12.011       0
      3890 PROB     239      PHE      HZ       HP              0.115         1.008       0
      3891 PROB     239      PHE      CD2      CA             -0.115        12.011       0
      3892 PROB     239      PHE      HD2      HP              0.115         1.008       0
      3893 PROB     239      PHE      CE2      CA             -0.115        12.011       0
      3894 PROB     239      PHE      HE2      HP              0.115         1.008       0
      3895 PROB     239      PHE      C        C                0.51        12.011       0
      3896 PROB     239      PHE      O        O               -0.51       15.9994       0
      3897 PROB     240      GLY      N        NH1             -0.47        14.007       0
      3898 PROB     240      GLY      HN       H                0.31         1.008       0
      3899 PROB     240      GLY      CA       CT2             -0.02        12.011       0
      3900 PROB     240      GLY      HA1      HB2              0.09         1.008       0
      3901 PROB     240      GLY      HA2      HB2              0.09         1.008       0
      3902 PROB     240      GLY      C        C                0.51        12.011       0
      3903 PROB     240      GLY      O        O               -0.51       15.9994       0
      3904 PROB     241      ILE      N        NH1             -0.47        14.007       0
      3905 PROB     241      ILE      HN       H                0.31         1.008       0
      3906 PROB     241      ILE      CA       CT1              0.07        12.011       0
      3907 PROB     241      ILE      HA       HB1              0.09         1.008       0
      3908 PROB     241      ILE      CB       CT1             -0.09        12.011       0
      3909 PROB     241      ILE      HB       HA1              0.09         1.008       0
      3910 PROB     241      ILE      CG2      CT3             -0.27        12.011       0
      3911 PROB     241      ILE      HG21     HA3              0.09         1.008       0
      3912 PROB     241      ILE      HG22     HA3              0.09         1.008       0
      3913 PROB     241      ILE      HG23     HA3              0.09         1.008       0
      3914 PROB     241      ILE      CG1      CT2             -0.18        12.011       0
      3915 PROB     241      ILE      HG11     HA2              0.09         1.008       0
      3916 PROB     241      ILE      HG12     HA2              0.09         1.008       0
      3917 PROB     241      ILE      CD       CT3             -0.27        12.011       0
      3918 PROB     241      ILE      HD1      HA3              0.09         1.008       0
      3919 PROB     241      ILE      HD2      HA3              0.09         1.008       0
      3920 PROB     241      ILE      HD3      HA3              0.09         1.008       0
      3921 PROB     241      ILE      C        C                0.51        12.011       0
      3922 PROB     241      ILE      O        O               -0.51       15.9994       0
      3923 PROB     242      PHE      N        NH1             -0.47        14.007       0
      3924 PROB     242      PHE      HN       H                0.31         1.008       0
      3925 PROB     242      PHE      CA       CT1              0.07        12.011       0
      3926 PROB     242      PHE      HA       HB1              0.09         1.008       0
      3927 PROB     242      PHE      CB       CT2             -0.18        12.011       0
      3928 PROB     242      PHE      HB1      HA2              0.09         1.008       0
      3929 PROB     242      PHE      HB2      HA2              0.09         1.008       0
      3930 PROB     242      PHE      CG       CA                  0        12.011       0
      3931 PROB     242      PHE      CD1      CA             -0.115        12.011       0
      3932 PROB     242      PHE      HD1      HP              0.115         1.008       0
      3933 PROB     242      PHE      CE1      CA             -0.115        12.011       0
      3934 PROB     242      PHE      HE1      HP              0.115         1.008       0
      3935 PROB     242      PHE      CZ       CA             -0.115        12.011       0
      3936 PROB     242      PHE      HZ       HP              0.115         1.008       0
      3937 PROB     242      PHE      CD2      CA             -0.115        12.011       0
      3938 PROB     242      PHE      HD2      HP              0.115         1.008       0
      3939 PROB     242      PHE      CE2      CA             -0.115        12.011       0
      3940 PROB     242      PHE      HE2      HP              0.115         1.008       0
      3941 PROB     242      PHE      C        C                0.51        12.011       0
      3942 PROB     242      PHE      O        O               -0.51       15.9994       0
      3943 PROB     243      THR      N        NH1             -0.47        14.007       0
      3944 PROB     243      THR      HN       H                0.31         1.008       0
      3945 PROB     243      THR      CA       CT1              0.07        12.011       0
      3946 PROB     243      THR      HA       HB1              0.09         1.008       0
      3947 PROB     243      THR      CB       CT1              0.14        12.011       0
      3948 PROB     243      THR      HB       HA1              0.09         1.008       0
      3949 PROB     243      THR      OG1      OH1             -0.66       15.9994       0
      3950 PROB     243      THR      HG1      H                0.43         1.008       0
      3951 PROB     243      THR      CG2      CT3             -0.27        12.011       0
      3952 PROB     243      THR      HG21     HA3              0.09         1.008       0
      3953 PROB     243      THR      HG22     HA3              0.09         1.008       0
      3954 PROB     243      THR      HG23     HA3              0.09         1.008       0
      3955 PROB     243      THR      C        C                0.51        12.011       0
      3956 PROB     243      THR      O        O               -0.51       15.9994       0
      3957 PROB     244      ALA      N        NH1             -0.47        14.007       0
      3958 PROB     244      ALA      HN       H                0.31         1.008       0
      3959 PROB     244      ALA      CA       CT1              0.07        12.011       0
      3960 PROB     244      ALA      HA       HB1              0.09         1.008       0
      3961 PROB     244      ALA      CB       CT3             -0.27        12.011       0
      3962 PROB     244      ALA      HB1      HA3              0.09         1.008       0
      3963 PROB     244      ALA      HB2      HA3              0.09         1.008       0
      3964 PROB     244      ALA      HB3      HA3              0.09         1.008       0
      3965 PROB     244      ALA      C        C                0.51        12.011       0
      3966 PROB     244      ALA      O        O               -0.51       15.9994       0
      3967 PROB     245      LEU      N        NH1             -0.47        14.007       0
      3968 PROB     245      LEU      HN       H                0.31         1.008       0
      3969 PROB     245      LEU      CA       CT1              0.07        12.011       0
      3970 PROB     245      LEU      HA       HB1              0.09         1.008       0
      3971 PROB     245      LEU      CB       CT2             -0.18        12.011       0
      3972 PROB     245      LEU      HB1      HA2              0.09         1.008       0
      3973 PROB     245      LEU      HB2      HA2              0.09         1.008       0
      3974 PROB     245      LEU      CG       CT1             -0.09        12.011       0
      3975 PROB     245      LEU      HG       HA1              0.09         1.008       0
      3976 PROB     245      LEU      CD1      CT3             -0.27        12.011       0
      3977 PROB     245      LEU      HD11     HA3              0.09         1.008       0
      3978 PROB     245      LEU      HD12     HA3              0.09         1.008       0
      3979 PROB     245      LEU      HD13     HA3              0.09         1.008       0
      3980 PROB     245      LEU      CD2      CT3             -0.27        12.011       0
      3981 PROB     245      LEU      HD21     HA3              0.09         1.008       0
      3982 PROB     245      LEU      HD22     HA3              0.09         1.008       0
      3983 PROB     245      LEU      HD23     HA3              0.09         1.008       0
      3984 PROB     245      LEU      C        C                0.51        12.011       0
      3985 PROB     245      LEU      O        O               -0.51       15.9994       0
      3986 PROB     246      PHE      N        NH1             -0.47        14.007       0
      3987 PROB     246      PHE      HN       H                0.31         1.008       0
      3988 PROB     246      PHE      CA       CT1              0.07        12.011       0
      3989 PROB     246      PHE      HA       HB1              0.09         1.008       0
      3990 PROB     246      PHE      CB       CT2             -0.18        12.011       0
      3991 PROB     246      PHE      HB1      HA2              0.09         1.008       0
      3992 PROB     246      PHE      HB2      HA2              0.09         1.008       0
      3993 PROB     246      PHE      CG       CA                  0        12.011       0
      3994 PROB     246      PHE      CD1      CA             -0.115        12.011       0
      3995 PROB     246      PHE      HD1      HP              0.115         1.008       0
      3996 PROB     246      PHE      CE1      CA             -0.115        12.011       0
      3997 PROB     246      PHE      HE1      HP              0.115         1.008       0
      3998 PROB     246      PHE      CZ       CA             -0.115        12.011       0
      3999 PROB     246      PHE      HZ       HP              0.115         1.008       0
      4000 PROB     246      PHE      CD2      CA             -0.115        12.011       0
      4001 PROB     246      PHE      HD2      HP              0.115         1.008       0
      4002 PROB     246      PHE      CE2      CA             -0.115        12.011       0
      4003 PROB     246      PHE      HE2      HP              0.115         1.008       0
      4004 PROB     246      PHE      C        C                0.51        12.011       0
      4005 PROB     246      PHE      O        O               -0.51       15.9994       0
      4006 PROB     247      LEU      N        NH1             -0.47        14.007       0
      4007 PROB     247      LEU      HN       H                0.31         1.008       0
      4008 PROB     247      LEU      CA       CT1              0.07        12.011       0
      4009 PROB     247      LEU      HA       HB1              0.09         1.008       0
      4010 PROB     247      LEU      CB       CT2             -0.18        12.011       0
      4011 PROB     247      LEU      HB1      HA2              0.09         1.008       0
      4012 PROB     247      LEU      HB2      HA2              0.09         1.008       0
      4013 PROB     247      LEU      CG       CT1             -0.09        12.011       0
      4014 PROB     247      LEU      HG       HA1              0.09         1.008       0
      4015 PROB     247      LEU      CD1      CT3             -0.27        12.011       0
      4016 PROB     247      LEU      HD11     HA3              0.09         1.008       0
      4017 PROB     247      LEU      HD12     HA3              0.09         1.008       0
      4018 PROB     247      LEU      HD13     HA3              0.09         1.008       0
      4019 PROB     247      LEU      CD2      CT3             -0.27        12.011       0
      4020 PROB     247      LEU      HD21     HA3              0.09         1.008       0
      4021 PROB     247      LEU      HD22     HA3              0.09         1.008       0
      4022 PROB     247      LEU      HD23     HA3              0.09         1.008       0
      4023 PROB     247      LEU      C        C                0.51        12.011       0
      4024 PROB     247      LEU      O        O               -0.51       15.9994       0
      4025 PROB     248      LEU      N        NH1             -0.47        14.007       0
      4026 PROB     248      LEU      HN       H                0.31         1.008       0
      4027 PROB     248      LEU      CA       CT1              0.07        12.011       0
      4028 PROB     248      LEU      HA       HB1              0.09         1.008       0
      4029 PROB     248      LEU      CB       CT2             -0.18        12.011       0
      4030 PROB     248      LEU      HB1      HA2              0.09         1.008       0
      4031 PROB     248      LEU      HB2      HA2              0.09         1.008       0
      4032 PROB     248      LEU      CG       CT1             -0.09        12.011       0
      4033 PROB     248      LEU      HG       HA1              0.09         1.008       0
      4034 PROB     248      LEU      CD1      CT3             -0.27        12.011       0
      4035 PROB     248      LEU      HD11     HA3              0.09         1.008       0
      4036 PROB     248      LEU      HD12     HA3              0.09         1.008       0
      4037 PROB     248      LEU      HD13     HA3              0.09         1.008       0
      4038 PROB     248      LEU      CD2      CT3             -0.27        12.011       0
      4039 PROB     248      LEU      HD21     HA3              0.09         1.008       0
      4040 PROB     248      LEU      HD22     HA3              0.09         1.008       0
      4041 PROB     248      LEU      HD23     HA3              0.09         1.008       0
      4042 PROB     248      LEU      C        C                0.51        12.011       0
      4043 PROB     248      LEU      O        O               -0.51       15.9994       0
      4044 PROB     249      ASP      N        NH1             -0.47        14.007       0
      4045 PROB     249      ASP      HN       H                0.31         1.008       0
      4046 PROB     249      ASP      CA       CT1              0.07        12.011       0
      4047 PROB     249      ASP      HA       HB1              0.09         1.008       0
      4048 PROB     249      ASP      CB       CT2A            -0.28        12.011       0
      4049 PROB     249      ASP      HB1      HA2              0.09         1.008       0
      4050 PROB     249      ASP      HB2      HA2              0.09         1.008       0
      4051 PROB     249      ASP      CG       CC               0.62        12.011       0
      4052 PROB     249      ASP      OD1      OC              -0.76       15.9994       0
      4053 PROB     249      ASP      OD2      OC              -0.76       15.9994       0
      4054 PROB     249      ASP      C        C                0.51        12.011       0
      4055 PROB     249      ASP      O        O               -0.51       15.9994       0
      4056 PROB     250      VAL      N        NH1             -0.47        14.007       0
      4057 PROB     250      VAL      HN       H                0.31         1.008       0
      4058 PROB     250      VAL      CA       CT1              0.07        12.011       0
      4059 PROB     250      VAL      HA       HB1              0.09         1.008       0
      4060 PROB     250      VAL      CB       CT1             -0.09        12.011       0
      4061 PROB     250      VAL      HB       HA1              0.09         1.008       0
      4062 PROB     250      VAL      CG1      CT3             -0.27        12.011       0
      4063 PROB     250      VAL      HG11     HA3              0.09         1.008       0
      4064 PROB     250      VAL      HG12     HA3              0.09         1.008       0
      4065 PROB     250      VAL      HG13     HA3              0.09         1.008       0
      4066 PROB     250      VAL      CG2      CT3             -0.27        12.011       0
      4067 PROB     250      VAL      HG21     HA3              0.09         1.008       0
      4068 PROB     250      VAL      HG22     HA3              0.09         1.008       0
      4069 PROB     250      VAL      HG23     HA3              0.09         1.008       0
      4070 PROB     250      VAL      C        C                0.51        12.011       0
      4071 PROB     250      VAL      O        O               -0.51       15.9994       0
      4072 PROB     251      LYS      N        NH1             -0.47        14.007       0
      4073 PROB     251      LYS      HN       H                0.31         1.008       0
      4074 PROB     251      LYS      CA       CT1              0.07        12.011       0
      4075 PROB     251      LYS      HA       HB1              0.09         1.008       0
      4076 PROB     251      LYS      CB       CT2             -0.18        12.011       0
      4077 PROB     251      LYS      HB1      HA2              0.09         1.008       0
      4078 PROB     251      LYS      HB2      HA2              0.09         1.008       0
      4079 PROB     251      LYS      CG       CT2             -0.18        12.011       0
      4080 PROB     251      LYS      HG1      HA2              0.09         1.008       0
      4081 PROB     251      LYS      HG2      HA2              0.09         1.008       0
      4082 PROB     251      LYS      CD       CT2             -0.18        12.011       0
      4083 PROB     251      LYS      HD1      HA2              0.09         1.008       0
      4084 PROB     251      LYS      HD2      HA2              0.09         1.008       0
      4085 PROB     251      LYS      CE       CT2              0.21        12.011       0
      4086 PROB     251      LYS      HE1      HA2              0.05         1.008       0
      4087 PROB     251      LYS      HE2      HA2              0.05         1.008       0
      4088 PROB     251      LYS      NZ       NH3              -0.3        14.007       0
      4089 PROB     251      LYS      HZ1      HC               0.33         1.008       0
      4090 PROB     251      LYS      HZ2      HC               0.33         1.008       0
      4091 PROB     251      LYS      HZ3      HC               0.33         1.008       0
      4092 PROB     251      LYS      C        C                0.51        12.011       0
      4093 PROB     251      LYS      O        O               -0.51       15.9994       0
      4094 PROB     252      LEU      N        NH1             -0.47        14.007       0
      4095 PROB     252      LEU      HN       H                0.31         1.008       0
      4096 PROB     252      LEU      CA       CT1              0.07        12.011       0
      4097 PROB     252      LEU      HA       HB1              0.09         1.008       0
      4098 PROB     252      LEU      CB       CT2             -0.18        12.011       0
      4099 PROB     252      LEU      HB1      HA2              0.09         1.008       0
      4100 PROB     252      LEU      HB2      HA2              0.09         1.008       0
      4101 PROB     252      LEU      CG       CT1             -0.09        12.011       0
      4102 PROB     252      LEU      HG       HA1              0.09         1.008       0
      4103 PROB     252      LEU      CD1      CT3             -0.27        12.011       0
      4104 PROB     252      LEU      HD11     HA3              0.09         1.008       0
      4105 PROB     252      LEU      HD12     HA3              0.09         1.008       0
      4106 PROB     252      LEU      HD13     HA3              0.09         1.008       0
      4107 PROB     252      LEU      CD2      CT3             -0.27        12.011       0
      4108 PROB     252      LEU      HD21     HA3              0.09         1.008       0
      4109 PROB     252      LEU      HD22     HA3              0.09         1.008       0
      4110 PROB     252      LEU      HD23     HA3              0.09         1.008       0
      4111 PROB     252      LEU      C        C                0.51        12.011       0
      4112 PROB     252      LEU      O        O               -0.51       15.9994       0
      4113 PROB     253      ALA      N        NH1             -0.47        14.007       0
      4114 PROB     253      ALA      HN       H                0.31         1.008       0
      4115 PROB     253      ALA      CA       CT1              0.07        12.011       0
      4116 PROB     253      ALA      HA       HB1              0.09         1.008       0
      4117 PROB     253      ALA      CB       CT3             -0.27        12.011       0
      4118 PROB     253      ALA      HB1      HA3              0.09         1.008       0
      4119 PROB     253      ALA      HB2      HA3              0.09         1.008       0
      4120 PROB     253      ALA      HB3      HA3              0.09         1.008       0
      4121 PROB     253      ALA      C        C                0.51        12.011       0
      4122 PROB     253      ALA      O        O               -0.51       15.9994       0
      4123 PROB     254      PHE      N        NH1             -0.47        14.007       0
      4124 PROB     254      PHE      HN       H                0.31         1.008       0
      4125 PROB     254      PHE      CA       CT1              0.07        12.011       0
      4126 PROB     254      PHE      HA       HB1              0.09         1.008       0
      4127 PROB     254      PHE      CB       CT2             -0.18        12.011       0
      4128 PROB     254      PHE      HB1      HA2              0.09         1.008       0
      4129 PROB     254      PHE      HB2      HA2              0.09         1.008       0
      4130 PROB     254      PHE      CG       CA                  0        12.011       0
      4131 PROB     254      PHE      CD1      CA             -0.115        12.011       0
      4132 PROB     254      PHE      HD1      HP              0.115         1.008       0
      4133 PROB     254      PHE      CE1      CA             -0.115        12.011       0
      4134 PROB     254      PHE      HE1      HP              0.115         1.008       0
      4135 PROB     254      PHE      CZ       CA             -0.115        12.011       0
      4136 PROB     254      PHE      HZ       HP              0.115         1.008       0
      4137 PROB     254      PHE      CD2      CA             -0.115        12.011       0
      4138 PROB     254      PHE      HD2      HP              0.115         1.008       0
      4139 PROB     254      PHE      CE2      CA             -0.115        12.011       0
      4140 PROB     254      PHE      HE2      HP              0.115         1.008       0
      4141 PROB     254      PHE      C        C                0.51        12.011       0
      4142 PROB     254      PHE      O        O               -0.51       15.9994       0
      4143 PROB     255      VAL      N        NH1             -0.47        14.007       0
      4144 PROB     255      VAL      HN       H                0.31         1.008       0
      4145 PROB     255      VAL      CA       CT1              0.07        12.011       0
      4146 PROB     255      VAL      HA       HB1              0.09         1.008       0
      4147 PROB     255      VAL      CB       CT1             -0.09        12.011       0
      4148 PROB     255      VAL      HB       HA1              0.09         1.008       0
      4149 PROB     255      VAL      CG1      CT3             -0.27        12.011       0
      4150 PROB     255      VAL      HG11     HA3              0.09         1.008       0
      4151 PROB     255      VAL      HG12     HA3              0.09         1.008       0
      4152 PROB     255      VAL      HG13     HA3              0.09         1.008       0
      4153 PROB     255      VAL      CG2      CT3             -0.27        12.011       0
      4154 PROB     255      VAL      HG21     HA3              0.09         1.008       0
      4155 PROB     255      VAL      HG22     HA3              0.09         1.008       0
      4156 PROB     255      VAL      HG23     HA3              0.09         1.008       0
      4157 PROB     255      VAL      C        C                0.51        12.011       0
      4158 PROB     255      VAL      O        O               -0.51       15.9994       0
      4159 PROB     256      ALA      N        NH1             -0.47        14.007       0
      4160 PROB     256      ALA      HN       H                0.31         1.008       0
      4161 PROB     256      ALA      CA       CT1              0.07        12.011       0
      4162 PROB     256      ALA      HA       HB1              0.09         1.008       0
      4163 PROB     256      ALA      CB       CT3             -0.27        12.011       0
      4164 PROB     256      ALA      HB1      HA3              0.09         1.008       0
      4165 PROB     256      ALA      HB2      HA3              0.09         1.008       0
      4166 PROB     256      ALA      HB3      HA3              0.09         1.008       0
      4167 PROB     256      ALA      C        C                0.51        12.011       0
      4168 PROB     256      ALA      O        O               -0.51       15.9994       0
      4169 PROB     257      LEU      N        NH1             -0.47        14.007       0
      4170 PROB     257      LEU      HN       H                0.31         1.008       0
      4171 PROB     257      LEU      CA       CT1              0.07        12.011       0
      4172 PROB     257      LEU      HA       HB1              0.09         1.008       0
      4173 PROB     257      LEU      CB       CT2             -0.18        12.011       0
      4174 PROB     257      LEU      HB1      HA2              0.09         1.008       0
      4175 PROB     257      LEU      HB2      HA2              0.09         1.008       0
      4176 PROB     257      LEU      CG       CT1             -0.09        12.011       0
      4177 PROB     257      LEU      HG       HA1              0.09         1.008       0
      4178 PROB     257      LEU      CD1      CT3             -0.27        12.011       0
      4179 PROB     257      LEU      HD11     HA3              0.09         1.008       0
      4180 PROB     257      LEU      HD12     HA3              0.09         1.008       0
      4181 PROB     257      LEU      HD13     HA3              0.09         1.008       0
      4182 PROB     257      LEU      CD2      CT3             -0.27        12.011       0
      4183 PROB     257      LEU      HD21     HA3              0.09         1.008       0
      4184 PROB     257      LEU      HD22     HA3              0.09         1.008       0
      4185 PROB     257      LEU      HD23     HA3              0.09         1.008       0
      4186 PROB     257      LEU      C        C                0.51        12.011       0
      4187 PROB     257      LEU      O        O               -0.51       15.9994       0
      4188 PROB     258      ALA      N        NH1             -0.47        14.007       0
      4189 PROB     258      ALA      HN       H                0.31         1.008       0
      4190 PROB     258      ALA      CA       CT1              0.07        12.011       0
      4191 PROB     258      ALA      HA       HB1              0.09         1.008       0
      4192 PROB     258      ALA      CB       CT3             -0.27        12.011       0
      4193 PROB     258      ALA      HB1      HA3              0.09         1.008       0
      4194 PROB     258      ALA      HB2      HA3              0.09         1.008       0
      4195 PROB     258      ALA      HB3      HA3              0.09         1.008       0
      4196 PROB     258      ALA      C        C                0.51        12.011       0
      4197 PROB     258      ALA      O        O               -0.51       15.9994       0
      4198 PROB     259      ILE      N        NH1             -0.47        14.007       0
      4199 PROB     259      ILE      HN       H                0.31         1.008       0
      4200 PROB     259      ILE      CA       CT1              0.07        12.011       0
      4201 PROB     259      ILE      HA       HB1              0.09         1.008       0
      4202 PROB     259      ILE      CB       CT1             -0.09        12.011       0
      4203 PROB     259      ILE      HB       HA1              0.09         1.008       0
      4204 PROB     259      ILE      CG2      CT3             -0.27        12.011       0
      4205 PROB     259      ILE      HG21     HA3              0.09         1.008       0
      4206 PROB     259      ILE      HG22     HA3              0.09         1.008       0
      4207 PROB     259      ILE      HG23     HA3              0.09         1.008       0
      4208 PROB     259      ILE      CG1      CT2             -0.18        12.011       0
      4209 PROB     259      ILE      HG11     HA2              0.09         1.008       0
      4210 PROB     259      ILE      HG12     HA2              0.09         1.008       0
      4211 PROB     259      ILE      CD       CT3             -0.27        12.011       0
      4212 PROB     259      ILE      HD1      HA3              0.09         1.008       0
      4213 PROB     259      ILE      HD2      HA3              0.09         1.008       0
      4214 PROB     259      ILE      HD3      HA3              0.09         1.008       0
      4215 PROB     259      ILE      C        C                0.51        12.011       0
      4216 PROB     259      ILE      O        O               -0.51       15.9994       0
      4217 PROB     260      VAL      N        NH1             -0.47        14.007       0
      4218 PROB     260      VAL      HN       H                0.31         1.008       0
      4219 PROB     260      VAL      CA       CT1              0.07        12.011       0
      4220 PROB     260      VAL      HA       HB1              0.09         1.008       0
      4221 PROB     260      VAL      CB       CT1             -0.09        12.011       0
      4222 PROB     260      VAL      HB       HA1              0.09         1.008       0
      4223 PROB     260      VAL      CG1      CT3             -0.27        12.011       0
      4224 PROB     260      VAL      HG11     HA3              0.09         1.008       0
      4225 PROB     260      VAL      HG12     HA3              0.09         1.008       0
      4226 PROB     260      VAL      HG13     HA3              0.09         1.008       0
      4227 PROB     260      VAL      CG2      CT3             -0.27        12.011       0
      4228 PROB     260      VAL      HG21     HA3              0.09         1.008       0
      4229 PROB     260      VAL      HG22     HA3              0.09         1.008       0
      4230 PROB     260      VAL      HG23     HA3              0.09         1.008       0
      4231 PROB     260      VAL      C        C                0.51        12.011       0
      4232 PROB     260      VAL      O        O               -0.51       15.9994       0
      4233 PROB     261      PRO      N        N               -0.29        14.007       0
      4234 PROB     261      PRO      CD       CP3                 0        12.011       0
      4235 PROB     261      PRO      HD1      HA2              0.09         1.008       0
      4236 PROB     261      PRO      HD2      HA2              0.09         1.008       0
      4237 PROB     261      PRO      CA       CP1              0.02        12.011       0
      4238 PROB     261      PRO      HA       HB1              0.09         1.008       0
      4239 PROB     261      PRO      CB       CP2             -0.18        12.011       0
      4240 PROB     261      PRO      HB1      HA2              0.09         1.008       0
      4241 PROB     261      PRO      HB2      HA2              0.09         1.008       0
      4242 PROB     261      PRO      CG       CP2             -0.18        12.011       0
      4243 PROB     261      PRO      HG1      HA2              0.09         1.008       0
      4244 PROB     261      PRO      HG2      HA2              0.09         1.008       0
      4245 PROB     261      PRO      C        C                0.51        12.011       0
      4246 PROB     261      PRO      O        O               -0.51       15.9994       0
      4247 PROB     262      ILE      N        NH1             -0.47        14.007       0
      4248 PROB     262      ILE      HN       H                0.31         1.008       0
      4249 PROB     262      ILE      CA       CT1              0.07        12.011       0
      4250 PROB     262      ILE      HA       HB1              0.09         1.008       0
      4251 PROB     262      ILE      CB       CT1             -0.09        12.011       0
      4252 PROB     262      ILE      HB       HA1              0.09         1.008       0
      4253 PROB     262      ILE      CG2      CT3             -0.27        12.011       0
      4254 PROB     262      ILE      HG21     HA3              0.09         1.008       0
      4255 PROB     262      ILE      HG22     HA3              0.09         1.008       0
      4256 PROB     262      ILE      HG23     HA3              0.09         1.008       0
      4257 PROB     262      ILE      CG1      CT2             -0.18        12.011       0
      4258 PROB     262      ILE      HG11     HA2              0.09         1.008       0
      4259 PROB     262      ILE      HG12     HA2              0.09         1.008       0
      4260 PROB     262      ILE      CD       CT3             -0.27        12.011       0
      4261 PROB     262      ILE      HD1      HA3              0.09         1.008       0
      4262 PROB     262      ILE      HD2      HA3              0.09         1.008       0
      4263 PROB     262      ILE      HD3      HA3              0.09         1.008       0
      4264 PROB     262      ILE      C        C                0.51        12.011       0
      4265 PROB     262      ILE      O        O               -0.51       15.9994       0
      4266 PROB     263      ILE      N        NH1             -0.47        14.007       0
      4267 PROB     263      ILE      HN       H                0.31         1.008       0
      4268 PROB     263      ILE      CA       CT1              0.07        12.011       0
      4269 PROB     263      ILE      HA       HB1              0.09         1.008       0
      4270 PROB     263      ILE      CB       CT1             -0.09        12.011       0
      4271 PROB     263      ILE      HB       HA1              0.09         1.008       0
      4272 PROB     263      ILE      CG2      CT3             -0.27        12.011       0
      4273 PROB     263      ILE      HG21     HA3              0.09         1.008       0
      4274 PROB     263      ILE      HG22     HA3              0.09         1.008       0
      4275 PROB     263      ILE      HG23     HA3              0.09         1.008       0
      4276 PROB     263      ILE      CG1      CT2             -0.18        12.011       0
      4277 PROB     263      ILE      HG11     HA2              0.09         1.008       0
      4278 PROB     263      ILE      HG12     HA2              0.09         1.008       0
      4279 PROB     263      ILE      CD       CT3             -0.27        12.011       0
      4280 PROB     263      ILE      HD1      HA3              0.09         1.008       0
      4281 PROB     263      ILE      HD2      HA3              0.09         1.008       0
      4282 PROB     263      ILE      HD3      HA3              0.09         1.008       0
      4283 PROB     263      ILE      C        C                0.51        12.011       0
      4284 PROB     263      ILE      O        O               -0.51       15.9994       0
      4285 PROB     264      TRP      N        NH1             -0.47        14.007       0
      4286 PROB     264      TRP      HN       H                0.31         1.008       0
      4287 PROB     264      TRP      CA       CT1              0.07        12.011       0
      4288 PROB     264      TRP      HA       HB1              0.09         1.008       0
      4289 PROB     264      TRP      CB       CT2             -0.18        12.011       0
      4290 PROB     264      TRP      HB1      HA2              0.09         1.008       0
      4291 PROB     264      TRP      HB2      HA2              0.09         1.008       0
      4292 PROB     264      TRP      CG       CY              -0.03        12.011       0
      4293 PROB     264      TRP      CD1      CA              -0.15        12.011       0
      4294 PROB     264      TRP      HD1      HP               0.22         1.008       0
      4295 PROB     264      TRP      NE1      NY              -0.51        14.007       0
      4296 PROB     264      TRP      HE1      H                0.37         1.008       0
      4297 PROB     264      TRP      CE2      CPT              0.24        12.011       0
      4298 PROB     264      TRP      CD2      CPT              0.11        12.011       0
      4299 PROB     264      TRP      CE3      CAI             -0.25        12.011       0
      4300 PROB     264      TRP      HE3      HP               0.17         1.008       0
      4301 PROB     264      TRP      CZ3      CA               -0.2        12.011       0
      4302 PROB     264      TRP      HZ3      HP               0.14         1.008       0
      4303 PROB     264      TRP      CZ2      CAI             -0.27        12.011       0
      4304 PROB     264      TRP      HZ2      HP               0.16         1.008       0
      4305 PROB     264      TRP      CH2      CA              -0.14        12.011       0
      4306 PROB     264      TRP      HH2      HP               0.14         1.008       0
      4307 PROB     264      TRP      C        C                0.51        12.011       0
      4308 PROB     264      TRP      O        O               -0.51       15.9994       0
      4309 PROB     265      LEU      N        NH1             -0.47        14.007       0
      4310 PROB     265      LEU      HN       H                0.31         1.008       0
      4311 PROB     265      LEU      CA       CT1              0.07        12.011       0
      4312 PROB     265      LEU      HA       HB1              0.09         1.008       0
      4313 PROB     265      LEU      CB       CT2             -0.18        12.011       0
      4314 PROB     265      LEU      HB1      HA2              0.09         1.008       0
      4315 PROB     265      LEU      HB2      HA2              0.09         1.008       0
      4316 PROB     265      LEU      CG       CT1             -0.09        12.011       0
      4317 PROB     265      LEU      HG       HA1              0.09         1.008       0
      4318 PROB     265      LEU      CD1      CT3             -0.27        12.011       0
      4319 PROB     265      LEU      HD11     HA3              0.09         1.008       0
      4320 PROB     265      LEU      HD12     HA3              0.09         1.008       0
      4321 PROB     265      LEU      HD13     HA3              0.09         1.008       0
      4322 PROB     265      LEU      CD2      CT3             -0.27        12.011       0
      4323 PROB     265      LEU      HD21     HA3              0.09         1.008       0
      4324 PROB     265      LEU      HD22     HA3              0.09         1.008       0
      4325 PROB     265      LEU      HD23     HA3              0.09         1.008       0
      4326 PROB     265      LEU      C        C                0.51        12.011       0
      4327 PROB     265      LEU      O        O               -0.51       15.9994       0
      4328 PROB     266      TRP      N        NH1             -0.47        14.007       0
      4329 PROB     266      TRP      HN       H                0.31         1.008       0
      4330 PROB     266      TRP      CA       CT1              0.07        12.011       0
      4331 PROB     266      TRP      HA       HB1              0.09         1.008       0
      4332 PROB     266      TRP      CB       CT2             -0.18        12.011       0
      4333 PROB     266      TRP      HB1      HA2              0.09         1.008       0
      4334 PROB     266      TRP      HB2      HA2              0.09         1.008       0
      4335 PROB     266      TRP      CG       CY              -0.03        12.011       0
      4336 PROB     266      TRP      CD1      CA              -0.15        12.011       0
      4337 PROB     266      TRP      HD1      HP               0.22         1.008       0
      4338 PROB     266      TRP      NE1      NY              -0.51        14.007       0
      4339 PROB     266      TRP      HE1      H                0.37         1.008       0
      4340 PROB     266      TRP      CE2      CPT              0.24        12.011       0
      4341 PROB     266      TRP      CD2      CPT              0.11        12.011       0
      4342 PROB     266      TRP      CE3      CAI             -0.25        12.011       0
      4343 PROB     266      TRP      HE3      HP               0.17         1.008       0
      4344 PROB     266      TRP      CZ3      CA               -0.2        12.011       0
      4345 PROB     266      TRP      HZ3      HP               0.14         1.008       0
      4346 PROB     266      TRP      CZ2      CAI             -0.27        12.011       0
      4347 PROB     266      TRP      HZ2      HP               0.16         1.008       0
      4348 PROB     266      TRP      CH2      CA              -0.14        12.011       0
      4349 PROB     266      TRP      HH2      HP               0.14         1.008       0
      4350 PROB     266      TRP      C        C                0.51        12.011       0
      4351 PROB     266      TRP      O        O               -0.51       15.9994       0
      4352 PROB     267      SER      N        NH1             -0.47        14.007       0
      4353 PROB     267      SER      HN       H                0.31         1.008       0
      4354 PROB     267      SER      CA       CT1              0.07        12.011       0
      4355 PROB     267      SER      HA       HB1              0.09         1.008       0
      4356 PROB     267      SER      CB       CT2              0.05        12.011       0
      4357 PROB     267      SER      HB1      HA2              0.09         1.008       0
      4358 PROB     267      SER      HB2      HA2              0.09         1.008       0
      4359 PROB     267      SER      OG       OH1             -0.66       15.9994       0
      4360 PROB     267      SER      HG1      H                0.43         1.008       0
      4361 PROB     267      SER      C        C                0.51        12.011       0
      4362 PROB     267      SER      O        O               -0.51       15.9994       0
      4363 PROB     268      VAL      N        NH1             -0.47        14.007       0
      4364 PROB     268      VAL      HN       H                0.31         1.008       0
      4365 PROB     268      VAL      CA       CT1              0.07        12.011       0
      4366 PROB     268      VAL      HA       HB1              0.09         1.008       0
      4367 PROB     268      VAL      CB       CT1             -0.09        12.011       0
      4368 PROB     268      VAL      HB       HA1              0.09         1.008       0
      4369 PROB     268      VAL      CG1      CT3             -0.27        12.011       0
      4370 PROB     268      VAL      HG11     HA3              0.09         1.008       0
      4371 PROB     268      VAL      HG12     HA3              0.09         1.008       0
      4372 PROB     268      VAL      HG13     HA3              0.09         1.008       0
      4373 PROB     268      VAL      CG2      CT3             -0.27        12.011       0
      4374 PROB     268      VAL      HG21     HA3              0.09         1.008       0
      4375 PROB     268      VAL      HG22     HA3              0.09         1.008       0
      4376 PROB     268      VAL      HG23     HA3              0.09         1.008       0
      4377 PROB     268      VAL      C        C                0.51        12.011       0
      4378 PROB     268      VAL      O        O               -0.51       15.9994       0
      4379 PROB     269      ILE      N        NH1             -0.47        14.007       0
      4380 PROB     269      ILE      HN       H                0.31         1.008       0
      4381 PROB     269      ILE      CA       CT1              0.07        12.011       0
      4382 PROB     269      ILE      HA       HB1              0.09         1.008       0
      4383 PROB     269      ILE      CB       CT1             -0.09        12.011       0
      4384 PROB     269      ILE      HB       HA1              0.09         1.008       0
      4385 PROB     269      ILE      CG2      CT3             -0.27        12.011       0
      4386 PROB     269      ILE      HG21     HA3              0.09         1.008       0
      4387 PROB     269      ILE      HG22     HA3              0.09         1.008       0
      4388 PROB     269      ILE      HG23     HA3              0.09         1.008       0
      4389 PROB     269      ILE      CG1      CT2             -0.18        12.011       0
      4390 PROB     269      ILE      HG11     HA2              0.09         1.008       0
      4391 PROB     269      ILE      HG12     HA2              0.09         1.008       0
      4392 PROB     269      ILE      CD       CT3             -0.27        12.011       0
      4393 PROB     269      ILE      HD1      HA3              0.09         1.008       0
      4394 PROB     269      ILE      HD2      HA3              0.09         1.008       0
[truncated: 72,244,619 more chars]
