# Supplementary material for: Asymmetric conformations and lipid interactions shape the ATP-coupled cycle of a heterodimeric ABC transporter
Source: Nat Commun. 2023 Nov 8;14:7184. doi: 10.1038/s41467-023-42937-5 (PMC10632425; doi:10.1038/s41467-023-42937-5)
Supplement: Supplementary file 5 — Supplementary Data 2 [file 41467_2023_42937_MOESM5_ESM.zip › simulation_files_IF_conformation/replica2/final.pdb]

CRYST1  151.489  151.489  188.325  90.00  90.00  90.00 P 1           1
ATOM      1  N   MET P   1      31.660   3.357 -21.309  0.00  0.00      PROB  
ATOM      2  HT1 MET P   1      31.088   2.638 -21.795  0.00  0.00      PROB  
ATOM      3  HT2 MET P   1      32.421   2.833 -20.832  0.00  0.00      PROB  
ATOM      4  HT3 MET P   1      32.084   3.992 -22.015  0.00  0.00      PROB  
ATOM      5  CA  MET P   1      30.872   4.137 -20.282  0.00  0.00      PROB  
ATOM      6  HA  MET P   1      31.475   4.831 -19.715  0.00  0.00      PROB  
ATOM      7  CB  MET P   1      29.634   4.901 -20.878  0.00  0.00      PROB  
ATOM      8  HB1 MET P   1      30.102   5.671 -21.528  0.00  0.00      PROB  
ATOM      9  HB2 MET P   1      28.993   5.390 -20.114  0.00  0.00      PROB  
ATOM     10  CG  MET P   1      28.583   4.184 -21.784  0.00  0.00      PROB  
ATOM     11  HG1 MET P   1      29.015   3.533 -22.574  0.00  0.00      PROB  
ATOM     12  HG2 MET P   1      28.057   4.974 -22.362  0.00  0.00      PROB  
ATOM     13  SD  MET P   1      27.293   3.148 -20.896  0.00  0.00      PROB  
ATOM     14  CE  MET P   1      26.593   2.504 -22.428  0.00  0.00      PROB  
ATOM     15  HE1 MET P   1      27.319   1.815 -22.909  0.00  0.00      PROB  
ATOM     16  HE2 MET P   1      25.709   1.862 -22.228  0.00  0.00      PROB  
ATOM     17  HE3 MET P   1      26.335   3.379 -23.062  0.00  0.00      PROB  
ATOM     18  C   MET P   1      30.453   3.111 -19.297  0.00  0.00      PROB  
ATOM     19  O   MET P   1      30.656   1.924 -19.535  0.00  0.00      PROB  
ATOM     20  N   LYS P   2      29.844   3.453 -18.158  0.00  0.00      PROB  
ATOM     21  HN  LYS P   2      29.799   4.390 -17.819  0.00  0.00      PROB  
ATOM     22  CA  LYS P   2      29.363   2.556 -17.122  0.00  0.00      PROB  
ATOM     23  HA  LYS P   2      29.202   1.604 -17.605  0.00  0.00      PROB  
ATOM     24  CB  LYS P   2      30.403   2.464 -15.904  0.00  0.00      PROB  
ATOM     25  HB1 LYS P   2      29.932   2.025 -14.999  0.00  0.00      PROB  
ATOM     26  HB2 LYS P   2      30.517   3.516 -15.565  0.00  0.00      PROB  
ATOM     27  CG  LYS P   2      31.688   1.697 -16.127  0.00  0.00      PROB  
ATOM     28  HG1 LYS P   2      32.372   2.014 -15.311  0.00  0.00      PROB  
ATOM     29  HG2 LYS P   2      32.030   2.107 -17.102  0.00  0.00      PROB  
ATOM     30  CD  LYS P   2      31.503   0.223 -16.359  0.00  0.00      PROB  
ATOM     31  HD1 LYS P   2      32.441  -0.120 -16.845  0.00  0.00      PROB  
ATOM     32  HD2 LYS P   2      30.763   0.100 -17.179  0.00  0.00      PROB  
ATOM     33  CE  LYS P   2      31.021  -0.554 -15.182  0.00  0.00      PROB  
ATOM     34  HE1 LYS P   2      30.129  -0.105 -14.695  0.00  0.00      PROB  
ATOM     35  HE2 LYS P   2      31.802  -0.550 -14.391  0.00  0.00      PROB  
ATOM     36  NZ  LYS P   2      30.927  -1.958 -15.532  0.00  0.00      PROB  
ATOM     37  HZ1 LYS P   2      30.551  -2.123 -16.487  0.00  0.00      PROB  
ATOM     38  HZ2 LYS P   2      31.879  -2.368 -15.440  0.00  0.00      PROB  
ATOM     39  HZ3 LYS P   2      30.366  -2.555 -14.892  0.00  0.00      PROB  
ATOM     40  C   LYS P   2      28.008   3.007 -16.576  0.00  0.00      PROB  
ATOM     41  O   LYS P   2      27.840   4.232 -16.346  0.00  0.00      PROB  
ATOM     42  N   ILE P   3      26.980   2.182 -16.405  0.00  0.00      PROB  
ATOM     43  HN  ILE P   3      27.160   1.219 -16.593  0.00  0.00      PROB  
ATOM     44  CA  ILE P   3      25.642   2.656 -16.066  0.00  0.00      PROB  
ATOM     45  HA  ILE P   3      25.358   3.305 -16.881  0.00  0.00      PROB  
ATOM     46  CB  ILE P   3      24.633   1.476 -16.037  0.00  0.00      PROB  
ATOM     47  HB  ILE P   3      25.266   0.643 -15.664  0.00  0.00      PROB  
ATOM     48  CG2 ILE P   3      23.501   1.617 -15.001  0.00  0.00      PROB  
ATOM     49 HG21 ILE P   3      22.878   0.699 -15.055  0.00  0.00      PROB  
ATOM     50 HG22 ILE P   3      23.918   1.719 -13.977  0.00  0.00      PROB  
ATOM     51 HG23 ILE P   3      22.868   2.493 -15.259  0.00  0.00      PROB  
ATOM     52  CG1 ILE P   3      24.119   1.028 -17.402  0.00  0.00      PROB  
ATOM     53 HG11 ILE P   3      23.359   1.718 -17.828  0.00  0.00      PROB  
ATOM     54 HG12 ILE P   3      23.590   0.058 -17.287  0.00  0.00      PROB  
ATOM     55  CD  ILE P   3      25.106   0.930 -18.519  0.00  0.00      PROB  
ATOM     56  HD1 ILE P   3      24.491   0.683 -19.411  0.00  0.00      PROB  
ATOM     57  HD2 ILE P   3      25.543   1.923 -18.756  0.00  0.00      PROB  
ATOM     58  HD3 ILE P   3      25.801   0.064 -18.494  0.00  0.00      PROB  
ATOM     59  C   ILE P   3      25.627   3.501 -14.798  0.00  0.00      PROB  
ATOM     60  O   ILE P   3      25.013   4.553 -14.728  0.00  0.00      PROB  
ATOM     61  N   GLY P   4      26.326   2.999 -13.726  0.00  0.00      PROB  
ATOM     62  HN  GLY P   4      26.878   2.173 -13.814  0.00  0.00      PROB  
ATOM     63  CA  GLY P   4      26.306   3.584 -12.415  0.00  0.00      PROB  
ATOM     64  HA1 GLY P   4      26.926   2.914 -11.838  0.00  0.00      PROB  
ATOM     65  HA2 GLY P   4      25.292   3.747 -12.081  0.00  0.00      PROB  
ATOM     66  C   GLY P   4      26.834   4.997 -12.366  0.00  0.00      PROB  
ATOM     67  O   GLY P   4      26.376   5.897 -11.656  0.00  0.00      PROB  
ATOM     68  N   LYS P   5      27.940   5.160 -13.116  0.00  0.00      PROB  
ATOM     69  HN  LYS P   5      28.444   4.395 -13.509  0.00  0.00      PROB  
ATOM     70  CA  LYS P   5      28.563   6.480 -13.439  0.00  0.00      PROB  
ATOM     71  HA  LYS P   5      28.819   6.991 -12.523  0.00  0.00      PROB  
ATOM     72  CB  LYS P   5      29.913   6.036 -14.088  0.00  0.00      PROB  
ATOM     73  HB1 LYS P   5      30.392   6.888 -14.616  0.00  0.00      PROB  
ATOM     74  HB2 LYS P   5      29.648   5.323 -14.898  0.00  0.00      PROB  
ATOM     75  CG  LYS P   5      30.958   5.478 -13.135  0.00  0.00      PROB  
ATOM     76  HG1 LYS P   5      31.535   4.687 -13.659  0.00  0.00      PROB  
ATOM     77  HG2 LYS P   5      30.396   4.946 -12.338  0.00  0.00      PROB  
ATOM     78  CD  LYS P   5      31.999   6.513 -12.664  0.00  0.00      PROB  
ATOM     79  HD1 LYS P   5      31.467   7.167 -11.941  0.00  0.00      PROB  
ATOM     80  HD2 LYS P   5      32.446   7.065 -13.518  0.00  0.00      PROB  
ATOM     81  CE  LYS P   5      33.163   5.857 -11.832  0.00  0.00      PROB  
ATOM     82  HE1 LYS P   5      33.822   6.631 -11.384  0.00  0.00      PROB  
ATOM     83  HE2 LYS P   5      33.779   5.145 -12.422  0.00  0.00      PROB  
ATOM     84  NZ  LYS P   5      32.716   5.085 -10.651  0.00  0.00      PROB  
ATOM     85  HZ1 LYS P   5      32.273   4.157 -10.806  0.00  0.00      PROB  
ATOM     86  HZ2 LYS P   5      33.500   5.124  -9.968  0.00  0.00      PROB  
ATOM     87  HZ3 LYS P   5      31.957   5.563 -10.126  0.00  0.00      PROB  
ATOM     88  C   LYS P   5      27.800   7.475 -14.317  0.00  0.00      PROB  
ATOM     89  O   LYS P   5      27.633   8.637 -13.961  0.00  0.00      PROB  
ATOM     90  N   THR P   6      27.261   6.983 -15.390  0.00  0.00      PROB  
ATOM     91  HN  THR P   6      27.422   6.013 -15.552  0.00  0.00      PROB  
ATOM     92  CA  THR P   6      26.227   7.742 -16.233  0.00  0.00      PROB  
ATOM     93  HA  THR P   6      26.845   8.606 -16.431  0.00  0.00      PROB  
ATOM     94  CB  THR P   6      25.867   7.005 -17.500  0.00  0.00      PROB  
ATOM     95  HB  THR P   6      25.123   6.209 -17.281  0.00  0.00      PROB  
ATOM     96  OG1 THR P   6      26.976   6.413 -18.091  0.00  0.00      PROB  
ATOM     97  HG1 THR P   6      27.180   5.699 -17.482  0.00  0.00      PROB  
ATOM     98  CG2 THR P   6      25.168   7.995 -18.505  0.00  0.00      PROB  
ATOM     99 HG21 THR P   6      24.786   7.479 -19.412  0.00  0.00      PROB  
ATOM    100 HG22 THR P   6      24.318   8.456 -17.959  0.00  0.00      PROB  
ATOM    101 HG23 THR P   6      25.877   8.818 -18.739  0.00  0.00      PROB  
ATOM    102  C   THR P   6      25.006   8.268 -15.447  0.00  0.00      PROB  
ATOM    103  O   THR P   6      24.713   9.443 -15.450  0.00  0.00      PROB  
ATOM    104  N   LEU P   7      24.360   7.391 -14.732  0.00  0.00      PROB  
ATOM    105  HN  LEU P   7      24.679   6.448 -14.785  0.00  0.00      PROB  
ATOM    106  CA  LEU P   7      23.343   7.798 -13.764  0.00  0.00      PROB  
ATOM    107  HA  LEU P   7      22.577   8.342 -14.296  0.00  0.00      PROB  
ATOM    108  CB  LEU P   7      22.714   6.628 -13.026  0.00  0.00      PROB  
ATOM    109  HB1 LEU P   7      22.047   6.781 -12.151  0.00  0.00      PROB  
ATOM    110  HB2 LEU P   7      23.557   5.981 -12.703  0.00  0.00      PROB  
ATOM    111  CG  LEU P   7      21.733   5.721 -13.863  0.00  0.00      PROB  
ATOM    112  HG  LEU P   7      22.248   5.581 -14.838  0.00  0.00      PROB  
ATOM    113  CD1 LEU P   7      21.444   4.385 -13.172  0.00  0.00      PROB  
ATOM    114 HD11 LEU P   7      20.642   3.815 -13.688  0.00  0.00      PROB  
ATOM    115 HD12 LEU P   7      22.383   3.792 -13.186  0.00  0.00      PROB  
ATOM    116 HD13 LEU P   7      21.056   4.363 -12.131  0.00  0.00      PROB  
ATOM    117  CD2 LEU P   7      20.473   6.436 -14.219  0.00  0.00      PROB  
ATOM    118 HD21 LEU P   7      19.820   5.729 -14.774  0.00  0.00      PROB  
ATOM    119 HD22 LEU P   7      19.944   6.917 -13.369  0.00  0.00      PROB  
ATOM    120 HD23 LEU P   7      20.741   7.249 -14.928  0.00  0.00      PROB  
ATOM    121  C   LEU P   7      23.824   8.711 -12.647  0.00  0.00      PROB  
ATOM    122  O   LEU P   7      23.120   9.647 -12.271  0.00  0.00      PROB  
ATOM    123  N   TRP P   8      25.122   8.655 -12.171  0.00  0.00      PROB  
ATOM    124  HN  TRP P   8      25.796   8.033 -12.561  0.00  0.00      PROB  
ATOM    125  CA  TRP P   8      25.607   9.632 -11.168  0.00  0.00      PROB  
ATOM    126  HA  TRP P   8      24.810   9.772 -10.452  0.00  0.00      PROB  
ATOM    127  CB  TRP P   8      26.887   9.128 -10.454  0.00  0.00      PROB  
ATOM    128  HB1 TRP P   8      27.620   8.936 -11.267  0.00  0.00      PROB  
ATOM    129  HB2 TRP P   8      26.572   8.163 -10.002  0.00  0.00      PROB  
ATOM    130  CG  TRP P   8      27.468   9.869  -9.290  0.00  0.00      PROB  
ATOM    131  CD1 TRP P   8      28.717  10.455  -9.355  0.00  0.00      PROB  
ATOM    132  HD1 TRP P   8      29.466  10.268 -10.110  0.00  0.00      PROB  
ATOM    133  NE1 TRP P   8      28.908  11.250  -8.271  0.00  0.00      PROB  
ATOM    134  HE1 TRP P   8      29.749  11.571  -7.896  0.00  0.00      PROB  
ATOM    135  CE2 TRP P   8      27.799  11.274  -7.513  0.00  0.00      PROB  
ATOM    136  CD2 TRP P   8      26.885  10.372  -8.109  0.00  0.00      PROB  
ATOM    137  CE3 TRP P   8      25.520  10.304  -7.690  0.00  0.00      PROB  
ATOM    138  HE3 TRP P   8      24.910   9.581  -8.210  0.00  0.00      PROB  
ATOM    139  CZ3 TRP P   8      25.281  10.926  -6.508  0.00  0.00      PROB  
ATOM    140  HZ3 TRP P   8      24.284  10.691  -6.166  0.00  0.00      PROB  
ATOM    141  CZ2 TRP P   8      27.529  11.849  -6.270  0.00  0.00      PROB  
ATOM    142  HZ2 TRP P   8      28.201  12.396  -5.626  0.00  0.00      PROB  
ATOM    143  CH2 TRP P   8      26.211  11.707  -5.801  0.00  0.00      PROB  
ATOM    144  HH2 TRP P   8      25.911  12.062  -4.826  0.00  0.00      PROB  
ATOM    145  C   TRP P   8      25.857  11.008 -11.739  0.00  0.00      PROB  
ATOM    146  O   TRP P   8      25.628  12.022 -11.053  0.00  0.00      PROB  
ATOM    147  N   ARG P   9      26.311  11.083 -12.991  0.00  0.00      PROB  
ATOM    148  HN  ARG P   9      26.616  10.247 -13.441  0.00  0.00      PROB  
ATOM    149  CA  ARG P   9      26.403  12.321 -13.637  0.00  0.00      PROB  
ATOM    150  HA  ARG P   9      26.765  12.972 -12.855  0.00  0.00      PROB  
ATOM    151  CB  ARG P   9      27.295  12.193 -14.908  0.00  0.00      PROB  
ATOM    152  HB1 ARG P   9      27.096  13.083 -15.543  0.00  0.00      PROB  
ATOM    153  HB2 ARG P   9      27.068  11.279 -15.497  0.00  0.00      PROB  
ATOM    154  CG  ARG P   9      28.857  12.318 -14.585  0.00  0.00      PROB  
ATOM    155  HG1 ARG P   9      29.395  11.869 -15.447  0.00  0.00      PROB  
ATOM    156  HG2 ARG P   9      28.992  11.755 -13.637  0.00  0.00      PROB  
ATOM    157  CD  ARG P   9      29.332  13.726 -14.389  0.00  0.00      PROB  
ATOM    158  HD1 ARG P   9      28.923  14.258 -13.503  0.00  0.00      PROB  
ATOM    159  HD2 ARG P   9      29.031  14.311 -15.283  0.00  0.00      PROB  
ATOM    160  NE  ARG P   9      30.766  13.589 -14.153  0.00  0.00      PROB  
ATOM    161  HE  ARG P   9      31.110  13.301 -13.259  0.00  0.00      PROB  
ATOM    162  CZ  ARG P   9      31.690  13.839 -15.105  0.00  0.00      PROB  
ATOM    163  NH1 ARG P   9      31.352  13.970 -16.308  0.00  0.00      PROB  
ATOM    164 HH11 ARG P   9      30.433  13.684 -16.580  0.00  0.00      PROB  
ATOM    165 HH12 ARG P   9      31.899  14.402 -17.026  0.00  0.00      PROB  
ATOM    166  NH2 ARG P   9      32.934  13.822 -14.765  0.00  0.00      PROB  
ATOM    167 HH21 ARG P   9      33.143  13.763 -13.789  0.00  0.00      PROB  
ATOM    168 HH22 ARG P   9      33.600  13.787 -15.510  0.00  0.00      PROB  
ATOM    169  C   ARG P   9      25.038  13.054 -13.832  0.00  0.00      PROB  
ATOM    170  O   ARG P   9      24.911  14.229 -13.550  0.00  0.00      PROB  
ATOM    171  N   TYR P  10      24.059  12.189 -14.225  0.00  0.00      PROB  
ATOM    172  HN  TYR P  10      24.328  11.238 -14.352  0.00  0.00      PROB  
ATOM    173  CA  TYR P  10      22.657  12.544 -14.208  0.00  0.00      PROB  
ATOM    174  HA  TYR P  10      22.575  13.381 -14.886  0.00  0.00      PROB  
ATOM    175  CB  TYR P  10      21.625  11.455 -14.577  0.00  0.00      PROB  
ATOM    176  HB1 TYR P  10      20.647  11.474 -14.050  0.00  0.00      PROB  
ATOM    177  HB2 TYR P  10      22.001  10.436 -14.343  0.00  0.00      PROB  
ATOM    178  CG  TYR P  10      21.385  11.553 -16.063  0.00  0.00      PROB  
ATOM    179  CD1 TYR P  10      22.047  10.615 -16.979  0.00  0.00      PROB  
ATOM    180  HD1 TYR P  10      22.560   9.783 -16.522  0.00  0.00      PROB  
ATOM    181  CE1 TYR P  10      21.904  10.775 -18.352  0.00  0.00      PROB  
ATOM    182  HE1 TYR P  10      22.521  10.106 -18.934  0.00  0.00      PROB  
ATOM    183  CZ  TYR P  10      21.170  11.870 -18.861  0.00  0.00      PROB  
ATOM    184  OH  TYR P  10      21.114  12.154 -20.185  0.00  0.00      PROB  
ATOM    185  HH  TYR P  10      20.836  13.064 -20.312  0.00  0.00      PROB  
ATOM    186  CD2 TYR P  10      20.637  12.557 -16.654  0.00  0.00      PROB  
ATOM    187  HD2 TYR P  10      20.114  13.252 -16.013  0.00  0.00      PROB  
ATOM    188  CE2 TYR P  10      20.423  12.728 -18.038  0.00  0.00      PROB  
ATOM    189  HE2 TYR P  10      19.765  13.463 -18.477  0.00  0.00      PROB  
ATOM    190  C   TYR P  10      22.247  13.094 -12.795  0.00  0.00      PROB  
ATOM    191  O   TYR P  10      21.754  14.220 -12.660  0.00  0.00      PROB  
ATOM    192  N   ALA P  11      22.512  12.320 -11.735  0.00  0.00      PROB  
ATOM    193  HN  ALA P  11      22.979  11.456 -11.904  0.00  0.00      PROB  
ATOM    194  CA  ALA P  11      22.110  12.633 -10.336  0.00  0.00      PROB  
ATOM    195  HA  ALA P  11      21.045  12.805 -10.400  0.00  0.00      PROB  
ATOM    196  CB  ALA P  11      22.261  11.361  -9.411  0.00  0.00      PROB  
ATOM    197  HB1 ALA P  11      23.288  10.957  -9.535  0.00  0.00      PROB  
ATOM    198  HB2 ALA P  11      21.988  11.592  -8.359  0.00  0.00      PROB  
ATOM    199  HB3 ALA P  11      21.471  10.652  -9.739  0.00  0.00      PROB  
ATOM    200  C   ALA P  11      22.720  13.850  -9.598  0.00  0.00      PROB  
ATOM    201  O   ALA P  11      22.089  14.394  -8.668  0.00  0.00      PROB  
ATOM    202  N   LEU P  12      23.931  14.362  -9.937  0.00  0.00      PROB  
ATOM    203  HN  LEU P  12      24.471  13.815 -10.572  0.00  0.00      PROB  
ATOM    204  CA  LEU P  12      24.487  15.617  -9.456  0.00  0.00      PROB  
ATOM    205  HA  LEU P  12      24.402  15.710  -8.383  0.00  0.00      PROB  
ATOM    206  CB  LEU P  12      25.983  15.711  -9.746  0.00  0.00      PROB  
ATOM    207  HB1 LEU P  12      26.304  16.720  -9.409  0.00  0.00      PROB  
ATOM    208  HB2 LEU P  12      26.140  15.639 -10.843  0.00  0.00      PROB  
ATOM    209  CG  LEU P  12      26.873  14.640  -9.198  0.00  0.00      PROB  
ATOM    210  HG  LEU P  12      26.268  13.709  -9.168  0.00  0.00      PROB  
ATOM    211  CD1 LEU P  12      28.067  14.307 -10.071  0.00  0.00      PROB  
ATOM    212 HD11 LEU P  12      28.697  13.652  -9.433  0.00  0.00      PROB  
ATOM    213 HD12 LEU P  12      27.784  13.875 -11.055  0.00  0.00      PROB  
ATOM    214 HD13 LEU P  12      28.574  15.267 -10.309  0.00  0.00      PROB  
ATOM    215  CD2 LEU P  12      27.312  14.935  -7.728  0.00  0.00      PROB  
ATOM    216 HD21 LEU P  12      27.871  14.111  -7.235  0.00  0.00      PROB  
ATOM    217 HD22 LEU P  12      27.940  15.850  -7.776  0.00  0.00      PROB  
ATOM    218 HD23 LEU P  12      26.413  15.223  -7.141  0.00  0.00      PROB  
ATOM    219  C   LEU P  12      23.804  16.890  -9.939  0.00  0.00      PROB  
ATOM    220  O   LEU P  12      23.952  17.995  -9.373  0.00  0.00      PROB  
ATOM    221  N   LEU P  13      22.983  16.839 -10.993  0.00  0.00      PROB  
ATOM    222  HN  LEU P  13      22.633  15.930 -11.205  0.00  0.00      PROB  
ATOM    223  CA  LEU P  13      22.012  17.799 -11.359  0.00  0.00      PROB  
ATOM    224  HA  LEU P  13      22.436  18.779 -11.193  0.00  0.00      PROB  
ATOM    225  CB  LEU P  13      21.592  17.722 -12.869  0.00  0.00      PROB  
ATOM    226  HB1 LEU P  13      21.209  16.696 -13.056  0.00  0.00      PROB  
ATOM    227  HB2 LEU P  13      22.539  17.899 -13.421  0.00  0.00      PROB  
ATOM    228  CG  LEU P  13      20.753  18.801 -13.396  0.00  0.00      PROB  
ATOM    229  HG  LEU P  13      19.764  18.829 -12.891  0.00  0.00      PROB  
ATOM    230  CD1 LEU P  13      21.363  20.253 -13.151  0.00  0.00      PROB  
ATOM    231 HD11 LEU P  13      22.239  20.393 -13.821  0.00  0.00      PROB  
ATOM    232 HD12 LEU P  13      20.670  20.996 -13.601  0.00  0.00      PROB  
ATOM    233 HD13 LEU P  13      21.637  20.465 -12.095  0.00  0.00      PROB  
ATOM    234  CD2 LEU P  13      20.533  18.534 -14.970  0.00  0.00      PROB  
ATOM    235 HD21 LEU P  13      19.914  19.406 -15.271  0.00  0.00      PROB  
ATOM    236 HD22 LEU P  13      21.455  18.557 -15.590  0.00  0.00      PROB  
ATOM    237 HD23 LEU P  13      19.959  17.611 -15.198  0.00  0.00      PROB  
ATOM    238  C   LEU P  13      20.782  17.710 -10.388  0.00  0.00      PROB  
ATOM    239  O   LEU P  13      20.171  16.706 -10.058  0.00  0.00      PROB  
ATOM    240  N   TYR P  14      20.403  18.907  -9.858  0.00  0.00      PROB  
ATOM    241  HN  TYR P  14      20.852  19.769 -10.082  0.00  0.00      PROB  
ATOM    242  CA  TYR P  14      19.111  19.076  -9.118  0.00  0.00      PROB  
ATOM    243  HA  TYR P  14      18.932  20.141  -9.119  0.00  0.00      PROB  
ATOM    244  CB  TYR P  14      17.830  18.387  -9.731  0.00  0.00      PROB  
ATOM    245  HB1 TYR P  14      16.886  18.638  -9.202  0.00  0.00      PROB  
ATOM    246  HB2 TYR P  14      18.003  17.290  -9.757  0.00  0.00      PROB  
ATOM    247  CG  TYR P  14      17.612  18.769 -11.152  0.00  0.00      PROB  
ATOM    248  CD1 TYR P  14      17.820  20.032 -11.753  0.00  0.00      PROB  
ATOM    249  HD1 TYR P  14      18.306  20.842 -11.230  0.00  0.00      PROB  
ATOM    250  CE1 TYR P  14      17.557  20.277 -13.099  0.00  0.00      PROB  
ATOM    251  HE1 TYR P  14      17.745  21.220 -13.590  0.00  0.00      PROB  
ATOM    252  CZ  TYR P  14      17.105  19.191 -13.919  0.00  0.00      PROB  
ATOM    253  OH  TYR P  14      16.848  19.376 -15.307  0.00  0.00      PROB  
ATOM    254  HH  TYR P  14      17.293  20.160 -15.638  0.00  0.00      PROB  
ATOM    255  CD2 TYR P  14      17.120  17.689 -11.997  0.00  0.00      PROB  
ATOM    256  HD2 TYR P  14      16.956  16.694 -11.611  0.00  0.00      PROB  
ATOM    257  CE2 TYR P  14      16.955  17.937 -13.333  0.00  0.00      PROB  
ATOM    258  HE2 TYR P  14      16.669  17.137 -14.000  0.00  0.00      PROB  
ATOM    259  C   TYR P  14      19.328  18.664  -7.661  0.00  0.00      PROB  
ATOM    260  O   TYR P  14      18.630  17.956  -7.003  0.00  0.00      PROB  
ATOM    261  N   ARG P  15      20.589  18.888  -7.327  0.00  0.00      PROB  
ATOM    262  HN  ARG P  15      21.157  19.543  -7.819  0.00  0.00      PROB  
ATOM    263  CA  ARG P  15      21.261  18.382  -6.114  0.00  0.00      PROB  
ATOM    264  HA  ARG P  15      20.974  17.351  -5.969  0.00  0.00      PROB  
ATOM    265  CB  ARG P  15      22.784  18.401  -6.110  0.00  0.00      PROB  
ATOM    266  HB1 ARG P  15      23.099  17.815  -7.000  0.00  0.00      PROB  
ATOM    267  HB2 ARG P  15      23.240  17.739  -5.344  0.00  0.00      PROB  
ATOM    268  CG  ARG P  15      23.355  19.788  -6.153  0.00  0.00      PROB  
ATOM    269  HG1 ARG P  15      22.874  20.397  -5.358  0.00  0.00      PROB  
ATOM    270  HG2 ARG P  15      23.056  20.245  -7.121  0.00  0.00      PROB  
ATOM    271  CD  ARG P  15      24.897  19.822  -6.092  0.00  0.00      PROB  
ATOM    272  HD1 ARG P  15      25.364  19.183  -6.871  0.00  0.00      PROB  
ATOM    273  HD2 ARG P  15      25.204  19.549  -5.060  0.00  0.00      PROB  
ATOM    274  NE  ARG P  15      25.390  21.250  -6.255  0.00  0.00      PROB  
ATOM    275  HE  ARG P  15      24.648  21.920  -6.273  0.00  0.00      PROB  
ATOM    276  CZ  ARG P  15      26.594  21.636  -6.628  0.00  0.00      PROB  
ATOM    277  NH1 ARG P  15      27.706  20.922  -6.787  0.00  0.00      PROB  
ATOM    278 HH11 ARG P  15      27.736  19.972  -6.476  0.00  0.00      PROB  
ATOM    279 HH12 ARG P  15      28.551  21.411  -7.005  0.00  0.00      PROB  
ATOM    280  NH2 ARG P  15      26.701  22.923  -6.867  0.00  0.00      PROB  
ATOM    281 HH21 ARG P  15      25.927  23.551  -6.777  0.00  0.00      PROB  
ATOM    282 HH22 ARG P  15      27.485  23.372  -7.296  0.00  0.00      PROB  
ATOM    283  C   ARG P  15      20.655  19.011  -4.849  0.00  0.00      PROB  
ATOM    284  O   ARG P  15      20.586  18.316  -3.806  0.00  0.00      PROB  
ATOM    285  N   LYS P  16      20.253  20.281  -4.862  0.00  0.00      PROB  
ATOM    286  HN  LYS P  16      20.302  20.897  -5.645  0.00  0.00      PROB  
ATOM    287  CA  LYS P  16      19.652  21.020  -3.790  0.00  0.00      PROB  
ATOM    288  HA  LYS P  16      20.213  21.046  -2.867  0.00  0.00      PROB  
ATOM    289  CB  LYS P  16      19.309  22.438  -4.147  0.00  0.00      PROB  
ATOM    290  HB1 LYS P  16      18.796  22.363  -5.130  0.00  0.00      PROB  
ATOM    291  HB2 LYS P  16      20.221  22.873  -4.607  0.00  0.00      PROB  
ATOM    292  CG  LYS P  16      18.629  23.308  -3.152  0.00  0.00      PROB  
ATOM    293  HG1 LYS P  16      19.044  23.063  -2.150  0.00  0.00      PROB  
ATOM    294  HG2 LYS P  16      17.581  22.942  -3.211  0.00  0.00      PROB  
ATOM    295  CD  LYS P  16      18.611  24.775  -3.408  0.00  0.00      PROB  
ATOM    296  HD1 LYS P  16      19.625  25.109  -3.715  0.00  0.00      PROB  
ATOM    297  HD2 LYS P  16      18.145  25.287  -2.539  0.00  0.00      PROB  
ATOM    298  CE  LYS P  16      17.767  25.147  -4.627  0.00  0.00      PROB  
ATOM    299  HE1 LYS P  16      16.835  24.544  -4.682  0.00  0.00      PROB  
ATOM    300  HE2 LYS P  16      18.322  24.775  -5.514  0.00  0.00      PROB  
ATOM    301  NZ  LYS P  16      17.571  26.548  -4.959  0.00  0.00      PROB  
ATOM    302  HZ1 LYS P  16      18.435  27.127  -4.965  0.00  0.00      PROB  
ATOM    303  HZ2 LYS P  16      16.999  26.586  -5.826  0.00  0.00      PROB  
ATOM    304  HZ3 LYS P  16      16.972  27.026  -4.256  0.00  0.00      PROB  
ATOM    305  C   LYS P  16      18.337  20.262  -3.407  0.00  0.00      PROB  
ATOM    306  O   LYS P  16      18.105  19.877  -2.304  0.00  0.00      PROB  
ATOM    307  N   LEU P  17      17.487  19.928  -4.413  0.00  0.00      PROB  
ATOM    308  HN  LEU P  17      17.575  20.357  -5.309  0.00  0.00      PROB  
ATOM    309  CA  LEU P  17      16.323  19.148  -4.154  0.00  0.00      PROB  
ATOM    310  HA  LEU P  17      15.626  19.640  -3.492  0.00  0.00      PROB  
ATOM    311  CB  LEU P  17      15.458  19.050  -5.449  0.00  0.00      PROB  
ATOM    312  HB1 LEU P  17      16.084  18.782  -6.326  0.00  0.00      PROB  
ATOM    313  HB2 LEU P  17      15.075  20.058  -5.715  0.00  0.00      PROB  
ATOM    314  CG  LEU P  17      14.267  18.098  -5.404  0.00  0.00      PROB  
ATOM    315  HG  LEU P  17      14.621  17.151  -4.944  0.00  0.00      PROB  
ATOM    316  CD1 LEU P  17      13.126  18.676  -4.599  0.00  0.00      PROB  
ATOM    317 HD11 LEU P  17      13.451  19.119  -3.633  0.00  0.00      PROB  
ATOM    318 HD12 LEU P  17      12.535  19.331  -5.274  0.00  0.00      PROB  
ATOM    319 HD13 LEU P  17      12.436  17.809  -4.521  0.00  0.00      PROB  
ATOM    320  CD2 LEU P  17      13.778  17.698  -6.863  0.00  0.00      PROB  
ATOM    321 HD21 LEU P  17      14.637  17.592  -7.559  0.00  0.00      PROB  
ATOM    322 HD22 LEU P  17      13.194  16.761  -6.741  0.00  0.00      PROB  
ATOM    323 HD23 LEU P  17      13.389  18.626  -7.332  0.00  0.00      PROB  
ATOM    324  C   LEU P  17      16.589  17.744  -3.597  0.00  0.00      PROB  
ATOM    325  O   LEU P  17      15.926  17.374  -2.638  0.00  0.00      PROB  
ATOM    326  N   LEU P  18      17.518  17.034  -4.218  0.00  0.00      PROB  
ATOM    327  HN  LEU P  18      17.952  17.282  -5.081  0.00  0.00      PROB  
ATOM    328  CA  LEU P  18      17.768  15.680  -3.783  0.00  0.00      PROB  
ATOM    329  HA  LEU P  18      16.794  15.238  -3.638  0.00  0.00      PROB  
ATOM    330  CB  LEU P  18      18.583  14.936  -4.839  0.00  0.00      PROB  
ATOM    331  HB1 LEU P  18      19.431  15.599  -5.114  0.00  0.00      PROB  
ATOM    332  HB2 LEU P  18      18.038  14.703  -5.778  0.00  0.00      PROB  
ATOM    333  CG  LEU P  18      19.188  13.578  -4.552  0.00  0.00      PROB  
ATOM    334  HG  LEU P  18      19.895  13.664  -3.699  0.00  0.00      PROB  
ATOM    335  CD1 LEU P  18      18.040  12.581  -4.309  0.00  0.00      PROB  
ATOM    336 HD11 LEU P  18      18.219  11.528  -4.006  0.00  0.00      PROB  
ATOM    337 HD12 LEU P  18      17.548  13.044  -3.428  0.00  0.00      PROB  
ATOM    338 HD13 LEU P  18      17.260  12.602  -5.100  0.00  0.00      PROB  
ATOM    339  CD2 LEU P  18      19.947  13.155  -5.868  0.00  0.00      PROB  
ATOM    340 HD21 LEU P  18      19.267  12.627  -6.570  0.00  0.00      PROB  
ATOM    341 HD22 LEU P  18      20.408  14.020  -6.392  0.00  0.00      PROB  
ATOM    342 HD23 LEU P  18      20.750  12.477  -5.510  0.00  0.00      PROB  
ATOM    343  C   LEU P  18      18.339  15.560  -2.407  0.00  0.00      PROB  
ATOM    344  O   LEU P  18      17.949  14.724  -1.666  0.00  0.00      PROB  
ATOM    345  N   ILE P  19      19.293  16.455  -1.986  0.00  0.00      PROB  
ATOM    346  HN  ILE P  19      19.651  17.150  -2.604  0.00  0.00      PROB  
ATOM    347  CA  ILE P  19      19.767  16.481  -0.654  0.00  0.00      PROB  
ATOM    348  HA  ILE P  19      20.050  15.478  -0.372  0.00  0.00      PROB  
ATOM    349  CB  ILE P  19      21.070  17.249  -0.668  0.00  0.00      PROB  
ATOM    350  HB  ILE P  19      20.974  18.200  -1.235  0.00  0.00      PROB  
ATOM    351  CG2 ILE P  19      21.572  17.530   0.795  0.00  0.00      PROB  
ATOM    352 HG21 ILE P  19      21.760  16.586   1.348  0.00  0.00      PROB  
ATOM    353 HG22 ILE P  19      22.591  17.972   0.775  0.00  0.00      PROB  
ATOM    354 HG23 ILE P  19      20.842  18.099   1.410  0.00  0.00      PROB  
ATOM    355  CG1 ILE P  19      22.166  16.406  -1.417  0.00  0.00      PROB  
ATOM    356 HG11 ILE P  19      22.505  15.629  -0.699  0.00  0.00      PROB  
ATOM    357 HG12 ILE P  19      21.818  15.863  -2.321  0.00  0.00      PROB  
ATOM    358  CD  ILE P  19      23.281  17.388  -1.892  0.00  0.00      PROB  
ATOM    359  HD1 ILE P  19      22.907  17.967  -2.763  0.00  0.00      PROB  
ATOM    360  HD2 ILE P  19      23.593  18.020  -1.033  0.00  0.00      PROB  
ATOM    361  HD3 ILE P  19      24.124  16.776  -2.278  0.00  0.00      PROB  
ATOM    362  C   ILE P  19      18.840  16.888   0.448  0.00  0.00      PROB  
ATOM    363  O   ILE P  19      18.897  16.336   1.526  0.00  0.00      PROB  
ATOM    364  N   THR P  20      17.991  17.864   0.095  0.00  0.00      PROB  
ATOM    365  HN  THR P  20      17.993  18.351  -0.775  0.00  0.00      PROB  
ATOM    366  CA  THR P  20      16.821  18.295   0.840  0.00  0.00      PROB  
ATOM    367  HA  THR P  20      17.102  18.653   1.819  0.00  0.00      PROB  
ATOM    368  CB  THR P  20      15.891  19.321   0.048  0.00  0.00      PROB  
ATOM    369  HB  THR P  20      15.391  18.922  -0.860  0.00  0.00      PROB  
ATOM    370  OG1 THR P  20      16.681  20.474  -0.205  0.00  0.00      PROB  
ATOM    371  HG1 THR P  20      17.051  20.202  -1.048  0.00  0.00      PROB  
ATOM    372  CG2 THR P  20      14.762  19.831   0.926  0.00  0.00      PROB  
ATOM    373 HG21 THR P  20      14.288  20.656   0.352  0.00  0.00      PROB  
ATOM    374 HG22 THR P  20      14.015  19.015   1.029  0.00  0.00      PROB  
ATOM    375 HG23 THR P  20      15.062  20.096   1.962  0.00  0.00      PROB  
ATOM    376  C   THR P  20      15.788  17.179   1.118  0.00  0.00      PROB  
ATOM    377  O   THR P  20      15.352  17.017   2.298  0.00  0.00      PROB  
ATOM    378  N   ALA P  21      15.529  16.304   0.139  0.00  0.00      PROB  
ATOM    379  HN  ALA P  21      15.926  16.446  -0.764  0.00  0.00      PROB  
ATOM    380  CA  ALA P  21      14.728  15.150   0.386  0.00  0.00      PROB  
ATOM    381  HA  ALA P  21      13.826  15.445   0.901  0.00  0.00      PROB  
ATOM    382  CB  ALA P  21      14.240  14.465  -0.900  0.00  0.00      PROB  
ATOM    383  HB1 ALA P  21      13.818  13.439  -0.845  0.00  0.00      PROB  
ATOM    384  HB2 ALA P  21      13.463  15.127  -1.339  0.00  0.00      PROB  
ATOM    385  HB3 ALA P  21      15.065  14.388  -1.641  0.00  0.00      PROB  
ATOM    386  C   ALA P  21      15.420  14.123   1.275  0.00  0.00      PROB  
ATOM    387  O   ALA P  21      14.775  13.703   2.199  0.00  0.00      PROB  
ATOM    388  N   VAL P  22      16.771  13.887   1.085  0.00  0.00      PROB  
ATOM    389  HN  VAL P  22      17.250  14.245   0.287  0.00  0.00      PROB  
ATOM    390  CA  VAL P  22      17.545  13.094   1.976  0.00  0.00      PROB  
ATOM    391  HA  VAL P  22      17.013  12.154   1.972  0.00  0.00      PROB  
ATOM    392  CB  VAL P  22      18.932  12.848   1.404  0.00  0.00      PROB  
ATOM    393  HB  VAL P  22      19.287  13.754   0.868  0.00  0.00      PROB  
ATOM    394  CG1 VAL P  22      19.991  12.446   2.400  0.00  0.00      PROB  
ATOM    395 HG11 VAL P  22      19.614  11.649   3.076  0.00  0.00      PROB  
ATOM    396 HG12 VAL P  22      20.858  12.035   1.840  0.00  0.00      PROB  
ATOM    397 HG13 VAL P  22      20.271  13.406   2.884  0.00  0.00      PROB  
ATOM    398  CG2 VAL P  22      18.749  11.826   0.309  0.00  0.00      PROB  
ATOM    399 HG21 VAL P  22      18.323  10.912   0.778  0.00  0.00      PROB  
ATOM    400 HG22 VAL P  22      17.969  12.181  -0.397  0.00  0.00      PROB  
ATOM    401 HG23 VAL P  22      19.715  11.570  -0.176  0.00  0.00      PROB  
ATOM    402  C   VAL P  22      17.541  13.589   3.387  0.00  0.00      PROB  
ATOM    403  O   VAL P  22      17.175  12.885   4.309  0.00  0.00      PROB  
ATOM    404  N   LEU P  23      17.768  14.957   3.652  0.00  0.00      PROB  
ATOM    405  HN  LEU P  23      17.831  15.590   2.885  0.00  0.00      PROB  
ATOM    406  CA  LEU P  23      17.887  15.609   4.911  0.00  0.00      PROB  
ATOM    407  HA  LEU P  23      18.549  14.963   5.469  0.00  0.00      PROB  
ATOM    408  CB  LEU P  23      18.430  17.059   4.569  0.00  0.00      PROB  
ATOM    409  HB1 LEU P  23      17.794  17.355   3.708  0.00  0.00      PROB  
ATOM    410  HB2 LEU P  23      19.465  16.967   4.177  0.00  0.00      PROB  
ATOM    411  CG  LEU P  23      18.360  18.098   5.766  0.00  0.00      PROB  
ATOM    412  HG  LEU P  23      17.312  18.145   6.133  0.00  0.00      PROB  
ATOM    413  CD1 LEU P  23      19.312  17.684   6.897  0.00  0.00      PROB  
ATOM    414 HD11 LEU P  23      20.320  17.560   6.446  0.00  0.00      PROB  
ATOM    415 HD12 LEU P  23      19.187  18.449   7.693  0.00  0.00      PROB  
ATOM    416 HD13 LEU P  23      18.937  16.801   7.457  0.00  0.00      PROB  
ATOM    417  CD2 LEU P  23      18.745  19.477   5.190  0.00  0.00      PROB  
ATOM    418 HD21 LEU P  23      19.585  19.390   4.469  0.00  0.00      PROB  
ATOM    419 HD22 LEU P  23      17.877  19.868   4.618  0.00  0.00      PROB  
ATOM    420 HD23 LEU P  23      19.195  20.159   5.944  0.00  0.00      PROB  
ATOM    421  C   LEU P  23      16.484  15.491   5.661  0.00  0.00      PROB  
ATOM    422  O   LEU P  23      16.308  15.232   6.859  0.00  0.00      PROB  
ATOM    423  N   LEU P  24      15.362  15.782   4.905  0.00  0.00      PROB  
ATOM    424  HN  LEU P  24      15.367  16.096   3.959  0.00  0.00      PROB  
ATOM    425  CA  LEU P  24      13.998  15.627   5.474  0.00  0.00      PROB  
ATOM    426  HA  LEU P  24      13.950  16.169   6.407  0.00  0.00      PROB  
ATOM    427  CB  LEU P  24      12.926  16.289   4.578  0.00  0.00      PROB  
ATOM    428  HB1 LEU P  24      11.878  16.029   4.838  0.00  0.00      PROB  
ATOM    429  HB2 LEU P  24      13.107  15.896   3.555  0.00  0.00      PROB  
ATOM    430  CG  LEU P  24      12.977  17.809   4.554  0.00  0.00      PROB  
ATOM    431  HG  LEU P  24      14.022  18.156   4.402  0.00  0.00      PROB  
ATOM    432  CD1 LEU P  24      11.993  18.105   3.410  0.00  0.00      PROB  
ATOM    433 HD11 LEU P  24      12.496  18.049   2.420  0.00  0.00      PROB  
ATOM    434 HD12 LEU P  24      11.126  17.411   3.443  0.00  0.00      PROB  
ATOM    435 HD13 LEU P  24      11.563  19.127   3.471  0.00  0.00      PROB  
ATOM    436  CD2 LEU P  24      12.527  18.378   5.891  0.00  0.00      PROB  
ATOM    437 HD21 LEU P  24      13.371  18.333   6.613  0.00  0.00      PROB  
ATOM    438 HD22 LEU P  24      12.100  19.403   5.858  0.00  0.00      PROB  
ATOM    439 HD23 LEU P  24      11.729  17.741   6.328  0.00  0.00      PROB  
ATOM    440  C   LEU P  24      13.585  14.216   5.885  0.00  0.00      PROB  
ATOM    441  O   LEU P  24      12.889  13.942   6.844  0.00  0.00      PROB  
ATOM    442  N   LEU P  25      13.954  13.210   5.051  0.00  0.00      PROB  
ATOM    443  HN  LEU P  25      14.317  13.449   4.153  0.00  0.00      PROB  
ATOM    444  CA  LEU P  25      13.797  11.806   5.256  0.00  0.00      PROB  
ATOM    445  HA  LEU P  25      12.745  11.576   5.342  0.00  0.00      PROB  
ATOM    446  CB  LEU P  25      14.357  11.002   3.965  0.00  0.00      PROB  
ATOM    447  HB1 LEU P  25      15.349  11.437   3.718  0.00  0.00      PROB  
ATOM    448  HB2 LEU P  25      13.679  11.362   3.161  0.00  0.00      PROB  
ATOM    449  CG  LEU P  25      14.522   9.506   4.019  0.00  0.00      PROB  
ATOM    450  HG  LEU P  25      15.450   9.279   4.587  0.00  0.00      PROB  
ATOM    451  CD1 LEU P  25      13.260   8.858   4.568  0.00  0.00      PROB  
ATOM    452 HD11 LEU P  25      13.086   9.159   5.623  0.00  0.00      PROB  
ATOM    453 HD12 LEU P  25      12.448   9.111   3.853  0.00  0.00      PROB  
ATOM    454 HD13 LEU P  25      13.538   7.782   4.551  0.00  0.00      PROB  
ATOM    455  CD2 LEU P  25      14.789   8.851   2.635  0.00  0.00      PROB  
ATOM    456 HD21 LEU P  25      15.245   7.859   2.841  0.00  0.00      PROB  
ATOM    457 HD22 LEU P  25      13.916   8.840   1.947  0.00  0.00      PROB  
ATOM    458 HD23 LEU P  25      15.561   9.463   2.121  0.00  0.00      PROB  
ATOM    459  C   LEU P  25      14.537  11.326   6.553  0.00  0.00      PROB  
ATOM    460  O   LEU P  25      13.943  10.586   7.287  0.00  0.00      PROB  
ATOM    461  N   THR P  26      15.786  11.729   6.793  0.00  0.00      PROB  
ATOM    462  HN  THR P  26      16.148  12.273   6.040  0.00  0.00      PROB  
ATOM    463  CA  THR P  26      16.513  11.436   7.978  0.00  0.00      PROB  
ATOM    464  HA  THR P  26      16.463  10.362   8.081  0.00  0.00      PROB  
ATOM    465  CB  THR P  26      17.965  11.827   7.831  0.00  0.00      PROB  
ATOM    466  HB  THR P  26      18.081  12.930   7.895  0.00  0.00      PROB  
ATOM    467  OG1 THR P  26      18.484  11.296   6.580  0.00  0.00      PROB  
ATOM    468  HG1 THR P  26      18.191  11.848   5.851  0.00  0.00      PROB  
ATOM    469  CG2 THR P  26      18.892  11.208   8.901  0.00  0.00      PROB  
ATOM    470 HG21 THR P  26      18.921  11.769   9.860  0.00  0.00      PROB  
ATOM    471 HG22 THR P  26      18.571  10.150   9.009  0.00  0.00      PROB  
ATOM    472 HG23 THR P  26      19.896  11.046   8.454  0.00  0.00      PROB  
ATOM    473  C   THR P  26      15.877  11.861   9.288  0.00  0.00      PROB  
ATOM    474  O   THR P  26      15.883  11.105  10.287  0.00  0.00      PROB  
ATOM    475  N   VAL P  27      15.250  12.978   9.164  0.00  0.00      PROB  
ATOM    476  HN  VAL P  27      15.296  13.463   8.294  0.00  0.00      PROB  
ATOM    477  CA  VAL P  27      14.459  13.498  10.303  0.00  0.00      PROB  
ATOM    478  HA  VAL P  27      14.925  13.192  11.228  0.00  0.00      PROB  
ATOM    479  CB  VAL P  27      14.200  14.983  10.045  0.00  0.00      PROB  
ATOM    480  HB  VAL P  27      13.829  15.134   9.008  0.00  0.00      PROB  
ATOM    481  CG1 VAL P  27      13.152  15.560  11.060  0.00  0.00      PROB  
ATOM    482 HG11 VAL P  27      13.381  15.201  12.086  0.00  0.00      PROB  
ATOM    483 HG12 VAL P  27      13.167  16.658  10.891  0.00  0.00      PROB  
ATOM    484 HG13 VAL P  27      12.117  15.232  10.826  0.00  0.00      PROB  
ATOM    485  CG2 VAL P  27      15.521  15.714  10.196  0.00  0.00      PROB  
ATOM    486 HG21 VAL P  27      16.349  15.195   9.668  0.00  0.00      PROB  
ATOM    487 HG22 VAL P  27      15.322  16.733   9.800  0.00  0.00      PROB  
ATOM    488 HG23 VAL P  27      15.819  15.806  11.262  0.00  0.00      PROB  
ATOM    489  C   VAL P  27      13.066  12.763  10.473  0.00  0.00      PROB  
ATOM    490  O   VAL P  27      12.631  12.421  11.613  0.00  0.00      PROB  
ATOM    491  N   ALA P  28      12.366  12.487   9.375  0.00  0.00      PROB  
ATOM    492  HN  ALA P  28      12.754  12.648   8.470  0.00  0.00      PROB  
ATOM    493  CA  ALA P  28      11.187  11.581   9.444  0.00  0.00      PROB  
ATOM    494  HA  ALA P  28      10.468  12.081  10.076  0.00  0.00      PROB  
ATOM    495  CB  ALA P  28      10.651  11.333   7.993  0.00  0.00      PROB  
ATOM    496  HB1 ALA P  28       9.649  10.853   7.973  0.00  0.00      PROB  
ATOM    497  HB2 ALA P  28      10.648  12.315   7.475  0.00  0.00      PROB  
ATOM    498  HB3 ALA P  28      11.259  10.606   7.413  0.00  0.00      PROB  
ATOM    499  C   ALA P  28      11.419  10.260  10.186  0.00  0.00      PROB  
ATOM    500  O   ALA P  28      10.648   9.902  11.133  0.00  0.00      PROB  
ATOM    501  N   VAL P  29      12.445   9.546   9.847  0.00  0.00      PROB  
ATOM    502  HN  VAL P  29      13.041   9.837   9.103  0.00  0.00      PROB  
ATOM    503  CA  VAL P  29      12.902   8.242  10.371  0.00  0.00      PROB  
ATOM    504  HA  VAL P  29      12.137   7.480  10.383  0.00  0.00      PROB  
ATOM    505  CB  VAL P  29      14.018   7.731   9.504  0.00  0.00      PROB  
ATOM    506  HB  VAL P  29      14.689   8.594   9.308  0.00  0.00      PROB  
ATOM    507  CG1 VAL P  29      14.912   6.683  10.118  0.00  0.00      PROB  
ATOM    508 HG11 VAL P  29      15.577   7.132  10.886  0.00  0.00      PROB  
ATOM    509 HG12 VAL P  29      14.310   5.903  10.630  0.00  0.00      PROB  
ATOM    510 HG13 VAL P  29      15.587   6.169   9.402  0.00  0.00      PROB  
ATOM    511  CG2 VAL P  29      13.433   7.290   8.165  0.00  0.00      PROB  
ATOM    512 HG21 VAL P  29      12.581   6.587   8.286  0.00  0.00      PROB  
ATOM    513 HG22 VAL P  29      13.146   8.142   7.512  0.00  0.00      PROB  
ATOM    514 HG23 VAL P  29      14.287   6.789   7.662  0.00  0.00      PROB  
ATOM    515  C   VAL P  29      13.220   8.311  11.862  0.00  0.00      PROB  
ATOM    516  O   VAL P  29      12.832   7.482  12.631  0.00  0.00      PROB  
ATOM    517  N   GLY P  30      14.049   9.323  12.256  0.00  0.00      PROB  
ATOM    518  HN  GLY P  30      14.303  10.001  11.570  0.00  0.00      PROB  
ATOM    519  CA  GLY P  30      14.526   9.542  13.582  0.00  0.00      PROB  
ATOM    520  HA1 GLY P  30      15.157  10.418  13.580  0.00  0.00      PROB  
ATOM    521  HA2 GLY P  30      15.085   8.677  13.909  0.00  0.00      PROB  
ATOM    522  C   GLY P  30      13.349   9.921  14.533  0.00  0.00      PROB  
ATOM    523  O   GLY P  30      13.269   9.451  15.673  0.00  0.00      PROB  
ATOM    524  N   ALA P  31      12.365  10.715  14.112  0.00  0.00      PROB  
ATOM    525  HN  ALA P  31      12.420  11.224  13.256  0.00  0.00      PROB  
ATOM    526  CA  ALA P  31      11.067  10.887  14.828  0.00  0.00      PROB  
ATOM    527  HA  ALA P  31      11.266  11.232  15.832  0.00  0.00      PROB  
ATOM    528  CB  ALA P  31      10.195  11.949  14.112  0.00  0.00      PROB  
ATOM    529  HB1 ALA P  31      10.717  12.929  14.101  0.00  0.00      PROB  
ATOM    530  HB2 ALA P  31       9.952  11.659  13.067  0.00  0.00      PROB  
ATOM    531  HB3 ALA P  31       9.313  12.150  14.757  0.00  0.00      PROB  
ATOM    532  C   ALA P  31      10.315   9.572  14.794  0.00  0.00      PROB  
ATOM    533  O   ALA P  31       9.852   9.122  15.877  0.00  0.00      PROB  
ATOM    534  N   GLU P  32      10.254   8.864  13.661  0.00  0.00      PROB  
ATOM    535  HN  GLU P  32      10.580   9.337  12.846  0.00  0.00      PROB  
ATOM    536  CA  GLU P  32       9.443   7.656  13.492  0.00  0.00      PROB  
ATOM    537  HA  GLU P  32       8.427   7.906  13.761  0.00  0.00      PROB  
ATOM    538  CB  GLU P  32       9.423   7.093  12.120  0.00  0.00      PROB  
ATOM    539  HB1 GLU P  32      10.445   6.757  11.842  0.00  0.00      PROB  
ATOM    540  HB2 GLU P  32       9.189   7.891  11.383  0.00  0.00      PROB  
ATOM    541  CG  GLU P  32       8.432   5.965  11.867  0.00  0.00      PROB  
ATOM    542  HG1 GLU P  32       7.449   6.289  12.271  0.00  0.00      PROB  
ATOM    543  HG2 GLU P  32       8.570   5.108  12.561  0.00  0.00      PROB  
ATOM    544  CD  GLU P  32       8.219   5.555  10.474  0.00  0.00      PROB  
ATOM    545  OE1 GLU P  32       8.458   4.367  10.196  0.00  0.00      PROB  
ATOM    546  OE2 GLU P  32       7.690   6.322   9.685  0.00  0.00      PROB  
ATOM    547  C   GLU P  32       9.795   6.521  14.454  0.00  0.00      PROB  
ATOM    548  O   GLU P  32       8.971   5.831  15.098  0.00  0.00      PROB  
ATOM    549  N   LEU P  33      11.071   6.391  14.643  0.00  0.00      PROB  
ATOM    550  HN  LEU P  33      11.735   6.956  14.160  0.00  0.00      PROB  
ATOM    551  CA  LEU P  33      11.596   5.288  15.493  0.00  0.00      PROB  
ATOM    552  HA  LEU P  33      10.823   4.538  15.420  0.00  0.00      PROB  
ATOM    553  CB  LEU P  33      12.984   4.748  14.939  0.00  0.00      PROB  
ATOM    554  HB1 LEU P  33      13.425   4.088  15.717  0.00  0.00      PROB  
ATOM    555  HB2 LEU P  33      13.436   5.760  15.003  0.00  0.00      PROB  
ATOM    556  CG  LEU P  33      12.817   4.190  13.491  0.00  0.00      PROB  
ATOM    557  HG  LEU P  33      12.163   4.931  12.984  0.00  0.00      PROB  
ATOM    558  CD1 LEU P  33      14.239   4.046  12.775  0.00  0.00      PROB  
ATOM    559 HD11 LEU P  33      14.689   3.196  13.332  0.00  0.00      PROB  
ATOM    560 HD12 LEU P  33      14.203   3.934  11.671  0.00  0.00      PROB  
ATOM    561 HD13 LEU P  33      14.832   4.969  12.950  0.00  0.00      PROB  
ATOM    562  CD2 LEU P  33      12.059   2.794  13.428  0.00  0.00      PROB  
ATOM    563 HD21 LEU P  33      12.497   2.141  14.214  0.00  0.00      PROB  
ATOM    564 HD22 LEU P  33      10.968   2.856  13.630  0.00  0.00      PROB  
ATOM    565 HD23 LEU P  33      12.281   2.353  12.433  0.00  0.00      PROB  
ATOM    566  C   LEU P  33      11.765   5.697  16.908  0.00  0.00      PROB  
ATOM    567  O   LEU P  33      12.065   4.958  17.800  0.00  0.00      PROB  
ATOM    568  N   THR P  34      11.546   6.959  17.282  0.00  0.00      PROB  
ATOM    569  HN  THR P  34      11.386   7.717  16.655  0.00  0.00      PROB  
ATOM    570  CA  THR P  34      11.545   7.464  18.642  0.00  0.00      PROB  
ATOM    571  HA  THR P  34      12.479   7.224  19.128  0.00  0.00      PROB  
ATOM    572  CB  THR P  34      11.450   8.929  18.835  0.00  0.00      PROB  
ATOM    573  HB  THR P  34      10.667   9.419  18.218  0.00  0.00      PROB  
ATOM    574  OG1 THR P  34      12.707   9.554  18.489  0.00  0.00      PROB  
ATOM    575  HG1 THR P  34      12.891   9.452  17.553  0.00  0.00      PROB  
ATOM    576  CG2 THR P  34      11.137   9.308  20.325  0.00  0.00      PROB  
ATOM    577 HG21 THR P  34      11.963   8.796  20.865  0.00  0.00      PROB  
ATOM    578 HG22 THR P  34      11.265  10.397  20.504  0.00  0.00      PROB  
ATOM    579 HG23 THR P  34      10.094   9.065  20.620  0.00  0.00      PROB  
ATOM    580  C   THR P  34      10.329   6.890  19.419  0.00  0.00      PROB  
ATOM    581  O   THR P  34      10.481   6.603  20.643  0.00  0.00      PROB  
ATOM    582  N   GLY P  35       9.140   6.621  18.779  0.00  0.00      PROB  
ATOM    583  HN  GLY P  35       9.042   6.781  17.799  0.00  0.00      PROB  
ATOM    584  CA  GLY P  35       7.938   6.155  19.451  0.00  0.00      PROB  
ATOM    585  HA1 GLY P  35       7.348   5.863  18.595  0.00  0.00      PROB  
ATOM    586  HA2 GLY P  35       7.492   6.969  20.003  0.00  0.00      PROB  
ATOM    587  C   GLY P  35       8.021   4.906  20.380  0.00  0.00      PROB  
ATOM    588  O   GLY P  35       7.528   4.962  21.514  0.00  0.00      PROB  
ATOM    589  N   PRO P  36       8.659   3.754  20.097  0.00  0.00      PROB  
ATOM    590  CD  PRO P  36       8.874   3.324  18.727  0.00  0.00      PROB  
ATOM    591  HD1 PRO P  36       8.034   3.406  18.004  0.00  0.00      PROB  
ATOM    592  HD2 PRO P  36       9.737   3.862  18.280  0.00  0.00      PROB  
ATOM    593  CA  PRO P  36       9.049   2.813  21.077  0.00  0.00      PROB  
ATOM    594  HA  PRO P  36       8.102   2.389  21.376  0.00  0.00      PROB  
ATOM    595  CB  PRO P  36      10.006   1.896  20.258  0.00  0.00      PROB  
ATOM    596  HB1 PRO P  36       9.924   0.879  20.697  0.00  0.00      PROB  
ATOM    597  HB2 PRO P  36      11.022   2.303  20.071  0.00  0.00      PROB  
ATOM    598  CG  PRO P  36       9.180   1.856  18.892  0.00  0.00      PROB  
ATOM    599  HG1 PRO P  36       8.251   1.285  19.103  0.00  0.00      PROB  
ATOM    600  HG2 PRO P  36       9.781   1.573  18.002  0.00  0.00      PROB  
ATOM    601  C   PRO P  36       9.826   3.300  22.354  0.00  0.00      PROB  
ATOM    602  O   PRO P  36       9.820   2.661  23.372  0.00  0.00      PROB  
ATOM    603  N   PHE P  37      10.642   4.345  22.289  0.00  0.00      PROB  
ATOM    604  HN  PHE P  37      10.814   4.817  21.427  0.00  0.00      PROB  
ATOM    605  CA  PHE P  37      11.325   4.934  23.455  0.00  0.00      PROB  
ATOM    606  HA  PHE P  37      11.809   4.118  23.971  0.00  0.00      PROB  
ATOM    607  CB  PHE P  37      12.559   5.948  23.209  0.00  0.00      PROB  
ATOM    608  HB1 PHE P  37      12.812   6.436  24.175  0.00  0.00      PROB  
ATOM    609  HB2 PHE P  37      12.283   6.717  22.457  0.00  0.00      PROB  
ATOM    610  CG  PHE P  37      13.807   5.287  22.714  0.00  0.00      PROB  
ATOM    611  CD1 PHE P  37      14.853   5.255  23.605  0.00  0.00      PROB  
ATOM    612  HD1 PHE P  37      14.626   5.440  24.645  0.00  0.00      PROB  
ATOM    613  CE1 PHE P  37      16.112   4.718  23.343  0.00  0.00      PROB  
ATOM    614  HE1 PHE P  37      16.795   4.635  24.175  0.00  0.00      PROB  
ATOM    615  CZ  PHE P  37      16.341   4.177  22.024  0.00  0.00      PROB  
ATOM    616  HZ  PHE P  37      17.290   3.724  21.778  0.00  0.00      PROB  
ATOM    617  CD2 PHE P  37      14.064   4.896  21.406  0.00  0.00      PROB  
ATOM    618  HD2 PHE P  37      13.234   4.875  20.716  0.00  0.00      PROB  
ATOM    619  CE2 PHE P  37      15.291   4.335  21.067  0.00  0.00      PROB  
ATOM    620  HE2 PHE P  37      15.431   3.898  20.089  0.00  0.00      PROB  
ATOM    621  C   PHE P  37      10.471   5.755  24.405  0.00  0.00      PROB  
ATOM    622  O   PHE P  37      10.649   5.858  25.593  0.00  0.00      PROB  
ATOM    623  N   ILE P  38       9.390   6.298  23.900  0.00  0.00      PROB  
ATOM    624  HN  ILE P  38       9.203   6.311  22.921  0.00  0.00      PROB  
ATOM    625  CA  ILE P  38       8.326   6.942  24.634  0.00  0.00      PROB  
ATOM    626  HA  ILE P  38       8.721   7.588  25.405  0.00  0.00      PROB  
ATOM    627  CB  ILE P  38       7.502   7.844  23.667  0.00  0.00      PROB  
ATOM    628  HB  ILE P  38       6.699   7.180  23.281  0.00  0.00      PROB  
ATOM    629  CG2 ILE P  38       6.617   8.800  24.393  0.00  0.00      PROB  
ATOM    630 HG21 ILE P  38       6.091   8.315  25.242  0.00  0.00      PROB  
ATOM    631 HG22 ILE P  38       7.217   9.562  24.935  0.00  0.00      PROB  
ATOM    632 HG23 ILE P  38       5.863   9.286  23.738  0.00  0.00      PROB  
ATOM    633  CG1 ILE P  38       8.371   8.604  22.690  0.00  0.00      PROB  
ATOM    634 HG11 ILE P  38       9.346   8.896  23.136  0.00  0.00      PROB  
ATOM    635 HG12 ILE P  38       8.683   7.934  21.860  0.00  0.00      PROB  
ATOM    636  CD  ILE P  38       7.752   9.863  22.097  0.00  0.00      PROB  
ATOM    637  HD1 ILE P  38       6.747   9.724  21.646  0.00  0.00      PROB  
ATOM    638  HD2 ILE P  38       7.628  10.610  22.910  0.00  0.00      PROB  
ATOM    639  HD3 ILE P  38       8.334  10.275  21.246  0.00  0.00      PROB  
ATOM    640  C   ILE P  38       7.389   5.882  25.166  0.00  0.00      PROB  
ATOM    641  O   ILE P  38       7.066   5.954  26.365  0.00  0.00      PROB  
ATOM    642  N   GLY P  39       7.065   4.784  24.371  0.00  0.00      PROB  
ATOM    643  HN  GLY P  39       7.330   4.877  23.414  0.00  0.00      PROB  
ATOM    644  CA  GLY P  39       6.399   3.543  24.741  0.00  0.00      PROB  
ATOM    645  HA1 GLY P  39       6.279   2.938  23.855  0.00  0.00      PROB  
ATOM    646  HA2 GLY P  39       5.378   3.759  25.019  0.00  0.00      PROB  
ATOM    647  C   GLY P  39       7.145   2.803  25.865  0.00  0.00      PROB  
ATOM    648  O   GLY P  39       6.506   2.513  26.853  0.00  0.00      PROB  
ATOM    649  N   LYS P  40       8.475   2.607  25.729  0.00  0.00      PROB  
ATOM    650  HN  LYS P  40       8.843   2.798  24.822  0.00  0.00      PROB  
ATOM    651  CA  LYS P  40       9.425   2.225  26.873  0.00  0.00      PROB  
ATOM    652  HA  LYS P  40       9.217   1.246  27.281  0.00  0.00      PROB  
ATOM    653  CB  LYS P  40      10.922   2.203  26.319  0.00  0.00      PROB  
ATOM    654  HB1 LYS P  40      10.996   3.207  25.848  0.00  0.00      PROB  
ATOM    655  HB2 LYS P  40      11.047   1.470  25.493  0.00  0.00      PROB  
ATOM    656  CG  LYS P  40      12.035   2.078  27.310  0.00  0.00      PROB  
ATOM    657  HG1 LYS P  40      11.746   1.202  27.929  0.00  0.00      PROB  
ATOM    658  HG2 LYS P  40      12.005   2.900  28.056  0.00  0.00      PROB  
ATOM    659  CD  LYS P  40      13.455   2.099  26.692  0.00  0.00      PROB  
ATOM    660  HD1 LYS P  40      13.625   2.913  25.955  0.00  0.00      PROB  
ATOM    661  HD2 LYS P  40      13.577   1.265  25.968  0.00  0.00      PROB  
ATOM    662  CE  LYS P  40      14.549   2.056  27.674  0.00  0.00      PROB  
ATOM    663  HE1 LYS P  40      15.557   2.081  27.208  0.00  0.00      PROB  
ATOM    664  HE2 LYS P  40      14.396   1.136  28.278  0.00  0.00      PROB  
ATOM    665  NZ  LYS P  40      14.452   3.240  28.477  0.00  0.00      PROB  
ATOM    666  HZ1 LYS P  40      15.094   3.911  28.008  0.00  0.00      PROB  
ATOM    667  HZ2 LYS P  40      13.568   3.788  28.480  0.00  0.00      PROB  
ATOM    668  HZ3 LYS P  40      14.789   3.059  29.444  0.00  0.00      PROB  
ATOM    669  C   LYS P  40       9.313   2.973  28.209  0.00  0.00      PROB  
ATOM    670  O   LYS P  40       9.422   2.436  29.324  0.00  0.00      PROB  
ATOM    671  N   LYS P  41       9.246   4.367  28.073  0.00  0.00      PROB  
ATOM    672  HN  LYS P  41       9.252   4.728  27.144  0.00  0.00      PROB  
ATOM    673  CA  LYS P  41       9.142   5.391  29.072  0.00  0.00      PROB  
ATOM    674  HA  LYS P  41       9.921   5.266  29.809  0.00  0.00      PROB  
ATOM    675  CB  LYS P  41       9.439   6.821  28.522  0.00  0.00      PROB  
ATOM    676  HB1 LYS P  41       8.589   6.964  27.820  0.00  0.00      PROB  
ATOM    677  HB2 LYS P  41      10.361   6.879  27.904  0.00  0.00      PROB  
ATOM    678  CG  LYS P  41       9.472   7.956  29.596  0.00  0.00      PROB  
ATOM    679  HG1 LYS P  41       8.506   8.049  30.135  0.00  0.00      PROB  
ATOM    680  HG2 LYS P  41       9.598   8.945  29.105  0.00  0.00      PROB  
ATOM    681  CD  LYS P  41      10.633   7.965  30.605  0.00  0.00      PROB  
ATOM    682  HD1 LYS P  41      10.311   7.288  31.425  0.00  0.00      PROB  
ATOM    683  HD2 LYS P  41      10.715   8.960  31.092  0.00  0.00      PROB  
ATOM    684  CE  LYS P  41      12.020   7.527  30.127  0.00  0.00      PROB  
ATOM    685  HE1 LYS P  41      12.438   8.059  29.246  0.00  0.00      PROB  
ATOM    686  HE2 LYS P  41      12.026   6.427  29.969  0.00  0.00      PROB  
ATOM    687  NZ  LYS P  41      12.914   7.705  31.293  0.00  0.00      PROB  
ATOM    688  HZ1 LYS P  41      13.916   7.456  31.171  0.00  0.00      PROB  
ATOM    689  HZ2 LYS P  41      12.877   8.681  31.649  0.00  0.00      PROB  
ATOM    690  HZ3 LYS P  41      12.478   7.114  32.029  0.00  0.00      PROB  
ATOM    691  C   LYS P  41       7.903   5.326  29.954  0.00  0.00      PROB  
ATOM    692  O   LYS P  41       7.969   5.511  31.152  0.00  0.00      PROB  
ATOM    693  N   MET P  42       6.684   5.133  29.343  0.00  0.00      PROB  
ATOM    694  HN  MET P  42       6.731   5.003  28.356  0.00  0.00      PROB  
ATOM    695  CA  MET P  42       5.415   4.935  30.024  0.00  0.00      PROB  
ATOM    696  HA  MET P  42       5.343   5.841  30.607  0.00  0.00      PROB  
ATOM    697  CB  MET P  42       4.195   4.777  29.153  0.00  0.00      PROB  
ATOM    698  HB1 MET P  42       3.323   4.565  29.808  0.00  0.00      PROB  
ATOM    699  HB2 MET P  42       4.302   3.880  28.507  0.00  0.00      PROB  
ATOM    700  CG  MET P  42       3.792   6.051  28.372  0.00  0.00      PROB  
ATOM    701  HG1 MET P  42       4.514   6.215  27.544  0.00  0.00      PROB  
ATOM    702  HG2 MET P  42       3.888   6.973  28.985  0.00  0.00      PROB  
ATOM    703  SD  MET P  42       2.048   6.012  27.708  0.00  0.00      PROB  
ATOM    704  CE  MET P  42       2.134   6.980  26.274  0.00  0.00      PROB  
ATOM    705  HE1 MET P  42       1.952   8.014  26.639  0.00  0.00      PROB  
ATOM    706  HE2 MET P  42       3.052   6.896  25.655  0.00  0.00      PROB  
ATOM    707  HE3 MET P  42       1.256   6.647  25.680  0.00  0.00      PROB  
ATOM    708  C   MET P  42       5.515   3.735  30.994  0.00  0.00      PROB  
ATOM    709  O   MET P  42       5.035   3.812  32.117  0.00  0.00      PROB  
ATOM    710  N   ILE P  43       5.998   2.578  30.463  0.00  0.00      PROB  
ATOM    711  HN  ILE P  43       6.153   2.552  29.478  0.00  0.00      PROB  
ATOM    712  CA  ILE P  43       6.160   1.297  31.102  0.00  0.00      PROB  
ATOM    713  HA  ILE P  43       5.196   1.025  31.506  0.00  0.00      PROB  
ATOM    714  CB  ILE P  43       6.625   0.208  30.172  0.00  0.00      PROB  
ATOM    715  HB  ILE P  43       7.430   0.546  29.485  0.00  0.00      PROB  
ATOM    716  CG2 ILE P  43       7.048  -1.093  30.846  0.00  0.00      PROB  
ATOM    717 HG21 ILE P  43       7.248  -1.934  30.147  0.00  0.00      PROB  
ATOM    718 HG22 ILE P  43       8.017  -0.894  31.351  0.00  0.00      PROB  
ATOM    719 HG23 ILE P  43       6.386  -1.454  31.662  0.00  0.00      PROB  
ATOM    720  CG1 ILE P  43       5.512  -0.197  29.137  0.00  0.00      PROB  
ATOM    721 HG11 ILE P  43       5.013   0.752  28.847  0.00  0.00      PROB  
ATOM    722 HG12 ILE P  43       4.833  -0.953  29.586  0.00  0.00      PROB  
ATOM    723  CD  ILE P  43       6.002  -0.820  27.886  0.00  0.00      PROB  
ATOM    724  HD1 ILE P  43       6.762  -0.285  27.277  0.00  0.00      PROB  
ATOM    725  HD2 ILE P  43       6.526  -1.770  28.125  0.00  0.00      PROB  
ATOM    726  HD3 ILE P  43       5.188  -1.104  27.185  0.00  0.00      PROB  
ATOM    727  C   ILE P  43       7.093   1.398  32.263  0.00  0.00      PROB  
ATOM    728  O   ILE P  43       6.755   1.150  33.437  0.00  0.00      PROB  
ATOM    729  N   ASP P  44       8.373   1.952  32.076  0.00  0.00      PROB  
ATOM    730  HN  ASP P  44       8.712   2.038  31.142  0.00  0.00      PROB  
ATOM    731  CA  ASP P  44       9.369   2.168  33.143  0.00  0.00      PROB  
ATOM    732  HA  ASP P  44       9.409   1.267  33.738  0.00  0.00      PROB  
ATOM    733  CB  ASP P  44      10.768   2.354  32.534  0.00  0.00      PROB  
ATOM    734  HB1 ASP P  44      10.606   3.298  31.971  0.00  0.00      PROB  
ATOM    735  HB2 ASP P  44      11.083   1.483  31.920  0.00  0.00      PROB  
ATOM    736  CG  ASP P  44      11.928   2.461  33.487  0.00  0.00      PROB  
ATOM    737  OD1 ASP P  44      12.080   1.583  34.322  0.00  0.00      PROB  
ATOM    738  OD2 ASP P  44      12.591   3.525  33.455  0.00  0.00      PROB  
ATOM    739  C   ASP P  44       9.051   3.283  34.193  0.00  0.00      PROB  
ATOM    740  O   ASP P  44       9.255   3.105  35.399  0.00  0.00      PROB  
ATOM    741  N   ASP P  45       8.468   4.490  33.788  0.00  0.00      PROB  
ATOM    742  HN  ASP P  45       8.083   4.683  32.889  0.00  0.00      PROB  
ATOM    743  CA  ASP P  45       8.258   5.562  34.739  0.00  0.00      PROB  
ATOM    744  HA  ASP P  45       8.989   5.438  35.524  0.00  0.00      PROB  
ATOM    745  CB  ASP P  45       8.365   6.966  34.076  0.00  0.00      PROB  
ATOM    746  HB1 ASP P  45       7.429   7.337  33.606  0.00  0.00      PROB  
ATOM    747  HB2 ASP P  45       9.177   7.003  33.320  0.00  0.00      PROB  
ATOM    748  CG  ASP P  45       8.679   8.040  35.122  0.00  0.00      PROB  
ATOM    749  OD1 ASP P  45       8.700   7.714  36.339  0.00  0.00      PROB  
ATOM    750  OD2 ASP P  45       9.014   9.195  34.739  0.00  0.00      PROB  
ATOM    751  C   ASP P  45       6.928   5.405  35.484  0.00  0.00      PROB  
ATOM    752  O   ASP P  45       6.809   5.639  36.682  0.00  0.00      PROB  
ATOM    753  N   HSD P  46       5.838   5.022  34.763  0.00  0.00      PROB  
ATOM    754  HN  HSD P  46       5.875   4.727  33.811  0.00  0.00      PROB  
ATOM    755  CA  HSD P  46       4.588   5.047  35.485  0.00  0.00      PROB  
ATOM    756  HA  HSD P  46       4.651   5.660  36.372  0.00  0.00      PROB  
ATOM    757  CB  HSD P  46       3.511   5.878  34.669  0.00  0.00      PROB  
ATOM    758  HB1 HSD P  46       2.692   5.906  35.418  0.00  0.00      PROB  
ATOM    759  HB2 HSD P  46       3.126   5.317  33.791  0.00  0.00      PROB  
ATOM    760  ND1 HSD P  46       4.500   8.174  35.473  0.00  0.00      PROB  
ATOM    761  HD1 HSD P  46       4.553   7.951  36.446  0.00  0.00      PROB  
ATOM    762  CG  HSD P  46       4.005   7.340  34.477  0.00  0.00      PROB  
ATOM    763  CE1 HSD P  46       4.835   9.372  34.842  0.00  0.00      PROB  
ATOM    764  HE1 HSD P  46       5.215  10.148  35.506  0.00  0.00      PROB  
ATOM    765  NE2 HSD P  46       4.489   9.351  33.586  0.00  0.00      PROB  
ATOM    766  CD2 HSD P  46       4.007   8.042  33.336  0.00  0.00      PROB  
ATOM    767  HD2 HSD P  46       3.570   7.654  32.425  0.00  0.00      PROB  
ATOM    768  C   HSD P  46       4.099   3.691  35.913  0.00  0.00      PROB  
ATOM    769  O   HSD P  46       3.758   3.557  37.088  0.00  0.00      PROB  
ATOM    770  N   ILE P  47       4.070   2.662  35.009  0.00  0.00      PROB  
ATOM    771  HN  ILE P  47       4.778   2.658  34.308  0.00  0.00      PROB  
ATOM    772  CA  ILE P  47       3.388   1.406  35.269  0.00  0.00      PROB  
ATOM    773  HA  ILE P  47       2.428   1.581  35.731  0.00  0.00      PROB  
ATOM    774  CB  ILE P  47       3.261   0.501  34.071  0.00  0.00      PROB  
ATOM    775  HB  ILE P  47       4.284   0.266  33.708  0.00  0.00      PROB  
ATOM    776  CG2 ILE P  47       2.620  -0.913  34.441  0.00  0.00      PROB  
ATOM    777 HG21 ILE P  47       2.280  -1.310  33.461  0.00  0.00      PROB  
ATOM    778 HG22 ILE P  47       3.414  -1.595  34.813  0.00  0.00      PROB  
ATOM    779 HG23 ILE P  47       1.831  -0.803  35.216  0.00  0.00      PROB  
ATOM    780  CG1 ILE P  47       2.589   1.203  32.823  0.00  0.00      PROB  
ATOM    781 HG11 ILE P  47       2.550   0.395  32.062  0.00  0.00      PROB  
ATOM    782 HG12 ILE P  47       3.285   1.995  32.471  0.00  0.00      PROB  
ATOM    783  CD  ILE P  47       1.190   1.684  33.183  0.00  0.00      PROB  
ATOM    784  HD1 ILE P  47       0.730   0.965  33.894  0.00  0.00      PROB  
ATOM    785  HD2 ILE P  47       1.233   2.762  33.449  0.00  0.00      PROB  
ATOM    786  HD3 ILE P  47       0.465   1.567  32.350  0.00  0.00      PROB  
ATOM    787  C   ILE P  47       4.260   0.656  36.372  0.00  0.00      PROB  
ATOM    788  O   ILE P  47       3.734   0.185  37.396  0.00  0.00      PROB  
ATOM    789  N   LEU P  48       5.589   0.634  36.158  0.00  0.00      PROB  
ATOM    790  HN  LEU P  48       5.932   0.967  35.283  0.00  0.00      PROB  
ATOM    791  CA  LEU P  48       6.547  -0.050  36.959  0.00  0.00      PROB  
ATOM    792  HA  LEU P  48       6.069  -0.869  37.476  0.00  0.00      PROB  
ATOM    793  CB  LEU P  48       7.571  -0.634  36.045  0.00  0.00      PROB  
ATOM    794  HB1 LEU P  48       8.472  -0.963  36.606  0.00  0.00      PROB  
ATOM    795  HB2 LEU P  48       7.866   0.288  35.500  0.00  0.00      PROB  
ATOM    796  CG  LEU P  48       7.037  -1.753  35.088  0.00  0.00      PROB  
ATOM    797  HG  LEU P  48       6.190  -1.273  34.553  0.00  0.00      PROB  
ATOM    798  CD1 LEU P  48       8.105  -2.105  34.072  0.00  0.00      PROB  
ATOM    799 HD11 LEU P  48       8.992  -2.598  34.522  0.00  0.00      PROB  
ATOM    800 HD12 LEU P  48       7.824  -2.792  33.245  0.00  0.00      PROB  
ATOM    801 HD13 LEU P  48       8.630  -1.299  33.515  0.00  0.00      PROB  
ATOM    802  CD2 LEU P  48       6.574  -3.026  35.854  0.00  0.00      PROB  
ATOM    803 HD21 LEU P  48       5.486  -2.982  36.078  0.00  0.00      PROB  
ATOM    804 HD22 LEU P  48       6.658  -3.938  35.224  0.00  0.00      PROB  
ATOM    805 HD23 LEU P  48       7.092  -3.220  36.817  0.00  0.00      PROB  
ATOM    806  C   LEU P  48       7.185   0.890  38.023  0.00  0.00      PROB  
ATOM    807  O   LEU P  48       8.155   0.628  38.727  0.00  0.00      PROB  
ATOM    808  N   GLY P  49       6.641   2.159  37.998  0.00  0.00      PROB  
ATOM    809  HN  GLY P  49       5.971   2.383  37.294  0.00  0.00      PROB  
ATOM    810  CA  GLY P  49       6.991   3.299  38.802  0.00  0.00      PROB  
ATOM    811  HA1 GLY P  49       6.474   4.193  38.485  0.00  0.00      PROB  
ATOM    812  HA2 GLY P  49       8.054   3.458  38.697  0.00  0.00      PROB  
ATOM    813  C   GLY P  49       6.678   3.141  40.288  0.00  0.00      PROB  
ATOM    814  O   GLY P  49       7.336   3.621  41.142  0.00  0.00      PROB  
ATOM    815  N   ILE P  50       5.777   2.256  40.572  0.00  0.00      PROB  
ATOM    816  HN  ILE P  50       5.251   1.923  39.793  0.00  0.00      PROB  
ATOM    817  CA  ILE P  50       5.484   1.767  41.886  0.00  0.00      PROB  
ATOM    818  HA  ILE P  50       5.313   2.614  42.535  0.00  0.00      PROB  
ATOM    819  CB  ILE P  50       4.213   0.851  41.886  0.00  0.00      PROB  
ATOM    820  HB  ILE P  50       4.288  -0.220  41.602  0.00  0.00      PROB  
ATOM    821  CG2 ILE P  50       3.694   0.766  43.378  0.00  0.00      PROB  
ATOM    822 HG21 ILE P  50       3.669   1.783  43.823  0.00  0.00      PROB  
ATOM    823 HG22 ILE P  50       2.666   0.344  43.371  0.00  0.00      PROB  
ATOM    824 HG23 ILE P  50       4.418   0.183  43.988  0.00  0.00      PROB  
ATOM    825  CG1 ILE P  50       3.024   1.470  41.065  0.00  0.00      PROB  
ATOM    826 HG11 ILE P  50       2.203   0.731  40.950  0.00  0.00      PROB  
ATOM    827 HG12 ILE P  50       3.444   1.454  40.036  0.00  0.00      PROB  
ATOM    828  CD  ILE P  50       2.535   2.909  41.447  0.00  0.00      PROB  
ATOM    829  HD1 ILE P  50       3.395   3.525  41.787  0.00  0.00      PROB  
ATOM    830  HD2 ILE P  50       2.014   3.389  40.592  0.00  0.00      PROB  
ATOM    831  HD3 ILE P  50       1.959   2.675  42.367  0.00  0.00      PROB  
ATOM    832  C   ILE P  50       6.672   0.950  42.492  0.00  0.00      PROB  
ATOM    833  O   ILE P  50       6.992   0.919  43.657  0.00  0.00      PROB  
ATOM    834  N   GLU P  51       7.373   0.178  41.597  0.00  0.00      PROB  
ATOM    835  HN  GLU P  51       7.312   0.317  40.612  0.00  0.00      PROB  
ATOM    836  CA  GLU P  51       8.160  -1.006  42.030  0.00  0.00      PROB  
ATOM    837  HA  GLU P  51       7.843  -1.343  43.006  0.00  0.00      PROB  
ATOM    838  CB  GLU P  51       7.880  -2.246  41.208  0.00  0.00      PROB  
ATOM    839  HB1 GLU P  51       8.499  -3.069  41.625  0.00  0.00      PROB  
ATOM    840  HB2 GLU P  51       8.120  -2.213  40.124  0.00  0.00      PROB  
ATOM    841  CG  GLU P  51       6.422  -2.658  41.319  0.00  0.00      PROB  
ATOM    842  HG1 GLU P  51       5.671  -2.066  40.753  0.00  0.00      PROB  
ATOM    843  HG2 GLU P  51       6.088  -2.599  42.377  0.00  0.00      PROB  
ATOM    844  CD  GLU P  51       6.081  -4.062  40.895  0.00  0.00      PROB  
ATOM    845  OE1 GLU P  51       5.073  -4.233  40.207  0.00  0.00      PROB  
ATOM    846  OE2 GLU P  51       6.620  -5.033  41.440  0.00  0.00      PROB  
ATOM    847  C   GLU P  51       9.645  -0.737  42.088  0.00  0.00      PROB  
ATOM    848  O   GLU P  51      10.445  -1.592  41.919  0.00  0.00      PROB  
ATOM    849  N   LYS P  52      10.022   0.555  42.285  0.00  0.00      PROB  
ATOM    850  HN  LYS P  52       9.260   1.192  42.374  0.00  0.00      PROB  
ATOM    851  CA  LYS P  52      11.290   1.251  42.330  0.00  0.00      PROB  
ATOM    852  HA  LYS P  52      12.088   0.681  41.876  0.00  0.00      PROB  
ATOM    853  CB  LYS P  52      11.337   2.628  41.606  0.00  0.00      PROB  
ATOM    854  HB1 LYS P  52      12.227   3.281  41.731  0.00  0.00      PROB  
ATOM    855  HB2 LYS P  52      10.526   3.299  41.961  0.00  0.00      PROB  
ATOM    856  CG  LYS P  52      10.921   2.637  40.075  0.00  0.00      PROB  
ATOM    857  HG1 LYS P  52      10.913   3.704  39.765  0.00  0.00      PROB  
ATOM    858  HG2 LYS P  52       9.932   2.186  39.845  0.00  0.00      PROB  
ATOM    859  CD  LYS P  52      11.894   1.913  39.157  0.00  0.00      PROB  
ATOM    860  HD1 LYS P  52      11.963   0.889  39.583  0.00  0.00      PROB  
ATOM    861  HD2 LYS P  52      12.916   2.265  39.411  0.00  0.00      PROB  
ATOM    862  CE  LYS P  52      11.467   1.900  37.710  0.00  0.00      PROB  
ATOM    863  HE1 LYS P  52      10.435   2.223  37.452  0.00  0.00      PROB  
ATOM    864  HE2 LYS P  52      11.692   0.969  37.147  0.00  0.00      PROB  
ATOM    865  NZ  LYS P  52      12.293   2.859  36.939  0.00  0.00      PROB  
ATOM    866  HZ1 LYS P  52      12.125   2.775  35.916  0.00  0.00      PROB  
ATOM    867  HZ2 LYS P  52      12.092   3.816  37.293  0.00  0.00      PROB  
ATOM    868  HZ3 LYS P  52      13.297   2.642  37.099  0.00  0.00      PROB  
ATOM    869  C   LYS P  52      11.767   1.400  43.812  0.00  0.00      PROB  
ATOM    870  O   LYS P  52      10.985   1.260  44.773  0.00  0.00      PROB  
ATOM    871  N   THR P  53      13.103   1.509  44.136  0.00  0.00      PROB  
ATOM    872  HN  THR P  53      13.845   1.508  43.470  0.00  0.00      PROB  
ATOM    873  CA  THR P  53      13.518   1.820  45.495  0.00  0.00      PROB  
ATOM    874  HA  THR P  53      12.918   1.295  46.223  0.00  0.00      PROB  
ATOM    875  CB  THR P  53      15.016   1.623  45.752  0.00  0.00      PROB  
ATOM    876  HB  THR P  53      15.617   2.454  45.325  0.00  0.00      PROB  
ATOM    877  OG1 THR P  53      15.500   0.455  44.998  0.00  0.00      PROB  
ATOM    878  HG1 THR P  53      15.706   0.804  44.128  0.00  0.00      PROB  
ATOM    879  CG2 THR P  53      15.417   1.487  47.211  0.00  0.00      PROB  
ATOM    880 HG21 THR P  53      16.525   1.434  47.149  0.00  0.00      PROB  
ATOM    881 HG22 THR P  53      15.139   2.377  47.815  0.00  0.00      PROB  
ATOM    882 HG23 THR P  53      15.088   0.526  47.661  0.00  0.00      PROB  
ATOM    883  C   THR P  53      13.293   3.316  45.933  0.00  0.00      PROB  
ATOM    884  O   THR P  53      13.407   4.291  45.147  0.00  0.00      PROB  
ATOM    885  N   TRP P  54      12.914   3.532  47.221  0.00  0.00      PROB  
ATOM    886  HN  TRP P  54      12.736   2.758  47.824  0.00  0.00      PROB  
ATOM    887  CA  TRP P  54      12.578   4.864  47.709  0.00  0.00      PROB  
ATOM    888  HA  TRP P  54      12.580   5.569  46.890  0.00  0.00      PROB  
ATOM    889  CB  TRP P  54      11.222   4.821  48.421  0.00  0.00      PROB  
ATOM    890  HB1 TRP P  54      10.875   5.792  48.835  0.00  0.00      PROB  
ATOM    891  HB2 TRP P  54      11.050   4.038  49.191  0.00  0.00      PROB  
ATOM    892  CG  TRP P  54      10.184   4.594  47.334  0.00  0.00      PROB  
ATOM    893  CD1 TRP P  54       9.679   3.342  47.044  0.00  0.00      PROB  
ATOM    894  HD1 TRP P  54      10.066   2.460  47.533  0.00  0.00      PROB  
ATOM    895  NE1 TRP P  54       8.740   3.407  45.995  0.00  0.00      PROB  
ATOM    896  HE1 TRP P  54       8.408   2.658  45.465  0.00  0.00      PROB  
ATOM    897  CE2 TRP P  54       8.518   4.748  45.770  0.00  0.00      PROB  
ATOM    898  CD2 TRP P  54       9.404   5.550  46.571  0.00  0.00      PROB  
ATOM    899  CE3 TRP P  54       9.439   6.955  46.438  0.00  0.00      PROB  
ATOM    900  HE3 TRP P  54      10.083   7.465  47.139  0.00  0.00      PROB  
ATOM    901  CZ3 TRP P  54       8.411   7.569  45.756  0.00  0.00      PROB  
ATOM    902  HZ3 TRP P  54       8.452   8.644  45.849  0.00  0.00      PROB  
ATOM    903  CZ2 TRP P  54       7.577   5.381  44.972  0.00  0.00      PROB  
ATOM    904  HZ2 TRP P  54       6.854   4.811  44.408  0.00  0.00      PROB  
ATOM    905  CH2 TRP P  54       7.504   6.797  44.981  0.00  0.00      PROB  
ATOM    906  HH2 TRP P  54       6.599   7.271  44.631  0.00  0.00      PROB  
ATOM    907  C   TRP P  54      13.728   5.280  48.661  0.00  0.00      PROB  
ATOM    908  O   TRP P  54      14.202   4.531  49.583  0.00  0.00      PROB  
ATOM    909  N   TYR P  55      14.276   6.492  48.431  0.00  0.00      PROB  
ATOM    910  HN  TYR P  55      13.977   7.121  47.717  0.00  0.00      PROB  
ATOM    911  CA  TYR P  55      15.325   7.049  49.336  0.00  0.00      PROB  
ATOM    912  HA  TYR P  55      15.619   6.374  50.126  0.00  0.00      PROB  
ATOM    913  CB  TYR P  55      16.601   7.388  48.572  0.00  0.00      PROB  
ATOM    914  HB1 TYR P  55      17.360   7.926  49.180  0.00  0.00      PROB  
ATOM    915  HB2 TYR P  55      16.442   8.068  47.707  0.00  0.00      PROB  
ATOM    916  CG  TYR P  55      17.272   6.144  48.191  0.00  0.00      PROB  
ATOM    917  CD1 TYR P  55      17.882   5.258  49.157  0.00  0.00      PROB  
ATOM    918  HD1 TYR P  55      17.716   5.383  50.217  0.00  0.00      PROB  
ATOM    919  CE1 TYR P  55      18.480   4.090  48.740  0.00  0.00      PROB  
ATOM    920  HE1 TYR P  55      18.679   3.409  49.554  0.00  0.00      PROB  
ATOM    921  CZ  TYR P  55      18.625   3.797  47.369  0.00  0.00      PROB  
ATOM    922  OH  TYR P  55      19.304   2.604  47.003  0.00  0.00      PROB  
ATOM    923  HH  TYR P  55      19.273   2.475  46.052  0.00  0.00      PROB  
ATOM    924  CD2 TYR P  55      17.469   5.822  46.808  0.00  0.00      PROB  
ATOM    925  HD2 TYR P  55      17.124   6.430  45.985  0.00  0.00      PROB  
ATOM    926  CE2 TYR P  55      18.145   4.715  46.416  0.00  0.00      PROB  
ATOM    927  HE2 TYR P  55      18.119   4.482  45.362  0.00  0.00      PROB  
ATOM    928  C   TYR P  55      14.791   8.323  49.960  0.00  0.00      PROB  
ATOM    929  O   TYR P  55      14.168   9.184  49.292  0.00  0.00      PROB  
ATOM    930  N   GLU P  56      14.978   8.417  51.288  0.00  0.00      PROB  
ATOM    931  HN  GLU P  56      15.677   7.852  51.720  0.00  0.00      PROB  
ATOM    932  CA  GLU P  56      14.451   9.385  52.209  0.00  0.00      PROB  
ATOM    933  HA  GLU P  56      13.376   9.374  52.115  0.00  0.00      PROB  
ATOM    934  CB  GLU P  56      14.870   9.132  53.770  0.00  0.00      PROB  
ATOM    935  HB1 GLU P  56      15.977   9.224  53.784  0.00  0.00      PROB  
ATOM    936  HB2 GLU P  56      14.675   8.060  53.986  0.00  0.00      PROB  
ATOM    937  CG  GLU P  56      14.043   9.901  54.851  0.00  0.00      PROB  
ATOM    938  HG1 GLU P  56      12.942   9.859  54.705  0.00  0.00      PROB  
ATOM    939  HG2 GLU P  56      14.371  10.962  54.830  0.00  0.00      PROB  
ATOM    940  CD  GLU P  56      14.299   9.371  56.241  0.00  0.00      PROB  
ATOM    941  OE1 GLU P  56      14.895  10.139  57.048  0.00  0.00      PROB  
ATOM    942  OE2 GLU P  56      13.889   8.206  56.579  0.00  0.00      PROB  
ATOM    943  C   GLU P  56      14.757  10.814  51.964  0.00  0.00      PROB  
ATOM    944  O   GLU P  56      15.770  11.227  51.429  0.00  0.00      PROB  
ATOM    945  N   ALA P  57      13.905  11.798  52.382  0.00  0.00      PROB  
ATOM    946  HN  ALA P  57      13.021  11.570  52.782  0.00  0.00      PROB  
ATOM    947  CA  ALA P  57      14.158  13.169  52.221  0.00  0.00      PROB  
ATOM    948  HA  ALA P  57      15.228  13.309  52.274  0.00  0.00      PROB  
ATOM    949  CB  ALA P  57      13.546  13.700  50.839  0.00  0.00      PROB  
ATOM    950  HB1 ALA P  57      14.075  14.675  50.775  0.00  0.00      PROB  
ATOM    951  HB2 ALA P  57      13.821  13.075  49.963  0.00  0.00      PROB  
ATOM    952  HB3 ALA P  57      12.447  13.834  50.938  0.00  0.00      PROB  
ATOM    953  C   ALA P  57      13.538  13.904  53.423  0.00  0.00      PROB  
ATOM    954  O   ALA P  57      12.710  13.338  54.183  0.00  0.00      PROB  
ATOM    955  N   ALA P  58      14.051  15.082  53.679  0.00  0.00      PROB  
ATOM    956  HN  ALA P  58      14.812  15.428  53.135  0.00  0.00      PROB  
ATOM    957  CA  ALA P  58      13.489  16.083  54.503  0.00  0.00      PROB  
ATOM    958  HA  ALA P  58      13.219  15.657  55.458  0.00  0.00      PROB  
ATOM    959  CB  ALA P  58      14.466  17.309  54.719  0.00  0.00      PROB  
ATOM    960  HB1 ALA P  58      13.967  18.126  55.282  0.00  0.00      PROB  
ATOM    961  HB2 ALA P  58      15.321  16.902  55.299  0.00  0.00      PROB  
ATOM    962  HB3 ALA P  58      14.914  17.679  53.772  0.00  0.00      PROB  
ATOM    963  C   ALA P  58      12.203  16.625  53.905  0.00  0.00      PROB  
ATOM    964  O   ALA P  58      11.815  16.438  52.755  0.00  0.00      PROB  
ATOM    965  N   GLU P  59      11.400  17.262  54.819  0.00  0.00      PROB  
ATOM    966  HN  GLU P  59      11.842  17.454  55.693  0.00  0.00      PROB  
ATOM    967  CA  GLU P  59      10.135  17.993  54.496  0.00  0.00      PROB  
ATOM    968  HA  GLU P  59       9.276  17.338  54.508  0.00  0.00      PROB  
ATOM    969  CB  GLU P  59       9.796  18.961  55.652  0.00  0.00      PROB  
ATOM    970  HB1 GLU P  59       8.983  19.635  55.308  0.00  0.00      PROB  
ATOM    971  HB2 GLU P  59      10.660  19.655  55.734  0.00  0.00      PROB  
ATOM    972  CG  GLU P  59       9.398  18.254  57.001  0.00  0.00      PROB  
ATOM    973  HG1 GLU P  59       9.692  18.846  57.894  0.00  0.00      PROB  
ATOM    974  HG2 GLU P  59       9.874  17.251  57.045  0.00  0.00      PROB  
ATOM    975  CD  GLU P  59       7.878  18.004  57.037  0.00  0.00      PROB  
ATOM    976  OE1 GLU P  59       7.474  16.879  56.747  0.00  0.00      PROB  
ATOM    977  OE2 GLU P  59       7.125  18.952  57.532  0.00  0.00      PROB  
ATOM    978  C   GLU P  59       9.932  18.743  53.187  0.00  0.00      PROB  
ATOM    979  O   GLU P  59      10.666  19.619  52.796  0.00  0.00      PROB  
ATOM    980  N   LYS P  60       8.956  18.204  52.426  0.00  0.00      PROB  
ATOM    981  HN  LYS P  60       8.332  17.531  52.815  0.00  0.00      PROB  
ATOM    982  CA  LYS P  60       8.633  18.672  51.048  0.00  0.00      PROB  
ATOM    983  HA  LYS P  60       7.804  18.010  50.841  0.00  0.00      PROB  
ATOM    984  CB  LYS P  60       8.006  20.091  51.070  0.00  0.00      PROB  
ATOM    985  HB1 LYS P  60       7.804  20.434  50.033  0.00  0.00      PROB  
ATOM    986  HB2 LYS P  60       8.600  20.789  51.698  0.00  0.00      PROB  
ATOM    987  CG  LYS P  60       6.618  20.135  51.715  0.00  0.00      PROB  
ATOM    988  HG1 LYS P  60       6.659  19.804  52.774  0.00  0.00      PROB  
ATOM    989  HG2 LYS P  60       5.900  19.524  51.127  0.00  0.00      PROB  
ATOM    990  CD  LYS P  60       5.916  21.492  51.798  0.00  0.00      PROB  
ATOM    991  HD1 LYS P  60       5.947  21.843  50.744  0.00  0.00      PROB  
ATOM    992  HD2 LYS P  60       6.493  22.223  52.404  0.00  0.00      PROB  
ATOM    993  CE  LYS P  60       4.439  21.448  52.378  0.00  0.00      PROB  
ATOM    994  HE1 LYS P  60       4.358  21.454  53.486  0.00  0.00      PROB  
ATOM    995  HE2 LYS P  60       3.840  20.583  52.021  0.00  0.00      PROB  
ATOM    996  NZ  LYS P  60       3.903  22.755  52.001  0.00  0.00      PROB  
ATOM    997  HZ1 LYS P  60       4.666  23.440  52.175  0.00  0.00      PROB  
ATOM    998  HZ2 LYS P  60       3.498  22.786  51.043  0.00  0.00      PROB  
ATOM    999  HZ3 LYS P  60       3.130  23.058  52.627  0.00  0.00      PROB  
ATOM   1000  C   LYS P  60       9.604  18.512  49.855  0.00  0.00      PROB  
ATOM   1001  O   LYS P  60       9.326  19.084  48.792  0.00  0.00      PROB  
ATOM   1002  N   ASP P  61      10.756  17.797  49.951  0.00  0.00      PROB  
ATOM   1003  HN  ASP P  61      10.814  17.143  50.702  0.00  0.00      PROB  
ATOM   1004  CA  ASP P  61      11.940  17.897  49.115  0.00  0.00      PROB  
ATOM   1005  HA  ASP P  61      12.155  18.944  49.273  0.00  0.00      PROB  
ATOM   1006  CB  ASP P  61      13.152  17.087  49.595  0.00  0.00      PROB  
ATOM   1007  HB1 ASP P  61      12.892  16.036  49.345  0.00  0.00      PROB  
ATOM   1008  HB2 ASP P  61      13.202  17.326  50.678  0.00  0.00      PROB  
ATOM   1009  CG  ASP P  61      14.434  17.404  48.863  0.00  0.00      PROB  
ATOM   1010  OD1 ASP P  61      15.307  16.534  48.638  0.00  0.00      PROB  
ATOM   1011  OD2 ASP P  61      14.646  18.629  48.602  0.00  0.00      PROB  
ATOM   1012  C   ASP P  61      11.703  17.681  47.588  0.00  0.00      PROB  
ATOM   1013  O   ASP P  61      10.720  17.065  47.246  0.00  0.00      PROB  
ATOM   1014  N   LYS P  62      12.524  18.134  46.605  0.00  0.00      PROB  
ATOM   1015  HN  LYS P  62      13.422  18.496  46.843  0.00  0.00      PROB  
ATOM   1016  CA  LYS P  62      12.274  18.022  45.192  0.00  0.00      PROB  
ATOM   1017  HA  LYS P  62      11.335  18.522  45.008  0.00  0.00      PROB  
ATOM   1018  CB  LYS P  62      13.253  18.723  44.182  0.00  0.00      PROB  
ATOM   1019  HB1 LYS P  62      13.270  19.808  44.421  0.00  0.00      PROB  
ATOM   1020  HB2 LYS P  62      12.789  18.584  43.182  0.00  0.00      PROB  
ATOM   1021  CG  LYS P  62      14.681  18.137  43.962  0.00  0.00      PROB  
ATOM   1022  HG1 LYS P  62      15.120  18.822  43.205  0.00  0.00      PROB  
ATOM   1023  HG2 LYS P  62      14.661  17.187  43.387  0.00  0.00      PROB  
ATOM   1024  CD  LYS P  62      15.608  18.094  45.188  0.00  0.00      PROB  
ATOM   1025  HD1 LYS P  62      16.498  17.627  44.715  0.00  0.00      PROB  
ATOM   1026  HD2 LYS P  62      15.243  17.333  45.909  0.00  0.00      PROB  
ATOM   1027  CE  LYS P  62      15.813  19.463  45.823  0.00  0.00      PROB  
ATOM   1028  HE1 LYS P  62      14.871  19.902  46.213  0.00  0.00      PROB  
ATOM   1029  HE2 LYS P  62      16.320  20.225  45.193  0.00  0.00      PROB  
ATOM   1030  NZ  LYS P  62      16.665  19.182  46.969  0.00  0.00      PROB  
ATOM   1031  HZ1 LYS P  62      16.192  18.526  47.624  0.00  0.00      PROB  
ATOM   1032  HZ2 LYS P  62      17.538  18.745  46.610  0.00  0.00      PROB  
ATOM   1033  HZ3 LYS P  62      16.990  20.012  47.506  0.00  0.00      PROB  
ATOM   1034  C   LYS P  62      12.083  16.598  44.845  0.00  0.00      PROB  
ATOM   1035  O   LYS P  62      12.745  15.680  45.346  0.00  0.00      PROB  
ATOM   1036  N   ASN P  63      11.096  16.453  43.852  0.00  0.00      PROB  
ATOM   1037  HN  ASN P  63      10.678  17.184  43.319  0.00  0.00      PROB  
ATOM   1038  CA  ASN P  63      10.647  15.156  43.392  0.00  0.00      PROB  
ATOM   1039  HA  ASN P  63       9.814  15.432  42.763  0.00  0.00      PROB  
ATOM   1040  CB  ASN P  63      11.692  14.446  42.483  0.00  0.00      PROB  
ATOM   1041  HB1 ASN P  63      11.268  13.447  42.245  0.00  0.00      PROB  
ATOM   1042  HB2 ASN P  63      12.659  14.321  43.017  0.00  0.00      PROB  
ATOM   1043  CG  ASN P  63      11.993  15.168  41.174  0.00  0.00      PROB  
ATOM   1044  OD1 ASN P  63      11.458  16.241  40.965  0.00  0.00      PROB  
ATOM   1045  ND2 ASN P  63      12.982  14.610  40.412  0.00  0.00      PROB  
ATOM   1046 HD21 ASN P  63      13.248  15.209  39.656  0.00  0.00      PROB  
ATOM   1047 HD22 ASN P  63      13.403  13.725  40.614  0.00  0.00      PROB  
ATOM   1048  C   ASN P  63      10.045  14.187  44.441  0.00  0.00      PROB  
ATOM   1049  O   ASN P  63       9.592  13.092  44.135  0.00  0.00      PROB  
ATOM   1050  N   ALA P  64       9.948  14.600  45.684  0.00  0.00      PROB  
ATOM   1051  HN  ALA P  64      10.270  15.495  45.983  0.00  0.00      PROB  
ATOM   1052  CA  ALA P  64       9.222  13.782  46.669  0.00  0.00      PROB  
ATOM   1053  HA  ALA P  64       9.725  12.827  46.692  0.00  0.00      PROB  
ATOM   1054  CB  ALA P  64       9.336  14.472  48.040  0.00  0.00      PROB  
ATOM   1055  HB1 ALA P  64      10.414  14.571  48.290  0.00  0.00      PROB  
ATOM   1056  HB2 ALA P  64       8.894  15.488  47.959  0.00  0.00      PROB  
ATOM   1057  HB3 ALA P  64       8.962  13.972  48.959  0.00  0.00      PROB  
ATOM   1058  C   ALA P  64       7.736  13.443  46.556  0.00  0.00      PROB  
ATOM   1059  O   ALA P  64       6.963  14.232  46.041  0.00  0.00      PROB  
ATOM   1060  N   VAL P  65       7.389  12.248  47.094  0.00  0.00      PROB  
ATOM   1061  HN  VAL P  65       8.081  11.621  47.442  0.00  0.00      PROB  
ATOM   1062  CA  VAL P  65       6.022  11.857  47.491  0.00  0.00      PROB  
ATOM   1063  HA  VAL P  65       5.368  12.693  47.289  0.00  0.00      PROB  
ATOM   1064  CB  VAL P  65       5.624  10.601  46.730  0.00  0.00      PROB  
ATOM   1065  HB  VAL P  65       6.223   9.735  47.084  0.00  0.00      PROB  
ATOM   1066  CG1 VAL P  65       4.224  10.142  46.922  0.00  0.00      PROB  
ATOM   1067 HG11 VAL P  65       3.570  10.958  46.545  0.00  0.00      PROB  
ATOM   1068 HG12 VAL P  65       4.007   9.194  46.385  0.00  0.00      PROB  
ATOM   1069 HG13 VAL P  65       3.981   9.944  47.988  0.00  0.00      PROB  
ATOM   1070  CG2 VAL P  65       5.752  10.865  45.196  0.00  0.00      PROB  
ATOM   1071 HG21 VAL P  65       6.686  11.339  44.826  0.00  0.00      PROB  
ATOM   1072 HG22 VAL P  65       5.608   9.941  44.595  0.00  0.00      PROB  
ATOM   1073 HG23 VAL P  65       4.856  11.433  44.869  0.00  0.00      PROB  
ATOM   1074  C   VAL P  65       6.074  11.596  48.965  0.00  0.00      PROB  
ATOM   1075  O   VAL P  65       7.052  11.007  49.552  0.00  0.00      PROB  
ATOM   1076  N   GLN P  66       5.055  12.064  49.745  0.00  0.00      PROB  
ATOM   1077  HN  GLN P  66       4.356  12.602  49.282  0.00  0.00      PROB  
ATOM   1078  CA  GLN P  66       4.944  11.860  51.142  0.00  0.00      PROB  
ATOM   1079  HA  GLN P  66       5.902  11.853  51.640  0.00  0.00      PROB  
ATOM   1080  CB  GLN P  66       4.298  13.080  51.902  0.00  0.00      PROB  
ATOM   1081  HB1 GLN P  66       4.141  12.783  52.961  0.00  0.00      PROB  
ATOM   1082  HB2 GLN P  66       3.290  13.254  51.470  0.00  0.00      PROB  
ATOM   1083  CG  GLN P  66       5.062  14.413  51.878  0.00  0.00      PROB  
ATOM   1084  HG1 GLN P  66       6.083  14.129  52.213  0.00  0.00      PROB  
ATOM   1085  HG2 GLN P  66       4.679  15.194  52.569  0.00  0.00      PROB  
ATOM   1086  CD  GLN P  66       5.217  14.917  50.398  0.00  0.00      PROB  
ATOM   1087  OE1 GLN P  66       4.306  14.831  49.589  0.00  0.00      PROB  
ATOM   1088  NE2 GLN P  66       6.459  15.381  50.046  0.00  0.00      PROB  
ATOM   1089 HE21 GLN P  66       7.160  15.108  50.704  0.00  0.00      PROB  
ATOM   1090 HE22 GLN P  66       6.661  15.610  49.094  0.00  0.00      PROB  
ATOM   1091  C   GLN P  66       4.225  10.519  51.544  0.00  0.00      PROB  
ATOM   1092  O   GLN P  66       3.120  10.284  51.091  0.00  0.00      PROB  
ATOM   1093  N   PHE P  67       4.831   9.600  52.356  0.00  0.00      PROB  
ATOM   1094  HN  PHE P  67       5.788   9.743  52.596  0.00  0.00      PROB  
ATOM   1095  CA  PHE P  67       4.266   8.268  52.737  0.00  0.00      PROB  
ATOM   1096  HA  PHE P  67       3.215   8.287  52.490  0.00  0.00      PROB  
ATOM   1097  CB  PHE P  67       5.027   7.109  52.013  0.00  0.00      PROB  
ATOM   1098  HB1 PHE P  67       4.566   6.162  52.365  0.00  0.00      PROB  
ATOM   1099  HB2 PHE P  67       6.100   7.102  52.300  0.00  0.00      PROB  
ATOM   1100  CG  PHE P  67       4.987   7.134  50.510  0.00  0.00      PROB  
ATOM   1101  CD1 PHE P  67       3.736   7.002  49.962  0.00  0.00      PROB  
ATOM   1102  HD1 PHE P  67       2.870   6.950  50.605  0.00  0.00      PROB  
ATOM   1103  CE1 PHE P  67       3.538   6.720  48.624  0.00  0.00      PROB  
ATOM   1104  HE1 PHE P  67       2.559   6.485  48.235  0.00  0.00      PROB  
ATOM   1105  CZ  PHE P  67       4.578   6.507  47.770  0.00  0.00      PROB  
ATOM   1106  HZ  PHE P  67       4.348   6.402  46.720  0.00  0.00      PROB  
ATOM   1107  CD2 PHE P  67       6.114   7.050  49.651  0.00  0.00      PROB  
ATOM   1108  HD2 PHE P  67       7.148   7.128  49.955  0.00  0.00      PROB  
ATOM   1109  CE2 PHE P  67       5.898   6.719  48.261  0.00  0.00      PROB  
ATOM   1110  HE2 PHE P  67       6.777   6.736  47.633  0.00  0.00      PROB  
ATOM   1111  C   PHE P  67       4.400   8.019  54.223  0.00  0.00      PROB  
ATOM   1112  O   PHE P  67       5.533   8.014  54.626  0.00  0.00      PROB  
ATOM   1113  N   HSD P  68       3.243   7.864  54.955  0.00  0.00      PROB  
ATOM   1114  HN  HSD P  68       2.361   7.865  54.490  0.00  0.00      PROB  
ATOM   1115  CA  HSD P  68       3.227   8.030  56.467  0.00  0.00      PROB  
ATOM   1116  HA  HSD P  68       2.169   8.174  56.629  0.00  0.00      PROB  
ATOM   1117  CB  HSD P  68       3.909   6.870  57.316  0.00  0.00      PROB  
ATOM   1118  HB1 HSD P  68       3.661   6.997  58.392  0.00  0.00      PROB  
ATOM   1119  HB2 HSD P  68       5.018   6.925  57.289  0.00  0.00      PROB  
ATOM   1120  ND1 HSD P  68       2.309   4.900  57.569  0.00  0.00      PROB  
ATOM   1121  HD1 HSD P  68       1.632   5.101  58.276  0.00  0.00      PROB  
ATOM   1122  CG  HSD P  68       3.426   5.540  56.989  0.00  0.00      PROB  
ATOM   1123  CE1 HSD P  68       2.221   3.749  56.922  0.00  0.00      PROB  
ATOM   1124  HE1 HSD P  68       1.537   2.960  57.234  0.00  0.00      PROB  
ATOM   1125  NE2 HSD P  68       3.169   3.544  56.016  0.00  0.00      PROB  
ATOM   1126  CD2 HSD P  68       3.912   4.728  56.021  0.00  0.00      PROB  
ATOM   1127  HD2 HSD P  68       4.716   4.749  55.296  0.00  0.00      PROB  
ATOM   1128  C   HSD P  68       3.681   9.374  57.010  0.00  0.00      PROB  
ATOM   1129  O   HSD P  68       4.177   9.475  58.146  0.00  0.00      PROB  
ATOM   1130  N   GLY P  69       3.499  10.426  56.229  0.00  0.00      PROB  
ATOM   1131  HN  GLY P  69       2.988  10.358  55.376  0.00  0.00      PROB  
ATOM   1132  CA  GLY P  69       3.975  11.721  56.581  0.00  0.00      PROB  
ATOM   1133  HA1 GLY P  69       3.933  11.876  57.649  0.00  0.00      PROB  
ATOM   1134  HA2 GLY P  69       3.419  12.463  56.027  0.00  0.00      PROB  
ATOM   1135  C   GLY P  69       5.357  12.026  56.178  0.00  0.00      PROB  
ATOM   1136  O   GLY P  69       5.844  13.136  56.529  0.00  0.00      PROB  
ATOM   1137  N   VAL P  70       6.123  11.170  55.500  0.00  0.00      PROB  
ATOM   1138  HN  VAL P  70       5.685  10.327  55.197  0.00  0.00      PROB  
ATOM   1139  CA  VAL P  70       7.532  11.227  55.263  0.00  0.00      PROB  
ATOM   1140  HA  VAL P  70       7.899  12.165  55.653  0.00  0.00      PROB  
ATOM   1141  CB  VAL P  70       8.330  10.085  56.003  0.00  0.00      PROB  
ATOM   1142  HB  VAL P  70       7.855   9.157  55.619  0.00  0.00      PROB  
ATOM   1143  CG1 VAL P  70       9.860  10.206  55.826  0.00  0.00      PROB  
ATOM   1144 HG11 VAL P  70      10.383   9.346  56.295  0.00  0.00      PROB  
ATOM   1145 HG12 VAL P  70      10.119  10.021  54.762  0.00  0.00      PROB  
ATOM   1146 HG13 VAL P  70      10.303  11.174  56.144  0.00  0.00      PROB  
ATOM   1147  CG2 VAL P  70       7.857  10.009  57.502  0.00  0.00      PROB  
ATOM   1148 HG21 VAL P  70       6.781   9.756  57.617  0.00  0.00      PROB  
ATOM   1149 HG22 VAL P  70       8.321   9.145  58.025  0.00  0.00      PROB  
ATOM   1150 HG23 VAL P  70       8.134  10.871  58.146  0.00  0.00      PROB  
ATOM   1151  C   VAL P  70       7.828  11.342  53.823  0.00  0.00      PROB  
ATOM   1152  O   VAL P  70       7.372  10.543  53.041  0.00  0.00      PROB  
ATOM   1153  N   SER P  71       8.794  12.238  53.441  0.00  0.00      PROB  
ATOM   1154  HN  SER P  71       9.195  12.895  54.074  0.00  0.00      PROB  
ATOM   1155  CA  SER P  71       9.152  12.424  52.069  0.00  0.00      PROB  
ATOM   1156  HA  SER P  71       8.325  12.463  51.376  0.00  0.00      PROB  
ATOM   1157  CB  SER P  71       9.793  13.772  51.872  0.00  0.00      PROB  
ATOM   1158  HB1 SER P  71      10.185  13.984  50.855  0.00  0.00      PROB  
ATOM   1159  HB2 SER P  71      10.667  13.963  52.532  0.00  0.00      PROB  
ATOM   1160  OG  SER P  71       8.844  14.873  52.109  0.00  0.00      PROB  
ATOM   1161  HG1 SER P  71       8.684  14.851  53.055  0.00  0.00      PROB  
ATOM   1162  C   SER P  71      10.111  11.357  51.525  0.00  0.00      PROB  
ATOM   1163  O   SER P  71      11.157  11.136  52.095  0.00  0.00      PROB  
ATOM   1164  N   TYR P  72       9.781  10.789  50.296  0.00  0.00      PROB  
ATOM   1165  HN  TYR P  72       8.912  10.934  49.830  0.00  0.00      PROB  
ATOM   1166  CA  TYR P  72      10.797   9.905  49.691  0.00  0.00      PROB  
ATOM   1167  HA  TYR P  72      11.773  10.087  50.118  0.00  0.00      PROB  
ATOM   1168  CB  TYR P  72      10.420   8.438  49.933  0.00  0.00      PROB  
ATOM   1169  HB1 TYR P  72      11.282   7.838  49.572  0.00  0.00      PROB  
ATOM   1170  HB2 TYR P  72       9.434   8.197  49.480  0.00  0.00      PROB  
ATOM   1171  CG  TYR P  72      10.364   8.018  51.372  0.00  0.00      PROB  
ATOM   1172  CD1 TYR P  72      11.431   7.286  52.021  0.00  0.00      PROB  
ATOM   1173  HD1 TYR P  72      12.411   7.204  51.573  0.00  0.00      PROB  
ATOM   1174  CE1 TYR P  72      11.249   6.884  53.318  0.00  0.00      PROB  
ATOM   1175  HE1 TYR P  72      12.108   6.463  53.819  0.00  0.00      PROB  
ATOM   1176  CZ  TYR P  72      10.056   7.114  54.035  0.00  0.00      PROB  
ATOM   1177  OH  TYR P  72       9.972   6.714  55.388  0.00  0.00      PROB  
ATOM   1178  HH  TYR P  72      10.869   6.510  55.660  0.00  0.00      PROB  
ATOM   1179  CD2 TYR P  72       9.173   8.154  52.089  0.00  0.00      PROB  
ATOM   1180  HD2 TYR P  72       8.283   8.529  51.604  0.00  0.00      PROB  
ATOM   1181  CE2 TYR P  72       9.012   7.690  53.389  0.00  0.00      PROB  
ATOM   1182  HE2 TYR P  72       8.069   7.785  53.906  0.00  0.00      PROB  
ATOM   1183  C   TYR P  72      10.886  10.141  48.178  0.00  0.00      PROB  
ATOM   1184  O   TYR P  72       9.901  10.360  47.498  0.00  0.00      PROB  
ATOM   1185  N   VAL P  73      12.094  10.220  47.617  0.00  0.00      PROB  
ATOM   1186  HN  VAL P  73      12.877   9.954  48.174  0.00  0.00      PROB  
ATOM   1187  CA  VAL P  73      12.320  10.278  46.187  0.00  0.00      PROB  
ATOM   1188  HA  VAL P  73      11.353  10.459  45.741  0.00  0.00      PROB  
ATOM   1189  CB  VAL P  73      13.441  11.260  45.768  0.00  0.00      PROB  
ATOM   1190  HB  VAL P  73      14.435  10.824  46.005  0.00  0.00      PROB  
ATOM   1191  CG1 VAL P  73      13.174  11.733  44.309  0.00  0.00      PROB  
ATOM   1192 HG11 VAL P  73      12.194  12.201  44.075  0.00  0.00      PROB  
ATOM   1193 HG12 VAL P  73      13.901  12.504  43.974  0.00  0.00      PROB  
ATOM   1194 HG13 VAL P  73      13.288  10.925  43.555  0.00  0.00      PROB  
ATOM   1195  CG2 VAL P  73      13.279  12.486  46.717  0.00  0.00      PROB  
ATOM   1196 HG21 VAL P  73      13.406  12.210  47.785  0.00  0.00      PROB  
ATOM   1197 HG22 VAL P  73      14.111  13.199  46.533  0.00  0.00      PROB  
ATOM   1198 HG23 VAL P  73      12.348  13.087  46.625  0.00  0.00      PROB  
ATOM   1199  C   VAL P  73      12.598   8.863  45.716  0.00  0.00      PROB  
ATOM   1200  O   VAL P  73      13.520   8.189  46.190  0.00  0.00      PROB  
ATOM   1201  N   ARG P  74      11.718   8.360  44.823  0.00  0.00      PROB  
ATOM   1202  HN  ARG P  74      10.814   8.727  44.619  0.00  0.00      PROB  
ATOM   1203  CA  ARG P  74      12.204   7.127  44.158  0.00  0.00      PROB  
ATOM   1204  HA  ARG P  74      12.374   6.412  44.950  0.00  0.00      PROB  
ATOM   1205  CB  ARG P  74      11.126   6.335  43.333  0.00  0.00      PROB  
ATOM   1206  HB1 ARG P  74      10.647   5.582  43.995  0.00  0.00      PROB  
ATOM   1207  HB2 ARG P  74      11.755   5.741  42.637  0.00  0.00      PROB  
ATOM   1208  CG  ARG P  74      10.164   7.284  42.574  0.00  0.00      PROB  
ATOM   1209  HG1 ARG P  74      10.738   7.890  41.841  0.00  0.00      PROB  
ATOM   1210  HG2 ARG P  74       9.567   7.892  43.287  0.00  0.00      PROB  
ATOM   1211  CD  ARG P  74       9.073   6.535  41.787  0.00  0.00      PROB  
ATOM   1212  HD1 ARG P  74       8.151   7.144  41.668  0.00  0.00      PROB  
ATOM   1213  HD2 ARG P  74       8.658   5.640  42.296  0.00  0.00      PROB  
ATOM   1214  NE  ARG P  74       9.498   6.180  40.425  0.00  0.00      PROB  
ATOM   1215  HE  ARG P  74      10.393   5.828  40.151  0.00  0.00      PROB  
ATOM   1216  CZ  ARG P  74       8.769   6.259  39.355  0.00  0.00      PROB  
ATOM   1217  NH1 ARG P  74       7.535   6.765  39.297  0.00  0.00      PROB  
ATOM   1218 HH11 ARG P  74       7.000   7.137  40.055  0.00  0.00      PROB  
ATOM   1219 HH12 ARG P  74       7.067   6.701  38.415  0.00  0.00      PROB  
ATOM   1220  NH2 ARG P  74       9.356   5.849  38.250  0.00  0.00      PROB  
ATOM   1221 HH21 ARG P  74      10.306   5.561  38.133  0.00  0.00      PROB  
ATOM   1222 HH22 ARG P  74       8.866   6.041  37.399  0.00  0.00      PROB  
ATOM   1223  C   ARG P  74      13.481   7.304  43.367  0.00  0.00      PROB  
ATOM   1224  O   ARG P  74      13.675   8.357  42.790  0.00  0.00      PROB  
ATOM   1225  N   GLU P  75      14.366   6.240  43.438  0.00  0.00      PROB  
ATOM   1226  HN  GLU P  75      14.238   5.418  43.986  0.00  0.00      PROB  
ATOM   1227  CA  GLU P  75      15.689   6.148  42.896  0.00  0.00      PROB  
ATOM   1228  HA  GLU P  75      16.305   6.654  43.624  0.00  0.00      PROB  
ATOM   1229  CB  GLU P  75      16.283   4.708  42.997  0.00  0.00      PROB  
ATOM   1230  HB1 GLU P  75      16.242   4.352  44.049  0.00  0.00      PROB  
ATOM   1231  HB2 GLU P  75      17.341   4.847  42.690  0.00  0.00      PROB  
ATOM   1232  CG  GLU P  75      15.564   3.694  42.028  0.00  0.00      PROB  
ATOM   1233  HG1 GLU P  75      15.734   3.895  40.948  0.00  0.00      PROB  
ATOM   1234  HG2 GLU P  75      14.469   3.834  42.156  0.00  0.00      PROB  
ATOM   1235  CD  GLU P  75      15.845   2.286  42.268  0.00  0.00      PROB  
ATOM   1236  OE1 GLU P  75      15.003   1.374  42.252  0.00  0.00      PROB  
ATOM   1237  OE2 GLU P  75      17.042   2.023  42.571  0.00  0.00      PROB  
ATOM   1238  C   GLU P  75      15.843   6.649  41.427  0.00  0.00      PROB  
ATOM   1239  O   GLU P  75      16.959   7.172  41.110  0.00  0.00      PROB  
ATOM   1240  N   ASP P  76      14.781   6.496  40.559  0.00  0.00      PROB  
ATOM   1241  HN  ASP P  76      13.887   6.092  40.734  0.00  0.00      PROB  
ATOM   1242  CA  ASP P  76      14.851   6.906  39.148  0.00  0.00      PROB  
ATOM   1243  HA  ASP P  76      15.845   6.859  38.726  0.00  0.00      PROB  
ATOM   1244  CB  ASP P  76      14.090   5.874  38.334  0.00  0.00      PROB  
ATOM   1245  HB1 ASP P  76      14.538   4.880  38.547  0.00  0.00      PROB  
ATOM   1246  HB2 ASP P  76      14.233   6.050  37.247  0.00  0.00      PROB  
ATOM   1247  CG  ASP P  76      12.649   5.665  38.667  0.00  0.00      PROB  
ATOM   1248  OD1 ASP P  76      11.912   5.371  37.721  0.00  0.00      PROB  
ATOM   1249  OD2 ASP P  76      12.266   5.705  39.902  0.00  0.00      PROB  
ATOM   1250  C   ASP P  76      14.271   8.298  38.916  0.00  0.00      PROB  
ATOM   1251  O   ASP P  76      14.565   8.921  37.895  0.00  0.00      PROB  
ATOM   1252  N   ARG P  77      13.631   8.927  39.950  0.00  0.00      PROB  
ATOM   1253  HN  ARG P  77      13.556   8.419  40.805  0.00  0.00      PROB  
ATOM   1254  CA  ARG P  77      13.373  10.343  40.012  0.00  0.00      PROB  
ATOM   1255  HA  ARG P  77      13.506  10.767  39.027  0.00  0.00      PROB  
ATOM   1256  CB  ARG P  77      11.931  10.570  40.378  0.00  0.00      PROB  
ATOM   1257  HB1 ARG P  77      11.713  11.658  40.320  0.00  0.00      PROB  
ATOM   1258  HB2 ARG P  77      11.805  10.223  41.426  0.00  0.00      PROB  
ATOM   1259  CG  ARG P  77      10.924   9.964  39.366  0.00  0.00      PROB  
ATOM   1260  HG1 ARG P  77      10.788   8.905  39.673  0.00  0.00      PROB  
ATOM   1261  HG2 ARG P  77      11.269  10.034  38.312  0.00  0.00      PROB  
ATOM   1262  CD  ARG P  77       9.662  10.750  39.405  0.00  0.00      PROB  
ATOM   1263  HD1 ARG P  77       9.808  11.845  39.279  0.00  0.00      PROB  
ATOM   1264  HD2 ARG P  77       9.211  10.507  40.391  0.00  0.00      PROB  
ATOM   1265  NE  ARG P  77       8.841  10.301  38.255  0.00  0.00      PROB  
ATOM   1266  HE  ARG P  77       9.088   9.595  37.592  0.00  0.00      PROB  
ATOM   1267  CZ  ARG P  77       7.525  10.421  38.239  0.00  0.00      PROB  
ATOM   1268  NH1 ARG P  77       6.920  11.355  38.951  0.00  0.00      PROB  
ATOM   1269 HH11 ARG P  77       7.258  11.848  39.753  0.00  0.00      PROB  
ATOM   1270 HH12 ARG P  77       5.921  11.317  38.950  0.00  0.00      PROB  
ATOM   1271  NH2 ARG P  77       6.842   9.560  37.511  0.00  0.00      PROB  
ATOM   1272 HH21 ARG P  77       7.374   8.771  37.204  0.00  0.00      PROB  
ATOM   1273 HH22 ARG P  77       5.889   9.517  37.811  0.00  0.00      PROB  
ATOM   1274  C   ARG P  77      14.362  11.079  40.913  0.00  0.00      PROB  
ATOM   1275  O   ARG P  77      14.402  12.322  40.925  0.00  0.00      PROB  
ATOM   1276  N   LEU P  78      15.220  10.328  41.654  0.00  0.00      PROB  
ATOM   1277  HN  LEU P  78      15.099   9.345  41.545  0.00  0.00      PROB  
ATOM   1278  CA  LEU P  78      16.350  10.816  42.366  0.00  0.00      PROB  
ATOM   1279  HA  LEU P  78      15.997  11.684  42.902  0.00  0.00      PROB  
ATOM   1280  CB  LEU P  78      16.968   9.784  43.413  0.00  0.00      PROB  
ATOM   1281  HB1 LEU P  78      17.427   8.877  42.965  0.00  0.00      PROB  
ATOM   1282  HB2 LEU P  78      16.192   9.313  44.054  0.00  0.00      PROB  
ATOM   1283  CG  LEU P  78      18.005  10.297  44.497  0.00  0.00      PROB  
ATOM   1284  HG  LEU P  78      18.913  10.669  43.976  0.00  0.00      PROB  
ATOM   1285  CD1 LEU P  78      17.480  11.485  45.242  0.00  0.00      PROB  
ATOM   1286 HD11 LEU P  78      17.393  12.388  44.601  0.00  0.00      PROB  
ATOM   1287 HD12 LEU P  78      16.406  11.255  45.411  0.00  0.00      PROB  
ATOM   1288 HD13 LEU P  78      18.142  11.698  46.109  0.00  0.00      PROB  
ATOM   1289  CD2 LEU P  78      18.364   9.147  45.464  0.00  0.00      PROB  
ATOM   1290 HD21 LEU P  78      18.546   8.206  44.901  0.00  0.00      PROB  
ATOM   1291 HD22 LEU P  78      19.306   9.414  45.989  0.00  0.00      PROB  
ATOM   1292 HD23 LEU P  78      17.564   8.986  46.218  0.00  0.00      PROB  
ATOM   1293  C   LEU P  78      17.502  11.314  41.498  0.00  0.00      PROB  
ATOM   1294  O   LEU P  78      17.820  10.675  40.511  0.00  0.00      PROB  
ATOM   1295  N   GLN P  79      18.100  12.458  41.820  0.00  0.00      PROB  
ATOM   1296  HN  GLN P  79      17.789  13.034  42.572  0.00  0.00      PROB  
ATOM   1297  CA  GLN P  79      19.197  12.907  41.006  0.00  0.00      PROB  
ATOM   1298  HA  GLN P  79      18.956  12.835  39.955  0.00  0.00      PROB  
ATOM   1299  CB  GLN P  79      19.412  14.494  41.184  0.00  0.00      PROB  
ATOM   1300  HB1 GLN P  79      20.251  14.847  40.547  0.00  0.00      PROB  
ATOM   1301  HB2 GLN P  79      19.604  14.689  42.261  0.00  0.00      PROB  
ATOM   1302  CG  GLN P  79      18.157  15.290  40.858  0.00  0.00      PROB  
ATOM   1303  HG1 GLN P  79      18.391  16.376  40.876  0.00  0.00      PROB  
ATOM   1304  HG2 GLN P  79      17.384  15.148  41.643  0.00  0.00      PROB  
ATOM   1305  CD  GLN P  79      17.575  14.957  39.541  0.00  0.00      PROB  
ATOM   1306  OE1 GLN P  79      18.026  15.557  38.524  0.00  0.00      PROB  
ATOM   1307  NE2 GLN P  79      16.626  13.991  39.440  0.00  0.00      PROB  
ATOM   1308 HE21 GLN P  79      16.317  13.543  40.279  0.00  0.00      PROB  
ATOM   1309 HE22 GLN P  79      16.345  13.582  38.572  0.00  0.00      PROB  
ATOM   1310  C   GLN P  79      20.534  12.131  41.217  0.00  0.00      PROB  
ATOM   1311  O   GLN P  79      20.899  11.869  42.334  0.00  0.00      PROB  
ATOM   1312  N   GLU P  80      21.285  11.826  40.090  0.00  0.00      PROB  
ATOM   1313  HN  GLU P  80      20.934  12.034  39.181  0.00  0.00      PROB  
ATOM   1314  CA  GLU P  80      22.460  10.971  40.247  0.00  0.00      PROB  
ATOM   1315  HA  GLU P  80      22.171  10.014  40.656  0.00  0.00      PROB  
ATOM   1316  CB  GLU P  80      23.113  10.718  38.858  0.00  0.00      PROB  
ATOM   1317  HB1 GLU P  80      23.437  11.699  38.450  0.00  0.00      PROB  
ATOM   1318  HB2 GLU P  80      22.392  10.135  38.246  0.00  0.00      PROB  
ATOM   1319  CG  GLU P  80      24.460   9.941  38.723  0.00  0.00      PROB  
ATOM   1320  HG1 GLU P  80      24.342   8.880  39.032  0.00  0.00      PROB  
ATOM   1321  HG2 GLU P  80      25.236  10.390  39.379  0.00  0.00      PROB  
ATOM   1322  CD  GLU P  80      25.002   9.966  37.346  0.00  0.00      PROB  
ATOM   1323  OE1 GLU P  80      24.425   9.208  36.502  0.00  0.00      PROB  
ATOM   1324  OE2 GLU P  80      25.983  10.723  37.095  0.00  0.00      PROB  
ATOM   1325  C   GLU P  80      23.537  11.516  41.180  0.00  0.00      PROB  
ATOM   1326  O   GLU P  80      24.096  10.764  41.957  0.00  0.00      PROB  
ATOM   1327  N   PRO P  81      24.054  12.764  41.195  0.00  0.00      PROB  
ATOM   1328  CD  PRO P  81      23.826  13.723  40.170  0.00  0.00      PROB  
ATOM   1329  HD1 PRO P  81      24.374  13.554  39.219  0.00  0.00      PROB  
ATOM   1330  HD2 PRO P  81      22.739  13.907  40.028  0.00  0.00      PROB  
ATOM   1331  CA  PRO P  81      25.147  13.243  42.092  0.00  0.00      PROB  
ATOM   1332  HA  PRO P  81      25.826  12.408  42.173  0.00  0.00      PROB  
ATOM   1333  CB  PRO P  81      25.713  14.476  41.393  0.00  0.00      PROB  
ATOM   1334  HB1 PRO P  81      26.285  14.130  40.506  0.00  0.00      PROB  
ATOM   1335  HB2 PRO P  81      26.393  15.101  42.011  0.00  0.00      PROB  
ATOM   1336  CG  PRO P  81      24.516  15.030  40.639  0.00  0.00      PROB  
ATOM   1337  HG1 PRO P  81      24.841  15.632  39.763  0.00  0.00      PROB  
ATOM   1338  HG2 PRO P  81      23.726  15.551  41.220  0.00  0.00      PROB  
ATOM   1339  C   PRO P  81      24.572  13.628  43.496  0.00  0.00      PROB  
ATOM   1340  O   PRO P  81      25.200  14.156  44.383  0.00  0.00      PROB  
ATOM   1341  N   VAL P  82      23.280  13.321  43.848  0.00  0.00      PROB  
ATOM   1342  HN  VAL P  82      22.685  12.876  43.183  0.00  0.00      PROB  
ATOM   1343  CA  VAL P  82      22.807  13.420  45.226  0.00  0.00      PROB  
ATOM   1344  HA  VAL P  82      23.183  14.347  45.634  0.00  0.00      PROB  
ATOM   1345  CB  VAL P  82      21.223  13.610  45.253  0.00  0.00      PROB  
ATOM   1346  HB  VAL P  82      20.787  12.700  44.788  0.00  0.00      PROB  
ATOM   1347  CG1 VAL P  82      20.832  13.684  46.696  0.00  0.00      PROB  
ATOM   1348 HG11 VAL P  82      19.826  14.154  46.674  0.00  0.00      PROB  
ATOM   1349 HG12 VAL P  82      20.634  12.629  46.984  0.00  0.00      PROB  
ATOM   1350 HG13 VAL P  82      21.528  14.287  47.317  0.00  0.00      PROB  
ATOM   1351  CG2 VAL P  82      20.856  14.863  44.475  0.00  0.00      PROB  
ATOM   1352 HG21 VAL P  82      19.806  15.188  44.639  0.00  0.00      PROB  
ATOM   1353 HG22 VAL P  82      21.604  15.585  44.868  0.00  0.00      PROB  
ATOM   1354 HG23 VAL P  82      21.123  14.706  43.408  0.00  0.00      PROB  
ATOM   1355  C   VAL P  82      23.298  12.150  45.940  0.00  0.00      PROB  
ATOM   1356  O   VAL P  82      23.532  11.020  45.431  0.00  0.00      PROB  
ATOM   1357  N   SER P  83      23.593  12.409  47.289  0.00  0.00      PROB  
ATOM   1358  HN  SER P  83      23.433  13.291  47.726  0.00  0.00      PROB  
ATOM   1359  CA  SER P  83      23.971  11.360  48.220  0.00  0.00      PROB  
ATOM   1360  HA  SER P  83      24.644  10.708  47.683  0.00  0.00      PROB  
ATOM   1361  CB  SER P  83      24.789  11.881  49.416  0.00  0.00      PROB  
ATOM   1362  HB1 SER P  83      24.215  12.314  50.263  0.00  0.00      PROB  
ATOM   1363  HB2 SER P  83      25.588  12.636  49.263  0.00  0.00      PROB  
ATOM   1364  OG  SER P  83      25.435  10.707  49.974  0.00  0.00      PROB  
ATOM   1365  HG1 SER P  83      26.369  10.921  50.025  0.00  0.00      PROB  
ATOM   1366  C   SER P  83      22.751  10.545  48.665  0.00  0.00      PROB  
ATOM   1367  O   SER P  83      21.852  11.073  49.307  0.00  0.00      PROB  
ATOM   1368  N   LYS P  84      22.676   9.202  48.320  0.00  0.00      PROB  
ATOM   1369  HN  LYS P  84      23.444   8.755  47.868  0.00  0.00      PROB  
ATOM   1370  CA  LYS P  84      21.483   8.384  48.499  0.00  0.00      PROB  
ATOM   1371  HA  LYS P  84      20.729   9.154  48.567  0.00  0.00      PROB  
ATOM   1372  CB  LYS P  84      21.108   7.461  47.301  0.00  0.00      PROB  
ATOM   1373  HB1 LYS P  84      20.836   8.020  46.381  0.00  0.00      PROB  
ATOM   1374  HB2 LYS P  84      20.330   6.745  47.645  0.00  0.00      PROB  
ATOM   1375  CG  LYS P  84      22.235   6.551  46.855  0.00  0.00      PROB  
ATOM   1376  HG1 LYS P  84      22.692   6.087  47.755  0.00  0.00      PROB  
ATOM   1377  HG2 LYS P  84      23.002   7.115  46.283  0.00  0.00      PROB  
ATOM   1378  CD  LYS P  84      21.770   5.394  45.953  0.00  0.00      PROB  
ATOM   1379  HD1 LYS P  84      21.134   4.848  46.681  0.00  0.00      PROB  
ATOM   1380  HD2 LYS P  84      22.696   4.871  45.630  0.00  0.00      PROB  
ATOM   1381  CE  LYS P  84      20.941   5.801  44.683  0.00  0.00      PROB  
ATOM   1382  HE1 LYS P  84      19.963   6.245  44.968  0.00  0.00      PROB  
ATOM   1383  HE2 LYS P  84      20.740   4.816  44.209  0.00  0.00      PROB  
ATOM   1384  NZ  LYS P  84      21.697   6.570  43.681  0.00  0.00      PROB  
ATOM   1385  HZ1 LYS P  84      21.944   7.501  44.074  0.00  0.00      PROB  
ATOM   1386  HZ2 LYS P  84      22.550   6.104  43.311  0.00  0.00      PROB  
ATOM   1387  HZ3 LYS P  84      21.081   6.779  42.870  0.00  0.00      PROB  
ATOM   1388  C   LYS P  84      21.548   7.562  49.853  0.00  0.00      PROB  
ATOM   1389  O   LYS P  84      22.593   6.931  50.151  0.00  0.00      PROB  
ATOM   1390  N   ALA P  85      20.513   7.637  50.743  0.00  0.00      PROB  
ATOM   1391  HN  ALA P  85      19.770   8.279  50.572  0.00  0.00      PROB  
ATOM   1392  CA  ALA P  85      20.497   6.771  51.851  0.00  0.00      PROB  
ATOM   1393  HA  ALA P  85      20.895   5.849  51.453  0.00  0.00      PROB  
ATOM   1394  CB  ALA P  85      21.404   7.318  53.010  0.00  0.00      PROB  
ATOM   1395  HB1 ALA P  85      22.450   7.415  52.650  0.00  0.00      PROB  
ATOM   1396  HB2 ALA P  85      21.099   8.324  53.371  0.00  0.00      PROB  
ATOM   1397  HB3 ALA P  85      21.365   6.596  53.854  0.00  0.00      PROB  
ATOM   1398  C   ALA P  85      19.027   6.609  52.375  0.00  0.00      PROB  
ATOM   1399  O   ALA P  85      18.167   7.416  51.980  0.00  0.00      PROB  
ATOM   1400  N   LYS P  86      18.779   5.538  53.126  0.00  0.00      PROB  
ATOM   1401  HN  LYS P  86      19.564   4.952  53.310  0.00  0.00      PROB  
ATOM   1402  CA  LYS P  86      17.623   4.938  53.745  0.00  0.00      PROB  
ATOM   1403  HA  LYS P  86      18.076   4.168  54.353  0.00  0.00      PROB  
ATOM   1404  CB  LYS P  86      16.975   5.852  54.839  0.00  0.00      PROB  
ATOM   1405  HB1 LYS P  86      16.157   5.258  55.299  0.00  0.00      PROB  
ATOM   1406  HB2 LYS P  86      16.557   6.783  54.401  0.00  0.00      PROB  
ATOM   1407  CG  LYS P  86      18.016   6.439  55.791  0.00  0.00      PROB  
ATOM   1408  HG1 LYS P  86      18.727   7.042  55.187  0.00  0.00      PROB  
ATOM   1409  HG2 LYS P  86      18.577   5.645  56.328  0.00  0.00      PROB  
ATOM   1410  CD  LYS P  86      17.331   7.532  56.639  0.00  0.00      PROB  
ATOM   1411  HD1 LYS P  86      16.725   8.252  56.048  0.00  0.00      PROB  
ATOM   1412  HD2 LYS P  86      18.178   8.033  57.154  0.00  0.00      PROB  
ATOM   1413  CE  LYS P  86      16.485   6.858  57.745  0.00  0.00      PROB  
ATOM   1414  HE1 LYS P  86      17.137   6.356  58.492  0.00  0.00      PROB  
ATOM   1415  HE2 LYS P  86      15.766   6.092  57.385  0.00  0.00      PROB  
ATOM   1416  NZ  LYS P  86      15.693   7.816  58.433  0.00  0.00      PROB  
ATOM   1417  HZ1 LYS P  86      15.000   8.238  57.782  0.00  0.00      PROB  
ATOM   1418  HZ2 LYS P  86      15.168   7.296  59.165  0.00  0.00      PROB  
ATOM   1419  HZ3 LYS P  86      16.223   8.599  58.865  0.00  0.00      PROB  
ATOM   1420  C   LYS P  86      16.593   4.313  52.763  0.00  0.00      PROB  
ATOM   1421  O   LYS P  86      15.600   4.876  52.417  0.00  0.00      PROB  
ATOM   1422  N   GLU P  87      16.974   3.061  52.340  0.00  0.00      PROB  
ATOM   1423  HN  GLU P  87      17.861   2.697  52.612  0.00  0.00      PROB  
ATOM   1424  CA  GLU P  87      16.136   2.177  51.546  0.00  0.00      PROB  
ATOM   1425  HA  GLU P  87      15.872   2.765  50.679  0.00  0.00      PROB  
ATOM   1426  CB  GLU P  87      17.032   0.982  51.070  0.00  0.00      PROB  
ATOM   1427  HB1 GLU P  87      17.715   0.562  51.838  0.00  0.00      PROB  
ATOM   1428  HB2 GLU P  87      17.687   1.508  50.342  0.00  0.00      PROB  
ATOM   1429  CG  GLU P  87      16.147  -0.197  50.553  0.00  0.00      PROB  
ATOM   1430  HG1 GLU P  87      15.489   0.084  49.703  0.00  0.00      PROB  
ATOM   1431  HG2 GLU P  87      15.606  -0.594  51.439  0.00  0.00      PROB  
ATOM   1432  CD  GLU P  87      17.055  -1.306  50.142  0.00  0.00      PROB  
ATOM   1433  OE1 GLU P  87      18.066  -1.032  49.366  0.00  0.00      PROB  
ATOM   1434  OE2 GLU P  87      16.922  -2.447  50.682  0.00  0.00      PROB  
ATOM   1435  C   GLU P  87      14.719   1.885  52.103  0.00  0.00      PROB  
ATOM   1436  O   GLU P  87      14.530   1.879  53.295  0.00  0.00      PROB  
ATOM   1437  N   ALA P  88      13.762   1.728  51.144  0.00  0.00      PROB  
ATOM   1438  HN  ALA P  88      13.915   1.858  50.167  0.00  0.00      PROB  
ATOM   1439  CA  ALA P  88      12.408   1.413  51.407  0.00  0.00      PROB  
ATOM   1440  HA  ALA P  88      12.455   0.588  52.102  0.00  0.00      PROB  
ATOM   1441  CB  ALA P  88      11.589   2.659  51.894  0.00  0.00      PROB  
ATOM   1442  HB1 ALA P  88      11.864   2.870  52.950  0.00  0.00      PROB  
ATOM   1443  HB2 ALA P  88      11.906   3.461  51.193  0.00  0.00      PROB  
ATOM   1444  HB3 ALA P  88      10.507   2.406  51.919  0.00  0.00      PROB  
ATOM   1445  C   ALA P  88      11.827   0.951  50.111  0.00  0.00      PROB  
ATOM   1446  O   ALA P  88      12.427   1.314  49.065  0.00  0.00      PROB  
ATOM   1447  N   HSD P  89      10.709   0.177  50.173  0.00  0.00      PROB  
ATOM   1448  HN  HSD P  89      10.357  -0.114  51.059  0.00  0.00      PROB  
ATOM   1449  CA  HSD P  89       9.928  -0.149  49.038  0.00  0.00      PROB  
ATOM   1450  HA  HSD P  89      10.035   0.532  48.207  0.00  0.00      PROB  
ATOM   1451  CB  HSD P  89      10.409  -1.510  48.548  0.00  0.00      PROB  
ATOM   1452  HB1 HSD P  89       9.957  -1.702  47.551  0.00  0.00      PROB  
ATOM   1453  HB2 HSD P  89      10.056  -2.353  49.178  0.00  0.00      PROB  
ATOM   1454  ND1 HSD P  89      12.681  -2.489  49.087  0.00  0.00      PROB  
ATOM   1455  HD1 HSD P  89      12.443  -2.992  49.918  0.00  0.00      PROB  
ATOM   1456  CG  HSD P  89      11.870  -1.696  48.318  0.00  0.00      PROB  
ATOM   1457  CE1 HSD P  89      13.850  -2.650  48.429  0.00  0.00      PROB  
ATOM   1458  HE1 HSD P  89      14.726  -3.196  48.778  0.00  0.00      PROB  
ATOM   1459  NE2 HSD P  89      13.813  -2.095  47.236  0.00  0.00      PROB  
ATOM   1460  CD2 HSD P  89      12.528  -1.564  47.127  0.00  0.00      PROB  
ATOM   1461  HD2 HSD P  89      12.218  -1.186  46.160  0.00  0.00      PROB  
ATOM   1462  C   HSD P  89       8.406  -0.195  49.309  0.00  0.00      PROB  
ATOM   1463  O   HSD P  89       7.997  -0.233  50.420  0.00  0.00      PROB  
ATOM   1464  N   ILE P  90       7.596  -0.231  48.238  0.00  0.00      PROB  
ATOM   1465  HN  ILE P  90       7.823  -0.088  47.277  0.00  0.00      PROB  
ATOM   1466  CA  ILE P  90       6.154  -0.251  48.259  0.00  0.00      PROB  
ATOM   1467  HA  ILE P  90       5.882  -0.245  49.305  0.00  0.00      PROB  
ATOM   1468  CB  ILE P  90       5.510   0.793  47.368  0.00  0.00      PROB  
ATOM   1469  HB  ILE P  90       5.819   0.661  46.309  0.00  0.00      PROB  
ATOM   1470  CG2 ILE P  90       3.953   0.668  47.450  0.00  0.00      PROB  
ATOM   1471 HG21 ILE P  90       3.689   0.600  48.527  0.00  0.00      PROB  
ATOM   1472 HG22 ILE P  90       3.384   1.531  47.042  0.00  0.00      PROB  
ATOM   1473 HG23 ILE P  90       3.629  -0.322  47.063  0.00  0.00      PROB  
ATOM   1474  CG1 ILE P  90       6.113   2.144  47.785  0.00  0.00      PROB  
ATOM   1475 HG11 ILE P  90       7.216   2.209  47.666  0.00  0.00      PROB  
ATOM   1476 HG12 ILE P  90       5.849   2.289  48.854  0.00  0.00      PROB  
ATOM   1477  CD  ILE P  90       5.588   3.285  46.962  0.00  0.00      PROB  
ATOM   1478  HD1 ILE P  90       5.735   3.085  45.879  0.00  0.00      PROB  
ATOM   1479  HD2 ILE P  90       4.484   3.375  47.044  0.00  0.00      PROB  
ATOM   1480  HD3 ILE P  90       6.120   4.216  47.253  0.00  0.00      PROB  
ATOM   1481  C   ILE P  90       5.727  -1.648  47.688  0.00  0.00      PROB  
ATOM   1482  O   ILE P  90       6.038  -1.883  46.512  0.00  0.00      PROB  
ATOM   1483  N   TYR P  91       5.167  -2.533  48.486  0.00  0.00      PROB  
ATOM   1484  HN  TYR P  91       4.940  -2.378  49.444  0.00  0.00      PROB  
ATOM   1485  CA  TYR P  91       4.832  -3.905  48.097  0.00  0.00      PROB  
ATOM   1486  HA  TYR P  91       5.182  -4.150  47.105  0.00  0.00      PROB  
ATOM   1487  CB  TYR P  91       5.465  -4.869  49.069  0.00  0.00      PROB  
ATOM   1488  HB1 TYR P  91       5.203  -5.939  48.924  0.00  0.00      PROB  
ATOM   1489  HB2 TYR P  91       5.138  -4.672  50.112  0.00  0.00      PROB  
ATOM   1490  CG  TYR P  91       7.020  -4.875  48.965  0.00  0.00      PROB  
ATOM   1491  CD1 TYR P  91       7.739  -5.049  50.163  0.00  0.00      PROB  
ATOM   1492  HD1 TYR P  91       7.234  -5.048  51.118  0.00  0.00      PROB  
ATOM   1493  CE1 TYR P  91       9.117  -5.331  50.132  0.00  0.00      PROB  
ATOM   1494  HE1 TYR P  91       9.715  -5.461  51.022  0.00  0.00      PROB  
ATOM   1495  CZ  TYR P  91       9.785  -5.267  48.851  0.00  0.00      PROB  
ATOM   1496  OH  TYR P  91      11.130  -5.547  48.868  0.00  0.00      PROB  
ATOM   1497  HH  TYR P  91      11.462  -5.351  47.989  0.00  0.00      PROB  
ATOM   1498  CD2 TYR P  91       7.723  -4.854  47.787  0.00  0.00      PROB  
ATOM   1499  HD2 TYR P  91       7.160  -4.895  46.866  0.00  0.00      PROB  
ATOM   1500  CE2 TYR P  91       9.076  -4.959  47.667  0.00  0.00      PROB  
ATOM   1501  HE2 TYR P  91       9.486  -4.849  46.674  0.00  0.00      PROB  
ATOM   1502  C   TYR P  91       3.342  -4.043  48.070  0.00  0.00      PROB  
ATOM   1503  O   TYR P  91       2.582  -3.994  49.043  0.00  0.00      PROB  
ATOM   1504  N   GLN P  92       2.834  -4.225  46.867  0.00  0.00      PROB  
ATOM   1505  HN  GLN P  92       3.326  -4.057  46.016  0.00  0.00      PROB  
ATOM   1506  CA  GLN P  92       1.426  -4.536  46.653  0.00  0.00      PROB  
ATOM   1507  HA  GLN P  92       0.845  -3.855  47.259  0.00  0.00      PROB  
ATOM   1508  CB  GLN P  92       1.006  -4.345  45.213  0.00  0.00      PROB  
ATOM   1509  HB1 GLN P  92       1.884  -4.687  44.625  0.00  0.00      PROB  
ATOM   1510  HB2 GLN P  92       0.929  -3.246  45.064  0.00  0.00      PROB  
ATOM   1511  CG  GLN P  92      -0.265  -5.004  44.690  0.00  0.00      PROB  
ATOM   1512  HG1 GLN P  92      -1.094  -4.908  45.423  0.00  0.00      PROB  
ATOM   1513  HG2 GLN P  92      -0.196  -6.113  44.675  0.00  0.00      PROB  
ATOM   1514  CD  GLN P  92      -0.782  -4.457  43.358  0.00  0.00      PROB  
ATOM   1515  OE1 GLN P  92      -0.158  -4.796  42.341  0.00  0.00      PROB  
ATOM   1516  NE2 GLN P  92      -1.858  -3.581  43.365  0.00  0.00      PROB  
ATOM   1517 HE21 GLN P  92      -2.354  -3.301  44.187  0.00  0.00      PROB  
ATOM   1518 HE22 GLN P  92      -2.088  -3.137  42.498  0.00  0.00      PROB  
ATOM   1519  C   GLN P  92       0.923  -5.855  47.164  0.00  0.00      PROB  
ATOM   1520  O   GLN P  92       1.486  -6.871  46.702  0.00  0.00      PROB  
ATOM   1521  N   VAL P  93      -0.123  -5.848  48.022  0.00  0.00      PROB  
ATOM   1522  HN  VAL P  93      -0.601  -4.998  48.229  0.00  0.00      PROB  
ATOM   1523  CA  VAL P  93      -0.739  -7.046  48.617  0.00  0.00      PROB  
ATOM   1524  HA  VAL P  93      -0.275  -7.930  48.206  0.00  0.00      PROB  
ATOM   1525  CB  VAL P  93      -0.465  -7.117  50.082  0.00  0.00      PROB  
ATOM   1526  HB  VAL P  93      -0.744  -6.139  50.529  0.00  0.00      PROB  
ATOM   1527  CG1 VAL P  93      -1.209  -8.248  50.910  0.00  0.00      PROB  
ATOM   1528 HG11 VAL P  93      -1.120  -9.274  50.493  0.00  0.00      PROB  
ATOM   1529 HG12 VAL P  93      -0.810  -8.242  51.946  0.00  0.00      PROB  
ATOM   1530 HG13 VAL P  93      -2.316  -8.175  50.970  0.00  0.00      PROB  
ATOM   1531  CG2 VAL P  93       1.015  -7.533  50.262  0.00  0.00      PROB  
ATOM   1532 HG21 VAL P  93       1.727  -6.802  49.824  0.00  0.00      PROB  
ATOM   1533 HG22 VAL P  93       1.232  -7.486  51.351  0.00  0.00      PROB  
ATOM   1534 HG23 VAL P  93       1.157  -8.579  49.915  0.00  0.00      PROB  
ATOM   1535  C   VAL P  93      -2.198  -6.995  48.251  0.00  0.00      PROB  
ATOM   1536  O   VAL P  93      -2.941  -6.206  48.799  0.00  0.00      PROB  
ATOM   1537  N   GLY P  94      -2.616  -7.890  47.270  0.00  0.00      PROB  
ATOM   1538  HN  GLY P  94      -1.969  -8.448  46.755  0.00  0.00      PROB  
ATOM   1539  CA  GLY P  94      -3.931  -7.871  46.617  0.00  0.00      PROB  
ATOM   1540  HA1 GLY P  94      -4.630  -8.005  47.429  0.00  0.00      PROB  
ATOM   1541  HA2 GLY P  94      -3.969  -8.708  45.936  0.00  0.00      PROB  
ATOM   1542  C   GLY P  94      -4.182  -6.494  46.097  0.00  0.00      PROB  
ATOM   1543  O   GLY P  94      -3.273  -5.902  45.544  0.00  0.00      PROB  
ATOM   1544  N   MET P  95      -5.279  -5.804  46.490  0.00  0.00      PROB  
ATOM   1545  HN  MET P  95      -5.955  -6.239  47.079  0.00  0.00      PROB  
ATOM   1546  CA  MET P  95      -5.478  -4.393  46.195  0.00  0.00      PROB  
ATOM   1547  HA  MET P  95      -4.878  -4.171  45.324  0.00  0.00      PROB  
ATOM   1548  CB  MET P  95      -6.965  -4.133  45.797  0.00  0.00      PROB  
ATOM   1549  HB1 MET P  95      -7.115  -3.070  45.509  0.00  0.00      PROB  
ATOM   1550  HB2 MET P  95      -7.722  -4.403  46.564  0.00  0.00      PROB  
ATOM   1551  CG  MET P  95      -7.271  -4.942  44.453  0.00  0.00      PROB  
ATOM   1552  HG1 MET P  95      -8.341  -4.664  44.335  0.00  0.00      PROB  
ATOM   1553  HG2 MET P  95      -7.008  -6.018  44.540  0.00  0.00      PROB  
ATOM   1554  SD  MET P  95      -6.641  -4.340  42.872  0.00  0.00      PROB  
ATOM   1555  CE  MET P  95      -5.744  -5.810  42.503  0.00  0.00      PROB  
ATOM   1556  HE1 MET P  95      -5.118  -6.067  43.383  0.00  0.00      PROB  
ATOM   1557  HE2 MET P  95      -6.340  -6.713  42.252  0.00  0.00      PROB  
ATOM   1558  HE3 MET P  95      -5.189  -5.624  41.558  0.00  0.00      PROB  
ATOM   1559  C   MET P  95      -5.006  -3.426  47.241  0.00  0.00      PROB  
ATOM   1560  O   MET P  95      -5.222  -2.184  47.093  0.00  0.00      PROB  
ATOM   1561  N   ALA P  96      -4.295  -3.780  48.322  0.00  0.00      PROB  
ATOM   1562  HN  ALA P  96      -4.071  -4.751  48.359  0.00  0.00      PROB  
ATOM   1563  CA  ALA P  96      -3.760  -2.898  49.381  0.00  0.00      PROB  
ATOM   1564  HA  ALA P  96      -4.093  -1.899  49.140  0.00  0.00      PROB  
ATOM   1565  CB  ALA P  96      -4.005  -3.350  50.838  0.00  0.00      PROB  
ATOM   1566  HB1 ALA P  96      -5.076  -3.401  51.130  0.00  0.00      PROB  
ATOM   1567  HB2 ALA P  96      -3.532  -4.335  51.039  0.00  0.00      PROB  
ATOM   1568  HB3 ALA P  96      -3.467  -2.643  51.504  0.00  0.00      PROB  
ATOM   1569  C   ALA P  96      -2.244  -2.743  49.055  0.00  0.00      PROB  
ATOM   1570  O   ALA P  96      -1.708  -3.649  48.371  0.00  0.00      PROB  
ATOM   1571  N   PHE P  97      -1.573  -1.596  49.402  0.00  0.00      PROB  
ATOM   1572  HN  PHE P  97      -1.958  -0.890  49.991  0.00  0.00      PROB  
ATOM   1573  CA  PHE P  97      -0.194  -1.288  49.092  0.00  0.00      PROB  
ATOM   1574  HA  PHE P  97       0.288  -2.072  48.527  0.00  0.00      PROB  
ATOM   1575  CB  PHE P  97      -0.129   0.025  48.163  0.00  0.00      PROB  
ATOM   1576  HB1 PHE P  97       0.839   0.569  48.175  0.00  0.00      PROB  
ATOM   1577  HB2 PHE P  97      -0.902   0.683  48.614  0.00  0.00      PROB  
ATOM   1578  CG  PHE P  97      -0.604  -0.218  46.798  0.00  0.00      PROB  
ATOM   1579  CD1 PHE P  97       0.227  -0.076  45.742  0.00  0.00      PROB  
ATOM   1580  HD1 PHE P  97       1.275   0.090  45.945  0.00  0.00      PROB  
ATOM   1581  CE1 PHE P  97      -0.203  -0.036  44.413  0.00  0.00      PROB  
ATOM   1582  HE1 PHE P  97       0.547   0.069  43.643  0.00  0.00      PROB  
ATOM   1583  CZ  PHE P  97      -1.502  -0.367  44.082  0.00  0.00      PROB  
ATOM   1584  HZ  PHE P  97      -1.862  -0.480  43.070  0.00  0.00      PROB  
ATOM   1585  CD2 PHE P  97      -1.975  -0.291  46.498  0.00  0.00      PROB  
ATOM   1586  HD2 PHE P  97      -2.703  -0.378  47.290  0.00  0.00      PROB  
ATOM   1587  CE2 PHE P  97      -2.457  -0.501  45.163  0.00  0.00      PROB  
ATOM   1588  HE2 PHE P  97      -3.471  -0.545  44.792  0.00  0.00      PROB  
ATOM   1589  C   PHE P  97       0.559  -1.142  50.336  0.00  0.00      PROB  
ATOM   1590  O   PHE P  97       0.328  -0.298  51.168  0.00  0.00      PROB  
ATOM   1591  N   TYR P  98       1.517  -2.088  50.592  0.00  0.00      PROB  
ATOM   1592  HN  TYR P  98       1.656  -2.784  49.891  0.00  0.00      PROB  
ATOM   1593  CA  TYR P  98       2.165  -2.333  51.854  0.00  0.00      PROB  
ATOM   1594  HA  TYR P  98       1.523  -1.880  52.594  0.00  0.00      PROB  
ATOM   1595  CB  TYR P  98       2.157  -3.818  52.310  0.00  0.00      PROB  
ATOM   1596  HB1 TYR P  98       3.037  -4.067  52.941  0.00  0.00      PROB  
ATOM   1597  HB2 TYR P  98       2.231  -4.457  51.404  0.00  0.00      PROB  
ATOM   1598  CG  TYR P  98       0.922  -4.249  53.098  0.00  0.00      PROB  
ATOM   1599  CD1 TYR P  98       0.962  -4.603  54.402  0.00  0.00      PROB  
ATOM   1600  HD1 TYR P  98       1.927  -4.470  54.869  0.00  0.00      PROB  
ATOM   1601  CE1 TYR P  98      -0.200  -4.919  55.164  0.00  0.00      PROB  
ATOM   1602  HE1 TYR P  98      -0.020  -5.210  56.188  0.00  0.00      PROB  
ATOM   1603  CZ  TYR P  98      -1.391  -5.069  54.451  0.00  0.00      PROB  
ATOM   1604  OH  TYR P  98      -2.533  -5.648  55.039  0.00  0.00      PROB  
ATOM   1605  HH  TYR P  98      -2.486  -5.788  55.987  0.00  0.00      PROB  
ATOM   1606  CD2 TYR P  98      -0.336  -4.323  52.435  0.00  0.00      PROB  
ATOM   1607  HD2 TYR P  98      -0.392  -4.209  51.362  0.00  0.00      PROB  
ATOM   1608  CE2 TYR P  98      -1.447  -4.748  53.150  0.00  0.00      PROB  
ATOM   1609  HE2 TYR P  98      -2.306  -5.009  52.550  0.00  0.00      PROB  
ATOM   1610  C   TYR P  98       3.499  -1.683  51.840  0.00  0.00      PROB  
ATOM   1611  O   TYR P  98       4.211  -2.003  50.875  0.00  0.00      PROB  
ATOM   1612  N   PHE P  99       3.834  -0.787  52.802  0.00  0.00      PROB  
ATOM   1613  HN  PHE P  99       3.285  -0.751  53.634  0.00  0.00      PROB  
ATOM   1614  CA  PHE P  99       5.077   0.015  52.744  0.00  0.00      PROB  
ATOM   1615  HA  PHE P  99       5.432  -0.014  51.724  0.00  0.00      PROB  
ATOM   1616  CB  PHE P  99       4.659   1.482  53.040  0.00  0.00      PROB  
ATOM   1617  HB1 PHE P  99       4.215   1.535  54.057  0.00  0.00      PROB  
ATOM   1618  HB2 PHE P  99       3.876   1.788  52.314  0.00  0.00      PROB  
ATOM   1619  CG  PHE P  99       5.805   2.472  53.046  0.00  0.00      PROB  
ATOM   1620  CD1 PHE P  99       6.502   2.709  54.230  0.00  0.00      PROB  
ATOM   1621  HD1 PHE P  99       6.332   2.211  55.173  0.00  0.00      PROB  
ATOM   1622  CE1 PHE P  99       7.421   3.704  54.248  0.00  0.00      PROB  
ATOM   1623  HE1 PHE P  99       8.015   3.932  55.120  0.00  0.00      PROB  
ATOM   1624  CZ  PHE P  99       7.744   4.383  53.048  0.00  0.00      PROB  
ATOM   1625  HZ  PHE P  99       8.597   5.041  53.114  0.00  0.00      PROB  
ATOM   1626  CD2 PHE P  99       6.173   3.141  51.871  0.00  0.00      PROB  
ATOM   1627  HD2 PHE P  99       5.548   2.908  51.021  0.00  0.00      PROB  
ATOM   1628  CE2 PHE P  99       7.075   4.185  51.859  0.00  0.00      PROB  
ATOM   1629  HE2 PHE P  99       7.214   4.831  51.004  0.00  0.00      PROB  
ATOM   1630  C   PHE P  99       6.118  -0.485  53.745  0.00  0.00      PROB  
ATOM   1631  O   PHE P  99       5.813  -0.567  54.934  0.00  0.00      PROB  
ATOM   1632  N   VAL P 100       7.300  -0.827  53.183  0.00  0.00      PROB  
ATOM   1633  HN  VAL P 100       7.358  -0.717  52.194  0.00  0.00      PROB  
ATOM   1634  CA  VAL P 100       8.416  -1.384  53.947  0.00  0.00      PROB  
ATOM   1635  HA  VAL P 100       8.075  -1.290  54.968  0.00  0.00      PROB  
ATOM   1636  CB  VAL P 100       8.680  -2.878  53.659  0.00  0.00      PROB  
ATOM   1637  HB  VAL P 100       8.728  -3.002  52.556  0.00  0.00      PROB  
ATOM   1638  CG1 VAL P 100       9.999  -3.413  54.294  0.00  0.00      PROB  
ATOM   1639 HG11 VAL P 100      10.023  -3.287  55.398  0.00  0.00      PROB  
ATOM   1640 HG12 VAL P 100      10.073  -4.501  54.080  0.00  0.00      PROB  
ATOM   1641 HG13 VAL P 100      10.887  -2.842  53.947  0.00  0.00      PROB  
ATOM   1642  CG2 VAL P 100       7.543  -3.799  54.001  0.00  0.00      PROB  
ATOM   1643 HG21 VAL P 100       6.608  -3.385  53.566  0.00  0.00      PROB  
ATOM   1644 HG22 VAL P 100       7.789  -4.791  53.565  0.00  0.00      PROB  
ATOM   1645 HG23 VAL P 100       7.402  -3.868  55.101  0.00  0.00      PROB  
ATOM   1646  C   VAL P 100       9.677  -0.599  53.968  0.00  0.00      PROB  
ATOM   1647  O   VAL P 100      10.276  -0.325  52.938  0.00  0.00      PROB  
ATOM   1648  N   ASP P 101      10.041  -0.131  55.136  0.00  0.00      PROB  
ATOM   1649  HN  ASP P 101       9.493  -0.120  55.969  0.00  0.00      PROB  
ATOM   1650  CA  ASP P 101      11.168   0.874  55.301  0.00  0.00      PROB  
ATOM   1651  HA  ASP P 101      11.521   1.237  54.348  0.00  0.00      PROB  
ATOM   1652  CB  ASP P 101      10.659   2.189  56.083  0.00  0.00      PROB  
ATOM   1653  HB1 ASP P 101       9.880   2.692  55.471  0.00  0.00      PROB  
ATOM   1654  HB2 ASP P 101      11.506   2.907  56.129  0.00  0.00      PROB  
ATOM   1655  CG  ASP P 101      10.228   1.925  57.512  0.00  0.00      PROB  
ATOM   1656  OD1 ASP P 101       9.679   2.865  58.095  0.00  0.00      PROB  
ATOM   1657  OD2 ASP P 101      10.406   0.848  58.060  0.00  0.00      PROB  
ATOM   1658  C   ASP P 101      12.406   0.231  55.914  0.00  0.00      PROB  
ATOM   1659  O   ASP P 101      13.301   0.941  56.326  0.00  0.00      PROB  
ATOM   1660  N   GLN P 102      12.485  -1.125  55.991  0.00  0.00      PROB  
ATOM   1661  HN  GLN P 102      11.816  -1.659  55.480  0.00  0.00      PROB  
ATOM   1662  CA  GLN P 102      13.692  -1.802  56.373  0.00  0.00      PROB  
ATOM   1663  HA  GLN P 102      14.306  -1.046  56.841  0.00  0.00      PROB  
ATOM   1664  CB  GLN P 102      13.280  -2.963  57.357  0.00  0.00      PROB  
ATOM   1665  HB1 GLN P 102      14.255  -3.164  57.849  0.00  0.00      PROB  
ATOM   1666  HB2 GLN P 102      12.989  -3.761  56.640  0.00  0.00      PROB  
ATOM   1667  CG  GLN P 102      12.311  -2.612  58.465  0.00  0.00      PROB  
ATOM   1668  HG1 GLN P 102      11.963  -3.486  59.056  0.00  0.00      PROB  
ATOM   1669  HG2 GLN P 102      11.410  -2.141  58.017  0.00  0.00      PROB  
ATOM   1670  CD  GLN P 102      12.985  -1.654  59.416  0.00  0.00      PROB  
ATOM   1671  OE1 GLN P 102      13.839  -2.190  60.121  0.00  0.00      PROB  
ATOM   1672  NE2 GLN P 102      12.643  -0.368  59.487  0.00  0.00      PROB  
ATOM   1673 HE21 GLN P 102      11.927  -0.012  58.886  0.00  0.00      PROB  
ATOM   1674 HE22 GLN P 102      12.967   0.078  60.321  0.00  0.00      PROB  
ATOM   1675  C   GLN P 102      14.373  -2.338  55.207  0.00  0.00      PROB  
ATOM   1676  O   GLN P 102      13.920  -2.966  54.227  0.00  0.00      PROB  
ATOM   1677  N   ALA P 103      15.739  -2.036  55.223  0.00  0.00      PROB  
ATOM   1678  HN  ALA P 103      16.057  -1.482  55.989  0.00  0.00      PROB  
ATOM   1679  CA  ALA P 103      16.695  -2.341  54.194  0.00  0.00      PROB  
ATOM   1680  HA  ALA P 103      16.274  -2.062  53.240  0.00  0.00      PROB  
ATOM   1681  CB  ALA P 103      18.004  -1.471  54.300  0.00  0.00      PROB  
ATOM   1682  HB1 ALA P 103      18.404  -1.441  53.264  0.00  0.00      PROB  
ATOM   1683  HB2 ALA P 103      17.739  -0.428  54.576  0.00  0.00      PROB  
ATOM   1684  HB3 ALA P 103      18.788  -1.870  54.979  0.00  0.00      PROB  
ATOM   1685  C   ALA P 103      17.064  -3.843  54.123  0.00  0.00      PROB  
ATOM   1686  O   ALA P 103      16.672  -4.648  55.032  0.00  0.00      PROB  
ATOM   1687  N   VAL P 104      17.502  -4.247  52.932  0.00  0.00      PROB  
ATOM   1688  HN  VAL P 104      17.268  -3.592  52.218  0.00  0.00      PROB  
ATOM   1689  CA  VAL P 104      17.826  -5.540  52.428  0.00  0.00      PROB  
ATOM   1690  HA  VAL P 104      18.260  -5.475  51.441  0.00  0.00      PROB  
ATOM   1691  CB  VAL P 104      18.776  -6.376  53.248  0.00  0.00      PROB  
ATOM   1692  HB  VAL P 104      18.147  -6.726  54.095  0.00  0.00      PROB  
ATOM   1693  CG1 VAL P 104      19.327  -7.537  52.402  0.00  0.00      PROB  
ATOM   1694 HG11 VAL P 104      19.692  -7.138  51.431  0.00  0.00      PROB  
ATOM   1695 HG12 VAL P 104      20.273  -8.002  52.753  0.00  0.00      PROB  
ATOM   1696 HG13 VAL P 104      18.521  -8.298  52.329  0.00  0.00      PROB  
ATOM   1697  CG2 VAL P 104      19.874  -5.462  53.854  0.00  0.00      PROB  
ATOM   1698 HG21 VAL P 104      20.489  -6.133  54.490  0.00  0.00      PROB  
ATOM   1699 HG22 VAL P 104      20.592  -5.056  53.109  0.00  0.00      PROB  
ATOM   1700 HG23 VAL P 104      19.451  -4.735  54.580  0.00  0.00      PROB  
ATOM   1701  C   VAL P 104      16.524  -6.258  51.993  0.00  0.00      PROB  
ATOM   1702  O   VAL P 104      15.829  -6.815  52.855  0.00  0.00      PROB  
ATOM   1703  N   SER P 105      16.141  -6.269  50.698  0.00  0.00      PROB  
ATOM   1704  HN  SER P 105      16.665  -5.807  49.986  0.00  0.00      PROB  
ATOM   1705  CA  SER P 105      14.965  -7.115  50.384  0.00  0.00      PROB  
ATOM   1706  HA  SER P 105      14.177  -6.760  51.033  0.00  0.00      PROB  
ATOM   1707  CB  SER P 105      14.532  -6.930  48.928  0.00  0.00      PROB  
ATOM   1708  HB1 SER P 105      15.197  -7.313  48.125  0.00  0.00      PROB  
ATOM   1709  HB2 SER P 105      14.377  -5.842  48.760  0.00  0.00      PROB  
ATOM   1710  OG  SER P 105      13.253  -7.545  48.604  0.00  0.00      PROB  
ATOM   1711  HG1 SER P 105      12.595  -7.105  49.146  0.00  0.00      PROB  
ATOM   1712  C   SER P 105      15.118  -8.596  50.617  0.00  0.00      PROB  
ATOM   1713  O   SER P 105      16.152  -9.145  50.203  0.00  0.00      PROB  
ATOM   1714  N   PHE P 106      14.076  -9.221  51.177  0.00  0.00      PROB  
ATOM   1715  HN  PHE P 106      13.199  -8.775  51.339  0.00  0.00      PROB  
ATOM   1716  CA  PHE P 106      14.049 -10.653  51.382  0.00  0.00      PROB  
ATOM   1717  HA  PHE P 106      14.990 -11.177  51.302  0.00  0.00      PROB  
ATOM   1718  CB  PHE P 106      13.267 -11.036  52.738  0.00  0.00      PROB  
ATOM   1719  HB1 PHE P 106      12.185 -10.786  52.784  0.00  0.00      PROB  
ATOM   1720  HB2 PHE P 106      13.837 -10.573  53.572  0.00  0.00      PROB  
ATOM   1721  CG  PHE P 106      13.365 -12.505  52.971  0.00  0.00      PROB  
ATOM   1722  CD1 PHE P 106      14.573 -12.981  53.472  0.00  0.00      PROB  
ATOM   1723  HD1 PHE P 106      15.322 -12.259  53.762  0.00  0.00      PROB  
ATOM   1724  CE1 PHE P 106      14.740 -14.345  53.626  0.00  0.00      PROB  
ATOM   1725  HE1 PHE P 106      15.670 -14.738  54.008  0.00  0.00      PROB  
ATOM   1726  CZ  PHE P 106      13.695 -15.206  53.353  0.00  0.00      PROB  
ATOM   1727  HZ  PHE P 106      13.912 -16.263  53.313  0.00  0.00      PROB  
ATOM   1728  CD2 PHE P 106      12.212 -13.298  52.816  0.00  0.00      PROB  
ATOM   1729  HD2 PHE P 106      11.269 -12.930  52.440  0.00  0.00      PROB  
ATOM   1730  CE2 PHE P 106      12.415 -14.694  53.061  0.00  0.00      PROB  
ATOM   1731  HE2 PHE P 106      11.576 -15.288  52.728  0.00  0.00      PROB  
ATOM   1732  C   PHE P 106      13.157 -11.139  50.221  0.00  0.00      PROB  
ATOM   1733  O   PHE P 106      11.994 -10.819  50.201  0.00  0.00      PROB  
ATOM   1734  N   ASP P 107      13.822 -11.807  49.232  0.00  0.00      PROB  
ATOM   1735  HN  ASP P 107      14.808 -11.923  49.140  0.00  0.00      PROB  
ATOM   1736  CA  ASP P 107      13.035 -12.469  48.194  0.00  0.00      PROB  
ATOM   1737  HA  ASP P 107      12.439 -11.668  47.782  0.00  0.00      PROB  
ATOM   1738  CB  ASP P 107      13.949 -13.027  46.967  0.00  0.00      PROB  
ATOM   1739  HB1 ASP P 107      14.216 -12.178  46.302  0.00  0.00      PROB  
ATOM   1740  HB2 ASP P 107      13.382 -13.759  46.354  0.00  0.00      PROB  
ATOM   1741  CG  ASP P 107      15.335 -13.547  47.348  0.00  0.00      PROB  
ATOM   1742  OD1 ASP P 107      15.937 -14.381  46.544  0.00  0.00      PROB  
ATOM   1743  OD2 ASP P 107      15.912 -13.029  48.306  0.00  0.00      PROB  
ATOM   1744  C   ASP P 107      12.022 -13.500  48.603  0.00  0.00      PROB  
ATOM   1745  O   ASP P 107      12.054 -13.932  49.721  0.00  0.00      PROB  
ATOM   1746  N   GLY P 108      11.074 -13.843  47.812  0.00  0.00      PROB  
ATOM   1747  HN  GLY P 108      10.989 -13.441  46.904  0.00  0.00      PROB  
ATOM   1748  CA  GLY P 108       9.916 -14.615  48.265  0.00  0.00      PROB  
ATOM   1749  HA1 GLY P 108       9.848 -14.407  49.322  0.00  0.00      PROB  
ATOM   1750  HA2 GLY P 108      10.090 -15.628  47.934  0.00  0.00      PROB  
ATOM   1751  C   GLY P 108       8.600 -14.171  47.676  0.00  0.00      PROB  
ATOM   1752  O   GLY P 108       8.510 -13.197  46.935  0.00  0.00      PROB  
ATOM   1753  N   ASN P 109       7.566 -14.930  48.152  0.00  0.00      PROB  
ATOM   1754  HN  ASN P 109       7.812 -15.658  48.786  0.00  0.00      PROB  
ATOM   1755  CA  ASN P 109       6.210 -14.784  47.773  0.00  0.00      PROB  
ATOM   1756  HA  ASN P 109       6.060 -14.262  46.840  0.00  0.00      PROB  
ATOM   1757  CB  ASN P 109       5.589 -16.177  47.601  0.00  0.00      PROB  
ATOM   1758  HB1 ASN P 109       4.506 -16.156  47.353  0.00  0.00      PROB  
ATOM   1759  HB2 ASN P 109       5.600 -16.642  48.610  0.00  0.00      PROB  
ATOM   1760  CG  ASN P 109       6.487 -17.002  46.660  0.00  0.00      PROB  
ATOM   1761  OD1 ASN P 109       7.142 -17.954  47.091  0.00  0.00      PROB  
ATOM   1762  ND2 ASN P 109       6.481 -16.599  45.322  0.00  0.00      PROB  
ATOM   1763 HD21 ASN P 109       5.645 -16.115  45.063  0.00  0.00      PROB  
ATOM   1764 HD22 ASN P 109       6.871 -17.230  44.652  0.00  0.00      PROB  
ATOM   1765  C   ASN P 109       5.511 -14.037  49.005  0.00  0.00      PROB  
ATOM   1766  O   ASN P 109       5.696 -14.412  50.180  0.00  0.00      PROB  
ATOM   1767  N   ARG P 110       4.679 -12.979  48.830  0.00  0.00      PROB  
ATOM   1768  HN  ARG P 110       4.542 -12.735  47.873  0.00  0.00      PROB  
ATOM   1769  CA  ARG P 110       4.117 -12.041  49.788  0.00  0.00      PROB  
ATOM   1770  HA  ARG P 110       4.757 -11.941  50.652  0.00  0.00      PROB  
ATOM   1771  CB  ARG P 110       3.762 -10.644  49.180  0.00  0.00      PROB  
ATOM   1772  HB1 ARG P 110       3.489  -9.983  50.031  0.00  0.00      PROB  
ATOM   1773  HB2 ARG P 110       2.952 -10.728  48.424  0.00  0.00      PROB  
ATOM   1774  CG  ARG P 110       4.955 -10.016  48.584  0.00  0.00      PROB  
ATOM   1775  HG1 ARG P 110       5.458 -10.668  47.839  0.00  0.00      PROB  
ATOM   1776  HG2 ARG P 110       5.759  -9.762  49.308  0.00  0.00      PROB  
ATOM   1777  CD  ARG P 110       4.582  -8.799  47.741  0.00  0.00      PROB  
ATOM   1778  HD1 ARG P 110       4.111  -8.020  48.379  0.00  0.00      PROB  
ATOM   1779  HD2 ARG P 110       3.826  -9.004  46.954  0.00  0.00      PROB  
ATOM   1780  NE  ARG P 110       5.782  -8.220  47.076  0.00  0.00      PROB  
ATOM   1781  HE  ARG P 110       6.639  -8.641  47.374  0.00  0.00      PROB  
ATOM   1782  CZ  ARG P 110       5.832  -7.443  45.982  0.00  0.00      PROB  
ATOM   1783  NH1 ARG P 110       4.726  -6.883  45.487  0.00  0.00      PROB  
ATOM   1784 HH11 ARG P 110       3.838  -7.104  45.890  0.00  0.00      PROB  
ATOM   1785 HH12 ARG P 110       4.772  -6.662  44.513  0.00  0.00      PROB  
ATOM   1786  NH2 ARG P 110       7.008  -7.374  45.394  0.00  0.00      PROB  
ATOM   1787 HH21 ARG P 110       7.791  -7.755  45.886  0.00  0.00      PROB  
ATOM   1788 HH22 ARG P 110       7.131  -6.633  44.734  0.00  0.00      PROB  
ATOM   1789  C   ARG P 110       2.856 -12.563  50.325  0.00  0.00      PROB  
ATOM   1790  O   ARG P 110       2.052 -13.106  49.546  0.00  0.00      PROB  
ATOM   1791  N   THR P 111       2.544 -12.448  51.646  0.00  0.00      PROB  
ATOM   1792  HN  THR P 111       3.159 -12.041  52.318  0.00  0.00      PROB  
ATOM   1793  CA  THR P 111       1.231 -12.810  52.231  0.00  0.00      PROB  
ATOM   1794  HA  THR P 111       0.482 -12.449  51.541  0.00  0.00      PROB  
ATOM   1795  CB  THR P 111       0.973 -14.326  52.582  0.00  0.00      PROB  
ATOM   1796  HB  THR P 111       0.777 -14.892  51.646  0.00  0.00      PROB  
ATOM   1797  OG1 THR P 111      -0.198 -14.547  53.383  0.00  0.00      PROB  
ATOM   1798  HG1 THR P 111      -0.932 -14.630  52.769  0.00  0.00      PROB  
ATOM   1799  CG2 THR P 111       2.211 -14.972  53.245  0.00  0.00      PROB  
ATOM   1800 HG21 THR P 111       2.482 -14.487  54.207  0.00  0.00      PROB  
ATOM   1801 HG22 THR P 111       1.944 -16.039  53.403  0.00  0.00      PROB  
ATOM   1802 HG23 THR P 111       3.106 -15.102  52.601  0.00  0.00      PROB  
ATOM   1803  C   THR P 111       1.140 -11.940  53.431  0.00  0.00      PROB  
ATOM   1804  O   THR P 111       2.155 -11.421  53.887  0.00  0.00      PROB  
ATOM   1805  N   VAL P 112      -0.105 -11.666  53.845  0.00  0.00      PROB  
ATOM   1806  HN  VAL P 112      -0.954 -11.883  53.370  0.00  0.00      PROB  
ATOM   1807  CA  VAL P 112      -0.394 -11.058  55.128  0.00  0.00      PROB  
ATOM   1808  HA  VAL P 112       0.494 -10.741  55.654  0.00  0.00      PROB  
ATOM   1809  CB  VAL P 112      -1.165  -9.805  54.935  0.00  0.00      PROB  
ATOM   1810  HB  VAL P 112      -1.858  -9.797  54.067  0.00  0.00      PROB  
ATOM   1811  CG1 VAL P 112      -1.961  -9.300  56.111  0.00  0.00      PROB  
ATOM   1812 HG11 VAL P 112      -1.212  -9.107  56.909  0.00  0.00      PROB  
ATOM   1813 HG12 VAL P 112      -2.364  -8.291  55.879  0.00  0.00      PROB  
ATOM   1814 HG13 VAL P 112      -2.769  -9.932  56.538  0.00  0.00      PROB  
ATOM   1815  CG2 VAL P 112      -0.145  -8.729  54.588  0.00  0.00      PROB  
ATOM   1816 HG21 VAL P 112      -0.614  -7.797  54.208  0.00  0.00      PROB  
ATOM   1817 HG22 VAL P 112       0.494  -8.476  55.461  0.00  0.00      PROB  
ATOM   1818 HG23 VAL P 112       0.501  -9.060  53.747  0.00  0.00      PROB  
ATOM   1819  C   VAL P 112      -1.061 -12.068  56.037  0.00  0.00      PROB  
ATOM   1820  O   VAL P 112      -1.957 -12.768  55.657  0.00  0.00      PROB  
ATOM   1821  N   SER P 113      -0.572 -12.204  57.270  0.00  0.00      PROB  
ATOM   1822  HN  SER P 113       0.200 -11.632  57.535  0.00  0.00      PROB  
ATOM   1823  CA  SER P 113      -1.041 -13.289  58.138  0.00  0.00      PROB  
ATOM   1824  HA  SER P 113      -1.982 -13.659  57.757  0.00  0.00      PROB  
ATOM   1825  CB  SER P 113      -0.042 -14.416  58.321  0.00  0.00      PROB  
ATOM   1826  HB1 SER P 113       0.853 -13.925  58.760  0.00  0.00      PROB  
ATOM   1827  HB2 SER P 113       0.139 -14.925  57.351  0.00  0.00      PROB  
ATOM   1828  OG  SER P 113      -0.453 -15.404  59.273  0.00  0.00      PROB  
ATOM   1829  HG1 SER P 113      -1.028 -16.025  58.819  0.00  0.00      PROB  
ATOM   1830  C   SER P 113      -1.319 -12.740  59.509  0.00  0.00      PROB  
ATOM   1831  O   SER P 113      -0.367 -12.271  60.140  0.00  0.00      PROB  
ATOM   1832  N   ASP P 114      -2.601 -12.681  59.920  0.00  0.00      PROB  
ATOM   1833  HN  ASP P 114      -3.259 -13.256  59.439  0.00  0.00      PROB  
ATOM   1834  CA  ASP P 114      -3.077 -12.341  61.276  0.00  0.00      PROB  
ATOM   1835  HA  ASP P 114      -4.152 -12.355  61.170  0.00  0.00      PROB  
ATOM   1836  CB  ASP P 114      -2.712 -13.447  62.304  0.00  0.00      PROB  
ATOM   1837  HB1 ASP P 114      -3.119 -13.127  63.287  0.00  0.00      PROB  
ATOM   1838  HB2 ASP P 114      -1.615 -13.620  62.312  0.00  0.00      PROB  
ATOM   1839  CG  ASP P 114      -3.442 -14.730  61.809  0.00  0.00      PROB  
ATOM   1840  OD1 ASP P 114      -4.526 -14.545  61.240  0.00  0.00      PROB  
ATOM   1841  OD2 ASP P 114      -2.923 -15.867  62.147  0.00  0.00      PROB  
ATOM   1842  C   ASP P 114      -2.709 -10.861  61.632  0.00  0.00      PROB  
ATOM   1843  O   ASP P 114      -2.428 -10.607  62.813  0.00  0.00      PROB  
ATOM   1844  N   GLY P 115      -2.660  -9.997  60.649  0.00  0.00      PROB  
ATOM   1845  HN  GLY P 115      -2.672 -10.388  59.732  0.00  0.00      PROB  
ATOM   1846  CA  GLY P 115      -2.293  -8.577  60.755  0.00  0.00      PROB  
ATOM   1847  HA1 GLY P 115      -2.156  -8.282  61.785  0.00  0.00      PROB  
ATOM   1848  HA2 GLY P 115      -3.116  -8.086  60.257  0.00  0.00      PROB  
ATOM   1849  C   GLY P 115      -1.011  -8.177  60.093  0.00  0.00      PROB  
ATOM   1850  O   GLY P 115      -0.965  -7.161  59.454  0.00  0.00      PROB  
ATOM   1851  N   LYS P 116       0.040  -9.099  60.061  0.00  0.00      PROB  
ATOM   1852  HN  LYS P 116      -0.118  -9.950  60.557  0.00  0.00      PROB  
ATOM   1853  CA  LYS P 116       1.332  -8.584  59.702  0.00  0.00      PROB  
ATOM   1854  HA  LYS P 116       1.253  -7.512  59.599  0.00  0.00      PROB  
ATOM   1855  CB  LYS P 116       2.341  -8.897  60.799  0.00  0.00      PROB  
ATOM   1856  HB1 LYS P 116       3.392  -8.617  60.572  0.00  0.00      PROB  
ATOM   1857  HB2 LYS P 116       2.439  -9.991  60.969  0.00  0.00      PROB  
ATOM   1858  CG  LYS P 116       2.030  -8.385  62.199  0.00  0.00      PROB  
ATOM   1859  HG1 LYS P 116       2.791  -8.848  62.863  0.00  0.00      PROB  
ATOM   1860  HG2 LYS P 116       1.113  -8.869  62.597  0.00  0.00      PROB  
ATOM   1861  CD  LYS P 116       1.963  -6.872  62.361  0.00  0.00      PROB  
ATOM   1862  HD1 LYS P 116       2.455  -6.486  61.443  0.00  0.00      PROB  
ATOM   1863  HD2 LYS P 116       2.642  -6.650  63.212  0.00  0.00      PROB  
ATOM   1864  CE  LYS P 116       0.633  -6.234  62.757  0.00  0.00      PROB  
ATOM   1865  HE1 LYS P 116      -0.007  -6.459  61.877  0.00  0.00      PROB  
ATOM   1866  HE2 LYS P 116       0.700  -5.128  62.850  0.00  0.00      PROB  
ATOM   1867  NZ  LYS P 116       0.043  -6.852  63.960  0.00  0.00      PROB  
ATOM   1868  HZ1 LYS P 116      -0.086  -7.879  64.054  0.00  0.00      PROB  
ATOM   1869  HZ2 LYS P 116       0.717  -6.665  64.730  0.00  0.00      PROB  
ATOM   1870  HZ3 LYS P 116      -0.898  -6.475  64.192  0.00  0.00      PROB  
ATOM   1871  C   LYS P 116       1.849  -9.264  58.397  0.00  0.00      PROB  
ATOM   1872  O   LYS P 116       1.654 -10.453  58.193  0.00  0.00      PROB  
ATOM   1873  N   LEU P 117       2.487  -8.455  57.584  0.00  0.00      PROB  
ATOM   1874  HN  LEU P 117       2.578  -7.494  57.833  0.00  0.00      PROB  
ATOM   1875  CA  LEU P 117       3.245  -8.679  56.391  0.00  0.00      PROB  
ATOM   1876  HA  LEU P 117       2.557  -9.094  55.669  0.00  0.00      PROB  
ATOM   1877  CB  LEU P 117       3.805  -7.421  55.717  0.00  0.00      PROB  
ATOM   1878  HB1 LEU P 117       4.615  -7.008  56.355  0.00  0.00      PROB  
ATOM   1879  HB2 LEU P 117       2.958  -6.714  55.593  0.00  0.00      PROB  
ATOM   1880  CG  LEU P 117       4.543  -7.691  54.384  0.00  0.00      PROB  
ATOM   1881  HG  LEU P 117       5.461  -8.309  54.485  0.00  0.00      PROB  
ATOM   1882  CD1 LEU P 117       3.643  -8.312  53.251  0.00  0.00      PROB  
ATOM   1883 HD11 LEU P 117       4.270  -8.423  52.341  0.00  0.00      PROB  
ATOM   1884 HD12 LEU P 117       3.392  -9.377  53.439  0.00  0.00      PROB  
ATOM   1885 HD13 LEU P 117       2.769  -7.665  53.023  0.00  0.00      PROB  
ATOM   1886  CD2 LEU P 117       5.143  -6.388  53.839  0.00  0.00      PROB  
ATOM   1887 HD21 LEU P 117       5.942  -5.990  54.502  0.00  0.00      PROB  
ATOM   1888 HD22 LEU P 117       5.661  -6.496  52.863  0.00  0.00      PROB  
ATOM   1889 HD23 LEU P 117       4.363  -5.599  53.894  0.00  0.00      PROB  
ATOM   1890  C   LEU P 117       4.323  -9.640  56.542  0.00  0.00      PROB  
ATOM   1891  O   LEU P 117       5.120  -9.446  57.436  0.00  0.00      PROB  
ATOM   1892  N   THR P 118       4.331 -10.771  55.847  0.00  0.00      PROB  
ATOM   1893  HN  THR P 118       3.548 -10.932  55.251  0.00  0.00      PROB  
ATOM   1894  CA  THR P 118       5.459 -11.642  55.862  0.00  0.00      PROB  
ATOM   1895  HA  THR P 118       6.309 -11.147  56.309  0.00  0.00      PROB  
ATOM   1896  CB  THR P 118       5.405 -12.872  56.721  0.00  0.00      PROB  
ATOM   1897  HB  THR P 118       5.056 -12.449  57.687  0.00  0.00      PROB  
ATOM   1898  OG1 THR P 118       6.689 -13.441  56.953  0.00  0.00      PROB  
ATOM   1899  HG1 THR P 118       6.600 -13.879  57.803  0.00  0.00      PROB  
ATOM   1900  CG2 THR P 118       4.430 -13.868  56.312  0.00  0.00      PROB  
ATOM   1901 HG21 THR P 118       3.440 -13.374  56.213  0.00  0.00      PROB  
ATOM   1902 HG22 THR P 118       4.731 -14.302  55.335  0.00  0.00      PROB  
ATOM   1903 HG23 THR P 118       4.382 -14.564  57.178  0.00  0.00      PROB  
ATOM   1904  C   THR P 118       5.781 -12.016  54.411  0.00  0.00      PROB  
ATOM   1905  O   THR P 118       4.901 -12.002  53.597  0.00  0.00      PROB  
ATOM   1906  N   ILE P 119       7.068 -12.317  54.079  0.00  0.00      PROB  
ATOM   1907  HN  ILE P 119       7.744 -12.262  54.809  0.00  0.00      PROB  
ATOM   1908  CA  ILE P 119       7.544 -12.666  52.740  0.00  0.00      PROB  
ATOM   1909  HA  ILE P 119       6.748 -12.796  52.021  0.00  0.00      PROB  
ATOM   1910  CB  ILE P 119       8.476 -11.595  52.153  0.00  0.00      PROB  
ATOM   1911  HB  ILE P 119       9.305 -11.437  52.875  0.00  0.00      PROB  
ATOM   1912  CG2 ILE P 119       8.918 -12.036  50.739  0.00  0.00      PROB  
ATOM   1913 HG21 ILE P 119       9.460 -13.006  50.751  0.00  0.00      PROB  
ATOM   1914 HG22 ILE P 119       8.039 -12.160  50.071  0.00  0.00      PROB  
ATOM   1915 HG23 ILE P 119       9.669 -11.341  50.306  0.00  0.00      PROB  
ATOM   1916  CG1 ILE P 119       7.691 -10.273  52.052  0.00  0.00      PROB  
ATOM   1917 HG11 ILE P 119       7.562  -9.831  53.063  0.00  0.00      PROB  
ATOM   1918 HG12 ILE P 119       6.709 -10.486  51.577  0.00  0.00      PROB  
ATOM   1919  CD  ILE P 119       8.356  -9.095  51.282  0.00  0.00      PROB  
ATOM   1920  HD1 ILE P 119       9.439  -9.177  51.519  0.00  0.00      PROB  
ATOM   1921  HD2 ILE P 119       8.283  -9.216  50.180  0.00  0.00      PROB  
ATOM   1922  HD3 ILE P 119       7.763  -8.200  51.567  0.00  0.00      PROB  
ATOM   1923  C   ILE P 119       8.220 -13.996  52.832  0.00  0.00      PROB  
ATOM   1924  O   ILE P 119       9.159 -14.194  53.596  0.00  0.00      PROB  
ATOM   1925  N   THR P 120       7.593 -15.094  52.268  0.00  0.00      PROB  
ATOM   1926  HN  THR P 120       6.913 -14.971  51.549  0.00  0.00      PROB  
ATOM   1927  CA  THR P 120       7.996 -16.526  52.427  0.00  0.00      PROB  
ATOM   1928  HA  THR P 120       8.815 -16.525  53.132  0.00  0.00      PROB  
ATOM   1929  CB  THR P 120       6.887 -17.457  53.123  0.00  0.00      PROB  
ATOM   1930  HB  THR P 120       6.658 -16.920  54.068  0.00  0.00      PROB  
ATOM   1931  OG1 THR P 120       7.369 -18.778  53.258  0.00  0.00      PROB  
ATOM   1932  HG1 THR P 120       8.147 -18.673  53.810  0.00  0.00      PROB  
ATOM   1933  CG2 THR P 120       5.646 -17.372  52.292  0.00  0.00      PROB  
ATOM   1934 HG21 THR P 120       5.345 -16.303  52.266  0.00  0.00      PROB  
ATOM   1935 HG22 THR P 120       5.826 -17.805  51.285  0.00  0.00      PROB  
ATOM   1936 HG23 THR P 120       4.817 -17.906  52.804  0.00  0.00      PROB  
ATOM   1937  C   THR P 120       8.660 -17.091  51.210  0.00  0.00      PROB  
ATOM   1938  O   THR P 120       8.180 -16.912  50.085  0.00  0.00      PROB  
ATOM   1939  N   ASN P 121       9.893 -17.660  51.307  0.00  0.00      PROB  
ATOM   1940  HN  ASN P 121      10.284 -17.748  52.220  0.00  0.00      PROB  
ATOM   1941  CA  ASN P 121      10.762 -18.097  50.224  0.00  0.00      PROB  
ATOM   1942  HA  ASN P 121      10.223 -18.060  49.289  0.00  0.00      PROB  
ATOM   1943  CB  ASN P 121      12.062 -17.242  50.134  0.00  0.00      PROB  
ATOM   1944  HB1 ASN P 121      12.763 -17.486  50.961  0.00  0.00      PROB  
ATOM   1945  HB2 ASN P 121      11.752 -16.176  50.088  0.00  0.00      PROB  
ATOM   1946  CG  ASN P 121      12.846 -17.600  48.812  0.00  0.00      PROB  
ATOM   1947  OD1 ASN P 121      12.314 -18.155  47.842  0.00  0.00      PROB  
ATOM   1948  ND2 ASN P 121      14.112 -17.376  48.755  0.00  0.00      PROB  
ATOM   1949 HD21 ASN P 121      14.471 -17.780  47.913  0.00  0.00      PROB  
ATOM   1950 HD22 ASN P 121      14.584 -17.046  49.573  0.00  0.00      PROB  
ATOM   1951  C   ASN P 121      11.125 -19.524  50.604  0.00  0.00      PROB  
ATOM   1952  O   ASN P 121      11.686 -19.738  51.686  0.00  0.00      PROB  
ATOM   1953  N   GLY P 122      10.714 -20.463  49.776  0.00  0.00      PROB  
ATOM   1954  HN  GLY P 122      10.029 -20.209  49.098  0.00  0.00      PROB  
ATOM   1955  CA  GLY P 122      11.081 -21.864  50.069  0.00  0.00      PROB  
ATOM   1956  HA1 GLY P 122      12.147 -21.936  50.224  0.00  0.00      PROB  
ATOM   1957  HA2 GLY P 122      10.818 -22.536  49.266  0.00  0.00      PROB  
ATOM   1958  C   GLY P 122      10.367 -22.323  51.372  0.00  0.00      PROB  
ATOM   1959  O   GLY P 122       9.152 -22.349  51.491  0.00  0.00      PROB  
ATOM   1960  N   ASP P 123      11.118 -22.692  52.331  0.00  0.00      PROB  
ATOM   1961  HN  ASP P 123      12.062 -22.973  52.175  0.00  0.00      PROB  
ATOM   1962  CA  ASP P 123      10.772 -23.108  53.680  0.00  0.00      PROB  
ATOM   1963  HA  ASP P 123       9.715 -23.330  53.692  0.00  0.00      PROB  
ATOM   1964  CB  ASP P 123      11.510 -24.465  54.074  0.00  0.00      PROB  
ATOM   1965  HB1 ASP P 123      11.312 -25.270  53.335  0.00  0.00      PROB  
ATOM   1966  HB2 ASP P 123      11.272 -24.770  55.116  0.00  0.00      PROB  
ATOM   1967  CG  ASP P 123      12.965 -24.208  54.125  0.00  0.00      PROB  
ATOM   1968  OD1 ASP P 123      13.683 -24.830  54.944  0.00  0.00      PROB  
ATOM   1969  OD2 ASP P 123      13.478 -23.300  53.398  0.00  0.00      PROB  
ATOM   1970  C   ASP P 123      11.020 -21.995  54.695  0.00  0.00      PROB  
ATOM   1971  O   ASP P 123      10.855 -22.192  55.923  0.00  0.00      PROB  
ATOM   1972  N   LYS P 124      11.545 -20.820  54.228  0.00  0.00      PROB  
ATOM   1973  HN  LYS P 124      11.738 -20.658  53.264  0.00  0.00      PROB  
ATOM   1974  CA  LYS P 124      11.778 -19.744  55.193  0.00  0.00      PROB  
ATOM   1975  HA  LYS P 124      11.671 -20.147  56.189  0.00  0.00      PROB  
ATOM   1976  CB  LYS P 124      13.220 -19.235  55.038  0.00  0.00      PROB  
ATOM   1977  HB1 LYS P 124      13.430 -18.482  55.828  0.00  0.00      PROB  
ATOM   1978  HB2 LYS P 124      13.299 -18.742  54.046  0.00  0.00      PROB  
ATOM   1979  CG  LYS P 124      14.271 -20.360  55.247  0.00  0.00      PROB  
ATOM   1980  HG1 LYS P 124      15.283 -19.904  55.276  0.00  0.00      PROB  
ATOM   1981  HG2 LYS P 124      14.154 -21.031  54.369  0.00  0.00      PROB  
ATOM   1982  CD  LYS P 124      14.044 -21.202  56.507  0.00  0.00      PROB  
ATOM   1983  HD1 LYS P 124      13.197 -21.912  56.396  0.00  0.00      PROB  
ATOM   1984  HD2 LYS P 124      13.745 -20.634  57.414  0.00  0.00      PROB  
ATOM   1985  CE  LYS P 124      15.261 -22.086  56.955  0.00  0.00      PROB  
ATOM   1986  HE1 LYS P 124      14.988 -22.878  57.685  0.00  0.00      PROB  
ATOM   1987  HE2 LYS P 124      16.073 -21.426  57.330  0.00  0.00      PROB  
ATOM   1988  NZ  LYS P 124      15.716 -22.799  55.801  0.00  0.00      PROB  
ATOM   1989  HZ1 LYS P 124      14.972 -23.182  55.184  0.00  0.00      PROB  
ATOM   1990  HZ2 LYS P 124      16.253 -22.120  55.224  0.00  0.00      PROB  
ATOM   1991  HZ3 LYS P 124      16.329 -23.576  56.119  0.00  0.00      PROB  
ATOM   1992  C   LYS P 124      10.795 -18.555  55.112  0.00  0.00      PROB  
ATOM   1993  O   LYS P 124      10.067 -18.438  54.151  0.00  0.00      PROB  
ATOM   1994  N   SER P 125      10.732 -17.631  56.130  0.00  0.00      PROB  
ATOM   1995  HN  SER P 125      11.398 -17.647  56.871  0.00  0.00      PROB  
ATOM   1996  CA  SER P 125       9.967 -16.392  56.069  0.00  0.00      PROB  
ATOM   1997  HA  SER P 125       9.775 -16.179  55.028  0.00  0.00      PROB  
ATOM   1998  CB  SER P 125       8.656 -16.477  56.858  0.00  0.00      PROB  
ATOM   1999  HB1 SER P 125       7.899 -17.148  56.399  0.00  0.00      PROB  
ATOM   2000  HB2 SER P 125       8.344 -15.411  56.900  0.00  0.00      PROB  
ATOM   2001  OG  SER P 125       8.860 -16.932  58.201  0.00  0.00      PROB  
ATOM   2002  HG1 SER P 125       8.930 -17.890  58.194  0.00  0.00      PROB  
ATOM   2003  C   SER P 125      10.723 -15.288  56.750  0.00  0.00      PROB  
ATOM   2004  O   SER P 125      11.462 -15.397  57.707  0.00  0.00      PROB  
ATOM   2005  N   ARG P 126      10.455 -14.056  56.255  0.00  0.00      PROB  
ATOM   2006  HN  ARG P 126       9.740 -14.026  55.560  0.00  0.00      PROB  
ATOM   2007  CA  ARG P 126      10.841 -12.880  56.933  0.00  0.00      PROB  
ATOM   2008  HA  ARG P 126      11.297 -13.152  57.873  0.00  0.00      PROB  
ATOM   2009  CB  ARG P 126      11.849 -11.956  56.154  0.00  0.00      PROB  
ATOM   2010  HB1 ARG P 126      11.440 -11.912  55.122  0.00  0.00      PROB  
ATOM   2011  HB2 ARG P 126      12.728 -12.626  56.040  0.00  0.00      PROB  
ATOM   2012  CG  ARG P 126      12.231 -10.570  56.693  0.00  0.00      PROB  
ATOM   2013  HG1 ARG P 126      11.504  -9.759  56.473  0.00  0.00      PROB  
ATOM   2014  HG2 ARG P 126      13.146 -10.179  56.200  0.00  0.00      PROB  
ATOM   2015  CD  ARG P 126      12.579 -10.436  58.151  0.00  0.00      PROB  
ATOM   2016  HD1 ARG P 126      13.639 -10.766  58.197  0.00  0.00      PROB  
ATOM   2017  HD2 ARG P 126      11.892 -11.061  58.762  0.00  0.00      PROB  
ATOM   2018  NE  ARG P 126      12.362  -9.078  58.598  0.00  0.00      PROB  
ATOM   2019  HE  ARG P 126      11.478  -8.870  59.017  0.00  0.00      PROB  
ATOM   2020  CZ  ARG P 126      13.240  -8.118  58.533  0.00  0.00      PROB  
ATOM   2021  NH1 ARG P 126      14.436  -8.090  58.020  0.00  0.00      PROB  
ATOM   2022 HH11 ARG P 126      14.722  -8.859  57.448  0.00  0.00      PROB  
ATOM   2023 HH12 ARG P 126      15.018  -7.324  58.292  0.00  0.00      PROB  
ATOM   2024  NH2 ARG P 126      12.841  -6.972  58.950  0.00  0.00      PROB  
ATOM   2025 HH21 ARG P 126      11.949  -6.897  59.396  0.00  0.00      PROB  
ATOM   2026 HH22 ARG P 126      13.502  -6.273  59.224  0.00  0.00      PROB  
ATOM   2027  C   ARG P 126       9.554 -12.008  57.211  0.00  0.00      PROB  
ATOM   2028  O   ARG P 126       8.902 -11.503  56.342  0.00  0.00      PROB  
ATOM   2029  N   ALA P 127       9.168 -11.836  58.473  0.00  0.00      PROB  
ATOM   2030  HN  ALA P 127       9.839 -12.134  59.147  0.00  0.00      PROB  
ATOM   2031  CA  ALA P 127       8.111 -10.888  58.919  0.00  0.00      PROB  
ATOM   2032  HA  ALA P 127       7.296 -10.983  58.217  0.00  0.00      PROB  
ATOM   2033  CB  ALA P 127       7.581 -11.378  60.283  0.00  0.00      PROB  
ATOM   2034  HB1 ALA P 127       6.643 -10.864  60.583  0.00  0.00      PROB  
ATOM   2035  HB2 ALA P 127       7.446 -12.481  60.255  0.00  0.00      PROB  
ATOM   2036  HB3 ALA P 127       8.367 -11.176  61.042  0.00  0.00      PROB  
ATOM   2037  C   ALA P 127       8.493  -9.404  58.937  0.00  0.00      PROB  
ATOM   2038  O   ALA P 127       9.640  -8.982  59.215  0.00  0.00      PROB  
ATOM   2039  N   TYR P 128       7.582  -8.496  58.706  0.00  0.00      PROB  
ATOM   2040  HN  TYR P 128       6.645  -8.808  58.570  0.00  0.00      PROB  
ATOM   2041  CA  TYR P 128       7.618  -7.033  58.779  0.00  0.00      PROB  
ATOM   2042  HA  TYR P 128       8.570  -6.740  59.195  0.00  0.00      PROB  
ATOM   2043  CB  TYR P 128       7.529  -6.325  57.358  0.00  0.00      PROB  
ATOM   2044  HB1 TYR P 128       7.617  -5.230  57.520  0.00  0.00      PROB  
ATOM   2045  HB2 TYR P 128       6.636  -6.638  56.777  0.00  0.00      PROB  
ATOM   2046  CG  TYR P 128       8.706  -6.748  56.661  0.00  0.00      PROB  
ATOM   2047  CD1 TYR P 128       9.920  -6.052  56.807  0.00  0.00      PROB  
ATOM   2048  HD1 TYR P 128       9.891  -5.245  57.524  0.00  0.00      PROB  
ATOM   2049  CE1 TYR P 128      11.071  -6.398  56.111  0.00  0.00      PROB  
ATOM   2050  HE1 TYR P 128      11.982  -5.878  56.365  0.00  0.00      PROB  
ATOM   2051  CZ  TYR P 128      11.047  -7.548  55.255  0.00  0.00      PROB  
ATOM   2052  OH  TYR P 128      12.217  -7.973  54.621  0.00  0.00      PROB  
ATOM   2053  HH  TYR P 128      12.911  -7.363  54.883  0.00  0.00      PROB  
ATOM   2054  CD2 TYR P 128       8.662  -7.816  55.756  0.00  0.00      PROB  
ATOM   2055  HD2 TYR P 128       7.754  -8.392  55.651  0.00  0.00      PROB  
ATOM   2056  CE2 TYR P 128       9.855  -8.232  55.101  0.00  0.00      PROB  
ATOM   2057  HE2 TYR P 128       9.633  -9.038  54.417  0.00  0.00      PROB  
ATOM   2058  C   TYR P 128       6.474  -6.436  59.581  0.00  0.00      PROB  
ATOM   2059  O   TYR P 128       5.366  -7.010  59.675  0.00  0.00      PROB  
ATOM   2060  N   ALA P 129       6.672  -5.299  60.219  0.00  0.00      PROB  
ATOM   2061  HN  ALA P 129       7.522  -4.780  60.180  0.00  0.00      PROB  
ATOM   2062  CA  ALA P 129       5.786  -4.631  61.115  0.00  0.00      PROB  
ATOM   2063  HA  ALA P 129       5.210  -5.371  61.651  0.00  0.00      PROB  
ATOM   2064  CB  ALA P 129       6.624  -3.907  62.142  0.00  0.00      PROB  
ATOM   2065  HB1 ALA P 129       7.191  -2.980  61.911  0.00  0.00      PROB  
ATOM   2066  HB2 ALA P 129       5.940  -3.743  63.002  0.00  0.00      PROB  
ATOM   2067  HB3 ALA P 129       7.428  -4.575  62.518  0.00  0.00      PROB  
ATOM   2068  C   ALA P 129       4.960  -3.604  60.381  0.00  0.00      PROB  
ATOM   2069  O   ALA P 129       4.111  -2.985  61.020  0.00  0.00      PROB  
ATOM   2070  N   ALA P 130       5.130  -3.450  59.058  0.00  0.00      PROB  
ATOM   2071  HN  ALA P 130       5.754  -4.153  58.728  0.00  0.00      PROB  
ATOM   2072  CA  ALA P 130       4.440  -2.560  58.120  0.00  0.00      PROB  
ATOM   2073  HA  ALA P 130       4.853  -1.594  58.372  0.00  0.00      PROB  
ATOM   2074  CB  ALA P 130       4.986  -3.007  56.701  0.00  0.00      PROB  
ATOM   2075  HB1 ALA P 130       6.078  -2.849  56.577  0.00  0.00      PROB  
ATOM   2076  HB2 ALA P 130       4.694  -4.051  56.459  0.00  0.00      PROB  
ATOM   2077  HB3 ALA P 130       4.570  -2.380  55.884  0.00  0.00      PROB  
ATOM   2078  C   ALA P 130       2.915  -2.381  58.149  0.00  0.00      PROB  
ATOM   2079  O   ALA P 130       2.229  -3.411  58.426  0.00  0.00      PROB  
ATOM   2080  N   GLU P 131       2.383  -1.213  57.881  0.00  0.00      PROB  
ATOM   2081  HN  GLU P 131       2.946  -0.422  57.654  0.00  0.00      PROB  
ATOM   2082  CA  GLU P 131       0.999  -1.017  57.610  0.00  0.00      PROB  
ATOM   2083  HA  GLU P 131       0.571  -1.983  57.834  0.00  0.00      PROB  
ATOM   2084  CB  GLU P 131       0.404   0.201  58.464  0.00  0.00      PROB  
ATOM   2085  HB1 GLU P 131      -0.693   0.170  58.296  0.00  0.00      PROB  
ATOM   2086  HB2 GLU P 131       0.670   1.209  58.080  0.00  0.00      PROB  
ATOM   2087  CG  GLU P 131       0.720   0.175  60.000  0.00  0.00      PROB  
ATOM   2088  HG1 GLU P 131       1.761   0.516  60.184  0.00  0.00      PROB  
ATOM   2089  HG2 GLU P 131       0.641  -0.916  60.199  0.00  0.00      PROB  
ATOM   2090  CD  GLU P 131      -0.171   1.061  60.853  0.00  0.00      PROB  
ATOM   2091  OE1 GLU P 131      -1.431   0.868  60.725  0.00  0.00      PROB  
ATOM   2092  OE2 GLU P 131       0.316   1.979  61.515  0.00  0.00      PROB  
ATOM   2093  C   GLU P 131       0.916  -0.640  56.200  0.00  0.00      PROB  
ATOM   2094  O   GLU P 131       1.869  -0.421  55.396  0.00  0.00      PROB  
ATOM   2095  N   LYS P 132      -0.358  -0.775  55.659  0.00  0.00      PROB  
ATOM   2096  HN  LYS P 132      -1.098  -1.150  56.213  0.00  0.00      PROB  
ATOM   2097  CA  LYS P 132      -0.729  -0.399  54.295  0.00  0.00      PROB  
ATOM   2098  HA  LYS P 132      -0.041  -0.696  53.517  0.00  0.00      PROB  
ATOM   2099  CB  LYS P 132      -2.041  -1.079  53.827  0.00  0.00      PROB  
ATOM   2100  HB1 LYS P 132      -1.871  -2.167  53.681  0.00  0.00      PROB  
ATOM   2101  HB2 LYS P 132      -2.209  -0.765  52.774  0.00  0.00      PROB  
ATOM   2102  CG  LYS P 132      -3.298  -0.779  54.608  0.00  0.00      PROB  
ATOM   2103  HG1 LYS P 132      -3.574   0.282  54.788  0.00  0.00      PROB  
ATOM   2104  HG2 LYS P 132      -3.208  -1.203  55.631  0.00  0.00      PROB  
ATOM   2105  CD  LYS P 132      -4.547  -1.463  54.064  0.00  0.00      PROB  
ATOM   2106  HD1 LYS P 132      -4.413  -2.566  54.072  0.00  0.00      PROB  
ATOM   2107  HD2 LYS P 132      -4.651  -1.131  53.009  0.00  0.00      PROB  
ATOM   2108  CE  LYS P 132      -5.863  -1.252  54.881  0.00  0.00      PROB  
ATOM   2109  HE1 LYS P 132      -6.230  -0.217  55.049  0.00  0.00      PROB  
ATOM   2110  HE2 LYS P 132      -5.712  -1.588  55.929  0.00  0.00      PROB  
ATOM   2111  NZ  LYS P 132      -6.971  -2.060  54.337  0.00  0.00      PROB  
ATOM   2112  HZ1 LYS P 132      -6.714  -3.046  54.127  0.00  0.00      PROB  
ATOM   2113  HZ2 LYS P 132      -7.791  -2.071  54.976  0.00  0.00      PROB  
ATOM   2114  HZ3 LYS P 132      -7.164  -1.660  53.397  0.00  0.00      PROB  
ATOM   2115  C   LYS P 132      -0.862   1.145  54.137  0.00  0.00      PROB  
ATOM   2116  O   LYS P 132      -1.393   1.906  54.970  0.00  0.00      PROB  
ATOM   2117  N   LEU P 133      -0.449   1.748  53.035  0.00  0.00      PROB  
ATOM   2118  HN  LEU P 133       0.032   1.079  52.473  0.00  0.00      PROB  
ATOM   2119  CA  LEU P 133      -0.732   3.025  52.672  0.00  0.00      PROB  
ATOM   2120  HA  LEU P 133      -0.353   3.710  53.417  0.00  0.00      PROB  
ATOM   2121  CB  LEU P 133       0.016   3.402  51.345  0.00  0.00      PROB  
ATOM   2122  HB1 LEU P 133      -0.236   4.391  50.906  0.00  0.00      PROB  
ATOM   2123  HB2 LEU P 133      -0.348   2.811  50.478  0.00  0.00      PROB  
ATOM   2124  CG  LEU P 133       1.535   3.367  51.369  0.00  0.00      PROB  
ATOM   2125  HG  LEU P 133       1.942   2.369  51.638  0.00  0.00      PROB  
ATOM   2126  CD1 LEU P 133       2.161   3.746  50.035  0.00  0.00      PROB  
ATOM   2127 HD11 LEU P 133       1.631   4.549  49.480  0.00  0.00      PROB  
ATOM   2128 HD12 LEU P 133       3.252   3.954  50.070  0.00  0.00      PROB  
ATOM   2129 HD13 LEU P 133       2.080   2.953  49.262  0.00  0.00      PROB  
ATOM   2130  CD2 LEU P 133       2.096   4.269  52.426  0.00  0.00      PROB  
ATOM   2131 HD21 LEU P 133       1.708   5.310  52.449  0.00  0.00      PROB  
ATOM   2132 HD22 LEU P 133       1.957   3.836  53.439  0.00  0.00      PROB  
ATOM   2133 HD23 LEU P 133       3.200   4.328  52.320  0.00  0.00      PROB  
ATOM   2134  C   LEU P 133      -2.150   3.386  52.480  0.00  0.00      PROB  
ATOM   2135  O   LEU P 133      -2.939   2.618  51.887  0.00  0.00      PROB  
ATOM   2136  N   THR P 134      -2.563   4.610  52.899  0.00  0.00      PROB  
ATOM   2137  HN  THR P 134      -1.946   5.306  53.259  0.00  0.00      PROB  
ATOM   2138  CA  THR P 134      -3.980   5.053  52.825  0.00  0.00      PROB  
ATOM   2139  HA  THR P 134      -4.671   4.267  53.093  0.00  0.00      PROB  
ATOM   2140  CB  THR P 134      -4.136   6.328  53.732  0.00  0.00      PROB  
ATOM   2141  HB  THR P 134      -5.215   6.586  53.671  0.00  0.00      PROB  
ATOM   2142  OG1 THR P 134      -3.330   7.459  53.236  0.00  0.00      PROB  
ATOM   2143  HG1 THR P 134      -2.453   7.186  53.515  0.00  0.00      PROB  
ATOM   2144  CG2 THR P 134      -3.814   6.030  55.175  0.00  0.00      PROB  
ATOM   2145 HG21 THR P 134      -3.659   6.967  55.751  0.00  0.00      PROB  
ATOM   2146 HG22 THR P 134      -4.646   5.450  55.628  0.00  0.00      PROB  
ATOM   2147 HG23 THR P 134      -2.832   5.515  55.250  0.00  0.00      PROB  
ATOM   2148  C   THR P 134      -4.383   5.406  51.403  0.00  0.00      PROB  
ATOM   2149  O   THR P 134      -3.501   5.706  50.606  0.00  0.00      PROB  
ATOM   2150  N   LYS P 135      -5.648   5.286  50.945  0.00  0.00      PROB  
ATOM   2151  HN  LYS P 135      -6.410   4.984  51.512  0.00  0.00      PROB  
ATOM   2152  CA  LYS P 135      -6.011   5.706  49.548  0.00  0.00      PROB  
ATOM   2153  HA  LYS P 135      -5.421   5.112  48.864  0.00  0.00      PROB  
ATOM   2154  CB  LYS P 135      -7.524   5.462  49.268  0.00  0.00      PROB  
ATOM   2155  HB1 LYS P 135      -7.942   5.828  48.305  0.00  0.00      PROB  
ATOM   2156  HB2 LYS P 135      -8.189   6.037  49.948  0.00  0.00      PROB  
ATOM   2157  CG  LYS P 135      -8.154   4.097  49.577  0.00  0.00      PROB  
ATOM   2158  HG1 LYS P 135      -8.081   3.749  50.629  0.00  0.00      PROB  
ATOM   2159  HG2 LYS P 135      -7.379   3.462  49.096  0.00  0.00      PROB  
ATOM   2160  CD  LYS P 135      -9.659   3.841  49.142  0.00  0.00      PROB  
ATOM   2161  HD1 LYS P 135     -10.156   4.742  49.560  0.00  0.00      PROB  
ATOM   2162  HD2 LYS P 135     -10.177   2.978  49.611  0.00  0.00      PROB  
ATOM   2163  CE  LYS P 135      -9.907   3.780  47.629  0.00  0.00      PROB  
ATOM   2164  HE1 LYS P 135      -9.272   4.507  47.080  0.00  0.00      PROB  
ATOM   2165  HE2 LYS P 135     -10.900   4.233  47.423  0.00  0.00      PROB  
ATOM   2166  NZ  LYS P 135      -9.691   2.447  47.034  0.00  0.00      PROB  
ATOM   2167  HZ1 LYS P 135      -8.706   2.243  46.767  0.00  0.00      PROB  
ATOM   2168  HZ2 LYS P 135      -9.917   1.754  47.776  0.00  0.00      PROB  
ATOM   2169  HZ3 LYS P 135     -10.323   2.180  46.253  0.00  0.00      PROB  
ATOM   2170  C   LYS P 135      -5.779   7.111  49.162  0.00  0.00      PROB  
ATOM   2171  O   LYS P 135      -5.538   7.388  47.961  0.00  0.00      PROB  
ATOM   2172  N   GLN P 136      -5.738   7.942  50.158  0.00  0.00      PROB  
ATOM   2173  HN  GLN P 136      -5.859   7.574  51.077  0.00  0.00      PROB  
ATOM   2174  CA  GLN P 136      -5.357   9.305  50.061  0.00  0.00      PROB  
ATOM   2175  HA  GLN P 136      -5.982   9.854  49.371  0.00  0.00      PROB  
ATOM   2176  CB  GLN P 136      -5.582  10.145  51.446  0.00  0.00      PROB  
ATOM   2177  HB1 GLN P 136      -5.015  11.100  51.466  0.00  0.00      PROB  
ATOM   2178  HB2 GLN P 136      -5.143   9.488  52.227  0.00  0.00      PROB  
ATOM   2179  CG  GLN P 136      -7.011  10.443  51.868  0.00  0.00      PROB  
ATOM   2180  HG1 GLN P 136      -7.358  11.313  51.271  0.00  0.00      PROB  
ATOM   2181  HG2 GLN P 136      -7.122  10.597  52.963  0.00  0.00      PROB  
ATOM   2182  CD  GLN P 136      -7.969   9.395  51.476  0.00  0.00      PROB  
ATOM   2183  OE1 GLN P 136      -8.599   9.452  50.406  0.00  0.00      PROB  
ATOM   2184  NE2 GLN P 136      -8.188   8.349  52.364  0.00  0.00      PROB  
ATOM   2185 HE21 GLN P 136      -7.588   8.199  53.150  0.00  0.00      PROB  
ATOM   2186 HE22 GLN P 136      -9.018   7.822  52.180  0.00  0.00      PROB  
ATOM   2187  C   GLN P 136      -3.900   9.584  49.610  0.00  0.00      PROB  
ATOM   2188  O   GLN P 136      -3.628  10.303  48.666  0.00  0.00      PROB  
ATOM   2189  N   GLU P 137      -2.970   8.846  50.296  0.00  0.00      PROB  
ATOM   2190  HN  GLU P 137      -3.278   8.305  51.074  0.00  0.00      PROB  
ATOM   2191  CA  GLU P 137      -1.552   8.706  49.933  0.00  0.00      PROB  
ATOM   2192  HA  GLU P 137      -1.178   9.676  50.224  0.00  0.00      PROB  
ATOM   2193  CB  GLU P 137      -0.884   7.745  51.025  0.00  0.00      PROB  
ATOM   2194  HB1 GLU P 137       0.008   7.269  50.564  0.00  0.00      PROB  
ATOM   2195  HB2 GLU P 137      -1.499   6.891  51.382  0.00  0.00      PROB  
ATOM   2196  CG  GLU P 137      -0.586   8.620  52.236  0.00  0.00      PROB  
ATOM   2197  HG1 GLU P 137      -1.453   9.276  52.463  0.00  0.00      PROB  
ATOM   2198  HG2 GLU P 137       0.188   9.381  51.999  0.00  0.00      PROB  
ATOM   2199  CD  GLU P 137      -0.250   7.811  53.445  0.00  0.00      PROB  
ATOM   2200  OE1 GLU P 137       0.618   8.242  54.218  0.00  0.00      PROB  
ATOM   2201  OE2 GLU P 137      -0.830   6.701  53.704  0.00  0.00      PROB  
ATOM   2202  C   GLU P 137      -1.369   8.286  48.481  0.00  0.00      PROB  
ATOM   2203  O   GLU P 137      -0.526   8.764  47.696  0.00  0.00      PROB  
ATOM   2204  N   LEU P 138      -2.117   7.179  48.155  0.00  0.00      PROB  
ATOM   2205  HN  LEU P 138      -2.665   6.733  48.859  0.00  0.00      PROB  
ATOM   2206  CA  LEU P 138      -2.249   6.746  46.807  0.00  0.00      PROB  
ATOM   2207  HA  LEU P 138      -1.272   6.408  46.492  0.00  0.00      PROB  
ATOM   2208  CB  LEU P 138      -2.965   5.360  46.799  0.00  0.00      PROB  
ATOM   2209  HB1 LEU P 138      -3.034   5.106  45.719  0.00  0.00      PROB  
ATOM   2210  HB2 LEU P 138      -3.948   5.519  47.291  0.00  0.00      PROB  
ATOM   2211  CG  LEU P 138      -2.359   4.255  47.565  0.00  0.00      PROB  
ATOM   2212  HG  LEU P 138      -2.274   4.571  48.627  0.00  0.00      PROB  
ATOM   2213  CD1 LEU P 138      -3.188   2.938  47.573  0.00  0.00      PROB  
ATOM   2214 HD11 LEU P 138      -3.279   2.706  46.490  0.00  0.00      PROB  
ATOM   2215 HD12 LEU P 138      -2.641   2.130  48.104  0.00  0.00      PROB  
ATOM   2216 HD13 LEU P 138      -4.207   3.125  47.975  0.00  0.00      PROB  
ATOM   2217  CD2 LEU P 138      -0.943   3.966  47.029  0.00  0.00      PROB  
ATOM   2218 HD21 LEU P 138      -0.297   4.806  47.362  0.00  0.00      PROB  
ATOM   2219 HD22 LEU P 138      -0.461   3.010  47.325  0.00  0.00      PROB  
ATOM   2220 HD23 LEU P 138      -0.733   4.011  45.939  0.00  0.00      PROB  
ATOM   2221  C   LEU P 138      -2.794   7.739  45.813  0.00  0.00      PROB  
ATOM   2222  O   LEU P 138      -2.174   7.893  44.811  0.00  0.00      PROB  
ATOM   2223  N   PHE P 139      -3.802   8.544  46.141  0.00  0.00      PROB  
ATOM   2224  HN  PHE P 139      -4.195   8.483  47.055  0.00  0.00      PROB  
ATOM   2225  CA  PHE P 139      -4.254   9.569  45.338  0.00  0.00      PROB  
ATOM   2226  HA  PHE P 139      -4.461   9.013  44.437  0.00  0.00      PROB  
ATOM   2227  CB  PHE P 139      -5.636  10.152  45.750  0.00  0.00      PROB  
ATOM   2228  HB1 PHE P 139      -5.942  11.048  45.169  0.00  0.00      PROB  
ATOM   2229  HB2 PHE P 139      -5.484  10.579  46.764  0.00  0.00      PROB  
ATOM   2230  CG  PHE P 139      -6.846   9.270  45.956  0.00  0.00      PROB  
ATOM   2231  CD1 PHE P 139      -7.759   9.650  46.888  0.00  0.00      PROB  
ATOM   2232  HD1 PHE P 139      -7.550  10.494  47.529  0.00  0.00      PROB  
ATOM   2233  CE1 PHE P 139      -8.936   8.872  47.127  0.00  0.00      PROB  
ATOM   2234  HE1 PHE P 139      -9.535   9.270  47.932  0.00  0.00      PROB  
ATOM   2235  CZ  PHE P 139      -9.258   7.855  46.197  0.00  0.00      PROB  
ATOM   2236  HZ  PHE P 139     -10.067   7.177  46.426  0.00  0.00      PROB  
ATOM   2237  CD2 PHE P 139      -7.170   8.285  45.019  0.00  0.00      PROB  
ATOM   2238  HD2 PHE P 139      -6.437   8.074  44.253  0.00  0.00      PROB  
ATOM   2239  CE2 PHE P 139      -8.358   7.556  45.220  0.00  0.00      PROB  
ATOM   2240  HE2 PHE P 139      -8.537   6.657  44.649  0.00  0.00      PROB  
ATOM   2241  C   PHE P 139      -3.241  10.674  45.035  0.00  0.00      PROB  
ATOM   2242  O   PHE P 139      -3.087  10.936  43.836  0.00  0.00      PROB  
ATOM   2243  N   GLN P 140      -2.608  11.159  46.077  0.00  0.00      PROB  
ATOM   2244  HN  GLN P 140      -3.017  11.022  46.976  0.00  0.00      PROB  
ATOM   2245  CA  GLN P 140      -1.419  11.989  45.982  0.00  0.00      PROB  
ATOM   2246  HA  GLN P 140      -1.733  12.755  45.288  0.00  0.00      PROB  
ATOM   2247  CB  GLN P 140      -1.034  12.483  47.412  0.00  0.00      PROB  
ATOM   2248  HB1 GLN P 140       0.039  12.764  47.350  0.00  0.00      PROB  
ATOM   2249  HB2 GLN P 140      -0.960  11.614  48.101  0.00  0.00      PROB  
ATOM   2250  CG  GLN P 140      -1.597  13.825  47.967  0.00  0.00      PROB  
ATOM   2251  HG1 GLN P 140      -0.993  14.180  48.829  0.00  0.00      PROB  
ATOM   2252  HG2 GLN P 140      -2.560  13.574  48.459  0.00  0.00      PROB  
ATOM   2253  CD  GLN P 140      -1.897  14.973  46.996  0.00  0.00      PROB  
ATOM   2254  OE1 GLN P 140      -2.922  15.144  46.278  0.00  0.00      PROB  
ATOM   2255  NE2 GLN P 140      -0.904  15.880  46.918  0.00  0.00      PROB  
ATOM   2256 HE21 GLN P 140      -0.068  15.829  47.465  0.00  0.00      PROB  
ATOM   2257 HE22 GLN P 140      -0.967  16.648  46.279  0.00  0.00      PROB  
ATOM   2258  C   GLN P 140      -0.237  11.432  45.258  0.00  0.00      PROB  
ATOM   2259  O   GLN P 140       0.345  12.158  44.430  0.00  0.00      PROB  
ATOM   2260  N   PHE P 141       0.121  10.182  45.396  0.00  0.00      PROB  
ATOM   2261  HN  PHE P 141      -0.290   9.674  46.149  0.00  0.00      PROB  
ATOM   2262  CA  PHE P 141       1.096   9.450  44.636  0.00  0.00      PROB  
ATOM   2263  HA  PHE P 141       2.060   9.921  44.758  0.00  0.00      PROB  
ATOM   2264  CB  PHE P 141       1.181   8.040  45.435  0.00  0.00      PROB  
ATOM   2265  HB1 PHE P 141       0.150   7.629  45.489  0.00  0.00      PROB  
ATOM   2266  HB2 PHE P 141       1.682   8.081  46.425  0.00  0.00      PROB  
ATOM   2267  CG  PHE P 141       1.985   7.023  44.748  0.00  0.00      PROB  
ATOM   2268  CD1 PHE P 141       1.517   5.667  44.880  0.00  0.00      PROB  
ATOM   2269  HD1 PHE P 141       0.493   5.523  45.194  0.00  0.00      PROB  
ATOM   2270  CE1 PHE P 141       2.290   4.534  44.510  0.00  0.00      PROB  
ATOM   2271  HE1 PHE P 141       1.885   3.534  44.448  0.00  0.00      PROB  
ATOM   2272  CZ  PHE P 141       3.535   4.841  44.017  0.00  0.00      PROB  
ATOM   2273  HZ  PHE P 141       4.192   4.065  43.653  0.00  0.00      PROB  
ATOM   2274  CD2 PHE P 141       3.261   7.227  44.216  0.00  0.00      PROB  
ATOM   2275  HD2 PHE P 141       3.636   8.231  44.077  0.00  0.00      PROB  
ATOM   2276  CE2 PHE P 141       4.041   6.108  43.988  0.00  0.00      PROB  
ATOM   2277  HE2 PHE P 141       5.019   6.266  43.557  0.00  0.00      PROB  
ATOM   2278  C   PHE P 141       0.780   9.258  43.142  0.00  0.00      PROB  
ATOM   2279  O   PHE P 141       1.681   9.279  42.303  0.00  0.00      PROB  
ATOM   2280  N   TYR P 142      -0.476   9.111  42.755  0.00  0.00      PROB  
ATOM   2281  HN  TYR P 142      -1.121   9.021  43.509  0.00  0.00      PROB  
ATOM   2282  CA  TYR P 142      -1.064   8.917  41.441  0.00  0.00      PROB  
ATOM   2283  HA  TYR P 142      -0.299   8.462  40.830  0.00  0.00      PROB  
ATOM   2284  CB  TYR P 142      -2.385   8.222  41.490  0.00  0.00      PROB  
ATOM   2285  HB1 TYR P 142      -2.833   8.075  40.484  0.00  0.00      PROB  
ATOM   2286  HB2 TYR P 142      -3.082   8.813  42.122  0.00  0.00      PROB  
ATOM   2287  CG  TYR P 142      -2.180   6.770  42.002  0.00  0.00      PROB  
ATOM   2288  CD1 TYR P 142      -0.963   6.040  42.126  0.00  0.00      PROB  
ATOM   2289  HD1 TYR P 142      -0.041   6.518  41.830  0.00  0.00      PROB  
ATOM   2290  CE1 TYR P 142      -0.894   4.760  42.515  0.00  0.00      PROB  
ATOM   2291  HE1 TYR P 142      -0.033   4.109  42.530  0.00  0.00      PROB  
ATOM   2292  CZ  TYR P 142      -2.086   4.170  42.955  0.00  0.00      PROB  
ATOM   2293  OH  TYR P 142      -1.957   2.903  43.516  0.00  0.00      PROB  
ATOM   2294  HH  TYR P 142      -2.865   2.594  43.573  0.00  0.00      PROB  
ATOM   2295  CD2 TYR P 142      -3.355   6.064  42.410  0.00  0.00      PROB  
ATOM   2296  HD2 TYR P 142      -4.191   6.745  42.462  0.00  0.00      PROB  
ATOM   2297  CE2 TYR P 142      -3.321   4.795  42.919  0.00  0.00      PROB  
ATOM   2298  HE2 TYR P 142      -4.212   4.224  43.133  0.00  0.00      PROB  
ATOM   2299  C   TYR P 142      -1.381  10.154  40.644  0.00  0.00      PROB  
ATOM   2300  O   TYR P 142      -1.500  10.085  39.407  0.00  0.00      PROB  
ATOM   2301  N   GLN P 143      -1.519  11.380  41.313  0.00  0.00      PROB  
ATOM   2302  HN  GLN P 143      -1.577  11.355  42.308  0.00  0.00      PROB  
ATOM   2303  CA  GLN P 143      -1.749  12.642  40.648  0.00  0.00      PROB  
ATOM   2304  HA  GLN P 143      -2.550  12.402  39.964  0.00  0.00      PROB  
ATOM   2305  CB  GLN P 143      -2.295  13.730  41.652  0.00  0.00      PROB  
ATOM   2306  HB1 GLN P 143      -1.841  14.651  41.226  0.00  0.00      PROB  
ATOM   2307  HB2 GLN P 143      -1.797  13.515  42.622  0.00  0.00      PROB  
ATOM   2308  CG  GLN P 143      -3.827  13.694  41.895  0.00  0.00      PROB  
ATOM   2309  HG1 GLN P 143      -4.146  14.537  42.544  0.00  0.00      PROB  
ATOM   2310  HG2 GLN P 143      -3.989  12.676  42.311  0.00  0.00      PROB  
ATOM   2311  CD  GLN P 143      -4.585  13.991  40.584  0.00  0.00      PROB  
ATOM   2312  OE1 GLN P 143      -4.604  15.137  40.206  0.00  0.00      PROB  
ATOM   2313  NE2 GLN P 143      -5.096  12.967  39.908  0.00  0.00      PROB  
ATOM   2314 HE21 GLN P 143      -5.796  13.215  39.238  0.00  0.00      PROB  
ATOM   2315 HE22 GLN P 143      -4.840  12.016  40.079  0.00  0.00      PROB  
ATOM   2316  C   GLN P 143      -0.699  13.061  39.602  0.00  0.00      PROB  
ATOM   2317  O   GLN P 143      -1.041  13.465  38.465  0.00  0.00      PROB  
ATOM   2318  N   PRO P 144       0.584  12.967  39.960  0.00  0.00      PROB  
ATOM   2319  CD  PRO P 144       1.040  13.029  41.354  0.00  0.00      PROB  
ATOM   2320  HD1 PRO P 144       0.299  13.407  42.090  0.00  0.00      PROB  
ATOM   2321  HD2 PRO P 144       1.411  12.028  41.661  0.00  0.00      PROB  
ATOM   2322  CA  PRO P 144       1.603  13.330  38.922  0.00  0.00      PROB  
ATOM   2323  HA  PRO P 144       1.267  14.212  38.396  0.00  0.00      PROB  
ATOM   2324  CB  PRO P 144       2.862  13.592  39.868  0.00  0.00      PROB  
ATOM   2325  HB1 PRO P 144       3.500  14.445  39.554  0.00  0.00      PROB  
ATOM   2326  HB2 PRO P 144       3.593  12.758  39.926  0.00  0.00      PROB  
ATOM   2327  CG  PRO P 144       2.323  13.941  41.302  0.00  0.00      PROB  
ATOM   2328  HG1 PRO P 144       2.016  14.985  41.526  0.00  0.00      PROB  
ATOM   2329  HG2 PRO P 144       3.039  13.589  42.076  0.00  0.00      PROB  
ATOM   2330  C   PRO P 144       1.703  12.224  37.901  0.00  0.00      PROB  
ATOM   2331  O   PRO P 144       2.000  12.490  36.746  0.00  0.00      PROB  
ATOM   2332  N   GLU P 145       1.501  10.933  38.259  0.00  0.00      PROB  
ATOM   2333  HN  GLU P 145       1.616  10.761  39.235  0.00  0.00      PROB  
ATOM   2334  CA  GLU P 145       1.387   9.720  37.440  0.00  0.00      PROB  
ATOM   2335  HA  GLU P 145       2.291   9.793  36.854  0.00  0.00      PROB  
ATOM   2336  CB  GLU P 145       1.391   8.404  38.186  0.00  0.00      PROB  
ATOM   2337  HB1 GLU P 145       1.411   7.630  37.390  0.00  0.00      PROB  
ATOM   2338  HB2 GLU P 145       0.400   8.324  38.683  0.00  0.00      PROB  
ATOM   2339  CG  GLU P 145       2.480   8.402  39.203  0.00  0.00      PROB  
ATOM   2340  HG1 GLU P 145       2.538   7.402  39.683  0.00  0.00      PROB  
ATOM   2341  HG2 GLU P 145       2.252   9.125  40.015  0.00  0.00      PROB  
ATOM   2342  CD  GLU P 145       3.929   8.691  38.729  0.00  0.00      PROB  
ATOM   2343  OE1 GLU P 145       4.667   7.785  38.281  0.00  0.00      PROB  
ATOM   2344  OE2 GLU P 145       4.334   9.859  38.924  0.00  0.00      PROB  
ATOM   2345  C   GLU P 145       0.295   9.722  36.369  0.00  0.00      PROB  
ATOM   2346  O   GLU P 145       0.521   9.471  35.222  0.00  0.00      PROB  
ATOM   2347  N   ILE P 146      -0.943  10.031  36.755  0.00  0.00      PROB  
ATOM   2348  HN  ILE P 146      -1.158  10.238  37.707  0.00  0.00      PROB  
ATOM   2349  CA  ILE P 146      -2.114  10.244  35.902  0.00  0.00      PROB  
ATOM   2350  HA  ILE P 146      -2.065   9.356  35.290  0.00  0.00      PROB  
ATOM   2351  CB  ILE P 146      -3.467  10.404  36.737  0.00  0.00      PROB  
ATOM   2352  HB  ILE P 146      -3.225  11.173  37.502  0.00  0.00      PROB  
ATOM   2353  CG2 ILE P 146      -4.607  10.843  35.804  0.00  0.00      PROB  
ATOM   2354 HG21 ILE P 146      -4.713  10.099  34.986  0.00  0.00      PROB  
ATOM   2355 HG22 ILE P 146      -5.481  10.877  36.490  0.00  0.00      PROB  
ATOM   2356 HG23 ILE P 146      -4.497  11.799  35.250  0.00  0.00      PROB  
ATOM   2357  CG1 ILE P 146      -3.766   9.081  37.405  0.00  0.00      PROB  
ATOM   2358 HG11 ILE P 146      -4.755   9.206  37.895  0.00  0.00      PROB  
ATOM   2359 HG12 ILE P 146      -3.024   8.898  38.211  0.00  0.00      PROB  
ATOM   2360  CD  ILE P 146      -3.951   7.844  36.458  0.00  0.00      PROB  
ATOM   2361  HD1 ILE P 146      -4.629   8.002  35.592  0.00  0.00      PROB  
ATOM   2362  HD2 ILE P 146      -2.964   7.662  35.982  0.00  0.00      PROB  
ATOM   2363  HD3 ILE P 146      -4.363   6.994  37.043  0.00  0.00      PROB  
ATOM   2364  C   ILE P 146      -1.895  11.398  34.928  0.00  0.00      PROB  
ATOM   2365  O   ILE P 146      -2.160  11.381  33.675  0.00  0.00      PROB  
ATOM   2366  N   LYS P 147      -1.316  12.500  35.421  0.00  0.00      PROB  
ATOM   2367  HN  LYS P 147      -1.135  12.625  36.393  0.00  0.00      PROB  
ATOM   2368  CA  LYS P 147      -0.953  13.567  34.441  0.00  0.00      PROB  
ATOM   2369  HA  LYS P 147      -1.776  13.808  33.785  0.00  0.00      PROB  
ATOM   2370  CB  LYS P 147      -0.604  14.861  35.217  0.00  0.00      PROB  
ATOM   2371  HB1 LYS P 147      -0.149  15.601  34.523  0.00  0.00      PROB  
ATOM   2372  HB2 LYS P 147       0.124  14.626  36.022  0.00  0.00      PROB  
ATOM   2373  CG  LYS P 147      -1.798  15.639  35.796  0.00  0.00      PROB  
ATOM   2374  HG1 LYS P 147      -2.317  15.091  36.612  0.00  0.00      PROB  
ATOM   2375  HG2 LYS P 147      -2.582  15.945  35.071  0.00  0.00      PROB  
ATOM   2376  CD  LYS P 147      -1.315  16.897  36.426  0.00  0.00      PROB  
ATOM   2377  HD1 LYS P 147      -2.062  17.681  36.672  0.00  0.00      PROB  
ATOM   2378  HD2 LYS P 147      -0.711  17.433  35.662  0.00  0.00      PROB  
ATOM   2379  CE  LYS P 147      -0.540  16.706  37.768  0.00  0.00      PROB  
ATOM   2380  HE1 LYS P 147       0.310  16.018  37.574  0.00  0.00      PROB  
ATOM   2381  HE2 LYS P 147      -1.267  16.219  38.454  0.00  0.00      PROB  
ATOM   2382  NZ  LYS P 147      -0.168  18.012  38.387  0.00  0.00      PROB  
ATOM   2383  HZ1 LYS P 147       0.432  18.617  37.790  0.00  0.00      PROB  
ATOM   2384  HZ2 LYS P 147      -0.860  18.486  39.002  0.00  0.00      PROB  
ATOM   2385  HZ3 LYS P 147       0.497  17.637  39.093  0.00  0.00      PROB  
ATOM   2386  C   LYS P 147       0.198  13.191  33.510  0.00  0.00      PROB  
ATOM   2387  O   LYS P 147       0.275  13.451  32.327  0.00  0.00      PROB  
ATOM   2388  N   GLY P 148       1.211  12.500  34.000  0.00  0.00      PROB  
ATOM   2389  HN  GLY P 148       1.197  12.436  34.995  0.00  0.00      PROB  
ATOM   2390  CA  GLY P 148       2.473  12.195  33.254  0.00  0.00      PROB  
ATOM   2391  HA1 GLY P 148       3.148  11.606  33.856  0.00  0.00      PROB  
ATOM   2392  HA2 GLY P 148       2.905  13.105  32.866  0.00  0.00      PROB  
ATOM   2393  C   GLY P 148       2.096  11.238  32.104  0.00  0.00      PROB  
ATOM   2394  O   GLY P 148       2.582  11.380  31.012  0.00  0.00      PROB  
ATOM   2395  N   MET P 149       1.111  10.284  32.278  0.00  0.00      PROB  
ATOM   2396  HN  MET P 149       0.647  10.186  33.155  0.00  0.00      PROB  
ATOM   2397  CA  MET P 149       0.520   9.465  31.208  0.00  0.00      PROB  
ATOM   2398  HA  MET P 149       1.436   9.155  30.727  0.00  0.00      PROB  
ATOM   2399  CB  MET P 149      -0.272   8.223  31.663  0.00  0.00      PROB  
ATOM   2400  HB1 MET P 149      -0.881   7.703  30.893  0.00  0.00      PROB  
ATOM   2401  HB2 MET P 149      -1.002   8.628  32.397  0.00  0.00      PROB  
ATOM   2402  CG  MET P 149       0.669   7.139  32.206  0.00  0.00      PROB  
ATOM   2403  HG1 MET P 149       1.204   7.547  33.090  0.00  0.00      PROB  
ATOM   2404  HG2 MET P 149       1.401   6.889  31.408  0.00  0.00      PROB  
ATOM   2405  SD  MET P 149      -0.043   5.555  32.708  0.00  0.00      PROB  
ATOM   2406  CE  MET P 149      -0.880   6.016  34.224  0.00  0.00      PROB  
ATOM   2407  HE1 MET P 149      -0.918   7.119  34.350  0.00  0.00      PROB  
ATOM   2408  HE2 MET P 149      -1.894   5.601  34.044  0.00  0.00      PROB  
ATOM   2409  HE3 MET P 149      -0.435   5.592  35.150  0.00  0.00      PROB  
ATOM   2410  C   MET P 149      -0.172  10.283  30.129  0.00  0.00      PROB  
ATOM   2411  O   MET P 149       0.163  10.291  28.962  0.00  0.00      PROB  
ATOM   2412  N   VAL P 150      -1.096  11.157  30.442  0.00  0.00      PROB  
ATOM   2413  HN  VAL P 150      -1.445  11.019  31.366  0.00  0.00      PROB  
ATOM   2414  CA  VAL P 150      -1.695  12.168  29.605  0.00  0.00      PROB  
ATOM   2415  HA  VAL P 150      -2.373  11.643  28.949  0.00  0.00      PROB  
ATOM   2416  CB  VAL P 150      -2.645  13.000  30.487  0.00  0.00      PROB  
ATOM   2417  HB  VAL P 150      -2.091  13.331  31.392  0.00  0.00      PROB  
ATOM   2418  CG1 VAL P 150      -3.257  14.193  29.812  0.00  0.00      PROB  
ATOM   2419 HG11 VAL P 150      -4.136  14.575  30.374  0.00  0.00      PROB  
ATOM   2420 HG12 VAL P 150      -2.457  14.962  29.760  0.00  0.00      PROB  
ATOM   2421 HG13 VAL P 150      -3.650  14.005  28.791  0.00  0.00      PROB  
ATOM   2422  CG2 VAL P 150      -3.743  12.095  30.928  0.00  0.00      PROB  
ATOM   2423 HG21 VAL P 150      -3.342  11.323  31.618  0.00  0.00      PROB  
ATOM   2424 HG22 VAL P 150      -4.601  12.579  31.442  0.00  0.00      PROB  
ATOM   2425 HG23 VAL P 150      -4.159  11.591  30.029  0.00  0.00      PROB  
ATOM   2426  C   VAL P 150      -0.740  12.999  28.875  0.00  0.00      PROB  
ATOM   2427  O   VAL P 150      -0.871  13.317  27.714  0.00  0.00      PROB  
ATOM   2428  N   LEU P 151       0.481  13.436  29.562  0.00  0.00      PROB  
ATOM   2429  HN  LEU P 151       0.715  13.310  30.523  0.00  0.00      PROB  
ATOM   2430  CA  LEU P 151       1.433  14.304  28.937  0.00  0.00      PROB  
ATOM   2431  HA  LEU P 151       0.948  15.149  28.471  0.00  0.00      PROB  
ATOM   2432  CB  LEU P 151       2.340  14.972  29.991  0.00  0.00      PROB  
ATOM   2433  HB1 LEU P 151       3.149  15.514  29.456  0.00  0.00      PROB  
ATOM   2434  HB2 LEU P 151       2.747  14.121  30.578  0.00  0.00      PROB  
ATOM   2435  CG  LEU P 151       1.589  15.960  30.840  0.00  0.00      PROB  
ATOM   2436  HG  LEU P 151       0.534  15.613  30.875  0.00  0.00      PROB  
ATOM   2437  CD1 LEU P 151       2.211  16.186  32.231  0.00  0.00      PROB  
ATOM   2438 HD11 LEU P 151       2.356  15.283  32.861  0.00  0.00      PROB  
ATOM   2439 HD12 LEU P 151       3.132  16.800  32.136  0.00  0.00      PROB  
ATOM   2440 HD13 LEU P 151       1.458  16.799  32.771  0.00  0.00      PROB  
ATOM   2441  CD2 LEU P 151       1.509  17.307  30.136  0.00  0.00      PROB  
ATOM   2442 HD21 LEU P 151       0.946  18.136  30.617  0.00  0.00      PROB  
ATOM   2443 HD22 LEU P 151       2.492  17.818  30.049  0.00  0.00      PROB  
ATOM   2444 HD23 LEU P 151       0.995  17.234  29.154  0.00  0.00      PROB  
ATOM   2445  C   LEU P 151       2.273  13.580  27.974  0.00  0.00      PROB  
ATOM   2446  O   LEU P 151       2.567  14.069  26.886  0.00  0.00      PROB  
ATOM   2447  N   LEU P 152       2.710  12.303  28.275  0.00  0.00      PROB  
ATOM   2448  HN  LEU P 152       2.581  11.860  29.159  0.00  0.00      PROB  
ATOM   2449  CA  LEU P 152       3.343  11.380  27.352  0.00  0.00      PROB  
ATOM   2450  HA  LEU P 152       4.120  12.048  27.010  0.00  0.00      PROB  
ATOM   2451  CB  LEU P 152       3.975  10.136  28.025  0.00  0.00      PROB  
ATOM   2452  HB1 LEU P 152       4.344   9.507  27.187  0.00  0.00      PROB  
ATOM   2453  HB2 LEU P 152       3.135   9.601  28.518  0.00  0.00      PROB  
ATOM   2454  CG  LEU P 152       5.070  10.376  29.060  0.00  0.00      PROB  
ATOM   2455  HG  LEU P 152       4.890  11.327  29.607  0.00  0.00      PROB  
ATOM   2456  CD1 LEU P 152       5.257   9.217  30.040  0.00  0.00      PROB  
ATOM   2457 HD11 LEU P 152       4.297   9.030  30.569  0.00  0.00      PROB  
ATOM   2458 HD12 LEU P 152       5.559   8.358  29.404  0.00  0.00      PROB  
ATOM   2459 HD13 LEU P 152       6.057   9.454  30.773  0.00  0.00      PROB  
ATOM   2460  CD2 LEU P 152       6.311  10.723  28.301  0.00  0.00      PROB  
ATOM   2461 HD21 LEU P 152       7.014  11.212  29.009  0.00  0.00      PROB  
ATOM   2462 HD22 LEU P 152       6.766   9.908  27.698  0.00  0.00      PROB  
ATOM   2463 HD23 LEU P 152       6.056  11.582  27.644  0.00  0.00      PROB  
ATOM   2464  C   LEU P 152       2.418  10.976  26.106  0.00  0.00      PROB  
ATOM   2465  O   LEU P 152       2.831  10.977  24.932  0.00  0.00      PROB  
ATOM   2466  N   ILE P 153       1.115  10.840  26.296  0.00  0.00      PROB  
ATOM   2467  HN  ILE P 153       0.703  10.869  27.204  0.00  0.00      PROB  
ATOM   2468  CA  ILE P 153       0.165  10.698  25.242  0.00  0.00      PROB  
ATOM   2469  HA  ILE P 153       0.457   9.866  24.618  0.00  0.00      PROB  
ATOM   2470  CB  ILE P 153      -1.248  10.275  25.726  0.00  0.00      PROB  
ATOM   2471  HB  ILE P 153      -1.562  10.968  26.535  0.00  0.00      PROB  
ATOM   2472  CG2 ILE P 153      -2.229  10.522  24.519  0.00  0.00      PROB  
ATOM   2473 HG21 ILE P 153      -2.224  11.568  24.144  0.00  0.00      PROB  
ATOM   2474 HG22 ILE P 153      -1.893   9.884  23.674  0.00  0.00      PROB  
ATOM   2475 HG23 ILE P 153      -3.257  10.231  24.826  0.00  0.00      PROB  
ATOM   2476  CG1 ILE P 153      -1.362   8.848  26.245  0.00  0.00      PROB  
ATOM   2477 HG11 ILE P 153      -0.393   8.586  26.720  0.00  0.00      PROB  
ATOM   2478 HG12 ILE P 153      -1.603   8.169  25.399  0.00  0.00      PROB  
ATOM   2479  CD  ILE P 153      -2.366   8.566  27.347  0.00  0.00      PROB  
ATOM   2480  HD1 ILE P 153      -2.405   9.408  28.071  0.00  0.00      PROB  
ATOM   2481  HD2 ILE P 153      -3.356   8.416  26.864  0.00  0.00      PROB  
ATOM   2482  HD3 ILE P 153      -2.194   7.607  27.880  0.00  0.00      PROB  
ATOM   2483  C   ILE P 153       0.160  11.842  24.203  0.00  0.00      PROB  
ATOM   2484  O   ILE P 153       0.136  11.633  22.984  0.00  0.00      PROB  
ATOM   2485  N   ALA P 154       0.110  13.079  24.746  0.00  0.00      PROB  
ATOM   2486  HN  ALA P 154      -0.188  13.292  25.673  0.00  0.00      PROB  
ATOM   2487  CA  ALA P 154       0.310  14.294  23.900  0.00  0.00      PROB  
ATOM   2488  HA  ALA P 154      -0.447  14.488  23.155  0.00  0.00      PROB  
ATOM   2489  CB  ALA P 154       0.036  15.543  24.809  0.00  0.00      PROB  
ATOM   2490  HB1 ALA P 154      -0.993  15.594  25.227  0.00  0.00      PROB  
ATOM   2491  HB2 ALA P 154       0.684  15.581  25.711  0.00  0.00      PROB  
ATOM   2492  HB3 ALA P 154       0.297  16.452  24.226  0.00  0.00      PROB  
ATOM   2493  C   ALA P 154       1.618  14.515  23.173  0.00  0.00      PROB  
ATOM   2494  O   ALA P 154       1.598  14.843  22.012  0.00  0.00      PROB  
ATOM   2495  N   LEU P 155       2.748  14.144  23.803  0.00  0.00      PROB  
ATOM   2496  HN  LEU P 155       2.848  13.757  24.716  0.00  0.00      PROB  
ATOM   2497  CA  LEU P 155       3.990  14.021  23.195  0.00  0.00      PROB  
ATOM   2498  HA  LEU P 155       4.218  14.954  22.701  0.00  0.00      PROB  
ATOM   2499  CB  LEU P 155       4.955  13.793  24.359  0.00  0.00      PROB  
ATOM   2500  HB1 LEU P 155       4.566  12.901  24.895  0.00  0.00      PROB  
ATOM   2501  HB2 LEU P 155       4.752  14.622  25.071  0.00  0.00      PROB  
ATOM   2502  CG  LEU P 155       6.454  13.804  24.007  0.00  0.00      PROB  
ATOM   2503  HG  LEU P 155       6.573  12.911  23.357  0.00  0.00      PROB  
ATOM   2504  CD1 LEU P 155       7.055  15.095  23.422  0.00  0.00      PROB  
ATOM   2505 HD11 LEU P 155       6.607  15.365  22.442  0.00  0.00      PROB  
ATOM   2506 HD12 LEU P 155       6.952  15.847  24.233  0.00  0.00      PROB  
ATOM   2507 HD13 LEU P 155       8.146  14.989  23.237  0.00  0.00      PROB  
ATOM   2508  CD2 LEU P 155       7.225  13.397  25.260  0.00  0.00      PROB  
ATOM   2509 HD21 LEU P 155       7.145  13.972  26.207  0.00  0.00      PROB  
ATOM   2510 HD22 LEU P 155       6.818  12.448  25.670  0.00  0.00      PROB  
ATOM   2511 HD23 LEU P 155       8.281  13.234  24.955  0.00  0.00      PROB  
ATOM   2512  C   LEU P 155       4.055  12.945  22.071  0.00  0.00      PROB  
ATOM   2513  O   LEU P 155       4.669  13.173  21.013  0.00  0.00      PROB  
ATOM   2514  N   TYR P 156       3.445  11.731  22.268  0.00  0.00      PROB  
ATOM   2515  HN  TYR P 156       3.167  11.416  23.173  0.00  0.00      PROB  
ATOM   2516  CA  TYR P 156       3.405  10.720  21.306  0.00  0.00      PROB  
ATOM   2517  HA  TYR P 156       4.399  10.429  21.002  0.00  0.00      PROB  
ATOM   2518  CB  TYR P 156       2.863   9.467  22.140  0.00  0.00      PROB  
ATOM   2519  HB1 TYR P 156       1.780   9.711  22.180  0.00  0.00      PROB  
ATOM   2520  HB2 TYR P 156       3.345   9.339  23.133  0.00  0.00      PROB  
ATOM   2521  CG  TYR P 156       3.015   8.116  21.481  0.00  0.00      PROB  
ATOM   2522  CD1 TYR P 156       2.177   7.622  20.401  0.00  0.00      PROB  
ATOM   2523  HD1 TYR P 156       1.482   8.299  19.928  0.00  0.00      PROB  
ATOM   2524  CE1 TYR P 156       2.479   6.411  19.741  0.00  0.00      PROB  
ATOM   2525  HE1 TYR P 156       1.918   6.125  18.864  0.00  0.00      PROB  
ATOM   2526  CZ  TYR P 156       3.416   5.506  20.311  0.00  0.00      PROB  
ATOM   2527  OH  TYR P 156       3.808   4.279  19.623  0.00  0.00      PROB  
ATOM   2528  HH  TYR P 156       4.424   3.841  20.214  0.00  0.00      PROB  
ATOM   2529  CD2 TYR P 156       3.964   7.231  22.004  0.00  0.00      PROB  
ATOM   2530  HD2 TYR P 156       4.581   7.450  22.863  0.00  0.00      PROB  
ATOM   2531  CE2 TYR P 156       4.106   5.909  21.444  0.00  0.00      PROB  
ATOM   2532  HE2 TYR P 156       4.812   5.205  21.859  0.00  0.00      PROB  
ATOM   2533  C   TYR P 156       2.566  11.091  20.100  0.00  0.00      PROB  
ATOM   2534  O   TYR P 156       2.998  10.820  18.993  0.00  0.00      PROB  
ATOM   2535  N   GLY P 157       1.324  11.711  20.365  0.00  0.00      PROB  
ATOM   2536  HN  GLY P 157       1.100  12.036  21.280  0.00  0.00      PROB  
ATOM   2537  CA  GLY P 157       0.401  12.092  19.312  0.00  0.00      PROB  
ATOM   2538  HA1 GLY P 157      -0.571  12.365  19.695  0.00  0.00      PROB  
ATOM   2539  HA2 GLY P 157       0.296  11.236  18.662  0.00  0.00      PROB  
ATOM   2540  C   GLY P 157       0.787  13.182  18.394  0.00  0.00      PROB  
ATOM   2541  O   GLY P 157       0.577  13.043  17.157  0.00  0.00      PROB  
ATOM   2542  N   GLY P 158       1.419  14.122  18.977  0.00  0.00      PROB  
ATOM   2543  HN  GLY P 158       1.665  14.098  19.942  0.00  0.00      PROB  
ATOM   2544  CA  GLY P 158       2.027  15.221  18.224  0.00  0.00      PROB  
ATOM   2545  HA1 GLY P 158       2.148  16.023  18.936  0.00  0.00      PROB  
ATOM   2546  HA2 GLY P 158       1.274  15.487  17.497  0.00  0.00      PROB  
ATOM   2547  C   GLY P 158       3.280  14.934  17.392  0.00  0.00      PROB  
ATOM   2548  O   GLY P 158       3.440  15.287  16.211  0.00  0.00      PROB  
ATOM   2549  N   LEU P 159       4.191  14.095  17.958  0.00  0.00      PROB  
ATOM   2550  HN  LEU P 159       3.970  13.877  18.906  0.00  0.00      PROB  
ATOM   2551  CA  LEU P 159       5.353  13.703  17.252  0.00  0.00      PROB  
ATOM   2552  HA  LEU P 159       5.973  14.468  16.810  0.00  0.00      PROB  
ATOM   2553  CB  LEU P 159       6.300  12.898  18.280  0.00  0.00      PROB  
ATOM   2554  HB1 LEU P 159       5.699  12.001  18.543  0.00  0.00      PROB  
ATOM   2555  HB2 LEU P 159       6.335  13.547  19.182  0.00  0.00      PROB  
ATOM   2556  CG  LEU P 159       7.641  12.408  17.759  0.00  0.00      PROB  
ATOM   2557  HG  LEU P 159       7.456  11.913  16.782  0.00  0.00      PROB  
ATOM   2558  CD1 LEU P 159       8.628  13.609  17.456  0.00  0.00      PROB  
ATOM   2559 HD11 LEU P 159       9.381  13.306  16.697  0.00  0.00      PROB  
ATOM   2560 HD12 LEU P 159       8.211  14.443  16.852  0.00  0.00      PROB  
ATOM   2561 HD13 LEU P 159       9.240  14.027  18.284  0.00  0.00      PROB  
ATOM   2562  CD2 LEU P 159       8.326  11.402  18.734  0.00  0.00      PROB  
ATOM   2563 HD21 LEU P 159       8.598  11.901  19.689  0.00  0.00      PROB  
ATOM   2564 HD22 LEU P 159       7.593  10.568  18.794  0.00  0.00      PROB  
ATOM   2565 HD23 LEU P 159       9.239  10.968  18.274  0.00  0.00      PROB  
ATOM   2566  C   LEU P 159       5.031  12.682  16.067  0.00  0.00      PROB  
ATOM   2567  O   LEU P 159       5.694  12.553  15.038  0.00  0.00      PROB  
ATOM   2568  N   LEU P 160       3.946  11.815  16.275  0.00  0.00      PROB  
ATOM   2569  HN  LEU P 160       3.572  11.752  17.197  0.00  0.00      PROB  
ATOM   2570  CA  LEU P 160       3.299  10.912  15.197  0.00  0.00      PROB  
ATOM   2571  HA  LEU P 160       4.045  10.197  14.884  0.00  0.00      PROB  
ATOM   2572  CB  LEU P 160       2.126  10.139  15.790  0.00  0.00      PROB  
ATOM   2573  HB1 LEU P 160       1.520  10.841  16.401  0.00  0.00      PROB  
ATOM   2574  HB2 LEU P 160       2.464   9.301  16.437  0.00  0.00      PROB  
ATOM   2575  CG  LEU P 160       1.120   9.415  14.800  0.00  0.00      PROB  
ATOM   2576  HG  LEU P 160       0.665  10.206  14.166  0.00  0.00      PROB  
ATOM   2577  CD1 LEU P 160       1.610   8.305  13.885  0.00  0.00      PROB  
ATOM   2578 HD11 LEU P 160       2.466   8.640  13.259  0.00  0.00      PROB  
ATOM   2579 HD12 LEU P 160       1.908   7.588  14.679  0.00  0.00      PROB  
ATOM   2580 HD13 LEU P 160       0.789   7.811  13.322  0.00  0.00      PROB  
ATOM   2581  CD2 LEU P 160      -0.105   8.899  15.714  0.00  0.00      PROB  
ATOM   2582 HD21 LEU P 160      -0.481   9.708  16.376  0.00  0.00      PROB  
ATOM   2583 HD22 LEU P 160      -0.972   8.653  15.065  0.00  0.00      PROB  
ATOM   2584 HD23 LEU P 160       0.101   8.017  16.358  0.00  0.00      PROB  
ATOM   2585  C   LEU P 160       2.864  11.702  13.983  0.00  0.00      PROB  
ATOM   2586  O   LEU P 160       3.214  11.428  12.829  0.00  0.00      PROB  
ATOM   2587  N   VAL P 161       2.097  12.863  14.241  0.00  0.00      PROB  
ATOM   2588  HN  VAL P 161       1.629  13.064  15.098  0.00  0.00      PROB  
ATOM   2589  CA  VAL P 161       1.774  13.807  13.161  0.00  0.00      PROB  
ATOM   2590  HA  VAL P 161       1.471  13.151  12.358  0.00  0.00      PROB  
ATOM   2591  CB  VAL P 161       0.469  14.588  13.253  0.00  0.00      PROB  
ATOM   2592  HB  VAL P 161       0.363  15.412  12.515  0.00  0.00      PROB  
ATOM   2593  CG1 VAL P 161      -0.682  13.615  13.025  0.00  0.00      PROB  
ATOM   2594 HG11 VAL P 161      -0.568  13.174  12.012  0.00  0.00      PROB  
ATOM   2595 HG12 VAL P 161      -0.690  12.857  13.838  0.00  0.00      PROB  
ATOM   2596 HG13 VAL P 161      -1.657  14.147  12.988  0.00  0.00      PROB  
ATOM   2597  CG2 VAL P 161       0.487  15.366  14.583  0.00  0.00      PROB  
ATOM   2598 HG21 VAL P 161       1.160  16.248  14.628  0.00  0.00      PROB  
ATOM   2599 HG22 VAL P 161      -0.474  15.847  14.862  0.00  0.00      PROB  
ATOM   2600 HG23 VAL P 161       0.658  14.745  15.488  0.00  0.00      PROB  
ATOM   2601  C   VAL P 161       2.866  14.653  12.565  0.00  0.00      PROB  
ATOM   2602  O   VAL P 161       2.921  14.874  11.352  0.00  0.00      PROB  
ATOM   2603  N   PHE P 162       3.823  15.106  13.359  0.00  0.00      PROB  
ATOM   2604  HN  PHE P 162       3.773  14.934  14.340  0.00  0.00      PROB  
ATOM   2605  CA  PHE P 162       5.003  15.604  12.781  0.00  0.00      PROB  
ATOM   2606  HA  PHE P 162       4.753  16.344  12.035  0.00  0.00      PROB  
ATOM   2607  CB  PHE P 162       5.869  16.136  13.956  0.00  0.00      PROB  
ATOM   2608  HB1 PHE P 162       6.041  15.399  14.770  0.00  0.00      PROB  
ATOM   2609  HB2 PHE P 162       5.454  17.070  14.390  0.00  0.00      PROB  
ATOM   2610  CG  PHE P 162       7.273  16.436  13.486  0.00  0.00      PROB  
ATOM   2611  CD1 PHE P 162       7.552  17.795  13.226  0.00  0.00      PROB  
ATOM   2612  HD1 PHE P 162       6.749  18.510  13.124  0.00  0.00      PROB  
ATOM   2613  CE1 PHE P 162       8.850  18.265  13.296  0.00  0.00      PROB  
ATOM   2614  HE1 PHE P 162       9.119  19.273  13.015  0.00  0.00      PROB  
ATOM   2615  CZ  PHE P 162       9.930  17.489  13.507  0.00  0.00      PROB  
ATOM   2616  HZ  PHE P 162      10.974  17.764  13.500  0.00  0.00      PROB  
ATOM   2617  CD2 PHE P 162       8.405  15.614  13.771  0.00  0.00      PROB  
ATOM   2618  HD2 PHE P 162       8.149  14.611  14.080  0.00  0.00      PROB  
ATOM   2619  CE2 PHE P 162       9.706  16.085  13.750  0.00  0.00      PROB  
ATOM   2620  HE2 PHE P 162      10.529  15.405  13.916  0.00  0.00      PROB  
ATOM   2621  C   PHE P 162       5.791  14.560  11.864  0.00  0.00      PROB  
ATOM   2622  O   PHE P 162       6.116  14.789  10.689  0.00  0.00      PROB  
ATOM   2623  N   SER P 163       6.000  13.310  12.384  0.00  0.00      PROB  
ATOM   2624  HN  SER P 163       5.823  13.080  13.338  0.00  0.00      PROB  
ATOM   2625  CA  SER P 163       6.611  12.248  11.612  0.00  0.00      PROB  
ATOM   2626  HA  SER P 163       7.587  12.667  11.412  0.00  0.00      PROB  
ATOM   2627  CB  SER P 163       6.637  10.873  12.459  0.00  0.00      PROB  
ATOM   2628  HB1 SER P 163       5.612  10.470  12.604  0.00  0.00      PROB  
ATOM   2629  HB2 SER P 163       7.088  10.907  13.473  0.00  0.00      PROB  
ATOM   2630  OG  SER P 163       7.265   9.828  11.693  0.00  0.00      PROB  
ATOM   2631  HG1 SER P 163       8.168  10.106  11.521  0.00  0.00      PROB  
ATOM   2632  C   SER P 163       5.881  11.973  10.300  0.00  0.00      PROB  
ATOM   2633  O   SER P 163       6.448  11.974   9.221  0.00  0.00      PROB  
ATOM   2634  N   VAL P 164       4.514  11.791  10.313  0.00  0.00      PROB  
ATOM   2635  HN  VAL P 164       4.018  11.709  11.174  0.00  0.00      PROB  
ATOM   2636  CA  VAL P 164       3.751  11.553   9.076  0.00  0.00      PROB  
ATOM   2637  HA  VAL P 164       4.158  10.659   8.628  0.00  0.00      PROB  
ATOM   2638  CB  VAL P 164       2.328  11.296   9.499  0.00  0.00      PROB  
ATOM   2639  HB  VAL P 164       1.874  12.071  10.153  0.00  0.00      PROB  
ATOM   2640  CG1 VAL P 164       1.351  11.349   8.297  0.00  0.00      PROB  
ATOM   2641 HG11 VAL P 164       1.722  11.076   7.286  0.00  0.00      PROB  
ATOM   2642 HG12 VAL P 164       0.436  10.739   8.462  0.00  0.00      PROB  
ATOM   2643 HG13 VAL P 164       0.909  12.367   8.345  0.00  0.00      PROB  
ATOM   2644  CG2 VAL P 164       2.259   9.947  10.137  0.00  0.00      PROB  
ATOM   2645 HG21 VAL P 164       2.208   9.947  11.246  0.00  0.00      PROB  
ATOM   2646 HG22 VAL P 164       1.311   9.459   9.825  0.00  0.00      PROB  
ATOM   2647 HG23 VAL P 164       3.072   9.260   9.819  0.00  0.00      PROB  
ATOM   2648  C   VAL P 164       3.768  12.626   8.066  0.00  0.00      PROB  
ATOM   2649  O   VAL P 164       3.934  12.419   6.851  0.00  0.00      PROB  
ATOM   2650  N   PHE P 165       3.768  13.970   8.529  0.00  0.00      PROB  
ATOM   2651  HN  PHE P 165       3.438  14.130   9.457  0.00  0.00      PROB  
ATOM   2652  CA  PHE P 165       4.010  15.175   7.738  0.00  0.00      PROB  
ATOM   2653  HA  PHE P 165       3.352  15.177   6.882  0.00  0.00      PROB  
ATOM   2654  CB  PHE P 165       3.748  16.492   8.546  0.00  0.00      PROB  
ATOM   2655  HB1 PHE P 165       4.254  16.467   9.535  0.00  0.00      PROB  
ATOM   2656  HB2 PHE P 165       2.662  16.572   8.767  0.00  0.00      PROB  
ATOM   2657  CG  PHE P 165       4.107  17.743   7.891  0.00  0.00      PROB  
ATOM   2658  CD1 PHE P 165       4.607  18.908   8.653  0.00  0.00      PROB  
ATOM   2659  HD1 PHE P 165       4.847  18.844   9.704  0.00  0.00      PROB  
ATOM   2660  CE1 PHE P 165       4.803  20.217   8.158  0.00  0.00      PROB  
ATOM   2661  HE1 PHE P 165       5.339  20.910   8.790  0.00  0.00      PROB  
ATOM   2662  CZ  PHE P 165       4.495  20.325   6.769  0.00  0.00      PROB  
ATOM   2663  HZ  PHE P 165       4.635  21.223   6.186  0.00  0.00      PROB  
ATOM   2664  CD2 PHE P 165       3.786  18.032   6.540  0.00  0.00      PROB  
ATOM   2665  HD2 PHE P 165       3.375  17.267   5.898  0.00  0.00      PROB  
ATOM   2666  CE2 PHE P 165       3.965  19.257   5.972  0.00  0.00      PROB  
ATOM   2667  HE2 PHE P 165       3.799  19.426   4.919  0.00  0.00      PROB  
ATOM   2668  C   PHE P 165       5.372  15.206   7.009  0.00  0.00      PROB  
ATOM   2669  O   PHE P 165       5.453  15.472   5.807  0.00  0.00      PROB  
ATOM   2670  N   PHE P 166       6.458  14.785   7.679  0.00  0.00      PROB  
ATOM   2671  HN  PHE P 166       6.276  14.356   8.561  0.00  0.00      PROB  
ATOM   2672  CA  PHE P 166       7.782  14.518   7.027  0.00  0.00      PROB  
ATOM   2673  HA  PHE P 166       7.866  15.310   6.298  0.00  0.00      PROB  
ATOM   2674  CB  PHE P 166       9.019  14.656   7.938  0.00  0.00      PROB  
ATOM   2675  HB1 PHE P 166       9.970  14.493   7.387  0.00  0.00      PROB  
ATOM   2676  HB2 PHE P 166       8.938  14.017   8.843  0.00  0.00      PROB  
ATOM   2677  CG  PHE P 166       9.219  16.095   8.572  0.00  0.00      PROB  
ATOM   2678  CD1 PHE P 166       8.226  16.924   9.132  0.00  0.00      PROB  
ATOM   2679  HD1 PHE P 166       7.190  16.621   9.167  0.00  0.00      PROB  
ATOM   2680  CE1 PHE P 166       8.524  18.129   9.758  0.00  0.00      PROB  
ATOM   2681  HE1 PHE P 166       7.801  18.672  10.350  0.00  0.00      PROB  
ATOM   2682  CZ  PHE P 166       9.824  18.626   9.780  0.00  0.00      PROB  
ATOM   2683  HZ  PHE P 166       9.968  19.547  10.326  0.00  0.00      PROB  
ATOM   2684  CD2 PHE P 166      10.551  16.665   8.597  0.00  0.00      PROB  
ATOM   2685  HD2 PHE P 166      11.311  16.096   8.082  0.00  0.00      PROB  
ATOM   2686  CE2 PHE P 166      10.871  17.898   9.108  0.00  0.00      PROB  
ATOM   2687  HE2 PHE P 166      11.870  18.297   9.008  0.00  0.00      PROB  
ATOM   2688  C   PHE P 166       7.756  13.191   6.267  0.00  0.00      PROB  
ATOM   2689  O   PHE P 166       8.494  13.081   5.350  0.00  0.00      PROB  
ATOM   2690  N   GLN P 167       6.859  12.272   6.491  0.00  0.00      PROB  
ATOM   2691  HN  GLN P 167       6.327  12.403   7.324  0.00  0.00      PROB  
ATOM   2692  CA  GLN P 167       6.980  11.011   5.755  0.00  0.00      PROB  
ATOM   2693  HA  GLN P 167       8.012  10.911   5.452  0.00  0.00      PROB  
ATOM   2694  CB  GLN P 167       6.431   9.828   6.551  0.00  0.00      PROB  
ATOM   2695  HB1 GLN P 167       6.279   8.995   5.832  0.00  0.00      PROB  
ATOM   2696  HB2 GLN P 167       5.430  10.151   6.910  0.00  0.00      PROB  
ATOM   2697  CG  GLN P 167       7.315   9.101   7.564  0.00  0.00      PROB  
ATOM   2698  HG1 GLN P 167       6.774   8.178   7.865  0.00  0.00      PROB  
ATOM   2699  HG2 GLN P 167       7.498   9.785   8.420  0.00  0.00      PROB  
ATOM   2700  CD  GLN P 167       8.728   8.596   7.036  0.00  0.00      PROB  
ATOM   2701  OE1 GLN P 167       9.303   8.953   6.029  0.00  0.00      PROB  
ATOM   2702  NE2 GLN P 167       9.313   7.802   7.979  0.00  0.00      PROB  
ATOM   2703 HE21 GLN P 167       8.633   7.403   8.594  0.00  0.00      PROB  
ATOM   2704 HE22 GLN P 167      10.192   7.367   7.780  0.00  0.00      PROB  
ATOM   2705  C   GLN P 167       6.198  11.084   4.460  0.00  0.00      PROB  
ATOM   2706  O   GLN P 167       6.442  10.486   3.432  0.00  0.00      PROB  
ATOM   2707  N   TYR P 168       5.250  11.973   4.377  0.00  0.00      PROB  
ATOM   2708  HN  TYR P 168       5.119  12.562   5.171  0.00  0.00      PROB  
ATOM   2709  CA  TYR P 168       4.650  12.335   3.134  0.00  0.00      PROB  
ATOM   2710  HA  TYR P 168       4.505  11.390   2.633  0.00  0.00      PROB  
ATOM   2711  CB  TYR P 168       3.311  13.123   3.378  0.00  0.00      PROB  
ATOM   2712  HB1 TYR P 168       3.647  13.980   4.000  0.00  0.00      PROB  
ATOM   2713  HB2 TYR P 168       2.488  12.523   3.820  0.00  0.00      PROB  
ATOM   2714  CG  TYR P 168       2.742  13.737   2.133  0.00  0.00      PROB  
ATOM   2715  CD1 TYR P 168       2.613  15.125   1.958  0.00  0.00      PROB  
ATOM   2716  HD1 TYR P 168       3.143  15.823   2.589  0.00  0.00      PROB  
ATOM   2717  CE1 TYR P 168       2.092  15.584   0.768  0.00  0.00      PROB  
ATOM   2718  HE1 TYR P 168       2.081  16.655   0.627  0.00  0.00      PROB  
ATOM   2719  CZ  TYR P 168       1.393  14.745  -0.128  0.00  0.00      PROB  
ATOM   2720  OH  TYR P 168       0.677  15.226  -1.230  0.00  0.00      PROB  
ATOM   2721  HH  TYR P 168       0.162  14.493  -1.576  0.00  0.00      PROB  
ATOM   2722  CD2 TYR P 168       2.110  12.888   1.191  0.00  0.00      PROB  
ATOM   2723  HD2 TYR P 168       2.174  11.829   1.398  0.00  0.00      PROB  
ATOM   2724  CE2 TYR P 168       1.377  13.385   0.118  0.00  0.00      PROB  
ATOM   2725  HE2 TYR P 168       0.882  12.748  -0.600  0.00  0.00      PROB  
ATOM   2726  C   TYR P 168       5.687  13.231   2.373  0.00  0.00      PROB  
ATOM   2727  O   TYR P 168       5.981  12.975   1.213  0.00  0.00      PROB  
ATOM   2728  N   GLY P 169       6.272  14.255   3.031  0.00  0.00      PROB  
ATOM   2729  HN  GLY P 169       5.983  14.337   3.981  0.00  0.00      PROB  
ATOM   2730  CA  GLY P 169       7.329  15.151   2.451  0.00  0.00      PROB  
ATOM   2731  HA1 GLY P 169       7.710  15.843   3.188  0.00  0.00      PROB  
ATOM   2732  HA2 GLY P 169       6.903  15.662   1.600  0.00  0.00      PROB  
ATOM   2733  C   GLY P 169       8.471  14.514   1.779  0.00  0.00      PROB  
ATOM   2734  O   GLY P 169       8.723  14.904   0.621  0.00  0.00      PROB  
ATOM   2735  N   GLN P 170       9.105  13.541   2.414  0.00  0.00      PROB  
ATOM   2736  HN  GLN P 170       9.032  13.208   3.351  0.00  0.00      PROB  
ATOM   2737  CA  GLN P 170      10.166  12.774   1.773  0.00  0.00      PROB  
ATOM   2738  HA  GLN P 170      10.910  13.533   1.583  0.00  0.00      PROB  
ATOM   2739  CB  GLN P 170      10.846  11.798   2.695  0.00  0.00      PROB  
ATOM   2740  HB1 GLN P 170      11.147  12.382   3.591  0.00  0.00      PROB  
ATOM   2741  HB2 GLN P 170      11.767  11.457   2.177  0.00  0.00      PROB  
ATOM   2742  CG  GLN P 170       9.980  10.767   3.346  0.00  0.00      PROB  
ATOM   2743  HG1 GLN P 170       8.899  11.016   3.402  0.00  0.00      PROB  
ATOM   2744  HG2 GLN P 170      10.350  10.728   4.393  0.00  0.00      PROB  
ATOM   2745  CD  GLN P 170       9.963   9.418   2.642  0.00  0.00      PROB  
ATOM   2746  OE1 GLN P 170      10.521   9.209   1.578  0.00  0.00      PROB  
ATOM   2747  NE2 GLN P 170       9.390   8.403   3.338  0.00  0.00      PROB  
ATOM   2748 HE21 GLN P 170       9.110   8.592   4.279  0.00  0.00      PROB  
ATOM   2749 HE22 GLN P 170       9.469   7.465   3.000  0.00  0.00      PROB  
ATOM   2750  C   GLN P 170       9.841  12.048   0.446  0.00  0.00      PROB  
ATOM   2751  O   GLN P 170      10.527  12.101  -0.563  0.00  0.00      PROB  
ATOM   2752  N   HSD P 171       8.653  11.376   0.472  0.00  0.00      PROB  
ATOM   2753  HN  HSD P 171       8.096  11.509   1.288  0.00  0.00      PROB  
ATOM   2754  CA  HSD P 171       8.285  10.435  -0.505  0.00  0.00      PROB  
ATOM   2755  HA  HSD P 171       9.120   9.791  -0.738  0.00  0.00      PROB  
ATOM   2756  CB  HSD P 171       7.085   9.532   0.033  0.00  0.00      PROB  
ATOM   2757  HB1 HSD P 171       6.225  10.234  -0.020  0.00  0.00      PROB  
ATOM   2758  HB2 HSD P 171       7.301   9.248   1.085  0.00  0.00      PROB  
ATOM   2759  ND1 HSD P 171       7.424   7.719  -1.825  0.00  0.00      PROB  
ATOM   2760  HD1 HSD P 171       8.324   8.052  -2.108  0.00  0.00      PROB  
ATOM   2761  CG  HSD P 171       6.657   8.261  -0.706  0.00  0.00      PROB  
ATOM   2762  CE1 HSD P 171       6.683   6.637  -2.191  0.00  0.00      PROB  
ATOM   2763  HE1 HSD P 171       7.043   6.058  -3.042  0.00  0.00      PROB  
ATOM   2764  NE2 HSD P 171       5.614   6.410  -1.488  0.00  0.00      PROB  
ATOM   2765  CD2 HSD P 171       5.596   7.405  -0.480  0.00  0.00      PROB  
ATOM   2766  HD2 HSD P 171       5.068   7.161   0.433  0.00  0.00      PROB  
ATOM   2767  C   HSD P 171       7.910  11.141  -1.779  0.00  0.00      PROB  
ATOM   2768  O   HSD P 171       8.466  10.893  -2.825  0.00  0.00      PROB  
ATOM   2769  N   TYR P 172       7.040  12.181  -1.617  0.00  0.00      PROB  
ATOM   2770  HN  TYR P 172       6.613  12.393  -0.742  0.00  0.00      PROB  
ATOM   2771  CA  TYR P 172       6.582  13.027  -2.791  0.00  0.00      PROB  
ATOM   2772  HA  TYR P 172       6.107  12.404  -3.535  0.00  0.00      PROB  
ATOM   2773  CB  TYR P 172       5.428  13.935  -2.241  0.00  0.00      PROB  
ATOM   2774  HB1 TYR P 172       5.894  14.530  -1.427  0.00  0.00      PROB  
ATOM   2775  HB2 TYR P 172       4.631  13.278  -1.832  0.00  0.00      PROB  
ATOM   2776  CG  TYR P 172       4.958  14.841  -3.320  0.00  0.00      PROB  
ATOM   2777  CD1 TYR P 172       5.612  16.046  -3.452  0.00  0.00      PROB  
ATOM   2778  HD1 TYR P 172       6.423  16.425  -2.847  0.00  0.00      PROB  
ATOM   2779  CE1 TYR P 172       5.033  16.980  -4.373  0.00  0.00      PROB  
ATOM   2780  HE1 TYR P 172       5.465  17.967  -4.445  0.00  0.00      PROB  
ATOM   2781  CZ  TYR P 172       3.866  16.664  -5.073  0.00  0.00      PROB  
ATOM   2782  OH  TYR P 172       3.135  17.596  -5.888  0.00  0.00      PROB  
ATOM   2783  HH  TYR P 172       2.258  17.284  -6.120  0.00  0.00      PROB  
ATOM   2784  CD2 TYR P 172       3.729  14.519  -3.980  0.00  0.00      PROB  
ATOM   2785  HD2 TYR P 172       3.245  13.562  -3.853  0.00  0.00      PROB  
ATOM   2786  CE2 TYR P 172       3.196  15.409  -4.861  0.00  0.00      PROB  
ATOM   2787  HE2 TYR P 172       2.171  15.227  -5.149  0.00  0.00      PROB  
ATOM   2788  C   TYR P 172       7.725  13.815  -3.375  0.00  0.00      PROB  
ATOM   2789  O   TYR P 172       7.918  13.969  -4.598  0.00  0.00      PROB  
ATOM   2790  N   LEU P 173       8.653  14.440  -2.514  0.00  0.00      PROB  
ATOM   2791  HN  LEU P 173       8.592  14.321  -1.527  0.00  0.00      PROB  
ATOM   2792  CA  LEU P 173       9.904  15.003  -2.984  0.00  0.00      PROB  
ATOM   2793  HA  LEU P 173       9.617  15.769  -3.689  0.00  0.00      PROB  
ATOM   2794  CB  LEU P 173      10.616  15.787  -1.782  0.00  0.00      PROB  
ATOM   2795  HB1 LEU P 173      11.574  16.176  -2.190  0.00  0.00      PROB  
ATOM   2796  HB2 LEU P 173      10.693  15.120  -0.897  0.00  0.00      PROB  
ATOM   2797  CG  LEU P 173       9.959  17.154  -1.344  0.00  0.00      PROB  
ATOM   2798  HG  LEU P 173       8.888  16.935  -1.148  0.00  0.00      PROB  
ATOM   2799  CD1 LEU P 173      10.598  17.575  -0.032  0.00  0.00      PROB  
ATOM   2800 HD11 LEU P 173      10.543  16.789   0.751  0.00  0.00      PROB  
ATOM   2801 HD12 LEU P 173      11.688  17.695  -0.208  0.00  0.00      PROB  
ATOM   2802 HD13 LEU P 173      10.218  18.553   0.334  0.00  0.00      PROB  
ATOM   2803  CD2 LEU P 173      10.130  18.221  -2.335  0.00  0.00      PROB  
ATOM   2804 HD21 LEU P 173       9.679  17.927  -3.307  0.00  0.00      PROB  
ATOM   2805 HD22 LEU P 173       9.745  19.210  -2.009  0.00  0.00      PROB  
ATOM   2806 HD23 LEU P 173      11.211  18.457  -2.426  0.00  0.00      PROB  
ATOM   2807  C   LEU P 173      10.824  13.929  -3.677  0.00  0.00      PROB  
ATOM   2808  O   LEU P 173      11.362  14.219  -4.755  0.00  0.00      PROB  
ATOM   2809  N   LEU P 174      10.937  12.656  -3.211  0.00  0.00      PROB  
ATOM   2810  HN  LEU P 174      10.623  12.308  -2.331  0.00  0.00      PROB  
ATOM   2811  CA  LEU P 174      11.797  11.719  -3.958  0.00  0.00      PROB  
ATOM   2812  HA  LEU P 174      12.738  12.228  -4.108  0.00  0.00      PROB  
ATOM   2813  CB  LEU P 174      12.092  10.370  -3.186  0.00  0.00      PROB  
ATOM   2814  HB1 LEU P 174      12.558   9.603  -3.841  0.00  0.00      PROB  
ATOM   2815  HB2 LEU P 174      11.198   9.951  -2.676  0.00  0.00      PROB  
ATOM   2816  CG  LEU P 174      13.077  10.501  -1.973  0.00  0.00      PROB  
ATOM   2817  HG  LEU P 174      12.750  11.451  -1.499  0.00  0.00      PROB  
ATOM   2818  CD1 LEU P 174      12.930   9.287  -1.029  0.00  0.00      PROB  
ATOM   2819 HD11 LEU P 174      11.856   9.113  -0.804  0.00  0.00      PROB  
ATOM   2820 HD12 LEU P 174      13.358   8.394  -1.533  0.00  0.00      PROB  
ATOM   2821 HD13 LEU P 174      13.459   9.545  -0.087  0.00  0.00      PROB  
ATOM   2822  CD2 LEU P 174      14.507  10.584  -2.400  0.00  0.00      PROB  
ATOM   2823 HD21 LEU P 174      14.630  11.192  -3.322  0.00  0.00      PROB  
ATOM   2824 HD22 LEU P 174      15.151  11.096  -1.654  0.00  0.00      PROB  
ATOM   2825 HD23 LEU P 174      14.819   9.532  -2.579  0.00  0.00      PROB  
ATOM   2826  C   LEU P 174      11.175  11.391  -5.351  0.00  0.00      PROB  
ATOM   2827  O   LEU P 174      11.817  11.383  -6.371  0.00  0.00      PROB  
ATOM   2828  N   GLN P 175       9.786  11.224  -5.479  0.00  0.00      PROB  
ATOM   2829  HN  GLN P 175       9.261  11.299  -4.635  0.00  0.00      PROB  
ATOM   2830  CA  GLN P 175       9.268  11.116  -6.812  0.00  0.00      PROB  
ATOM   2831  HA  GLN P 175       9.636  10.264  -7.365  0.00  0.00      PROB  
ATOM   2832  CB  GLN P 175       7.755  10.786  -6.766  0.00  0.00      PROB  
ATOM   2833  HB1 GLN P 175       7.413  10.518  -7.788  0.00  0.00      PROB  
ATOM   2834  HB2 GLN P 175       7.165  11.692  -6.510  0.00  0.00      PROB  
ATOM   2835  CG  GLN P 175       7.239   9.677  -5.818  0.00  0.00      PROB  
ATOM   2836  HG1 GLN P 175       6.132   9.646  -5.733  0.00  0.00      PROB  
ATOM   2837  HG2 GLN P 175       7.481  10.084  -4.813  0.00  0.00      PROB  
ATOM   2838  CD  GLN P 175       7.930   8.306  -5.943  0.00  0.00      PROB  
ATOM   2839  OE1 GLN P 175       8.052   7.570  -4.963  0.00  0.00      PROB  
ATOM   2840  NE2 GLN P 175       8.233   7.861  -7.185  0.00  0.00      PROB  
ATOM   2841 HE21 GLN P 175       8.140   8.440  -7.995  0.00  0.00      PROB  
ATOM   2842 HE22 GLN P 175       8.693   6.975  -7.243  0.00  0.00      PROB  
ATOM   2843  C   GLN P 175       9.536  12.392  -7.675  0.00  0.00      PROB  
ATOM   2844  O   GLN P 175       9.767  12.249  -8.848  0.00  0.00      PROB  
ATOM   2845  N   MET P 176       9.517  13.619  -7.146  0.00  0.00      PROB  
ATOM   2846  HN  MET P 176       9.301  13.683  -6.174  0.00  0.00      PROB  
ATOM   2847  CA  MET P 176       9.810  14.872  -7.900  0.00  0.00      PROB  
ATOM   2848  HA  MET P 176       9.182  14.958  -8.774  0.00  0.00      PROB  
ATOM   2849  CB  MET P 176       9.459  16.128  -7.038  0.00  0.00      PROB  
ATOM   2850  HB1 MET P 176       9.994  15.989  -6.075  0.00  0.00      PROB  
ATOM   2851  HB2 MET P 176       8.357  16.096  -6.900  0.00  0.00      PROB  
ATOM   2852  CG  MET P 176       9.934  17.439  -7.731  0.00  0.00      PROB  
ATOM   2853  HG1 MET P 176       9.609  17.481  -8.792  0.00  0.00      PROB  
ATOM   2854  HG2 MET P 176      11.023  17.359  -7.936  0.00  0.00      PROB  
ATOM   2855  SD  MET P 176       9.435  18.863  -6.829  0.00  0.00      PROB  
ATOM   2856  CE  MET P 176       7.989  19.374  -7.768  0.00  0.00      PROB  
ATOM   2857  HE1 MET P 176       8.230  20.357  -8.226  0.00  0.00      PROB  
ATOM   2858  HE2 MET P 176       7.659  18.750  -8.626  0.00  0.00      PROB  
ATOM   2859  HE3 MET P 176       7.134  19.539  -7.078  0.00  0.00      PROB  
ATOM   2860  C   MET P 176      11.224  14.856  -8.271  0.00  0.00      PROB  
ATOM   2861  O   MET P 176      11.612  15.282  -9.321  0.00  0.00      PROB  
ATOM   2862  N   SER P 177      12.173  14.401  -7.431  0.00  0.00      PROB  
ATOM   2863  HN  SER P 177      11.954  14.076  -6.514  0.00  0.00      PROB  
ATOM   2864  CA  SER P 177      13.530  14.235  -7.794  0.00  0.00      PROB  
ATOM   2865  HA  SER P 177      13.788  15.208  -8.184  0.00  0.00      PROB  
ATOM   2866  CB  SER P 177      14.363  13.875  -6.521  0.00  0.00      PROB  
ATOM   2867  HB1 SER P 177      13.886  12.963  -6.103  0.00  0.00      PROB  
ATOM   2868  HB2 SER P 177      14.266  14.683  -5.765  0.00  0.00      PROB  
ATOM   2869  OG  SER P 177      15.760  13.717  -6.863  0.00  0.00      PROB  
ATOM   2870  HG1 SER P 177      16.034  14.567  -7.217  0.00  0.00      PROB  
ATOM   2871  C   SER P 177      13.702  13.214  -8.955  0.00  0.00      PROB  
ATOM   2872  O   SER P 177      14.260  13.602 -10.008  0.00  0.00      PROB  
ATOM   2873  N   ALA P 178      13.082  11.998  -8.881  0.00  0.00      PROB  
ATOM   2874  HN  ALA P 178      12.577  11.689  -8.079  0.00  0.00      PROB  
ATOM   2875  CA  ALA P 178      12.974  11.092 -10.008  0.00  0.00      PROB  
ATOM   2876  HA  ALA P 178      14.016  10.843 -10.148  0.00  0.00      PROB  
ATOM   2877  CB  ALA P 178      12.259   9.758  -9.654  0.00  0.00      PROB  
ATOM   2878  HB1 ALA P 178      12.016   9.087 -10.505  0.00  0.00      PROB  
ATOM   2879  HB2 ALA P 178      12.818   9.321  -8.799  0.00  0.00      PROB  
ATOM   2880  HB3 ALA P 178      11.290  10.003  -9.169  0.00  0.00      PROB  
ATOM   2881  C   ALA P 178      12.479  11.603 -11.303  0.00  0.00      PROB  
ATOM   2882  O   ALA P 178      13.094  11.403 -12.336  0.00  0.00      PROB  
ATOM   2883  N   ASN P 179      11.361  12.297 -11.195  0.00  0.00      PROB  
ATOM   2884  HN  ASN P 179      11.035  12.387 -10.257  0.00  0.00      PROB  
ATOM   2885  CA  ASN P 179      10.620  12.849 -12.330  0.00  0.00      PROB  
ATOM   2886  HA  ASN P 179      10.381  12.000 -12.953  0.00  0.00      PROB  
ATOM   2887  CB  ASN P 179       9.247  13.291 -11.831  0.00  0.00      PROB  
ATOM   2888  HB1 ASN P 179       9.416  14.167 -11.168  0.00  0.00      PROB  
ATOM   2889  HB2 ASN P 179       8.917  12.539 -11.084  0.00  0.00      PROB  
ATOM   2890  CG  ASN P 179       8.093  13.455 -12.810  0.00  0.00      PROB  
ATOM   2891  OD1 ASN P 179       8.207  13.120 -14.004  0.00  0.00      PROB  
ATOM   2892  ND2 ASN P 179       6.942  13.906 -12.208  0.00  0.00      PROB  
ATOM   2893 HD21 ASN P 179       6.856  13.976 -11.214  0.00  0.00      PROB  
ATOM   2894 HD22 ASN P 179       6.098  13.841 -12.741  0.00  0.00      PROB  
ATOM   2895  C   ASN P 179      11.347  13.906 -13.109  0.00  0.00      PROB  
ATOM   2896  O   ASN P 179      11.366  13.928 -14.331  0.00  0.00      PROB  
ATOM   2897  N   ARG P 180      12.125  14.806 -12.463  0.00  0.00      PROB  
ATOM   2898  HN  ARG P 180      12.174  14.871 -11.469  0.00  0.00      PROB  
ATOM   2899  CA  ARG P 180      12.960  15.795 -13.192  0.00  0.00      PROB  
ATOM   2900  HA  ARG P 180      12.320  16.291 -13.907  0.00  0.00      PROB  
ATOM   2901  CB  ARG P 180      13.426  16.865 -12.151  0.00  0.00      PROB  
ATOM   2902  HB1 ARG P 180      14.312  17.444 -12.491  0.00  0.00      PROB  
ATOM   2903  HB2 ARG P 180      13.769  16.289 -11.265  0.00  0.00      PROB  
ATOM   2904  CG  ARG P 180      12.314  17.852 -11.848  0.00  0.00      PROB  
ATOM   2905  HG1 ARG P 180      11.393  17.280 -11.603  0.00  0.00      PROB  
ATOM   2906  HG2 ARG P 180      12.073  18.315 -12.829  0.00  0.00      PROB  
ATOM   2907  CD  ARG P 180      12.598  18.871 -10.825  0.00  0.00      PROB  
ATOM   2908  HD1 ARG P 180      13.409  19.614 -10.984  0.00  0.00      PROB  
ATOM   2909  HD2 ARG P 180      12.782  18.247  -9.925  0.00  0.00      PROB  
ATOM   2910  NE  ARG P 180      11.344  19.569 -10.396  0.00  0.00      PROB  
ATOM   2911  HE  ARG P 180      10.534  19.472 -10.974  0.00  0.00      PROB  
ATOM   2912  CZ  ARG P 180      11.340  20.584  -9.574  0.00  0.00      PROB  
ATOM   2913  NH1 ARG P 180      12.414  20.887  -8.856  0.00  0.00      PROB  
ATOM   2914 HH11 ARG P 180      13.172  20.273  -9.074  0.00  0.00      PROB  
ATOM   2915 HH12 ARG P 180      12.406  21.799  -8.445  0.00  0.00      PROB  
ATOM   2916  NH2 ARG P 180      10.287  21.356  -9.406  0.00  0.00      PROB  
ATOM   2917 HH21 ARG P 180       9.439  21.180  -9.906  0.00  0.00      PROB  
ATOM   2918 HH22 ARG P 180      10.371  22.081  -8.723  0.00  0.00      PROB  
ATOM   2919  C   ARG P 180      14.180  15.251 -13.871  0.00  0.00      PROB  
ATOM   2920  O   ARG P 180      14.578  15.776 -14.871  0.00  0.00      PROB  
ATOM   2921  N   ILE P 181      14.830  14.142 -13.403  0.00  0.00      PROB  
ATOM   2922  HN  ILE P 181      14.591  13.633 -12.580  0.00  0.00      PROB  
ATOM   2923  CA  ILE P 181      16.033  13.524 -14.006  0.00  0.00      PROB  
ATOM   2924  HA  ILE P 181      16.750  14.286 -14.272  0.00  0.00      PROB  
ATOM   2925  CB  ILE P 181      16.633  12.645 -12.902  0.00  0.00      PROB  
ATOM   2926  HB  ILE P 181      15.915  12.111 -12.243  0.00  0.00      PROB  
ATOM   2927  CG2 ILE P 181      17.401  11.357 -13.387  0.00  0.00      PROB  
ATOM   2928 HG21 ILE P 181      18.134  11.684 -14.155  0.00  0.00      PROB  
ATOM   2929 HG22 ILE P 181      17.842  10.778 -12.548  0.00  0.00      PROB  
ATOM   2930 HG23 ILE P 181      16.631  10.654 -13.770  0.00  0.00      PROB  
ATOM   2931  CG1 ILE P 181      17.516  13.442 -11.961  0.00  0.00      PROB  
ATOM   2932 HG11 ILE P 181      18.052  12.778 -11.249  0.00  0.00      PROB  
ATOM   2933 HG12 ILE P 181      16.994  14.268 -11.432  0.00  0.00      PROB  
ATOM   2934  CD  ILE P 181      18.705  14.157 -12.600  0.00  0.00      PROB  
ATOM   2935  HD1 ILE P 181      19.179  14.873 -11.896  0.00  0.00      PROB  
ATOM   2936  HD2 ILE P 181      19.470  13.471 -13.022  0.00  0.00      PROB  
ATOM   2937  HD3 ILE P 181      18.348  14.841 -13.399  0.00  0.00      PROB  
ATOM   2938  C   ILE P 181      15.584  12.809 -15.218  0.00  0.00      PROB  
ATOM   2939  O   ILE P 181      16.191  12.892 -16.287  0.00  0.00      PROB  
ATOM   2940  N   ILE P 182      14.484  12.120 -15.073  0.00  0.00      PROB  
ATOM   2941  HN  ILE P 182      14.038  12.190 -14.184  0.00  0.00      PROB  
ATOM   2942  CA  ILE P 182      13.841  11.437 -16.145  0.00  0.00      PROB  
ATOM   2943  HA  ILE P 182      14.639  10.930 -16.666  0.00  0.00      PROB  
ATOM   2944  CB  ILE P 182      12.851  10.340 -15.601  0.00  0.00      PROB  
ATOM   2945  HB  ILE P 182      12.132  10.744 -14.857  0.00  0.00      PROB  
ATOM   2946  CG2 ILE P 182      12.157   9.637 -16.808  0.00  0.00      PROB  
ATOM   2947 HG21 ILE P 182      12.827   9.491 -17.682  0.00  0.00      PROB  
ATOM   2948 HG22 ILE P 182      11.689   8.684 -16.480  0.00  0.00      PROB  
ATOM   2949 HG23 ILE P 182      11.303  10.298 -17.071  0.00  0.00      PROB  
ATOM   2950  CG1 ILE P 182      13.762   9.343 -14.875  0.00  0.00      PROB  
ATOM   2951 HG11 ILE P 182      14.336   9.871 -14.084  0.00  0.00      PROB  
ATOM   2952 HG12 ILE P 182      13.051   8.640 -14.390  0.00  0.00      PROB  
ATOM   2953  CD  ILE P 182      14.772   8.461 -15.714  0.00  0.00      PROB  
ATOM   2954  HD1 ILE P 182      15.168   7.613 -15.114  0.00  0.00      PROB  
ATOM   2955  HD2 ILE P 182      14.192   8.072 -16.578  0.00  0.00      PROB  
ATOM   2956  HD3 ILE P 182      15.678   9.022 -16.030  0.00  0.00      PROB  
ATOM   2957  C   ILE P 182      13.272  12.330 -17.302  0.00  0.00      PROB  
ATOM   2958  O   ILE P 182      13.460  12.032 -18.511  0.00  0.00      PROB  
ATOM   2959  N   GLN P 183      12.645  13.453 -16.979  0.00  0.00      PROB  
ATOM   2960  HN  GLN P 183      12.642  13.609 -15.994  0.00  0.00      PROB  
ATOM   2961  CA  GLN P 183      12.177  14.510 -17.857  0.00  0.00      PROB  
ATOM   2962  HA  GLN P 183      11.592  14.016 -18.619  0.00  0.00      PROB  
ATOM   2963  CB  GLN P 183      11.324  15.520 -17.123  0.00  0.00      PROB  
ATOM   2964  HB1 GLN P 183      11.914  15.924 -16.273  0.00  0.00      PROB  
ATOM   2965  HB2 GLN P 183      10.401  15.025 -16.752  0.00  0.00      PROB  
ATOM   2966  CG  GLN P 183      10.753  16.792 -17.920  0.00  0.00      PROB  
ATOM   2967  HG1 GLN P 183      11.598  17.424 -18.268  0.00  0.00      PROB  
ATOM   2968  HG2 GLN P 183      10.133  17.389 -17.218  0.00  0.00      PROB  
ATOM   2969  CD  GLN P 183       9.909  16.280 -19.063  0.00  0.00      PROB  
ATOM   2970  OE1 GLN P 183       9.534  15.102 -19.255  0.00  0.00      PROB  
ATOM   2971  NE2 GLN P 183       9.542  17.203 -20.029  0.00  0.00      PROB  
ATOM   2972 HE21 GLN P 183       9.790  18.161 -19.885  0.00  0.00      PROB  
ATOM   2973 HE22 GLN P 183       9.226  16.890 -20.925  0.00  0.00      PROB  
ATOM   2974  C   GLN P 183      13.364  15.134 -18.592  0.00  0.00      PROB  
ATOM   2975  O   GLN P 183      13.377  15.226 -19.846  0.00  0.00      PROB  
ATOM   2976  N   LYS P 184      14.455  15.444 -17.919  0.00  0.00      PROB  
ATOM   2977  HN  LYS P 184      14.525  15.544 -16.930  0.00  0.00      PROB  
ATOM   2978  CA  LYS P 184      15.679  15.758 -18.551  0.00  0.00      PROB  
ATOM   2979  HA  LYS P 184      15.536  16.619 -19.187  0.00  0.00      PROB  
ATOM   2980  CB  LYS P 184      16.761  16.217 -17.405  0.00  0.00      PROB  
ATOM   2981  HB1 LYS P 184      16.784  15.324 -16.744  0.00  0.00      PROB  
ATOM   2982  HB2 LYS P 184      16.244  17.041 -16.868  0.00  0.00      PROB  
ATOM   2983  CG  LYS P 184      18.109  16.643 -17.906  0.00  0.00      PROB  
ATOM   2984  HG1 LYS P 184      18.630  15.702 -18.183  0.00  0.00      PROB  
ATOM   2985  HG2 LYS P 184      18.717  16.970 -17.035  0.00  0.00      PROB  
ATOM   2986  CD  LYS P 184      18.120  17.822 -18.913  0.00  0.00      PROB  
ATOM   2987  HD1 LYS P 184      17.377  18.607 -18.657  0.00  0.00      PROB  
ATOM   2988  HD2 LYS P 184      17.853  17.379 -19.897  0.00  0.00      PROB  
ATOM   2989  CE  LYS P 184      19.448  18.518 -19.206  0.00  0.00      PROB  
ATOM   2990  HE1 LYS P 184      19.809  19.117 -18.343  0.00  0.00      PROB  
ATOM   2991  HE2 LYS P 184      19.356  19.219 -20.063  0.00  0.00      PROB  
ATOM   2992  NZ  LYS P 184      20.472  17.523 -19.562  0.00  0.00      PROB  
ATOM   2993  HZ1 LYS P 184      21.348  18.028 -19.806  0.00  0.00      PROB  
ATOM   2994  HZ2 LYS P 184      20.770  16.901 -18.783  0.00  0.00      PROB  
ATOM   2995  HZ3 LYS P 184      20.289  16.974 -20.426  0.00  0.00      PROB  
ATOM   2996  C   LYS P 184      16.325  14.735 -19.499  0.00  0.00      PROB  
ATOM   2997  O   LYS P 184      16.754  15.133 -20.562  0.00  0.00      PROB  
ATOM   2998  N   MET P 185      16.420  13.461 -19.067  0.00  0.00      PROB  
ATOM   2999  HN  MET P 185      15.988  13.250 -18.193  0.00  0.00      PROB  
ATOM   3000  CA  MET P 185      16.924  12.309 -19.763  0.00  0.00      PROB  
ATOM   3001  HA  MET P 185      17.903  12.571 -20.138  0.00  0.00      PROB  
ATOM   3002  CB  MET P 185      17.134  11.109 -18.838  0.00  0.00      PROB  
ATOM   3003  HB1 MET P 185      16.210  10.670 -18.405  0.00  0.00      PROB  
ATOM   3004  HB2 MET P 185      17.655  11.420 -17.907  0.00  0.00      PROB  
ATOM   3005  CG  MET P 185      17.931  10.022 -19.526  0.00  0.00      PROB  
ATOM   3006  HG1 MET P 185      18.891  10.417 -19.920  0.00  0.00      PROB  
ATOM   3007  HG2 MET P 185      17.350   9.757 -20.436  0.00  0.00      PROB  
ATOM   3008  SD  MET P 185      18.053   8.394 -18.572  0.00  0.00      PROB  
ATOM   3009  CE  MET P 185      18.364   9.062 -16.910  0.00  0.00      PROB  
ATOM   3010  HE1 MET P 185      17.506   9.656 -16.530  0.00  0.00      PROB  
ATOM   3011  HE2 MET P 185      18.462   8.322 -16.087  0.00  0.00      PROB  
ATOM   3012  HE3 MET P 185      19.219   9.756 -17.062  0.00  0.00      PROB  
ATOM   3013  C   MET P 185      16.119  11.987 -21.008  0.00  0.00      PROB  
ATOM   3014  O   MET P 185      16.776  11.787 -22.071  0.00  0.00      PROB  
ATOM   3015  N   ARG P 186      14.762  12.149 -20.964  0.00  0.00      PROB  
ATOM   3016  HN  ARG P 186      14.303  12.303 -20.092  0.00  0.00      PROB  
ATOM   3017  CA  ARG P 186      13.981  12.246 -22.194  0.00  0.00      PROB  
ATOM   3018  HA  ARG P 186      14.093  11.303 -22.707  0.00  0.00      PROB  
ATOM   3019  CB  ARG P 186      12.449  12.424 -21.972  0.00  0.00      PROB  
ATOM   3020  HB1 ARG P 186      11.951  12.956 -22.810  0.00  0.00      PROB  
ATOM   3021  HB2 ARG P 186      12.430  13.209 -21.185  0.00  0.00      PROB  
ATOM   3022  CG  ARG P 186      11.704  11.094 -21.587  0.00  0.00      PROB  
ATOM   3023  HG1 ARG P 186      12.139  10.629 -20.677  0.00  0.00      PROB  
ATOM   3024  HG2 ARG P 186      11.999  10.436 -22.433  0.00  0.00      PROB  
ATOM   3025  CD  ARG P 186      10.192  11.118 -21.482  0.00  0.00      PROB  
ATOM   3026  HD1 ARG P 186       9.883  10.053 -21.422  0.00  0.00      PROB  
ATOM   3027  HD2 ARG P 186       9.819  11.602 -22.410  0.00  0.00      PROB  
ATOM   3028  NE  ARG P 186       9.670  11.987 -20.369  0.00  0.00      PROB  
ATOM   3029  HE  ARG P 186       9.732  12.978 -20.488  0.00  0.00      PROB  
ATOM   3030  CZ  ARG P 186       9.226  11.689 -19.113  0.00  0.00      PROB  
ATOM   3031  NH1 ARG P 186       9.180  10.476 -18.594  0.00  0.00      PROB  
ATOM   3032 HH11 ARG P 186       9.531   9.674 -19.079  0.00  0.00      PROB  
ATOM   3033 HH12 ARG P 186       8.862  10.440 -17.647  0.00  0.00      PROB  
ATOM   3034  NH2 ARG P 186       9.146  12.634 -18.201  0.00  0.00      PROB  
ATOM   3035 HH21 ARG P 186       9.178  13.614 -18.400  0.00  0.00      PROB  
ATOM   3036 HH22 ARG P 186       8.942  12.317 -17.275  0.00  0.00      PROB  
ATOM   3037  C   ARG P 186      14.295  13.378 -23.183  0.00  0.00      PROB  
ATOM   3038  O   ARG P 186      14.473  13.133 -24.426  0.00  0.00      PROB  
ATOM   3039  N   GLN P 187      14.601  14.623 -22.693  0.00  0.00      PROB  
ATOM   3040  HN  GLN P 187      14.661  14.861 -21.727  0.00  0.00      PROB  
ATOM   3041  CA  GLN P 187      14.933  15.737 -23.529  0.00  0.00      PROB  
ATOM   3042  HA  GLN P 187      14.138  15.723 -24.259  0.00  0.00      PROB  
ATOM   3043  CB  GLN P 187      15.001  17.048 -22.747  0.00  0.00      PROB  
ATOM   3044  HB1 GLN P 187      15.197  17.809 -23.532  0.00  0.00      PROB  
ATOM   3045  HB2 GLN P 187      15.868  17.051 -22.053  0.00  0.00      PROB  
ATOM   3046  CG  GLN P 187      13.678  17.370 -22.021  0.00  0.00      PROB  
ATOM   3047  HG1 GLN P 187      13.565  18.459 -21.833  0.00  0.00      PROB  
ATOM   3048  HG2 GLN P 187      13.709  17.092 -20.946  0.00  0.00      PROB  
ATOM   3049  CD  GLN P 187      12.378  16.967 -22.786  0.00  0.00      PROB  
ATOM   3050  OE1 GLN P 187      11.906  17.417 -23.826  0.00  0.00      PROB  
ATOM   3051  NE2 GLN P 187      11.633  16.037 -22.084  0.00  0.00      PROB  
ATOM   3052 HE21 GLN P 187      11.930  15.580 -21.245  0.00  0.00      PROB  
ATOM   3053 HE22 GLN P 187      10.786  15.724 -22.513  0.00  0.00      PROB  
ATOM   3054  C   GLN P 187      16.309  15.388 -24.175  0.00  0.00      PROB  
ATOM   3055  O   GLN P 187      16.426  15.515 -25.430  0.00  0.00      PROB  
ATOM   3056  N   ASP P 188      17.260  14.863 -23.458  0.00  0.00      PROB  
ATOM   3057  HN  ASP P 188      17.163  14.884 -22.466  0.00  0.00      PROB  
ATOM   3058  CA  ASP P 188      18.576  14.658 -23.904  0.00  0.00      PROB  
ATOM   3059  HA  ASP P 188      18.986  15.556 -24.343  0.00  0.00      PROB  
ATOM   3060  CB  ASP P 188      19.504  14.101 -22.732  0.00  0.00      PROB  
ATOM   3061  HB1 ASP P 188      20.431  13.680 -23.178  0.00  0.00      PROB  
ATOM   3062  HB2 ASP P 188      18.992  13.288 -22.174  0.00  0.00      PROB  
ATOM   3063  CG  ASP P 188      20.103  15.181 -21.806  0.00  0.00      PROB  
ATOM   3064  OD1 ASP P 188      20.721  14.790 -20.741  0.00  0.00      PROB  
ATOM   3065  OD2 ASP P 188      20.119  16.385 -22.216  0.00  0.00      PROB  
ATOM   3066  C   ASP P 188      18.500  13.505 -25.065  0.00  0.00      PROB  
ATOM   3067  O   ASP P 188      19.276  13.637 -26.009  0.00  0.00      PROB  
ATOM   3068  N   VAL P 189      17.732  12.366 -24.902  0.00  0.00      PROB  
ATOM   3069  HN  VAL P 189      17.308  12.252 -24.007  0.00  0.00      PROB  
ATOM   3070  CA  VAL P 189      17.621  11.254 -25.778  0.00  0.00      PROB  
ATOM   3071  HA  VAL P 189      18.605  10.834 -25.922  0.00  0.00      PROB  
ATOM   3072  CB  VAL P 189      16.647  10.186 -25.217  0.00  0.00      PROB  
ATOM   3073  HB  VAL P 189      15.728  10.749 -24.948  0.00  0.00      PROB  
ATOM   3074  CG1 VAL P 189      16.359   9.023 -26.195  0.00  0.00      PROB  
ATOM   3075 HG11 VAL P 189      17.345   8.762 -26.637  0.00  0.00      PROB  
ATOM   3076 HG12 VAL P 189      15.860   8.177 -25.675  0.00  0.00      PROB  
ATOM   3077 HG13 VAL P 189      15.782   9.398 -27.067  0.00  0.00      PROB  
ATOM   3078  CG2 VAL P 189      17.380   9.460 -24.053  0.00  0.00      PROB  
ATOM   3079 HG21 VAL P 189      17.962  10.154 -23.409  0.00  0.00      PROB  
ATOM   3080 HG22 VAL P 189      16.712   8.807 -23.450  0.00  0.00      PROB  
ATOM   3081 HG23 VAL P 189      18.164   8.777 -24.444  0.00  0.00      PROB  
ATOM   3082  C   VAL P 189      17.108  11.653 -27.152  0.00  0.00      PROB  
ATOM   3083  O   VAL P 189      17.576  11.250 -28.219  0.00  0.00      PROB  
ATOM   3084  N   PHE P 190      16.065  12.454 -27.155  0.00  0.00      PROB  
ATOM   3085  HN  PHE P 190      15.671  12.697 -26.272  0.00  0.00      PROB  
ATOM   3086  CA  PHE P 190      15.381  12.891 -28.391  0.00  0.00      PROB  
ATOM   3087  HA  PHE P 190      15.251  12.028 -29.027  0.00  0.00      PROB  
ATOM   3088  CB  PHE P 190      13.873  13.094 -27.973  0.00  0.00      PROB  
ATOM   3089  HB1 PHE P 190      13.754  14.007 -27.351  0.00  0.00      PROB  
ATOM   3090  HB2 PHE P 190      13.514  12.138 -27.534  0.00  0.00      PROB  
ATOM   3091  CG  PHE P 190      13.070  13.355 -29.252  0.00  0.00      PROB  
ATOM   3092  CD1 PHE P 190      12.533  12.362 -30.118  0.00  0.00      PROB  
ATOM   3093  HD1 PHE P 190      12.612  11.329 -29.813  0.00  0.00      PROB  
ATOM   3094  CE1 PHE P 190      11.866  12.722 -31.299  0.00  0.00      PROB  
ATOM   3095  HE1 PHE P 190      11.337  11.940 -31.824  0.00  0.00      PROB  
ATOM   3096  CZ  PHE P 190      11.646  14.066 -31.618  0.00  0.00      PROB  
ATOM   3097  HZ  PHE P 190      11.077  14.209 -32.525  0.00  0.00      PROB  
ATOM   3098  CD2 PHE P 190      12.873  14.717 -29.592  0.00  0.00      PROB  
ATOM   3099  HD2 PHE P 190      13.199  15.529 -28.959  0.00  0.00      PROB  
ATOM   3100  CE2 PHE P 190      12.113  15.024 -30.745  0.00  0.00      PROB  
ATOM   3101  HE2 PHE P 190      11.953  16.055 -31.023  0.00  0.00      PROB  
ATOM   3102  C   PHE P 190      16.094  13.976 -29.182  0.00  0.00      PROB  
ATOM   3103  O   PHE P 190      16.087  13.877 -30.422  0.00  0.00      PROB  
ATOM   3104  N   SER P 191      16.906  14.863 -28.515  0.00  0.00      PROB  
ATOM   3105  HN  SER P 191      16.885  14.969 -27.523  0.00  0.00      PROB  
ATOM   3106  CA  SER P 191      17.846  15.751 -29.241  0.00  0.00      PROB  
ATOM   3107  HA  SER P 191      17.324  16.101 -30.119  0.00  0.00      PROB  
ATOM   3108  CB  SER P 191      18.198  17.076 -28.533  0.00  0.00      PROB  
ATOM   3109  HB1 SER P 191      17.314  17.740 -28.415  0.00  0.00      PROB  
ATOM   3110  HB2 SER P 191      18.963  17.671 -29.076  0.00  0.00      PROB  
ATOM   3111  OG  SER P 191      18.748  16.768 -27.216  0.00  0.00      PROB  
ATOM   3112  HG1 SER P 191      17.964  16.587 -26.693  0.00  0.00      PROB  
ATOM   3113  C   SER P 191      19.188  14.994 -29.708  0.00  0.00      PROB  
ATOM   3114  O   SER P 191      19.756  15.379 -30.743  0.00  0.00      PROB  
ATOM   3115  N   HSD P 192      19.430  13.799 -29.133  0.00  0.00      PROB  
ATOM   3116  HN  HSD P 192      18.927  13.525 -28.317  0.00  0.00      PROB  
ATOM   3117  CA  HSD P 192      20.211  12.749 -29.790  0.00  0.00      PROB  
ATOM   3118  HA  HSD P 192      21.076  13.272 -30.173  0.00  0.00      PROB  
ATOM   3119  CB  HSD P 192      20.992  11.727 -28.788  0.00  0.00      PROB  
ATOM   3120  HB1 HSD P 192      21.318  10.897 -29.452  0.00  0.00      PROB  
ATOM   3121  HB2 HSD P 192      20.115  11.407 -28.187  0.00  0.00      PROB  
ATOM   3122  ND1 HSD P 192      21.905  13.249 -26.883  0.00  0.00      PROB  
ATOM   3123  HD1 HSD P 192      20.996  13.342 -26.477  0.00  0.00      PROB  
ATOM   3124  CG  HSD P 192      22.153  12.370 -27.969  0.00  0.00      PROB  
ATOM   3125  CE1 HSD P 192      23.078  13.651 -26.344  0.00  0.00      PROB  
ATOM   3126  HE1 HSD P 192      23.133  14.370 -25.527  0.00  0.00      PROB  
ATOM   3127  NE2 HSD P 192      24.111  13.072 -26.983  0.00  0.00      PROB  
ATOM   3128  CD2 HSD P 192      23.552  12.315 -27.961  0.00  0.00      PROB  
ATOM   3129  HD2 HSD P 192      24.161  11.650 -28.559  0.00  0.00      PROB  
ATOM   3130  C   HSD P 192      19.608  12.101 -31.003  0.00  0.00      PROB  
ATOM   3131  O   HSD P 192      20.332  12.025 -32.004  0.00  0.00      PROB  
ATOM   3132  N   ILE P 193      18.342  11.708 -31.015  0.00  0.00      PROB  
ATOM   3133  HN  ILE P 193      17.870  11.628 -30.141  0.00  0.00      PROB  
ATOM   3134  CA  ILE P 193      17.653  11.210 -32.197  0.00  0.00      PROB  
ATOM   3135  HA  ILE P 193      18.247  10.369 -32.525  0.00  0.00      PROB  
ATOM   3136  CB  ILE P 193      16.227  10.868 -31.835  0.00  0.00      PROB  
ATOM   3137  HB  ILE P 193      15.838  11.628 -31.124  0.00  0.00      PROB  
ATOM   3138  CG2 ILE P 193      15.144  10.854 -33.043  0.00  0.00      PROB  
ATOM   3139 HG21 ILE P 193      15.495  10.170 -33.845  0.00  0.00      PROB  
ATOM   3140 HG22 ILE P 193      14.210  10.417 -32.629  0.00  0.00      PROB  
ATOM   3141 HG23 ILE P 193      14.852  11.856 -33.423  0.00  0.00      PROB  
ATOM   3142  CG1 ILE P 193      16.052   9.529 -31.069  0.00  0.00      PROB  
ATOM   3143 HG11 ILE P 193      16.453   9.729 -30.052  0.00  0.00      PROB  
ATOM   3144 HG12 ILE P 193      14.991   9.228 -30.936  0.00  0.00      PROB  
ATOM   3145  CD  ILE P 193      16.750   8.265 -31.592  0.00  0.00      PROB  
ATOM   3146  HD1 ILE P 193      16.858   7.634 -30.685  0.00  0.00      PROB  
ATOM   3147  HD2 ILE P 193      16.217   7.676 -32.368  0.00  0.00      PROB  
ATOM   3148  HD3 ILE P 193      17.823   8.467 -31.799  0.00  0.00      PROB  
ATOM   3149  C   ILE P 193      17.664  12.194 -33.345  0.00  0.00      PROB  
ATOM   3150  O   ILE P 193      17.954  11.857 -34.481  0.00  0.00      PROB  
ATOM   3151  N   GLN P 194      17.300  13.479 -33.089  0.00  0.00      PROB  
ATOM   3152  HN  GLN P 194      16.977  13.656 -32.162  0.00  0.00      PROB  
ATOM   3153  CA  GLN P 194      17.366  14.517 -34.031  0.00  0.00      PROB  
ATOM   3154  HA  GLN P 194      16.715  14.248 -34.849  0.00  0.00      PROB  
ATOM   3155  CB  GLN P 194      17.107  15.965 -33.380  0.00  0.00      PROB  
ATOM   3156  HB1 GLN P 194      17.346  16.678 -34.198  0.00  0.00      PROB  
ATOM   3157  HB2 GLN P 194      17.770  16.078 -32.496  0.00  0.00      PROB  
ATOM   3158  CG  GLN P 194      15.629  16.178 -32.971  0.00  0.00      PROB  
ATOM   3159  HG1 GLN P 194      15.577  17.269 -32.768  0.00  0.00      PROB  
ATOM   3160  HG2 GLN P 194      15.323  15.638 -32.050  0.00  0.00      PROB  
ATOM   3161  CD  GLN P 194      14.749  15.819 -34.094  0.00  0.00      PROB  
ATOM   3162  OE1 GLN P 194      14.962  16.123 -35.298  0.00  0.00      PROB  
ATOM   3163  NE2 GLN P 194      13.632  15.102 -33.786  0.00  0.00      PROB  
ATOM   3164 HE21 GLN P 194      13.476  14.902 -32.819  0.00  0.00      PROB  
ATOM   3165 HE22 GLN P 194      12.935  14.900 -34.474  0.00  0.00      PROB  
ATOM   3166  C   GLN P 194      18.674  14.635 -34.790  0.00  0.00      PROB  
ATOM   3167  O   GLN P 194      18.696  15.202 -35.898  0.00  0.00      PROB  
ATOM   3168  N   LYS P 195      19.800  14.060 -34.246  0.00  0.00      PROB  
ATOM   3169  HN  LYS P 195      19.717  13.653 -33.340  0.00  0.00      PROB  
ATOM   3170  CA  LYS P 195      21.106  14.125 -34.835  0.00  0.00      PROB  
ATOM   3171  HA  LYS P 195      21.103  14.755 -35.712  0.00  0.00      PROB  
ATOM   3172  CB  LYS P 195      22.126  14.728 -33.917  0.00  0.00      PROB  
ATOM   3173  HB1 LYS P 195      23.204  14.688 -34.179  0.00  0.00      PROB  
ATOM   3174  HB2 LYS P 195      21.957  14.293 -32.909  0.00  0.00      PROB  
ATOM   3175  CG  LYS P 195      21.834  16.239 -33.651  0.00  0.00      PROB  
ATOM   3176  HG1 LYS P 195      22.286  16.629 -32.714  0.00  0.00      PROB  
ATOM   3177  HG2 LYS P 195      20.741  16.266 -33.451  0.00  0.00      PROB  
ATOM   3178  CD  LYS P 195      22.202  17.182 -34.872  0.00  0.00      PROB  
ATOM   3179  HD1 LYS P 195      21.538  16.852 -35.700  0.00  0.00      PROB  
ATOM   3180  HD2 LYS P 195      23.268  17.058 -35.159  0.00  0.00      PROB  
ATOM   3181  CE  LYS P 195      21.881  18.639 -34.539  0.00  0.00      PROB  
ATOM   3182  HE1 LYS P 195      22.674  19.103 -33.915  0.00  0.00      PROB  
ATOM   3183  HE2 LYS P 195      20.844  18.749 -34.155  0.00  0.00      PROB  
ATOM   3184  NZ  LYS P 195      21.880  19.362 -35.859  0.00  0.00      PROB  
ATOM   3185  HZ1 LYS P 195      20.904  19.424 -36.213  0.00  0.00      PROB  
ATOM   3186  HZ2 LYS P 195      22.131  20.360 -35.711  0.00  0.00      PROB  
ATOM   3187  HZ3 LYS P 195      22.298  18.780 -36.613  0.00  0.00      PROB  
ATOM   3188  C   LYS P 195      21.609  12.783 -35.338  0.00  0.00      PROB  
ATOM   3189  O   LYS P 195      22.732  12.563 -35.774  0.00  0.00      PROB  
ATOM   3190  N   MET P 196      20.731  11.737 -35.292  0.00  0.00      PROB  
ATOM   3191  HN  MET P 196      19.812  11.824 -34.916  0.00  0.00      PROB  
ATOM   3192  CA  MET P 196      21.049  10.490 -35.988  0.00  0.00      PROB  
ATOM   3193  HA  MET P 196      22.024  10.180 -35.643  0.00  0.00      PROB  
ATOM   3194  CB  MET P 196      20.077   9.339 -35.487  0.00  0.00      PROB  
ATOM   3195  HB1 MET P 196      20.307   8.367 -35.974  0.00  0.00      PROB  
ATOM   3196  HB2 MET P 196      19.055   9.727 -35.687  0.00  0.00      PROB  
ATOM   3197  CG  MET P 196      20.155   8.874 -33.993  0.00  0.00      PROB  
ATOM   3198  HG1 MET P 196      19.464   8.042 -33.742  0.00  0.00      PROB  
ATOM   3199  HG2 MET P 196      19.839   9.690 -33.307  0.00  0.00      PROB  
ATOM   3200  SD  MET P 196      21.768   8.091 -33.604  0.00  0.00      PROB  
ATOM   3201  CE  MET P 196      22.028   8.954 -32.075  0.00  0.00      PROB  
ATOM   3202  HE1 MET P 196      22.976   8.615 -31.604  0.00  0.00      PROB  
ATOM   3203  HE2 MET P 196      21.966  10.061 -32.143  0.00  0.00      PROB  
ATOM   3204  HE3 MET P 196      21.173   8.606 -31.456  0.00  0.00      PROB  
ATOM   3205  C   MET P 196      21.225  10.562 -37.478  0.00  0.00      PROB  
ATOM   3206  O   MET P 196      20.359  11.135 -38.110  0.00  0.00      PROB  
ATOM   3207  N   PRO P 197      22.241  10.030 -38.151  0.00  0.00      PROB  
ATOM   3208  CD  PRO P 197      23.225   9.108 -37.636  0.00  0.00      PROB  
ATOM   3209  HD1 PRO P 197      24.029   9.565 -37.021  0.00  0.00      PROB  
ATOM   3210  HD2 PRO P 197      22.648   8.433 -36.968  0.00  0.00      PROB  
ATOM   3211  CA  PRO P 197      22.201   9.874 -39.619  0.00  0.00      PROB  
ATOM   3212  HA  PRO P 197      22.023  10.887 -39.948  0.00  0.00      PROB  
ATOM   3213  CB  PRO P 197      23.527   9.225 -40.011  0.00  0.00      PROB  
ATOM   3214  HB1 PRO P 197      24.302  10.010 -40.146  0.00  0.00      PROB  
ATOM   3215  HB2 PRO P 197      23.528   8.740 -41.011  0.00  0.00      PROB  
ATOM   3216  CG  PRO P 197      23.869   8.349 -38.814  0.00  0.00      PROB  
ATOM   3217  HG1 PRO P 197      24.964   8.333 -38.630  0.00  0.00      PROB  
ATOM   3218  HG2 PRO P 197      23.420   7.358 -39.040  0.00  0.00      PROB  
ATOM   3219  C   PRO P 197      21.038   9.061 -40.093  0.00  0.00      PROB  
ATOM   3220  O   PRO P 197      20.553   8.135 -39.485  0.00  0.00      PROB  
ATOM   3221  N   ILE P 198      20.601   9.418 -41.338  0.00  0.00      PROB  
ATOM   3222  HN  ILE P 198      21.205   9.986 -41.891  0.00  0.00      PROB  
ATOM   3223  CA  ILE P 198      19.235   9.229 -41.676  0.00  0.00      PROB  
ATOM   3224  HA  ILE P 198      18.619   9.542 -40.846  0.00  0.00      PROB  
ATOM   3225  CB  ILE P 198      18.879  10.254 -42.807  0.00  0.00      PROB  
ATOM   3226  HB  ILE P 198      19.252  11.263 -42.532  0.00  0.00      PROB  
ATOM   3227  CG2 ILE P 198      19.593   9.992 -44.207  0.00  0.00      PROB  
ATOM   3228 HG21 ILE P 198      19.097  10.584 -45.005  0.00  0.00      PROB  
ATOM   3229 HG22 ILE P 198      20.675  10.197 -44.058  0.00  0.00      PROB  
ATOM   3230 HG23 ILE P 198      19.386   9.032 -44.727  0.00  0.00      PROB  
ATOM   3231  CG1 ILE P 198      17.308  10.171 -43.001  0.00  0.00      PROB  
ATOM   3232 HG11 ILE P 198      17.154   9.201 -43.522  0.00  0.00      PROB  
ATOM   3233 HG12 ILE P 198      16.752  10.148 -42.039  0.00  0.00      PROB  
ATOM   3234  CD  ILE P 198      16.784  11.353 -43.840  0.00  0.00      PROB  
ATOM   3235  HD1 ILE P 198      15.681  11.362 -43.973  0.00  0.00      PROB  
ATOM   3236  HD2 ILE P 198      17.085  12.251 -43.260  0.00  0.00      PROB  
ATOM   3237  HD3 ILE P 198      17.236  11.375 -44.854  0.00  0.00      PROB  
ATOM   3238  C   ILE P 198      19.117   7.819 -42.238  0.00  0.00      PROB  
ATOM   3239  O   ILE P 198      18.048   7.227 -42.370  0.00  0.00      PROB  
ATOM   3240  N   ARG P 199      20.247   7.162 -42.461  0.00  0.00      PROB  
ATOM   3241  HN  ARG P 199      21.116   7.650 -42.479  0.00  0.00      PROB  
ATOM   3242  CA  ARG P 199      20.376   5.745 -42.737  0.00  0.00      PROB  
ATOM   3243  HA  ARG P 199      19.906   5.658 -43.705  0.00  0.00      PROB  
ATOM   3244  CB  ARG P 199      21.904   5.510 -42.926  0.00  0.00      PROB  
ATOM   3245  HB1 ARG P 199      22.166   6.049 -43.861  0.00  0.00      PROB  
ATOM   3246  HB2 ARG P 199      22.063   4.437 -43.167  0.00  0.00      PROB  
ATOM   3247  CG  ARG P 199      22.903   5.860 -41.824  0.00  0.00      PROB  
ATOM   3248  HG1 ARG P 199      22.431   6.295 -40.918  0.00  0.00      PROB  
ATOM   3249  HG2 ARG P 199      23.647   6.587 -42.213  0.00  0.00      PROB  
ATOM   3250  CD  ARG P 199      23.800   4.660 -41.419  0.00  0.00      PROB  
ATOM   3251  HD1 ARG P 199      24.632   4.891 -40.721  0.00  0.00      PROB  
ATOM   3252  HD2 ARG P 199      24.204   4.379 -42.415  0.00  0.00      PROB  
ATOM   3253  NE  ARG P 199      22.946   3.480 -40.936  0.00  0.00      PROB  
ATOM   3254  HE  ARG P 199      22.498   2.914 -41.629  0.00  0.00      PROB  
ATOM   3255  CZ  ARG P 199      22.764   3.181 -39.630  0.00  0.00      PROB  
ATOM   3256  NH1 ARG P 199      23.345   3.751 -38.643  0.00  0.00      PROB  
ATOM   3257 HH11 ARG P 199      24.225   4.208 -38.776  0.00  0.00      PROB  
ATOM   3258 HH12 ARG P 199      22.993   3.509 -37.739  0.00  0.00      PROB  
ATOM   3259  NH2 ARG P 199      22.020   2.121 -39.397  0.00  0.00      PROB  
ATOM   3260 HH21 ARG P 199      21.776   1.533 -40.168  0.00  0.00      PROB  
ATOM   3261 HH22 ARG P 199      21.826   1.780 -38.477  0.00  0.00      PROB  
ATOM   3262  C   ARG P 199      19.697   4.897 -41.734  0.00  0.00      PROB  
ATOM   3263  O   ARG P 199      19.120   3.837 -42.036  0.00  0.00      PROB  
ATOM   3264  N   TYR P 200      19.701   5.397 -40.459  0.00  0.00      PROB  
ATOM   3265  HN  TYR P 200      20.329   6.131 -40.214  0.00  0.00      PROB  
ATOM   3266  CA  TYR P 200      19.160   4.659 -39.349  0.00  0.00      PROB  
ATOM   3267  HA  TYR P 200      19.591   3.694 -39.125  0.00  0.00      PROB  
ATOM   3268  CB  TYR P 200      19.446   5.505 -38.092  0.00  0.00      PROB  
ATOM   3269  HB1 TYR P 200      19.072   6.545 -38.212  0.00  0.00      PROB  
ATOM   3270  HB2 TYR P 200      20.534   5.692 -37.966  0.00  0.00      PROB  
ATOM   3271  CG  TYR P 200      18.980   5.056 -36.760  0.00  0.00      PROB  
ATOM   3272  CD1 TYR P 200      17.832   5.695 -36.234  0.00  0.00      PROB  
ATOM   3273  HD1 TYR P 200      17.403   6.509 -36.800  0.00  0.00      PROB  
ATOM   3274  CE1 TYR P 200      17.363   5.472 -34.933  0.00  0.00      PROB  
ATOM   3275  HE1 TYR P 200      16.435   5.881 -34.561  0.00  0.00      PROB  
ATOM   3276  CZ  TYR P 200      17.900   4.443 -34.225  0.00  0.00      PROB  
ATOM   3277  OH  TYR P 200      17.342   4.243 -32.942  0.00  0.00      PROB  
ATOM   3278  HH  TYR P 200      17.954   3.632 -32.525  0.00  0.00      PROB  
ATOM   3279  CD2 TYR P 200      19.717   4.232 -35.844  0.00  0.00      PROB  
ATOM   3280  HD2 TYR P 200      20.626   3.732 -36.143  0.00  0.00      PROB  
ATOM   3281  CE2 TYR P 200      19.150   3.911 -34.634  0.00  0.00      PROB  
ATOM   3282  HE2 TYR P 200      19.738   3.255 -34.010  0.00  0.00      PROB  
ATOM   3283  C   TYR P 200      17.634   4.437 -39.548  0.00  0.00      PROB  
ATOM   3284  O   TYR P 200      17.192   3.330 -39.419  0.00  0.00      PROB  
ATOM   3285  N   PHE P 201      16.883   5.431 -40.083  0.00  0.00      PROB  
ATOM   3286  HN  PHE P 201      17.424   6.260 -40.196  0.00  0.00      PROB  
ATOM   3287  CA  PHE P 201      15.441   5.307 -40.189  0.00  0.00      PROB  
ATOM   3288  HA  PHE P 201      15.110   4.811 -39.289  0.00  0.00      PROB  
ATOM   3289  CB  PHE P 201      14.954   6.809 -40.311  0.00  0.00      PROB  
ATOM   3290  HB1 PHE P 201      13.848   6.865 -40.408  0.00  0.00      PROB  
ATOM   3291  HB2 PHE P 201      15.392   7.357 -41.172  0.00  0.00      PROB  
ATOM   3292  CG  PHE P 201      15.226   7.621 -39.111  0.00  0.00      PROB  
ATOM   3293  CD1 PHE P 201      14.320   7.774 -37.997  0.00  0.00      PROB  
ATOM   3294  HD1 PHE P 201      13.446   7.144 -37.923  0.00  0.00      PROB  
ATOM   3295  CE1 PHE P 201      14.625   8.467 -36.818  0.00  0.00      PROB  
ATOM   3296  HE1 PHE P 201      14.018   8.429 -35.926  0.00  0.00      PROB  
ATOM   3297  CZ  PHE P 201      15.924   9.087 -36.841  0.00  0.00      PROB  
ATOM   3298  HZ  PHE P 201      16.141   9.666 -35.955  0.00  0.00      PROB  
ATOM   3299  CD2 PHE P 201      16.445   8.422 -39.026  0.00  0.00      PROB  
ATOM   3300  HD2 PHE P 201      17.223   8.397 -39.775  0.00  0.00      PROB  
ATOM   3301  CE2 PHE P 201      16.725   9.155 -37.935  0.00  0.00      PROB  
ATOM   3302  HE2 PHE P 201      17.670   9.655 -37.788  0.00  0.00      PROB  
ATOM   3303  C   PHE P 201      14.997   4.607 -41.436  0.00  0.00      PROB  
ATOM   3304  O   PHE P 201      13.848   4.274 -41.675  0.00  0.00      PROB  
ATOM   3305  N   ASP P 202      15.988   4.297 -42.242  0.00  0.00      PROB  
ATOM   3306  HN  ASP P 202      16.867   4.676 -41.965  0.00  0.00      PROB  
ATOM   3307  CA  ASP P 202      15.933   3.453 -43.492  0.00  0.00      PROB  
ATOM   3308  HA  ASP P 202      14.906   3.283 -43.780  0.00  0.00      PROB  
ATOM   3309  CB  ASP P 202      16.459   4.254 -44.693  0.00  0.00      PROB  
ATOM   3310  HB1 ASP P 202      16.776   3.474 -45.417  0.00  0.00      PROB  
ATOM   3311  HB2 ASP P 202      17.332   4.811 -44.290  0.00  0.00      PROB  
ATOM   3312  CG  ASP P 202      15.524   5.177 -45.434  0.00  0.00      PROB  
ATOM   3313  OD1 ASP P 202      14.310   5.190 -45.019  0.00  0.00      PROB  
ATOM   3314  OD2 ASP P 202      15.900   5.800 -46.424  0.00  0.00      PROB  
ATOM   3315  C   ASP P 202      16.502   2.065 -43.261  0.00  0.00      PROB  
ATOM   3316  O   ASP P 202      16.334   1.202 -44.118  0.00  0.00      PROB  
ATOM   3317  N   ASN P 203      17.265   1.789 -42.154  0.00  0.00      PROB  
ATOM   3318  HN  ASN P 203      17.544   2.434 -41.447  0.00  0.00      PROB  
ATOM   3319  CA  ASN P 203      17.704   0.426 -41.811  0.00  0.00      PROB  
ATOM   3320  HA  ASN P 203      17.525  -0.256 -42.629  0.00  0.00      PROB  
ATOM   3321  CB  ASN P 203      19.204   0.370 -41.481  0.00  0.00      PROB  
ATOM   3322  HB1 ASN P 203      19.501  -0.700 -41.447  0.00  0.00      PROB  
ATOM   3323  HB2 ASN P 203      19.440   0.834 -40.499  0.00  0.00      PROB  
ATOM   3324  CG  ASN P 203      20.331   0.844 -42.374  0.00  0.00      PROB  
ATOM   3325  OD1 ASN P 203      21.349   1.147 -41.751  0.00  0.00      PROB  
ATOM   3326  ND2 ASN P 203      20.144   0.921 -43.692  0.00  0.00      PROB  
ATOM   3327 HD21 ASN P 203      20.898   1.393 -44.148  0.00  0.00      PROB  
ATOM   3328 HD22 ASN P 203      19.262   0.736 -44.127  0.00  0.00      PROB  
ATOM   3329  C   ASN P 203      16.925  -0.161 -40.609  0.00  0.00      PROB  
ATOM   3330  O   ASN P 203      17.050  -1.396 -40.424  0.00  0.00      PROB  
ATOM   3331  N   LEU P 204      16.134   0.700 -39.843  0.00  0.00      PROB  
ATOM   3332  HN  LEU P 204      16.329   1.669 -39.975  0.00  0.00      PROB  
ATOM   3333  CA  LEU P 204      15.138   0.212 -38.837  0.00  0.00      PROB  
ATOM   3334  HA  LEU P 204      15.265  -0.850 -38.688  0.00  0.00      PROB  
ATOM   3335  CB  LEU P 204      15.535   0.944 -37.529  0.00  0.00      PROB  
ATOM   3336  HB1 LEU P 204      14.731   0.881 -36.765  0.00  0.00      PROB  
ATOM   3337  HB2 LEU P 204      15.589   2.027 -37.771  0.00  0.00      PROB  
ATOM   3338  CG  LEU P 204      16.865   0.507 -36.904  0.00  0.00      PROB  
ATOM   3339  HG  LEU P 204      17.593   0.424 -37.740  0.00  0.00      PROB  
ATOM   3340  CD1 LEU P 204      17.310   1.516 -35.922  0.00  0.00      PROB  
ATOM   3341 HD11 LEU P 204      18.271   1.340 -35.393  0.00  0.00      PROB  
ATOM   3342 HD12 LEU P 204      17.429   2.513 -36.396  0.00  0.00      PROB  
ATOM   3343 HD13 LEU P 204      16.491   1.541 -35.172  0.00  0.00      PROB  
ATOM   3344  CD2 LEU P 204      16.729  -0.913 -36.351  0.00  0.00      PROB  
ATOM   3345 HD21 LEU P 204      16.337  -1.656 -37.078  0.00  0.00      PROB  
ATOM   3346 HD22 LEU P 204      17.684  -1.145 -35.834  0.00  0.00      PROB  
ATOM   3347 HD23 LEU P 204      16.012  -0.913 -35.502  0.00  0.00      PROB  
ATOM   3348  C   LEU P 204      13.704   0.349 -39.255  0.00  0.00      PROB  
ATOM   3349  O   LEU P 204      13.389   1.367 -39.888  0.00  0.00      PROB  
ATOM   3350  N   PRO P 205      12.797  -0.572 -39.017  0.00  0.00      PROB  
ATOM   3351  CD  PRO P 205      13.033  -1.900 -38.452  0.00  0.00      PROB  
ATOM   3352  HD1 PRO P 205      13.849  -2.494 -38.918  0.00  0.00      PROB  
ATOM   3353  HD2 PRO P 205      13.102  -1.749 -37.354  0.00  0.00      PROB  
ATOM   3354  CA  PRO P 205      11.408  -0.214 -38.843  0.00  0.00      PROB  
ATOM   3355  HA  PRO P 205      11.157   0.166 -39.822  0.00  0.00      PROB  
ATOM   3356  CB  PRO P 205      10.670  -1.546 -38.556  0.00  0.00      PROB  
ATOM   3357  HB1 PRO P 205       9.841  -1.718 -39.276  0.00  0.00      PROB  
ATOM   3358  HB2 PRO P 205      10.232  -1.459 -37.539  0.00  0.00      PROB  
ATOM   3359  CG  PRO P 205      11.711  -2.682 -38.611  0.00  0.00      PROB  
ATOM   3360  HG1 PRO P 205      11.508  -3.277 -39.527  0.00  0.00      PROB  
ATOM   3361  HG2 PRO P 205      11.521  -3.337 -37.734  0.00  0.00      PROB  
ATOM   3362  C   PRO P 205      11.048   0.853 -37.792  0.00  0.00      PROB  
ATOM   3363  O   PRO P 205      11.815   1.019 -36.804  0.00  0.00      PROB  
ATOM   3364  N   ALA P 206       9.836   1.486 -38.026  0.00  0.00      PROB  
ATOM   3365  HN  ALA P 206       9.297   1.387 -38.860  0.00  0.00      PROB  
ATOM   3366  CA  ALA P 206       9.338   2.554 -37.156  0.00  0.00      PROB  
ATOM   3367  HA  ALA P 206      10.110   3.309 -37.132  0.00  0.00      PROB  
ATOM   3368  CB  ALA P 206       8.061   3.025 -37.833  0.00  0.00      PROB  
ATOM   3369  HB1 ALA P 206       7.274   2.244 -37.758  0.00  0.00      PROB  
ATOM   3370  HB2 ALA P 206       7.702   3.980 -37.394  0.00  0.00      PROB  
ATOM   3371  HB3 ALA P 206       8.277   3.317 -38.883  0.00  0.00      PROB  
ATOM   3372  C   ALA P 206       9.123   2.206 -35.766  0.00  0.00      PROB  
ATOM   3373  O   ALA P 206       9.563   2.990 -34.955  0.00  0.00      PROB  
ATOM   3374  N   GLY P 207       8.535   0.968 -35.476  0.00  0.00      PROB  
ATOM   3375  HN  GLY P 207       8.307   0.343 -36.218  0.00  0.00      PROB  
ATOM   3376  CA  GLY P 207       8.203   0.457 -34.191  0.00  0.00      PROB  
ATOM   3377  HA1 GLY P 207       7.786  -0.526 -34.351  0.00  0.00      PROB  
ATOM   3378  HA2 GLY P 207       7.533   1.152 -33.708  0.00  0.00      PROB  
ATOM   3379  C   GLY P 207       9.431   0.271 -33.376  0.00  0.00      PROB  
ATOM   3380  O   GLY P 207       9.426   0.668 -32.203  0.00  0.00      PROB  
ATOM   3381  N   LYS P 208      10.539  -0.331 -33.878  0.00  0.00      PROB  
ATOM   3382  HN  LYS P 208      10.457  -0.469 -34.862  0.00  0.00      PROB  
ATOM   3383  CA  LYS P 208      11.795  -0.438 -33.209  0.00  0.00      PROB  
ATOM   3384  HA  LYS P 208      11.617  -0.952 -32.277  0.00  0.00      PROB  
ATOM   3385  CB  LYS P 208      12.766  -1.289 -34.160  0.00  0.00      PROB  
ATOM   3386  HB1 LYS P 208      13.716  -1.423 -33.600  0.00  0.00      PROB  
ATOM   3387  HB2 LYS P 208      13.063  -0.905 -35.158  0.00  0.00      PROB  
ATOM   3388  CG  LYS P 208      12.227  -2.695 -34.456  0.00  0.00      PROB  
ATOM   3389  HG1 LYS P 208      12.861  -3.439 -34.983  0.00  0.00      PROB  
ATOM   3390  HG2 LYS P 208      11.321  -2.502 -35.070  0.00  0.00      PROB  
ATOM   3391  CD  LYS P 208      11.866  -3.461 -33.146  0.00  0.00      PROB  
ATOM   3392  HD1 LYS P 208      11.045  -2.868 -32.689  0.00  0.00      PROB  
ATOM   3393  HD2 LYS P 208      12.765  -3.472 -32.493  0.00  0.00      PROB  
ATOM   3394  CE  LYS P 208      11.315  -4.945 -33.266  0.00  0.00      PROB  
ATOM   3395  HE1 LYS P 208      10.320  -5.286 -33.622  0.00  0.00      PROB  
ATOM   3396  HE2 LYS P 208      11.336  -5.355 -32.233  0.00  0.00      PROB  
ATOM   3397  NZ  LYS P 208      12.266  -5.812 -34.049  0.00  0.00      PROB  
ATOM   3398  HZ1 LYS P 208      13.233  -5.687 -33.687  0.00  0.00      PROB  
ATOM   3399  HZ2 LYS P 208      12.006  -6.817 -34.110  0.00  0.00      PROB  
ATOM   3400  HZ3 LYS P 208      12.404  -5.468 -35.021  0.00  0.00      PROB  
ATOM   3401  C   LYS P 208      12.528   0.872 -32.809  0.00  0.00      PROB  
ATOM   3402  O   LYS P 208      12.930   0.956 -31.701  0.00  0.00      PROB  
ATOM   3403  N   VAL P 209      12.592   1.929 -33.673  0.00  0.00      PROB  
ATOM   3404  HN  VAL P 209      12.273   1.812 -34.610  0.00  0.00      PROB  
ATOM   3405  CA  VAL P 209      12.995   3.326 -33.325  0.00  0.00      PROB  
ATOM   3406  HA  VAL P 209      14.001   3.357 -32.933  0.00  0.00      PROB  
ATOM   3407  CB  VAL P 209      13.048   4.200 -34.506  0.00  0.00      PROB  
ATOM   3408  HB  VAL P 209      12.018   4.219 -34.923  0.00  0.00      PROB  
ATOM   3409  CG1 VAL P 209      13.387   5.682 -34.220  0.00  0.00      PROB  
ATOM   3410 HG11 VAL P 209      14.359   5.748 -33.685  0.00  0.00      PROB  
ATOM   3411 HG12 VAL P 209      13.492   6.234 -35.178  0.00  0.00      PROB  
ATOM   3412 HG13 VAL P 209      12.564   6.102 -33.603  0.00  0.00      PROB  
ATOM   3413  CG2 VAL P 209      14.078   3.707 -35.520  0.00  0.00      PROB  
ATOM   3414 HG21 VAL P 209      15.111   3.688 -35.111  0.00  0.00      PROB  
ATOM   3415 HG22 VAL P 209      13.876   2.667 -35.852  0.00  0.00      PROB  
ATOM   3416 HG23 VAL P 209      14.117   4.348 -36.427  0.00  0.00      PROB  
ATOM   3417  C   VAL P 209      12.157   3.902 -32.246  0.00  0.00      PROB  
ATOM   3418  O   VAL P 209      12.793   4.514 -31.344  0.00  0.00      PROB  
ATOM   3419  N   VAL P 210      10.782   3.803 -32.291  0.00  0.00      PROB  
ATOM   3420  HN  VAL P 210      10.384   3.487 -33.148  0.00  0.00      PROB  
ATOM   3421  CA  VAL P 210       9.825   4.144 -31.274  0.00  0.00      PROB  
ATOM   3422  HA  VAL P 210       9.880   5.180 -30.973  0.00  0.00      PROB  
ATOM   3423  CB  VAL P 210       8.331   4.066 -31.832  0.00  0.00      PROB  
ATOM   3424  HB  VAL P 210       8.003   3.068 -32.195  0.00  0.00      PROB  
ATOM   3425  CG1 VAL P 210       7.339   4.473 -30.741  0.00  0.00      PROB  
ATOM   3426 HG11 VAL P 210       7.147   3.554 -30.147  0.00  0.00      PROB  
ATOM   3427 HG12 VAL P 210       7.662   5.213 -29.977  0.00  0.00      PROB  
ATOM   3428 HG13 VAL P 210       6.327   4.697 -31.142  0.00  0.00      PROB  
ATOM   3429  CG2 VAL P 210       8.111   5.061 -32.993  0.00  0.00      PROB  
ATOM   3430 HG21 VAL P 210       8.902   4.944 -33.765  0.00  0.00      PROB  
ATOM   3431 HG22 VAL P 210       7.130   4.799 -33.443  0.00  0.00      PROB  
ATOM   3432 HG23 VAL P 210       8.086   6.119 -32.656  0.00  0.00      PROB  
ATOM   3433  C   VAL P 210      10.037   3.503 -29.924  0.00  0.00      PROB  
ATOM   3434  O   VAL P 210       9.989   4.156 -28.893  0.00  0.00      PROB  
ATOM   3435  N   ALA P 211      10.426   2.181 -29.900  0.00  0.00      PROB  
ATOM   3436  HN  ALA P 211      10.489   1.823 -30.829  0.00  0.00      PROB  
ATOM   3437  CA  ALA P 211      10.736   1.419 -28.667  0.00  0.00      PROB  
ATOM   3438  HA  ALA P 211       9.801   1.533 -28.139  0.00  0.00      PROB  
ATOM   3439  CB  ALA P 211      11.023  -0.077 -28.875  0.00  0.00      PROB  
ATOM   3440  HB1 ALA P 211      11.080  -0.683 -27.945  0.00  0.00      PROB  
ATOM   3441  HB2 ALA P 211      10.165  -0.508 -29.435  0.00  0.00      PROB  
ATOM   3442  HB3 ALA P 211      11.926  -0.218 -29.507  0.00  0.00      PROB  
ATOM   3443  C   ALA P 211      11.817   1.950 -27.802  0.00  0.00      PROB  
ATOM   3444  O   ALA P 211      11.700   2.160 -26.591  0.00  0.00      PROB  
ATOM   3445  N   ARG P 212      12.872   2.340 -28.494  0.00  0.00      PROB  
ATOM   3446  HN  ARG P 212      12.829   2.214 -29.482  0.00  0.00      PROB  
ATOM   3447  CA  ARG P 212      14.057   2.944 -27.918  0.00  0.00      PROB  
ATOM   3448  HA  ARG P 212      14.469   2.225 -27.225  0.00  0.00      PROB  
ATOM   3449  CB  ARG P 212      15.242   3.100 -28.938  0.00  0.00      PROB  
ATOM   3450  HB1 ARG P 212      15.778   4.059 -28.774  0.00  0.00      PROB  
ATOM   3451  HB2 ARG P 212      14.727   3.222 -29.916  0.00  0.00      PROB  
ATOM   3452  CG  ARG P 212      16.195   1.859 -29.099  0.00  0.00      PROB  
ATOM   3453  HG1 ARG P 212      16.718   1.746 -28.125  0.00  0.00      PROB  
ATOM   3454  HG2 ARG P 212      16.945   2.137 -29.870  0.00  0.00      PROB  
ATOM   3455  CD  ARG P 212      15.508   0.529 -29.503  0.00  0.00      PROB  
ATOM   3456  HD1 ARG P 212      16.287  -0.222 -29.757  0.00  0.00      PROB  
ATOM   3457  HD2 ARG P 212      14.787   0.594 -30.346  0.00  0.00      PROB  
ATOM   3458  NE  ARG P 212      14.979  -0.159 -28.256  0.00  0.00      PROB  
ATOM   3459  HE  ARG P 212      15.208   0.123 -27.324  0.00  0.00      PROB  
ATOM   3460  CZ  ARG P 212      14.193  -1.220 -28.296  0.00  0.00      PROB  
ATOM   3461  NH1 ARG P 212      13.898  -1.852 -29.438  0.00  0.00      PROB  
ATOM   3462 HH11 ARG P 212      14.404  -1.636 -30.273  0.00  0.00      PROB  
ATOM   3463 HH12 ARG P 212      13.249  -2.601 -29.308  0.00  0.00      PROB  
ATOM   3464  NH2 ARG P 212      13.832  -1.747 -27.188  0.00  0.00      PROB  
ATOM   3465 HH21 ARG P 212      13.995  -1.368 -26.277  0.00  0.00      PROB  
ATOM   3466 HH22 ARG P 212      13.786  -2.745 -27.143  0.00  0.00      PROB  
ATOM   3467  C   ARG P 212      13.844   4.250 -27.168  0.00  0.00      PROB  
ATOM   3468  O   ARG P 212      14.482   4.571 -26.154  0.00  0.00      PROB  
ATOM   3469  N   ILE P 213      13.103   5.052 -27.857  0.00  0.00      PROB  
ATOM   3470  HN  ILE P 213      12.868   4.844 -28.803  0.00  0.00      PROB  
ATOM   3471  CA  ILE P 213      12.640   6.356 -27.415  0.00  0.00      PROB  
ATOM   3472  HA  ILE P 213      13.445   6.951 -27.011  0.00  0.00      PROB  
ATOM   3473  CB  ILE P 213      11.974   7.158 -28.582  0.00  0.00      PROB  
ATOM   3474  HB  ILE P 213      11.267   6.486 -29.112  0.00  0.00      PROB  
ATOM   3475  CG2 ILE P 213      11.405   8.529 -28.156  0.00  0.00      PROB  
ATOM   3476 HG21 ILE P 213      10.994   8.959 -29.094  0.00  0.00      PROB  
ATOM   3477 HG22 ILE P 213      10.490   8.374 -27.545  0.00  0.00      PROB  
ATOM   3478 HG23 ILE P 213      12.162   9.175 -27.663  0.00  0.00      PROB  
ATOM   3479  CG1 ILE P 213      13.178   7.276 -29.688  0.00  0.00      PROB  
ATOM   3480 HG11 ILE P 213      13.699   6.333 -29.960  0.00  0.00      PROB  
ATOM   3481 HG12 ILE P 213      13.828   8.101 -29.325  0.00  0.00      PROB  
ATOM   3482  CD  ILE P 213      12.691   7.761 -31.005  0.00  0.00      PROB  
ATOM   3483  HD1 ILE P 213      11.956   7.040 -31.422  0.00  0.00      PROB  
ATOM   3484  HD2 ILE P 213      12.266   8.786 -31.051  0.00  0.00      PROB  
ATOM   3485  HD3 ILE P 213      13.604   7.680 -31.632  0.00  0.00      PROB  
ATOM   3486  C   ILE P 213      11.748   6.304 -26.185  0.00  0.00      PROB  
ATOM   3487  O   ILE P 213      11.672   7.219 -25.354  0.00  0.00      PROB  
ATOM   3488  N   THR P 214      10.987   5.235 -26.067  0.00  0.00      PROB  
ATOM   3489  HN  THR P 214      10.981   4.496 -26.735  0.00  0.00      PROB  
ATOM   3490  CA  THR P 214       9.791   5.199 -25.242  0.00  0.00      PROB  
ATOM   3491  HA  THR P 214       9.729   6.154 -24.743  0.00  0.00      PROB  
ATOM   3492  CB  THR P 214       8.461   4.968 -26.026  0.00  0.00      PROB  
ATOM   3493  HB  THR P 214       7.726   4.863 -25.200  0.00  0.00      PROB  
ATOM   3494  OG1 THR P 214       8.474   3.765 -26.775  0.00  0.00      PROB  
ATOM   3495  HG1 THR P 214       9.091   3.900 -27.499  0.00  0.00      PROB  
ATOM   3496  CG2 THR P 214       8.253   6.196 -26.945  0.00  0.00      PROB  
ATOM   3497 HG21 THR P 214       9.162   6.299 -27.576  0.00  0.00      PROB  
ATOM   3498 HG22 THR P 214       7.354   6.154 -27.597  0.00  0.00      PROB  
ATOM   3499 HG23 THR P 214       8.106   7.127 -26.357  0.00  0.00      PROB  
ATOM   3500  C   THR P 214       9.981   4.154 -24.162  0.00  0.00      PROB  
ATOM   3501  O   THR P 214      10.550   4.520 -23.097  0.00  0.00      PROB  
ATOM   3502  N   ASN P 215       9.719   2.871 -24.435  0.00  0.00      PROB  
ATOM   3503  HN  ASN P 215       9.281   2.770 -25.325  0.00  0.00      PROB  
ATOM   3504  CA  ASN P 215       9.884   1.659 -23.615  0.00  0.00      PROB  
ATOM   3505  HA  ASN P 215       9.176   1.677 -22.800  0.00  0.00      PROB  
ATOM   3506  CB  ASN P 215       9.717   0.367 -24.472  0.00  0.00      PROB  
ATOM   3507  HB1 ASN P 215      10.147  -0.517 -23.954  0.00  0.00      PROB  
ATOM   3508  HB2 ASN P 215      10.337   0.480 -25.388  0.00  0.00      PROB  
ATOM   3509  CG  ASN P 215       8.266   0.125 -24.851  0.00  0.00      PROB  
ATOM   3510  OD1 ASN P 215       7.446   0.910 -24.422  0.00  0.00      PROB  
ATOM   3511  ND2 ASN P 215       7.967  -0.885 -25.683  0.00  0.00      PROB  
ATOM   3512 HD21 ASN P 215       7.073  -0.915 -26.129  0.00  0.00      PROB  
ATOM   3513 HD22 ASN P 215       8.733  -1.411 -26.052  0.00  0.00      PROB  
ATOM   3514  C   ASN P 215      11.173   1.554 -22.892  0.00  0.00      PROB  
ATOM   3515  O   ASN P 215      11.192   1.424 -21.681  0.00  0.00      PROB  
ATOM   3516  N   ASP P 216      12.310   1.801 -23.636  0.00  0.00      PROB  
ATOM   3517  HN  ASP P 216      12.222   1.768 -24.628  0.00  0.00      PROB  
ATOM   3518  CA  ASP P 216      13.600   1.800 -22.958  0.00  0.00      PROB  
ATOM   3519  HA  ASP P 216      13.567   0.882 -22.390  0.00  0.00      PROB  
ATOM   3520  CB  ASP P 216      14.747   1.710 -23.901  0.00  0.00      PROB  
ATOM   3521  HB1 ASP P 216      15.775   1.802 -23.491  0.00  0.00      PROB  
ATOM   3522  HB2 ASP P 216      14.529   2.599 -24.531  0.00  0.00      PROB  
ATOM   3523  CG  ASP P 216      14.597   0.470 -24.705  0.00  0.00      PROB  
ATOM   3524  OD1 ASP P 216      15.548   0.285 -25.587  0.00  0.00      PROB  
ATOM   3525  OD2 ASP P 216      13.801  -0.476 -24.447  0.00  0.00      PROB  
ATOM   3526  C   ASP P 216      13.754   2.845 -21.913  0.00  0.00      PROB  
ATOM   3527  O   ASP P 216      14.309   2.539 -20.825  0.00  0.00      PROB  
ATOM   3528  N   THR P 217      13.398   4.093 -22.158  0.00  0.00      PROB  
ATOM   3529  HN  THR P 217      12.841   4.321 -22.953  0.00  0.00      PROB  
ATOM   3530  CA  THR P 217      13.486   5.195 -21.178  0.00  0.00      PROB  
ATOM   3531  HA  THR P 217      14.505   5.179 -20.819  0.00  0.00      PROB  
ATOM   3532  CB  THR P 217      13.199   6.643 -21.728  0.00  0.00      PROB  
ATOM   3533  HB  THR P 217      13.409   7.377 -20.921  0.00  0.00      PROB  
ATOM   3534  OG1 THR P 217      11.802   6.853 -22.105  0.00  0.00      PROB  
ATOM   3535  HG1 THR P 217      11.548   6.141 -22.696  0.00  0.00      PROB  
ATOM   3536  CG2 THR P 217      14.192   6.919 -22.950  0.00  0.00      PROB  
ATOM   3537 HG21 THR P 217      14.117   6.112 -23.710  0.00  0.00      PROB  
ATOM   3538 HG22 THR P 217      13.883   7.921 -23.319  0.00  0.00      PROB  
ATOM   3539 HG23 THR P 217      15.214   6.977 -22.520  0.00  0.00      PROB  
ATOM   3540  C   THR P 217      12.630   4.967 -19.851  0.00  0.00      PROB  
ATOM   3541  O   THR P 217      13.153   5.287 -18.805  0.00  0.00      PROB  
ATOM   3542  N   GLU P 218      11.438   4.377 -19.987  0.00  0.00      PROB  
ATOM   3543  HN  GLU P 218      11.078   4.395 -20.916  0.00  0.00      PROB  
ATOM   3544  CA  GLU P 218      10.586   3.838 -18.953  0.00  0.00      PROB  
ATOM   3545  HA  GLU P 218      10.330   4.607 -18.240  0.00  0.00      PROB  
ATOM   3546  CB  GLU P 218       9.261   3.216 -19.544  0.00  0.00      PROB  
ATOM   3547  HB1 GLU P 218       8.733   2.921 -18.612  0.00  0.00      PROB  
ATOM   3548  HB2 GLU P 218       9.433   2.278 -20.113  0.00  0.00      PROB  
ATOM   3549  CG  GLU P 218       8.260   4.117 -20.380  0.00  0.00      PROB  
ATOM   3550  HG1 GLU P 218       7.240   3.678 -20.376  0.00  0.00      PROB  
ATOM   3551  HG2 GLU P 218       8.562   4.189 -21.447  0.00  0.00      PROB  
ATOM   3552  CD  GLU P 218       8.056   5.510 -19.928  0.00  0.00      PROB  
ATOM   3553  OE1 GLU P 218       8.352   6.500 -20.640  0.00  0.00      PROB  
ATOM   3554  OE2 GLU P 218       7.642   5.664 -18.723  0.00  0.00      PROB  
ATOM   3555  C   GLU P 218      11.319   2.807 -18.122  0.00  0.00      PROB  
ATOM   3556  O   GLU P 218      11.208   2.740 -16.924  0.00  0.00      PROB  
ATOM   3557  N   ALA P 219      12.075   1.953 -18.789  0.00  0.00      PROB  
ATOM   3558  HN  ALA P 219      12.058   1.966 -19.786  0.00  0.00      PROB  
ATOM   3559  CA  ALA P 219      12.868   0.969 -18.063  0.00  0.00      PROB  
ATOM   3560  HA  ALA P 219      12.126   0.557 -17.395  0.00  0.00      PROB  
ATOM   3561  CB  ALA P 219      13.380  -0.075 -19.133  0.00  0.00      PROB  
ATOM   3562  HB1 ALA P 219      12.593  -0.396 -19.848  0.00  0.00      PROB  
ATOM   3563  HB2 ALA P 219      14.092   0.499 -19.763  0.00  0.00      PROB  
ATOM   3564  HB3 ALA P 219      13.949  -0.872 -18.609  0.00  0.00      PROB  
ATOM   3565  C   ALA P 219      14.032   1.491 -17.205  0.00  0.00      PROB  
ATOM   3566  O   ALA P 219      14.365   0.976 -16.101  0.00  0.00      PROB  
ATOM   3567  N   ILE P 220      14.643   2.624 -17.650  0.00  0.00      PROB  
ATOM   3568  HN  ILE P 220      14.468   2.741 -18.624  0.00  0.00      PROB  
ATOM   3569  CA  ILE P 220      15.477   3.476 -16.809  0.00  0.00      PROB  
ATOM   3570  HA  ILE P 220      16.133   2.836 -16.237  0.00  0.00      PROB  
ATOM   3571  CB  ILE P 220      16.346   4.300 -17.686  0.00  0.00      PROB  
ATOM   3572  HB  ILE P 220      15.800   5.084 -18.254  0.00  0.00      PROB  
ATOM   3573  CG2 ILE P 220      17.279   5.221 -16.752  0.00  0.00      PROB  
ATOM   3574 HG21 ILE P 220      17.899   4.518 -16.155  0.00  0.00      PROB  
ATOM   3575 HG22 ILE P 220      18.003   5.802 -17.363  0.00  0.00      PROB  
ATOM   3576 HG23 ILE P 220      16.698   5.953 -16.152  0.00  0.00      PROB  
ATOM   3577  CG1 ILE P 220      17.198   3.476 -18.717  0.00  0.00      PROB  
ATOM   3578 HG11 ILE P 220      16.532   2.897 -19.392  0.00  0.00      PROB  
ATOM   3579 HG12 ILE P 220      17.885   2.857 -18.102  0.00  0.00      PROB  
ATOM   3580  CD  ILE P 220      18.011   4.435 -19.629  0.00  0.00      PROB  
ATOM   3581  HD1 ILE P 220      18.224   3.880 -20.568  0.00  0.00      PROB  
ATOM   3582  HD2 ILE P 220      17.402   5.328 -19.889  0.00  0.00      PROB  
ATOM   3583  HD3 ILE P 220      18.904   4.883 -19.143  0.00  0.00      PROB  
ATOM   3584  C   ILE P 220      14.696   4.161 -15.729  0.00  0.00      PROB  
ATOM   3585  O   ILE P 220      15.172   4.199 -14.596  0.00  0.00      PROB  
ATOM   3586  N   ARG P 221      13.541   4.691 -16.088  0.00  0.00      PROB  
ATOM   3587  HN  ARG P 221      13.178   4.720 -17.017  0.00  0.00      PROB  
ATOM   3588  CA  ARG P 221      12.643   5.340 -15.010  0.00  0.00      PROB  
ATOM   3589  HA  ARG P 221      13.169   6.168 -14.559  0.00  0.00      PROB  
ATOM   3590  CB  ARG P 221      11.428   5.964 -15.636  0.00  0.00      PROB  
ATOM   3591  HB1 ARG P 221      10.901   5.183 -16.225  0.00  0.00      PROB  
ATOM   3592  HB2 ARG P 221      11.914   6.673 -16.340  0.00  0.00      PROB  
ATOM   3593  CG  ARG P 221      10.432   6.527 -14.571  0.00  0.00      PROB  
ATOM   3594  HG1 ARG P 221       9.973   7.403 -15.079  0.00  0.00      PROB  
ATOM   3595  HG2 ARG P 221      11.064   6.959 -13.766  0.00  0.00      PROB  
ATOM   3596  CD  ARG P 221       9.281   5.567 -14.070  0.00  0.00      PROB  
ATOM   3597  HD1 ARG P 221       8.571   6.062 -13.373  0.00  0.00      PROB  
ATOM   3598  HD2 ARG P 221       9.545   4.607 -13.576  0.00  0.00      PROB  
ATOM   3599  NE  ARG P 221       8.516   5.202 -15.319  0.00  0.00      PROB  
ATOM   3600  HE  ARG P 221       8.286   5.898 -16.000  0.00  0.00      PROB  
ATOM   3601  CZ  ARG P 221       7.946   4.060 -15.562  0.00  0.00      PROB  
ATOM   3602  NH1 ARG P 221       7.940   3.096 -14.656  0.00  0.00      PROB  
ATOM   3603 HH11 ARG P 221       8.183   3.419 -13.741  0.00  0.00      PROB  
ATOM   3604 HH12 ARG P 221       7.173   2.456 -14.694  0.00  0.00      PROB  
ATOM   3605  NH2 ARG P 221       7.344   3.825 -16.689  0.00  0.00      PROB  
ATOM   3606 HH21 ARG P 221       7.617   4.558 -17.312  0.00  0.00      PROB  
ATOM   3607 HH22 ARG P 221       7.247   2.868 -16.963  0.00  0.00      PROB  
ATOM   3608  C   ARG P 221      12.208   4.385 -13.908  0.00  0.00      PROB  
ATOM   3609  O   ARG P 221      12.244   4.790 -12.776  0.00  0.00      PROB  
ATOM   3610  N   ASP P 222      11.877   3.122 -14.153  0.00  0.00      PROB  
ATOM   3611  HN  ASP P 222      11.821   2.758 -15.080  0.00  0.00      PROB  
ATOM   3612  CA  ASP P 222      11.606   2.103 -13.194  0.00  0.00      PROB  
ATOM   3613  HA  ASP P 222      10.819   2.461 -12.547  0.00  0.00      PROB  
ATOM   3614  CB  ASP P 222      10.939   1.005 -14.041  0.00  0.00      PROB  
ATOM   3615  HB1 ASP P 222      11.733   0.411 -14.543  0.00  0.00      PROB  
ATOM   3616  HB2 ASP P 222      10.263   1.569 -14.718  0.00  0.00      PROB  
ATOM   3617  CG  ASP P 222      10.109   0.044 -13.318  0.00  0.00      PROB  
ATOM   3618  OD1 ASP P 222       9.394  -0.734 -13.989  0.00  0.00      PROB  
ATOM   3619  OD2 ASP P 222      10.015   0.063 -12.081  0.00  0.00      PROB  
ATOM   3620  C   ASP P 222      12.718   1.612 -12.312  0.00  0.00      PROB  
ATOM   3621  O   ASP P 222      12.588   1.429 -11.082  0.00  0.00      PROB  
ATOM   3622  N   LEU P 223      13.942   1.440 -12.857  0.00  0.00      PROB  
ATOM   3623  HN  LEU P 223      14.040   1.579 -13.840  0.00  0.00      PROB  
ATOM   3624  CA  LEU P 223      15.171   1.416 -12.075  0.00  0.00      PROB  
ATOM   3625  HA  LEU P 223      15.107   0.659 -11.308  0.00  0.00      PROB  
ATOM   3626  CB  LEU P 223      16.359   1.114 -12.943  0.00  0.00      PROB  
ATOM   3627  HB1 LEU P 223      16.207   1.759 -13.835  0.00  0.00      PROB  
ATOM   3628  HB2 LEU P 223      16.097   0.103 -13.320  0.00  0.00      PROB  
ATOM   3629  CG  LEU P 223      17.804   1.236 -12.558  0.00  0.00      PROB  
ATOM   3630  HG  LEU P 223      18.007   2.299 -12.307  0.00  0.00      PROB  
ATOM   3631  CD1 LEU P 223      18.001   0.426 -11.215  0.00  0.00      PROB  
ATOM   3632 HD11 LEU P 223      17.321   0.719 -10.386  0.00  0.00      PROB  
ATOM   3633 HD12 LEU P 223      17.814  -0.664 -11.321  0.00  0.00      PROB  
ATOM   3634 HD13 LEU P 223      19.026   0.706 -10.892  0.00  0.00      PROB  
ATOM   3635  CD2 LEU P 223      18.813   0.774 -13.604  0.00  0.00      PROB  
ATOM   3636 HD21 LEU P 223      18.687  -0.271 -13.960  0.00  0.00      PROB  
ATOM   3637 HD22 LEU P 223      18.642   1.469 -14.454  0.00  0.00      PROB  
ATOM   3638 HD23 LEU P 223      19.860   0.934 -13.270  0.00  0.00      PROB  
ATOM   3639  C   LEU P 223      15.450   2.635 -11.178  0.00  0.00      PROB  
ATOM   3640  O   LEU P 223      15.687   2.493 -10.011  0.00  0.00      PROB  
ATOM   3641  N   TYR P 224      15.405   3.919 -11.657  0.00  0.00      PROB  
ATOM   3642  HN  TYR P 224      15.217   4.051 -12.627  0.00  0.00      PROB  
ATOM   3643  CA  TYR P 224      15.653   5.189 -10.933  0.00  0.00      PROB  
ATOM   3644  HA  TYR P 224      16.628   5.082 -10.480  0.00  0.00      PROB  
ATOM   3645  CB  TYR P 224      15.738   6.394 -11.907  0.00  0.00      PROB  
ATOM   3646  HB1 TYR P 224      14.701   6.718 -12.138  0.00  0.00      PROB  
ATOM   3647  HB2 TYR P 224      16.264   6.050 -12.823  0.00  0.00      PROB  
ATOM   3648  CG  TYR P 224      16.605   7.425 -11.234  0.00  0.00      PROB  
ATOM   3649  CD1 TYR P 224      15.983   8.683 -10.891  0.00  0.00      PROB  
ATOM   3650  HD1 TYR P 224      14.960   8.877 -11.178  0.00  0.00      PROB  
ATOM   3651  CE1 TYR P 224      16.902   9.614 -10.371  0.00  0.00      PROB  
ATOM   3652  HE1 TYR P 224      16.632  10.651 -10.232  0.00  0.00      PROB  
ATOM   3653  CZ  TYR P 224      18.291   9.247 -10.104  0.00  0.00      PROB  
ATOM   3654  OH  TYR P 224      19.147  10.212  -9.399  0.00  0.00      PROB  
ATOM   3655  HH  TYR P 224      18.596  10.886  -8.994  0.00  0.00      PROB  
ATOM   3656  CD2 TYR P 224      17.984   7.167 -11.177  0.00  0.00      PROB  
ATOM   3657  HD2 TYR P 224      18.414   6.247 -11.543  0.00  0.00      PROB  
ATOM   3658  CE2 TYR P 224      18.823   8.016 -10.401  0.00  0.00      PROB  
ATOM   3659  HE2 TYR P 224      19.886   7.831 -10.350  0.00  0.00      PROB  
ATOM   3660  C   TYR P 224      14.618   5.385  -9.836  0.00  0.00      PROB  
ATOM   3661  O   TYR P 224      14.895   5.864  -8.724  0.00  0.00      PROB  
ATOM   3662  N   VAL P 225      13.350   5.051 -10.119  0.00  0.00      PROB  
ATOM   3663  HN  VAL P 225      13.184   4.699 -11.037  0.00  0.00      PROB  
ATOM   3664  CA  VAL P 225      12.264   5.033  -9.111  0.00  0.00      PROB  
ATOM   3665  HA  VAL P 225      12.200   5.999  -8.633  0.00  0.00      PROB  
ATOM   3666  CB  VAL P 225      10.936   4.868  -9.819  0.00  0.00      PROB  
ATOM   3667  HB  VAL P 225      10.971   4.071 -10.593  0.00  0.00      PROB  
ATOM   3668  CG1 VAL P 225       9.795   4.515  -8.821  0.00  0.00      PROB  
ATOM   3669 HG11 VAL P 225       9.761   5.162  -7.918  0.00  0.00      PROB  
ATOM   3670 HG12 VAL P 225       8.771   4.616  -9.239  0.00  0.00      PROB  
ATOM   3671 HG13 VAL P 225       9.889   3.505  -8.369  0.00  0.00      PROB  
ATOM   3672  CG2 VAL P 225      10.544   6.172 -10.520  0.00  0.00      PROB  
ATOM   3673 HG21 VAL P 225      10.246   6.901  -9.737  0.00  0.00      PROB  
ATOM   3674 HG22 VAL P 225      11.375   6.436 -11.209  0.00  0.00      PROB  
ATOM   3675 HG23 VAL P 225       9.699   5.883 -11.181  0.00  0.00      PROB  
ATOM   3676  C   VAL P 225      12.521   4.043  -8.044  0.00  0.00      PROB  
ATOM   3677  O   VAL P 225      12.503   4.426  -6.865  0.00  0.00      PROB  
ATOM   3678  N   THR P 226      12.918   2.800  -8.311  0.00  0.00      PROB  
ATOM   3679  HN  THR P 226      12.977   2.592  -9.284  0.00  0.00      PROB  
ATOM   3680  CA  THR P 226      13.518   1.794  -7.416  0.00  0.00      PROB  
ATOM   3681  HA  THR P 226      12.739   1.666  -6.678  0.00  0.00      PROB  
ATOM   3682  CB  THR P 226      13.747   0.444  -8.189  0.00  0.00      PROB  
ATOM   3683  HB  THR P 226      14.322   0.539  -9.135  0.00  0.00      PROB  
ATOM   3684  OG1 THR P 226      12.488  -0.161  -8.433  0.00  0.00      PROB  
ATOM   3685  HG1 THR P 226      11.897   0.459  -8.866  0.00  0.00      PROB  
ATOM   3686  CG2 THR P 226      14.481  -0.549  -7.281  0.00  0.00      PROB  
ATOM   3687 HG21 THR P 226      13.917  -0.761  -6.347  0.00  0.00      PROB  
ATOM   3688 HG22 THR P 226      14.741  -1.504  -7.785  0.00  0.00      PROB  
ATOM   3689 HG23 THR P 226      15.442  -0.110  -6.940  0.00  0.00      PROB  
ATOM   3690  C   THR P 226      14.684   2.232  -6.626  0.00  0.00      PROB  
ATOM   3691  O   THR P 226      14.770   1.963  -5.425  0.00  0.00      PROB  
ATOM   3692  N   VAL P 227      15.697   2.978  -7.197  0.00  0.00      PROB  
ATOM   3693  HN  VAL P 227      15.789   2.985  -8.190  0.00  0.00      PROB  
ATOM   3694  CA  VAL P 227      16.755   3.508  -6.416  0.00  0.00      PROB  
ATOM   3695  HA  VAL P 227      17.234   2.723  -5.849  0.00  0.00      PROB  
ATOM   3696  CB  VAL P 227      17.796   3.979  -7.398  0.00  0.00      PROB  
ATOM   3697  HB  VAL P 227      17.210   4.400  -8.242  0.00  0.00      PROB  
ATOM   3698  CG1 VAL P 227      18.691   5.132  -6.869  0.00  0.00      PROB  
ATOM   3699 HG11 VAL P 227      19.415   5.462  -7.644  0.00  0.00      PROB  
ATOM   3700 HG12 VAL P 227      18.097   6.028  -6.586  0.00  0.00      PROB  
ATOM   3701 HG13 VAL P 227      19.222   4.757  -5.968  0.00  0.00      PROB  
ATOM   3702  CG2 VAL P 227      18.583   2.686  -7.920  0.00  0.00      PROB  
ATOM   3703 HG21 VAL P 227      17.870   2.020  -8.451  0.00  0.00      PROB  
ATOM   3704 HG22 VAL P 227      19.463   3.116  -8.445  0.00  0.00      PROB  
ATOM   3705 HG23 VAL P 227      18.995   2.262  -6.979  0.00  0.00      PROB  
ATOM   3706  C   VAL P 227      16.351   4.530  -5.429  0.00  0.00      PROB  
ATOM   3707  O   VAL P 227      16.980   4.567  -4.363  0.00  0.00      PROB  
ATOM   3708  N   LEU P 228      15.438   5.424  -5.767  0.00  0.00      PROB  
ATOM   3709  HN  LEU P 228      15.215   5.409  -6.738  0.00  0.00      PROB  
ATOM   3710  CA  LEU P 228      15.099   6.509  -4.806  0.00  0.00      PROB  
ATOM   3711  HA  LEU P 228      15.987   6.676  -4.213  0.00  0.00      PROB  
ATOM   3712  CB  LEU P 228      14.734   7.937  -5.391  0.00  0.00      PROB  
ATOM   3713  HB1 LEU P 228      14.590   8.741  -4.637  0.00  0.00      PROB  
ATOM   3714  HB2 LEU P 228      13.771   7.737  -5.909  0.00  0.00      PROB  
ATOM   3715  CG  LEU P 228      15.812   8.563  -6.322  0.00  0.00      PROB  
ATOM   3716  HG  LEU P 228      15.929   7.957  -7.246  0.00  0.00      PROB  
ATOM   3717  CD1 LEU P 228      15.269   9.883  -6.905  0.00  0.00      PROB  
ATOM   3718 HD11 LEU P 228      15.383  10.702  -6.162  0.00  0.00      PROB  
ATOM   3719 HD12 LEU P 228      15.664  10.037  -7.932  0.00  0.00      PROB  
ATOM   3720 HD13 LEU P 228      14.163   9.862  -7.006  0.00  0.00      PROB  
ATOM   3721  CD2 LEU P 228      17.100   8.834  -5.596  0.00  0.00      PROB  
ATOM   3722 HD21 LEU P 228      16.931   9.555  -4.768  0.00  0.00      PROB  
ATOM   3723 HD22 LEU P 228      17.332   7.868  -5.097  0.00  0.00      PROB  
ATOM   3724 HD23 LEU P 228      17.890   9.076  -6.339  0.00  0.00      PROB  
ATOM   3725  C   LEU P 228      14.035   6.147  -3.778  0.00  0.00      PROB  
ATOM   3726  O   LEU P 228      14.205   6.348  -2.591  0.00  0.00      PROB  
ATOM   3727  N   SER P 229      12.945   5.605  -4.286  0.00  0.00      PROB  
ATOM   3728  HN  SER P 229      12.749   5.427  -5.247  0.00  0.00      PROB  
ATOM   3729  CA  SER P 229      11.800   5.239  -3.458  0.00  0.00      PROB  
ATOM   3730  HA  SER P 229      11.637   5.988  -2.697  0.00  0.00      PROB  
ATOM   3731  CB  SER P 229      10.490   5.337  -4.289  0.00  0.00      PROB  
ATOM   3732  HB1 SER P 229      10.242   6.330  -4.721  0.00  0.00      PROB  
ATOM   3733  HB2 SER P 229       9.609   5.296  -3.614  0.00  0.00      PROB  
ATOM   3734  OG  SER P 229      10.370   4.341  -5.331  0.00  0.00      PROB  
ATOM   3735  HG1 SER P 229      11.033   4.397  -6.023  0.00  0.00      PROB  
ATOM   3736  C   SER P 229      12.010   3.808  -2.731  0.00  0.00      PROB  
ATOM   3737  O   SER P 229      11.477   3.540  -1.686  0.00  0.00      PROB  
ATOM   3738  N   THR P 230      12.818   2.893  -3.259  0.00  0.00      PROB  
ATOM   3739  HN  THR P 230      13.112   3.029  -4.202  0.00  0.00      PROB  
ATOM   3740  CA  THR P 230      13.138   1.622  -2.528  0.00  0.00      PROB  
ATOM   3741  HA  THR P 230      12.449   1.522  -1.703  0.00  0.00      PROB  
ATOM   3742  CB  THR P 230      13.113   0.383  -3.379  0.00  0.00      PROB  
ATOM   3743  HB  THR P 230      13.725   0.284  -4.301  0.00  0.00      PROB  
ATOM   3744  OG1 THR P 230      11.831   0.447  -4.061  0.00  0.00      PROB  
ATOM   3745  HG1 THR P 230      11.257   0.570  -3.302  0.00  0.00      PROB  
ATOM   3746  CG2 THR P 230      13.113  -1.020  -2.615  0.00  0.00      PROB  
ATOM   3747 HG21 THR P 230      13.351  -1.765  -3.403  0.00  0.00      PROB  
ATOM   3748 HG22 THR P 230      13.821  -0.983  -1.759  0.00  0.00      PROB  
ATOM   3749 HG23 THR P 230      12.062  -1.305  -2.399  0.00  0.00      PROB  
ATOM   3750  C   THR P 230      14.466   1.732  -1.847  0.00  0.00      PROB  
ATOM   3751  O   THR P 230      14.525   1.966  -0.669  0.00  0.00      PROB  
ATOM   3752  N   PHE P 231      15.613   1.568  -2.580  0.00  0.00      PROB  
ATOM   3753  HN  PHE P 231      15.554   1.583  -3.575  0.00  0.00      PROB  
ATOM   3754  CA  PHE P 231      16.938   1.241  -1.971  0.00  0.00      PROB  
ATOM   3755  HA  PHE P 231      16.825   0.376  -1.334  0.00  0.00      PROB  
ATOM   3756  CB  PHE P 231      18.006   0.804  -3.054  0.00  0.00      PROB  
ATOM   3757  HB1 PHE P 231      19.003   0.562  -2.629  0.00  0.00      PROB  
ATOM   3758  HB2 PHE P 231      18.150   1.702  -3.693  0.00  0.00      PROB  
ATOM   3759  CG  PHE P 231      17.551  -0.367  -3.982  0.00  0.00      PROB  
ATOM   3760  CD1 PHE P 231      18.050  -0.511  -5.309  0.00  0.00      PROB  
ATOM   3761  HD1 PHE P 231      18.662   0.231  -5.799  0.00  0.00      PROB  
ATOM   3762  CE1 PHE P 231      17.821  -1.729  -5.925  0.00  0.00      PROB  
ATOM   3763  HE1 PHE P 231      18.413  -1.822  -6.823  0.00  0.00      PROB  
ATOM   3764  CZ  PHE P 231      16.939  -2.757  -5.503  0.00  0.00      PROB  
ATOM   3765  HZ  PHE P 231      16.585  -3.531  -6.168  0.00  0.00      PROB  
ATOM   3766  CD2 PHE P 231      16.600  -1.330  -3.549  0.00  0.00      PROB  
ATOM   3767  HD2 PHE P 231      16.142  -1.299  -2.572  0.00  0.00      PROB  
ATOM   3768  CE2 PHE P 231      16.252  -2.541  -4.285  0.00  0.00      PROB  
ATOM   3769  HE2 PHE P 231      15.549  -3.233  -3.847  0.00  0.00      PROB  
ATOM   3770  C   PHE P 231      17.443   2.327  -0.971  0.00  0.00      PROB  
ATOM   3771  O   PHE P 231      17.754   2.003   0.190  0.00  0.00      PROB  
ATOM   3772  N   VAL P 232      17.332   3.659  -1.320  0.00  0.00      PROB  
ATOM   3773  HN  VAL P 232      17.184   3.942  -2.264  0.00  0.00      PROB  
ATOM   3774  CA  VAL P 232      17.684   4.690  -0.426  0.00  0.00      PROB  
ATOM   3775  HA  VAL P 232      18.624   4.403   0.021  0.00  0.00      PROB  
ATOM   3776  CB  VAL P 232      17.856   6.087  -1.133  0.00  0.00      PROB  
ATOM   3777  HB  VAL P 232      16.996   6.244  -1.819  0.00  0.00      PROB  
ATOM   3778  CG1 VAL P 232      17.943   7.216  -0.068  0.00  0.00      PROB  
ATOM   3779 HG11 VAL P 232      18.384   8.113  -0.553  0.00  0.00      PROB  
ATOM   3780 HG12 VAL P 232      16.993   7.524   0.419  0.00  0.00      PROB  
ATOM   3781 HG13 VAL P 232      18.639   6.867   0.725  0.00  0.00      PROB  
ATOM   3782  CG2 VAL P 232      19.170   5.957  -1.862  0.00  0.00      PROB  
ATOM   3783 HG21 VAL P 232      19.392   4.950  -2.275  0.00  0.00      PROB  
ATOM   3784 HG22 VAL P 232      19.335   6.739  -2.633  0.00  0.00      PROB  
ATOM   3785 HG23 VAL P 232      20.016   6.210  -1.187  0.00  0.00      PROB  
ATOM   3786  C   VAL P 232      16.671   4.788   0.722  0.00  0.00      PROB  
ATOM   3787  O   VAL P 232      17.059   4.848   1.865  0.00  0.00      PROB  
ATOM   3788  N   THR P 233      15.343   4.748   0.477  0.00  0.00      PROB  
ATOM   3789  HN  THR P 233      15.005   4.471  -0.419  0.00  0.00      PROB  
ATOM   3790  CA  THR P 233      14.351   4.874   1.571  0.00  0.00      PROB  
ATOM   3791  HA  THR P 233      14.554   5.761   2.153  0.00  0.00      PROB  
ATOM   3792  CB  THR P 233      12.848   5.000   1.136  0.00  0.00      PROB  
ATOM   3793  HB  THR P 233      12.445   4.094   0.637  0.00  0.00      PROB  
ATOM   3794  OG1 THR P 233      12.790   6.062   0.238  0.00  0.00      PROB  
ATOM   3795  HG1 THR P 233      13.429   5.835  -0.442  0.00  0.00      PROB  
ATOM   3796  CG2 THR P 233      11.894   5.375   2.259  0.00  0.00      PROB  
ATOM   3797 HG21 THR P 233      12.186   6.311   2.782  0.00  0.00      PROB  
ATOM   3798 HG22 THR P 233      10.819   5.338   1.981  0.00  0.00      PROB  
ATOM   3799 HG23 THR P 233      11.841   4.530   2.979  0.00  0.00      PROB  
ATOM   3800  C   THR P 233      14.366   3.838   2.624  0.00  0.00      PROB  
ATOM   3801  O   THR P 233      14.497   4.029   3.885  0.00  0.00      PROB  
ATOM   3802  N   SER P 234      14.435   2.590   2.114  0.00  0.00      PROB  
ATOM   3803  HN  SER P 234      14.395   2.395   1.137  0.00  0.00      PROB  
ATOM   3804  CA  SER P 234      14.631   1.486   2.997  0.00  0.00      PROB  
ATOM   3805  HA  SER P 234      13.848   1.554   3.738  0.00  0.00      PROB  
ATOM   3806  CB  SER P 234      14.719   0.071   2.266  0.00  0.00      PROB  
ATOM   3807  HB1 SER P 234      14.860  -0.752   2.998  0.00  0.00      PROB  
ATOM   3808  HB2 SER P 234      15.638   0.032   1.643  0.00  0.00      PROB  
ATOM   3809  OG  SER P 234      13.548  -0.029   1.437  0.00  0.00      PROB  
ATOM   3810  HG1 SER P 234      13.439   0.842   1.049  0.00  0.00      PROB  
ATOM   3811  C   SER P 234      15.872   1.515   3.757  0.00  0.00      PROB  
ATOM   3812  O   SER P 234      15.942   1.104   4.901  0.00  0.00      PROB  
ATOM   3813  N   GLY P 235      16.978   1.961   3.133  0.00  0.00      PROB  
ATOM   3814  HN  GLY P 235      17.010   2.430   2.254  0.00  0.00      PROB  
ATOM   3815  CA  GLY P 235      18.299   1.884   3.729  0.00  0.00      PROB  
ATOM   3816  HA1 GLY P 235      19.081   2.167   3.039  0.00  0.00      PROB  
ATOM   3817  HA2 GLY P 235      18.479   0.914   4.169  0.00  0.00      PROB  
ATOM   3818  C   GLY P 235      18.478   2.944   4.850  0.00  0.00      PROB  
ATOM   3819  O   GLY P 235      19.096   2.695   5.910  0.00  0.00      PROB  
ATOM   3820  N   ILE P 236      17.866   4.152   4.692  0.00  0.00      PROB  
ATOM   3821  HN  ILE P 236      17.472   4.391   3.808  0.00  0.00      PROB  
ATOM   3822  CA  ILE P 236      17.967   5.211   5.674  0.00  0.00      PROB  
ATOM   3823  HA  ILE P 236      18.957   5.165   6.102  0.00  0.00      PROB  
ATOM   3824  CB  ILE P 236      17.726   6.612   5.040  0.00  0.00      PROB  
ATOM   3825  HB  ILE P 236      16.753   6.655   4.506  0.00  0.00      PROB  
ATOM   3826  CG2 ILE P 236      17.710   7.752   6.175  0.00  0.00      PROB  
ATOM   3827 HG21 ILE P 236      18.585   7.602   6.844  0.00  0.00      PROB  
ATOM   3828 HG22 ILE P 236      17.715   8.734   5.655  0.00  0.00      PROB  
ATOM   3829 HG23 ILE P 236      16.794   7.663   6.798  0.00  0.00      PROB  
ATOM   3830  CG1 ILE P 236      18.948   6.893   4.042  0.00  0.00      PROB  
ATOM   3831 HG11 ILE P 236      19.891   6.995   4.621  0.00  0.00      PROB  
ATOM   3832 HG12 ILE P 236      19.069   6.118   3.255  0.00  0.00      PROB  
ATOM   3833  CD  ILE P 236      18.586   8.179   3.261  0.00  0.00      PROB  
ATOM   3834  HD1 ILE P 236      18.813   9.001   3.973  0.00  0.00      PROB  
ATOM   3835  HD2 ILE P 236      19.270   8.250   2.388  0.00  0.00      PROB  
ATOM   3836  HD3 ILE P 236      17.508   8.119   3.000  0.00  0.00      PROB  
ATOM   3837  C   ILE P 236      16.979   4.917   6.829  0.00  0.00      PROB  
ATOM   3838  O   ILE P 236      17.464   5.061   7.952  0.00  0.00      PROB  
ATOM   3839  N   TYR P 237      15.787   4.300   6.527  0.00  0.00      PROB  
ATOM   3840  HN  TYR P 237      15.517   4.195   5.573  0.00  0.00      PROB  
ATOM   3841  CA  TYR P 237      15.027   3.537   7.526  0.00  0.00      PROB  
ATOM   3842  HA  TYR P 237      14.686   4.322   8.185  0.00  0.00      PROB  
ATOM   3843  CB  TYR P 237      13.766   2.937   6.837  0.00  0.00      PROB  
ATOM   3844  HB1 TYR P 237      14.295   2.366   6.045  0.00  0.00      PROB  
ATOM   3845  HB2 TYR P 237      13.096   3.714   6.411  0.00  0.00      PROB  
ATOM   3846  CG  TYR P 237      12.972   1.912   7.614  0.00  0.00      PROB  
ATOM   3847  CD1 TYR P 237      12.328   0.855   6.878  0.00  0.00      PROB  
ATOM   3848  HD1 TYR P 237      12.530   0.634   5.840  0.00  0.00      PROB  
ATOM   3849  CE1 TYR P 237      11.389   0.061   7.524  0.00  0.00      PROB  
ATOM   3850  HE1 TYR P 237      10.945  -0.756   6.974  0.00  0.00      PROB  
ATOM   3851  CZ  TYR P 237      10.950   0.365   8.844  0.00  0.00      PROB  
ATOM   3852  OH  TYR P 237       9.865  -0.362   9.451  0.00  0.00      PROB  
ATOM   3853  HH  TYR P 237       9.448  -0.957   8.823  0.00  0.00      PROB  
ATOM   3854  CD2 TYR P 237      12.569   2.134   8.967  0.00  0.00      PROB  
ATOM   3855  HD2 TYR P 237      13.032   2.898   9.574  0.00  0.00      PROB  
ATOM   3856  CE2 TYR P 237      11.544   1.395   9.549  0.00  0.00      PROB  
ATOM   3857  HE2 TYR P 237      11.239   1.631  10.558  0.00  0.00      PROB  
ATOM   3858  C   TYR P 237      15.806   2.528   8.341  0.00  0.00      PROB  
ATOM   3859  O   TYR P 237      15.958   2.714   9.550  0.00  0.00      PROB  
ATOM   3860  N   MET P 238      16.432   1.537   7.756  0.00  0.00      PROB  
ATOM   3861  HN  MET P 238      16.303   1.349   6.785  0.00  0.00      PROB  
ATOM   3862  CA  MET P 238      17.188   0.502   8.414  0.00  0.00      PROB  
ATOM   3863  HA  MET P 238      16.624  -0.022   9.172  0.00  0.00      PROB  
ATOM   3864  CB  MET P 238      17.532  -0.751   7.486  0.00  0.00      PROB  
ATOM   3865  HB1 MET P 238      18.357  -1.331   7.953  0.00  0.00      PROB  
ATOM   3866  HB2 MET P 238      17.851  -0.293   6.525  0.00  0.00      PROB  
ATOM   3867  CG  MET P 238      16.270  -1.653   7.431  0.00  0.00      PROB  
ATOM   3868  HG1 MET P 238      15.486  -1.021   6.960  0.00  0.00      PROB  
ATOM   3869  HG2 MET P 238      15.929  -1.900   8.459  0.00  0.00      PROB  
ATOM   3870  SD  MET P 238      16.738  -3.140   6.435  0.00  0.00      PROB  
ATOM   3871  CE  MET P 238      17.107  -2.289   4.835  0.00  0.00      PROB  
ATOM   3872  HE1 MET P 238      16.172  -1.905   4.372  0.00  0.00      PROB  
ATOM   3873  HE2 MET P 238      17.881  -1.502   4.956  0.00  0.00      PROB  
ATOM   3874  HE3 MET P 238      17.506  -3.125   4.223  0.00  0.00      PROB  
ATOM   3875  C   MET P 238      18.420   0.937   9.196  0.00  0.00      PROB  
ATOM   3876  O   MET P 238      18.627   0.505  10.348  0.00  0.00      PROB  
ATOM   3877  N   PHE P 239      19.190   1.906   8.663  0.00  0.00      PROB  
ATOM   3878  HN  PHE P 239      18.833   2.294   7.816  0.00  0.00      PROB  
ATOM   3879  CA  PHE P 239      20.373   2.432   9.270  0.00  0.00      PROB  
ATOM   3880  HA  PHE P 239      21.000   1.624   9.618  0.00  0.00      PROB  
ATOM   3881  CB  PHE P 239      21.151   3.358   8.351  0.00  0.00      PROB  
ATOM   3882  HB1 PHE P 239      20.484   4.184   8.025  0.00  0.00      PROB  
ATOM   3883  HB2 PHE P 239      21.314   2.651   7.509  0.00  0.00      PROB  
ATOM   3884  CG  PHE P 239      22.409   3.952   8.881  0.00  0.00      PROB  
ATOM   3885  CD1 PHE P 239      22.738   5.327   8.724  0.00  0.00      PROB  
ATOM   3886  HD1 PHE P 239      21.960   5.886   8.225  0.00  0.00      PROB  
ATOM   3887  CE1 PHE P 239      23.927   5.870   9.265  0.00  0.00      PROB  
ATOM   3888  HE1 PHE P 239      24.129   6.929   9.327  0.00  0.00      PROB  
ATOM   3889  CZ  PHE P 239      24.712   5.054  10.113  0.00  0.00      PROB  
ATOM   3890  HZ  PHE P 239      25.568   5.466  10.626  0.00  0.00      PROB  
ATOM   3891  CD2 PHE P 239      23.281   3.178   9.632  0.00  0.00      PROB  
ATOM   3892  HD2 PHE P 239      23.115   2.113   9.696  0.00  0.00      PROB  
ATOM   3893  CE2 PHE P 239      24.355   3.712  10.268  0.00  0.00      PROB  
ATOM   3894  HE2 PHE P 239      24.842   2.993  10.910  0.00  0.00      PROB  
ATOM   3895  C   PHE P 239      19.970   3.179  10.532  0.00  0.00      PROB  
ATOM   3896  O   PHE P 239      20.623   3.216  11.552  0.00  0.00      PROB  
ATOM   3897  N   GLY P 240      18.748   3.726  10.512  0.00  0.00      PROB  
ATOM   3898  HN  GLY P 240      18.262   3.826   9.648  0.00  0.00      PROB  
ATOM   3899  CA  GLY P 240      17.966   4.308  11.672  0.00  0.00      PROB  
ATOM   3900  HA1 GLY P 240      17.065   4.709  11.232  0.00  0.00      PROB  
ATOM   3901  HA2 GLY P 240      18.502   5.122  12.138  0.00  0.00      PROB  
ATOM   3902  C   GLY P 240      17.607   3.316  12.755  0.00  0.00      PROB  
ATOM   3903  O   GLY P 240      17.639   3.588  13.945  0.00  0.00      PROB  
ATOM   3904  N   ILE P 241      17.085   2.132  12.270  0.00  0.00      PROB  
ATOM   3905  HN  ILE P 241      16.820   2.152  11.309  0.00  0.00      PROB  
ATOM   3906  CA  ILE P 241      16.715   1.032  13.155  0.00  0.00      PROB  
ATOM   3907  HA  ILE P 241      15.973   1.438  13.827  0.00  0.00      PROB  
ATOM   3908  CB  ILE P 241      15.964  -0.028  12.376  0.00  0.00      PROB  
ATOM   3909  HB  ILE P 241      16.439  -0.196  11.386  0.00  0.00      PROB  
ATOM   3910  CG2 ILE P 241      15.902  -1.345  13.154  0.00  0.00      PROB  
ATOM   3911 HG21 ILE P 241      16.857  -1.867  13.375  0.00  0.00      PROB  
ATOM   3912 HG22 ILE P 241      15.500  -0.998  14.130  0.00  0.00      PROB  
ATOM   3913 HG23 ILE P 241      15.204  -2.099  12.731  0.00  0.00      PROB  
ATOM   3914  CG1 ILE P 241      14.577   0.451  12.041  0.00  0.00      PROB  
ATOM   3915 HG11 ILE P 241      14.581   1.461  11.578  0.00  0.00      PROB  
ATOM   3916 HG12 ILE P 241      14.005   0.543  12.989  0.00  0.00      PROB  
ATOM   3917  CD  ILE P 241      13.857  -0.470  10.988  0.00  0.00      PROB  
ATOM   3918  HD1 ILE P 241      14.084  -0.007  10.004  0.00  0.00      PROB  
ATOM   3919  HD2 ILE P 241      14.107  -1.543  11.130  0.00  0.00      PROB  
ATOM   3920  HD3 ILE P 241      12.758  -0.329  11.067  0.00  0.00      PROB  
ATOM   3921  C   ILE P 241      17.986   0.556  13.918  0.00  0.00      PROB  
ATOM   3922  O   ILE P 241      17.928   0.302  15.167  0.00  0.00      PROB  
ATOM   3923  N   PHE P 242      19.131   0.376  13.205  0.00  0.00      PROB  
ATOM   3924  HN  PHE P 242      19.061   0.454  12.213  0.00  0.00      PROB  
ATOM   3925  CA  PHE P 242      20.375  -0.022  13.868  0.00  0.00      PROB  
ATOM   3926  HA  PHE P 242      20.006  -0.871  14.424  0.00  0.00      PROB  
ATOM   3927  CB  PHE P 242      21.524  -0.460  12.870  0.00  0.00      PROB  
ATOM   3928  HB1 PHE P 242      22.571  -0.270  13.189  0.00  0.00      PROB  
ATOM   3929  HB2 PHE P 242      21.444   0.291  12.056  0.00  0.00      PROB  
ATOM   3930  CG  PHE P 242      21.454  -1.810  12.296  0.00  0.00      PROB  
ATOM   3931  CD1 PHE P 242      21.953  -2.925  13.070  0.00  0.00      PROB  
ATOM   3932  HD1 PHE P 242      22.467  -2.754  14.004  0.00  0.00      PROB  
ATOM   3933  CE1 PHE P 242      21.915  -4.195  12.527  0.00  0.00      PROB  
ATOM   3934  HE1 PHE P 242      22.402  -4.964  13.108  0.00  0.00      PROB  
ATOM   3935  CZ  PHE P 242      21.232  -4.399  11.293  0.00  0.00      PROB  
ATOM   3936  HZ  PHE P 242      20.993  -5.408  10.992  0.00  0.00      PROB  
ATOM   3937  CD2 PHE P 242      20.794  -2.004  11.092  0.00  0.00      PROB  
ATOM   3938  HD2 PHE P 242      20.414  -1.216  10.458  0.00  0.00      PROB  
ATOM   3939  CE2 PHE P 242      20.710  -3.290  10.555  0.00  0.00      PROB  
ATOM   3940  HE2 PHE P 242      19.997  -3.578   9.797  0.00  0.00      PROB  
ATOM   3941  C   PHE P 242      20.955   0.960  14.806  0.00  0.00      PROB  
ATOM   3942  O   PHE P 242      21.372   0.628  15.934  0.00  0.00      PROB  
ATOM   3943  N   THR P 243      20.891   2.274  14.532  0.00  0.00      PROB  
ATOM   3944  HN  THR P 243      20.583   2.578  13.634  0.00  0.00      PROB  
ATOM   3945  CA  THR P 243      21.173   3.404  15.390  0.00  0.00      PROB  
ATOM   3946  HA  THR P 243      22.176   3.351  15.786  0.00  0.00      PROB  
ATOM   3947  CB  THR P 243      20.954   4.799  14.573  0.00  0.00      PROB  
ATOM   3948  HB  THR P 243      19.981   4.838  14.039  0.00  0.00      PROB  
ATOM   3949  OG1 THR P 243      21.934   4.764  13.571  0.00  0.00      PROB  
ATOM   3950  HG1 THR P 243      21.572   4.212  12.873  0.00  0.00      PROB  
ATOM   3951  CG2 THR P 243      21.178   5.989  15.490  0.00  0.00      PROB  
ATOM   3952 HG21 THR P 243      20.561   6.215  16.386  0.00  0.00      PROB  
ATOM   3953 HG22 THR P 243      22.221   5.938  15.871  0.00  0.00      PROB  
ATOM   3954 HG23 THR P 243      21.085   6.909  14.875  0.00  0.00      PROB  
ATOM   3955  C   THR P 243      20.236   3.422  16.583  0.00  0.00      PROB  
ATOM   3956  O   THR P 243      20.669   3.654  17.736  0.00  0.00      PROB  
ATOM   3957  N   ALA P 244      18.958   3.238  16.365  0.00  0.00      PROB  
ATOM   3958  HN  ALA P 244      18.603   3.037  15.456  0.00  0.00      PROB  
ATOM   3959  CA  ALA P 244      17.960   3.117  17.404  0.00  0.00      PROB  
ATOM   3960  HA  ALA P 244      17.938   4.000  18.024  0.00  0.00      PROB  
ATOM   3961  CB  ALA P 244      16.503   2.940  16.805  0.00  0.00      PROB  
ATOM   3962  HB1 ALA P 244      15.780   2.742  17.625  0.00  0.00      PROB  
ATOM   3963  HB2 ALA P 244      16.257   3.825  16.180  0.00  0.00      PROB  
ATOM   3964  HB3 ALA P 244      16.508   2.048  16.142  0.00  0.00      PROB  
ATOM   3965  C   ALA P 244      18.251   2.035  18.425  0.00  0.00      PROB  
ATOM   3966  O   ALA P 244      18.105   2.298  19.647  0.00  0.00      PROB  
ATOM   3967  N   LEU P 245      18.631   0.813  18.063  0.00  0.00      PROB  
ATOM   3968  HN  LEU P 245      18.453   0.691  17.090  0.00  0.00      PROB  
ATOM   3969  CA  LEU P 245      19.243  -0.199  18.906  0.00  0.00      PROB  
ATOM   3970  HA  LEU P 245      18.532  -0.543  19.643  0.00  0.00      PROB  
ATOM   3971  CB  LEU P 245      19.486  -1.491  18.068  0.00  0.00      PROB  
ATOM   3972  HB1 LEU P 245      20.010  -2.249  18.688  0.00  0.00      PROB  
ATOM   3973  HB2 LEU P 245      20.022  -1.303  17.113  0.00  0.00      PROB  
ATOM   3974  CG  LEU P 245      18.131  -2.146  17.732  0.00  0.00      PROB  
ATOM   3975  HG  LEU P 245      17.501  -1.397  17.207  0.00  0.00      PROB  
ATOM   3976  CD1 LEU P 245      18.367  -3.193  16.695  0.00  0.00      PROB  
ATOM   3977 HD11 LEU P 245      17.508  -3.876  16.523  0.00  0.00      PROB  
ATOM   3978 HD12 LEU P 245      18.628  -2.679  15.745  0.00  0.00      PROB  
ATOM   3979 HD13 LEU P 245      19.143  -3.826  17.177  0.00  0.00      PROB  
ATOM   3980  CD2 LEU P 245      17.396  -2.696  18.979  0.00  0.00      PROB  
ATOM   3981 HD21 LEU P 245      16.972  -1.887  19.612  0.00  0.00      PROB  
ATOM   3982 HD22 LEU P 245      16.518  -3.317  18.699  0.00  0.00      PROB  
ATOM   3983 HD23 LEU P 245      18.107  -3.319  19.562  0.00  0.00      PROB  
ATOM   3984  C   LEU P 245      20.522   0.178  19.661  0.00  0.00      PROB  
ATOM   3985  O   LEU P 245      20.630  -0.171  20.835  0.00  0.00      PROB  
ATOM   3986  N   PHE P 246      21.550   0.804  19.100  0.00  0.00      PROB  
ATOM   3987  HN  PHE P 246      21.369   1.113  18.169  0.00  0.00      PROB  
ATOM   3988  CA  PHE P 246      22.686   1.348  19.847  0.00  0.00      PROB  
ATOM   3989  HA  PHE P 246      23.103   0.499  20.371  0.00  0.00      PROB  
ATOM   3990  CB  PHE P 246      23.728   1.730  18.828  0.00  0.00      PROB  
ATOM   3991  HB1 PHE P 246      23.422   2.524  18.115  0.00  0.00      PROB  
ATOM   3992  HB2 PHE P 246      24.114   0.868  18.243  0.00  0.00      PROB  
ATOM   3993  CG  PHE P 246      24.968   2.335  19.449  0.00  0.00      PROB  
ATOM   3994  CD1 PHE P 246      26.046   1.418  19.689  0.00  0.00      PROB  
ATOM   3995  HD1 PHE P 246      25.989   0.437  19.240  0.00  0.00      PROB  
ATOM   3996  CE1 PHE P 246      27.279   1.936  20.170  0.00  0.00      PROB  
ATOM   3997  HE1 PHE P 246      28.047   1.202  20.366  0.00  0.00      PROB  
ATOM   3998  CZ  PHE P 246      27.315   3.139  20.849  0.00  0.00      PROB  
ATOM   3999  HZ  PHE P 246      28.181   3.463  21.408  0.00  0.00      PROB  
ATOM   4000  CD2 PHE P 246      25.130   3.636  19.981  0.00  0.00      PROB  
ATOM   4001  HD2 PHE P 246      24.220   4.213  19.915  0.00  0.00      PROB  
ATOM   4002  CE2 PHE P 246      26.238   4.076  20.692  0.00  0.00      PROB  
ATOM   4003  HE2 PHE P 246      26.277   5.088  21.067  0.00  0.00      PROB  
ATOM   4004  C   PHE P 246      22.411   2.320  20.909  0.00  0.00      PROB  
ATOM   4005  O   PHE P 246      22.891   2.189  22.016  0.00  0.00      PROB  
ATOM   4006  N   LEU P 247      21.519   3.277  20.613  0.00  0.00      PROB  
ATOM   4007  HN  LEU P 247      21.043   3.285  19.737  0.00  0.00      PROB  
ATOM   4008  CA  LEU P 247      20.951   4.151  21.666  0.00  0.00      PROB  
ATOM   4009  HA  LEU P 247      21.739   4.654  22.206  0.00  0.00      PROB  
ATOM   4010  CB  LEU P 247      20.045   5.274  21.022  0.00  0.00      PROB  
ATOM   4011  HB1 LEU P 247      19.579   5.869  21.837  0.00  0.00      PROB  
ATOM   4012  HB2 LEU P 247      19.198   4.761  20.519  0.00  0.00      PROB  
ATOM   4013  CG  LEU P 247      20.833   6.236  20.120  0.00  0.00      PROB  
ATOM   4014  HG  LEU P 247      21.203   5.652  19.251  0.00  0.00      PROB  
ATOM   4015  CD1 LEU P 247      19.936   7.346  19.566  0.00  0.00      PROB  
ATOM   4016 HD11 LEU P 247      19.212   6.864  18.876  0.00  0.00      PROB  
ATOM   4017 HD12 LEU P 247      19.429   7.859  20.411  0.00  0.00      PROB  
ATOM   4018 HD13 LEU P 247      20.503   8.173  19.088  0.00  0.00      PROB  
ATOM   4019  CD2 LEU P 247      22.063   6.947  20.768  0.00  0.00      PROB  
ATOM   4020 HD21 LEU P 247      22.711   6.148  21.189  0.00  0.00      PROB  
ATOM   4021 HD22 LEU P 247      22.723   7.465  20.040  0.00  0.00      PROB  
ATOM   4022 HD23 LEU P 247      21.820   7.609  21.627  0.00  0.00      PROB  
ATOM   4023  C   LEU P 247      20.211   3.518  22.766  0.00  0.00      PROB  
ATOM   4024  O   LEU P 247      20.311   3.924  23.938  0.00  0.00      PROB  
ATOM   4025  N   LEU P 248      19.394   2.466  22.392  0.00  0.00      PROB  
ATOM   4026  HN  LEU P 248      19.346   2.192  21.435  0.00  0.00      PROB  
ATOM   4027  CA  LEU P 248      18.551   1.653  23.324  0.00  0.00      PROB  
ATOM   4028  HA  LEU P 248      18.071   2.308  24.036  0.00  0.00      PROB  
ATOM   4029  CB  LEU P 248      17.686   0.707  22.439  0.00  0.00      PROB  
ATOM   4030  HB1 LEU P 248      18.266  -0.053  21.872  0.00  0.00      PROB  
ATOM   4031  HB2 LEU P 248      17.239   1.416  21.710  0.00  0.00      PROB  
ATOM   4032  CG  LEU P 248      16.515  -0.004  23.270  0.00  0.00      PROB  
ATOM   4033  HG  LEU P 248      16.978  -0.444  24.178  0.00  0.00      PROB  
ATOM   4034  CD1 LEU P 248      15.423   1.030  23.645  0.00  0.00      PROB  
ATOM   4035 HD11 LEU P 248      15.771   1.846  24.314  0.00  0.00      PROB  
ATOM   4036 HD12 LEU P 248      14.947   1.229  22.662  0.00  0.00      PROB  
ATOM   4037 HD13 LEU P 248      14.649   0.513  24.252  0.00  0.00      PROB  
ATOM   4038  CD2 LEU P 248      15.904  -1.308  22.610  0.00  0.00      PROB  
ATOM   4039 HD21 LEU P 248      16.687  -2.092  22.526  0.00  0.00      PROB  
ATOM   4040 HD22 LEU P 248      14.993  -1.602  23.174  0.00  0.00      PROB  
ATOM   4041 HD23 LEU P 248      15.607  -1.056  21.570  0.00  0.00      PROB  
ATOM   4042  C   LEU P 248      19.370   0.801  24.220  0.00  0.00      PROB  
ATOM   4043  O   LEU P 248      19.135   0.818  25.435  0.00  0.00      PROB  
ATOM   4044  N   ASP P 249      20.315   0.020  23.572  0.00  0.00      PROB  
ATOM   4045  HN  ASP P 249      20.472   0.155  22.597  0.00  0.00      PROB  
ATOM   4046  CA  ASP P 249      21.283  -0.865  24.305  0.00  0.00      PROB  
ATOM   4047  HA  ASP P 249      21.846  -0.227  24.969  0.00  0.00      PROB  
ATOM   4048  CB  ASP P 249      20.622  -2.056  25.160  0.00  0.00      PROB  
ATOM   4049  HB1 ASP P 249      20.180  -2.821  24.486  0.00  0.00      PROB  
ATOM   4050  HB2 ASP P 249      19.766  -1.678  25.758  0.00  0.00      PROB  
ATOM   4051  CG  ASP P 249      21.436  -3.005  26.048  0.00  0.00      PROB  
ATOM   4052  OD1 ASP P 249      22.650  -2.820  26.220  0.00  0.00      PROB  
ATOM   4053  OD2 ASP P 249      20.844  -3.956  26.618  0.00  0.00      PROB  
ATOM   4054  C   ASP P 249      22.170  -1.558  23.260  0.00  0.00      PROB  
ATOM   4055  O   ASP P 249      21.750  -2.411  22.462  0.00  0.00      PROB  
ATOM   4056  N   VAL P 250      23.485  -1.219  23.332  0.00  0.00      PROB  
ATOM   4057  HN  VAL P 250      23.744  -0.689  24.135  0.00  0.00      PROB  
ATOM   4058  CA  VAL P 250      24.564  -1.551  22.403  0.00  0.00      PROB  
ATOM   4059  HA  VAL P 250      24.256  -1.012  21.519  0.00  0.00      PROB  
ATOM   4060  CB  VAL P 250      25.933  -1.022  22.886  0.00  0.00      PROB  
ATOM   4061  HB  VAL P 250      26.184  -1.520  23.846  0.00  0.00      PROB  
ATOM   4062  CG1 VAL P 250      27.025  -1.139  21.852  0.00  0.00      PROB  
ATOM   4063 HG11 VAL P 250      26.726  -0.567  20.948  0.00  0.00      PROB  
ATOM   4064 HG12 VAL P 250      27.994  -0.772  22.254  0.00  0.00      PROB  
ATOM   4065 HG13 VAL P 250      27.170  -2.180  21.490  0.00  0.00      PROB  
ATOM   4066  CG2 VAL P 250      25.767   0.488  23.039  0.00  0.00      PROB  
ATOM   4067 HG21 VAL P 250      25.313   0.645  24.041  0.00  0.00      PROB  
ATOM   4068 HG22 VAL P 250      26.741   1.022  23.016  0.00  0.00      PROB  
ATOM   4069 HG23 VAL P 250      25.063   0.861  22.265  0.00  0.00      PROB  
ATOM   4070  C   VAL P 250      24.745  -2.969  21.947  0.00  0.00      PROB  
ATOM   4071  O   VAL P 250      24.953  -3.264  20.756  0.00  0.00      PROB  
ATOM   4072  N   LYS P 251      24.583  -3.881  22.817  0.00  0.00      PROB  
ATOM   4073  HN  LYS P 251      24.236  -3.761  23.743  0.00  0.00      PROB  
ATOM   4074  CA  LYS P 251      24.656  -5.265  22.599  0.00  0.00      PROB  
ATOM   4075  HA  LYS P 251      25.628  -5.427  22.159  0.00  0.00      PROB  
ATOM   4076  CB  LYS P 251      24.660  -6.124  23.870  0.00  0.00      PROB  
ATOM   4077  HB1 LYS P 251      25.688  -6.161  24.290  0.00  0.00      PROB  
ATOM   4078  HB2 LYS P 251      24.487  -7.196  23.635  0.00  0.00      PROB  
ATOM   4079  CG  LYS P 251      23.736  -5.808  25.002  0.00  0.00      PROB  
ATOM   4080  HG1 LYS P 251      22.668  -5.675  24.727  0.00  0.00      PROB  
ATOM   4081  HG2 LYS P 251      23.891  -4.839  25.522  0.00  0.00      PROB  
ATOM   4082  CD  LYS P 251      23.929  -6.928  26.110  0.00  0.00      PROB  
ATOM   4083  HD1 LYS P 251      24.988  -6.936  26.446  0.00  0.00      PROB  
ATOM   4084  HD2 LYS P 251      23.655  -7.885  25.618  0.00  0.00      PROB  
ATOM   4085  CE  LYS P 251      23.163  -6.618  27.425  0.00  0.00      PROB  
ATOM   4086  HE1 LYS P 251      23.369  -5.666  27.961  0.00  0.00      PROB  
ATOM   4087  HE2 LYS P 251      23.353  -7.458  28.127  0.00  0.00      PROB  
ATOM   4088  NZ  LYS P 251      21.681  -6.691  27.255  0.00  0.00      PROB  
ATOM   4089  HZ1 LYS P 251      21.306  -6.947  28.191  0.00  0.00      PROB  
ATOM   4090  HZ2 LYS P 251      21.372  -5.761  26.908  0.00  0.00      PROB  
ATOM   4091  HZ3 LYS P 251      21.392  -7.500  26.668  0.00  0.00      PROB  
ATOM   4092  C   LYS P 251      23.632  -5.796  21.600  0.00  0.00      PROB  
ATOM   4093  O   LYS P 251      23.809  -6.703  20.834  0.00  0.00      PROB  
ATOM   4094  N   LEU P 252      22.365  -5.222  21.623  0.00  0.00      PROB  
ATOM   4095  HN  LEU P 252      22.206  -4.459  22.245  0.00  0.00      PROB  
ATOM   4096  CA  LEU P 252      21.188  -5.743  20.920  0.00  0.00      PROB  
ATOM   4097  HA  LEU P 252      21.193  -6.823  20.944  0.00  0.00      PROB  
ATOM   4098  CB  LEU P 252      19.890  -5.292  21.610  0.00  0.00      PROB  
ATOM   4099  HB1 LEU P 252      19.029  -5.725  21.056  0.00  0.00      PROB  
ATOM   4100  HB2 LEU P 252      19.844  -4.199  21.418  0.00  0.00      PROB  
ATOM   4101  CG  LEU P 252      19.680  -5.504  23.143  0.00  0.00      PROB  
ATOM   4102  HG  LEU P 252      20.572  -5.048  23.624  0.00  0.00      PROB  
ATOM   4103  CD1 LEU P 252      18.415  -4.750  23.635  0.00  0.00      PROB  
ATOM   4104 HD11 LEU P 252      18.573  -3.660  23.492  0.00  0.00      PROB  
ATOM   4105 HD12 LEU P 252      17.599  -5.006  22.926  0.00  0.00      PROB  
ATOM   4106 HD13 LEU P 252      18.136  -5.076  24.660  0.00  0.00      PROB  
ATOM   4107  CD2 LEU P 252      19.687  -6.967  23.518  0.00  0.00      PROB  
ATOM   4108 HD21 LEU P 252      19.597  -7.104  24.616  0.00  0.00      PROB  
ATOM   4109 HD22 LEU P 252      18.826  -7.451  23.009  0.00  0.00      PROB  
ATOM   4110 HD23 LEU P 252      20.625  -7.462  23.188  0.00  0.00      PROB  
ATOM   4111  C   LEU P 252      21.332  -5.336  19.409  0.00  0.00      PROB  
ATOM   4112  O   LEU P 252      20.882  -6.001  18.478  0.00  0.00      PROB  
ATOM   4113  N   ALA P 253      22.088  -4.274  19.185  0.00  0.00      PROB  
ATOM   4114  HN  ALA P 253      22.403  -3.732  19.960  0.00  0.00      PROB  
ATOM   4115  CA  ALA P 253      22.493  -3.854  17.842  0.00  0.00      PROB  
ATOM   4116  HA  ALA P 253      21.635  -3.549  17.262  0.00  0.00      PROB  
ATOM   4117  CB  ALA P 253      23.331  -2.594  17.929  0.00  0.00      PROB  
ATOM   4118  HB1 ALA P 253      22.686  -1.796  18.356  0.00  0.00      PROB  
ATOM   4119  HB2 ALA P 253      24.265  -2.644  18.529  0.00  0.00      PROB  
ATOM   4120  HB3 ALA P 253      23.533  -2.178  16.919  0.00  0.00      PROB  
ATOM   4121  C   ALA P 253      23.230  -4.979  17.141  0.00  0.00      PROB  
ATOM   4122  O   ALA P 253      22.959  -5.421  16.021  0.00  0.00      PROB  
ATOM   4123  N   PHE P 254      24.176  -5.544  17.934  0.00  0.00      PROB  
ATOM   4124  HN  PHE P 254      24.378  -5.100  18.804  0.00  0.00      PROB  
ATOM   4125  CA  PHE P 254      24.950  -6.670  17.444  0.00  0.00      PROB  
ATOM   4126  HA  PHE P 254      25.290  -6.490  16.435  0.00  0.00      PROB  
ATOM   4127  CB  PHE P 254      26.247  -6.932  18.292  0.00  0.00      PROB  
ATOM   4128  HB1 PHE P 254      26.820  -7.862  18.088  0.00  0.00      PROB  
ATOM   4129  HB2 PHE P 254      26.120  -6.904  19.395  0.00  0.00      PROB  
ATOM   4130  CG  PHE P 254      27.144  -5.759  17.909  0.00  0.00      PROB  
ATOM   4131  CD1 PHE P 254      27.335  -4.548  18.614  0.00  0.00      PROB  
ATOM   4132  HD1 PHE P 254      26.709  -4.338  19.469  0.00  0.00      PROB  
ATOM   4133  CE1 PHE P 254      28.250  -3.655  18.180  0.00  0.00      PROB  
ATOM   4134  HE1 PHE P 254      28.317  -2.806  18.844  0.00  0.00      PROB  
ATOM   4135  CZ  PHE P 254      28.892  -3.720  16.909  0.00  0.00      PROB  
ATOM   4136  HZ  PHE P 254      29.625  -2.979  16.627  0.00  0.00      PROB  
ATOM   4137  CD2 PHE P 254      27.835  -5.943  16.744  0.00  0.00      PROB  
ATOM   4138  HD2 PHE P 254      27.559  -6.789  16.131  0.00  0.00      PROB  
ATOM   4139  CE2 PHE P 254      28.724  -4.907  16.218  0.00  0.00      PROB  
ATOM   4140  HE2 PHE P 254      29.212  -5.056  15.266  0.00  0.00      PROB  
ATOM   4141  C   PHE P 254      24.199  -7.991  17.451  0.00  0.00      PROB  
ATOM   4142  O   PHE P 254      24.465  -8.882  16.690  0.00  0.00      PROB  
ATOM   4143  N   VAL P 255      23.224  -8.215  18.407  0.00  0.00      PROB  
ATOM   4144  HN  VAL P 255      23.017  -7.474  19.042  0.00  0.00      PROB  
ATOM   4145  CA  VAL P 255      22.349  -9.438  18.269  0.00  0.00      PROB  
ATOM   4146  HA  VAL P 255      22.840 -10.355  18.558  0.00  0.00      PROB  
ATOM   4147  CB  VAL P 255      21.209  -9.494  19.333  0.00  0.00      PROB  
ATOM   4148  HB  VAL P 255      20.762  -8.478  19.276  0.00  0.00      PROB  
ATOM   4149  CG1 VAL P 255      20.175 -10.648  19.086  0.00  0.00      PROB  
ATOM   4150 HG11 VAL P 255      19.445 -10.682  19.923  0.00  0.00      PROB  
ATOM   4151 HG12 VAL P 255      19.515 -10.388  18.231  0.00  0.00      PROB  
ATOM   4152 HG13 VAL P 255      20.604 -11.642  18.834  0.00  0.00      PROB  
ATOM   4153  CG2 VAL P 255      21.776  -9.755  20.731  0.00  0.00      PROB  
ATOM   4154 HG21 VAL P 255      22.654  -9.085  20.856  0.00  0.00      PROB  
ATOM   4155 HG22 VAL P 255      21.048  -9.529  21.539  0.00  0.00      PROB  
ATOM   4156 HG23 VAL P 255      22.141 -10.762  21.025  0.00  0.00      PROB  
ATOM   4157  C   VAL P 255      21.651  -9.547  16.987  0.00  0.00      PROB  
ATOM   4158  O   VAL P 255      21.724 -10.582  16.280  0.00  0.00      PROB  
ATOM   4159  N   ALA P 256      21.025  -8.404  16.538  0.00  0.00      PROB  
ATOM   4160  HN  ALA P 256      21.197  -7.613  17.121  0.00  0.00      PROB  
ATOM   4161  CA  ALA P 256      20.463  -8.146  15.231  0.00  0.00      PROB  
ATOM   4162  HA  ALA P 256      19.688  -8.897  15.203  0.00  0.00      PROB  
ATOM   4163  CB  ALA P 256      19.913  -6.725  15.181  0.00  0.00      PROB  
ATOM   4164  HB1 ALA P 256      19.279  -6.623  16.088  0.00  0.00      PROB  
ATOM   4165  HB2 ALA P 256      20.644  -5.894  15.273  0.00  0.00      PROB  
ATOM   4166  HB3 ALA P 256      19.327  -6.595  14.246  0.00  0.00      PROB  
ATOM   4167  C   ALA P 256      21.429  -8.396  14.148  0.00  0.00      PROB  
ATOM   4168  O   ALA P 256      21.184  -9.182  13.228  0.00  0.00      PROB  
ATOM   4169  N   LEU P 257      22.607  -7.832  14.245  0.00  0.00      PROB  
ATOM   4170  HN  LEU P 257      22.641  -7.171  14.990  0.00  0.00      PROB  
ATOM   4171  CA  LEU P 257      23.669  -7.761  13.264  0.00  0.00      PROB  
ATOM   4172  HA  LEU P 257      23.166  -7.642  12.316  0.00  0.00      PROB  
ATOM   4173  CB  LEU P 257      24.738  -6.661  13.620  0.00  0.00      PROB  
ATOM   4174  HB1 LEU P 257      25.356  -7.045  14.460  0.00  0.00      PROB  
ATOM   4175  HB2 LEU P 257      24.222  -5.721  13.910  0.00  0.00      PROB  
ATOM   4176  CG  LEU P 257      25.807  -6.296  12.519  0.00  0.00      PROB  
ATOM   4177  HG  LEU P 257      26.357  -7.191  12.156  0.00  0.00      PROB  
ATOM   4178  CD1 LEU P 257      25.132  -5.659  11.276  0.00  0.00      PROB  
ATOM   4179 HD11 LEU P 257      24.664  -4.741  11.691  0.00  0.00      PROB  
ATOM   4180 HD12 LEU P 257      25.877  -5.338  10.517  0.00  0.00      PROB  
ATOM   4181 HD13 LEU P 257      24.412  -6.410  10.889  0.00  0.00      PROB  
ATOM   4182  CD2 LEU P 257      26.774  -5.223  13.030  0.00  0.00      PROB  
ATOM   4183 HD21 LEU P 257      26.290  -4.289  13.388  0.00  0.00      PROB  
ATOM   4184 HD22 LEU P 257      27.369  -5.651  13.865  0.00  0.00      PROB  
ATOM   4185 HD23 LEU P 257      27.473  -4.803  12.276  0.00  0.00      PROB  
ATOM   4186  C   LEU P 257      24.275  -9.115  13.081  0.00  0.00      PROB  
ATOM   4187  O   LEU P 257      24.720  -9.508  11.990  0.00  0.00      PROB  
ATOM   4188  N   ALA P 258      24.180 -10.041  14.100  0.00  0.00      PROB  
ATOM   4189  HN  ALA P 258      23.890  -9.718  14.997  0.00  0.00      PROB  
ATOM   4190  CA  ALA P 258      24.588 -11.424  13.971  0.00  0.00      PROB  
ATOM   4191  HA  ALA P 258      25.485 -11.437  13.369  0.00  0.00      PROB  
ATOM   4192  CB  ALA P 258      24.749 -12.009  15.337  0.00  0.00      PROB  
ATOM   4193  HB1 ALA P 258      25.181 -13.032  15.334  0.00  0.00      PROB  
ATOM   4194  HB2 ALA P 258      25.403 -11.327  15.922  0.00  0.00      PROB  
ATOM   4195  HB3 ALA P 258      23.779 -11.953  15.876  0.00  0.00      PROB  
ATOM   4196  C   ALA P 258      23.627 -12.396  13.222  0.00  0.00      PROB  
ATOM   4197  O   ALA P 258      23.808 -13.562  12.901  0.00  0.00      PROB  
ATOM   4198  N   ILE P 259      22.424 -11.838  12.867  0.00  0.00      PROB  
ATOM   4199  HN  ILE P 259      22.174 -10.924  13.177  0.00  0.00      PROB  
ATOM   4200  CA  ILE P 259      21.474 -12.495  12.074  0.00  0.00      PROB  
ATOM   4201  HA  ILE P 259      21.669 -13.556  12.025  0.00  0.00      PROB  
ATOM   4202  CB  ILE P 259      20.041 -12.166  12.629  0.00  0.00      PROB  
ATOM   4203  HB  ILE P 259      19.912 -11.064  12.575  0.00  0.00      PROB  
ATOM   4204  CG2 ILE P 259      18.927 -12.885  11.785  0.00  0.00      PROB  
ATOM   4205 HG21 ILE P 259      19.179 -13.966  11.752  0.00  0.00      PROB  
ATOM   4206 HG22 ILE P 259      17.908 -12.901  12.228  0.00  0.00      PROB  
ATOM   4207 HG23 ILE P 259      18.827 -12.580  10.721  0.00  0.00      PROB  
ATOM   4208  CG1 ILE P 259      19.832 -12.647  14.111  0.00  0.00      PROB  
ATOM   4209 HG11 ILE P 259      18.780 -12.580  14.464  0.00  0.00      PROB  
ATOM   4210 HG12 ILE P 259      20.411 -11.918  14.717  0.00  0.00      PROB  
ATOM   4211  CD  ILE P 259      20.353 -14.124  14.526  0.00  0.00      PROB  
ATOM   4212  HD1 ILE P 259      19.676 -14.821  13.986  0.00  0.00      PROB  
ATOM   4213  HD2 ILE P 259      21.419 -14.212  14.229  0.00  0.00      PROB  
ATOM   4214  HD3 ILE P 259      20.311 -14.336  15.616  0.00  0.00      PROB  
ATOM   4215  C   ILE P 259      21.524 -12.012  10.595  0.00  0.00      PROB  
ATOM   4216  O   ILE P 259      21.125 -12.689   9.580  0.00  0.00      PROB  
ATOM   4217  N   VAL P 260      22.200 -10.839  10.405  0.00  0.00      PROB  
ATOM   4218  HN  VAL P 260      22.600 -10.359  11.182  0.00  0.00      PROB  
ATOM   4219  CA  VAL P 260      22.367 -10.182   9.164  0.00  0.00      PROB  
ATOM   4220  HA  VAL P 260      21.386 -10.055   8.730  0.00  0.00      PROB  
ATOM   4221  CB  VAL P 260      22.856  -8.817   9.303  0.00  0.00      PROB  
ATOM   4222  HB  VAL P 260      23.778  -8.836   9.922  0.00  0.00      PROB  
ATOM   4223  CG1 VAL P 260      23.300  -8.098   7.995  0.00  0.00      PROB  
ATOM   4224 HG11 VAL P 260      23.259  -7.020   8.259  0.00  0.00      PROB  
ATOM   4225 HG12 VAL P 260      24.312  -8.345   7.607  0.00  0.00      PROB  
ATOM   4226 HG13 VAL P 260      22.594  -8.261   7.153  0.00  0.00      PROB  
ATOM   4227  CG2 VAL P 260      21.678  -8.052   9.939  0.00  0.00      PROB  
ATOM   4228 HG21 VAL P 260      21.439  -8.356  10.981  0.00  0.00      PROB  
ATOM   4229 HG22 VAL P 260      21.944  -6.979  10.040  0.00  0.00      PROB  
ATOM   4230 HG23 VAL P 260      20.780  -7.957   9.292  0.00  0.00      PROB  
ATOM   4231  C   VAL P 260      23.111 -10.985   8.037  0.00  0.00      PROB  
ATOM   4232  O   VAL P 260      22.642 -10.962   6.931  0.00  0.00      PROB  
ATOM   4233  N   PRO P 261      24.170 -11.762   8.423  0.00  0.00      PROB  
ATOM   4234  CD  PRO P 261      25.117 -11.474   9.543  0.00  0.00      PROB  
ATOM   4235  HD1 PRO P 261      25.134 -10.429   9.921  0.00  0.00      PROB  
ATOM   4236  HD2 PRO P 261      24.958 -12.101  10.446  0.00  0.00      PROB  
ATOM   4237  CA  PRO P 261      24.764 -12.517   7.380  0.00  0.00      PROB  
ATOM   4238  HA  PRO P 261      25.063 -11.820   6.611  0.00  0.00      PROB  
ATOM   4239  CB  PRO P 261      25.961 -13.165   8.068  0.00  0.00      PROB  
ATOM   4240  HB1 PRO P 261      26.740 -13.558   7.380  0.00  0.00      PROB  
ATOM   4241  HB2 PRO P 261      25.648 -13.959   8.779  0.00  0.00      PROB  
ATOM   4242  CG  PRO P 261      26.438 -11.918   8.898  0.00  0.00      PROB  
ATOM   4243  HG1 PRO P 261      26.781 -11.083   8.251  0.00  0.00      PROB  
ATOM   4244  HG2 PRO P 261      27.239 -12.002   9.664  0.00  0.00      PROB  
ATOM   4245  C   PRO P 261      23.914 -13.605   6.781  0.00  0.00      PROB  
ATOM   4246  O   PRO P 261      24.025 -13.904   5.585  0.00  0.00      PROB  
ATOM   4247  N   ILE P 262      23.049 -14.225   7.627  0.00  0.00      PROB  
ATOM   4248  HN  ILE P 262      23.050 -14.032   8.606  0.00  0.00      PROB  
ATOM   4249  CA  ILE P 262      22.099 -15.286   7.171  0.00  0.00      PROB  
ATOM   4250  HA  ILE P 262      22.710 -16.025   6.675  0.00  0.00      PROB  
ATOM   4251  CB  ILE P 262      21.412 -15.952   8.350  0.00  0.00      PROB  
ATOM   4252  HB  ILE P 262      21.043 -15.138   9.010  0.00  0.00      PROB  
ATOM   4253  CG2 ILE P 262      20.295 -17.012   7.936  0.00  0.00      PROB  
ATOM   4254 HG21 ILE P 262      19.905 -17.414   8.895  0.00  0.00      PROB  
ATOM   4255 HG22 ILE P 262      19.481 -16.541   7.345  0.00  0.00      PROB  
ATOM   4256 HG23 ILE P 262      20.835 -17.791   7.357  0.00  0.00      PROB  
ATOM   4257  CG1 ILE P 262      22.414 -16.674   9.363  0.00  0.00      PROB  
ATOM   4258 HG11 ILE P 262      22.150 -17.751   9.427  0.00  0.00      PROB  
ATOM   4259 HG12 ILE P 262      23.399 -16.692   8.849  0.00  0.00      PROB  
ATOM   4260  CD  ILE P 262      22.686 -16.049  10.737  0.00  0.00      PROB  
ATOM   4261  HD1 ILE P 262      21.744 -16.008  11.325  0.00  0.00      PROB  
ATOM   4262  HD2 ILE P 262      23.329 -16.766  11.292  0.00  0.00      PROB  
ATOM   4263  HD3 ILE P 262      23.021 -14.990  10.701  0.00  0.00      PROB  
ATOM   4264  C   ILE P 262      21.071 -14.709   6.341  0.00  0.00      PROB  
ATOM   4265  O   ILE P 262      20.617 -15.377   5.395  0.00  0.00      PROB  
ATOM   4266  N   ILE P 263      20.569 -13.432   6.593  0.00  0.00      PROB  
ATOM   4267  HN  ILE P 263      20.860 -12.980   7.433  0.00  0.00      PROB  
ATOM   4268  CA  ILE P 263      19.668 -12.718   5.680  0.00  0.00      PROB  
ATOM   4269  HA  ILE P 263      18.886 -13.432   5.472  0.00  0.00      PROB  
ATOM   4270  CB  ILE P 263      19.054 -11.434   6.198  0.00  0.00      PROB  
ATOM   4271  HB  ILE P 263      19.785 -10.672   6.542  0.00  0.00      PROB  
ATOM   4272  CG2 ILE P 263      18.241 -10.763   5.056  0.00  0.00      PROB  
ATOM   4273 HG21 ILE P 263      18.929 -10.194   4.394  0.00  0.00      PROB  
ATOM   4274 HG22 ILE P 263      17.621 -11.450   4.440  0.00  0.00      PROB  
ATOM   4275 HG23 ILE P 263      17.559 -10.014   5.512  0.00  0.00      PROB  
ATOM   4276  CG1 ILE P 263      18.168 -11.732   7.482  0.00  0.00      PROB  
ATOM   4277 HG11 ILE P 263      17.904 -10.820   8.059  0.00  0.00      PROB  
ATOM   4278 HG12 ILE P 263      18.734 -12.332   8.226  0.00  0.00      PROB  
ATOM   4279  CD  ILE P 263      16.916 -12.424   7.106  0.00  0.00      PROB  
ATOM   4280  HD1 ILE P 263      16.122 -11.716   6.784  0.00  0.00      PROB  
ATOM   4281  HD2 ILE P 263      17.062 -13.102   6.239  0.00  0.00      PROB  
ATOM   4282  HD3 ILE P 263      16.531 -13.072   7.922  0.00  0.00      PROB  
ATOM   4283  C   ILE P 263      20.372 -12.459   4.330  0.00  0.00      PROB  
ATOM   4284  O   ILE P 263      19.875 -12.891   3.296  0.00  0.00      PROB  
ATOM   4285  N   TRP P 264      21.656 -11.944   4.394  0.00  0.00      PROB  
ATOM   4286  HN  TRP P 264      21.990 -11.627   5.278  0.00  0.00      PROB  
ATOM   4287  CA  TRP P 264      22.417 -11.597   3.179  0.00  0.00      PROB  
ATOM   4288  HA  TRP P 264      21.806 -10.982   2.535  0.00  0.00      PROB  
ATOM   4289  CB  TRP P 264      23.815 -10.969   3.586  0.00  0.00      PROB  
ATOM   4290  HB1 TRP P 264      24.423 -11.738   4.110  0.00  0.00      PROB  
ATOM   4291  HB2 TRP P 264      23.537 -10.200   4.339  0.00  0.00      PROB  
ATOM   4292  CG  TRP P 264      24.669 -10.454   2.501  0.00  0.00      PROB  
ATOM   4293  CD1 TRP P 264      24.634  -9.207   1.945  0.00  0.00      PROB  
ATOM   4294  HD1 TRP P 264      24.104  -8.372   2.377  0.00  0.00      PROB  
ATOM   4295  NE1 TRP P 264      25.393  -9.199   0.823  0.00  0.00      PROB  
ATOM   4296  HE1 TRP P 264      25.553  -8.461   0.204  0.00  0.00      PROB  
ATOM   4297  CE2 TRP P 264      26.007 -10.406   0.563  0.00  0.00      PROB  
ATOM   4298  CD2 TRP P 264      25.618 -11.215   1.635  0.00  0.00      PROB  
ATOM   4299  CE3 TRP P 264      26.152 -12.500   1.657  0.00  0.00      PROB  
ATOM   4300  HE3 TRP P 264      25.879 -13.175   2.455  0.00  0.00      PROB  
ATOM   4301  CZ3 TRP P 264      27.011 -12.919   0.620  0.00  0.00      PROB  
ATOM   4302  HZ3 TRP P 264      27.474 -13.892   0.541  0.00  0.00      PROB  
ATOM   4303  CZ2 TRP P 264      26.872 -10.794  -0.467  0.00  0.00      PROB  
ATOM   4304  HZ2 TRP P 264      27.157 -10.046  -1.191  0.00  0.00      PROB  
ATOM   4305  CH2 TRP P 264      27.406 -12.027  -0.412  0.00  0.00      PROB  
ATOM   4306  HH2 TRP P 264      28.131 -12.420  -1.109  0.00  0.00      PROB  
ATOM   4307  C   TRP P 264      22.649 -12.805   2.211  0.00  0.00      PROB  
ATOM   4308  O   TRP P 264      22.373 -12.743   1.019  0.00  0.00      PROB  
ATOM   4309  N   LEU P 265      23.085 -13.961   2.791  0.00  0.00      PROB  
ATOM   4310  HN  LEU P 265      23.343 -13.936   3.753  0.00  0.00      PROB  
ATOM   4311  CA  LEU P 265      23.281 -15.167   1.958  0.00  0.00      PROB  
ATOM   4312  HA  LEU P 265      24.046 -15.040   1.207  0.00  0.00      PROB  
ATOM   4313  CB  LEU P 265      23.764 -16.393   2.797  0.00  0.00      PROB  
ATOM   4314  HB1 LEU P 265      23.748 -17.340   2.216  0.00  0.00      PROB  
ATOM   4315  HB2 LEU P 265      23.015 -16.487   3.611  0.00  0.00      PROB  
ATOM   4316  CG  LEU P 265      25.166 -16.341   3.382  0.00  0.00      PROB  
ATOM   4317  HG  LEU P 265      25.405 -15.339   3.799  0.00  0.00      PROB  
ATOM   4318  CD1 LEU P 265      25.152 -17.420   4.538  0.00  0.00      PROB  
ATOM   4319 HD11 LEU P 265      24.709 -18.402   4.268  0.00  0.00      PROB  
ATOM   4320 HD12 LEU P 265      26.164 -17.687   4.910  0.00  0.00      PROB  
ATOM   4321 HD13 LEU P 265      24.540 -17.015   5.372  0.00  0.00      PROB  
ATOM   4322  CD2 LEU P 265      26.208 -16.700   2.357  0.00  0.00      PROB  
ATOM   4323 HD21 LEU P 265      26.221 -15.866   1.623  0.00  0.00      PROB  
ATOM   4324 HD22 LEU P 265      27.153 -16.912   2.901  0.00  0.00      PROB  
ATOM   4325 HD23 LEU P 265      25.921 -17.592   1.761  0.00  0.00      PROB  
ATOM   4326  C   LEU P 265      21.995 -15.750   1.313  0.00  0.00      PROB  
ATOM   4327  O   LEU P 265      21.920 -16.108   0.168  0.00  0.00      PROB  
ATOM   4328  N   TRP P 266      20.883 -15.897   2.106  0.00  0.00      PROB  
ATOM   4329  HN  TRP P 266      20.998 -15.767   3.088  0.00  0.00      PROB  
ATOM   4330  CA  TRP P 266      19.645 -16.254   1.637  0.00  0.00      PROB  
ATOM   4331  HA  TRP P 266      19.731 -17.218   1.159  0.00  0.00      PROB  
ATOM   4332  CB  TRP P 266      18.668 -16.445   2.857  0.00  0.00      PROB  
ATOM   4333  HB1 TRP P 266      18.763 -15.688   3.665  0.00  0.00      PROB  
ATOM   4334  HB2 TRP P 266      18.896 -17.401   3.375  0.00  0.00      PROB  
ATOM   4335  CG  TRP P 266      17.160 -16.530   2.470  0.00  0.00      PROB  
ATOM   4336  CD1 TRP P 266      16.534 -17.668   2.114  0.00  0.00      PROB  
ATOM   4337  HD1 TRP P 266      16.966 -18.655   2.042  0.00  0.00      PROB  
ATOM   4338  NE1 TRP P 266      15.274 -17.289   1.588  0.00  0.00      PROB  
ATOM   4339  HE1 TRP P 266      14.684 -17.960   1.193  0.00  0.00      PROB  
ATOM   4340  CE2 TRP P 266      15.033 -15.955   1.727  0.00  0.00      PROB  
ATOM   4341  CD2 TRP P 266      16.236 -15.432   2.337  0.00  0.00      PROB  
ATOM   4342  CE3 TRP P 266      16.277 -14.025   2.616  0.00  0.00      PROB  
ATOM   4343  HE3 TRP P 266      17.262 -13.672   2.884  0.00  0.00      PROB  
ATOM   4344  CZ3 TRP P 266      15.168 -13.229   2.331  0.00  0.00      PROB  
ATOM   4345  HZ3 TRP P 266      15.253 -12.181   2.578  0.00  0.00      PROB  
ATOM   4346  CZ2 TRP P 266      13.909 -15.152   1.520  0.00  0.00      PROB  
ATOM   4347  HZ2 TRP P 266      13.081 -15.548   0.951  0.00  0.00      PROB  
ATOM   4348  CH2 TRP P 266      13.978 -13.803   1.862  0.00  0.00      PROB  
ATOM   4349  HH2 TRP P 266      13.156 -13.133   1.658  0.00  0.00      PROB  
ATOM   4350  C   TRP P 266      19.128 -15.307   0.541  0.00  0.00      PROB  
ATOM   4351  O   TRP P 266      18.601 -15.671  -0.494  0.00  0.00      PROB  
ATOM   4352  N   SER P 267      19.377 -14.026   0.706  0.00  0.00      PROB  
ATOM   4353  HN  SER P 267      19.847 -13.824   1.561  0.00  0.00      PROB  
ATOM   4354  CA  SER P 267      19.020 -12.914  -0.193  0.00  0.00      PROB  
ATOM   4355  HA  SER P 267      17.951 -12.891  -0.345  0.00  0.00      PROB  
ATOM   4356  CB  SER P 267      19.419 -11.573   0.393  0.00  0.00      PROB  
ATOM   4357  HB1 SER P 267      19.067 -10.823  -0.348  0.00  0.00      PROB  
ATOM   4358  HB2 SER P 267      20.503 -11.530   0.633  0.00  0.00      PROB  
ATOM   4359  OG  SER P 267      18.674 -11.322   1.568  0.00  0.00      PROB  
ATOM   4360  HG1 SER P 267      19.001 -11.966   2.201  0.00  0.00      PROB  
ATOM   4361  C   SER P 267      19.703 -13.043  -1.524  0.00  0.00      PROB  
ATOM   4362  O   SER P 267      19.153 -12.877  -2.580  0.00  0.00      PROB  
ATOM   4363  N   VAL P 268      21.068 -13.382  -1.518  0.00  0.00      PROB  
ATOM   4364  HN  VAL P 268      21.646 -13.305  -0.709  0.00  0.00      PROB  
ATOM   4365  CA  VAL P 268      21.786 -13.532  -2.799  0.00  0.00      PROB  
ATOM   4366  HA  VAL P 268      21.374 -12.889  -3.563  0.00  0.00      PROB  
ATOM   4367  CB  VAL P 268      23.333 -13.351  -2.692  0.00  0.00      PROB  
ATOM   4368  HB  VAL P 268      23.814 -13.533  -3.677  0.00  0.00      PROB  
ATOM   4369  CG1 VAL P 268      23.683 -11.936  -2.250  0.00  0.00      PROB  
ATOM   4370 HG11 VAL P 268      23.412 -11.200  -3.037  0.00  0.00      PROB  
ATOM   4371 HG12 VAL P 268      23.189 -11.610  -1.310  0.00  0.00      PROB  
ATOM   4372 HG13 VAL P 268      24.756 -11.816  -1.988  0.00  0.00      PROB  
ATOM   4373  CG2 VAL P 268      24.001 -14.372  -1.681  0.00  0.00      PROB  
ATOM   4374 HG21 VAL P 268      25.067 -14.145  -1.465  0.00  0.00      PROB  
ATOM   4375 HG22 VAL P 268      23.539 -14.253  -0.678  0.00  0.00      PROB  
ATOM   4376 HG23 VAL P 268      23.857 -15.426  -2.002  0.00  0.00      PROB  
ATOM   4377  C   VAL P 268      21.426 -14.775  -3.439  0.00  0.00      PROB  
ATOM   4378  O   VAL P 268      21.314 -14.806  -4.682  0.00  0.00      PROB  
ATOM   4379  N   ILE P 269      21.113 -15.854  -2.718  0.00  0.00      PROB  
ATOM   4380  HN  ILE P 269      21.237 -15.985  -1.737  0.00  0.00      PROB  
ATOM   4381  CA  ILE P 269      20.876 -17.181  -3.322  0.00  0.00      PROB  
ATOM   4382  HA  ILE P 269      21.617 -17.352  -4.088  0.00  0.00      PROB  
ATOM   4383  CB  ILE P 269      21.054 -18.290  -2.383  0.00  0.00      PROB  
ATOM   4384  HB  ILE P 269      20.495 -17.960  -1.481  0.00  0.00      PROB  
ATOM   4385  CG2 ILE P 269      20.497 -19.669  -2.960  0.00  0.00      PROB  
ATOM   4386 HG21 ILE P 269      21.067 -19.897  -3.886  0.00  0.00      PROB  
ATOM   4387 HG22 ILE P 269      20.583 -20.497  -2.224  0.00  0.00      PROB  
ATOM   4388 HG23 ILE P 269      19.406 -19.623  -3.162  0.00  0.00      PROB  
ATOM   4389  CG1 ILE P 269      22.559 -18.406  -1.956  0.00  0.00      PROB  
ATOM   4390 HG11 ILE P 269      22.819 -17.357  -1.699  0.00  0.00      PROB  
ATOM   4391 HG12 ILE P 269      23.183 -18.579  -2.859  0.00  0.00      PROB  
ATOM   4392  CD  ILE P 269      22.722 -19.314  -0.839  0.00  0.00      PROB  
ATOM   4393  HD1 ILE P 269      22.489 -20.387  -1.011  0.00  0.00      PROB  
ATOM   4394  HD2 ILE P 269      23.720 -19.206  -0.363  0.00  0.00      PROB  
ATOM   4395  HD3 ILE P 269      22.096 -18.966   0.010  0.00  0.00      PROB  
ATOM   4396  C   ILE P 269      19.514 -17.116  -4.049  0.00  0.00      PROB  
ATOM   4397  O   ILE P 269      19.233 -17.598  -5.154  0.00  0.00      PROB  
ATOM   4398  N   TYR P 270      18.569 -16.505  -3.420  0.00  0.00      PROB  
ATOM   4399  HN  TYR P 270      18.739 -16.279  -2.464  0.00  0.00      PROB  
ATOM   4400  CA  TYR P 270      17.237 -16.160  -4.032  0.00  0.00      PROB  
ATOM   4401  HA  TYR P 270      16.760 -17.040  -4.438  0.00  0.00      PROB  
ATOM   4402  CB  TYR P 270      16.388 -15.501  -2.923  0.00  0.00      PROB  
ATOM   4403  HB1 TYR P 270      16.804 -14.488  -2.736  0.00  0.00      PROB  
ATOM   4404  HB2 TYR P 270      16.519 -16.134  -2.019  0.00  0.00      PROB  
ATOM   4405  CG  TYR P 270      14.919 -15.384  -3.197  0.00  0.00      PROB  
ATOM   4406  CD1 TYR P 270      14.140 -14.816  -2.145  0.00  0.00      PROB  
ATOM   4407  HD1 TYR P 270      14.582 -14.384  -1.260  0.00  0.00      PROB  
ATOM   4408  CE1 TYR P 270      12.771 -14.674  -2.209  0.00  0.00      PROB  
ATOM   4409  HE1 TYR P 270      12.102 -14.232  -1.486  0.00  0.00      PROB  
ATOM   4410  CZ  TYR P 270      12.078 -15.261  -3.263  0.00  0.00      PROB  
ATOM   4411  OH  TYR P 270      10.667 -15.099  -3.248  0.00  0.00      PROB  
ATOM   4412  HH  TYR P 270      10.433 -15.366  -4.140  0.00  0.00      PROB  
ATOM   4413  CD2 TYR P 270      14.123 -16.056  -4.242  0.00  0.00      PROB  
ATOM   4414  HD2 TYR P 270      14.623 -16.475  -5.102  0.00  0.00      PROB  
ATOM   4415  CE2 TYR P 270      12.697 -15.917  -4.338  0.00  0.00      PROB  
ATOM   4416  HE2 TYR P 270      12.112 -16.298  -5.162  0.00  0.00      PROB  
ATOM   4417  C   TYR P 270      17.337 -15.261  -5.277  0.00  0.00      PROB  
ATOM   4418  O   TYR P 270      16.734 -15.523  -6.343  0.00  0.00      PROB  
ATOM   4419  N   ARG P 271      18.223 -14.220  -5.276  0.00  0.00      PROB  
ATOM   4420  HN  ARG P 271      18.827 -14.060  -4.499  0.00  0.00      PROB  
ATOM   4421  CA  ARG P 271      18.427 -13.422  -6.494  0.00  0.00      PROB  
ATOM   4422  HA  ARG P 271      17.486 -13.028  -6.850  0.00  0.00      PROB  
ATOM   4423  CB  ARG P 271      19.409 -12.261  -6.036  0.00  0.00      PROB  
ATOM   4424  HB1 ARG P 271      19.968 -12.675  -5.169  0.00  0.00      PROB  
ATOM   4425  HB2 ARG P 271      18.723 -11.573  -5.496  0.00  0.00      PROB  
ATOM   4426  CG  ARG P 271      20.493 -11.633  -7.084  0.00  0.00      PROB  
ATOM   4427  HG1 ARG P 271      21.059 -12.508  -7.468  0.00  0.00      PROB  
ATOM   4428  HG2 ARG P 271      21.225 -11.000  -6.537  0.00  0.00      PROB  
ATOM   4429  CD  ARG P 271      19.844 -10.812  -8.180  0.00  0.00      PROB  
ATOM   4430  HD1 ARG P 271      19.463  -9.869  -7.733  0.00  0.00      PROB  
ATOM   4431  HD2 ARG P 271      18.953 -11.336  -8.586  0.00  0.00      PROB  
ATOM   4432  NE  ARG P 271      20.903 -10.608  -9.167  0.00  0.00      PROB  
ATOM   4433  HE  ARG P 271      21.654 -11.259  -9.052  0.00  0.00      PROB  
ATOM   4434  CZ  ARG P 271      21.149  -9.775 -10.152  0.00  0.00      PROB  
ATOM   4435  NH1 ARG P 271      20.232  -8.877 -10.448  0.00  0.00      PROB  
ATOM   4436 HH11 ARG P 271      19.424  -8.644  -9.908  0.00  0.00      PROB  
ATOM   4437 HH12 ARG P 271      20.415  -8.395 -11.305  0.00  0.00      PROB  
ATOM   4438  NH2 ARG P 271      22.206  -9.864 -10.908  0.00  0.00      PROB  
ATOM   4439 HH21 ARG P 271      22.813 -10.658 -10.869  0.00  0.00      PROB  
ATOM   4440 HH22 ARG P 271      22.240  -9.199 -11.654  0.00  0.00      PROB  
ATOM   4441  C   ARG P 271      18.968 -14.214  -7.725  0.00  0.00      PROB  
ATOM   4442  O   ARG P 271      18.414 -14.012  -8.828  0.00  0.00      PROB  
ATOM   4443  N   ARG P 272      20.017 -15.145  -7.587  0.00  0.00      PROB  
ATOM   4444  HN  ARG P 272      20.543 -15.306  -6.755  0.00  0.00      PROB  
ATOM   4445  CA  ARG P 272      20.428 -16.219  -8.607  0.00  0.00      PROB  
ATOM   4446  HA  ARG P 272      21.002 -15.747  -9.390  0.00  0.00      PROB  
ATOM   4447  CB  ARG P 272      21.168 -17.379  -7.964  0.00  0.00      PROB  
ATOM   4448  HB1 ARG P 272      21.445 -18.011  -8.834  0.00  0.00      PROB  
ATOM   4449  HB2 ARG P 272      20.570 -18.056  -7.318  0.00  0.00      PROB  
ATOM   4450  CG  ARG P 272      22.407 -16.923  -7.154  0.00  0.00      PROB  
ATOM   4451  HG1 ARG P 272      22.903 -17.778  -6.647  0.00  0.00      PROB  
ATOM   4452  HG2 ARG P 272      22.048 -16.264  -6.335  0.00  0.00      PROB  
ATOM   4453  CD  ARG P 272      23.432 -16.112  -7.951  0.00  0.00      PROB  
ATOM   4454  HD1 ARG P 272      24.223 -15.734  -7.268  0.00  0.00      PROB  
ATOM   4455  HD2 ARG P 272      23.081 -15.197  -8.474  0.00  0.00      PROB  
ATOM   4456  NE  ARG P 272      23.978 -17.065  -8.930  0.00  0.00      PROB  
ATOM   4457  HE  ARG P 272      23.504 -17.917  -9.152  0.00  0.00      PROB  
ATOM   4458  CZ  ARG P 272      25.212 -17.071  -9.352  0.00  0.00      PROB  
ATOM   4459  NH1 ARG P 272      26.022 -16.027  -9.360  0.00  0.00      PROB  
ATOM   4460 HH11 ARG P 272      25.551 -15.146  -9.346  0.00  0.00      PROB  
ATOM   4461 HH12 ARG P 272      26.868 -16.190  -9.867  0.00  0.00      PROB  
ATOM   4462  NH2 ARG P 272      25.707 -18.215  -9.736  0.00  0.00      PROB  
ATOM   4463 HH21 ARG P 272      25.266 -19.089  -9.531  0.00  0.00      PROB  
ATOM   4464 HH22 ARG P 272      26.706 -18.252  -9.762  0.00  0.00      PROB  
ATOM   4465  C   ARG P 272      19.240 -16.859  -9.345  0.00  0.00      PROB  
ATOM   4466  O   ARG P 272      19.029 -16.619 -10.630  0.00  0.00      PROB  
ATOM   4467  N   TYR P 273      18.441 -17.644  -8.596  0.00  0.00      PROB  
ATOM   4468  HN  TYR P 273      18.642 -17.795  -7.631  0.00  0.00      PROB  
ATOM   4469  CA  TYR P 273      17.314 -18.260  -9.180  0.00  0.00      PROB  
ATOM   4470  HA  TYR P 273      17.750 -18.865  -9.962  0.00  0.00      PROB  
ATOM   4471  CB  TYR P 273      16.725 -19.247  -8.158  0.00  0.00      PROB  
ATOM   4472  HB1 TYR P 273      15.742 -19.632  -8.504  0.00  0.00      PROB  
ATOM   4473  HB2 TYR P 273      16.458 -18.715  -7.220  0.00  0.00      PROB  
ATOM   4474  CG  TYR P 273      17.690 -20.431  -8.039  0.00  0.00      PROB  
ATOM   4475  CD1 TYR P 273      18.334 -20.669  -6.856  0.00  0.00      PROB  
ATOM   4476  HD1 TYR P 273      18.224 -20.147  -5.916  0.00  0.00      PROB  
ATOM   4477  CE1 TYR P 273      19.331 -21.669  -6.714  0.00  0.00      PROB  
ATOM   4478  HE1 TYR P 273      19.852 -21.692  -5.769  0.00  0.00      PROB  
ATOM   4479  CZ  TYR P 273      19.660 -22.457  -7.819  0.00  0.00      PROB  
ATOM   4480  OH  TYR P 273      20.943 -23.148  -7.729  0.00  0.00      PROB  
ATOM   4481  HH  TYR P 273      21.389 -22.908  -6.914  0.00  0.00      PROB  
ATOM   4482  CD2 TYR P 273      17.883 -21.362  -9.098  0.00  0.00      PROB  
ATOM   4483  HD2 TYR P 273      17.223 -21.279  -9.949  0.00  0.00      PROB  
ATOM   4484  CE2 TYR P 273      18.934 -22.360  -8.951  0.00  0.00      PROB  
ATOM   4485  HE2 TYR P 273      19.121 -22.962  -9.828  0.00  0.00      PROB  
ATOM   4486  C   TYR P 273      16.191 -17.254  -9.666  0.00  0.00      PROB  
ATOM   4487  O   TYR P 273      15.618 -17.453 -10.728  0.00  0.00      PROB  
ATOM   4488  N   ALA P 274      15.789 -16.197  -8.951  0.00  0.00      PROB  
ATOM   4489  HN  ALA P 274      16.147 -16.043  -8.034  0.00  0.00      PROB  
ATOM   4490  CA  ALA P 274      14.627 -15.472  -9.283  0.00  0.00      PROB  
ATOM   4491  HA  ALA P 274      13.769 -16.104  -9.462  0.00  0.00      PROB  
ATOM   4492  CB  ALA P 274      14.282 -14.531  -8.115  0.00  0.00      PROB  
ATOM   4493  HB1 ALA P 274      13.512 -13.800  -8.442  0.00  0.00      PROB  
ATOM   4494  HB2 ALA P 274      13.929 -15.072  -7.211  0.00  0.00      PROB  
ATOM   4495  HB3 ALA P 274      15.237 -14.022  -7.865  0.00  0.00      PROB  
ATOM   4496  C   ALA P 274      14.888 -14.610 -10.487  0.00  0.00      PROB  
ATOM   4497  O   ALA P 274      14.020 -14.449 -11.329  0.00  0.00      PROB  
ATOM   4498  N   SER P 275      16.144 -14.028 -10.609  0.00  0.00      PROB  
ATOM   4499  HN  SER P 275      16.738 -14.219  -9.832  0.00  0.00      PROB  
ATOM   4500  CA  SER P 275      16.587 -13.224 -11.727  0.00  0.00      PROB  
ATOM   4501  HA  SER P 275      15.852 -12.460 -11.932  0.00  0.00      PROB  
ATOM   4502  CB  SER P 275      17.961 -12.545 -11.508  0.00  0.00      PROB  
ATOM   4503  HB1 SER P 275      18.813 -13.251 -11.403  0.00  0.00      PROB  
ATOM   4504  HB2 SER P 275      17.950 -11.911 -10.597  0.00  0.00      PROB  
ATOM   4505  OG  SER P 275      18.309 -11.594 -12.556  0.00  0.00      PROB  
ATOM   4506  HG1 SER P 275      19.058 -11.916 -13.063  0.00  0.00      PROB  
ATOM   4507  C   SER P 275      16.613 -14.013 -13.016  0.00  0.00      PROB  
ATOM   4508  O   SER P 275      16.311 -13.414 -14.047  0.00  0.00      PROB  
ATOM   4509  N   TYR P 276      16.909 -15.320 -12.970  0.00  0.00      PROB  
ATOM   4510  HN  TYR P 276      16.988 -15.811 -12.106  0.00  0.00      PROB  
ATOM   4511  CA  TYR P 276      16.929 -16.256 -14.127  0.00  0.00      PROB  
ATOM   4512  HA  TYR P 276      17.455 -15.655 -14.855  0.00  0.00      PROB  
ATOM   4513  CB  TYR P 276      17.728 -17.507 -13.593  0.00  0.00      PROB  
ATOM   4514  HB1 TYR P 276      17.289 -17.766 -12.606  0.00  0.00      PROB  
ATOM   4515  HB2 TYR P 276      18.801 -17.221 -13.627  0.00  0.00      PROB  
ATOM   4516  CG  TYR P 276      17.624 -18.691 -14.523  0.00  0.00      PROB  
ATOM   4517  CD1 TYR P 276      18.401 -18.785 -15.673  0.00  0.00      PROB  
ATOM   4518  HD1 TYR P 276      18.984 -17.897 -15.868  0.00  0.00      PROB  
ATOM   4519  CE1 TYR P 276      18.460 -19.959 -16.437  0.00  0.00      PROB  
ATOM   4520  HE1 TYR P 276      19.118 -20.020 -17.291  0.00  0.00      PROB  
ATOM   4521  CZ  TYR P 276      17.730 -21.097 -16.036  0.00  0.00      PROB  
ATOM   4522  OH  TYR P 276      17.849 -22.291 -16.773  0.00  0.00      PROB  
ATOM   4523  HH  TYR P 276      18.297 -22.073 -17.594  0.00  0.00      PROB  
ATOM   4524  CD2 TYR P 276      16.853 -19.833 -14.109  0.00  0.00      PROB  
ATOM   4525  HD2 TYR P 276      16.268 -19.731 -13.206  0.00  0.00      PROB  
ATOM   4526  CE2 TYR P 276      16.966 -21.036 -14.860  0.00  0.00      PROB  
ATOM   4527  HE2 TYR P 276      16.345 -21.861 -14.542  0.00  0.00      PROB  
ATOM   4528  C   TYR P 276      15.552 -16.426 -14.649  0.00  0.00      PROB  
ATOM   4529  O   TYR P 276      15.339 -16.164 -15.850  0.00  0.00      PROB  
ATOM   4530  N   TYR P 277      14.607 -16.838 -13.825  0.00  0.00      PROB  
ATOM   4531  HN  TYR P 277      15.009 -17.080 -12.945  0.00  0.00      PROB  
ATOM   4532  CA  TYR P 277      13.199 -17.095 -14.155  0.00  0.00      PROB  
ATOM   4533  HA  TYR P 277      13.160 -17.695 -15.053  0.00  0.00      PROB  
ATOM   4534  CB  TYR P 277      12.363 -17.622 -12.930  0.00  0.00      PROB  
ATOM   4535  HB1 TYR P 277      11.277 -17.643 -13.167  0.00  0.00      PROB  
ATOM   4536  HB2 TYR P 277      12.555 -17.048 -11.998  0.00  0.00      PROB  
ATOM   4537  CG  TYR P 277      12.888 -18.940 -12.423  0.00  0.00      PROB  
ATOM   4538  CD1 TYR P 277      13.221 -19.900 -13.365  0.00  0.00      PROB  
ATOM   4539  HD1 TYR P 277      13.168 -19.619 -14.406  0.00  0.00      PROB  
ATOM   4540  CE1 TYR P 277      13.611 -21.215 -12.985  0.00  0.00      PROB  
ATOM   4541  HE1 TYR P 277      13.831 -21.934 -13.760  0.00  0.00      PROB  
ATOM   4542  CZ  TYR P 277      13.842 -21.430 -11.638  0.00  0.00      PROB  
ATOM   4543  OH  TYR P 277      14.235 -22.743 -11.286  0.00  0.00      PROB  
ATOM   4544  HH  TYR P 277      13.948 -22.946 -10.393  0.00  0.00      PROB  
ATOM   4545  CD2 TYR P 277      13.030 -19.321 -11.083  0.00  0.00      PROB  
ATOM   4546  HD2 TYR P 277      12.695 -18.571 -10.382  0.00  0.00      PROB  
ATOM   4547  CE2 TYR P 277      13.619 -20.531 -10.646  0.00  0.00      PROB  
ATOM   4548  HE2 TYR P 277      13.659 -20.811  -9.604  0.00  0.00      PROB  
ATOM   4549  C   TYR P 277      12.587 -15.813 -14.574  0.00  0.00      PROB  
ATOM   4550  O   TYR P 277      11.945 -15.809 -15.623  0.00  0.00      PROB  
ATOM   4551  N   ASN P 278      12.748 -14.639 -13.957  0.00  0.00      PROB  
ATOM   4552  HN  ASN P 278      13.268 -14.586 -13.108  0.00  0.00      PROB  
ATOM   4553  CA  ASN P 278      12.350 -13.326 -14.377  0.00  0.00      PROB  
ATOM   4554  HA  ASN P 278      11.280 -13.443 -14.465  0.00  0.00      PROB  
ATOM   4555  CB  ASN P 278      12.612 -12.359 -13.184  0.00  0.00      PROB  
ATOM   4556  HB1 ASN P 278      13.684 -12.245 -12.917  0.00  0.00      PROB  
ATOM   4557  HB2 ASN P 278      12.242 -12.877 -12.273  0.00  0.00      PROB  
ATOM   4558  CG  ASN P 278      11.828 -11.130 -13.260  0.00  0.00      PROB  
ATOM   4559  OD1 ASN P 278      10.803 -11.275 -13.910  0.00  0.00      PROB  
ATOM   4560  ND2 ASN P 278      12.171  -9.966 -12.663  0.00  0.00      PROB  
ATOM   4561 HD21 ASN P 278      13.066  -9.780 -12.256  0.00  0.00      PROB  
ATOM   4562 HD22 ASN P 278      11.553  -9.195 -12.820  0.00  0.00      PROB  
ATOM   4563  C   ASN P 278      12.855 -12.877 -15.736  0.00  0.00      PROB  
ATOM   4564  O   ASN P 278      12.092 -12.342 -16.517  0.00  0.00      PROB  
ATOM   4565  N   GLN P 279      14.149 -13.120 -16.125  0.00  0.00      PROB  
ATOM   4566  HN  GLN P 279      14.751 -13.562 -15.465  0.00  0.00      PROB  
ATOM   4567  CA  GLN P 279      14.649 -12.810 -17.457  0.00  0.00      PROB  
ATOM   4568  HA  GLN P 279      14.314 -11.844 -17.804  0.00  0.00      PROB  
ATOM   4569  CB  GLN P 279      16.247 -12.833 -17.402  0.00  0.00      PROB  
ATOM   4570  HB1 GLN P 279      16.591 -12.913 -18.455  0.00  0.00      PROB  
ATOM   4571  HB2 GLN P 279      16.518 -13.818 -16.965  0.00  0.00      PROB  
ATOM   4572  CG  GLN P 279      16.720 -11.571 -16.655  0.00  0.00      PROB  
ATOM   4573  HG1 GLN P 279      16.146 -11.545 -15.704  0.00  0.00      PROB  
ATOM   4574  HG2 GLN P 279      16.523 -10.645 -17.236  0.00  0.00      PROB  
ATOM   4575  CD  GLN P 279      18.209 -11.678 -16.547  0.00  0.00      PROB  
ATOM   4576  OE1 GLN P 279      18.838 -11.686 -17.600  0.00  0.00      PROB  
ATOM   4577  NE2 GLN P 279      18.756 -11.722 -15.384  0.00  0.00      PROB  
ATOM   4578 HE21 GLN P 279      19.711 -11.999 -15.282  0.00  0.00      PROB  
ATOM   4579 HE22 GLN P 279      18.193 -11.666 -14.559  0.00  0.00      PROB  
ATOM   4580  C   GLN P 279      14.082 -13.769 -18.507  0.00  0.00      PROB  
ATOM   4581  O   GLN P 279      13.740 -13.351 -19.613  0.00  0.00      PROB  
ATOM   4582  N   LYS P 280      13.873 -15.105 -18.141  0.00  0.00      PROB  
ATOM   4583  HN  LYS P 280      14.281 -15.448 -17.298  0.00  0.00      PROB  
ATOM   4584  CA  LYS P 280      13.017 -16.072 -18.860  0.00  0.00      PROB  
ATOM   4585  HA  LYS P 280      13.436 -16.044 -19.855  0.00  0.00      PROB  
ATOM   4586  CB  LYS P 280      13.202 -17.487 -18.224  0.00  0.00      PROB  
ATOM   4587  HB1 LYS P 280      12.307 -18.070 -18.530  0.00  0.00      PROB  
ATOM   4588  HB2 LYS P 280      13.309 -17.455 -17.118  0.00  0.00      PROB  
ATOM   4589  CG  LYS P 280      14.557 -18.131 -18.655  0.00  0.00      PROB  
ATOM   4590  HG1 LYS P 280      14.585 -19.193 -18.329  0.00  0.00      PROB  
ATOM   4591  HG2 LYS P 280      15.460 -17.707 -18.168  0.00  0.00      PROB  
ATOM   4592  CD  LYS P 280      14.785 -18.308 -20.188  0.00  0.00      PROB  
ATOM   4593  HD1 LYS P 280      15.132 -17.297 -20.492  0.00  0.00      PROB  
ATOM   4594  HD2 LYS P 280      13.790 -18.434 -20.666  0.00  0.00      PROB  
ATOM   4595  CE  LYS P 280      15.782 -19.448 -20.574  0.00  0.00      PROB  
ATOM   4596  HE1 LYS P 280      15.222 -20.383 -20.361  0.00  0.00      PROB  
ATOM   4597  HE2 LYS P 280      16.759 -19.531 -20.051  0.00  0.00      PROB  
ATOM   4598  NZ  LYS P 280      15.870 -19.294 -22.020  0.00  0.00      PROB  
ATOM   4599  HZ1 LYS P 280      14.917 -19.177 -22.419  0.00  0.00      PROB  
ATOM   4600  HZ2 LYS P 280      16.439 -18.491 -22.355  0.00  0.00      PROB  
ATOM   4601  HZ3 LYS P 280      16.315 -20.030 -22.605  0.00  0.00      PROB  
ATOM   4602  C   LYS P 280      11.595 -15.657 -19.048  0.00  0.00      PROB  
ATOM   4603  O   LYS P 280      11.229 -15.605 -20.155  0.00  0.00      PROB  
ATOM   4604  N   ILE P 281      10.881 -15.242 -17.985  0.00  0.00      PROB  
ATOM   4605  HN  ILE P 281      11.186 -15.429 -17.054  0.00  0.00      PROB  
ATOM   4606  CA  ILE P 281       9.540 -14.708 -18.046  0.00  0.00      PROB  
ATOM   4607  HA  ILE P 281       8.845 -15.407 -18.487  0.00  0.00      PROB  
ATOM   4608  CB  ILE P 281       8.915 -14.510 -16.698  0.00  0.00      PROB  
ATOM   4609  HB  ILE P 281       9.582 -13.838 -16.118  0.00  0.00      PROB  
ATOM   4610  CG2 ILE P 281       7.514 -13.781 -16.817  0.00  0.00      PROB  
ATOM   4611 HG21 ILE P 281       6.841 -14.459 -17.385  0.00  0.00      PROB  
ATOM   4612 HG22 ILE P 281       7.039 -13.580 -15.833  0.00  0.00      PROB  
ATOM   4613 HG23 ILE P 281       7.531 -12.749 -17.230  0.00  0.00      PROB  
ATOM   4614  CG1 ILE P 281       8.644 -15.792 -15.934  0.00  0.00      PROB  
ATOM   4615 HG11 ILE P 281       9.353 -16.558 -16.312  0.00  0.00      PROB  
ATOM   4616 HG12 ILE P 281       7.602 -16.128 -16.126  0.00  0.00      PROB  
ATOM   4617  CD  ILE P 281       8.808 -15.724 -14.347  0.00  0.00      PROB  
ATOM   4618  HD1 ILE P 281       8.727 -16.801 -14.088  0.00  0.00      PROB  
ATOM   4619  HD2 ILE P 281       9.703 -15.186 -13.967  0.00  0.00      PROB  
ATOM   4620  HD3 ILE P 281       7.985 -15.176 -13.841  0.00  0.00      PROB  
ATOM   4621  C   ILE P 281       9.398 -13.507 -18.919  0.00  0.00      PROB  
ATOM   4622  O   ILE P 281       8.595 -13.525 -19.887  0.00  0.00      PROB  
ATOM   4623  N   ARG P 282      10.287 -12.451 -18.863  0.00  0.00      PROB  
ATOM   4624  HN  ARG P 282      10.961 -12.299 -18.145  0.00  0.00      PROB  
ATOM   4625  CA  ARG P 282      10.286 -11.407 -19.885  0.00  0.00      PROB  
ATOM   4626  HA  ARG P 282       9.236 -11.220 -20.051  0.00  0.00      PROB  
ATOM   4627  CB  ARG P 282      11.260 -10.337 -19.318  0.00  0.00      PROB  
ATOM   4628  HB1 ARG P 282      11.265  -9.389 -19.898  0.00  0.00      PROB  
ATOM   4629  HB2 ARG P 282      12.300 -10.720 -19.239  0.00  0.00      PROB  
ATOM   4630  CG  ARG P 282      10.729  -9.755 -18.009  0.00  0.00      PROB  
ATOM   4631  HG1 ARG P 282      11.212  -8.777 -17.799  0.00  0.00      PROB  
ATOM   4632  HG2 ARG P 282      10.787 -10.511 -17.197  0.00  0.00      PROB  
ATOM   4633  CD  ARG P 282       9.243  -9.308 -17.926  0.00  0.00      PROB  
ATOM   4634  HD1 ARG P 282       9.129  -8.826 -16.932  0.00  0.00      PROB  
ATOM   4635  HD2 ARG P 282       8.633 -10.213 -18.137  0.00  0.00      PROB  
ATOM   4636  NE  ARG P 282       8.949  -8.464 -19.024  0.00  0.00      PROB  
ATOM   4637  HE  ARG P 282       9.775  -8.171 -19.506  0.00  0.00      PROB  
ATOM   4638  CZ  ARG P 282       7.753  -8.130 -19.529  0.00  0.00      PROB  
ATOM   4639  NH1 ARG P 282       6.596  -8.485 -18.980  0.00  0.00      PROB  
ATOM   4640 HH11 ARG P 282       6.792  -8.791 -18.048  0.00  0.00      PROB  
ATOM   4641 HH12 ARG P 282       5.723  -8.071 -19.238  0.00  0.00      PROB  
ATOM   4642  NH2 ARG P 282       7.708  -7.401 -20.628  0.00  0.00      PROB  
ATOM   4643 HH21 ARG P 282       8.606  -7.151 -20.989  0.00  0.00      PROB  
ATOM   4644 HH22 ARG P 282       6.957  -7.665 -21.233  0.00  0.00      PROB  
ATOM   4645  C   ARG P 282      10.744 -11.787 -21.248  0.00  0.00      PROB  
ATOM   4646  O   ARG P 282      10.279 -11.223 -22.233  0.00  0.00      PROB  
ATOM   4647  N   SER P 283      11.584 -12.814 -21.416  0.00  0.00      PROB  
ATOM   4648  HN  SER P 283      11.913 -13.211 -20.562  0.00  0.00      PROB  
ATOM   4649  CA  SER P 283      12.066 -13.296 -22.675  0.00  0.00      PROB  
ATOM   4650  HA  SER P 283      12.505 -12.458 -23.195  0.00  0.00      PROB  
ATOM   4651  CB  SER P 283      13.155 -14.415 -22.592  0.00  0.00      PROB  
ATOM   4652  HB1 SER P 283      12.823 -15.302 -22.012  0.00  0.00      PROB  
ATOM   4653  HB2 SER P 283      13.999 -13.926 -22.062  0.00  0.00      PROB  
ATOM   4654  OG  SER P 283      13.742 -14.906 -23.822  0.00  0.00      PROB  
ATOM   4655  HG1 SER P 283      14.288 -14.203 -24.182  0.00  0.00      PROB  
ATOM   4656  C   SER P 283      11.006 -13.853 -23.570  0.00  0.00      PROB  
ATOM   4657  O   SER P 283      10.847 -13.438 -24.709  0.00  0.00      PROB  
ATOM   4658  N   ILE P 284      10.214 -14.784 -22.996  0.00  0.00      PROB  
ATOM   4659  HN  ILE P 284      10.339 -15.115 -22.064  0.00  0.00      PROB  
ATOM   4660  CA  ILE P 284       9.094 -15.419 -23.729  0.00  0.00      PROB  
ATOM   4661  HA  ILE P 284       9.531 -15.738 -24.663  0.00  0.00      PROB  
ATOM   4662  CB  ILE P 284       8.515 -16.684 -22.996  0.00  0.00      PROB  
ATOM   4663  HB  ILE P 284       8.432 -16.347 -21.940  0.00  0.00      PROB  
ATOM   4664  CG2 ILE P 284       7.029 -17.020 -23.412  0.00  0.00      PROB  
ATOM   4665 HG21 ILE P 284       6.193 -16.575 -22.832  0.00  0.00      PROB  
ATOM   4666 HG22 ILE P 284       6.852 -16.732 -24.470  0.00  0.00      PROB  
ATOM   4667 HG23 ILE P 284       6.799 -18.082 -23.177  0.00  0.00      PROB  
ATOM   4668  CG1 ILE P 284       9.461 -17.918 -23.132  0.00  0.00      PROB  
ATOM   4669 HG11 ILE P 284       9.059 -18.669 -23.846  0.00  0.00      PROB  
ATOM   4670 HG12 ILE P 284      10.427 -17.564 -23.552  0.00  0.00      PROB  
ATOM   4671  CD  ILE P 284       9.638 -18.541 -21.773  0.00  0.00      PROB  
ATOM   4672  HD1 ILE P 284       8.736 -18.424 -21.136  0.00  0.00      PROB  
ATOM   4673  HD2 ILE P 284       9.853 -19.631 -21.802  0.00  0.00      PROB  
ATOM   4674  HD3 ILE P 284      10.417 -18.104 -21.113  0.00  0.00      PROB  
ATOM   4675  C   ILE P 284       7.959 -14.417 -24.076  0.00  0.00      PROB  
ATOM   4676  O   ILE P 284       7.445 -14.504 -25.184  0.00  0.00      PROB  
ATOM   4677  N   ASN P 285       7.519 -13.551 -23.130  0.00  0.00      PROB  
ATOM   4678  HN  ASN P 285       7.824 -13.600 -22.182  0.00  0.00      PROB  
ATOM   4679  CA  ASN P 285       6.451 -12.570 -23.312  0.00  0.00      PROB  
ATOM   4680  HA  ASN P 285       5.504 -13.051 -23.506  0.00  0.00      PROB  
ATOM   4681  CB  ASN P 285       6.423 -11.697 -22.032  0.00  0.00      PROB  
ATOM   4682  HB1 ASN P 285       5.963 -10.698 -22.184  0.00  0.00      PROB  
ATOM   4683  HB2 ASN P 285       7.520 -11.571 -21.909  0.00  0.00      PROB  
ATOM   4684  CG  ASN P 285       5.814 -12.405 -20.884  0.00  0.00      PROB  
ATOM   4685  OD1 ASN P 285       5.317 -13.566 -20.978  0.00  0.00      PROB  
ATOM   4686  ND2 ASN P 285       5.792 -11.734 -19.683  0.00  0.00      PROB  
ATOM   4687 HD21 ASN P 285       5.324 -12.220 -18.946  0.00  0.00      PROB  
ATOM   4688 HD22 ASN P 285       6.365 -10.919 -19.595  0.00  0.00      PROB  
ATOM   4689  C   ASN P 285       6.688 -11.662 -24.478  0.00  0.00      PROB  
ATOM   4690  O   ASN P 285       5.745 -11.404 -25.222  0.00  0.00      PROB  
ATOM   4691  N   SER P 286       7.915 -11.141 -24.648  0.00  0.00      PROB  
ATOM   4692  HN  SER P 286       8.624 -11.296 -23.963  0.00  0.00      PROB  
ATOM   4693  CA  SER P 286       8.351 -10.507 -25.908  0.00  0.00      PROB  
ATOM   4694  HA  SER P 286       7.888  -9.542 -26.052  0.00  0.00      PROB  
ATOM   4695  CB  SER P 286       9.905 -10.221 -25.831  0.00  0.00      PROB  
ATOM   4696  HB1 SER P 286      10.408 -11.183 -25.593  0.00  0.00      PROB  
ATOM   4697  HB2 SER P 286      10.078  -9.629 -24.907  0.00  0.00      PROB  
ATOM   4698  OG  SER P 286      10.419  -9.538 -26.996  0.00  0.00      PROB  
ATOM   4699  HG1 SER P 286       9.925  -8.716 -26.969  0.00  0.00      PROB  
ATOM   4700  C   SER P 286       7.961 -11.352 -27.145  0.00  0.00      PROB  
ATOM   4701  O   SER P 286       7.194 -10.937 -28.063  0.00  0.00      PROB  
ATOM   4702  N   ASP P 287       8.394 -12.591 -27.290  0.00  0.00      PROB  
ATOM   4703  HN  ASP P 287       8.952 -12.965 -26.553  0.00  0.00      PROB  
ATOM   4704  CA  ASP P 287       8.192 -13.596 -28.415  0.00  0.00      PROB  
ATOM   4705  HA  ASP P 287       8.602 -13.211 -29.338  0.00  0.00      PROB  
ATOM   4706  CB  ASP P 287       8.969 -14.940 -28.205  0.00  0.00      PROB  
ATOM   4707  HB1 ASP P 287       8.623 -15.795 -28.825  0.00  0.00      PROB  
ATOM   4708  HB2 ASP P 287       8.725 -15.289 -27.178  0.00  0.00      PROB  
ATOM   4709  CG  ASP P 287      10.441 -14.819 -28.200  0.00  0.00      PROB  
ATOM   4710  OD1 ASP P 287      11.099 -15.907 -28.031  0.00  0.00      PROB  
ATOM   4711  OD2 ASP P 287      10.954 -13.709 -28.389  0.00  0.00      PROB  
ATOM   4712  C   ASP P 287       6.673 -13.823 -28.715  0.00  0.00      PROB  
ATOM   4713  O   ASP P 287       6.235 -13.934 -29.839  0.00  0.00      PROB  
ATOM   4714  N   ILE P 288       5.788 -13.908 -27.692  0.00  0.00      PROB  
ATOM   4715  HN  ILE P 288       6.232 -13.706 -26.823  0.00  0.00      PROB  
ATOM   4716  CA  ILE P 288       4.325 -13.915 -27.689  0.00  0.00      PROB  
ATOM   4717  HA  ILE P 288       4.117 -14.723 -28.375  0.00  0.00      PROB  
ATOM   4718  CB  ILE P 288       3.835 -14.297 -26.286  0.00  0.00      PROB  
ATOM   4719  HB  ILE P 288       4.293 -13.610 -25.543  0.00  0.00      PROB  
ATOM   4720  CG2 ILE P 288       2.339 -14.092 -26.293  0.00  0.00      PROB  
ATOM   4721 HG21 ILE P 288       1.830 -14.469 -25.380  0.00  0.00      PROB  
ATOM   4722 HG22 ILE P 288       2.010 -13.032 -26.249  0.00  0.00      PROB  
ATOM   4723 HG23 ILE P 288       1.807 -14.535 -27.162  0.00  0.00      PROB  
ATOM   4724  CG1 ILE P 288       4.204 -15.778 -26.000  0.00  0.00      PROB  
ATOM   4725 HG11 ILE P 288       5.313 -15.842 -25.989  0.00  0.00      PROB  
ATOM   4726 HG12 ILE P 288       3.929 -16.431 -26.856  0.00  0.00      PROB  
ATOM   4727  CD  ILE P 288       3.668 -16.375 -24.612  0.00  0.00      PROB  
ATOM   4728  HD1 ILE P 288       4.165 -17.341 -24.380  0.00  0.00      PROB  
ATOM   4729  HD2 ILE P 288       3.880 -15.614 -23.831  0.00  0.00      PROB  
ATOM   4730  HD3 ILE P 288       2.585 -16.616 -24.678  0.00  0.00      PROB  
ATOM   4731  C   ILE P 288       3.687 -12.634 -28.223  0.00  0.00      PROB  
ATOM   4732  O   ILE P 288       2.776 -12.641 -29.013  0.00  0.00      PROB  
ATOM   4733  N   ASN P 289       4.199 -11.488 -27.739  0.00  0.00      PROB  
ATOM   4734  HN  ASN P 289       4.973 -11.516 -27.111  0.00  0.00      PROB  
ATOM   4735  CA  ASN P 289       3.749 -10.152 -28.271  0.00  0.00      PROB  
ATOM   4736  HA  ASN P 289       2.679 -10.020 -28.338  0.00  0.00      PROB  
ATOM   4737  CB  ASN P 289       4.282  -9.040 -27.255  0.00  0.00      PROB  
ATOM   4738  HB1 ASN P 289       4.127  -7.998 -27.608  0.00  0.00      PROB  
ATOM   4739  HB2 ASN P 289       5.390  -9.056 -27.176  0.00  0.00      PROB  
ATOM   4740  CG  ASN P 289       3.618  -9.277 -25.923  0.00  0.00      PROB  
ATOM   4741  OD1 ASN P 289       2.589  -9.838 -25.616  0.00  0.00      PROB  
ATOM   4742  ND2 ASN P 289       4.183  -8.641 -24.884  0.00  0.00      PROB  
ATOM   4743 HD21 ASN P 289       3.950  -9.005 -23.982  0.00  0.00      PROB  
ATOM   4744 HD22 ASN P 289       4.994  -8.060 -24.950  0.00  0.00      PROB  
ATOM   4745  C   ASN P 289       4.232  -9.884 -29.701  0.00  0.00      PROB  
ATOM   4746  O   ASN P 289       3.423  -9.422 -30.546  0.00  0.00      PROB  
ATOM   4747  N   ALA P 290       5.463 -10.250 -30.071  0.00  0.00      PROB  
ATOM   4748  HN  ALA P 290       6.092 -10.523 -29.348  0.00  0.00      PROB  
ATOM   4749  CA  ALA P 290       5.953 -10.332 -31.428  0.00  0.00      PROB  
ATOM   4750  HA  ALA P 290       5.820  -9.395 -31.948  0.00  0.00      PROB  
ATOM   4751  CB  ALA P 290       7.447 -10.478 -31.489  0.00  0.00      PROB  
ATOM   4752  HB1 ALA P 290       7.960  -9.726 -30.852  0.00  0.00      PROB  
ATOM   4753  HB2 ALA P 290       7.607 -11.519 -31.138  0.00  0.00      PROB  
ATOM   4754  HB3 ALA P 290       7.963 -10.323 -32.461  0.00  0.00      PROB  
ATOM   4755  C   ALA P 290       5.252 -11.326 -32.351  0.00  0.00      PROB  
ATOM   4756  O   ALA P 290       4.820 -10.824 -33.417  0.00  0.00      PROB  
ATOM   4757  N   LYS P 291       4.931 -12.577 -32.010  0.00  0.00      PROB  
ATOM   4758  HN  LYS P 291       5.280 -13.015 -31.185  0.00  0.00      PROB  
ATOM   4759  CA  LYS P 291       4.005 -13.429 -32.819  0.00  0.00      PROB  
ATOM   4760  HA  LYS P 291       4.338 -13.497 -33.844  0.00  0.00      PROB  
ATOM   4761  CB  LYS P 291       3.869 -14.891 -32.312  0.00  0.00      PROB  
ATOM   4762  HB1 LYS P 291       3.026 -15.406 -32.820  0.00  0.00      PROB  
ATOM   4763  HB2 LYS P 291       3.627 -14.874 -31.228  0.00  0.00      PROB  
ATOM   4764  CG  LYS P 291       5.106 -15.825 -32.537  0.00  0.00      PROB  
ATOM   4765  HG1 LYS P 291       5.038 -16.791 -31.992  0.00  0.00      PROB  
ATOM   4766  HG2 LYS P 291       6.029 -15.280 -32.245  0.00  0.00      PROB  
ATOM   4767  CD  LYS P 291       5.276 -16.270 -34.029  0.00  0.00      PROB  
ATOM   4768  HD1 LYS P 291       5.720 -15.449 -34.631  0.00  0.00      PROB  
ATOM   4769  HD2 LYS P 291       4.244 -16.374 -34.428  0.00  0.00      PROB  
ATOM   4770  CE  LYS P 291       6.151 -17.567 -34.280  0.00  0.00      PROB  
ATOM   4771  HE1 LYS P 291       5.529 -18.452 -34.026  0.00  0.00      PROB  
ATOM   4772  HE2 LYS P 291       7.037 -17.563 -33.610  0.00  0.00      PROB  
ATOM   4773  NZ  LYS P 291       6.476 -17.700 -35.713  0.00  0.00      PROB  
ATOM   4774  HZ1 LYS P 291       7.505 -17.733 -35.859  0.00  0.00      PROB  
ATOM   4775  HZ2 LYS P 291       6.074 -18.604 -36.035  0.00  0.00      PROB  
ATOM   4776  HZ3 LYS P 291       5.956 -17.032 -36.317  0.00  0.00      PROB  
ATOM   4777  C   LYS P 291       2.653 -12.825 -32.884  0.00  0.00      PROB  
ATOM   4778  O   LYS P 291       2.017 -12.781 -33.932  0.00  0.00      PROB  
ATOM   4779  N   MET P 292       2.039 -12.397 -31.727  0.00  0.00      PROB  
ATOM   4780  HN  MET P 292       2.472 -12.525 -30.837  0.00  0.00      PROB  
ATOM   4781  CA  MET P 292       0.670 -11.742 -31.717  0.00  0.00      PROB  
ATOM   4782  HA  MET P 292      -0.095 -12.425 -32.054  0.00  0.00      PROB  
ATOM   4783  CB  MET P 292       0.373 -11.206 -30.222  0.00  0.00      PROB  
ATOM   4784  HB1 MET P 292       1.058 -10.381 -29.930  0.00  0.00      PROB  
ATOM   4785  HB2 MET P 292       0.380 -12.097 -29.558  0.00  0.00      PROB  
ATOM   4786  CG  MET P 292      -1.037 -10.549 -30.179  0.00  0.00      PROB  
ATOM   4787  HG1 MET P 292      -1.040  -9.717 -30.915  0.00  0.00      PROB  
ATOM   4788  HG2 MET P 292      -1.209 -10.111 -29.173  0.00  0.00      PROB  
ATOM   4789  SD  MET P 292      -2.442 -11.526 -30.483  0.00  0.00      PROB  
ATOM   4790  CE  MET P 292      -3.666 -10.179 -30.112  0.00  0.00      PROB  
ATOM   4791  HE1 MET P 292      -4.632 -10.521 -29.682  0.00  0.00      PROB  
ATOM   4792  HE2 MET P 292      -3.210  -9.526 -29.337  0.00  0.00      PROB  
ATOM   4793  HE3 MET P 292      -3.922  -9.596 -31.022  0.00  0.00      PROB  
ATOM   4794  C   MET P 292       0.651 -10.546 -32.619  0.00  0.00      PROB  
ATOM   4795  O   MET P 292      -0.247 -10.389 -33.423  0.00  0.00      PROB  
ATOM   4796  N   ASN P 293       1.623  -9.607 -32.570  0.00  0.00      PROB  
ATOM   4797  HN  ASN P 293       2.374  -9.861 -31.965  0.00  0.00      PROB  
ATOM   4798  CA  ASN P 293       1.597  -8.264 -33.153  0.00  0.00      PROB  
ATOM   4799  HA  ASN P 293       0.629  -7.903 -32.839  0.00  0.00      PROB  
ATOM   4800  CB  ASN P 293       2.687  -7.309 -32.579  0.00  0.00      PROB  
ATOM   4801  HB1 ASN P 293       3.737  -7.645 -32.710  0.00  0.00      PROB  
ATOM   4802  HB2 ASN P 293       2.626  -7.368 -31.471  0.00  0.00      PROB  
ATOM   4803  CG  ASN P 293       2.451  -5.835 -32.975  0.00  0.00      PROB  
ATOM   4804  OD1 ASN P 293       1.326  -5.357 -32.989  0.00  0.00      PROB  
ATOM   4805  ND2 ASN P 293       3.549  -5.096 -33.168  0.00  0.00      PROB  
ATOM   4806 HD21 ASN P 293       4.421  -5.530 -32.940  0.00  0.00      PROB  
ATOM   4807 HD22 ASN P 293       3.416  -4.105 -33.148  0.00  0.00      PROB  
ATOM   4808  C   ASN P 293       1.607  -8.292 -34.670  0.00  0.00      PROB  
ATOM   4809  O   ASN P 293       0.646  -7.774 -35.272  0.00  0.00      PROB  
ATOM   4810  N   GLU P 294       2.580  -9.038 -35.249  0.00  0.00      PROB  
ATOM   4811  HN  GLU P 294       3.328  -9.424 -34.715  0.00  0.00      PROB  
ATOM   4812  CA  GLU P 294       2.498  -9.243 -36.679  0.00  0.00      PROB  
ATOM   4813  HA  GLU P 294       2.329  -8.334 -37.237  0.00  0.00      PROB  
ATOM   4814  CB  GLU P 294       3.828  -9.902 -37.168  0.00  0.00      PROB  
ATOM   4815  HB1 GLU P 294       3.722  -9.867 -38.273  0.00  0.00      PROB  
ATOM   4816  HB2 GLU P 294       3.927 -10.846 -36.591  0.00  0.00      PROB  
ATOM   4817  CG  GLU P 294       5.023  -8.967 -36.812  0.00  0.00      PROB  
ATOM   4818  HG1 GLU P 294       5.110  -8.954 -35.704  0.00  0.00      PROB  
ATOM   4819  HG2 GLU P 294       4.614  -7.960 -37.040  0.00  0.00      PROB  
ATOM   4820  CD  GLU P 294       6.300  -9.321 -37.519  0.00  0.00      PROB  
ATOM   4821  OE1 GLU P 294       6.830 -10.353 -37.128  0.00  0.00      PROB  
ATOM   4822  OE2 GLU P 294       6.825  -8.528 -38.333  0.00  0.00      PROB  
ATOM   4823  C   GLU P 294       1.361 -10.160 -37.223  0.00  0.00      PROB  
ATOM   4824  O   GLU P 294       1.168 -10.249 -38.438  0.00  0.00      PROB  
ATOM   4825  N   SER P 295       0.549 -10.879 -36.378  0.00  0.00      PROB  
ATOM   4826  HN  SER P 295       0.701 -10.805 -35.396  0.00  0.00      PROB  
ATOM   4827  CA  SER P 295      -0.478 -11.786 -36.917  0.00  0.00      PROB  
ATOM   4828  HA  SER P 295      -0.075 -12.273 -37.793  0.00  0.00      PROB  
ATOM   4829  CB  SER P 295      -0.825 -12.979 -35.969  0.00  0.00      PROB  
ATOM   4830  HB1 SER P 295      -1.607 -13.572 -36.490  0.00  0.00      PROB  
ATOM   4831  HB2 SER P 295      -1.169 -12.640 -34.969  0.00  0.00      PROB  
ATOM   4832  OG  SER P 295       0.333 -13.780 -35.683  0.00  0.00      PROB  
ATOM   4833  HG1 SER P 295       0.913 -13.271 -35.112  0.00  0.00      PROB  
ATOM   4834  C   SER P 295      -1.881 -11.210 -37.296  0.00  0.00      PROB  
ATOM   4835  O   SER P 295      -2.576 -11.633 -38.247  0.00  0.00      PROB  
ATOM   4836  N   ILE P 296      -2.417 -10.298 -36.441  0.00  0.00      PROB  
ATOM   4837  HN  ILE P 296      -1.990  -9.974 -35.600  0.00  0.00      PROB  
ATOM   4838  CA  ILE P 296      -3.738  -9.713 -36.775  0.00  0.00      PROB  
ATOM   4839  HA  ILE P 296      -4.359 -10.579 -36.945  0.00  0.00      PROB  
ATOM   4840  CB  ILE P 296      -4.236  -8.802 -35.623  0.00  0.00      PROB  
ATOM   4841  HB  ILE P 296      -3.413  -8.078 -35.436  0.00  0.00      PROB  
ATOM   4842  CG2 ILE P 296      -5.554  -8.152 -36.049  0.00  0.00      PROB  
ATOM   4843 HG21 ILE P 296      -6.082  -8.643 -36.895  0.00  0.00      PROB  
ATOM   4844 HG22 ILE P 296      -6.306  -8.008 -35.244  0.00  0.00      PROB  
ATOM   4845 HG23 ILE P 296      -5.257  -7.140 -36.398  0.00  0.00      PROB  
ATOM   4846  CG1 ILE P 296      -4.437  -9.595 -34.242  0.00  0.00      PROB  
ATOM   4847 HG11 ILE P 296      -5.224  -9.005 -33.725  0.00  0.00      PROB  
ATOM   4848 HG12 ILE P 296      -3.567  -9.681 -33.556  0.00  0.00      PROB  
ATOM   4849  CD  ILE P 296      -5.050 -10.919 -34.465  0.00  0.00      PROB  
ATOM   4850  HD1 ILE P 296      -5.879 -10.992 -35.201  0.00  0.00      PROB  
ATOM   4851  HD2 ILE P 296      -4.255 -11.625 -34.786  0.00  0.00      PROB  
ATOM   4852  HD3 ILE P 296      -5.455 -11.305 -33.505  0.00  0.00      PROB  
ATOM   4853  C   ILE P 296      -3.774  -8.744 -37.993  0.00  0.00      PROB  
ATOM   4854  O   ILE P 296      -4.659  -8.781 -38.847  0.00  0.00      PROB  
ATOM   4855  N   GLN P 297      -2.769  -7.903 -38.206  0.00  0.00      PROB  
ATOM   4856  HN  GLN P 297      -1.971  -8.073 -37.632  0.00  0.00      PROB  
ATOM   4857  CA  GLN P 297      -2.609  -7.033 -39.387  0.00  0.00      PROB  
ATOM   4858  HA  GLN P 297      -3.487  -6.419 -39.522  0.00  0.00      PROB  
ATOM   4859  CB  GLN P 297      -1.315  -6.113 -39.094  0.00  0.00      PROB  
ATOM   4860  HB1 GLN P 297      -1.289  -5.392 -39.938  0.00  0.00      PROB  
ATOM   4861  HB2 GLN P 297      -0.403  -6.748 -39.096  0.00  0.00      PROB  
ATOM   4862  CG  GLN P 297      -1.384  -5.319 -37.760  0.00  0.00      PROB  
ATOM   4863  HG1 GLN P 297      -1.378  -5.991 -36.875  0.00  0.00      PROB  
ATOM   4864  HG2 GLN P 297      -2.354  -4.780 -37.815  0.00  0.00      PROB  
ATOM   4865  CD  GLN P 297      -0.340  -4.244 -37.520  0.00  0.00      PROB  
ATOM   4866  OE1 GLN P 297      -0.114  -3.372 -38.366  0.00  0.00      PROB  
ATOM   4867  NE2 GLN P 297       0.426  -4.240 -36.362  0.00  0.00      PROB  
ATOM   4868 HE21 GLN P 297       1.019  -3.438 -36.290  0.00  0.00      PROB  
ATOM   4869 HE22 GLN P 297       0.621  -5.090 -35.873  0.00  0.00      PROB  
ATOM   4870  C   GLN P 297      -2.414  -7.816 -40.656  0.00  0.00      PROB  
ATOM   4871  O   GLN P 297      -2.846  -7.428 -41.740  0.00  0.00      PROB  
ATOM   4872  N   GLY P 298      -1.540  -8.910 -40.583  0.00  0.00      PROB  
ATOM   4873  HN  GLY P 298      -1.123  -9.201 -39.726  0.00  0.00      PROB  
ATOM   4874  CA  GLY P 298      -1.159  -9.640 -41.732  0.00  0.00      PROB  
ATOM   4875  HA1 GLY P 298      -0.170 -10.040 -41.564  0.00  0.00      PROB  
ATOM   4876  HA2 GLY P 298      -1.197  -9.047 -42.634  0.00  0.00      PROB  
ATOM   4877  C   GLY P 298      -1.906 -10.896 -41.956  0.00  0.00      PROB  
ATOM   4878  O   GLY P 298      -1.457 -11.744 -42.695  0.00  0.00      PROB  
ATOM   4879  N   MET P 299      -3.128 -11.038 -41.288  0.00  0.00      PROB  
ATOM   4880  HN  MET P 299      -3.333 -10.311 -40.637  0.00  0.00      PROB  
ATOM   4881  CA  MET P 299      -3.939 -12.253 -41.124  0.00  0.00      PROB  
ATOM   4882  HA  MET P 299      -3.261 -12.921 -40.615  0.00  0.00      PROB  
ATOM   4883  CB  MET P 299      -5.194 -11.917 -40.228  0.00  0.00      PROB  
ATOM   4884  HB1 MET P 299      -5.903 -11.197 -40.689  0.00  0.00      PROB  
ATOM   4885  HB2 MET P 299      -4.857 -11.429 -39.289  0.00  0.00      PROB  
ATOM   4886  CG  MET P 299      -5.951 -13.247 -39.759  0.00  0.00      PROB  
ATOM   4887  HG1 MET P 299      -6.473 -13.587 -40.679  0.00  0.00      PROB  
ATOM   4888  HG2 MET P 299      -6.705 -13.130 -38.952  0.00  0.00      PROB  
ATOM   4889  SD  MET P 299      -5.002 -14.689 -39.422  0.00  0.00      PROB  
ATOM   4890  CE  MET P 299      -4.641 -14.281 -37.657  0.00  0.00      PROB  
ATOM   4891  HE1 MET P 299      -4.046 -15.125 -37.245  0.00  0.00      PROB  
ATOM   4892  HE2 MET P 299      -4.174 -13.331 -37.321  0.00  0.00      PROB  
ATOM   4893  HE3 MET P 299      -5.636 -14.236 -37.165  0.00  0.00      PROB  
ATOM   4894  C   MET P 299      -4.354 -12.840 -42.428  0.00  0.00      PROB  
ATOM   4895  O   MET P 299      -4.389 -14.068 -42.590  0.00  0.00      PROB  
ATOM   4896  N   THR P 300      -4.529 -11.996 -43.494  0.00  0.00      PROB  
ATOM   4897  HN  THR P 300      -4.413 -11.010 -43.404  0.00  0.00      PROB  
ATOM   4898  CA  THR P 300      -4.758 -12.374 -44.923  0.00  0.00      PROB  
ATOM   4899  HA  THR P 300      -5.750 -12.802 -44.947  0.00  0.00      PROB  
ATOM   4900  CB  THR P 300      -4.616 -11.186 -45.854  0.00  0.00      PROB  
ATOM   4901  HB  THR P 300      -3.611 -10.715 -45.796  0.00  0.00      PROB  
ATOM   4902  OG1 THR P 300      -5.695 -10.276 -45.582  0.00  0.00      PROB  
ATOM   4903  HG1 THR P 300      -5.354  -9.769 -44.842  0.00  0.00      PROB  
ATOM   4904  CG2 THR P 300      -4.797 -11.428 -47.303  0.00  0.00      PROB  
ATOM   4905 HG21 THR P 300      -4.764 -10.424 -47.779  0.00  0.00      PROB  
ATOM   4906 HG22 THR P 300      -3.925 -12.049 -47.602  0.00  0.00      PROB  
ATOM   4907 HG23 THR P 300      -5.724 -12.005 -47.510  0.00  0.00      PROB  
ATOM   4908  C   THR P 300      -3.691 -13.367 -45.451  0.00  0.00      PROB  
ATOM   4909  O   THR P 300      -4.060 -14.381 -46.069  0.00  0.00      PROB  
ATOM   4910  N   ILE P 301      -2.362 -13.118 -45.117  0.00  0.00      PROB  
ATOM   4911  HN  ILE P 301      -2.212 -12.446 -44.396  0.00  0.00      PROB  
ATOM   4912  CA  ILE P 301      -1.298 -14.042 -45.452  0.00  0.00      PROB  
ATOM   4913  HA  ILE P 301      -1.400 -14.264 -46.503  0.00  0.00      PROB  
ATOM   4914  CB  ILE P 301       0.019 -13.281 -45.212  0.00  0.00      PROB  
ATOM   4915  HB  ILE P 301       0.133 -13.138 -44.116  0.00  0.00      PROB  
ATOM   4916  CG2 ILE P 301       1.219 -14.242 -45.471  0.00  0.00      PROB  
ATOM   4917 HG21 ILE P 301       1.219 -15.210 -44.925  0.00  0.00      PROB  
ATOM   4918 HG22 ILE P 301       1.123 -14.420 -46.563  0.00  0.00      PROB  
ATOM   4919 HG23 ILE P 301       2.127 -13.612 -45.360  0.00  0.00      PROB  
ATOM   4920  CG1 ILE P 301       0.085 -11.952 -46.083  0.00  0.00      PROB  
ATOM   4921 HG11 ILE P 301       1.130 -11.609 -45.926  0.00  0.00      PROB  
ATOM   4922 HG12 ILE P 301      -0.606 -11.255 -45.562  0.00  0.00      PROB  
ATOM   4923  CD  ILE P 301      -0.208 -12.095 -47.530  0.00  0.00      PROB  
ATOM   4924  HD1 ILE P 301      -0.270 -11.135 -48.087  0.00  0.00      PROB  
ATOM   4925  HD2 ILE P 301       0.497 -12.829 -47.976  0.00  0.00      PROB  
ATOM   4926  HD3 ILE P 301      -1.246 -12.489 -47.505  0.00  0.00      PROB  
ATOM   4927  C   ILE P 301      -1.302 -15.448 -44.777  0.00  0.00      PROB  
ATOM   4928  O   ILE P 301      -1.122 -16.532 -45.389  0.00  0.00      PROB  
ATOM   4929  N   ILE P 302      -1.620 -15.450 -43.486  0.00  0.00      PROB  
ATOM   4930  HN  ILE P 302      -1.620 -14.644 -42.900  0.00  0.00      PROB  
ATOM   4931  CA  ILE P 302      -1.803 -16.620 -42.686  0.00  0.00      PROB  
ATOM   4932  HA  ILE P 302      -0.962 -17.294 -42.761  0.00  0.00      PROB  
ATOM   4933  CB  ILE P 302      -2.015 -16.269 -41.173  0.00  0.00      PROB  
ATOM   4934  HB  ILE P 302      -3.074 -16.030 -40.937  0.00  0.00      PROB  
ATOM   4935  CG2 ILE P 302      -1.691 -17.659 -40.419  0.00  0.00      PROB  
ATOM   4936 HG21 ILE P 302      -1.951 -17.469 -39.355  0.00  0.00      PROB  
ATOM   4937 HG22 ILE P 302      -2.348 -18.453 -40.833  0.00  0.00      PROB  
ATOM   4938 HG23 ILE P 302      -0.664 -18.006 -40.663  0.00  0.00      PROB  
ATOM   4939  CG1 ILE P 302      -1.133 -15.107 -40.751  0.00  0.00      PROB  
ATOM   4940 HG11 ILE P 302      -1.451 -14.164 -41.246  0.00  0.00      PROB  
ATOM   4941 HG12 ILE P 302      -0.101 -15.437 -40.995  0.00  0.00      PROB  
ATOM   4942  CD  ILE P 302      -1.034 -14.913 -39.249  0.00  0.00      PROB  
ATOM   4943  HD1 ILE P 302      -0.335 -14.077 -39.034  0.00  0.00      PROB  
ATOM   4944  HD2 ILE P 302      -1.951 -14.798 -38.633  0.00  0.00      PROB  
ATOM   4945  HD3 ILE P 302      -0.585 -15.848 -38.852  0.00  0.00      PROB  
ATOM   4946  C   ILE P 302      -2.914 -17.525 -43.165  0.00  0.00      PROB  
ATOM   4947  O   ILE P 302      -2.911 -18.743 -43.380  0.00  0.00      PROB  
ATOM   4948  N   GLN P 303      -4.029 -16.828 -43.345  0.00  0.00      PROB  
ATOM   4949  HN  GLN P 303      -3.948 -15.846 -43.189  0.00  0.00      PROB  
ATOM   4950  CA  GLN P 303      -5.323 -17.324 -43.893  0.00  0.00      PROB  
ATOM   4951  HA  GLN P 303      -5.374 -18.176 -43.232  0.00  0.00      PROB  
ATOM   4952  CB  GLN P 303      -6.568 -16.334 -43.675  0.00  0.00      PROB  
ATOM   4953  HB1 GLN P 303      -6.290 -15.323 -44.042  0.00  0.00      PROB  
ATOM   4954  HB2 GLN P 303      -6.703 -16.248 -42.576  0.00  0.00      PROB  
ATOM   4955  CG  GLN P 303      -7.916 -16.619 -44.347  0.00  0.00      PROB  
ATOM   4956  HG1 GLN P 303      -7.722 -16.875 -45.410  0.00  0.00      PROB  
ATOM   4957  HG2 GLN P 303      -8.512 -15.688 -44.234  0.00  0.00      PROB  
ATOM   4958  CD  GLN P 303      -8.600 -17.807 -43.646  0.00  0.00      PROB  
ATOM   4959  OE1 GLN P 303      -8.181 -18.976 -43.738  0.00  0.00      PROB  
ATOM   4960  NE2 GLN P 303      -9.639 -17.450 -42.880  0.00  0.00      PROB  
ATOM   4961 HE21 GLN P 303     -10.088 -18.205 -42.401  0.00  0.00      PROB  
ATOM   4962 HE22 GLN P 303      -9.943 -16.499 -42.925  0.00  0.00      PROB  
ATOM   4963  C   GLN P 303      -5.221 -17.978 -45.288  0.00  0.00      PROB  
ATOM   4964  O   GLN P 303      -5.749 -19.039 -45.672  0.00  0.00      PROB  
ATOM   4965  N   ALA P 304      -4.398 -17.330 -46.129  0.00  0.00      PROB  
ATOM   4966  HN  ALA P 304      -4.153 -16.396 -45.880  0.00  0.00      PROB  
ATOM   4967  CA  ALA P 304      -4.121 -17.651 -47.560  0.00  0.00      PROB  
ATOM   4968  HA  ALA P 304      -5.055 -17.653 -48.102  0.00  0.00      PROB  
ATOM   4969  CB  ALA P 304      -3.343 -16.558 -48.194  0.00  0.00      PROB  
ATOM   4970  HB1 ALA P 304      -2.409 -16.376 -47.620  0.00  0.00      PROB  
ATOM   4971  HB2 ALA P 304      -3.104 -16.726 -49.266  0.00  0.00      PROB  
ATOM   4972  HB3 ALA P 304      -3.900 -15.598 -48.148  0.00  0.00      PROB  
ATOM   4973  C   ALA P 304      -3.546 -18.982 -47.793  0.00  0.00      PROB  
ATOM   4974  O   ALA P 304      -3.905 -19.669 -48.709  0.00  0.00      PROB  
ATOM   4975  N   PHE P 305      -2.616 -19.395 -46.932  0.00  0.00      PROB  
ATOM   4976  HN  PHE P 305      -2.328 -18.731 -46.247  0.00  0.00      PROB  
ATOM   4977  CA  PHE P 305      -1.966 -20.679 -46.986  0.00  0.00      PROB  
ATOM   4978  HA  PHE P 305      -2.127 -21.071 -47.979  0.00  0.00      PROB  
ATOM   4979  CB  PHE P 305      -0.488 -20.445 -46.739  0.00  0.00      PROB  
ATOM   4980  HB1 PHE P 305       0.122 -21.373 -46.774  0.00  0.00      PROB  
ATOM   4981  HB2 PHE P 305      -0.343 -19.962 -45.749  0.00  0.00      PROB  
ATOM   4982  CG  PHE P 305       0.144 -19.448 -47.751  0.00  0.00      PROB  
ATOM   4983  CD1 PHE P 305       0.805 -18.300 -47.341  0.00  0.00      PROB  
ATOM   4984  HD1 PHE P 305       0.970 -18.099 -46.293  0.00  0.00      PROB  
ATOM   4985  CE1 PHE P 305       1.334 -17.384 -48.324  0.00  0.00      PROB  
ATOM   4986  HE1 PHE P 305       1.881 -16.502 -48.025  0.00  0.00      PROB  
ATOM   4987  CZ  PHE P 305       1.181 -17.626 -49.661  0.00  0.00      PROB  
ATOM   4988  HZ  PHE P 305       1.631 -17.044 -50.452  0.00  0.00      PROB  
ATOM   4989  CD2 PHE P 305       0.033 -19.694 -49.091  0.00  0.00      PROB  
ATOM   4990  HD2 PHE P 305      -0.375 -20.667 -49.323  0.00  0.00      PROB  
ATOM   4991  CE2 PHE P 305       0.534 -18.804 -50.038  0.00  0.00      PROB  
ATOM   4992  HE2 PHE P 305       0.532 -19.146 -51.062  0.00  0.00      PROB  
ATOM   4993  C   PHE P 305      -2.565 -21.703 -45.922  0.00  0.00      PROB  
ATOM   4994  O   PHE P 305      -2.078 -22.855 -45.814  0.00  0.00      PROB  
ATOM   4995  N   ARG P 306      -3.481 -21.150 -45.056  0.00  0.00      PROB  
ATOM   4996  HN  ARG P 306      -3.655 -20.174 -45.161  0.00  0.00      PROB  
ATOM   4997  CA  ARG P 306      -4.179 -21.926 -44.017  0.00  0.00      PROB  
ATOM   4998  HA  ARG P 306      -4.803 -21.195 -43.525  0.00  0.00      PROB  
ATOM   4999  CB  ARG P 306      -4.998 -23.016 -44.632  0.00  0.00      PROB  
ATOM   5000  HB1 ARG P 306      -5.554 -23.577 -43.851  0.00  0.00      PROB  
ATOM   5001  HB2 ARG P 306      -4.332 -23.798 -45.055  0.00  0.00      PROB  
ATOM   5002  CG  ARG P 306      -6.040 -22.597 -45.730  0.00  0.00      PROB  
ATOM   5003  HG1 ARG P 306      -6.252 -23.595 -46.171  0.00  0.00      PROB  
ATOM   5004  HG2 ARG P 306      -5.515 -21.895 -46.413  0.00  0.00      PROB  
ATOM   5005  CD  ARG P 306      -7.257 -21.844 -45.124  0.00  0.00      PROB  
ATOM   5006  HD1 ARG P 306      -7.794 -21.274 -45.912  0.00  0.00      PROB  
ATOM   5007  HD2 ARG P 306      -6.888 -21.070 -44.417  0.00  0.00      PROB  
ATOM   5008  NE  ARG P 306      -8.082 -22.891 -44.463  0.00  0.00      PROB  
ATOM   5009  HE  ARG P 306      -7.856 -23.849 -44.639  0.00  0.00      PROB  
ATOM   5010  CZ  ARG P 306      -9.267 -22.578 -43.901  0.00  0.00      PROB  
ATOM   5011  NH1 ARG P 306      -9.705 -21.329 -43.917  0.00  0.00      PROB  
ATOM   5012 HH11 ARG P 306      -9.163 -20.499 -44.051  0.00  0.00      PROB  
ATOM   5013 HH12 ARG P 306     -10.644 -21.182 -43.609  0.00  0.00      PROB  
ATOM   5014  NH2 ARG P 306      -9.861 -23.601 -43.459  0.00  0.00      PROB  
ATOM   5015 HH21 ARG P 306      -9.786 -24.481 -43.929  0.00  0.00      PROB  
ATOM   5016 HH22 ARG P 306     -10.787 -23.409 -43.134  0.00  0.00      PROB  
ATOM   5017  C   ARG P 306      -3.317 -22.426 -42.872  0.00  0.00      PROB  
ATOM   5018  O   ARG P 306      -3.315 -23.630 -42.540  0.00  0.00      PROB  
ATOM   5019  N   HSD P 307      -2.532 -21.509 -42.328  0.00  0.00      PROB  
ATOM   5020  HN  HSD P 307      -2.603 -20.590 -42.709  0.00  0.00      PROB  
ATOM   5021  CA  HSD P 307      -1.479 -21.816 -41.439  0.00  0.00      PROB  
ATOM   5022  HA  HSD P 307      -1.273 -22.872 -41.530  0.00  0.00      PROB  
ATOM   5023  CB  HSD P 307      -0.208 -21.071 -41.885  0.00  0.00      PROB  
ATOM   5024  HB1 HSD P 307       0.529 -21.143 -41.057  0.00  0.00      PROB  
ATOM   5025  HB2 HSD P 307      -0.408 -20.034 -42.231  0.00  0.00      PROB  
ATOM   5026  ND1 HSD P 307       1.666 -21.030 -43.506  0.00  0.00      PROB  
ATOM   5027  HD1 HSD P 307       2.143 -20.215 -43.177  0.00  0.00      PROB  
ATOM   5028  CG  HSD P 307       0.482 -21.592 -42.950  0.00  0.00      PROB  
ATOM   5029  CE1 HSD P 307       1.974 -21.752 -44.617  0.00  0.00      PROB  
ATOM   5030  HE1 HSD P 307       2.756 -21.458 -45.318  0.00  0.00      PROB  
ATOM   5031  NE2 HSD P 307       1.098 -22.756 -44.812  0.00  0.00      PROB  
ATOM   5032  CD2 HSD P 307       0.180 -22.668 -43.744  0.00  0.00      PROB  
ATOM   5033  HD2 HSD P 307      -0.683 -23.287 -43.531  0.00  0.00      PROB  
ATOM   5034  C   HSD P 307      -1.838 -21.589 -39.938  0.00  0.00      PROB  
ATOM   5035  O   HSD P 307      -1.079 -21.609 -39.044  0.00  0.00      PROB  
ATOM   5036  N   GLN P 308      -3.179 -21.469 -39.678  0.00  0.00      PROB  
ATOM   5037  HN  GLN P 308      -3.919 -21.606 -40.332  0.00  0.00      PROB  
ATOM   5038  CA  GLN P 308      -3.674 -20.995 -38.387  0.00  0.00      PROB  
ATOM   5039  HA  GLN P 308      -3.051 -20.158 -38.108  0.00  0.00      PROB  
ATOM   5040  CB  GLN P 308      -5.174 -20.524 -38.515  0.00  0.00      PROB  
ATOM   5041  HB1 GLN P 308      -5.600 -20.092 -37.584  0.00  0.00      PROB  
ATOM   5042  HB2 GLN P 308      -5.819 -21.308 -38.965  0.00  0.00      PROB  
ATOM   5043  CG  GLN P 308      -5.285 -19.188 -39.358  0.00  0.00      PROB  
ATOM   5044  HG1 GLN P 308      -4.252 -18.780 -39.399  0.00  0.00      PROB  
ATOM   5045  HG2 GLN P 308      -5.946 -18.472 -38.826  0.00  0.00      PROB  
ATOM   5046  CD  GLN P 308      -5.770 -19.467 -40.785  0.00  0.00      PROB  
ATOM   5047  OE1 GLN P 308      -5.393 -20.450 -41.430  0.00  0.00      PROB  
ATOM   5048  NE2 GLN P 308      -6.732 -18.676 -41.225  0.00  0.00      PROB  
ATOM   5049 HE21 GLN P 308      -7.281 -19.055 -41.971  0.00  0.00      PROB  
ATOM   5050 HE22 GLN P 308      -6.951 -17.880 -40.661  0.00  0.00      PROB  
ATOM   5051  C   GLN P 308      -3.442 -21.979 -37.372  0.00  0.00      PROB  
ATOM   5052  O   GLN P 308      -2.978 -21.641 -36.258  0.00  0.00      PROB  
ATOM   5053  N   LYS P 309      -3.749 -23.259 -37.651  0.00  0.00      PROB  
ATOM   5054  HN  LYS P 309      -4.059 -23.450 -38.580  0.00  0.00      PROB  
ATOM   5055  CA  LYS P 309      -3.426 -24.434 -36.840  0.00  0.00      PROB  
ATOM   5056  HA  LYS P 309      -3.888 -24.355 -35.867  0.00  0.00      PROB  
ATOM   5057  CB  LYS P 309      -4.039 -25.668 -37.530  0.00  0.00      PROB  
ATOM   5058  HB1 LYS P 309      -3.240 -26.088 -38.178  0.00  0.00      PROB  
ATOM   5059  HB2 LYS P 309      -4.792 -25.307 -38.263  0.00  0.00      PROB  
ATOM   5060  CG  LYS P 309      -4.558 -26.699 -36.456  0.00  0.00      PROB  
ATOM   5061  HG1 LYS P 309      -3.725 -27.050 -35.811  0.00  0.00      PROB  
ATOM   5062  HG2 LYS P 309      -4.777 -27.632 -37.017  0.00  0.00      PROB
[truncated: 34,289,323 more chars]
