# Supplementary material for: Asymmetric conformations and lipid interactions shape the ATP-coupled cycle of a heterodimeric ABC transporter
Source: Nat Commun. 2023 Nov 8;14:7184. doi: 10.1038/s41467-023-42937-5 (PMC10632425; doi:10.1038/s41467-023-42937-5)
Supplement: Supplementary file 5 — Supplementary Data 2 [file 41467_2023_42937_MOESM5_ESM.zip › simulation_files_IF_conformation/replica2/modelled_lipids(initial).pdb]

CRYST1  150.901  149.197  187.345  90.00  90.00  90.00 P 1           1
ATOM      1  N   MET P   1      18.748 -21.718 -31.666  0.00  0.00      PROB N
ATOM      2  HT1 MET P   1      19.362 -21.809 -32.450  0.00  0.00      PROB  
ATOM      3  HT2 MET P   1      17.836 -22.053 -31.905  0.00  0.00      PROB  
ATOM      4  HT3 MET P   1      19.108 -22.235 -30.889  0.00  0.00      PROB  
ATOM      5  CA  MET P   1      18.652 -20.279 -31.288  0.00  0.00      PROB C
ATOM      6  HA  MET P   1      19.536 -19.958 -31.048  0.00  0.00      PROB H
ATOM      7  CB  MET P   1      18.158 -19.446 -32.474  0.00  0.00      PROB C
ATOM      8  HB1 MET P   1      17.251 -19.799 -32.701  0.00  0.00      PROB  
ATOM      9  HB2 MET P   1      18.794 -19.534 -33.200  0.00  0.00      PROB H
ATOM     10  CG  MET P   1      18.001 -17.961 -32.178  0.00  0.00      PROB C
ATOM     11  HG1 MET P   1      18.076 -17.491 -33.058  0.00  0.00      PROB  
ATOM     12  HG2 MET P   1      18.689 -17.695 -31.548  0.00  0.00      PROB H
ATOM     13  SD  MET P   1      16.404 -17.516 -31.467  0.00  0.00      PROB S
ATOM     14  CE  MET P   1      15.289 -17.949 -32.801  0.00  0.00      PROB C
ATOM     15  HE1 MET P   1      14.411 -17.583 -32.611  0.00  0.00      PROB H
ATOM     16  HE2 MET P   1      15.629 -17.577 -33.629  0.00  0.00      PROB H
ATOM     17  HE3 MET P   1      15.237 -18.916 -32.869  0.00  0.00      PROB H
ATOM     18  C   MET P   1      17.723 -20.105 -30.094  0.00  0.00      PROB C
ATOM     19  O   MET P   1      16.530 -20.392 -30.177  0.00  0.00      PROB O
ATOM     20  N   LYS P   2      18.279 -19.632 -28.984  0.00  0.00      PROB N
ATOM     21  HN  LYS P   2      19.252 -19.409 -28.936  0.00  0.00      PROB  
ATOM     22  CA  LYS P   2      17.530 -19.399 -27.758  0.00  0.00      PROB C
ATOM     23  HA  LYS P   2      16.655 -19.810 -27.829  0.00  0.00      PROB H
ATOM     24  CB  LYS P   2      18.256 -20.000 -26.552  0.00  0.00      PROB C
ATOM     25  HB1 LYS P   2      17.654 -19.863 -25.765  0.00  0.00      PROB  
ATOM     26  HB2 LYS P   2      19.113 -19.557 -26.457  0.00  0.00      PROB H
ATOM     27  CG  LYS P   2      18.524 -21.497 -26.666  0.00  0.00      PROB C
ATOM     28  HG1 LYS P   2      19.070 -21.763 -25.871  0.00  0.00      PROB  
ATOM     29  HG2 LYS P   2      18.990 -21.672 -27.497  0.00  0.00      PROB H
ATOM     30  CD  LYS P   2      17.239 -22.320 -26.662  0.00  0.00      PROB C
ATOM     31  HD1 LYS P   2      17.492 -23.266 -26.865  0.00  0.00      PROB  
ATOM     32  HD2 LYS P   2      16.628 -21.967 -27.327  0.00  0.00      PROB H
ATOM     33  CE  LYS P   2      16.540 -22.287 -25.310  0.00  0.00      PROB C
ATOM     34  HE1 LYS P   2      15.732 -22.872 -25.381  0.00  0.00      PROB  
ATOM     35  HE2 LYS P   2      16.298 -21.373 -25.095  0.00  0.00      PROB H
ATOM     36  NZ  LYS P   2      17.402 -22.809 -24.212  0.00  0.00      PROB N
ATOM     37  HZ1 LYS P   2      16.941 -22.835 -23.451  0.00  0.00      PROB H
ATOM     38  HZ2 LYS P   2      17.681 -23.631 -24.410  0.00  0.00      PROB H
ATOM     39  HZ3 LYS P   2      18.110 -22.282 -24.103  0.00  0.00      PROB H
ATOM     40  C   LYS P   2      17.338 -17.902 -27.566  0.00  0.00      PROB C
ATOM     41  O   LYS P   2      18.309 -17.139 -27.588  0.00  0.00      PROB O
ATOM     42  N   ILE P   3      16.085 -17.486 -27.375  0.00  0.00      PROB N
ATOM     43  HN  ILE P   3      15.279 -18.074 -27.353  0.00  0.00      PROB  
ATOM     44  CA  ILE P   3      15.798 -16.069 -27.176  0.00  0.00      PROB C
ATOM     45  HA  ILE P   3      16.143 -15.569 -27.932  0.00  0.00      PROB H
ATOM     46  CB  ILE P   3      14.278 -15.836 -27.106  0.00  0.00      PROB C
ATOM     47  HB  ILE P   3      13.883 -16.539 -26.565  0.00  0.00      PROB H
ATOM     48  CG2 ILE P   3      13.971 -14.500 -26.450  0.00  0.00      PROB C
ATOM     49 HG21 ILE P   3      13.058 -14.249 -26.661  0.00  0.00      PROB H
ATOM     50 HG22 ILE P   3      14.072 -14.585 -25.488  0.00  0.00      PROB H
ATOM     51 HG23 ILE P   3      14.582 -13.830 -26.793  0.00  0.00      PROB H
ATOM     52  CG1 ILE P   3      13.659 -15.895 -28.503  0.00  0.00      PROB C
ATOM     53 HG11 ILE P   3      14.142 -15.138 -29.161  0.00  0.00      PROB  
ATOM     54 HG12 ILE P   3      12.746 -15.573 -28.456  0.00  0.00      PROB H
ATOM     55  CD  ILE P   3      13.752 -16.833 -28.835  0.00  0.00      PROB  
ATOM     56  HD1 ILE P   3      11.747 -15.785 -29.560  0.00  0.00      PROB  
ATOM     57  HD2 ILE P   3      11.623 -16.413 -27.876  0.00  0.00      PROB  
ATOM     58  HD3 ILE P   3      11.879 -14.652 -28.170  0.00  0.00      PROB  
ATOM     59  C   ILE P   3      16.499 -15.562 -25.923  0.00  0.00      PROB C
ATOM     60  O   ILE P   3      17.089 -14.475 -25.920  0.00  0.00      PROB O
ATOM     61  N   GLY P   4      16.441 -16.338 -24.840  0.00  0.00      PROB N
ATOM     62  HN  GLY P   4      15.986 -17.227 -24.806  0.00  0.00      PROB  
ATOM     63  CA  GLY P   4      17.068 -15.905 -23.604  0.00  0.00      PROB C
ATOM     64  HA1 GLY P   4      16.910 -16.692 -22.879  0.00  0.00      PROB  
ATOM     65  HA2 GLY P   4      16.668 -15.071 -23.315  0.00  0.00      PROB H
ATOM     66  C   GLY P   4      18.561 -15.694 -23.750  0.00  0.00      PROB C
ATOM     67  O   GLY P   4      19.110 -14.715 -23.243  0.00  0.00      PROB O
ATOM     68  N   LYS P   5      19.239 -16.608 -24.448  0.00  0.00      PROB N
ATOM     69  HN  LYS P   5      18.832 -17.410 -24.884  0.00  0.00      PROB  
ATOM     70  CA  LYS P   5      20.681 -16.476 -24.618  0.00  0.00      PROB C
ATOM     71  HA  LYS P   5      21.099 -16.430 -23.744  0.00  0.00      PROB H
ATOM     72  CB  LYS P   5      21.241 -17.697 -25.344  0.00  0.00      PROB C
ATOM     73  HB1 LYS P   5      22.179 -17.467 -25.602  0.00  0.00      PROB  
ATOM     74  HB2 LYS P   5      20.677 -17.889 -26.110  0.00  0.00      PROB H
ATOM     75  CG  LYS P   5      21.302 -18.949 -24.490  0.00  0.00      PROB C
ATOM     76  HG1 LYS P   5      20.364 -19.221 -24.274  0.00  0.00      PROB  
ATOM     77  HG2 LYS P   5      21.805 -18.760 -23.681  0.00  0.00      PROB H
ATOM     78  CD  LYS P   5      21.988 -20.088 -25.224  0.00  0.00      PROB C
ATOM     79  HD1 LYS P   5      22.908 -19.782 -25.473  0.00  0.00      PROB  
ATOM     80  HD2 LYS P   5      21.471 -20.318 -26.011  0.00  0.00      PROB H
ATOM     81  CE  LYS P   5      22.102 -21.327 -24.351  0.00  0.00      PROB C
ATOM     82  HE1 LYS P   5      22.532 -22.043 -24.901  0.00  0.00      PROB  
ATOM     83  HE2 LYS P   5      21.216 -21.586 -24.054  0.00  0.00      PROB H
ATOM     84  NZ  LYS P   5      22.944 -21.096 -23.145  0.00  0.00      PROB N
ATOM     85  HZ1 LYS P   5      23.006 -21.846 -22.670  0.00  0.00      PROB H
ATOM     86  HZ2 LYS P   5      23.761 -20.839 -23.388  0.00  0.00      PROB H
ATOM     87  HZ3 LYS P   5      22.581 -20.462 -22.637  0.00  0.00      PROB H
ATOM     88  C   LYS P   5      21.032 -15.201 -25.374  0.00  0.00      PROB C
ATOM     89  O   LYS P   5      21.943 -14.470 -24.974  0.00  0.00      PROB O
ATOM     90  N   THR P   6      20.319 -14.912 -26.463  0.00  0.00      PROB N
ATOM     91  HN  THR P   6      19.559 -15.455 -26.821  0.00  0.00      PROB  
ATOM     92  CA  THR P   6      20.624 -13.718 -27.245  0.00  0.00      PROB C
ATOM     93  HA  THR P   6      21.572 -13.708 -27.448  0.00  0.00      PROB H
ATOM     94  CB  THR P   6      19.858 -13.745 -28.567  0.00  0.00      PROB C
ATOM     95  HB  THR P   6      18.906 -13.748 -28.387  0.00  0.00      PROB H
ATOM     96  OG1 THR P   6      20.208 -14.924 -29.303  0.00  0.00      PROB O
ATOM     97  HG1 THR P   6      19.791 -14.941 -30.031  0.00  0.00      PROB H
ATOM     98  CG2 THR P   6      20.190 -12.522 -29.402  0.00  0.00      PROB C
ATOM     99 HG21 THR P   6      19.847 -12.635 -30.302  0.00  0.00      PROB H
ATOM    100 HG22 THR P   6      19.790 -11.730 -29.011  0.00  0.00      PROB H
ATOM    101 HG23 THR P   6      21.152 -12.403 -29.446  0.00  0.00      PROB H
ATOM    102  C   THR P   6      20.296 -12.448 -26.467  0.00  0.00      PROB C
ATOM    103  O   THR P   6      21.054 -11.471 -26.515  0.00  0.00      PROB O
ATOM    104  N   LEU P   7      19.170 -12.439 -25.751  0.00  0.00      PROB N
ATOM    105  HN  LEU P   7      18.503 -13.180 -25.701  0.00  0.00      PROB  
ATOM    106  CA  LEU P   7      18.827 -11.269 -24.949  0.00  0.00      PROB C
ATOM    107  HA  LEU P   7      18.800 -10.488 -25.523  0.00  0.00      PROB H
ATOM    108  CB  LEU P   7      17.445 -11.449 -24.323  0.00  0.00      PROB C
ATOM    109  HB1 LEU P   7      17.305 -10.635 -23.758  0.00  0.00      PROB  
ATOM    110  HB2 LEU P   7      17.441 -12.281 -23.826  0.00  0.00      PROB H
ATOM    111  CG  LEU P   7      16.271 -11.495 -25.300  0.00  0.00      PROB C
ATOM    112  HG  LEU P   7      16.468 -12.131 -26.005  0.00  0.00      PROB H
ATOM    113  CD1 LEU P   7      15.013 -11.953 -24.591  0.00  0.00      PROB C
ATOM    114 HD11 LEU P   7      14.277 -11.953 -25.223  0.00  0.00      PROB H
ATOM    115 HD12 LEU P   7      15.154 -12.850 -24.248  0.00  0.00      PROB H
ATOM    116 HD13 LEU P   7      14.824 -11.345 -23.860  0.00  0.00      PROB H
ATOM    117  CD2 LEU P   7      16.054 -10.137 -25.941  0.00  0.00      PROB C
ATOM    118 HD21 LEU P   7      15.278 -10.183 -26.520  0.00  0.00      PROB H
ATOM    119 HD22 LEU P   7      15.909  -9.480 -25.243  0.00  0.00      PROB H
ATOM    120 HD23 LEU P   7      16.840  -9.902 -26.459  0.00  0.00      PROB H
ATOM    121  C   LEU P   7      19.872 -11.025 -23.870  0.00  0.00      PROB C
ATOM    122  O   LEU P   7      20.287  -9.883 -23.643  0.00  0.00      PROB O
ATOM    123  N   TRP P   8      20.324 -12.088 -23.204  0.00  0.00      PROB N
ATOM    124  HN  TRP P   8      20.006 -13.023 -23.344  0.00  0.00      PROB  
ATOM    125  CA  TRP P   8      21.357 -11.935 -22.187  0.00  0.00      PROB C
ATOM    126  HA  TRP P   8      21.082 -11.250 -21.559  0.00  0.00      PROB H
ATOM    127  CB  TRP P   8      21.529 -13.242 -21.416  0.00  0.00      PROB C
ATOM    128  HB1 TRP P   8      21.727 -13.954 -22.089  0.00  0.00      PROB  
ATOM    129  HB2 TRP P   8      20.716 -13.423 -20.920  0.00  0.00      PROB H
ATOM    130  CG  TRP P   8      22.659 -13.201 -20.446  0.00  0.00      PROB C
ATOM    131  CD1 TRP P   8      23.869 -13.815 -20.571  0.00  0.00      PROB C
ATOM    132  HD1 TRP P   8      24.125 -14.343 -21.292  0.00  0.00      PROB H
ATOM    133  NE1 TRP P   8      24.654 -13.543 -19.478  0.00  0.00      PROB N
ATOM    134  HE1 TRP P   8      25.453 -13.831 -19.352  0.00  0.00      PROB H
ATOM    135  CE2 TRP P   8      23.952 -12.735 -18.621  0.00  0.00      PROB C
ATOM    136  CD2 TRP P   8      22.692 -12.499 -19.200  0.00  0.00      PROB C
ATOM    137  CE3 TRP P   8      21.777 -11.694 -18.517  0.00  0.00      PROB C
ATOM    138  HE3 TRP P   8      20.938 -11.521 -18.877  0.00  0.00      PROB H
ATOM    139  CZ3 TRP P   8      22.146 -11.162 -17.299  0.00  0.00      PROB C
ATOM    140  HZ3 TRP P   8      21.546 -10.624 -16.834  0.00  0.00      PROB H
ATOM    141  CZ2 TRP P   8      24.321 -12.197 -17.394  0.00  0.00      PROB C
ATOM    142  HZ2 TRP P   8      25.158 -12.365 -17.026  0.00  0.00      PROB H
ATOM    143  CH2 TRP P   8      23.405 -11.415 -16.749  0.00  0.00      PROB C
ATOM    144  HH2 TRP P   8      23.625 -11.043 -15.927  0.00  0.00      PROB H
ATOM    145  C   TRP P   8      22.680 -11.501 -22.807  0.00  0.00      PROB C
ATOM    146  O   TRP P   8      23.432 -10.735 -22.197  0.00  0.00      PROB O
ATOM    147  N   ARG P   9      22.985 -11.983 -24.012  0.00  0.00      PROB N
ATOM    148  HN  ARG P   9      22.408 -12.635 -24.498  0.00  0.00      PROB  
ATOM    149  CA  ARG P   9      24.208 -11.565 -24.683  0.00  0.00      PROB C
ATOM    150  HA  ARG P   9      24.964 -11.733 -24.099  0.00  0.00      PROB H
ATOM    151  CB  ARG P   9      24.408 -12.381 -25.960  0.00  0.00      PROB C
ATOM    152  HB1 ARG P   9      23.654 -12.139 -26.570  0.00  0.00      PROB  
ATOM    153  HB2 ARG P   9      24.415 -13.323 -25.729  0.00  0.00      PROB H
ATOM    154  CG  ARG P   9      25.699 -12.073 -26.691  0.00  0.00      PROB C
ATOM    155  HG1 ARG P   9      26.455 -12.267 -26.065  0.00  0.00      PROB  
ATOM    156  HG2 ARG P   9      25.701 -11.142 -26.964  0.00  0.00      PROB H
ATOM    157  CD  ARG P   9      25.856 -12.931 -27.933  0.00  0.00      PROB C
ATOM    158  HD1 ARG P   9      25.803 -13.887 -27.644  0.00  0.00      PROB  
ATOM    159  HD2 ARG P   9      26.708 -12.733 -28.352  0.00  0.00      PROB H
ATOM    160  NE  ARG P   9      24.800 -12.688 -28.910  0.00  0.00      PROB N
ATOM    161  HE  ARG P   9      24.162 -13.262 -28.961  0.00  0.00      PROB H
ATOM    162  CZ  ARG P   9      24.775 -11.662 -29.749  0.00  0.00      PROB C
ATOM    163  NH1 ARG P   9      25.721 -10.738 -29.742  0.00  0.00      PROB N
ATOM    164 HH11 ARG P   9      26.375 -10.791 -29.186  0.00  0.00      PROB H
ATOM    165 HH12 ARG P   9      25.684 -10.080 -30.296  0.00  0.00      PROB H
ATOM    166  NH2 ARG P   9      23.774 -11.560 -30.618  0.00  0.00      PROB N
ATOM    167 HH21 ARG P   9      23.152 -12.155 -30.631  0.00  0.00      PROB H
ATOM    168 HH22 ARG P   9      23.746 -10.898 -31.166  0.00  0.00      PROB H
ATOM    169  C   ARG P   9      24.177 -10.077 -25.001  0.00  0.00      PROB C
ATOM    170  O   ARG P   9      25.177  -9.374 -24.815  0.00  0.00      PROB O
ATOM    171  N   TYR P  10      23.038  -9.578 -25.484  0.00  0.00      PROB N
ATOM    172  HN  TYR P  10      22.211 -10.101 -25.687  0.00  0.00      PROB  
ATOM    173  CA  TYR P  10      22.935  -8.149 -25.760  0.00  0.00      PROB C
ATOM    174  HA  TYR P  10      23.715  -7.871 -26.264  0.00  0.00      PROB H
ATOM    175  CB  TYR P  10      21.700  -7.855 -26.611  0.00  0.00      PROB C
ATOM    176  HB1 TYR P  10      21.405  -6.927 -26.383  0.00  0.00      PROB  
ATOM    177  HB2 TYR P  10      21.017  -8.513 -26.413  0.00  0.00      PROB H
ATOM    178  CG  TYR P  10      21.976  -7.900 -28.094  0.00  0.00      PROB C
ATOM    179  CD1 TYR P  10      22.482  -6.794 -28.760  0.00  0.00      PROB C
ATOM    180  HD1 TYR P  10      22.649  -6.012 -28.285  0.00  0.00      PROB H
ATOM    181  CE1 TYR P  10      22.741  -6.832 -30.113  0.00  0.00      PROB C
ATOM    182  HE1 TYR P  10      23.079  -6.082 -30.546  0.00  0.00      PROB H
ATOM    183  CZ  TYR P  10      22.496  -7.986 -30.817  0.00  0.00      PROB C
ATOM    184  OH  TYR P  10      22.754  -8.033 -32.166  0.00  0.00      PROB O
ATOM    185  HH  TYR P  10      22.553  -8.789 -32.471  0.00  0.00      PROB H
ATOM    186  CD2 TYR P  10      21.740  -9.051 -28.829  0.00  0.00      PROB C
ATOM    187  HD2 TYR P  10      21.403  -9.804 -28.400  0.00  0.00      PROB H
ATOM    188  CE2 TYR P  10      21.996  -9.097 -30.181  0.00  0.00      PROB C
ATOM    189  HE2 TYR P  10      21.832  -9.876 -30.661  0.00  0.00      PROB H
ATOM    190  C   TYR P  10      22.898  -7.332 -24.476  0.00  0.00      PROB C
ATOM    191  O   TYR P  10      23.312  -6.167 -24.474  0.00  0.00      PROB O
ATOM    192  N   ALA P  11      22.408  -7.914 -23.380  0.00  0.00      PROB N
ATOM    193  HN  ALA P  11      22.017  -8.834 -23.359  0.00  0.00      PROB  
ATOM    194  CA  ALA P  11      22.416  -7.210 -22.104  0.00  0.00      PROB C
ATOM    195  HA  ALA P  11      22.123  -6.296 -22.249  0.00  0.00      PROB H
ATOM    196  CB  ALA P  11      21.440  -7.870 -21.132  0.00  0.00      PROB C
ATOM    197  HB1 ALA P  11      21.463  -7.392 -20.289  0.00  0.00      PROB H
ATOM    198  HB2 ALA P  11      20.548  -7.831 -21.509  0.00  0.00      PROB H
ATOM    199  HB3 ALA P  11      21.704  -8.793 -20.998  0.00  0.00      PROB H
ATOM    200  C   ALA P  11      23.809  -7.162 -21.489  0.00  0.00      PROB C
ATOM    201  O   ALA P  11      24.128  -6.212 -20.767  0.00  0.00      PROB O
ATOM    202  N   LEU P  12      24.646  -8.166 -21.757  0.00  0.00      PROB N
ATOM    203  HN  LEU P  12      24.428  -8.973 -22.302  0.00  0.00      PROB  
ATOM    204  CA  LEU P  12      26.010  -8.144 -21.239  0.00  0.00      PROB C
ATOM    205  HA  LEU P  12      25.979  -8.088 -20.271  0.00  0.00      PROB H
ATOM    206  CB  LEU P  12      26.744  -9.428 -21.624  0.00  0.00      PROB C
ATOM    207  HB1 LEU P  12      27.709  -9.244 -21.435  0.00  0.00      PROB  
ATOM    208  HB2 LEU P  12      26.550  -9.620 -22.556  0.00  0.00      PROB H
ATOM    209  CG  LEU P  12      26.381 -10.674 -20.818  0.00  0.00      PROB C
ATOM    210  HG  LEU P  12      25.425 -10.819 -20.870  0.00  0.00      PROB H
ATOM    211  CD1 LEU P  12      27.073 -11.900 -21.392  0.00  0.00      PROB C
ATOM    212 HD11 LEU P  12      26.825 -12.677 -20.866  0.00  0.00      PROB H
ATOM    213 HD12 LEU P  12      26.790 -12.021 -22.311  0.00  0.00      PROB H
ATOM    214 HD13 LEU P  12      28.033 -11.767 -21.355  0.00  0.00      PROB H
ATOM    215  CD2 LEU P  12      26.746 -10.495 -19.355  0.00  0.00      PROB C
ATOM    216 HD21 LEU P  12      26.719 -11.359 -18.915  0.00  0.00      PROB H
ATOM    217 HD22 LEU P  12      27.640 -10.122 -19.297  0.00  0.00      PROB H
ATOM    218 HD23 LEU P  12      26.109  -9.892 -18.943  0.00  0.00      PROB H
ATOM    219  C   LEU P  12      26.762  -6.924 -21.748  0.00  0.00      PROB C
ATOM    220  O   LEU P  12      27.592  -6.353 -21.033  0.00  0.00      PROB O
ATOM    221  N   LEU P  13      26.501  -6.521 -22.987  0.00  0.00      PROB N
ATOM    222  HN  LEU P  13      26.010  -7.044 -23.681  0.00  0.00      PROB  
ATOM    223  CA  LEU P  13      26.945  -5.210 -23.430  0.00  0.00      PROB C
ATOM    224  HA  LEU P  13      27.904  -5.134 -23.311  0.00  0.00      PROB H
ATOM    225  CB  LEU P  13      26.617  -4.996 -24.909  0.00  0.00      PROB C
ATOM    226  HB1 LEU P  13      26.858  -4.040 -25.079  0.00  0.00      PROB  
ATOM    227  HB2 LEU P  13      25.683  -5.218 -25.043  0.00  0.00      PROB H
ATOM    228  CG  LEU P  13      27.422  -5.801 -25.936  0.00  0.00      PROB C
ATOM    229  HG  LEU P  13      28.366  -5.691 -25.746  0.00  0.00      PROB H
ATOM    230  CD1 LEU P  13      27.102  -7.284 -25.861  0.00  0.00      PROB C
ATOM    231 HD11 LEU P  13      27.470  -7.725 -26.641  0.00  0.00      PROB H
ATOM    232 HD12 LEU P  13      27.497  -7.653 -25.056  0.00  0.00      PROB H
ATOM    233 HD13 LEU P  13      26.138  -7.396 -25.842  0.00  0.00      PROB H
ATOM    234  CD2 LEU P  13      27.164  -5.275 -27.337  0.00  0.00      PROB C
ATOM    235 HD21 LEU P  13      27.662  -5.812 -27.972  0.00  0.00      PROB H
ATOM    236 HD22 LEU P  13      26.214  -5.334 -27.528  0.00  0.00      PROB H
ATOM    237 HD23 LEU P  13      27.455  -4.350 -27.386  0.00  0.00      PROB H
ATOM    238  C   LEU P  13      26.264  -4.150 -22.577  0.00  0.00      PROB C
ATOM    239  O   LEU P  13      25.108  -4.304 -22.176  0.00  0.00      PROB O
ATOM    240  N   TYR P  14      26.988  -3.074 -22.285  0.00  0.00      PROB N
ATOM    241  HN  TYR P  14      27.907  -2.918 -22.645  0.00  0.00      PROB  
ATOM    242  CA  TYR P  14      26.496  -2.021 -21.404  0.00  0.00      PROB C
ATOM    243  HA  TYR P  14      27.152  -1.307 -21.380  0.00  0.00      PROB H
ATOM    244  CB  TYR P  14      25.183  -1.428 -21.926  0.00  0.00      PROB C
ATOM    245  HB1 TYR P  14      25.021  -0.597 -21.394  0.00  0.00      PROB  
ATOM    246  HB2 TYR P  14      24.472  -2.078 -21.814  0.00  0.00      PROB H
ATOM    247  CG  TYR P  14      25.229  -1.034 -23.382  0.00  0.00      PROB C
ATOM    248  CD1 TYR P  14      25.703   0.210 -23.768  0.00  0.00      PROB C
ATOM    249  HD1 TYR P  14      25.995   0.809 -23.120  0.00  0.00      PROB H
ATOM    250  CE1 TYR P  14      25.752   0.574 -25.096  0.00  0.00      PROB C
ATOM    251  HE1 TYR P  14      26.071   1.412 -25.340  0.00  0.00      PROB H
ATOM    252  CZ  TYR P  14      25.323  -0.310 -26.058  0.00  0.00      PROB C
ATOM    253  OH  TYR P  14      25.370   0.053 -27.383  0.00  0.00      PROB O
ATOM    254  HH  TYR P  14      25.117  -0.586 -27.865  0.00  0.00      PROB H
ATOM    255  CD2 TYR P  14      24.803  -1.907 -24.370  0.00  0.00      PROB C
ATOM    256  HD2 TYR P  14      24.483  -2.746 -24.131  0.00  0.00      PROB H
ATOM    257  CE2 TYR P  14      24.848  -1.552 -25.701  0.00  0.00      PROB C
ATOM    258  HE2 TYR P  14      24.559  -2.147 -26.354  0.00  0.00      PROB H
ATOM    259  C   TYR P  14      26.311  -2.523 -19.977  0.00  0.00      PROB C
ATOM    260  O   TYR P  14      25.457  -2.021 -19.243  0.00  0.00      PROB O
ATOM    261  N   ARG P  15      27.102  -3.516 -19.567  0.00  0.00      PROB N
ATOM    262  HN  ARG P  15      27.812  -3.919 -20.140  0.00  0.00      PROB  
ATOM    263  CA  ARG P  15      26.954  -4.065 -18.226  0.00  0.00      PROB C
ATOM    264  HA  ARG P  15      26.034  -4.347 -18.103  0.00  0.00      PROB H
ATOM    265  CB  ARG P  15      27.847  -5.294 -18.045  0.00  0.00      PROB C
ATOM    266  HB1 ARG P  15      27.747  -5.834 -18.881  0.00  0.00      PROB  
ATOM    267  HB2 ARG P  15      27.563  -5.770 -17.249  0.00  0.00      PROB H
ATOM    268  CG  ARG P  15      29.322  -4.977 -17.887  0.00  0.00      PROB C
ATOM    269  HG1 ARG P  15      29.455  -4.575 -16.982  0.00  0.00      PROB  
ATOM    270  HG2 ARG P  15      29.596  -4.360 -18.584  0.00  0.00      PROB H
ATOM    271  CD  ARG P  15      30.171  -6.230 -18.001  0.00  0.00      PROB C
ATOM    272  HD1 ARG P  15      29.766  -6.927 -17.409  0.00  0.00      PROB  
ATOM    273  HD2 ARG P  15      31.080  -6.025 -17.731  0.00  0.00      PROB H
ATOM    274  NE  ARG P  15      30.203  -6.739 -19.366  0.00  0.00      PROB N
ATOM    275  HE  ARG P  15      29.837  -6.263 -19.980  0.00  0.00      PROB H
ATOM    276  CZ  ARG P  15      30.801  -7.864 -19.733  0.00  0.00      PROB C
ATOM    277  NH1 ARG P  15      31.419  -8.639 -18.856  0.00  0.00      PROB N
ATOM    278 HH11 ARG P  15      31.440  -8.418 -18.025  0.00  0.00      PROB H
ATOM    279 HH12 ARG P  15      31.800  -9.364 -19.117  0.00  0.00      PROB H
ATOM    280  NH2 ARG P  15      30.780  -8.222 -21.013  0.00  0.00      PROB N
ATOM    281 HH21 ARG P  15      30.381  -7.726 -21.591  0.00  0.00      PROB H
ATOM    282 HH22 ARG P  15      31.163  -8.950 -21.264  0.00  0.00      PROB H
ATOM    283  C   ARG P  15      27.277  -3.042 -17.150  0.00  0.00      PROB C
ATOM    284  O   ARG P  15      26.832  -3.201 -16.010  0.00  0.00      PROB O
ATOM    285  N   LYS P  16      28.043  -1.999 -17.474  0.00  0.00      PROB N
ATOM    286  HN  LYS P  16      28.478  -1.857 -18.362  0.00  0.00      PROB  
ATOM    287  CA  LYS P  16      28.297  -0.955 -16.488  0.00  0.00      PROB C
ATOM    288  HA  LYS P  16      28.673  -1.361 -15.690  0.00  0.00      PROB H
ATOM    289  CB  LYS P  16      29.313   0.053 -17.029  0.00  0.00      PROB C
ATOM    290  HB1 LYS P  16      30.128  -0.479 -17.259  0.00  0.00      PROB  
ATOM    291  HB2 LYS P  16      29.474   0.726 -16.349  0.00  0.00      PROB H
ATOM    292  CG  LYS P  16      28.882   0.774 -18.298  0.00  0.00      PROB C
ATOM    293  HG1 LYS P  16      28.003   1.216 -18.115  0.00  0.00      PROB  
ATOM    294  HG2 LYS P  16      28.805   0.134 -19.023  0.00  0.00      PROB H
ATOM    295  CD  LYS P  16      29.891   1.837 -18.705  0.00  0.00      PROB C
ATOM    296  HD1 LYS P  16      30.732   1.373 -18.984  0.00  0.00      PROB  
ATOM    297  HD2 LYS P  16      30.054   2.429 -17.955  0.00  0.00      PROB H
ATOM    298  CE  LYS P  16      29.377   2.670 -19.868  0.00  0.00      PROB C
ATOM    299  HE1 LYS P  16      28.465   2.997 -19.620  0.00  0.00      PROB  
ATOM    300  HE2 LYS P  16      29.354   2.121 -20.667  0.00  0.00      PROB H
ATOM    301  NZ  LYS P  16      30.243   3.851 -20.142  0.00  0.00      PROB N
ATOM    302  HZ1 LYS P  16      29.924   4.307 -20.836  0.00  0.00      PROB H
ATOM    303  HZ2 LYS P  16      30.264   4.384 -19.430  0.00  0.00      PROB H
ATOM    304  HZ3 LYS P  16      31.072   3.584 -20.329  0.00  0.00      PROB H
ATOM    305  C   LYS P  16      27.001  -0.258 -16.091  0.00  0.00      PROB C
ATOM    306  O   LYS P  16      26.749  -0.027 -14.902  0.00  0.00      PROB O
ATOM    307  N   LEU P  17      26.156   0.067 -17.073  0.00  0.00      PROB N
ATOM    308  HN  LEU P  17      26.315  -0.091 -18.046  0.00  0.00      PROB  
ATOM    309  CA  LEU P  17      24.882   0.709 -16.771  0.00  0.00      PROB C
ATOM    310  HA  LEU P  17      25.046   1.516 -16.259  0.00  0.00      PROB H
ATOM    311  CB  LEU P  17      24.175   1.101 -18.065  0.00  0.00      PROB C
ATOM    312  HB1 LEU P  17      23.280   1.447 -17.783  0.00  0.00      PROB  
ATOM    313  HB2 LEU P  17      24.133   0.320 -18.638  0.00  0.00      PROB H
ATOM    314  CG  LEU P  17      24.833   2.220 -18.867  0.00  0.00      PROB C
ATOM    315  HG  LEU P  17      25.783   2.037 -18.948  0.00  0.00      PROB H
ATOM    316  CD1 LEU P  17      24.242   2.288 -20.259  0.00  0.00      PROB C
ATOM    317 HD11 LEU P  17      24.565   3.089 -20.700  0.00  0.00      PROB H
ATOM    318 HD12 LEU P  17      24.517   1.502 -20.757  0.00  0.00      PROB H
ATOM    319 HD13 LEU P  17      23.275   2.315 -20.189  0.00  0.00      PROB H
ATOM    320  CD2 LEU P  17      24.664   3.543 -18.151  0.00  0.00      PROB C
ATOM    321 HD21 LEU P  17      25.027   4.251 -18.705  0.00  0.00      PROB H
ATOM    322 HD22 LEU P  17      23.719   3.698 -17.995  0.00  0.00      PROB H
ATOM    323 HD23 LEU P  17      25.138   3.509 -17.305  0.00  0.00      PROB H
ATOM    324  C   LEU P  17      23.992  -0.202 -15.938  0.00  0.00      PROB C
ATOM    325  O   LEU P  17      23.377   0.244 -14.965  0.00  0.00      PROB O
ATOM    326  N   LEU P  18      23.917  -1.485 -16.298  0.00  0.00      PROB N
ATOM    327  HN  LEU P  18      24.396  -1.903 -17.068  0.00  0.00      PROB  
ATOM    328  CA  LEU P  18      23.080  -2.407 -15.540  0.00  0.00      PROB C
ATOM    329  HA  LEU P  18      22.179  -2.051 -15.499  0.00  0.00      PROB H
ATOM    330  CB  LEU P  18      23.022  -3.763 -16.245  0.00  0.00      PROB C
ATOM    331  HB1 LEU P  18      22.602  -4.382 -15.582  0.00  0.00      PROB  
ATOM    332  HB2 LEU P  18      23.924  -4.010 -16.504  0.00  0.00      PROB H
ATOM    333  CG  LEU P  18      22.151  -3.834 -17.502  0.00  0.00      PROB C
ATOM    334  HG  LEU P  18      22.399  -3.112 -18.100  0.00  0.00      PROB H
ATOM    335  CD1 LEU P  18      22.366  -5.144 -18.230  0.00  0.00      PROB C
ATOM    336 HD11 LEU P  18      21.801  -5.163 -19.020  0.00  0.00      PROB H
ATOM    337 HD12 LEU P  18      23.298  -5.214 -18.489  0.00  0.00      PROB H
ATOM    338 HD13 LEU P  18      22.132  -5.877 -17.639  0.00  0.00      PROB H
ATOM    339  CD2 LEU P  18      20.686  -3.668 -17.141  0.00  0.00      PROB C
ATOM    340 HD21 LEU P  18      20.145  -3.890 -17.914  0.00  0.00      PROB H
ATOM    341 HD22 LEU P  18      20.475  -4.264 -16.406  0.00  0.00      PROB H
ATOM    342 HD23 LEU P  18      20.527  -2.748 -16.879  0.00  0.00      PROB H
ATOM    343  C   LEU P  18      23.584  -2.566 -14.112  0.00  0.00      PROB C
ATOM    344  O   LEU P  18      22.793  -2.562 -13.163  0.00  0.00      PROB O
ATOM    345  N   ILE P  19      24.899  -2.699 -13.935  0.00  0.00      PROB N
ATOM    346  HN  ILE P  19      25.581  -2.699 -14.664  0.00  0.00      PROB  
ATOM    347  CA  ILE P  19      25.456  -2.863 -12.595  0.00  0.00      PROB C
ATOM    348  HA  ILE P  19      25.010  -3.604 -12.158  0.00  0.00      PROB H
ATOM    349  CB  ILE P  19      26.958  -3.188 -12.680  0.00  0.00      PROB C
ATOM    350  HB  ILE P  19      27.372  -2.561 -13.293  0.00  0.00      PROB H
ATOM    351  CG2 ILE P  19      27.607  -3.023 -11.320  0.00  0.00      PROB C
ATOM    352 HG21 ILE P  19      28.441  -3.518 -11.308  0.00  0.00      PROB H
ATOM    353 HG22 ILE P  19      27.780  -2.081 -11.163  0.00  0.00      PROB H
ATOM    354 HG23 ILE P  19      27.008  -3.371 -10.641  0.00  0.00      PROB H
ATOM    355  CG1 ILE P  19      27.171  -4.603 -13.221  0.00  0.00      PROB C
ATOM    356 HG11 ILE P  19      26.646  -5.339 -12.571  0.00  0.00      PROB  
ATOM    357 HG12 ILE P  19      26.693  -4.690 -14.060  0.00  0.00      PROB H
ATOM    358  CD  ILE P  19      28.649  -5.015 -13.340  0.00  0.00      PROB  
ATOM    359  HD1 ILE P  19      28.732  -6.026 -13.791  0.00  0.00      PROB  
ATOM    360  HD2 ILE P  19      29.204  -4.299 -13.984  0.00  0.00      PROB  
ATOM    361  HD3 ILE P  19      29.135  -5.043 -12.342  0.00  0.00      PROB  
ATOM    362  C   ILE P  19      25.205  -1.619 -11.757  0.00  0.00      PROB C
ATOM    363  O   ILE P  19      24.811  -1.709 -10.588  0.00  0.00      PROB O
ATOM    364  N   THR P  20      25.437  -0.439 -12.333  0.00  0.00      PROB N
ATOM    365  HN  THR P  20      25.775  -0.303 -13.264  0.00  0.00      PROB  
ATOM    366  CA  THR P  20      25.199   0.795 -11.596  0.00  0.00      PROB C
ATOM    367  HA  THR P  20      25.715   0.780 -10.774  0.00  0.00      PROB H
ATOM    368  CB  THR P  20      25.662   1.987 -12.425  0.00  0.00      PROB C
ATOM    369  HB  THR P  20      25.103   2.069 -13.212  0.00  0.00      PROB H
ATOM    370  OG1 THR P  20      27.021   1.788 -12.830  0.00  0.00      PROB O
ATOM    371  HG1 THR P  20      27.281   2.438 -13.293  0.00  0.00      PROB H
ATOM    372  CG2 THR P  20      25.563   3.262 -11.619  0.00  0.00      PROB C
ATOM    373 HG21 THR P  20      25.957   3.994 -12.117  0.00  0.00      PROB H
ATOM    374 HG22 THR P  20      24.634   3.470 -11.434  0.00  0.00      PROB H
ATOM    375 HG23 THR P  20      26.037   3.158 -10.779  0.00  0.00      PROB H
ATOM    376  C   THR P  20      23.730   0.937 -11.229  0.00  0.00      PROB C
ATOM    377  O   THR P  20      23.396   1.347 -10.110  0.00  0.00      PROB O
ATOM    378  N   ALA P  21      22.834   0.601 -12.158  0.00  0.00      PROB N
ATOM    379  HN  ALA P  21      23.068   0.298 -13.082  0.00  0.00      PROB  
ATOM    380  CA  ALA P  21      21.411   0.662 -11.862  0.00  0.00      PROB C
ATOM    381  HA  ALA P  21      21.182   1.564 -11.588  0.00  0.00      PROB H
ATOM    382  CB  ALA P  21      20.602   0.321 -13.109  0.00  0.00      PROB C
ATOM    383  HB1 ALA P  21      19.662   0.459 -12.918  0.00  0.00      PROB H
ATOM    384  HB2 ALA P  21      20.881   0.895 -13.836  0.00  0.00      PROB H
ATOM    385  HB3 ALA P  21      20.761  -0.606 -13.343  0.00  0.00      PROB H
ATOM    386  C   ALA P  21      21.054  -0.282 -10.728  0.00  0.00      PROB C
ATOM    387  O   ALA P  21      20.283   0.076  -9.833  0.00  0.00      PROB O
ATOM    388  N   VAL P  22      21.610  -1.493 -10.746  0.00  0.00      PROB N
ATOM    389  HN  VAL P  22      22.242  -1.823 -11.442  0.00  0.00      PROB  
ATOM    390  CA  VAL P  22      21.311  -2.461  -9.696  0.00  0.00      PROB C
ATOM    391  HA  VAL P  22      20.349  -2.573  -9.638  0.00  0.00      PROB H
ATOM    392  CB  VAL P  22      21.924  -3.829 -10.040  0.00  0.00      PROB C
ATOM    393  HB  VAL P  22      22.854  -3.711 -10.289  0.00  0.00      PROB H
ATOM    394  CG1 VAL P  22      21.867  -4.754  -8.837  0.00  0.00      PROB C
ATOM    395 HG11 VAL P  22      21.982  -5.668  -9.140  0.00  0.00      PROB H
ATOM    396 HG12 VAL P  22      22.580  -4.521  -8.222  0.00  0.00      PROB H
ATOM    397 HG13 VAL P  22      21.005  -4.657  -8.404  0.00  0.00      PROB H
ATOM    398  CG2 VAL P  22      21.193  -4.452 -11.216  0.00  0.00      PROB C
ATOM    399 HG21 VAL P  22      21.690  -5.228 -11.518  0.00  0.00      PROB H
ATOM    400 HG22 VAL P  22      20.305  -4.717 -10.931  0.00  0.00      PROB H
ATOM    401 HG23 VAL P  22      21.131  -3.801 -11.931  0.00  0.00      PROB H
ATOM    402  C   VAL P  22      21.800  -1.952  -8.348  0.00  0.00      PROB C
ATOM    403  O   VAL P  22      21.104  -2.075  -7.334  0.00  0.00      PROB O
ATOM    404  N   LEU P  23      23.006  -1.381  -8.305  0.00  0.00      PROB N
ATOM    405  HN  LEU P  23      23.620  -1.253  -9.081  0.00  0.00      PROB  
ATOM    406  CA  LEU P  23      23.529  -0.878  -7.036  0.00  0.00      PROB C
ATOM    407  HA  LEU P  23      23.487  -1.587  -6.375  0.00  0.00      PROB H
ATOM    408  CB  LEU P  23      24.987  -0.457  -7.195  0.00  0.00      PROB C
ATOM    409  HB1 LEU P  23      25.269  -0.166  -6.281  0.00  0.00      PROB  
ATOM    410  HB2 LEU P  23      25.031   0.237  -7.870  0.00  0.00      PROB H
ATOM    411  CG  LEU P  23      25.973  -1.550  -7.606  0.00  0.00      PROB C
ATOM    412  HG  LEU P  23      25.782  -1.824  -8.514  0.00  0.00      PROB H
ATOM    413  CD1 LEU P  23      27.385  -1.003  -7.575  0.00  0.00      PROB C
ATOM    414 HD11 LEU P  23      28.000  -1.698  -7.855  0.00  0.00      PROB H
ATOM    415 HD12 LEU P  23      27.443  -0.246  -8.180  0.00  0.00      PROB H
ATOM    416 HD13 LEU P  23      27.594  -0.719  -6.671  0.00  0.00      PROB H
ATOM    417  CD2 LEU P  23      25.847  -2.775  -6.721  0.00  0.00      PROB C
ATOM    418 HD21 LEU P  23      26.591  -3.372  -6.902  0.00  0.00      PROB H
ATOM    419 HD22 LEU P  23      25.864  -2.497  -5.793  0.00  0.00      PROB H
ATOM    420 HD23 LEU P  23      25.009  -3.222  -6.918  0.00  0.00      PROB H
ATOM    421  C   LEU P  23      22.696   0.286  -6.512  0.00  0.00      PROB C
ATOM    422  O   LEU P  23      22.384   0.346  -5.314  0.00  0.00      PROB O
ATOM    423  N   LEU P  24      22.339   1.228  -7.386  0.00  0.00      PROB N
ATOM    424  HN  LEU P  24      22.584   1.251  -8.353  0.00  0.00      PROB  
ATOM    425  CA  LEU P  24      21.515   2.352  -6.950  0.00  0.00      PROB C
ATOM    426  HA  LEU P  24      21.955   2.798  -6.210  0.00  0.00      PROB H
ATOM    427  CB  LEU P  24      21.367   3.360  -8.088  0.00  0.00      PROB C
ATOM    428  HB1 LEU P  24      20.516   3.847  -7.891  0.00  0.00      PROB  
ATOM    429  HB2 LEU P  24      21.364   2.873  -8.927  0.00  0.00      PROB H
ATOM    430  CG  LEU P  24      22.454   4.433  -8.188  0.00  0.00      PROB C
ATOM    431  HG  LEU P  24      22.426   4.983  -7.390  0.00  0.00      PROB H
ATOM    432  CD1 LEU P  24      23.838   3.828  -8.285  0.00  0.00      PROB C
ATOM    433 HD11 LEU P  24      24.491   4.542  -8.225  0.00  0.00      PROB H
ATOM    434 HD12 LEU P  24      23.969   3.201  -7.558  0.00  0.00      PROB H
ATOM    435 HD13 LEU P  24      23.926   3.375  -9.137  0.00  0.00      PROB H
ATOM    436  CD2 LEU P  24      22.194   5.333  -9.380  0.00  0.00      PROB C
ATOM    437 HD21 LEU P  24      22.886   6.013  -9.419  0.00  0.00      PROB H
ATOM    438 HD22 LEU P  24      22.210   4.796 -10.188  0.00  0.00      PROB H
ATOM    439 HD23 LEU P  24      21.325   5.750  -9.276  0.00  0.00      PROB H
ATOM    440  C   LEU P  24      20.153   1.873  -6.467  0.00  0.00      PROB C
ATOM    441  O   LEU P  24      19.633   2.365  -5.456  0.00  0.00      PROB O
ATOM    442  N   LEU P  25      19.564   0.906  -7.172  0.00  0.00      PROB N
ATOM    443  HN  LEU P  25      19.919   0.523  -8.023  0.00  0.00      PROB  
ATOM    444  CA  LEU P  25      18.307   0.318  -6.729  0.00  0.00      PROB C
ATOM    445  HA  LEU P  25      17.636   1.015  -6.658  0.00  0.00      PROB H
ATOM    446  CB  LEU P  25      17.828  -0.701  -7.762  0.00  0.00      PROB C
ATOM    447  HB1 LEU P  25      18.615  -1.302  -7.901  0.00  0.00      PROB  
ATOM    448  HB2 LEU P  25      17.536  -0.215  -8.550  0.00  0.00      PROB H
ATOM    449  CG  LEU P  25      16.679  -1.625  -7.356  0.00  0.00      PROB C
ATOM    450  HG  LEU P  25      16.912  -2.086  -6.535  0.00  0.00      PROB H
ATOM    451  CD1 LEU P  25      15.413  -0.827  -7.105  0.00  0.00      PROB C
ATOM    452 HD11 LEU P  25      14.697  -1.439  -6.871  0.00  0.00      PROB H
ATOM    453 HD12 LEU P  25      15.569  -0.206  -6.376  0.00  0.00      PROB H
ATOM    454 HD13 LEU P  25      15.182  -0.340  -7.911  0.00  0.00      PROB H
ATOM    455  CD2 LEU P  25      16.451  -2.675  -8.421  0.00  0.00      PROB C
ATOM    456 HD21 LEU P  25      15.926  -3.396  -8.040  0.00  0.00      PROB H
ATOM    457 HD22 LEU P  25      15.975  -2.274  -9.165  0.00  0.00      PROB H
ATOM    458 HD23 LEU P  25      17.309  -3.015  -8.719  0.00  0.00      PROB H
ATOM    459  C   LEU P  25      18.461  -0.336  -5.364  0.00  0.00      PROB C
ATOM    460  O   LEU P  25      17.587  -0.198  -4.502  0.00  0.00      PROB O
ATOM    461  N   THR P  26      19.562  -1.055  -5.150  0.00  0.00      PROB N
ATOM    462  HN  THR P  26      20.290  -1.205  -5.818  0.00  0.00      PROB  
ATOM    463  CA  THR P  26      19.787  -1.703  -3.865  0.00  0.00      PROB C
ATOM    464  HA  THR P  26      19.050  -2.305  -3.678  0.00  0.00      PROB H
ATOM    465  CB  THR P  26      21.074  -2.528  -3.919  0.00  0.00      PROB C
ATOM    466  HB  THR P  26      21.770  -2.008  -4.351  0.00  0.00      PROB H
ATOM    467  OG1 THR P  26      20.847  -3.727  -4.669  0.00  0.00      PROB O
ATOM    468  HG1 THR P  26      21.547  -4.192  -4.686  0.00  0.00      PROB H
ATOM    469  CG2 THR P  26      21.547  -2.888  -2.523  0.00  0.00      PROB C
ATOM    470 HG21 THR P  26      22.160  -3.639  -2.568  0.00  0.00      PROB H
ATOM    471 HG22 THR P  26      22.005  -2.134  -2.120  0.00  0.00      PROB H
ATOM    472 HG23 THR P  26      20.789  -3.136  -1.971  0.00  0.00      PROB H
ATOM    473  C   THR P  26      19.856  -0.677  -2.743  0.00  0.00      PROB C
ATOM    474  O   THR P  26      19.251  -0.856  -1.682  0.00  0.00      PROB O
ATOM    475  N   VAL P  27      20.586   0.415  -2.966  0.00  0.00      PROB N
ATOM    476  HN  VAL P  27      21.072   0.624  -3.811  0.00  0.00      PROB  
ATOM    477  CA  VAL P  27      20.725   1.428  -1.923  0.00  0.00      PROB C
ATOM    478  HA  VAL P  27      21.022   0.997  -1.106  0.00  0.00      PROB H
ATOM    479  CB  VAL P  27      21.793   2.461  -2.325  0.00  0.00      PROB C
ATOM    480  HB  VAL P  27      21.526   2.889  -3.152  0.00  0.00      PROB H
ATOM    481  CG1 VAL P  27      21.913   3.528  -1.257  0.00  0.00      PROB C
ATOM    482 HG11 VAL P  27      22.720   4.042  -1.419  0.00  0.00      PROB H
ATOM    483 HG12 VAL P  27      21.139   4.110  -1.300  0.00  0.00      PROB H
ATOM    484 HG13 VAL P  27      21.962   3.100  -0.389  0.00  0.00      PROB H
ATOM    485  CG2 VAL P  27      23.133   1.784  -2.554  0.00  0.00      PROB C
ATOM    486 HG21 VAL P  27      23.712   2.394  -3.036  0.00  0.00      PROB H
ATOM    487 HG22 VAL P  27      23.527   1.563  -1.696  0.00  0.00      PROB H
ATOM    488 HG23 VAL P  27      23.004   0.977  -3.077  0.00  0.00      PROB H
ATOM    489  C   VAL P  27      19.382   2.093  -1.637  0.00  0.00      PROB C
ATOM    490  O   VAL P  27      19.004   2.297  -0.472  0.00  0.00      PROB O
ATOM    491  N   ALA P  28      18.640   2.445  -2.689  0.00  0.00      PROB N
ATOM    492  HN  ALA P  28      18.904   2.302  -3.643  0.00  0.00      PROB  
ATOM    493  CA  ALA P  28      17.345   3.085  -2.489  0.00  0.00      PROB C
ATOM    494  HA  ALA P  28      17.466   3.879  -1.944  0.00  0.00      PROB H
ATOM    495  CB  ALA P  28      16.760   3.518  -3.829  0.00  0.00      PROB C
ATOM    496  HB1 ALA P  28      15.945   4.013  -3.659  0.00  0.00      PROB H
ATOM    497  HB2 ALA P  28      17.402   4.083  -4.288  0.00  0.00      PROB H
ATOM    498  HB3 ALA P  28      16.572   2.730  -4.362  0.00  0.00      PROB H
ATOM    499  C   ALA P  28      16.382   2.159  -1.763  0.00  0.00      PROB C
ATOM    500  O   ALA P  28      15.636   2.595  -0.877  0.00  0.00      PROB O
ATOM    501  N   VAL P  29      16.374   0.877  -2.132  0.00  0.00      PROB N
ATOM    502  HN  VAL P  29      16.928   0.494  -2.866  0.00  0.00      PROB  
ATOM    503  CA  VAL P  29      15.515  -0.090  -1.459  0.00  0.00      PROB C
ATOM    504  HA  VAL P  29      14.598   0.228  -1.490  0.00  0.00      PROB H
ATOM    505  CB  VAL P  29      15.570  -1.446  -2.186  0.00  0.00      PROB C
ATOM    506  HB  VAL P  29      16.496  -1.683  -2.348  0.00  0.00      PROB H
ATOM    507  CG1 VAL P  29      14.945  -2.531  -1.332  0.00  0.00      PROB C
ATOM    508 HG11 VAL P  29      14.735  -3.291  -1.897  0.00  0.00      PROB H
ATOM    509 HG12 VAL P  29      15.575  -2.797  -0.644  0.00  0.00      PROB H
ATOM    510 HG13 VAL P  29      14.133  -2.187  -0.928  0.00  0.00      PROB H
ATOM    511  CG2 VAL P  29      14.863  -1.349  -3.525  0.00  0.00      PROB C
ATOM    512 HG21 VAL P  29      14.963  -2.191  -3.996  0.00  0.00      PROB H
ATOM    513 HG22 VAL P  29      13.923  -1.167  -3.371  0.00  0.00      PROB H
ATOM    514 HG23 VAL P  29      15.257  -0.630  -4.042  0.00  0.00      PROB H
ATOM    515  C   VAL P  29      15.911  -0.220   0.002  0.00  0.00      PROB C
ATOM    516  O   VAL P  29      15.052  -0.298   0.886  0.00  0.00      PROB O
ATOM    517  N   GLY P  30      17.213  -0.261   0.283  0.00  0.00      PROB N
ATOM    518  HN  GLY P  30      17.943  -0.247  -0.398  0.00  0.00      PROB  
ATOM    519  CA  GLY P  30      17.647  -0.330   1.668  0.00  0.00      PROB C
ATOM    520  HA1 GLY P  30      18.727  -0.281   1.666  0.00  0.00      PROB  
ATOM    521  HA2 GLY P  30      17.327  -1.152   2.067  0.00  0.00      PROB H
ATOM    522  C   GLY P  30      17.126   0.834   2.485  0.00  0.00      PROB C
ATOM    523  O   GLY P  30      16.583   0.649   3.576  0.00  0.00      PROB O
ATOM    524  N   ALA P  31      17.260   2.049   1.953  0.00  0.00      PROB N
ATOM    525  HN  ALA P  31      17.682   2.236   1.066  0.00  0.00      PROB  
ATOM    526  CA  ALA P  31      16.771   3.224   2.676  0.00  0.00      PROB C
ATOM    527  HA  ALA P  31      17.196   3.260   3.545  0.00  0.00      PROB H
ATOM    528  CB  ALA P  31      17.161   4.491   1.920  0.00  0.00      PROB C
ATOM    529  HB1 ALA P  31      16.723   5.252   2.331  0.00  0.00      PROB H
ATOM    530  HB2 ALA P  31      18.125   4.601   1.960  0.00  0.00      PROB H
ATOM    531  HB3 ALA P  31      16.876   4.403   0.997  0.00  0.00      PROB H
ATOM    532  C   ALA P  31      15.257   3.158   2.876  0.00  0.00      PROB C
ATOM    533  O   ALA P  31      14.744   3.336   3.996  0.00  0.00      PROB O
ATOM    534  N   GLU P  32      14.523   2.892   1.797  0.00  0.00      PROB N
ATOM    535  HN  GLU P  32      14.881   2.693   0.889  0.00  0.00      PROB  
ATOM    536  CA  GLU P  32      13.070   2.874   1.876  0.00  0.00      PROB C
ATOM    537  HA  GLU P  32      12.755   3.742   2.175  0.00  0.00      PROB H
ATOM    538  CB  GLU P  32      12.486   2.610   0.490  0.00  0.00      PROB C
ATOM    539  HB1 GLU P  32      12.799   1.696   0.231  0.00  0.00      PROB  
ATOM    540  HB2 GLU P  32      12.793   3.306  -0.112  0.00  0.00      PROB H
ATOM    541  CG  GLU P  32      10.973   2.593   0.434  0.00  0.00      PROB C
ATOM    542  HG1 GLU P  32      10.657   3.513   0.665  0.00  0.00      PROB  
ATOM    543  HG2 GLU P  32      10.638   1.931   1.058  0.00  0.00      PROB H
ATOM    544  CD  GLU P  32      10.455   2.236  -0.944  0.00  0.00      PROB C
ATOM    545  OE1 GLU P  32      11.285   2.009  -1.848  0.00  0.00      PROB O
ATOM    546  OE2 GLU P  32       9.220   2.181  -1.122  0.00  0.00      PROB O
ATOM    547  C   GLU P  32      12.587   1.828   2.872  0.00  0.00      PROB C
ATOM    548  O   GLU P  32      11.661   2.082   3.650  0.00  0.00      PROB O
ATOM    549  N   LEU P  33      13.203   0.646   2.865  0.00  0.00      PROB N
ATOM    550  HN  LEU P  33      13.993   0.411   2.304  0.00  0.00      PROB  
ATOM    551  CA  LEU P  33      12.733  -0.435   3.721  0.00  0.00      PROB C
ATOM    552  HA  LEU P  33      11.764  -0.429   3.727  0.00  0.00      PROB H
ATOM    553  CB  LEU P  33      13.199  -1.777   3.163  0.00  0.00      PROB C
ATOM    554  HB1 LEU P  33      12.821  -2.471   3.776  0.00  0.00      PROB  
ATOM    555  HB2 LEU P  33      14.169  -1.778   3.131  0.00  0.00      PROB H
ATOM    556  CG  LEU P  33      12.691  -2.102   1.756  0.00  0.00      PROB C
ATOM    557  HG  LEU P  33      13.098  -1.494   1.123  0.00  0.00      PROB H
ATOM    558  CD1 LEU P  33      13.093  -3.508   1.372  0.00  0.00      PROB C
ATOM    559 HD11 LEU P  33      12.877  -3.656   0.438  0.00  0.00      PROB H
ATOM    560 HD12 LEU P  33      14.046  -3.612   1.517  0.00  0.00      PROB H
ATOM    561 HD13 LEU P  33      12.601  -4.129   1.929  0.00  0.00      PROB H
ATOM    562  CD2 LEU P  33      11.185  -1.928   1.652  0.00  0.00      PROB C
ATOM    563 HD21 LEU P  33      10.875  -2.346   0.834  0.00  0.00      PROB H
ATOM    564 HD22 LEU P  33      10.765  -2.350   2.418  0.00  0.00      PROB H
ATOM    565 HD23 LEU P  33      10.977  -0.981   1.641  0.00  0.00      PROB H
ATOM    566  C   LEU P  33      13.198  -0.255   5.161  0.00  0.00      PROB C
ATOM    567  O   LEU P  33      12.555  -0.765   6.085  0.00  0.00      PROB O
ATOM    568  N   THR P  34      14.309   0.451   5.386  0.00  0.00      PROB N
ATOM    569  HN  THR P  34      14.943   0.813   4.704  0.00  0.00      PROB  
ATOM    570  CA  THR P  34      14.676   0.751   6.765  0.00  0.00      PROB C
ATOM    571  HA  THR P  34      14.547  -0.046   7.302  0.00  0.00      PROB H
ATOM    572  CB  THR P  34      16.148   1.152   6.882  0.00  0.00      PROB C
ATOM    573  HB  THR P  34      16.702   0.460   6.485  0.00  0.00      PROB H
ATOM    574  OG1 THR P  34      16.492   1.305   8.264  0.00  0.00      PROB O
ATOM    575  HG1 THR P  34      17.288   1.565   8.335  0.00  0.00      PROB H
ATOM    576  CG2 THR P  34      16.425   2.454   6.166  0.00  0.00      PROB C
ATOM    577 HG21 THR P  34      17.331   2.745   6.352  0.00  0.00      PROB H
ATOM    578 HG22 THR P  34      16.333   2.315   5.217  0.00  0.00      PROB H
ATOM    579 HG23 THR P  34      15.811   3.148   6.450  0.00  0.00      PROB H
ATOM    580  C   THR P  34      13.801   1.848   7.348  0.00  0.00      PROB C
ATOM    581  O   THR P  34      13.734   1.983   8.574  0.00  0.00      PROB O
ATOM    582  N   GLY P  35      13.144   2.640   6.505  0.00  0.00      PROB N
ATOM    583  HN  GLY P  35      13.296   2.643   5.517  0.00  0.00      PROB  
ATOM    584  CA  GLY P  35      12.144   3.567   6.988  0.00  0.00      PROB C
ATOM    585  HA1 GLY P  35      11.555   3.865   6.132  0.00  0.00      PROB  
ATOM    586  HA2 GLY P  35      12.585   4.328   7.397  0.00  0.00      PROB H
ATOM    587  C   GLY P  35      11.205   2.946   8.014  0.00  0.00      PROB C
ATOM    588  O   GLY P  35      11.143   3.366   9.179  0.00  0.00      PROB O
ATOM    589  N   PRO P  36      10.446   1.929   7.599  0.00  0.00      PROB N
ATOM    590  CD  PRO P  36      10.184   1.516   6.211  0.00  0.00      PROB C
ATOM    591  HD1 PRO P  36      10.102   2.289   5.582  0.00  0.00      PROB  
ATOM    592  HD2 PRO P  36      10.909   0.970   5.875  0.00  0.00      PROB H
ATOM    593  CA  PRO P  36       9.542   1.262   8.551  0.00  0.00      PROB C
ATOM    594  HA  PRO P  36       8.858   1.882   8.851  0.00  0.00      PROB H
ATOM    595  CB  PRO P  36       8.888   0.169   7.699  0.00  0.00      PROB C
ATOM    596  HB1 PRO P  36       7.829  -0.013   7.991  0.00  0.00      PROB  
ATOM    597  HB2 PRO P  36       9.403  -0.650   7.764  0.00  0.00      PROB H
ATOM    598  CG  PRO P  36       8.924   0.705   6.321  0.00  0.00      PROB C
ATOM    599  HG1 PRO P  36       8.009   1.302   6.136  0.00  0.00      PROB  
ATOM    600  HG2 PRO P  36       8.937  -0.030   5.688  0.00  0.00      PROB H
ATOM    601  C   PRO P  36      10.249   0.680   9.762  0.00  0.00      PROB C
ATOM    602  O   PRO P  36       9.636   0.578  10.831  0.00  0.00      PROB O
ATOM    603  N   PHE P  37      11.513   0.274   9.637  0.00  0.00      PROB N
ATOM    604  HN  PHE P  37      12.027   0.226   8.782  0.00  0.00      PROB  
ATOM    605  CA  PHE P  37      12.260  -0.148  10.817  0.00  0.00      PROB C
ATOM    606  HA  PHE P  37      11.766  -0.848  11.274  0.00  0.00      PROB H
ATOM    607  CB  PHE P  37      13.615  -0.715  10.402  0.00  0.00      PROB C
ATOM    608  HB1 PHE P  37      14.291  -0.005  10.602  0.00  0.00      PROB  
ATOM    609  HB2 PHE P  37      13.585  -0.944   9.461  0.00  0.00      PROB H
ATOM    610  CG  PHE P  37      14.013  -1.945  11.159  0.00  0.00      PROB C
ATOM    611  CD1 PHE P  37      14.602  -1.848  12.405  0.00  0.00      PROB C
ATOM    612  HD1 PHE P  37      14.752  -1.010  12.779  0.00  0.00      PROB H
ATOM    613  CE1 PHE P  37      14.971  -2.982  13.101  0.00  0.00      PROB C
ATOM    614  HE1 PHE P  37      15.367  -2.906  13.939  0.00  0.00      PROB H
ATOM    615  CZ  PHE P  37      14.753  -4.228  12.552  0.00  0.00      PROB C
ATOM    616  HZ  PHE P  37      15.000  -4.994  13.019  0.00  0.00      PROB H
ATOM    617  CD2 PHE P  37      13.800  -3.200  10.619  0.00  0.00      PROB C
ATOM    618  HD2 PHE P  37      13.405  -3.278   9.781  0.00  0.00      PROB H
ATOM    619  CE2 PHE P  37      14.168  -4.336  11.308  0.00  0.00      PROB C
ATOM    620  HE2 PHE P  37      14.018  -5.174  10.934  0.00  0.00      PROB H
ATOM    621  C   PHE P  37      12.440   1.014  11.783  0.00  0.00      PROB C
ATOM    622  O   PHE P  37      12.324   0.848  13.007  0.00  0.00      PROB O
ATOM    623  N   ILE P  38      12.731   2.202  11.249  0.00  0.00      PROB N
ATOM    624  HN  ILE P  38      12.933   2.365  10.286  0.00  0.00      PROB  
ATOM    625  CA  ILE P  38      12.773   3.398  12.079  0.00  0.00      PROB C
ATOM    626  HA  ILE P  38      13.445   3.281  12.768  0.00  0.00      PROB H
ATOM    627  CB  ILE P  38      13.157   4.626  11.234  0.00  0.00      PROB C
ATOM    628  HB  ILE P  38      12.538   4.693  10.492  0.00  0.00      PROB H
ATOM    629  CG2 ILE P  38      13.038   5.895  12.057  0.00  0.00      PROB C
ATOM    630 HG21 ILE P  38      13.554   6.596  11.629  0.00  0.00      PROB H
ATOM    631 HG22 ILE P  38      12.105   6.155  12.108  0.00  0.00      PROB H
ATOM    632 HG23 ILE P  38      13.387   5.726  12.947  0.00  0.00      PROB H
ATOM    633  CG1 ILE P  38      14.571   4.473  10.663  0.00  0.00      PROB C
ATOM    634 HG11 ILE P  38      15.299   4.327  11.493  0.00  0.00      PROB  
ATOM    635 HG12 ILE P  38      14.622   3.635  10.179  0.00  0.00      PROB H
ATOM    636  CD  ILE P  38      15.033   5.661   9.803  0.00  0.00      PROB  
ATOM    637  HD1 ILE P  38      16.039   5.459   9.375  0.00  0.00      PROB  
ATOM    638  HD2 ILE P  38      14.327   5.835   8.963  0.00  0.00      PROB  
ATOM    639  HD3 ILE P  38      15.097   6.589  10.407  0.00  0.00      PROB  
ATOM    640  C   ILE P  38      11.434   3.598  12.770  0.00  0.00      PROB C
ATOM    641  O   ILE P  38      11.377   3.949  13.952  0.00  0.00      PROB O
ATOM    642  N   GLY P  39      10.337   3.380  12.045  0.00  0.00      PROB N
ATOM    643  HN  GLY P  39      10.336   3.116  11.081  0.00  0.00      PROB  
ATOM    644  CA  GLY P  39       9.024   3.526  12.659  0.00  0.00      PROB C
ATOM    645  HA1 GLY P  39       8.294   3.336  11.885  0.00  0.00      PROB  
ATOM    646  HA2 GLY P  39       8.939   4.421  13.020  0.00  0.00      PROB H
ATOM    647  C   GLY P  39       8.785   2.533  13.783  0.00  0.00      PROB C
ATOM    648  O   GLY P  39       8.204   2.874  14.817  0.00  0.00      PROB O
ATOM    649  N   LYS P  40       9.213   1.287  13.587  0.00  0.00      PROB N
ATOM    650  HN  LYS P  40       9.651   0.969  12.748  0.00  0.00      PROB  
ATOM    651  CA  LYS P  40       9.061   0.275  14.628  0.00  0.00      PROB C
ATOM    652  HA  LYS P  40       8.125   0.217  14.878  0.00  0.00      PROB H
ATOM    653  CB  LYS P  40       9.490  -1.089  14.088  0.00  0.00      PROB C
ATOM    654  HB1 LYS P  40      10.297  -0.912  13.523  0.00  0.00      PROB  
ATOM    655  HB2 LYS P  40       8.737  -1.467  13.613  0.00  0.00      PROB H
ATOM    656  CG  LYS P  40       9.915  -2.114  15.132  0.00  0.00      PROB C
ATOM    657  HG1 LYS P  40       9.583  -3.005  14.824  0.00  0.00      PROB  
ATOM    658  HG2 LYS P  40       9.531  -1.894  15.995  0.00  0.00      PROB H
ATOM    659  CD  LYS P  40      11.426  -2.174  15.272  0.00  0.00      PROB C
ATOM    660  HD1 LYS P  40      11.725  -1.334  15.725  0.00  0.00      PROB  
ATOM    661  HD2 LYS P  40      11.827  -2.260  14.393  0.00  0.00      PROB H
ATOM    662  CE  LYS P  40      11.860  -3.364  16.106  0.00  0.00      PROB C
ATOM    663  HE1 LYS P  40      12.858  -3.414  16.064  0.00  0.00      PROB  
ATOM    664  HE2 LYS P  40      11.450  -4.168  15.750  0.00  0.00      PROB H
ATOM    665  NZ  LYS P  40      11.455  -3.227  17.528  0.00  0.00      PROB N
ATOM    666  HZ1 LYS P  40      11.715  -3.944  17.988  0.00  0.00      PROB H
ATOM    667  HZ2 LYS P  40      11.833  -2.504  17.882  0.00  0.00      PROB H
ATOM    668  HZ3 LYS P  40      10.570  -3.150  17.588  0.00  0.00      PROB H
ATOM    669  C   LYS P  40       9.856   0.639  15.872  0.00  0.00      PROB C
ATOM    670  O   LYS P  40       9.357   0.510  16.997  0.00  0.00      PROB O
ATOM    671  N   LYS P  41      11.100   1.086  15.696  0.00  0.00      PROB N
ATOM    672  HN  LYS P  41      11.571   1.155  14.817  0.00  0.00      PROB  
ATOM    673  CA  LYS P  41      11.878   1.523  16.850  0.00  0.00      PROB C
ATOM    674  HA  LYS P  41      11.910   0.803  17.500  0.00  0.00      PROB H
ATOM    675  CB  LYS P  41      13.311   1.848  16.438  0.00  0.00      PROB C
ATOM    676  HB1 LYS P  41      13.259   2.540  15.719  0.00  0.00      PROB  
ATOM    677  HB2 LYS P  41      13.742   1.035  16.132  0.00  0.00      PROB H
ATOM    678  CG  LYS P  41      14.139   2.414  17.575  0.00  0.00      PROB C
ATOM    679  HG1 LYS P  41      13.997   1.825  18.371  0.00  0.00      PROB  
ATOM    680  HG2 LYS P  41      13.857   3.325  17.755  0.00  0.00      PROB H
ATOM    681  CD  LYS P  41      15.614   2.438  17.244  0.00  0.00      PROB C
ATOM    682  HD1 LYS P  41      15.730   2.903  16.367  0.00  0.00      PROB  
ATOM    683  HD2 LYS P  41      15.946   1.528  17.199  0.00  0.00      PROB H
ATOM    684  CE  LYS P  41      16.400   3.183  18.309  0.00  0.00      PROB C
ATOM    685  HE1 LYS P  41      16.094   4.135  18.297  0.00  0.00      PROB  
ATOM    686  HE2 LYS P  41      17.347   3.110  18.113  0.00  0.00      PROB H
ATOM    687  NZ  LYS P  41      16.167   2.631  19.670  0.00  0.00      PROB N
ATOM    688  HZ1 LYS P  41      16.676   3.057  20.262  0.00  0.00      PROB H
ATOM    689  HZ2 LYS P  41      15.312   2.731  19.897  0.00  0.00      PROB H
ATOM    690  HZ3 LYS P  41      16.370   1.764  19.685  0.00  0.00      PROB H
ATOM    691  C   LYS P  41      11.228   2.728  17.514  0.00  0.00      PROB C
ATOM    692  O   LYS P  41      11.216   2.842  18.745  0.00  0.00      PROB O
ATOM    693  N   MET P  42      10.673   3.634  16.711  0.00  0.00      PROB N
ATOM    694  HN  MET P  42      10.703   3.595  15.714  0.00  0.00      PROB  
ATOM    695  CA  MET P  42       9.960   4.786  17.245  0.00  0.00      PROB C
ATOM    696  HA  MET P  42      10.579   5.333  17.755  0.00  0.00      PROB H
ATOM    697  CB  MET P  42       9.429   5.624  16.083  0.00  0.00      PROB C
ATOM    698  HB1 MET P  42       8.572   5.190  15.803  0.00  0.00      PROB  
ATOM    699  HB2 MET P  42      10.101   5.638  15.385  0.00  0.00      PROB H
ATOM    700  CG  MET P  42       9.096   7.051  16.424  0.00  0.00      PROB C
ATOM    701  HG1 MET P  42       9.962   7.510  16.622  0.00  0.00      PROB  
ATOM    702  HG2 MET P  42       8.498   7.063  17.186  0.00  0.00      PROB H
ATOM    703  SD  MET P  42       8.308   7.941  15.072  0.00  0.00      PROB S
ATOM    704  CE  MET P  42       9.554   7.802  13.796  0.00  0.00      PROB C
ATOM    705  HE1 MET P  42       9.286   8.337  13.032  0.00  0.00      PROB H
ATOM    706  HE2 MET P  42      10.400   8.125  14.145  0.00  0.00      PROB H
ATOM    707  HE3 MET P  42       9.638   6.872  13.535  0.00  0.00      PROB H
ATOM    708  C   MET P  42       8.825   4.342  18.156  0.00  0.00      PROB C
ATOM    709  O   MET P  42       8.671   4.847  19.273  0.00  0.00      PROB O
ATOM    710  N   ILE P  43       8.016   3.392  17.691  0.00  0.00      PROB N
ATOM    711  HN  ILE P  43       8.110   2.937  16.807  0.00  0.00      PROB  
ATOM    712  CA  ILE P  43       6.881   2.929  18.483  0.00  0.00      PROB C
ATOM    713  HA  ILE P  43       6.354   3.697  18.752  0.00  0.00      PROB H
ATOM    714  CB  ILE P  43       5.976   2.009  17.646  0.00  0.00      PROB C
ATOM    715  HB  ILE P  43       6.538   1.376  17.171  0.00  0.00      PROB H
ATOM    716  CG2 ILE P  43       5.033   1.229  18.553  0.00  0.00      PROB C
ATOM    717 HG21 ILE P  43       4.313   0.851  18.024  0.00  0.00      PROB H
ATOM    718 HG22 ILE P  43       5.525   0.512  18.982  0.00  0.00      PROB H
ATOM    719 HG23 ILE P  43       4.668   1.829  19.222  0.00  0.00      PROB H
ATOM    720  CG1 ILE P  43       5.197   2.830  16.616  0.00  0.00      PROB C
ATOM    721 HG11 ILE P  43       5.895   3.277  16.057  0.00  0.00      PROB  
ATOM    722 HG12 ILE P  43       4.593   3.427  17.084  0.00  0.00      PROB H
ATOM    723  CD  ILE P  43       4.260   1.994  15.726  0.00  0.00      PROB  
ATOM    724  HD1 ILE P  43       3.771   2.641  14.966  0.00  0.00      PROB  
ATOM    725  HD2 ILE P  43       4.830   1.201  15.194  0.00  0.00      PROB  
ATOM    726  HD3 ILE P  43       3.463   1.512  16.330  0.00  0.00      PROB  
ATOM    727  C   ILE P  43       7.359   2.230  19.751  0.00  0.00      PROB C
ATOM    728  O   ILE P  43       6.856   2.492  20.849  0.00  0.00      PROB O
ATOM    729  N   ASP P  44       8.335   1.330  19.624  0.00  0.00      PROB N
ATOM    730  HN  ASP P  44       8.885   1.155  18.811  0.00  0.00      PROB  
ATOM    731  CA  ASP P  44       8.693   0.474  20.750  0.00  0.00      PROB C
ATOM    732  HA  ASP P  44       7.881   0.177  21.188  0.00  0.00      PROB H
ATOM    733  CB  ASP P  44       9.438  -0.765  20.250  0.00  0.00      PROB C
ATOM    734  HB1 ASP P  44       9.891  -1.180  21.039  0.00  0.00      PROB  
ATOM    735  HB2 ASP P  44      10.077  -0.496  19.571  0.00  0.00      PROB H
ATOM    736  CG  ASP P  44       8.511  -1.788  19.645  0.00  0.00      PROB C
ATOM    737  OD1 ASP P  44       7.306  -1.490  19.524  0.00  0.00      PROB O
ATOM    738  OD2 ASP P  44       8.980  -2.891  19.297  0.00  0.00      PROB O
ATOM    739  C   ASP P  44       9.531   1.214  21.787  0.00  0.00      PROB C
ATOM    740  O   ASP P  44       9.139   1.323  22.953  0.00  0.00      PROB O
ATOM    741  N   ASP P  45      10.690   1.729  21.379  0.00  0.00      PROB N
ATOM    742  HN  ASP P  45      11.018   1.799  20.441  0.00  0.00      PROB  
ATOM    743  CA  ASP P  45      11.633   2.269  22.351  0.00  0.00      PROB C
ATOM    744  HA  ASP P  45      11.845   1.578  22.998  0.00  0.00      PROB H
ATOM    745  CB  ASP P  45      12.929   2.668  21.647  0.00  0.00      PROB C
ATOM    746  HB1 ASP P  45      12.713   3.433  21.040  0.00  0.00      PROB  
ATOM    747  HB2 ASP P  45      13.270   1.903  21.158  0.00  0.00      PROB H
ATOM    748  CG  ASP P  45      14.004   3.124  22.614  0.00  0.00      PROB C
ATOM    749  OD1 ASP P  45      13.832   2.932  23.836  0.00  0.00      PROB O
ATOM    750  OD2 ASP P  45      15.023   3.678  22.152  0.00  0.00      PROB O
ATOM    751  C   ASP P  45      11.059   3.460  23.109  0.00  0.00      PROB C
ATOM    752  O   ASP P  45      11.399   3.666  24.280  0.00  0.00      PROB O
ATOM    753  N   HSD P  46      10.187   4.246  22.477  0.00  0.00      PROB N
ATOM    754  HN  HSD P  46       9.778   4.009  21.597  0.00  0.00      PROB  
ATOM    755  CA  HSD P  46       9.765   5.526  23.033  0.00  0.00      PROB C
ATOM    756  HA  HSD P  46      10.291   5.714  23.826  0.00  0.00      PROB H
ATOM    757  CB  HSD P  46      10.057   6.632  22.018  0.00  0.00      PROB C
ATOM    758  HB1 HSD P  46       9.764   7.492  22.435  0.00  0.00      PROB  
ATOM    759  HB2 HSD P  46       9.575   6.438  21.198  0.00  0.00      PROB H
ATOM    760  ND1 HSD P  46      12.336   7.668  22.319  0.00  0.00      PROB N
ATOM    761  HD1 HSD P  46      12.092   8.251  23.094  0.00  0.00      PROB  
ATOM    762  CG  HSD P  46      11.508   6.769  21.684  0.00  0.00      PROB C
ATOM    763  CE1 HSD P  46      13.554   7.570  21.820  0.00  0.00      PROB C
ATOM    764  HE1 HSD P  46      14.291   8.071  22.084  0.00  0.00      PROB H
ATOM    765  NE2 HSD P  46      13.547   6.639  20.883  0.00  0.00      PROB N
ATOM    766  CD2 HSD P  46      12.280   6.122  20.778  0.00  0.00      PROB C
ATOM    767  HD2 HSD P  46      12.002   5.453  20.195  0.00  0.00      PROB H
ATOM    768  C   HSD P  46       8.297   5.555  23.438  0.00  0.00      PROB C
ATOM    769  O   HSD P  46       7.989   5.820  24.603  0.00  0.00      PROB O
ATOM    770  N   ILE P  47       7.371   5.301  22.512  0.00  0.00      PROB N
ATOM    771  HN  ILE P  47       7.547   5.057  21.560  0.00  0.00      PROB  
ATOM    772  CA  ILE P  47       5.954   5.370  22.861  0.00  0.00      PROB C
ATOM    773  HA  ILE P  47       5.776   6.225  23.282  0.00  0.00      PROB H
ATOM    774  CB  ILE P  47       5.078   5.275  21.600  0.00  0.00      PROB C
ATOM    775  HB  ILE P  47       5.309   4.462  21.124  0.00  0.00      PROB H
ATOM    776  CG2 ILE P  47       3.613   5.209  21.992  0.00  0.00      PROB C
ATOM    777 HG21 ILE P  47       3.061   5.446  21.230  0.00  0.00      PROB H
ATOM    778 HG22 ILE P  47       3.403   4.307  22.278  0.00  0.00      PROB H
ATOM    779 HG23 ILE P  47       3.453   5.833  22.718  0.00  0.00      PROB H
ATOM    780  CG1 ILE P  47       5.335   6.466  20.679  0.00  0.00      PROB C
ATOM    781 HG11 ILE P  47       6.311   6.422  20.468  0.00  0.00      PROB  
ATOM    782 HG12 ILE P  47       5.034   7.276  21.122  0.00  0.00      PROB H
ATOM    783  CD  ILE P  47       4.499   6.454  19.388  0.00  0.00      PROB  
ATOM    784  HD1 ILE P  47       4.776   7.313  18.740  0.00  0.00      PROB  
ATOM    785  HD2 ILE P  47       4.674   5.517  18.816  0.00  0.00      PROB  
ATOM    786  HD3 ILE P  47       3.415   6.530  19.615  0.00  0.00      PROB  
ATOM    787  C   ILE P  47       5.603   4.275  23.858  0.00  0.00      PROB C
ATOM    788  O   ILE P  47       4.933   4.523  24.868  0.00  0.00      PROB O
ATOM    789  N   LEU P  48       6.044   3.050  23.591  0.00  0.00      PROB N
ATOM    790  HN  LEU P  48       6.561   2.820  22.769  0.00  0.00      PROB  
ATOM    791  CA  LEU P  48       5.807   1.926  24.483  0.00  0.00      PROB C
ATOM    792  HA  LEU P  48       4.976   2.078  24.959  0.00  0.00      PROB H
ATOM    793  CB  LEU P  48       5.663   0.636  23.677  0.00  0.00      PROB C
ATOM    794  HB1 LEU P  48       5.664  -0.099  24.356  0.00  0.00      PROB  
ATOM    795  HB2 LEU P  48       6.396   0.590  23.041  0.00  0.00      PROB H
ATOM    796  CG  LEU P  48       4.365   0.479  22.887  0.00  0.00      PROB C
ATOM    797  HG  LEU P  48       4.276   1.226  22.274  0.00  0.00      PROB H
ATOM    798  CD1 LEU P  48       4.395  -0.796  22.075  0.00  0.00      PROB C
ATOM    799 HD11 LEU P  48       3.535  -0.908  21.640  0.00  0.00      PROB H
ATOM    800 HD12 LEU P  48       5.098  -0.730  21.410  0.00  0.00      PROB H
ATOM    801 HD13 LEU P  48       4.567  -1.544  22.669  0.00  0.00      PROB H
ATOM    802  CD2 LEU P  48       3.172   0.485  23.823  0.00  0.00      PROB C
ATOM    803 HD21 LEU P  48       2.402   0.120  23.359  0.00  0.00      PROB H
ATOM    804 HD22 LEU P  48       3.379  -0.060  24.598  0.00  0.00      PROB H
ATOM    805 HD23 LEU P  48       2.992   1.397  24.099  0.00  0.00      PROB H
ATOM    806  C   LEU P  48       6.904   1.757  25.520  0.00  0.00      PROB C
ATOM    807  O   LEU P  48       6.789   0.882  26.385  0.00  0.00      PROB O
ATOM    808  N   GLY P  49       7.956   2.572  25.466  0.00  0.00      PROB N
ATOM    809  HN  GLY P  49       8.092   3.275  24.770  0.00  0.00      PROB  
ATOM    810  CA  GLY P  49       9.002   2.469  26.467  0.00  0.00      PROB C
ATOM    811  HA1 GLY P  49       9.712   3.259  26.263  0.00  0.00      PROB  
ATOM    812  HA2 GLY P  49       9.415   1.595  26.410  0.00  0.00      PROB H
ATOM    813  C   GLY P  49       8.477   2.662  27.874  0.00  0.00      PROB C
ATOM    814  O   GLY P  49       9.063   2.156  28.835  0.00  0.00      PROB O
ATOM    815  N   ILE P  50       7.363   3.381  28.015  0.00  0.00      PROB N
ATOM    816  HN  ILE P  50       6.859   3.809  27.267  0.00  0.00      PROB  
ATOM    817  CA  ILE P  50       6.778   3.600  29.331  0.00  0.00      PROB C
ATOM    818  HA  ILE P  50       7.422   4.066  29.889  0.00  0.00      PROB H
ATOM    819  CB  ILE P  50       5.529   4.489  29.205  0.00  0.00      PROB C
ATOM    820  HB  ILE P  50       5.713   5.192  28.563  0.00  0.00      PROB H
ATOM    821  CG2 ILE P  50       4.350   3.674  28.707  0.00  0.00      PROB C
ATOM    822 HG21 ILE P  50       3.677   4.276  28.354  0.00  0.00      PROB H
ATOM    823 HG22 ILE P  50       4.654   3.072  28.009  0.00  0.00      PROB H
ATOM    824 HG23 ILE P  50       3.981   3.164  29.446  0.00  0.00      PROB H
ATOM    825  CG1 ILE P  50       5.190   5.127  30.548  0.00  0.00      PROB C
ATOM    826 HG11 ILE P  50       5.997   5.665  30.795  0.00  0.00      PROB  
ATOM    827 HG12 ILE P  50       4.959   4.427  31.177  0.00  0.00      PROB H
ATOM    828  CD  ILE P  50       3.951   6.037  30.517  0.00  0.00      PROB  
ATOM    829  HD1 ILE P  50       3.795   6.513  31.509  0.00  0.00      PROB  
ATOM    830  HD2 ILE P  50       4.075   6.842  29.760  0.00  0.00      PROB  
ATOM    831  HD3 ILE P  50       3.037   5.457  30.267  0.00  0.00      PROB  
ATOM    832  C   ILE P  50       6.453   2.275  30.002  0.00  0.00      PROB C
ATOM    833  O   ILE P  50       6.462   2.175  31.235  0.00  0.00      PROB O
ATOM    834  N   GLU P  51       6.166   1.236  29.214  0.00  0.00      PROB N
ATOM    835  HN  GLU P  51       6.161   1.249  28.219  0.00  0.00      PROB  
ATOM    836  CA  GLU P  51       5.821  -0.057  29.792  0.00  0.00      PROB C
ATOM    837  HA  GLU P  51       5.106   0.066  30.435  0.00  0.00      PROB H
ATOM    838  CB  GLU P  51       5.317  -1.004  28.702  0.00  0.00      PROB C
ATOM    839  HB1 GLU P  51       4.925  -1.793  29.176  0.00  0.00      PROB  
ATOM    840  HB2 GLU P  51       6.063  -1.240  28.127  0.00  0.00      PROB H
ATOM    841  CG  GLU P  51       4.222  -0.418  27.821  0.00  0.00      PROB C
ATOM    842  HG1 GLU P  51       3.917  -1.150  27.212  0.00  0.00      PROB  
ATOM    843  HG2 GLU P  51       4.579   0.337  27.330  0.00  0.00      PROB H
ATOM    844  CD  GLU P  51       3.021   0.062  28.612  0.00  0.00      PROB C
ATOM    845  OE1 GLU P  51       2.773  -0.476  29.712  0.00  0.00      PROB O
ATOM    846  OE2 GLU P  51       2.325   0.982  28.133  0.00  0.00      PROB O
ATOM    847  C   GLU P  51       6.995  -0.695  30.521  0.00  0.00      PROB C
ATOM    848  O   GLU P  51       6.790  -1.644  31.285  0.00  0.00      PROB O
ATOM    849  N   LYS P  52       8.210  -0.200  30.306  0.00  0.00      PROB N
ATOM    850  HN  LYS P  52       8.387   0.581  29.709  0.00  0.00      PROB  
ATOM    851  CA  LYS P  52       9.386  -0.772  30.938  0.00  0.00      PROB C
ATOM    852  HA  LYS P  52       9.298  -1.738  30.960  0.00  0.00      PROB H
ATOM    853  CB  LYS P  52      10.636  -0.429  30.129  0.00  0.00      PROB C
ATOM    854  HB1 LYS P  52      11.424  -0.745  30.657  0.00  0.00      PROB  
ATOM    855  HB2 LYS P  52      10.660   0.528  29.978  0.00  0.00      PROB H
ATOM    856  CG  LYS P  52      10.667  -1.119  28.774  0.00  0.00      PROB C
ATOM    857  HG1 LYS P  52       9.718  -1.256  28.489  0.00  0.00      PROB  
ATOM    858  HG2 LYS P  52      11.142  -1.961  28.858  0.00  0.00      PROB H
ATOM    859  CD  LYS P  52      11.367  -0.287  27.718  0.00  0.00      PROB C
ATOM    860  HD1 LYS P  52      10.979   0.634  27.755  0.00  0.00      PROB  
ATOM    861  HD2 LYS P  52      11.231  -0.695  26.848  0.00  0.00      PROB H
ATOM    862  CE  LYS P  52      12.857  -0.192  27.966  0.00  0.00      PROB C
ATOM    863  HE1 LYS P  52      13.225  -1.122  28.002  0.00  0.00      PROB  
ATOM    864  HE2 LYS P  52      13.015   0.276  28.801  0.00  0.00      PROB H
ATOM    865  NZ  LYS P  52      13.537   0.558  26.875  0.00  0.00      PROB N
ATOM    866  HZ1 LYS P  52      14.411   0.393  26.890  0.00  0.00      PROB H
ATOM    867  HZ2 LYS P  52      13.210   0.306  26.086  0.00  0.00      PROB H
ATOM    868  HZ3 LYS P  52      13.402   1.432  26.976  0.00  0.00      PROB H
ATOM    869  C   LYS P  52       9.519  -0.276  32.376  0.00  0.00      PROB C
ATOM    870  O   LYS P  52       8.909   0.718  32.780  0.00  0.00      PROB O
ATOM    871  N   THR P  53      10.329  -0.990  33.151  0.00  0.00      PROB N
ATOM    872  HN  THR P  53      10.897  -1.746  32.829  0.00  0.00      PROB  
ATOM    873  CA  THR P  53      10.453  -0.713  34.575  0.00  0.00      PROB C
ATOM    874  HA  THR P  53       9.572  -0.724  34.981  0.00  0.00      PROB H
ATOM    875  CB  THR P  53      11.305  -1.784  35.253  0.00  0.00      PROB C
ATOM    876  HB  THR P  53      12.223  -1.703  34.953  0.00  0.00      PROB H
ATOM    877  OG1 THR P  53      10.806  -3.083  34.914  0.00  0.00      PROB O
ATOM    878  HG1 THR P  53      11.268  -3.675  35.289  0.00  0.00      PROB H
ATOM    879  CG2 THR P  53      11.276  -1.613  36.763  0.00  0.00      PROB C
ATOM    880 HG21 THR P  53      11.649  -2.399  37.190  0.00  0.00      PROB H
ATOM    881 HG22 THR P  53      11.800  -0.837  37.020  0.00  0.00      PROB H
ATOM    882 HG23 THR P  53      10.363  -1.493  37.066  0.00  0.00      PROB H
ATOM    883  C   THR P  53      11.071   0.660  34.818  0.00  0.00      PROB C
ATOM    884  O   THR P  53      11.861   1.165  34.015  0.00  0.00      PROB O
ATOM    885  N   TRP P  54      10.702   1.259  35.947  0.00  0.00      PROB N
ATOM    886  HN  TRP P  54      10.035   0.848  36.563  0.00  0.00      PROB  
ATOM    887  CA  TRP P  54      11.227   2.546  36.379  0.00  0.00      PROB C
ATOM    888  HA  TRP P  54      11.912   2.842  35.760  0.00  0.00      PROB H
ATOM    889  CB  TRP P  54      10.125   3.606  36.420  0.00  0.00      PROB C
ATOM    890  HB1 TRP P  54      10.545   4.443  36.770  0.00  0.00      PROB  
ATOM    891  HB2 TRP P  54       9.406   3.291  36.990  0.00  0.00      PROB H
ATOM    892  CG  TRP P  54       9.551   3.912  35.079  0.00  0.00      PROB C
ATOM    893  CD1 TRP P  54       8.697   3.136  34.358  0.00  0.00      PROB C
ATOM    894  HD1 TRP P  54       8.372   2.308  34.630  0.00  0.00      PROB H
ATOM    895  NE1 TRP P  54       8.388   3.748  33.170  0.00  0.00      PROB N
ATOM    896  HE1 TRP P  54       7.866   3.432  32.565  0.00  0.00      PROB H
ATOM    897  CE2 TRP P  54       9.046   4.948  33.108  0.00  0.00      PROB C
ATOM    898  CD2 TRP P  54       9.787   5.084  34.294  0.00  0.00      PROB C
ATOM    899  CE3 TRP P  54      10.556   6.235  34.480  0.00  0.00      PROB C
ATOM    900  HE3 TRP P  54      11.057   6.350  35.255  0.00  0.00      PROB H
ATOM    901  CZ3 TRP P  54      10.558   7.195  33.492  0.00  0.00      PROB C
ATOM    902  HZ3 TRP P  54      11.067   7.965  33.603  0.00  0.00      PROB H
ATOM    903  CZ2 TRP P  54       9.050   5.917  32.112  0.00  0.00      PROB C
ATOM    904  HZ2 TRP P  54       8.553   5.811  31.334  0.00  0.00      PROB H
ATOM    905  CH2 TRP P  54       9.811   7.030  32.322  0.00  0.00      PROB C
ATOM    906  HH2 TRP P  54       9.833   7.697  31.674  0.00  0.00      PROB H
ATOM    907  C   TRP P  54      11.858   2.398  37.755  0.00  0.00      PROB C
ATOM    908  O   TRP P  54      11.363   1.645  38.600  0.00  0.00      PROB O
ATOM    909  N   TYR P  55      12.963   3.108  37.971  0.00  0.00      PROB N
ATOM    910  HN  TYR P  55      13.356   3.721  37.288  0.00  0.00      PROB  
ATOM    911  CA  TYR P  55      13.697   3.053  39.226  0.00  0.00      PROB C
ATOM    912  HA  TYR P  55      13.182   2.556  39.881  0.00  0.00      PROB H
ATOM    913  CB  TYR P  55      15.047   2.354  39.046  0.00  0.00      PROB C
ATOM    914  HB1 TYR P  55      15.523   2.420  39.923  0.00  0.00      PROB  
ATOM    915  HB2 TYR P  55      15.532   2.791  38.328  0.00  0.00      PROB H
ATOM    916  CG  TYR P  55      14.927   0.889  38.702  0.00  0.00      PROB C
ATOM    917  CD1 TYR P  55      14.762  -0.064  39.695  0.00  0.00      PROB C
ATOM    918  HD1 TYR P  55      14.725   0.207  40.583  0.00  0.00      PROB H
ATOM    919  CE1 TYR P  55      14.649  -1.403  39.389  0.00  0.00      PROB C
ATOM    920  HE1 TYR P  55      14.540  -2.029  40.067  0.00  0.00      PROB H
ATOM    921  CZ  TYR P  55      14.703  -1.807  38.074  0.00  0.00      PROB C
ATOM    922  OH  TYR P  55      14.592  -3.142  37.764  0.00  0.00      PROB O
ATOM    923  HH  TYR P  55      14.485  -3.592  38.465  0.00  0.00      PROB H
ATOM    924  CD2 TYR P  55      14.976   0.457  37.385  0.00  0.00      PROB C
ATOM    925  HD2 TYR P  55      15.086   1.080  36.703  0.00  0.00      PROB H
ATOM    926  CE2 TYR P  55      14.866  -0.880  37.068  0.00  0.00      PROB C
ATOM    927  HE2 TYR P  55      14.901  -1.156  36.181  0.00  0.00      PROB H
ATOM    928  C   TYR P  55      13.900   4.464  39.749  0.00  0.00      PROB C
ATOM    929  O   TYR P  55      14.343   5.348  39.010  0.00  0.00      PROB O
ATOM    930  N   GLU P  56      13.566   4.671  41.020  0.00  0.00      PROB N
ATOM    931  HN  GLU P  56      13.175   3.986  41.628  0.00  0.00      PROB  
ATOM    932  CA  GLU P  56      13.757   5.973  41.641  0.00  0.00      PROB C
ATOM    933  HA  GLU P  56      13.244   6.639  41.158  0.00  0.00      PROB H
ATOM    934  CB  GLU P  56      13.260   5.947  43.087  0.00  0.00      PROB C
ATOM    935  HB1 GLU P  56      13.809   5.255  43.554  0.00  0.00      PROB  
ATOM    936  HB2 GLU P  56      12.312   5.749  43.084  0.00  0.00      PROB H
ATOM    937  CG  GLU P  56      13.443   7.257  43.843  0.00  0.00      PROB C
ATOM    938  HG1 GLU P  56      12.785   7.249  44.597  0.00  0.00      PROB  
ATOM    939  HG2 GLU P  56      13.292   7.996  43.233  0.00  0.00      PROB H
ATOM    940  CD  GLU P  56      14.831   7.419  44.439  0.00  0.00      PROB C
ATOM    941  OE1 GLU P  56      15.583   6.424  44.490  0.00  0.00      PROB O
ATOM    942  OE2 GLU P  56      15.170   8.547  44.857  0.00  0.00      PROB O
ATOM    943  C   GLU P  56      15.225   6.372  41.597  0.00  0.00      PROB C
ATOM    944  O   GLU P  56      16.120   5.541  41.774  0.00  0.00      PROB O
ATOM    945  N   ALA P  57      15.467   7.656  41.356  0.00  0.00      PROB N
ATOM    946  HN  ALA P  57      14.740   8.316  41.169  0.00  0.00      PROB  
ATOM    947  CA  ALA P  57      16.816   8.196  41.347  0.00  0.00      PROB C
ATOM    948  HA  ALA P  57      17.347   7.741  42.021  0.00  0.00      PROB H
ATOM    949  CB  ALA P  57      17.496   8.000  39.988  0.00  0.00      PROB C
ATOM    950  HB1 ALA P  57      18.389   8.377  40.026  0.00  0.00      PROB H
ATOM    951  HB2 ALA P  57      17.547   7.050  39.794  0.00  0.00      PROB H
ATOM    952  HB3 ALA P  57      16.974   8.450  39.307  0.00  0.00      PROB H
ATOM    953  C   ALA P  57      16.748   9.670  41.708  0.00  0.00      PROB C
ATOM    954  O   ALA P  57      15.687  10.296  41.654  0.00  0.00      PROB O
ATOM    955  N   ALA P  58      17.900  10.221  42.082  0.00  0.00      PROB N
ATOM    956  HN  ALA P  58      18.773   9.733  42.099  0.00  0.00      PROB  
ATOM    957  CA  ALA P  58      17.954  11.612  42.501  0.00  0.00      PROB C
ATOM    958  HA  ALA P  58      17.302  11.759  43.205  0.00  0.00      PROB H
ATOM    959  CB  ALA P  58      19.339  11.949  43.052  0.00  0.00      PROB C
ATOM    960  HB1 ALA P  58      19.354  12.880  43.323  0.00  0.00      PROB H
ATOM    961  HB2 ALA P  58      19.521  11.378  43.815  0.00  0.00      PROB H
ATOM    962  HB3 ALA P  58      20.000  11.797  42.358  0.00  0.00      PROB H
ATOM    963  C   ALA P  58      17.615  12.536  41.337  0.00  0.00      PROB C
ATOM    964  O   ALA P  58      17.783  12.189  40.165  0.00  0.00      PROB O
ATOM    965  N   GLU P  59      17.127  13.731  41.675  0.00  0.00      PROB N
ATOM    966  HN  GLU P  59      16.941  14.034  42.606  0.00  0.00      PROB  
ATOM    967  CA  GLU P  59      16.819  14.726  40.656  0.00  0.00      PROB C
ATOM    968  HA  GLU P  59      16.184  14.347  40.028  0.00  0.00      PROB H
ATOM    969  CB  GLU P  59      16.170  15.950  41.302  0.00  0.00      PROB C
ATOM    970  HB1 GLU P  59      15.966  16.587  40.559  0.00  0.00      PROB  
ATOM    971  HB2 GLU P  59      16.785  16.321  41.955  0.00  0.00      PROB H
ATOM    972  CG  GLU P  59      14.862  15.653  42.016  0.00  0.00      PROB C
ATOM    973  HG1 GLU P  59      15.041  14.905  42.655  0.00  0.00      PROB  
ATOM    974  HG2 GLU P  59      14.191  15.419  41.357  0.00  0.00      PROB H
ATOM    975  CD  GLU P  59      14.340  16.838  42.802  0.00  0.00      PROB C
ATOM    976  OE1 GLU P  59      14.995  17.901  42.781  0.00  0.00      PROB O
ATOM    977  OE2 GLU P  59      13.277  16.705  43.442  0.00  0.00      PROB O
ATOM    978  C   GLU P  59      18.056  15.146  39.876  0.00  0.00      PROB C
ATOM    979  O   GLU P  59      17.928  15.683  38.770  0.00  0.00      PROB O
ATOM    980  N   LYS P  60      19.250  14.917  40.428  0.00  0.00      PROB N
ATOM    981  HN  LYS P  60      19.383  14.515  41.333  0.00  0.00      PROB  
ATOM    982  CA  LYS P  60      20.475  15.253  39.713  0.00  0.00      PROB C
ATOM    983  HA  LYS P  60      20.453  16.192  39.472  0.00  0.00      PROB H
ATOM    984  CB  LYS P  60      21.682  15.027  40.626  0.00  0.00      PROB C
ATOM    985  HB1 LYS P  60      21.582  14.098  40.984  0.00  0.00      PROB  
ATOM    986  HB2 LYS P  60      21.678  15.708  41.317  0.00  0.00      PROB H
ATOM    987  CG  LYS P  60      23.036  15.090  39.926  0.00  0.00      PROB C
ATOM    988  HG1 LYS P  60      23.684  15.500  40.567  0.00  0.00      PROB  
ATOM    989  HG2 LYS P  60      22.954  15.620  39.117  0.00  0.00      PROB H
ATOM    990  CD  LYS P  60      23.551  13.706  39.540  0.00  0.00      PROB C
ATOM    991  HD1 LYS P  60      24.325  13.839  38.921  0.00  0.00      PROB  
ATOM    992  HD2 LYS P  60      22.842  13.203  39.112  0.00  0.00      PROB H
ATOM    993  CE  LYS P  60      24.021  12.916  40.756  0.00  0.00      PROB C
ATOM    994  HE1 LYS P  60      23.252  12.857  41.392  0.00  0.00      PROB  
ATOM    995  HE2 LYS P  60      24.780  13.369  41.154  0.00  0.00      PROB H
ATOM    996  NZ  LYS P  60      24.445  11.534  40.395  0.00  0.00      PROB N
ATOM    997  HZ1 LYS P  60      24.708  11.097  41.123  0.00  0.00      PROB H
ATOM    998  HZ2 LYS P  60      23.765  11.094  40.024  0.00  0.00      PROB H
ATOM    999  HZ3 LYS P  60      25.120  11.565  39.814  0.00  0.00      PROB H
ATOM   1000  C   LYS P  60      20.606  14.440  38.432  0.00  0.00      PROB C
ATOM   1001  O   LYS P  60      21.064  14.954  37.405  0.00  0.00      PROB O
ATOM   1002  N   ASP P  61      20.213  13.169  38.474  0.00  0.00      PROB N
ATOM   1003  HN  ASP P  61      19.818  12.700  39.260  0.00  0.00      PROB  
ATOM   1004  CA  ASP P  61      20.337  12.310  37.304  0.00  0.00      PROB C
ATOM   1005  HA  ASP P  61      21.270  12.253  37.046  0.00  0.00      PROB H
ATOM   1006  CB  ASP P  61      19.843  10.900  37.630  0.00  0.00      PROB C
ATOM   1007  HB1 ASP P  61      19.811  10.393  36.769  0.00  0.00      PROB  
ATOM   1008  HB2 ASP P  61      18.968  10.960  38.046  0.00  0.00      PROB H
ATOM   1009  CG  ASP P  61      20.766  10.162  38.578  0.00  0.00      PROB C
ATOM   1010  OD1 ASP P  61      20.846  10.556  39.760  0.00  0.00      PROB O
ATOM   1011  OD2 ASP P  61      21.411   9.186  38.141  0.00  0.00      PROB O
ATOM   1012  C   ASP P  61      19.551  12.878  36.130  0.00  0.00      PROB C
ATOM   1013  O   ASP P  61      18.416  13.339  36.281  0.00  0.00      PROB O
ATOM   1014  N   LYS P  62      20.166  12.844  34.951  0.00  0.00      PROB N
ATOM   1015  HN  LYS P  62      21.111  12.549  34.826  0.00  0.00      PROB  
ATOM   1016  CA  LYS P  62      19.480  13.246  33.736  0.00  0.00      PROB C
ATOM   1017  HA  LYS P  62      18.997  14.069  33.907  0.00  0.00      PROB H
ATOM   1018  CB  LYS P  62      20.492  13.494  32.613  0.00  0.00      PROB C
ATOM   1019  HB1 LYS P  62      20.858  12.594  32.376  0.00  0.00      PROB  
ATOM   1020  HB2 LYS P  62      21.165  14.114  32.937  0.00  0.00      PROB H
ATOM   1021  CG  LYS P  62      19.907  14.080  31.331  0.00  0.00      PROB C
ATOM   1022  HG1 LYS P  62      19.197  13.455  31.008  0.00  0.00      PROB  
ATOM   1023  HG2 LYS P  62      20.620  14.185  30.682  0.00  0.00      PROB H
ATOM   1024  CD  LYS P  62      19.281  15.449  31.561  0.00  0.00      PROB C
ATOM   1025  HD1 LYS P  62      20.012  16.068  31.849  0.00  0.00      PROB  
ATOM   1026  HD2 LYS P  62      18.591  15.383  32.238  0.00  0.00      PROB H
ATOM   1027  CE  LYS P  62      18.637  15.985  30.293  0.00  0.00      PROB C
ATOM   1028  HE1 LYS P  62      19.320  15.940  29.564  0.00  0.00      PROB  
ATOM   1029  HE2 LYS P  62      18.343  16.897  30.444  0.00  0.00      PROB H
ATOM   1030  NZ  LYS P  62      17.453  15.176  29.890  0.00  0.00      PROB N
ATOM   1031  HZ1 LYS P  62      17.086  15.521  29.157  0.00  0.00      PROB H
ATOM   1032  HZ2 LYS P  62      17.700  14.338  29.723  0.00  0.00      PROB H
ATOM   1033  HZ3 LYS P  62      16.849  15.175  30.544  0.00  0.00      PROB H
ATOM   1034  C   LYS P  62      18.474  12.173  33.327  0.00  0.00      PROB C
ATOM   1035  O   LYS P  62      18.542  11.021  33.761  0.00  0.00      PROB O
ATOM   1036  N   ASN P  63      17.523  12.568  32.481  0.00  0.00      PROB N
ATOM   1037  HN  ASN P  63      17.480  13.486  32.088  0.00  0.00      PROB  
ATOM   1038  CA  ASN P  63      16.449  11.675  32.052  0.00  0.00      PROB C
ATOM   1039  HA  ASN P  63      15.832  12.173  31.495  0.00  0.00      PROB H
ATOM   1040  CB  ASN P  63      16.995  10.513  31.220  0.00  0.00      PROB C
ATOM   1041  HB1 ASN P  63      16.228   9.898  31.040  0.00  0.00      PROB  
ATOM   1042  HB2 ASN P  63      17.701  10.067  31.713  0.00  0.00      PROB H
ATOM   1043  CG  ASN P  63      17.562  10.965  29.891  0.00  0.00      PROB C
ATOM   1044  OD1 ASN P  63      17.695  12.160  29.633  0.00  0.00      PROB O
ATOM   1045  ND2 ASN P  63      17.902  10.006  29.037  0.00  0.00      PROB N
ATOM   1046 HD21 ASN P  63      17.795   9.181  29.252  0.00  0.00      PROB H
ATOM   1047 HD22 ASN P  63      18.229  10.211  28.268  0.00  0.00      PROB H
ATOM   1048  C   ASN P  63      15.669  11.155  33.257  0.00  0.00      PROB C
ATOM   1049  O   ASN P  63      15.263   9.992  33.304  0.00  0.00      PROB O
ATOM   1050  N   ALA P  64      15.462  12.027  34.238  0.00  0.00      PROB N
ATOM   1051  HN  ALA P  64      15.821  12.959  34.193  0.00  0.00      PROB  
ATOM   1052  CA  ALA P  64      14.709  11.705  35.440  0.00  0.00      PROB C
ATOM   1053  HA  ALA P  64      14.493  10.760  35.445  0.00  0.00      PROB H
ATOM   1054  CB  ALA P  64      15.519  12.020  36.698  0.00  0.00      PROB C
ATOM   1055  HB1 ALA P  64      14.992  11.788  37.478  0.00  0.00      PROB H
ATOM   1056  HB2 ALA P  64      16.338  11.501  36.685  0.00  0.00      PROB H
ATOM   1057  HB3 ALA P  64      15.729  12.968  36.711  0.00  0.00      PROB H
ATOM   1058  C   ALA P  64      13.408  12.493  35.446  0.00  0.00      PROB C
ATOM   1059  O   ALA P  64      13.399  13.696  35.167  0.00  0.00      PROB O
ATOM   1060  N   VAL P  65      12.313  11.811  35.766  0.00  0.00      PROB N
ATOM   1061  HN  VAL P  65      12.339  10.856  36.050  0.00  0.00      PROB  
ATOM   1062  CA  VAL P  65      10.978  12.394  35.732  0.00  0.00      PROB C
ATOM   1063  HA  VAL P  65      11.037  13.321  35.452  0.00  0.00      PROB H
ATOM   1064  CB  VAL P  65      10.061  11.651  34.742  0.00  0.00      PROB C
ATOM   1065  HB  VAL P  65      10.386  11.798  33.839  0.00  0.00      PROB H
ATOM   1066  CG1 VAL P  65      10.080  10.155  35.006  0.00  0.00      PROB C
ATOM   1067 HG11 VAL P  65       9.537   9.715  34.335  0.00  0.00      PROB H
ATOM   1068 HG12 VAL P  65      10.992   9.829  34.952  0.00  0.00      PROB H
ATOM   1069 HG13 VAL P  65       9.718   9.982  35.889  0.00  0.00      PROB H
ATOM   1070  CG2 VAL P  65       8.639  12.190  34.822  0.00  0.00      PROB C
ATOM   1071 HG21 VAL P  65       8.121  11.819  34.091  0.00  0.00      PROB H
ATOM   1072 HG22 VAL P  65       8.245  11.926  35.667  0.00  0.00      PROB H
ATOM   1073 HG23 VAL P  65       8.663  13.157  34.753  0.00  0.00      PROB H
ATOM   1074  C   VAL P  65      10.401  12.356  37.139  0.00  0.00      PROB C
ATOM   1075  O   VAL P  65      10.407  11.304  37.788  0.00  0.00      PROB O
ATOM   1076  N   GLN P  66       9.920  13.504  37.611  0.00  0.00      PROB N
ATOM   1077  HN  GLN P  66       9.969  14.372  37.119  0.00  0.00      PROB  
ATOM   1078  CA  GLN P  66       9.271  13.584  38.911  0.00  0.00      PROB C
ATOM   1079  HA  GLN P  66       9.738  13.013  39.541  0.00  0.00      PROB H
ATOM   1080  CB  GLN P  66       9.295  15.018  39.443  0.00  0.00      PROB C
ATOM   1081  HB1 GLN P  66       8.778  14.998  40.299  0.00  0.00      PROB  
ATOM   1082  HB2 GLN P  66       8.908  15.602  38.772  0.00  0.00      PROB H
ATOM   1083  CG  GLN P  66      10.676  15.555  39.780  0.00  0.00      PROB C
ATOM   1084  HG1 GLN P  66      11.144  14.849  40.311  0.00  0.00      PROB  
ATOM   1085  HG2 GLN P  66      10.577  16.382  40.278  0.00  0.00      PROB H
ATOM   1086  CD  GLN P  66      11.510  15.850  38.551  0.00  0.00      PROB C
ATOM   1087  OE1 GLN P  66      11.033  15.736  37.421  0.00  0.00      PROB O
ATOM   1088  NE2 GLN P  66      12.762  16.235  38.764  0.00  0.00      PROB N
ATOM   1089 HE21 GLN P  66      13.059  16.304  39.569  0.00  0.00      PROB H
ATOM   1090 HE22 GLN P  66      13.277  16.415  38.099  0.00  0.00      PROB H
ATOM   1091  C   GLN P  66       7.832  13.102  38.791  0.00  0.00      PROB C
ATOM   1092  O   GLN P  66       7.134  13.452  37.835  0.00  0.00      PROB O
ATOM   1093  N   PHE P  67       7.388  12.299  39.758  0.00  0.00      PROB N
ATOM   1094  HN  PHE P  67       7.942  11.940  40.507  0.00  0.00      PROB  
ATOM   1095  CA  PHE P  67       5.991  11.872  39.781  0.00  0.00      PROB C
ATOM   1096  HA  PHE P  67       5.650  11.895  38.874  0.00  0.00      PROB H
ATOM   1097  CB  PHE P  67       5.876  10.436  40.304  0.00  0.00      PROB C
ATOM   1098  HB1 PHE P  67       6.153  10.465  41.265  0.00  0.00      PROB  
ATOM   1099  HB2 PHE P  67       6.451   9.857  39.780  0.00  0.00      PROB H
ATOM   1100  CG  PHE P  67       4.475   9.883  40.257  0.00  0.00      PROB C
ATOM   1101  CD1 PHE P  67       3.494  10.488  39.484  0.00  0.00      PROB C
ATOM   1102  HD1 PHE P  67       3.702  11.243  38.981  0.00  0.00      PROB H
ATOM   1103  CE1 PHE P  67       2.213   9.987  39.448  0.00  0.00      PROB C
ATOM   1104  HE1 PHE P  67       1.568  10.401  38.924  0.00  0.00      PROB H
ATOM   1105  CZ  PHE P  67       1.891   8.870  40.185  0.00  0.00      PROB C
ATOM   1106  HZ  PHE P  67       1.025   8.531  40.160  0.00  0.00      PROB H
ATOM   1107  CD2 PHE P  67       4.136   8.765  40.997  0.00  0.00      PROB C
ATOM   1108  HD2 PHE P  67       4.782   8.348  41.522  0.00  0.00      PROB H
ATOM   1109  CE2 PHE P  67       2.852   8.259  40.961  0.00  0.00      PROB C
ATOM   1110  HE2 PHE P  67       2.636   7.506  41.462  0.00  0.00      PROB H
ATOM   1111  C   PHE P  67       5.143  12.808  40.638  0.00  0.00      PROB C
ATOM   1112  O   PHE P  67       4.303  13.547  40.118  0.00  0.00      PROB O
ATOM   1113  N   HSD P  68       5.354  12.782  41.953  0.00  0.00      PROB N
ATOM   1114  HN  HSD P  68       5.921  12.083  42.387  0.00  0.00      PROB  
ATOM   1115  CA  HSD P  68       4.778  13.767  42.862  0.00  0.00      PROB C
ATOM   1116  HA  HSD P  68       4.184  14.350  42.365  0.00  0.00      PROB H
ATOM   1117  CB  HSD P  68       3.959  13.076  43.961  0.00  0.00      PROB C
ATOM   1118  HB1 HSD P  68       3.520  13.808  44.484  0.00  0.00      PROB  
ATOM   1119  HB2 HSD P  68       4.556  12.533  44.496  0.00  0.00      PROB H
ATOM   1120  ND1 HSD P  68       1.686  12.657  42.933  0.00  0.00      PROB N
ATOM   1121  HD1 HSD P  68       1.476  13.486  42.854  0.00  0.00      PROB H
ATOM   1122  CG  HSD P  68       2.874  12.180  43.446  0.00  0.00      PROB C
ATOM   1123  CE1 HSD P  68       0.924  11.640  42.572  0.00  0.00      PROB C
ATOM   1124  HE1 HSD P  68       0.073  11.701  42.195  0.00  0.00      PROB H
ATOM   1125  NE2 HSD P  68       1.569  10.520  42.840  0.00  0.00      PROB N
ATOM   1126  CD2 HSD P  68       2.789  10.829  43.390  0.00  0.00      PROB C
ATOM   1127  HD2 HSD P  68       3.438  10.223  43.668  0.00  0.00      PROB H
ATOM   1128  C   HSD P  68       5.875  14.624  43.477  0.00  0.00      PROB C
ATOM   1129  O   HSD P  68       5.808  15.856  43.411  0.00  0.00      PROB O
ATOM   1130  N   GLY P  69       6.879  13.996  44.084  0.00  0.00      PROB N
ATOM   1131  HN  GLY P  69       6.843  13.015  44.272  0.00  0.00      PROB  
ATOM   1132  CA  GLY P  69       8.086  14.673  44.515  0.00  0.00      PROB C
ATOM   1133  HA1 GLY P  69       7.964  14.910  45.563  0.00  0.00      PROB  
ATOM   1134  HA2 GLY P  69       8.221  15.474  43.984  0.00  0.00      PROB H
ATOM   1135  C   GLY P  69       9.313  13.793  44.374  0.00  0.00      PROB C
ATOM   1136  O   GLY P  69      10.418  14.195  44.751  0.00  0.00      PROB O
ATOM   1137  N   VAL P  70       9.134  12.588  43.832  0.00  0.00      PROB N
ATOM   1138  HN  VAL P  70       8.251  12.288  43.480  0.00  0.00      PROB  
ATOM   1139  CA  VAL P  70      10.201  11.604  43.701  0.00  0.00      PROB C
ATOM   1140  HA  VAL P  70      11.001  11.934  44.140  0.00  0.00      PROB H
ATOM   1141  CB  VAL P  70       9.808  10.265  44.359  0.00  0.00      PROB C
ATOM   1142  HB  VAL P  70       9.082   9.864  43.856  0.00  0.00      PROB H
ATOM   1143  CG1 VAL P  70      10.979   9.289  44.349  0.00  0.00      PROB C
ATOM   1144 HG11 VAL P  70      10.731   8.498  44.853  0.00  0.00      PROB H
ATOM   1145 HG12 VAL P  70      11.187   9.042  43.433  0.00  0.00      PROB H
ATOM   1146 HG13 VAL P  70      11.749   9.710  44.762  0.00  0.00      PROB H
ATOM   1147  CG2 VAL P  70       9.322  10.504  45.780  0.00  0.00      PROB C
ATOM   1148 HG21 VAL P  70       9.185   9.650  46.218  0.00  0.00      PROB H
ATOM   1149 HG22 VAL P  70       9.994  11.016  46.259  0.00  0.00      PROB H
ATOM   1150 HG23 VAL P  70       8.489  11.000  45.752  0.00  0.00      PROB H
ATOM   1151  C   VAL P  70      10.509  11.419  42.223  0.00  0.00      PROB C
ATOM   1152  O   VAL P  70       9.595  11.319  41.395  0.00  0.00      PROB O
ATOM   1153  N   SER P  71      11.798  11.379  41.894  0.00  0.00      PROB N
ATOM   1154  HN  SER P  71      12.536  11.418  42.567  0.00  0.00      PROB  
ATOM   1155  CA  SER P  71      12.253  11.273  40.514  0.00  0.00      PROB C
ATOM   1156  HA  SER P  71      11.542  11.551  39.918  0.00  0.00      PROB H
ATOM   1157  CB  SER P  71      13.463  12.174  40.263  0.00  0.00      PROB C
ATOM   1158  HB1 SER P  71      13.826  11.967  39.355  0.00  0.00      PROB  
ATOM   1159  HB2 SER P  71      14.135  12.006  40.943  0.00  0.00      PROB H
ATOM   1160  OG  SER P  71      13.098  13.540  40.302  0.00  0.00      PROB O
ATOM   1161  HG1 SER P  71      13.915  14.050  40.363  0.00  0.00      PROB  
ATOM   1162  C   SER P  71      12.609   9.830  40.189  0.00  0.00      PROB C
ATOM   1163  O   SER P  71      13.322   9.169  40.952  0.00  0.00      PROB O
ATOM   1164  N   TYR P  72      12.117   9.353  39.051  0.00  0.00      PROB N
ATOM   1165  HN  TYR P  72      11.519   9.898  38.465  0.00  0.00      PROB  
ATOM   1166  CA  TYR P  72      12.393   8.016  38.554  0.00  0.00      PROB C
ATOM   1167  HA  TYR P  72      12.948   7.539  39.188  0.00  0.00      PROB H
ATOM   1168  CB  TYR P  72      11.100   7.221  38.347  0.00  0.00      PROB C
ATOM   1169  HB1 TYR P  72      11.380   6.284  38.143  0.00  0.00      PROB  
ATOM   1170  HB2 TYR P  72      10.595   7.630  37.626  0.00  0.00      PROB H
ATOM   1171  CG  TYR P  72      10.203   7.165  39.561  0.00  0.00      PROB C
ATOM   1172  CD1 TYR P  72       9.377   8.233  39.889  0.00  0.00      PROB C
ATOM   1173  HD1 TYR P  72       9.382   8.994  39.356  0.00  0.00      PROB H
ATOM   1174  CE1 TYR P  72       8.554   8.186  40.995  0.00  0.00      PROB C
ATOM   1175  HE1 TYR P  72       8.008   8.909  41.204  0.00  0.00      PROB H
ATOM   1176  CZ  TYR P  72       8.546   7.059  41.788  0.00  0.00      PROB C
ATOM   1177  OH  TYR P  72       7.726   7.007  42.892  0.00  0.00      PROB O
ATOM   1178  HH  TYR P  72       7.793   6.256  43.263  0.00  0.00      PROB H
ATOM   1179  CD2 TYR P  72      10.173   6.043  40.374  0.00  0.00      PROB C
ATOM   1180  HD2 TYR P  72      10.717   5.317  40.170  0.00  0.00      PROB H
ATOM   1181  CE2 TYR P  72       9.353   5.985  41.482  0.00  0.00      PROB C
ATOM   1182  HE2 TYR P  72       9.345   5.226  42.020  0.00  0.00      PROB H
ATOM   1183  C   TYR P  72      13.148   8.113  37.238  0.00  0.00      PROB C
ATOM   1184  O   TYR P  72      12.972   9.063  36.469  0.00  0.00      PROB O
ATOM   1185  N   VAL P  73      13.997   7.121  36.987  0.00  0.00      PROB N
ATOM   1186  HN  VAL P  73      14.173   6.388  37.640  0.00  0.00      PROB  
ATOM   1187  CA  VAL P  73      14.747   7.011  35.742  0.00  0.00      PROB C
ATOM   1188  HA  VAL P  73      14.446   7.693  35.121  0.00  0.00      PROB H
ATOM   1189  CB  VAL P  73      16.261   7.192  35.962  0.00  0.00      PROB C
ATOM   1190  HB  VAL P  73      16.416   8.039  36.408  0.00  0.00      PROB H
ATOM   1191  CG1 VAL P  73      16.811   6.086  36.851  0.00  0.00      PROB C
ATOM   1192 HG11 VAL P  73      17.715   6.316  37.117  0.00  0.00      PROB H
ATOM   1193 HG12 VAL P  73      16.248   6.001  37.636  0.00  0.00      PROB H
ATOM   1194 HG13 VAL P  73      16.816   5.253  36.355  0.00  0.00      PROB H
ATOM   1195  CG2 VAL P  73      16.989   7.226  34.627  0.00  0.00      PROB C
ATOM   1196 HG21 VAL P  73      17.921   7.448  34.783  0.00  0.00      PROB H
ATOM   1197 HG22 VAL P  73      16.923   6.355  34.207  0.00  0.00      PROB H
ATOM   1198 HG23 VAL P  73      16.580   7.900  34.062  0.00  0.00      PROB H
ATOM   1199  C   VAL P  73      14.446   5.647  35.139  0.00  0.00      PROB C
ATOM   1200  O   VAL P  73      14.470   4.633  35.844  0.00  0.00      PROB O
ATOM   1201  N   ARG P  74      14.160   5.625  33.841  0.00  0.00      PROB N
ATOM   1202  HN  ARG P  74      14.222   6.435  33.262  0.00  0.00      PROB  
ATOM   1203  CA  ARG P  74      13.735   4.395  33.198  0.00  0.00      PROB C
ATOM   1204  HA  ARG P  74      13.005   4.007  33.706  0.00  0.00      PROB H
ATOM   1205  CB  ARG P  74      13.233   4.679  31.784  0.00  0.00      PROB C
ATOM   1206  HB1 ARG P  74      14.040   4.834  31.214  0.00  0.00      PROB  
ATOM   1207  HB2 ARG P  74      12.647   5.450  31.815  0.00  0.00      PROB H
ATOM   1208  CG  ARG P  74      12.462   3.526  31.171  0.00  0.00      PROB C
ATOM   1209  HG1 ARG P  74      11.921   3.099  31.896  0.00  0.00      PROB  
ATOM   1210  HG2 ARG P  74      13.088   2.895  30.782  0.00  0.00      PROB H
ATOM   1211  CD  ARG P  74      11.527   4.000  30.077  0.00  0.00      PROB C
ATOM   1212  HD1 ARG P  74      11.132   4.869  30.377  0.00  0.00      PROB  
ATOM   1213  HD2 ARG P  74      10.845   3.327  29.933  0.00  0.00      PROB H
ATOM   1214  NE  ARG P  74      12.217   4.222  28.815  0.00  0.00      PROB N
ATOM   1215  HE  ARG P  74      13.031   3.954  28.751  0.00  0.00      PROB H
ATOM   1216  CZ  ARG P  74      11.650   4.739  27.735  0.00  0.00      PROB C
ATOM   1217  NH1 ARG P  74      10.387   5.132  27.736  0.00  0.00      PROB N
ATOM   1218 HH11 ARG P  74       9.910   5.052  28.448  0.00  0.00      PROB H
ATOM   1219 HH12 ARG P  74      10.040   5.466  27.023  0.00  0.00      PROB H
ATOM   1220  NH2 ARG P  74      12.370   4.871  26.625  0.00  0.00      PROB N
ATOM   1221 HH21 ARG P  74      13.193   4.620  26.614  0.00  0.00      PROB H
ATOM   1222 HH22 ARG P  74      12.013   5.208  25.918  0.00  0.00      PROB H
ATOM   1223  C   ARG P  74      14.877   3.383  33.161  0.00  0.00      PROB C
ATOM   1224  O   ARG P  74      16.051   3.721  33.323  0.00  0.00      PROB O
ATOM   1225  N   GLU P  75      14.510   2.117  32.950  0.00  0.00      PROB N
ATOM   1226  HN  GLU P  75      13.581   1.809  32.762  0.00  0.00      PROB  
ATOM   1227  CA  GLU P  75      15.496   1.042  32.981  0.00  0.00      PROB C
ATOM   1228  HA  GLU P  75      15.937   1.042  33.845  0.00  0.00      PROB H
ATOM   1229  CB  GLU P  75      14.800  -0.306  32.807  0.00  0.00      PROB C
ATOM   1230  HB1 GLU P  75      14.382  -0.290  31.899  0.00  0.00      PROB  
ATOM   1231  HB2 GLU P  75      14.149  -0.415  33.518  0.00  0.00      PROB H
ATOM   1232  CG  GLU P  75      15.736  -1.499  32.850  0.00  0.00      PROB C
ATOM   1233  HG1 GLU P  75      16.149  -1.513  33.760  0.00  0.00      PROB  
ATOM   1234  HG2 GLU P  75      16.404  -1.407  32.154  0.00  0.00      PROB H
ATOM   1235  CD  GLU P  75      15.014  -2.812  32.628  0.00  0.00      PROB C
ATOM   1236  OE1 GLU P  75      13.798  -2.782  32.345  0.00  0.00      PROB O
ATOM   1237  OE2 GLU P  75      15.662  -3.873  32.735  0.00  0.00      PROB O
ATOM   1238  C   GLU P  75      16.563   1.230  31.909  0.00  0.00      PROB C
ATOM   1239  O   GLU P  75      17.758   1.065  32.178  0.00  0.00      PROB O
ATOM   1240  N   ASP P  76      16.152   1.575  30.686  0.00  0.00      PROB N
ATOM   1241  HN  ASP P  76      15.217   1.773  30.401  0.00  0.00      PROB  
ATOM   1242  CA  ASP P  76      17.117   1.695  29.597  0.00  0.00      PROB C
ATOM   1243  HA  ASP P  76      17.586   0.853  29.497  0.00  0.00      PROB H
ATOM   1244  CB  ASP P  76      16.392   1.990  28.284  0.00  0.00      PROB C
ATOM   1245  HB1 ASP P  76      15.843   1.184  28.063  0.00  0.00      PROB  
ATOM   1246  HB2 ASP P  76      17.048   2.178  27.595  0.00  0.00      PROB H
ATOM   1247  CG  ASP P  76      15.462   3.179  28.386  0.00  0.00      PROB C
ATOM   1248  OD1 ASP P  76      15.224   3.649  29.517  0.00  0.00      PROB O
ATOM   1249  OD2 ASP P  76      14.969   3.645  27.337  0.00  0.00      PROB O
ATOM   1250  C   ASP P  76      18.149   2.775  29.893  0.00  0.00      PROB C
ATOM   1251  O   ASP P  76      19.341   2.594  29.624  0.00  0.00      PROB O
ATOM   1252  N   ARG P  77      17.712   3.902  30.446  0.00  0.00      PROB N
ATOM   1253  HN  ARG P  77      16.743   4.055  30.625  0.00  0.00      PROB  
ATOM   1254  CA  ARG P  77      18.624   4.975  30.820  0.00  0.00      PROB C
ATOM   1255  HA  ARG P  77      19.339   5.023  30.167  0.00  0.00      PROB H
ATOM   1256  CB  ARG P  77      17.889   6.320  30.817  0.00  0.00      PROB C
ATOM   1257  HB1 ARG P  77      18.595   7.017  30.689  0.00  0.00      PROB  
ATOM   1258  HB2 ARG P  77      17.408   6.411  31.655  0.00  0.00      PROB H
ATOM   1259  CG  ARG P  77      16.880   6.493  29.685  0.00  0.00      PROB C
ATOM   1260  HG1 ARG P  77      16.468   7.398  29.794  0.00  0.00      PROB  
ATOM   1261  HG2 ARG P  77      16.208   5.798  29.739  0.00  0.00      PROB H
ATOM   1262  CD  ARG P  77      17.534   6.428  28.315  0.00  0.00      PROB C
ATOM   1263  HD1 ARG P  77      18.324   5.820  28.384  0.00  0.00      PROB  
ATOM   1264  HD2 ARG P  77      17.798   7.322  28.048  0.00  0.00      PROB H
ATOM   1265  NE  ARG P  77      16.630   5.896  27.303  0.00  0.00      PROB N
ATOM   1266  HE  ARG P  77      16.744   5.080  27.058  0.00  0.00      PROB H
ATOM   1267  CZ  ARG P  77      15.717   6.609  26.658  0.00  0.00      PROB C
ATOM   1268  NH1 ARG P  77      15.539   7.896  26.905  0.00  0.00      PROB N
ATOM   1269 HH11 ARG P  77      16.021   8.295  27.495  0.00  0.00      PROB H
ATOM   1270 HH12 ARG P  77      14.940   8.337  26.473  0.00  0.00      PROB H
ATOM   1271  NH2 ARG P  77      14.960   6.013  25.740  0.00  0.00      PROB N
ATOM   1272 HH21 ARG P  77      15.067   5.176  25.572  0.00  0.00      PROB H
ATOM   1273 HH22 ARG P  77      14.364   6.464  25.315  0.00  0.00      PROB H
ATOM   1274  C   ARG P  77      19.257   4.750  32.186  0.00  0.00      PROB C
ATOM   1275  O   ARG P  77      20.076   5.569  32.615  0.00  0.00      PROB O
ATOM   1276  N   LEU P  78      18.898   3.668  32.872  0.00  0.00      PROB N
ATOM   1277  HN  LEU P  78      18.288   2.957  32.529  0.00  0.00      PROB  
ATOM   1278  CA  LEU P  78      19.388   3.435  34.221  0.00  0.00      PROB C
ATOM   1279  HA  LEU P  78      19.196   4.212  34.770  0.00  0.00      PROB H
ATOM   1280  CB  LEU P  78      18.680   2.228  34.833  0.00  0.00      PROB C
ATOM   1281  HB1 LEU P  78      19.038   1.440  34.331  0.00  0.00      PROB  
ATOM   1282  HB2 LEU P  78      17.723   2.357  34.742  0.00  0.00      PROB H
ATOM   1283  CG  LEU P  78      18.965   1.950  36.310  0.00  0.00      PROB C
ATOM   1284  HG  LEU P  78      19.925   1.901  36.441  0.00  0.00      PROB H
ATOM   1285  CD1 LEU P  78      18.431   3.071  37.191  0.00  0.00      PROB C
ATOM   1286 HD11 LEU P  78      18.591   2.845  38.120  0.00  0.00      PROB H
ATOM   1287 HD12 LEU P  78      18.889   3.896  36.969  0.00  0.00      PROB H
ATOM   1288 HD13 LEU P  78      17.478   3.169  37.034  0.00  0.00      PROB H
ATOM   1289  CD2 LEU P  78      18.372   0.612  36.718  0.00  0.00      PROB C
ATOM   1290 HD21 LEU P  78      18.256   0.597  37.681  0.00  0.00      PROB H
ATOM   1291 HD22 LEU P  78      17.516   0.502  36.278  0.00  0.00      PROB H
ATOM   1292 HD23 LEU P  78      18.975  -0.096  36.444  0.00  0.00      PROB H
ATOM   1293  C   LEU P  78      20.894   3.212  34.215  0.00  0.00      PROB C
ATOM   1294  O   LEU P  78      21.417   2.436  33.411  0.00  0.00      PROB O
ATOM   1295  N   GLN P  79      21.584   3.901  35.114  0.00  0.00      PROB N
ATOM   1296  HN  GLN P  79      21.159   4.604  35.681  0.00  0.00      PROB  
ATOM   1297  CA  GLN P  79      23.002   3.707  35.358  0.00  0.00      PROB C
ATOM   1298  HA  GLN P  79      23.370   3.137  34.667  0.00  0.00      PROB H
ATOM   1299  CB  GLN P  79      23.734   5.053  35.301  0.00  0.00      PROB C
ATOM   1300  HB1 GLN P  79      23.902   5.226  34.331  0.00  0.00      PROB  
ATOM   1301  HB2 GLN P  79      24.551   4.990  35.822  0.00  0.00      PROB H
ATOM   1302  CG  GLN P  79      22.936   6.238  35.831  0.00  0.00      PROB C
ATOM   1303  HG1 GLN P  79      22.742   6.048  36.794  0.00  0.00      PROB  
ATOM   1304  HG2 GLN P  79      22.128   6.339  35.305  0.00  0.00      PROB H
ATOM   1305  CD  GLN P  79      23.698   7.543  35.734  0.00  0.00      PROB C
ATOM   1306  OE1 GLN P  79      24.712   7.635  35.043  0.00  0.00      PROB O
ATOM   1307  NE2 GLN P  79      23.209   8.565  36.428  0.00  0.00      PROB N
ATOM   1308 HE21 GLN P  79      22.496   8.462  36.899  0.00  0.00      PROB H
ATOM   1309 HE22 GLN P  79      23.605   9.328  36.406  0.00  0.00      PROB H
ATOM   1310  C   GLN P  79      23.165   2.988  36.697  0.00  0.00      PROB C
ATOM   1311  O   GLN P  79      22.183   2.612  37.344  0.00  0.00      PROB O
ATOM   1312  N   GLU P  80      24.411   2.802  37.136  0.00  0.00      PROB N
ATOM   1313  HN  GLU P  80      25.239   3.142  36.699  0.00  0.00      PROB  
ATOM   1314  CA  GLU P  80      24.654   2.044  38.359  0.00  0.00      PROB C
ATOM   1315  HA  GLU P  80      23.815   1.682  38.684  0.00  0.00      PROB H
ATOM   1316  CB  GLU P  80      25.591   0.866  38.075  0.00  0.00      PROB C
ATOM   1317  HB1 GLU P  80      25.729   0.411  38.955  0.00  0.00      PROB  
ATOM   1318  HB2 GLU P  80      26.412   1.208  37.689  0.00  0.00      PROB H
ATOM   1319  CG  GLU P  80      25.036  -0.182  37.121  0.00  0.00      PROB C
ATOM   1320  HG1 GLU P  80      25.793  -0.787  36.879  0.00  0.00      PROB  
ATOM   1321  HG2 GLU P  80      24.666   0.263  36.343  0.00  0.00      PROB H
ATOM   1322  CD  GLU P  80      23.941  -1.027  37.745  0.00  0.00      PROB C
ATOM   1323  OE1 GLU P  80      23.449  -0.665  38.835  0.00  0.00      PROB O
ATOM   1324  OE2 GLU P  80      23.577  -2.062  37.147  0.00  0.00      PROB O
ATOM   1325  C   GLU P  80      25.250   2.897  39.475  0.00  0.00      PROB C
ATOM   1326  O   GLU P  80      26.262   2.503  40.071  0.00  0.00      PROB O
ATOM   1327  N   PRO P  81      24.674   4.067  39.795  0.00  0.00      PROB N
ATOM   1328  CD  PRO P  81      23.788   4.921  38.982  0.00  0.00      PROB C
ATOM   1329  HD1 PRO P  81      24.161   5.103  38.072  0.00  0.00      PROB  
ATOM   1330  HD2 PRO P  81      22.929   4.492  38.852  0.00  0.00      PROB H
ATOM   1331  CA  PRO P  81      25.024   4.720  41.061  0.00  0.00      PROB C
ATOM   1332  HA  PRO P  81      25.962   4.590  41.270  0.00  0.00      PROB H
ATOM   1333  CB  PRO P  81      24.756   6.199  40.775  0.00  0.00      PROB C
ATOM   1334  HB1 PRO P  81      25.623   6.704  40.293  0.00  0.00      PROB  
ATOM   1335  HB2 PRO P  81      24.509   6.656  41.594  0.00  0.00      PROB H
ATOM   1336  CG  PRO P  81      23.620   6.169  39.818  0.00  0.00      PROB C
ATOM   1337  HG1 PRO P  81      23.627   7.098  39.215  0.00  0.00      PROB  
ATOM   1338  HG2 PRO P  81      22.785   6.136  40.312  0.00  0.00      PROB H
ATOM   1339  C   PRO P  81      24.161   4.194  42.196  0.00  0.00      PROB C
ATOM   1340  O   PRO P  81      24.568   4.187  43.363  0.00  0.00      PROB O
ATOM   1341  N   VAL P  82      22.957   3.748  41.842  0.00  0.00      PROB N
ATOM   1342  HN  VAL P  82      22.629   3.812  40.903  0.00  0.00      PROB  
ATOM   1343  CA  VAL P  82      22.015   3.133  42.769  0.00  0.00      PROB C
ATOM   1344  HA  VAL P  82      22.469   2.909  43.596  0.00  0.00      PROB H
ATOM   1345  CB  VAL P  82      20.838   4.074  43.095  0.00  0.00      PROB C
ATOM   1346  HB  VAL P  82      21.190   4.926  43.392  0.00  0.00      PROB H
ATOM   1347  CG1 VAL P  82      19.990   4.324  41.853  0.00  0.00      PROB C
ATOM   1348 HG11 VAL P  82      19.415   5.087  42.014  0.00  0.00      PROB H
ATOM   1349 HG12 VAL P  82      20.576   4.505  41.101  0.00  0.00      PROB H
ATOM   1350 HG13 VAL P  82      19.453   3.537  41.671  0.00  0.00      PROB H
ATOM   1351  CG2 VAL P  82      19.994   3.500  44.216  0.00  0.00      PROB C
ATOM   1352 HG21 VAL P  82      19.298   4.137  44.441  0.00  0.00      PROB H
ATOM   1353 HG22 VAL P  82      19.597   2.667  43.918  0.00  0.00      PROB H
ATOM   1354 HG23 VAL P  82      20.561   3.340  44.986  0.00  0.00      PROB H
ATOM   1355  C   VAL P  82      21.519   1.849  42.123  0.00  0.00      PROB C
ATOM   1356  O   VAL P  82      21.165   1.845  40.939  0.00  0.00      PROB O
ATOM   1357  N   SER P  83      21.497   0.758  42.891  0.00  0.00      PROB N
ATOM   1358  HN  SER P  83      21.649   0.727  43.878  0.00  0.00      PROB  
ATOM   1359  CA  SER P  83      21.228  -0.545  42.285  0.00  0.00      PROB C
ATOM   1360  HA  SER P  83      21.721  -0.614  41.452  0.00  0.00      PROB H
ATOM   1361  CB  SER P  83      21.715  -1.662  43.215  0.00  0.00      PROB C
ATOM   1362  HB1 SER P  83      22.694  -1.538  43.378  0.00  0.00      PROB  
ATOM   1363  HB2 SER P  83      21.544  -2.518  42.795  0.00  0.00      PROB H
ATOM   1364  OG  SER P  83      21.041  -1.616  44.460  0.00  0.00      PROB O
ATOM   1365  HG1 SER P  83      21.216  -2.453  44.908  0.00  0.00      PROB  
ATOM   1366  C   SER P  83      19.745  -0.715  41.968  0.00  0.00      PROB C
ATOM   1367  O   SER P  83      19.352  -0.758  40.799  0.00  0.00      PROB O
ATOM   1368  N   LYS P  84      18.904  -0.812  43.002  0.00  0.00      PROB N
ATOM   1369  HN  LYS P  84      19.202  -0.864  43.954  0.00  0.00      PROB  
ATOM   1370  CA  LYS P  84      17.458  -0.849  42.802  0.00  0.00      PROB C
ATOM   1371  HA  LYS P  84      17.260  -0.768  41.857  0.00  0.00      PROB H
ATOM   1372  CB  LYS P  84      16.933  -2.206  43.276  0.00  0.00      PROB C
ATOM   1373  HB1 LYS P  84      17.270  -2.312  44.212  0.00  0.00      PROB  
ATOM   1374  HB2 LYS P  84      17.253  -2.889  42.666  0.00  0.00      PROB H
ATOM   1375  CG  LYS P  84      15.421  -2.333  43.350  0.00  0.00      PROB C
ATOM   1376  HG1 LYS P  84      15.058  -2.224  42.425  0.00  0.00      PROB  
ATOM   1377  HG2 LYS P  84      15.067  -1.655  43.943  0.00  0.00      PROB H
ATOM   1378  CD  LYS P  84      15.018  -3.692  43.902  0.00  0.00      PROB C
ATOM   1379  HD1 LYS P  84      15.458  -3.799  44.794  0.00  0.00      PROB  
ATOM   1380  HD2 LYS P  84      15.300  -4.386  43.286  0.00  0.00      PROB H
ATOM   1381  CE  LYS P  84      13.512  -3.803  44.084  0.00  0.00      PROB C
ATOM   1382  HE1 LYS P  84      13.322  -4.702  44.479  0.00  0.00      PROB  
ATOM   1383  HE2 LYS P  84      13.081  -3.693  43.223  0.00  0.00      PROB H
ATOM   1384  NZ  LYS P  84      12.976  -2.764  45.010  0.00  0.00      PROB N
ATOM   1385  HZ1 LYS P  84      12.105  -2.898  45.144  0.00  0.00      PROB H
ATOM   1386  HZ2 LYS P  84      13.399  -2.806  45.791  0.00  0.00      PROB H
ATOM   1387  HZ3 LYS P  84      13.093  -1.954  44.661  0.00  0.00      PROB H
ATOM   1388  C   LYS P  84      16.767   0.304  43.519  0.00  0.00      PROB C
ATOM   1389  O   LYS P  84      16.184   1.167  42.860  0.00  0.00      PROB O
ATOM   1390  N   ALA P  85      16.807   0.342  44.852  0.00  0.00      PROB N
ATOM   1391  HN  ALA P  85      17.213  -0.407  45.374  0.00  0.00      PROB  
ATOM   1392  CA  ALA P  85      16.279   1.448  45.649  0.00  0.00      PROB C
ATOM   1393  HA  ALA P  85      16.407   1.241  46.588  0.00  0.00      PROB H
ATOM   1394  CB  ALA P  85      17.052   2.732  45.346  0.00  0.00      PROB C
ATOM   1395  HB1 ALA P  85      16.631   3.470  45.813  0.00  0.00      PROB H
ATOM   1396  HB2 ALA P  85      17.964   2.624  45.655  0.00  0.00      PROB H
ATOM   1397  HB3 ALA P  85      17.038   2.897  44.389  0.00  0.00      PROB H
ATOM   1398  C   ALA P  85      14.786   1.682  45.425  0.00  0.00      PROB C
ATOM   1399  O   ALA P  85      14.185   2.528  46.093  0.00  0.00      PROB O
ATOM   1400  N   LYS P  86      14.180   0.937  44.504  0.00  0.00      PROB N
ATOM   1401  HN  LYS P  86      14.634   0.160  44.071  0.00  0.00      PROB  
ATOM   1402  CA  LYS P  86      12.819   1.187  44.054  0.00  0.00      PROB C
ATOM   1403  HA  LYS P  86      12.201   1.031  44.783  0.00  0.00      PROB H
ATOM   1404  CB  LYS P  86      12.651   2.628  43.562  0.00  0.00      PROB C
ATOM   1405  HB1 LYS P  86      13.326   2.732  42.833  0.00  0.00      PROB  
ATOM   1406  HB2 LYS P  86      12.791   3.232  44.307  0.00  0.00      PROB H
ATOM   1407  CG  LYS P  86      11.294   2.962  42.945  0.00  0.00      PROB C
ATOM   1408  HG1 LYS P  86      11.129   2.303  42.212  0.00  0.00      PROB  
ATOM   1409  HG2 LYS P  86      11.316   3.874  42.619  0.00  0.00      PROB H
ATOM   1410  CD  LYS P  86      10.160   2.861  43.953  0.00  0.00      PROB C
ATOM   1411  HD1 LYS P  86      10.203   1.957  44.376  0.00  0.00      PROB  
ATOM   1412  HD2 LYS P  86       9.316   2.994  43.495  0.00  0.00      PROB H
ATOM   1413  CE  LYS P  86      10.284   3.920  45.040  0.00  0.00      PROB C
ATOM   1414  HE1 LYS P  86      10.401   4.802  44.583  0.00  0.00      PROB  
ATOM   1415  HE2 LYS P  86      11.040   3.707  45.609  0.00  0.00      PROB H
ATOM   1416  NZ  LYS P  86       9.072   3.989  45.900  0.00  0.00      PROB N
ATOM   1417  HZ1 LYS P  86       9.265   4.408  46.661  0.00  0.00      PROB H
ATOM   1418  HZ2 LYS P  86       8.428   4.436  45.479  0.00  0.00      PROB H
ATOM   1419  HZ3 LYS P  86       8.783   3.169  46.086  0.00  0.00      PROB H
ATOM   1420  C   LYS P  86      12.522   0.196  42.939  0.00  0.00      PROB C
ATOM   1421  O   LYS P  86      13.438  -0.372  42.338  0.00  0.00      PROB O
ATOM   1422  N   GLU P  87      11.233  -0.009  42.669  0.00  0.00      PROB N
ATOM   1423  HN  GLU P  87      10.473   0.277  43.246  0.00  0.00      PROB  
ATOM   1424  CA  GLU P  87      10.826  -0.701  41.449  0.00  0.00      PROB C
ATOM   1425  HA  GLU P  87      11.377  -0.402  40.708  0.00  0.00      PROB H
ATOM   1426  CB  GLU P  87      10.978  -2.206  41.589  0.00  0.00      PROB C
ATOM   1427  HB1 GLU P  87      10.216  -2.517  42.156  0.00  0.00      PROB  
ATOM   1428  HB2 GLU P  87      11.844  -2.391  41.983  0.00  0.00      PROB H
ATOM   1429  CG  GLU P  87      10.900  -2.959  40.273  0.00  0.00      PROB C
ATOM   1430  HG1 GLU P  87      11.582  -2.558  39.661  0.00  0.00      PROB  
ATOM   1431  HG2 GLU P  87      10.002  -2.879  39.915  0.00  0.00      PROB H
ATOM   1432  CD  GLU P  87      11.214  -4.434  40.428  0.00  0.00      PROB C
ATOM   1433  OE1 GLU P  87      11.394  -4.887  41.578  0.00  0.00      PROB O
ATOM   1434  OE2 GLU P  87      11.284  -5.141  39.401  0.00  0.00      PROB O
ATOM   1435  C   GLU P  87       9.379  -0.297  41.170  0.00  0.00      PROB C
ATOM   1436  O   GLU P  87       8.459  -0.835  41.791  0.00  0.00      PROB O
ATOM   1437  N   ALA P  88       9.192   0.641  40.244  0.00  0.00      PROB N
ATOM   1438  HN  ALA P  88       9.952   1.036  39.729  0.00  0.00      PROB  
ATOM   1439  CA  ALA P  88       7.878   1.160  39.913  0.00  0.00      PROB C
ATOM   1440  HA  ALA P  88       7.211   0.740  40.477  0.00  0.00      PROB H
ATOM   1441  CB  ALA P  88       7.805   2.671  40.131  0.00  0.00      PROB C
ATOM   1442  HB1 ALA P  88       6.916   2.972  39.895  0.00  0.00      PROB H
ATOM   1443  HB2 ALA P  88       7.986   2.867  41.065  0.00  0.00      PROB H
ATOM   1444  HB3 ALA P  88       8.463   3.105  39.568  0.00  0.00      PROB H
ATOM   1445  C   ALA P  88       7.547   0.836  38.465  0.00  0.00      PROB C
ATOM   1446  O   ALA P  88       8.437   0.627  37.635  0.00  0.00      PROB O
ATOM   1447  N   HSD P  89       6.252   0.794  38.172  0.00  0.00      PROB N
ATOM   1448  HN  HSD P  89       5.548   0.978  38.857  0.00  0.00      PROB  
ATOM   1449  CA  HSD P  89       5.755   0.480  36.844  0.00  0.00      PROB C
ATOM   1450  HA  HSD P  89       6.473   0.580  36.199  0.00  0.00      PROB H
ATOM   1451  CB  HSD P  89       5.232  -0.958  36.760  0.00  0.00      PROB C
ATOM   1452  HB1 HSD P  89       4.825  -1.060  35.853  0.00  0.00      PROB  
ATOM   1453  HB2 HSD P  89       4.590  -1.098  37.475  0.00  0.00      PROB H
ATOM   1454  ND1 HSD P  89       7.116  -2.092  37.996  0.00  0.00      PROB N
ATOM   1455  HD1 HSD P  89       7.042  -1.552  38.835  0.00  0.00      PROB  
ATOM   1456  CG  HSD P  89       6.298  -1.998  36.891  0.00  0.00      PROB C
ATOM   1457  CE1 HSD P  89       7.960  -3.095  37.832  0.00  0.00      PROB C
ATOM   1458  HE1 HSD P  89       8.611  -3.363  38.438  0.00  0.00      PROB H
ATOM   1459  NE2 HSD P  89       7.714  -3.659  36.663  0.00  0.00      PROB N
ATOM   1460  CD2 HSD P  89       6.681  -2.991  36.053  0.00  0.00      PROB C
ATOM   1461  HD2 HSD P  89       6.313  -3.185  35.222  0.00  0.00      PROB H
ATOM   1462  C   HSD P  89       4.646   1.453  36.474  0.00  0.00      PROB C
ATOM   1463  O   HSD P  89       4.045   2.100  37.334  0.00  0.00      PROB O
ATOM   1464  N   ILE P  90       4.382   1.547  35.180  0.00  0.00      PROB N
ATOM   1465  HN  ILE P  90       4.910   1.070  34.481  0.00  0.00      PROB  
ATOM   1466  CA  ILE P  90       3.293   2.361  34.654  0.00  0.00      PROB C
ATOM   1467  HA  ILE P  90       2.737   2.673  35.384  0.00  0.00      PROB H
ATOM   1468  CB  ILE P  90       3.794   3.577  33.874  0.00  0.00      PROB C
ATOM   1469  HB  ILE P  90       4.365   3.270  33.152  0.00  0.00      PROB H
ATOM   1470  CG2 ILE P  90       2.621   4.336  33.279  0.00  0.00      PROB C
ATOM   1471 HG21 ILE P  90       2.924   5.201  32.966  0.00  0.00      PROB H
ATOM   1472 HG22 ILE P  90       2.259   3.827  32.537  0.00  0.00      PROB H
ATOM   1473 HG23 ILE P  90       1.943   4.449  33.963  0.00  0.00      PROB H
ATOM   1474  CG1 ILE P  90       4.613   4.482  34.794  0.00  0.00      PROB C
ATOM   1475 HG11 ILE P  90       5.348   3.897  35.135  0.00  0.00      PROB  
ATOM   1476 HG12 ILE P  90       4.021   4.869  35.458  0.00  0.00      PROB H
ATOM   1477  CD  ILE P  90       5.167   5.741  34.105  0.00  0.00      PROB  
ATOM   1478  HD1 ILE P  90       5.798   6.321  34.812  0.00  0.00      PROB  
ATOM   1479  HD2 ILE P  90       5.792   5.465  33.229  0.00  0.00      PROB  
ATOM   1480  HD3 ILE P  90       4.344   6.400  33.757  0.00  0.00      PROB  
ATOM   1481  C   ILE P  90       2.460   1.436  33.777  0.00  0.00      PROB C
ATOM   1482  O   ILE P  90       2.724   1.270  32.584  0.00  0.00      PROB O
ATOM   1483  N   TYR P  91       1.441   0.824  34.369  0.00  0.00      PROB N
ATOM   1484  HN  TYR P  91       1.193   0.959  35.327  0.00  0.00      PROB  
ATOM   1485  CA  TYR P  91       0.592  -0.110  33.652  0.00  0.00      PROB C
ATOM   1486  HA  TYR P  91       1.115  -0.554  32.965  0.00  0.00      PROB H
ATOM   1487  CB  TYR P  91       0.049  -1.172  34.601  0.00  0.00      PROB C
ATOM   1488  HB1 TYR P  91      -0.737  -1.589  34.145  0.00  0.00      PROB  
ATOM   1489  HB2 TYR P  91      -0.188  -0.747  35.441  0.00  0.00      PROB H
ATOM   1490  CG  TYR P  91       1.035  -2.273  34.905  0.00  0.00      PROB C
ATOM   1491  CD1 TYR P  91       1.421  -3.170  33.921  0.00  0.00      PROB C
ATOM   1492  HD1 TYR P  91       1.070  -3.086  33.065  0.00  0.00      PROB H
ATOM   1493  CE1 TYR P  91       2.318  -4.178  34.188  0.00  0.00      PROB C
ATOM   1494  HE1 TYR P  91       2.566  -4.771  33.516  0.00  0.00      PROB H
ATOM   1495  CZ  TYR P  91       2.838  -4.308  35.453  0.00  0.00      PROB C
ATOM   1496  OH  TYR P  91       3.733  -5.318  35.715  0.00  0.00      PROB O
ATOM   1497  HH  TYR P  91       3.635  -5.591  36.503  0.00  0.00      PROB H
ATOM   1498  CD2 TYR P  91       1.573  -2.423  36.174  0.00  0.00      PROB C
ATOM   1499  HD2 TYR P  91       1.327  -1.833  36.848  0.00  0.00      PROB H
ATOM   1500  CE2 TYR P  91       2.472  -3.433  36.450  0.00  0.00      PROB C
ATOM   1501  HE2 TYR P  91       2.826  -3.521  37.306  0.00  0.00      PROB H
ATOM   1502  C   TYR P  91      -0.551   0.633  32.969  0.00  0.00      PROB C
ATOM   1503  O   TYR P  91      -0.830   1.796  33.259  0.00  0.00      PROB O
ATOM   1504  N   GLN P  92      -1.214  -0.056  32.048  0.00  0.00      PROB N
ATOM   1505  HN  GLN P  92      -0.986  -0.997  31.804  0.00  0.00      PROB  
ATOM   1506  CA  GLN P  92      -2.337   0.502  31.310  0.00  0.00      PROB C
ATOM   1507  HA  GLN P  92      -2.506   1.407  31.612  0.00  0.00      PROB H
ATOM   1508  CB  GLN P  92      -2.042   0.544  29.811  0.00  0.00      PROB C
ATOM   1509  HB1 GLN P  92      -1.874  -0.400  29.528  0.00  0.00      PROB  
ATOM   1510  HB2 GLN P  92      -1.277   1.121  29.659  0.00  0.00      PROB H
ATOM   1511  CG  GLN P  92      -3.190   1.071  28.978  0.00  0.00      PROB C
ATOM   1512  HG1 GLN P  92      -3.487   1.931  29.393  0.00  0.00      PROB  
ATOM   1513  HG2 GLN P  92      -3.903   0.413  28.966  0.00  0.00      PROB H
ATOM   1514  CD  GLN P  92      -2.785   1.343  27.549  0.00  0.00      PROB C
ATOM   1515  OE1 GLN P  92      -1.635   1.134  27.169  0.00  0.00      PROB O
ATOM   1516  NE2 GLN P  92      -3.729   1.814  26.748  0.00  0.00      PROB N
ATOM   1517 HE21 GLN P  92      -4.523   1.949  27.049  0.00  0.00      PROB H
ATOM   1518 HE22 GLN P  92      -3.547   1.985  25.925  0.00  0.00      PROB H
ATOM   1519  C   GLN P  92      -3.579  -0.331  31.576  0.00  0.00      PROB C
ATOM   1520  O   GLN P  92      -3.564  -1.553  31.394  0.00  0.00      PROB O
ATOM   1521  N   VAL P  93      -4.649   0.331  32.008  0.00  0.00      PROB N
ATOM   1522  HN  VAL P  93      -4.629   1.303  32.223  0.00  0.00      PROB  
ATOM   1523  CA  VAL P  93      -5.946  -0.302  32.204  0.00  0.00      PROB C
ATOM   1524  HA  VAL P  93      -5.934  -1.194  31.823  0.00  0.00      PROB H
ATOM   1525  CB  VAL P  93      -6.318  -0.410  33.690  0.00  0.00      PROB C
ATOM   1526  HB  VAL P  93      -6.400   0.482  34.062  0.00  0.00      PROB H
ATOM   1527  CG1 VAL P  93      -7.659  -1.109  33.848  0.00  0.00      PROB C
ATOM   1528 HG11 VAL P  93      -7.784  -1.342  34.781  0.00  0.00      PROB H
ATOM   1529 HG12 VAL P  93      -8.365  -0.510  33.560  0.00  0.00      PROB H
ATOM   1530 HG13 VAL P  93      -7.662  -1.912  33.303  0.00  0.00      PROB H
ATOM   1531  CG2 VAL P  93      -5.228  -1.141  34.451  0.00  0.00      PROB C
ATOM   1532 HG21 VAL P  93      -5.542  -1.334  35.347  0.00  0.00      PROB H
ATOM   1533 HG22 VAL P  93      -5.020  -1.966  33.987  0.00  0.00      PROB H
ATOM   1534 HG23 VAL P  93      -4.439  -0.577  34.491  0.00  0.00      PROB H
ATOM   1535  C   VAL P  93      -6.971   0.528  31.451  0.00  0.00      PROB C
ATOM   1536  O   VAL P  93      -7.084   1.738  31.682  0.00  0.00      PROB O
ATOM   1537  N   GLY P  94      -7.714  -0.113  30.558  0.00  0.00      PROB N
ATOM   1538  HN  GLY P  94      -7.699  -1.100  30.405  0.00  0.00      PROB  
ATOM   1539  CA  GLY P  94      -8.631   0.639  29.720  0.00  0.00      PROB C
ATOM   1540  HA1 GLY P  94      -9.340   1.143  30.360  0.00  0.00      PROB  
ATOM   1541  HA2 GLY P  94      -9.071   0.043  29.094  0.00  0.00      PROB H
ATOM   1542  C   GLY P  94      -7.869   1.692  28.944  0.00  0.00      PROB C
ATOM   1543  O   GLY P  94      -6.850   1.411  28.304  0.00  0.00      PROB O
ATOM   1544  N   MET P  95      -8.365   2.924  28.994  0.00  0.00      PROB N
ATOM   1545  HN  MET P  95      -9.215   3.155  29.461  0.00  0.00      PROB  
ATOM   1546  CA  MET P  95      -7.700   4.054  28.363  0.00  0.00      PROB C
ATOM   1547  HA  MET P  95      -7.156   3.718  27.635  0.00  0.00      PROB H
ATOM   1548  CB  MET P  95      -8.750   4.998  27.763  0.00  0.00      PROB C
ATOM   1549  HB1 MET P  95      -9.277   5.343  28.539  0.00  0.00      PROB  
ATOM   1550  HB2 MET P  95      -9.283   4.499  27.123  0.00  0.00      PROB H
ATOM   1551  CG  MET P  95      -8.189   6.217  27.041  0.00  0.00      PROB C
ATOM   1552  HG1 MET P  95      -7.808   6.818  27.744  0.00  0.00      PROB  
ATOM   1553  HG2 MET P  95      -8.906   6.633  26.537  0.00  0.00      PROB H
ATOM   1554  SD  MET P  95      -6.865   5.823  25.880  0.00  0.00      PROB S
ATOM   1555  CE  MET P  95      -6.483   7.449  25.238  0.00  0.00      PROB C
ATOM   1556  HE1 MET P  95      -5.644   7.408  24.753  0.00  0.00      PROB H
ATOM   1557  HE2 MET P  95      -7.197   7.731  24.644  0.00  0.00      PROB H
ATOM   1558  HE3 MET P  95      -6.405   8.069  25.979  0.00  0.00      PROB H
ATOM   1559  C   MET P  95      -6.800   4.820  29.327  0.00  0.00      PROB C
ATOM   1560  O   MET P  95      -6.156   5.788  28.914  0.00  0.00      PROB O
ATOM   1561  N   ALA P  96      -6.719   4.399  30.585  0.00  0.00      PROB N
ATOM   1562  HN  ALA P  96      -7.164   3.557  30.888  0.00  0.00      PROB  
ATOM   1563  CA  ALA P  96      -5.985   5.121  31.612  0.00  0.00      PROB C
ATOM   1564  HA  ALA P  96      -5.777   6.012  31.291  0.00  0.00      PROB H
ATOM   1565  CB  ALA P  96      -6.826   5.262  32.885  0.00  0.00      PROB C
ATOM   1566  HB1 ALA P  96      -6.309   5.736  33.554  0.00  0.00      PROB H
ATOM   1567  HB2 ALA P  96      -7.634   5.759  32.677  0.00  0.00      PROB H
ATOM   1568  HB3 ALA P  96      -7.057   4.376  33.209  0.00  0.00      PROB H
ATOM   1569  C   ALA P  96      -4.674   4.419  31.938  0.00  0.00      PROB C
ATOM   1570  O   ALA P  96      -4.503   3.220  31.698  0.00  0.00      PROB O
ATOM   1571  N   PHE P  97      -3.742   5.194  32.487  0.00  0.00      PROB N
ATOM   1572  HN  PHE P  97      -3.880   6.173  32.628  0.00  0.00      PROB  
ATOM   1573  CA  PHE P  97      -2.448   4.696  32.931  0.00  0.00      PROB C
ATOM   1574  HA  PHE P  97      -2.357   3.762  32.687  0.00  0.00      PROB H
ATOM   1575  CB  PHE P  97      -1.302   5.478  32.286  0.00  0.00      PROB C
ATOM   1576  HB1 PHE P  97      -0.478   5.247  32.803  0.00  0.00      PROB  
ATOM   1577  HB2 PHE P  97      -1.509   6.425  32.320  0.00  0.00      PROB H
ATOM   1578  CG  PHE P  97      -1.052   5.113  30.854  0.00  0.00      PROB C
ATOM   1579  CD1 PHE P  97      -1.804   5.676  29.841  0.00  0.00      PROB C
ATOM   1580  HD1 PHE P  97      -2.474   6.285  30.052  0.00  0.00      PROB H
ATOM   1581  CE1 PHE P  97      -1.575   5.342  28.525  0.00  0.00      PROB C
ATOM   1582  HE1 PHE P  97      -2.088   5.727  27.852  0.00  0.00      PROB H
ATOM   1583  CZ  PHE P  97      -0.584   4.439  28.209  0.00  0.00      PROB C
ATOM   1584  HZ  PHE P  97      -0.426   4.212  27.320  0.00  0.00      PROB H
ATOM   1585  CD2 PHE P  97      -0.061   4.209  30.522  0.00  0.00      PROB C
ATOM   1586  HD2 PHE P  97       0.452   3.824  31.195  0.00  0.00      PROB H
ATOM   1587  CE2 PHE P  97       0.173   3.872  29.210  0.00  0.00      PROB C
ATOM   1588  HE2 PHE P  97       0.843   3.262  29.000  0.00  0.00      PROB H
ATOM   1589  C   PHE P  97      -2.365   4.804  34.446  0.00  0.00      PROB C
ATOM   1590  O   PHE P  97      -2.731   5.834  35.024  0.00  0.00      PROB O
ATOM   1591  N   TYR P  98      -1.880   3.741  35.082  0.00  0.00      PROB N
ATOM   1592  HN  TYR P  98      -1.532   2.941  34.595  0.00  0.00      PROB  
ATOM   1593  CA  TYR P  98      -1.812   3.644  36.532  0.00  0.00      PROB C
ATOM   1594  HA  TYR P  98      -2.112   4.479  36.927  0.00  0.00      PROB H
ATOM   1595  CB  TYR P  98      -2.714   2.522  37.043  0.00  0.00      PROB C
ATOM   1596  HB1 TYR P  98      -2.523   2.414  38.019  0.00  0.00      PROB  
ATOM   1597  HB2 TYR P  98      -2.523   1.711  36.545  0.00  0.00      PROB H
ATOM   1598  CG  TYR P  98      -4.180   2.832  36.885  0.00  0.00      PROB C
ATOM   1599  CD1 TYR P  98      -4.813   2.672  35.664  0.00  0.00      PROB C
ATOM   1600  HD1 TYR P  98      -4.327   2.362  34.935  0.00  0.00      PROB H
ATOM   1601  CE1 TYR P  98      -6.151   2.963  35.512  0.00  0.00      PROB C
ATOM   1602  HE1 TYR P  98      -6.563   2.848  34.686  0.00  0.00      PROB H
ATOM   1603  CZ  TYR P  98      -6.874   3.422  36.588  0.00  0.00      PROB C
ATOM   1604  OH  TYR P  98      -8.211   3.712  36.439  0.00  0.00      PROB O
ATOM   1605  HH  TYR P  98      -8.535   3.953  37.175  0.00  0.00      PROB H
ATOM   1606  CD2 TYR P  98      -4.928   3.299  37.955  0.00  0.00      PROB C
ATOM   1607  HD2 TYR P  98      -4.521   3.416  38.781  0.00  0.00      PROB H
ATOM   1608  CE2 TYR P  98      -6.268   3.591  37.812  0.00  0.00      PROB C
ATOM   1609  HE2 TYR P  98      -6.758   3.902  38.539  0.00  0.00      PROB H
ATOM   1610  C   TYR P  98      -0.369   3.413  36.951  0.00  0.00      PROB C
ATOM   1611  O   TYR P  98       0.276   2.466  36.487  0.00  0.00      PROB O
ATOM   1612  N   PHE P  99       0.130   4.288  37.817  0.00  0.00      PROB N
ATOM   1613  HN  PHE P  99      -0.366   5.100  38.118  0.00  0.00      PROB  
ATOM   1614  CA  PHE P  99       1.450   4.139  38.403  0.00  0.00      PROB C
ATOM   1615  HA  PHE P  99       2.060   3.771  37.745  0.00  0.00      PROB H
ATOM   1616  CB  PHE P  99       1.977   5.502  38.849  0.00  0.00      PROB C
ATOM   1617  HB1 PHE P  99       1.446   5.760  39.656  0.00  0.00      PROB  
ATOM   1618  HB2 PHE P  99       1.875   6.128  38.116  0.00  0.00      PROB H
ATOM   1619  CG  PHE P  99       3.420   5.496  39.251  0.00  0.00      PROB C
ATOM   1620  CD1 PHE P  99       3.796   5.139  40.532  0.00  0.00      PROB C
ATOM   1621  HD1 PHE P  99       3.145   4.892  41.149  0.00  0.00      PROB H
ATOM   1622  CE1 PHE P  99       5.123   5.139  40.903  0.00  0.00      PROB C
ATOM   1623  HE1 PHE P  99       5.364   4.894  41.767  0.00  0.00      PROB H
ATOM   1624  CZ  PHE P  99       6.091   5.505  39.991  0.00  0.00      PROB C
ATOM   1625  HZ  PHE P  99       6.987   5.505  40.240  0.00  0.00      PROB H
ATOM   1626  CD2 PHE P  99       4.400   5.864  38.349  0.00  0.00      PROB C
ATOM   1627  HD2 PHE P  99       4.159   6.108  37.485  0.00  0.00      PROB H
ATOM   1628  CE2 PHE P  99       5.728   5.865  38.712  0.00  0.00      PROB C
ATOM   1629  HE2 PHE P  99       6.379   6.113  38.096  0.00  0.00      PROB H
ATOM   1630  C   PHE P  99       1.372   3.187  39.585  0.00  0.00      PROB C
ATOM   1631  O   PHE P  99       0.547   3.371  40.488  0.00  0.00      PROB O
ATOM   1632  N   VAL P 100       2.224   2.166  39.571  0.00  0.00      PROB N
ATOM   1633  HN  VAL P 100       2.845   2.010  38.808  0.00  0.00      PROB  
ATOM   1634  CA  VAL P 100       2.335   1.189  40.647  0.00  0.00      PROB C
ATOM   1635  HA  VAL P 100       1.662   1.367  41.322  0.00  0.00      PROB H
ATOM   1636  CB  VAL P 100       2.145  -0.247  40.134  0.00  0.00      PROB C
ATOM   1637  HB  VAL P 100       2.805  -0.425  39.445  0.00  0.00      PROB H
ATOM   1638  CG1 VAL P 100       2.355  -1.249  41.257  0.00  0.00      PROB C
ATOM   1639 HG11 VAL P 100       2.029  -2.116  40.967  0.00  0.00      PROB H
ATOM   1640 HG12 VAL P 100       3.301  -1.306  41.461  0.00  0.00      PROB H
ATOM   1641 HG13 VAL P 100       1.860  -0.956  42.039  0.00  0.00      PROB H
ATOM   1642  CG2 VAL P 100       0.770  -0.413  39.520  0.00  0.00      PROB C
ATOM   1643 HG21 VAL P 100       0.692  -1.314  39.170  0.00  0.00      PROB H
ATOM   1644 HG22 VAL P 100       0.098  -0.264  40.203  0.00  0.00      PROB H
ATOM   1645 HG23 VAL P 100       0.662   0.231  38.801  0.00  0.00      PROB H
ATOM   1646  C   VAL P 100       3.707   1.362  41.277  0.00  0.00      PROB C
ATOM   1647  O   VAL P 100       4.732   1.125  40.625  0.00  0.00      PROB O
ATOM   1648  N   ASP P 101       3.728   1.777  42.539  0.00  0.00      PROB N
ATOM   1649  HN  ASP P 101       2.917   1.948  43.094  0.00  0.00      PROB  
ATOM   1650  CA  ASP P 101       4.976   2.031  43.258  0.00  0.00      PROB C
ATOM   1651  HA  ASP P 101       5.679   2.220  42.617  0.00  0.00      PROB H
ATOM   1652  CB  ASP P 101       4.816   3.255  44.156  0.00  0.00      PROB C
ATOM   1653  HB1 ASP P 101       4.158   3.014  44.869  0.00  0.00      PROB  
ATOM   1654  HB2 ASP P 101       4.509   4.002  43.618  0.00  0.00      PROB H
ATOM   1655  CG  ASP P 101       6.111   3.659  44.828  0.00  0.00      PROB C
ATOM   1656  OD1 ASP P 101       7.144   3.003  44.581  0.00  0.00      PROB O
ATOM   1657  OD2 ASP P 101       6.097   4.638  45.604  0.00  0.00      PROB O
ATOM   1658  C   ASP P 101       5.388   0.799  44.063  0.00  0.00      PROB C
ATOM   1659  O   ASP P 101       5.534   0.834  45.284  0.00  0.00      PROB O
ATOM   1660  N   GLN P 102       5.578  -0.308  43.350  0.00  0.00      PROB N
ATOM   1661  HN  GLN P 102       5.499  -0.354  42.356  0.00  0.00      PROB  
ATOM   1662  CA  GLN P 102       5.926  -1.571  43.984  0.00  0.00      PROB C
ATOM   1663  HA  GLN P 102       6.629  -1.421  44.635  0.00  0.00      PROB H
ATOM   1664  CB  GLN P 102       4.719  -2.179  44.710  0.00  0.00      PROB C
ATOM   1665  HB1 GLN P 102       4.015  -2.311  44.012  0.00  0.00      PROB  
ATOM   1666  HB2 GLN P 102       4.447  -1.573  45.417  0.00  0.00      PROB H
ATOM   1667  CG  GLN P 102       4.979  -3.536  45.342  0.00  0.00      PROB C
ATOM   1668  HG1 GLN P 102       5.746  -3.423  45.973  0.00  0.00      PROB  
ATOM   1669  HG2 GLN P 102       5.175  -4.181  44.644  0.00  0.00      PROB H
ATOM   1670  CD  GLN P 102       3.786  -4.051  46.117  0.00  0.00      PROB C
ATOM   1671  OE1 GLN P 102       2.760  -3.377  46.217  0.00  0.00      PROB O
ATOM   1672  NE2 GLN P 102       3.910  -5.252  46.668  0.00  0.00      PROB N
ATOM   1673 HE21 GLN P 102       4.643  -5.693  46.575  0.00  0.00      PROB H
ATOM   1674 HE22 GLN P 102       3.260  -5.587  47.119  0.00  0.00      PROB H
ATOM   1675  C   GLN P 102       6.452  -2.524  42.923  0.00  0.00      PROB C
ATOM   1676  O   GLN P 102       6.143  -2.393  41.737  0.00  0.00      PROB O
ATOM   1677  N   ALA P 103       7.256  -3.487  43.368  0.00  0.00      PROB N
ATOM   1678  HN  ALA P 103       7.543  -3.570  44.322  0.00  0.00      PROB  
ATOM   1679  CA  ALA P 103       7.781  -4.502  42.467  0.00  0.00      PROB C
ATOM   1680  HA  ALA P 103       8.117  -4.077  41.663  0.00  0.00      PROB H
ATOM   1681  CB  ALA P 103       8.931  -5.258  43.130  0.00  0.00      PROB C
ATOM   1682  HB1 ALA P 103       9.263  -5.929  42.514  0.00  0.00      PROB H
ATOM   1683  HB2 ALA P 103       9.637  -4.629  43.348  0.00  0.00      PROB H
ATOM   1684  HB3 ALA P 103       8.603  -5.682  43.939  0.00  0.00      PROB H
ATOM   1685  C   ALA P 103       6.675  -5.470  42.069  0.00  0.00      PROB C
ATOM   1686  O   ALA P 103       5.910  -5.940  42.917  0.00  0.00      PROB O
ATOM   1687  N   VAL P 104       6.591  -5.766  40.775  0.00  0.00      PROB N
ATOM   1688  HN  VAL P 104       7.227  -5.399  40.101  0.00  0.00      PROB  
ATOM   1689  CA  VAL P 104       5.570  -6.648  40.223  0.00  0.00      PROB C
ATOM   1690  HA  VAL P 104       5.072  -7.059  40.946  0.00  0.00      PROB H
ATOM   1691  CB  VAL P 104       4.576  -5.881  39.330  0.00  0.00      PROB C
ATOM   1692  HB  VAL P 104       4.085  -6.513  38.781  0.00  0.00      PROB H
ATOM   1693  CG1 VAL P 104       3.581  -5.122  40.187  0.00  0.00      PROB C
ATOM   1694 HG11 VAL P 104       3.075  -4.517  39.622  0.00  0.00      PROB H
ATOM   1695 HG12 VAL P 104       2.983  -5.756  40.610  0.00  0.00      PROB H
ATOM   1696 HG13 VAL P 104       4.065  -4.619  40.860  0.00  0.00      PROB H
ATOM   1697  CG2 VAL P 104       5.316  -4.926  38.411  0.00  0.00      PROB C
ATOM   1698 HG21 VAL P 104       4.677  -4.486  37.830  0.00  0.00      PROB H
ATOM   1699 HG22 VAL P 104       5.773  -4.261  38.950  0.00  0.00      PROB H
ATOM   1700 HG23 VAL P 104       5.958  -5.425  37.881  0.00  0.00      PROB H
ATOM   1701  C   VAL P 104       6.266  -7.747  39.436  0.00  0.00      PROB C
ATOM   1702  O   VAL P 104       7.149  -7.467  38.618  0.00  0.00      PROB O
ATOM   1703  N   SER P 105       5.874  -8.996  39.688  0.00  0.00      PROB N
ATOM   1704  HN  SER P 105       5.119  -9.235  40.300  0.00  0.00      PROB  
ATOM   1705  CA  SER P 105       6.532 -10.145  39.074  0.00  0.00      PROB C
ATOM   1706  HA  SER P 105       7.445  -9.905  38.854  0.00  0.00      PROB H
ATOM   1707  CB  SER P 105       6.579 -11.308  40.071  0.00  0.00      PROB C
ATOM   1708  HB1 SER P 105       7.067 -12.072  39.648  0.00  0.00      PROB  
ATOM   1709  HB2 SER P 105       5.672 -11.564  40.298  0.00  0.00      PROB H
ATOM   1710  OG  SER P 105       7.262 -10.935  41.255  0.00  0.00      PROB O
ATOM   1711  HG1 SER P 105       7.070 -11.609  41.918  0.00  0.00      PROB  
ATOM   1712  C   SER P 105       5.837 -10.576  37.784  0.00  0.00      PROB C
ATOM   1713  O   SER P 105       6.449 -10.576  36.713  0.00  0.00      PROB O
ATOM   1714  N   PHE P 106       4.559 -10.939  37.875  0.00  0.00      PROB N
ATOM   1715  HN  PHE P 106       4.028 -10.892  38.718  0.00  0.00      PROB  
ATOM   1716  CA  PHE P 106       3.824 -11.442  36.727  0.00  0.00      PROB C
ATOM   1717  HA  PHE P 106       4.445 -11.817  36.084  0.00  0.00      PROB H
ATOM   1718  CB  PHE P 106       2.845 -12.537  37.156  0.00  0.00      PROB C
ATOM   1719  HB1 PHE P 106       2.295 -12.753  36.350  0.00  0.00      PROB  
ATOM   1720  HB2 PHE P 106       2.315 -12.206  37.898  0.00  0.00      PROB H
ATOM   1721  CG  PHE P 106       3.506 -13.819  37.601  0.00  0.00      PROB C
ATOM   1722  CD1 PHE P 106       4.876 -14.003  37.484  0.00  0.00      PROB C
ATOM   1723  HD1 PHE P 106       5.407 -13.327  37.130  0.00  0.00      PROB H
ATOM   1724  CE1 PHE P 106       5.469 -15.183  37.892  0.00  0.00      PROB C
ATOM   1725  HE1 PHE P 106       6.389 -15.294  37.810  0.00  0.00      PROB H
ATOM   1726  CZ  PHE P 106       4.696 -16.197  38.418  0.00  0.00      PROB C
ATOM   1727  HZ  PHE P 106       5.093 -16.991  38.693  0.00  0.00      PROB H
ATOM   1728  CD2 PHE P 106       2.744 -14.848  38.130  0.00  0.00      PROB C
ATOM   1729  HD2 PHE P 106       1.823 -14.741  38.213  0.00  0.00      PROB H
ATOM   1730  CE2 PHE P 106       3.332 -16.030  38.539  0.00  0.00      PROB C
ATOM   1731  HE2 PHE P 106       2.810 -16.712  38.894  0.00  0.00      PROB H
ATOM   1732  C   PHE P 106       3.080 -10.306  36.027  0.00  0.00      PROB C
ATOM   1733  O   PHE P 106       3.076  -9.157  36.473  0.00  0.00      PROB O
ATOM   1734  N   ASP P 107       2.451 -10.640  34.902  0.00  0.00      PROB N
ATOM   1735  HN  ASP P 107       2.517 -11.536  34.471  0.00  0.00      PROB  
ATOM   1736  CA  ASP P 107       1.592  -9.722  34.172  0.00  0.00      PROB C
ATOM   1737  HA  ASP P 107       1.241  -9.055  34.783  0.00  0.00      PROB H
ATOM   1738  CB  ASP P 107       2.342  -9.004  33.041  0.00  0.00      PROB C
ATOM   1739  HB1 ASP P 107       1.657  -8.713  32.372  0.00  0.00      PROB  
ATOM   1740  HB2 ASP P 107       2.990  -9.614  32.656  0.00  0.00      PROB H
ATOM   1741  CG  ASP P 107       3.087  -7.771  33.519  0.00  0.00      PROB C
ATOM   1742  OD1 ASP P 107       2.909  -7.375  34.689  0.00  0.00      PROB O
ATOM   1743  OD2 ASP P 107       3.852  -7.194  32.718  0.00  0.00      PROB O
ATOM   1744  C   ASP P 107       0.417 -10.503  33.604  0.00  0.00      PROB C
ATOM   1745  O   ASP P 107       0.489 -11.720  33.411  0.00  0.00      PROB O
ATOM   1746  N   GLY P 108      -0.670  -9.789  33.337  0.00  0.00      PROB N
ATOM   1747  HN  GLY P 108      -0.736  -8.802  33.480  0.00  0.00      PROB  
ATOM   1748  CA  GLY P 108      -1.860 -10.426  32.806  0.00  0.00      PROB C
ATOM   1749  HA1 GLY P 108      -2.116 -11.250  33.458  0.00  0.00      PROB  
ATOM   1750  HA2 GLY P 108      -1.695 -10.723  31.897  0.00  0.00      PROB H
ATOM   1751  C   GLY P 108      -3.023  -9.456  32.799  0.00  0.00      PROB C
ATOM   1752  O   GLY P 108      -2.834  -8.239  32.767  0.00  0.00      PROB O
ATOM   1753  N   ASN P 109      -4.229 -10.018  32.825  0.00  0.00      PROB N
ATOM   1754  HN  ASN P 109      -4.399 -11.003  32.833  0.00  0.00      PROB  
ATOM   1755  CA  ASN P 109      -5.432  -9.197  32.843  0.00  0.00      PROB C
ATOM   1756  HA  ASN P 109      -5.485  -8.685  32.021  0.00  0.00      PROB H
ATOM   1757  CB  ASN P 109      -6.675 -10.077  32.948  0.00  0.00      PROB C
ATOM   1758  HB1 ASN P 109      -7.467  -9.494  32.768  0.00  0.00      PROB  
ATOM   1759  HB2 ASN P 109      -6.713 -10.467  33.833  0.00  0.00      PROB H
ATOM   1760  CG  ASN P 109      -6.682 -11.200  31.931  0.00  0.00      PROB C
ATOM   1761  OD1 ASN P 109      -7.114 -11.022  30.793  0.00  0.00      PROB O
ATOM   1762  ND2 ASN P 109      -6.204 -12.370  32.339  0.00  0.00      PROB N
ATOM   1763 HD21 ASN P 109      -5.911 -12.457  33.144  0.00  0.00      PROB H
ATOM   1764 HD22 ASN P 109      -6.187 -13.040  31.801  0.00  0.00      PROB H
ATOM   1765  C   ASN P 109      -5.369  -8.224  34.011  0.00  0.00      PROB C
ATOM   1766  O   ASN P 109      -5.328  -8.639  35.174  0.00  0.00      PROB O
ATOM   1767  N   ARG P 110      -5.352  -6.933  33.695  0.00  0.00      PROB N
ATOM   1768  HN  ARG P 110      -5.419  -6.648  32.742  0.00  0.00      PROB  
ATOM   1769  CA  ARG P 110      -5.238  -5.875  34.686  0.00  0.00      PROB C
ATOM   1770  HA  ARG P 110      -4.848  -6.231  35.500  0.00  0.00      PROB H
ATOM   1771  CB  ARG P 110      -4.342  -4.747  34.175  0.00  0.00      PROB C
ATOM   1772  HB1 ARG P 110      -4.400  -4.015  34.854  0.00  0.00      PROB  
ATOM   1773  HB2 ARG P 110      -4.654  -4.475  33.298  0.00  0.00      PROB H
ATOM   1774  CG  ARG P 110      -2.882  -5.123  34.048  0.00  0.00      PROB C
ATOM   1775  HG1 ARG P 110      -2.816  -5.912  33.438  0.00  0.00      PROB  
ATOM   1776  HG2 ARG P 110      -2.531  -5.328  34.927  0.00  0.00      PROB H
ATOM   1777  CD  ARG P 110      -2.074  -3.980  33.475  0.00  0.00      PROB C
ATOM   1778  HD1 ARG P 110      -1.106  -4.205  33.589  0.00  0.00      PROB  
ATOM   1779  HD2 ARG P 110      -2.314  -3.165  33.941  0.00  0.00      PROB H
ATOM   1780  NE  ARG P 110      -2.340  -3.778  32.055  0.00  0.00      PROB N
ATOM   1781  HE  ARG P 110      -2.964  -3.228  31.840  0.00  0.00      PROB H
ATOM   1782  CZ  ARG P 110      -1.677  -4.374  31.074  0.00  0.00      PROB C
ATOM   1783  NH1 ARG P 110      -0.698  -5.229  31.319  0.00  0.00      PROB N
ATOM   1784 HH11 ARG P 110      -0.476  -5.415  32.127  0.00  0.00      PROB H
ATOM   1785 HH12 ARG P 110      -0.283  -5.602  30.664  0.00  0.00      PROB H
ATOM   1786  NH2 ARG P 110      -2.004  -4.103  29.814  0.00  0.00      PROB N
ATOM   1787 HH21 ARG P 110      -2.639  -3.547  29.644  0.00  0.00      PROB H
ATOM   1788 HH22 ARG P 110      -1.581  -4.482  29.169  0.00  0.00      PROB H
ATOM   1789  C   ARG P 110      -6.620  -5.330  35.014  0.00  0.00      PROB C
ATOM   1790  O   ARG P 110      -7.374  -4.957  34.110  0.00  0.00      PROB O
ATOM   1791  N   THR P 111      -6.945  -5.284  36.303  0.00  0.00      PROB N
ATOM   1792  HN  THR P 111      -6.346  -5.614  37.031  0.00  0.00      PROB  
ATOM   1793  CA  THR P 111      -8.212  -4.742  36.770  0.00  0.00      PROB C
ATOM   1794  HA  THR P 111      -8.647  -4.262  36.048  0.00  0.00      PROB H
ATOM   1795  CB  THR P 111      -9.153  -5.854  37.247  0.00  0.00      PROB C
ATOM   1796  HB  THR P 111      -8.799  -6.252  38.057  0.00  0.00      PROB H
ATOM   1797  OG1 THR P 111      -9.266  -6.859  36.231  0.00  0.00      PROB O
ATOM   1798  HG1 THR P 111      -9.786  -7.467  36.486  0.00  0.00      PROB H
ATOM   1799  CG2 THR P 111     -10.533  -5.292  37.553  0.00  0.00      PROB C
ATOM   1800 HG21 THR P 111     -11.144  -6.013  37.767  0.00  0.00      PROB H
ATOM   1801 HG22 THR P 111     -10.485  -4.686  38.310  0.00  0.00      PROB H
ATOM   1802 HG23 THR P 111     -10.871  -4.809  36.784  0.00  0.00      PROB H
ATOM   1803  C   THR P 111      -7.942  -3.765  37.902  0.00  0.00      PROB C
ATOM   1804  O   THR P 111      -7.220  -4.093  38.849  0.00  0.00      PROB O
ATOM   1805  N   VAL P 112      -8.517  -2.570  37.804  0.00  0.00      PROB N
ATOM   1806  HN  VAL P 112      -9.068  -2.296  37.021  0.00  0.00      PROB  
ATOM   1807  CA  VAL P 112      -8.392  -1.552  38.840  0.00  0.00      PROB C
ATOM   1808  HA  VAL P 112      -8.015  -1.949  39.639  0.00  0.00      PROB H
ATOM   1809  CB  VAL P 112      -7.481  -0.392  38.403  0.00  0.00      PROB C
ATOM   1810  HB  VAL P 112      -6.614  -0.751  38.154  0.00  0.00      PROB H
ATOM   1811  CG1 VAL P 112      -8.057   0.324  37.189  0.00  0.00      PROB C
ATOM   1812 HG11 VAL P 112      -7.326   0.677  36.658  0.00  0.00      PROB H
ATOM   1813 HG12 VAL P 112      -8.572  -0.306  36.662  0.00  0.00      PROB H
ATOM   1814 HG13 VAL P 112      -8.630   1.046  37.490  0.00  0.00      PROB H
ATOM   1815  CG2 VAL P 112      -7.268   0.578  39.557  0.00  0.00      PROB C
ATOM   1816 HG21 VAL P 112      -6.580   1.214  39.311  0.00  0.00      PROB H
ATOM   1817 HG22 VAL P 112      -8.100   1.044  39.738  0.00  0.00      PROB H
ATOM   1818 HG23 VAL P 112      -6.991   0.077  40.340  0.00  0.00      PROB H
ATOM   1819  C   VAL P 112      -9.789  -1.050  39.172  0.00  0.00      PROB C
ATOM   1820  O   VAL P 112     -10.486  -0.517  38.300  0.00  0.00      PROB O
ATOM   1821  N   SER P 113     -10.200  -1.229  40.426  0.00  0.00      PROB N
ATOM   1822  HN  SER P 113      -9.627  -1.635  41.136  0.00  0.00      PROB  
ATOM   1823  CA  SER P 113     -11.531  -0.846  40.879  0.00  0.00      PROB C
ATOM   1824  HA  SER P 113     -12.032  -0.493  40.127  0.00  0.00      PROB H
ATOM   1825  CB  SER P 113     -12.278  -2.084  41.398  0.00  0.00      PROB C
ATOM   1826  HB1 SER P 113     -12.386  -2.731  40.643  0.00  0.00      PROB  
ATOM   1827  HB2 SER P 113     -13.144  -1.811  41.741  0.00  0.00      PROB H
ATOM   1828  OG  SER P 113     -11.551  -2.718  42.437  0.00  0.00      PROB O
ATOM   1829  HG1 SER P 113     -12.154  -3.336  42.868  0.00  0.00      PROB  
ATOM   1830  C   SER P 113     -11.497   0.226  41.955  0.00  0.00      PROB C
ATOM   1831  O   SER P 113     -12.161   1.260  41.815  0.00  0.00      PROB O
ATOM   1832  N   ASP P 114     -10.739   0.013  43.027  0.00  0.00      PROB N
ATOM   1833  HN  ASP P 114     -10.168  -0.795  43.149  0.00  0.00      PROB  
ATOM   1834  CA  ASP P 114     -10.656   0.941  44.149  0.00  0.00      PROB C
ATOM   1835  HA  ASP P 114     -11.143   1.750  43.928  0.00  0.00      PROB H
ATOM   1836  CB  ASP P 114     -11.294   0.336  45.398  0.00  0.00      PROB C
ATOM   1837  HB1 ASP P 114     -10.688  -0.394  45.714  0.00  0.00      PROB  
ATOM   1838  HB2 ASP P 114     -12.175  -0.000  45.173  0.00  0.00      PROB H
ATOM   1839  CG  ASP P 114     -11.447   1.344  46.521  0.00  0.00      PROB C
ATOM   1840  OD1 ASP P 114     -11.116   2.530  46.308  0.00  0.00      PROB O
ATOM   1841  OD2 ASP P 114     -11.895   0.951  47.618  0.00  0.00      PROB O
ATOM   1842  C   ASP P 114      -9.208   1.330  44.419  0.00  0.00      PROB C
ATOM   1843  O   ASP P 114      -8.748   1.336  45.563  0.00  0.00      PROB O
ATOM   1844  N   GLY P 115      -8.469   1.654  43.362  0.00  0.00      PROB N
ATOM   1845  HN  GLY P 115      -8.830   1.680  42.431  0.00  0.00      PROB  
ATOM   1846  CA  GLY P 115      -7.070   1.996  43.502  0.00  0.00      PROB C
ATOM   1847  HA1 GLY P 115      -7.010   2.662  44.351  0.00  0.00      PROB  
ATOM   1848  HA2 GLY P 115      -6.769   2.433  42.690  0.00  0.00      PROB H
ATOM   1849  C   GLY P 115      -6.160   0.821  43.764  0.00  0.00      PROB C
ATOM   1850  O   GLY P 115      -4.999   1.029  44.136  0.00  0.00      PROB O
ATOM   1851  N   LYS P 116      -6.645  -0.404  43.586  0.00  0.00      PROB N
ATOM   1852  HN  LYS P 116      -7.579  -0.554  43.266  0.00  0.00      PROB  
ATOM   1853  CA  LYS P 116      -5.874  -1.619  43.837  0.00  0.00      PROB C
ATOM   1854  HA  LYS P 116      -4.981  -1.384  44.133  0.00  0.00      PROB H
ATOM   1855  CB  LYS P 116      -6.534  -2.474  44.918  0.00  0.00      PROB C
ATOM   1856  HB1 LYS P 116      -5.868  -3.180  45.158  0.00  0.00      PROB  
ATOM   1857  HB2 LYS P 116      -7.361  -2.839  44.565  0.00  0.00      PROB H
ATOM   1858  CG  LYS P 116      -6.871  -1.718  46.193  0.00  0.00      PROB C
ATOM   1859  HG1 LYS P 116      -7.275  -2.369  46.837  0.00  0.00      PROB  
ATOM   1860  HG2 LYS P 116      -7.490  -1.001  45.986  0.00  0.00      PROB H
ATOM   1861  CD  LYS P 116      -5.631  -1.110  46.830  0.00  0.00      PROB C
ATOM   1862  HD1 LYS P 116      -5.260  -0.429  46.198  0.00  0.00      PROB  
ATOM   1863  HD2 LYS P 116      -4.983  -1.810  47.003  0.00  0.00      PROB H
ATOM   1864  CE  LYS P 116      -5.965  -0.430  48.146  0.00  0.00      PROB C
ATOM   1865  HE1 LYS P 116      -5.121  -0.027  48.501  0.00  0.00      PROB  
ATOM   1866  HE2 LYS P 116      -6.329  -1.087  48.760  0.00  0.00      PROB H
ATOM   1867  NZ  LYS P 116      -6.970   0.654  47.975  0.00  0.00      PROB N
ATOM   1868  HZ1 LYS P 116      -7.122   1.053  48.755  0.00  0.00      PROB H
ATOM   1869  HZ2 LYS P 116      -6.671   1.258  47.394  0.00  0.00      PROB H
ATOM   1870  HZ3 LYS P 116      -7.734   0.314  47.670  0.00  0.00      PROB H
ATOM   1871  C   LYS P 116      -5.759  -2.374  42.517  0.00  0.00      PROB C
ATOM   1872  O   LYS P 116      -6.611  -3.201  42.184  0.00  0.00      PROB O
ATOM   1873  N   LEU P 117      -4.701  -2.087  41.767  0.00  0.00      PROB N
ATOM   1874  HN  LEU P 117      -4.022  -1.387  41.980  0.00  0.00      PROB  
ATOM   1875  CA  LEU P 117      -4.450  -2.806  40.527  0.00  0.00      PROB C
ATOM   1876  HA  LEU P 117      -5.231  -2.748  39.955  0.00  0.00      PROB H
ATOM   1877  CB  LEU P 117      -3.260  -2.192  39.792  0.00  0.00      PROB C
ATOM   1878  HB1 LEU P 117      -2.466  -2.402  40.362  0.00  0.00      PROB  
ATOM   1879  HB2 LEU P 117      -3.428  -1.243  39.679  0.00  0.00      PROB H
ATOM   1880  CG  LEU P 117      -2.951  -2.769  38.412  0.00  0.00      PROB C
ATOM   1881  HG  LEU P 117      -2.959  -3.737  38.464  0.00  0.00      PROB H
ATOM   1882  CD1 LEU P 117      -4.008  -2.348  37.406  0.00  0.00      PROB C
ATOM   1883 HD11 LEU P 117      -3.753  -2.672  36.528  0.00  0.00      PROB H
ATOM   1884 HD12 LEU P 117      -4.860  -2.730  37.666  0.00  0.00      PROB H
ATOM   1885 HD13 LEU P 117      -4.067  -1.379  37.398  0.00  0.00      PROB H
ATOM   1886  CD2 LEU P 117      -1.572  -2.340  37.954  0.00  0.00      PROB C
ATOM   1887 HD21 LEU P 117      -1.450  -2.604  37.029  0.00  0.00      PROB H
ATOM   1888 HD22 LEU P 117      -1.497  -1.377  38.037  0.00  0.00      PROB H
ATOM   1889 HD23 LEU P 117      -0.909  -2.775  38.513  0.00  0.00      PROB H
ATOM   1890  C   LEU P 117      -4.180  -4.273  40.833  0.00  0.00      PROB C
ATOM   1891  O   LEU P 117      -3.385  -4.598  41.719  0.00  0.00      PROB O
ATOM   1892  N   THR P 118      -4.852  -5.160  40.106  0.00  0.00      PROB N
ATOM   1893  HN  THR P 118      -5.533  -4.907  39.419  0.00  0.00      PROB  
ATOM   1894  CA  THR P 118      -4.652  -6.595  40.250  0.00  0.00      PROB C
ATOM   1895  HA  THR P 118      -3.863  -6.759  40.789  0.00  0.00      PROB H
ATOM   1896  CB  THR P 118      -5.851  -7.267  40.932  0.00  0.00      PROB C
ATOM   1897  HB  THR P 118      -5.887  -6.990  41.860  0.00  0.00      PROB H
ATOM   1898  OG1 THR P 118      -5.702  -8.691  40.870  0.00  0.00      PROB O
ATOM   1899  HG1 THR P 118      -6.352  -9.063  41.250  0.00  0.00      PROB H
ATOM   1900  CG2 THR P 118      -7.158  -6.864  40.265  0.00  0.00      PROB C
ATOM   1901 HG21 THR P 118      -7.892  -7.367  40.653  0.00  0.00      PROB H
ATOM   1902 HG22 THR P 118      -7.322  -5.918  40.400  0.00  0.00      PROB H
ATOM   1903 HG23 THR P 118      -7.121  -7.049  39.315  0.00  0.00      PROB H
ATOM   1904  C   THR P 118      -4.419  -7.197  38.874  0.00  0.00      PROB C
ATOM   1905  O   THR P 118      -5.178  -6.930  37.937  0.00  0.00      PROB O
ATOM   1906  N   ILE P 119      -3.368  -7.999  38.761  0.00  0.00      PROB N
ATOM   1907  HN  ILE P 119      -2.737  -8.168  39.516  0.00  0.00      PROB  
ATOM   1908  CA  ILE P 119      -3.033  -8.709  37.534  0.00  0.00      PROB C
ATOM   1909  HA  ILE P 119      -3.580  -8.377  36.807  0.00  0.00      PROB H
ATOM   1910  CB  ILE P 119      -1.558  -8.531  37.149  0.00  0.00      PROB C
ATOM   1911  HB  ILE P 119      -1.295  -9.275  36.585  0.00  0.00      PROB H
ATOM   1912  CG2 ILE P 119      -1.371  -7.245  36.366  0.00  0.00      PROB C
ATOM   1913 HG21 ILE P 119      -0.424  -7.087  36.230  0.00  0.00      PROB H
ATOM   1914 HG22 ILE P 119      -1.816  -7.336  35.509  0.00  0.00      PROB H
ATOM   1915 HG23 ILE P 119      -1.761  -6.510  36.866  0.00  0.00      PROB H
ATOM   1916  CG1 ILE P 119      -0.671  -8.529  38.395  0.00  0.00      PROB C
ATOM   1917 HG11 ILE P 119      -0.911  -9.384  38.854  0.00  0.00      PROB  
ATOM   1918 HG12 ILE P 119      -0.787  -7.686  38.862  0.00  0.00      PROB H
ATOM   1919  CD  ILE P 119       0.828  -8.355  38.098  0.00  0.00      PROB  
ATOM   1920  HD1 ILE P 119       1.417  -8.420  39.040  0.00  0.00      PROB  
ATOM   1921  HD2 ILE P 119       1.186  -9.148  37.407  0.00  0.00      PROB  
ATOM   1922  HD3 ILE P 119       1.030  -7.366  37.636  0.00  0.00      PROB  
ATOM   1923  C   ILE P 119      -3.375 -10.174  37.767  0.00  0.00      PROB C
ATOM   1924  O   ILE P 119      -2.745 -10.845  38.592  0.00  0.00      PROB O
ATOM   1925  N   THR P 120      -4.375 -10.672  37.040  0.00  0.00      PROB N
ATOM   1926  HN  THR P 120      -4.848 -10.198  36.298  0.00  0.00      PROB  
ATOM   1927  CA  THR P 120      -4.870 -12.021  37.300  0.00  0.00      PROB C
ATOM   1928  HA  THR P 120      -4.936 -12.154  38.258  0.00  0.00      PROB H
ATOM   1929  CB  THR P 120      -6.267 -12.198  36.698  0.00  0.00      PROB C
ATOM   1930  HB  THR P 120      -6.648 -13.032  37.014  0.00  0.00      PROB H
ATOM   1931  OG1 THR P 120      -6.172 -12.231  35.269  0.00  0.00      PROB O
ATOM   1932  HG1 THR P 120      -6.935 -12.334  34.933  0.00  0.00      PROB H
ATOM   1933  CG2 THR P 120      -7.183 -11.059  37.120  0.00  0.00      PROB C
ATOM   1934 HG21 THR P 120      -8.099 -11.263  36.872  0.00  0.00      PROB H
ATOM   1935 HG22 THR P 120      -7.137 -10.937  38.081  0.00  0.00      PROB H
ATOM   1936 HG23 THR P 120      -6.914 -10.237  36.682  0.00  0.00      PROB H
ATOM   1937  C   THR P 120      -3.922 -13.076  36.741  0.00  0.00      PROB C
ATOM   1938  O   THR P 120      -3.311 -13.839  37.497  0.00  0.00      PROB O
ATOM   1939  N   ASN P 121      -3.779 -13.123  35.416  0.00  0.00      PROB N
ATOM   1940  HN  ASN P 121      -4.255 -12.505  34.791  0.00  0.00      PROB  
ATOM   1941  CA  ASN P 121      -2.902 -14.093  34.761  0.00  0.00      PROB C
ATOM   1942  HA  ASN P 121      -3.085 -14.081  33.808  0.00  0.00      PROB H
ATOM   1943  CB  ASN P 121      -1.432 -13.715  34.959  0.00  0.00      PROB C
ATOM   1944  HB1 ASN P 121      -1.207 -13.898  35.916  0.00  0.00      PROB  
ATOM   1945  HB2 ASN P 121      -1.312 -12.780  34.731  0.00  0.00      PROB H
ATOM   1946  CG  ASN P 121      -0.496 -14.533  34.090  0.00  0.00      PROB C
ATOM   1947  OD1 ASN P 121      -0.912 -15.131  33.098  0.00  0.00      PROB O
ATOM   1948  ND2 ASN P 121       0.779 -14.560  34.459  0.00  0.00      PROB N
ATOM   1949 HD21 ASN P 121       1.033 -14.129  35.159  0.00  0.00      PROB H
ATOM   1950 HD22 ASN P 121       1.351 -15.009  34.001  0.00  0.00      PROB H
ATOM   1951  C   ASN P 121      -3.168 -15.509  35.268  0.00  0.00      PROB C
ATOM   1952  O   ASN P 121      -2.251 -16.323  35.397  0.00  0.00      PROB O
ATOM   1953  N   GLY P 122      -4.431 -15.813  35.563  0.00  0.00      PROB N
ATOM   1954  HN  GLY P 122      -5.197 -15.187  35.425  0.00  0.00      PROB  
ATOM   1955  CA  GLY P 122      -4.770 -17.109  36.116  0.00  0.00      PROB C
ATOM   1956  HA1 GLY P 122      -4.378 -17.845  35.427  0.00  0.00      PROB  
ATOM   1957  HA2 GLY P 122      -5.735 -17.178  36.195  0.00  0.00      PROB H
ATOM   1958  C   GLY P 122      -4.168 -17.374  37.476  0.00  0.00      PROB C
ATOM   1959  O   GLY P 122      -4.139 -18.525  37.920  0.00  0.00      PROB O
ATOM   1960  N   ASP P 123      -3.680 -16.335  38.152  0.00  0.00      PROB N
ATOM   1961  HN  ASP P 123      -3.714 -15.391  37.835  0.00  0.00      PROB  
ATOM   1962  CA  ASP P 123      -3.035 -16.475  39.450  0.00  0.00      PROB C
ATOM   1963  HA  ASP P 123      -3.230 -17.358  39.803  0.00  0.00      PROB H
ATOM   1964  CB  ASP P 123      -1.510 -16.360  39.299  0.00  0.00      PROB C
ATOM   1965  HB1 ASP P 123      -1.309 -15.404  39.083  0.00  0.00      PROB  
ATOM   1966  HB2 ASP P 123      -1.216 -16.961  38.596  0.00  0.00      PROB H
ATOM   1967  CG  ASP P 123      -0.763 -16.723  40.567  0.00  0.00      PROB C
ATOM   1968  OD1 ASP P 123      -1.369 -17.343  41.465  0.00  0.00      PROB O
ATOM   1969  OD2 ASP P 123       0.435 -16.385  40.665  0.00  0.00      PROB O
ATOM   1970  C   ASP P 123      -3.500 -15.457  40.480  0.00  0.00      PROB C
ATOM   1971  O   ASP P 123      -3.293 -15.688  41.676  0.00  0.00      PROB O
ATOM   1972  N   LYS P 124      -4.092 -14.337  40.059  0.00  0.00      PROB N
ATOM   1973  HN  LYS P 124      -4.233 -14.170  39.084  0.00  0.00      PROB  
ATOM   1974  CA  LYS P 124      -4.574 -13.280  40.945  0.00  0.00      PROB C
ATOM   1975  HA  LYS P 124      -5.115 -12.669  40.422  0.00  0.00      PROB H
ATOM   1976  CB  LYS P 124      -5.458 -13.857  42.059  0.00  0.00      PROB C
ATOM   1977  HB1 LYS P 124      -4.896 -14.537  42.529  0.00  0.00      PROB  
ATOM   1978  HB2 LYS P 124      -6.258 -14.229  41.656  0.00  0.00      PROB H
ATOM   1979  CG  LYS P 124      -5.905 -12.844  43.114  0.00  0.00      PROB C
ATOM   1980  HG1 LYS P 124      -5.083 -12.525  43.586  0.00  0.00      PROB  
ATOM   1981  HG2 LYS P 124      -6.531 -13.277  43.714  0.00  0.00      PROB H
ATOM   1982  CD  LYS P 124      -6.608 -11.634  42.506  0.00  0.00      PROB C
ATOM   1983  HD1 LYS P 124      -7.504 -11.942  42.187  0.00  0.00      PROB  
ATOM   1984  HD2 LYS P 124      -6.083 -11.278  41.774  0.00  0.00      PROB H
ATOM   1985  CE  LYS P 124      -6.783 -10.525  43.530  0.00  0.00      PROB C
ATOM   1986  HE1 LYS P 124      -7.242 -10.918  44.327  0.00  0.00      PROB  
ATOM   1987  HE2 LYS P 124      -7.309  -9.809  43.138  0.00  0.00      PROB H
ATOM   1988  NZ  LYS P 124      -5.475  -9.958  43.963  0.00  0.00      PROB N
ATOM   1989  HZ1 LYS P 124      -5.607  -9.258  44.496  0.00  0.00      PROB H
ATOM   1990  HZ2 LYS P 124      -5.006 -10.573  44.404  0.00  0.00      PROB H
ATOM   1991  HZ3 LYS P 124      -5.008  -9.695  43.252  0.00  0.00      PROB H
ATOM   1992  C   LYS P 124      -3.418 -12.482  41.541  0.00  0.00      PROB C
ATOM   1993  O   LYS P 124      -3.643 -11.440  42.164  0.00  0.00      PROB O
ATOM   1994  N   SER P 125      -2.183 -12.937  41.316  0.00  0.00      PROB N
ATOM   1995  HN  SER P 125      -2.000 -13.776  40.803  0.00  0.00      PROB  
ATOM   1996  CA  SER P 125      -0.986 -12.257  41.795  0.00  0.00      PROB C
ATOM   1997  HA  SER P 125      -0.279 -12.911  41.916  0.00  0.00      PROB H
ATOM   1998  CB  SER P 125      -0.517 -11.245  40.748  0.00  0.00      PROB C
ATOM   1999  HB1 SER P 125       0.344 -10.840  41.053  0.00  0.00      PROB  
ATOM   2000  HB2 SER P 125      -1.203 -10.568  40.645  0.00  0.00      PROB H
ATOM   2001  OG  SER P 125      -0.304 -11.873  39.496  0.00  0.00      PROB O
ATOM   2002  HG1 SER P 125      -0.233 -11.172  38.836  0.00  0.00      PROB  
ATOM   2003  C   SER P 125      -1.231 -11.578  43.140  0.00  0.00      PROB C
ATOM   2004  O   SER P 125      -1.541 -12.251  44.128  0.00  0.00      PROB O
ATOM   2005  N   ARG P 126      -1.102 -10.253  43.188  0.00  0.00      PROB N
ATOM   2006  HN  ARG P 126      -0.826  -9.739  42.380  0.00  0.00      PROB  
ATOM   2007  CA  ARG P 126      -1.352  -9.483  44.396  0.00  0.00      PROB C
ATOM   2008  HA  ARG P 126      -1.939  -9.984  44.984  0.00  0.00      PROB H
ATOM   2009  CB  ARG P 126      -0.052  -9.183  45.155  0.00  0.00      PROB C
ATOM   2010  HB1 ARG P 126      -0.313  -8.622  45.940  0.00  0.00      PROB  
ATOM   2011  HB2 ARG P 126       0.561  -8.731  44.556  0.00  0.00      PROB H
ATOM   2012  CG  ARG P 126       0.654 -10.413  45.704  0.00  0.00      PROB C
ATOM   2013  HG1 ARG P 126       0.275 -11.216  45.243  0.00  0.00      PROB  
ATOM   2014  HG2 ARG P 126       0.513 -10.458  46.663  0.00  0.00      PROB H
ATOM   2015  CD  ARG P 126       2.150 -10.362  45.447  0.00  0.00      PROB C
ATOM   2016  HD1 ARG P 126       2.554 -11.188  45.841  0.00  0.00      PROB  
ATOM   2017  HD2 ARG P 126       2.513  -9.559  45.854  0.00  0.00      PROB H
ATOM   2018  NE  ARG P 126       2.459 -10.327  44.023  0.00  0.00      PROB N
ATOM   2019  HE  ARG P 126       2.703  -9.575  43.684  0.00  0.00      PROB H
ATOM   2020  CZ  ARG P 126       2.419 -11.383  43.220  0.00  0.00      PROB C
ATOM   2021  NH1 ARG P 126       2.069 -12.579  43.665  0.00  0.00      PROB N
ATOM   2022 HH11 ARG P 126       1.863 -12.689  44.493  0.00  0.00      PROB H
ATOM   2023 HH12 ARG P 126       2.050 -13.248  43.127  0.00  0.00      PROB H
ATOM   2024  NH2 ARG P 126       2.735 -11.234  41.937  0.00  0.00      PROB N
ATOM   2025 HH21 ARG P 126       2.963 -10.461  41.636  0.00  0.00      PROB H
ATOM   2026 HH22 ARG P 126       2.712 -11.911  41.407  0.00  0.00      PROB H
ATOM   2027  C   ARG P 126      -2.050  -8.189  44.012  0.00  0.00      PROB C
ATOM   2028  O   ARG P 126      -2.111  -7.813  42.838  0.00  0.00      PROB O
ATOM   2029  N   ALA P 127      -2.589  -7.506  45.017  0.00  0.00      PROB N
ATOM   2030  HN  ALA P 127      -2.592  -7.857  45.953  0.00  0.00      PROB  
ATOM   2031  CA  ALA P 127      -3.213  -6.203  44.836  0.00  0.00      PROB C
ATOM   2032  HA  ALA P 127      -3.487  -6.099  43.911  0.00  0.00      PROB H
ATOM   2033  CB  ALA P 127      -4.447  -6.060  45.725  0.00  0.00      PROB C
ATOM   2034  HB1 ALA P 127      -4.839  -5.184  45.584  0.00  0.00      PROB H
ATOM   2035  HB2 ALA P 127      -5.088  -6.750  45.491  0.00  0.00      PROB H
ATOM   2036  HB3 ALA P 127      -4.182  -6.157  46.653  0.00  0.00      PROB H
ATOM   2037  C   ALA P 127      -2.185  -5.127  45.158  0.00  0.00      PROB C
ATOM   2038  O   ALA P 127      -1.639  -5.098  46.267  0.00  0.00      PROB O
ATOM   2039  N   TYR P 128      -1.924  -4.249  44.194  0.00  0.00      PROB N
ATOM   2040  HN  TYR P 128      -2.411  -4.249  43.322  0.00  0.00      PROB  
ATOM   2041  CA  TYR P 128      -0.910  -3.212  44.321  0.00  0.00      PROB C
ATOM   2042  HA  TYR P 128      -0.440  -3.317  45.162  0.00  0.00      PROB H
ATOM   2043  CB  TYR P 128       0.107  -3.303  43.182  0.00  0.00      PROB C
ATOM   2044  HB1 TYR P 128       0.876  -2.722  43.450  0.00  0.00      PROB  
ATOM   2045  HB2 TYR P 128      -0.320  -3.012  42.361  0.00  0.00      PROB H
ATOM   2046  CG  TYR P 128       0.658  -4.689  42.946  0.00  0.00      PROB C
ATOM   2047  CD1 TYR P 128       0.013  -5.579  42.100  0.00  0.00      PROB C
ATOM   2048  HD1 TYR P 128      -0.772  -5.319  41.676  0.00  0.00      PROB H
ATOM   2049  CE1 TYR P 128       0.516  -6.847  41.879  0.00  0.00      PROB C
ATOM   2050  HE1 TYR P 128       0.072  -7.434  41.310  0.00  0.00      PROB H
ATOM   2051  CZ  TYR P 128       1.679  -7.237  42.505  0.00  0.00      PROB C
ATOM   2052  OH  TYR P 128       2.186  -8.497  42.289  0.00  0.00      PROB O
ATOM   2053  HH  TYR P 128       1.678  -8.927  41.775  0.00  0.00      PROB H
ATOM   2054  CD2 TYR P 128       1.829  -5.105  43.564  0.00  0.00      PROB C
ATOM   2055  HD2 TYR P 128       2.276  -4.522  44.132  0.00  0.00      PROB H
ATOM   2056  CE2 TYR P 128       2.340  -6.370  43.348  0.00  0.00      PROB C
ATOM   2057  HE2 TYR P 128       3.125  -6.635  43.770  0.00  0.00      PROB H
ATOM   2058  C   TYR P 128      -1.579  -1.847  44.308  0.00  0.00      PROB C
ATOM   2059  O   TYR P 128      -2.409  -1.568  43.437  0.00  0.00      PROB O
ATOM   2060  N   ALA P 129      -1.223  -1.002  45.270  0.00  0.00      PROB N
ATOM   2061  HN  ALA P 129      -0.616  -1.234  46.029  0.00  0.00      PROB  
ATOM   2062  CA  ALA P 129      -1.722   0.364  45.266  0.00  0.00      PROB C
ATOM   2063  HA  ALA P 129      -2.692   0.355  45.269  0.00  0.00      PROB H
ATOM   2064  CB  ALA P 129      -1.241   1.109  46.511  0.00  0.00      PROB C
ATOM   2065  HB1 ALA P 129      -1.582   2.016  46.487  0.00  0.00      PROB H
ATOM   2066  HB2 ALA P 129      -1.572   0.650  47.299  0.00  0.00      PROB H
ATOM   2067  HB3 ALA P 129      -0.271   1.118  46.517  0.00  0.00      PROB H
ATOM   2068  C   ALA P 129      -1.252   1.074  44.005  0.00  0.00      PROB C
ATOM   2069  O   ALA P 129      -0.072   1.014  43.648  0.00  0.00      PROB O
ATOM   2070  N   ALA P 130      -2.178   1.747  43.325  0.00  0.00      PROB N
ATOM   2071  HN  ALA P 130      -3.122   1.839  43.639  0.00  0.00      PROB  
ATOM   2072  CA  ALA P 130      -1.873   2.400  42.063  0.00  0.00      PROB C
ATOM   2073  HA  ALA P 130      -0.920   2.563  42.019  0.00  0.00      PROB H
ATOM   2074  CB  ALA P 130      -2.275   1.529  40.870  0.00  0.00      PROB C
ATOM   2075  HB1 ALA P 130      -1.991   1.967  40.054  0.00  0.00      PROB H
ATOM   2076  HB2 ALA P 130      -1.841   0.665  40.951  0.00  0.00      PROB H
ATOM   2077  HB3 ALA P 130      -3.238   1.416  40.872  0.00  0.00      PROB H
ATOM   2078  C   ALA P 130      -2.591   3.738  41.990  0.00  0.00      PROB C
ATOM   2079  O   ALA P 130      -3.672   3.911  42.560  0.00  0.00      PROB O
ATOM   2080  N   GLU P 131      -1.981   4.683  41.277  0.00  0.00      PROB N
ATOM   2081  HN  GLU P 131      -1.121   4.542  40.796  0.00  0.00      PROB  
ATOM   2082  CA  GLU P 131      -2.526   6.027  41.136  0.00  0.00      PROB C
ATOM   2083  HA  GLU P 131      -3.411   6.062  41.532  0.00  0.00      PROB H
ATOM   2084  CB  GLU P 131      -1.642   7.056  41.842  0.00  0.00      PROB C
ATOM   2085  HB1 GLU P 131      -2.113   7.934  41.753  0.00  0.00      PROB  
ATOM   2086  HB2 GLU P 131      -0.766   7.052  41.426  0.00  0.00      PROB H
ATOM   2087  CG  GLU P 131      -1.448   6.797  43.326  0.00  0.00      PROB C
ATOM   2088  HG1 GLU P 131      -1.045   5.886  43.417  0.00  0.00      PROB  
ATOM   2089  HG2 GLU P 131      -2.306   6.859  43.773  0.00  0.00      PROB H
ATOM   2090  CD  GLU P 131      -0.511   7.799  43.972  0.00  0.00      PROB C
ATOM   2091  OE1 GLU P 131      -0.076   8.741  43.277  0.00  0.00      PROB O
ATOM   2092  OE2 GLU P 131      -0.206   7.642  45.172  0.00  0.00      PROB O
ATOM   2093  C   GLU P 131      -2.650   6.387  39.664  0.00  0.00      PROB C
ATOM   2094  O   GLU P 131      -1.715   6.179  38.890  0.00  0.00      PROB O
ATOM   2095  N   LYS P 132      -3.801   6.930  39.278  0.00  0.00      PROB N
ATOM   2096  HN  LYS P 132      -4.594   7.066  39.870  0.00  0.00      PROB  
ATOM   2097  CA  LYS P 132      -3.974   7.377  37.903  0.00  0.00      PROB C
ATOM   2098  HA  LYS P 132      -3.826   6.631  37.301  0.00  0.00      PROB H
ATOM   2099  CB  LYS P 132      -5.392   7.900  37.681  0.00  0.00      PROB C
ATOM   2100  HB1 LYS P 132      -5.376   8.390  36.810  0.00  0.00      PROB  
ATOM   2101  HB2 LYS P 132      -5.635   8.469  38.428  0.00  0.00      PROB H
ATOM   2102  CG  LYS P 132      -6.443   6.811  37.569  0.00  0.00      PROB C
ATOM   2103  HG1 LYS P 132      -6.473   6.328  38.444  0.00  0.00      PROB  
ATOM   2104  HG2 LYS P 132      -6.205   6.214  36.843  0.00  0.00      PROB H
ATOM   2105  CD  LYS P 132      -7.822   7.384  37.280  0.00  0.00      PROB C
ATOM   2106  HD1 LYS P 132      -7.995   8.108  37.948  0.00  0.00      PROB  
ATOM   2107  HD2 LYS P 132      -8.482   6.676  37.348  0.00  0.00      PROB H
ATOM   2108  CE  LYS P 132      -7.907   7.978  35.883  0.00  0.00      PROB C
ATOM   2109  HE1 LYS P 132      -7.645   7.261  35.237  0.00  0.00      PROB  
ATOM   2110  HE2 LYS P 132      -7.314   8.742  35.822  0.00  0.00      PROB H
ATOM   2111  NZ  LYS P 132      -9.284   8.439  35.558  0.00  0.00      PROB N
ATOM   2112  HZ1 LYS P 132      -9.300   8.793  34.741  0.00  0.00      PROB H
ATOM   2113  HZ2 LYS P 132      -9.849   7.752  35.587  0.00  0.00      PROB H
ATOM   2114  HZ3 LYS P 132      -9.545   9.055  36.145  0.00  0.00      PROB H
ATOM   2115  C   LYS P 132      -2.961   8.465  37.575  0.00  0.00      PROB C
ATOM   2116  O   LYS P 132      -2.674   9.338  38.398  0.00  0.00      PROB O
ATOM   2117  N   LEU P 133      -2.417   8.413  36.361  0.00  0.00      PROB N
ATOM   2118  HN  LEU P 133      -2.667   7.742  35.667  0.00  0.00      PROB  
ATOM   2119  CA  LEU P 133      -1.391   9.356  35.940  0.00  0.00      PROB C
ATOM   2120  HA  LEU P 133      -0.892   9.638  36.720  0.00  0.00      PROB H
ATOM   2121  CB  LEU P 133      -0.417   8.679  34.970  0.00  0.00      PROB C
ATOM   2122  HB1 LEU P 133       0.133   9.427  34.597  0.00  0.00      PROB  
ATOM   2123  HB2 LEU P 133      -0.936   8.193  34.310  0.00  0.00      PROB H
ATOM   2124  CG  LEU P 133       0.582   7.693  35.579  0.00  0.00      PROB C
ATOM   2125  HG  LEU P 133       0.093   6.962  35.988  0.00  0.00      PROB H
ATOM   2126  CD1 LEU P 133       1.478   7.116  34.503  0.00  0.00      PROB C
ATOM   2127 HD11 LEU P 133       2.114   6.511  34.916  0.00  0.00      PROB H
ATOM   2128 HD12 LEU P 133       0.932   6.637  33.861  0.00  0.00      PROB H
ATOM   2129 HD13 LEU P 133       1.948   7.840  34.062  0.00  0.00      PROB H
ATOM   2130  CD2 LEU P 133       1.412   8.365  36.652  0.00  0.00      PROB C
ATOM   2131 HD21 LEU P 133       2.243   7.877  36.762  0.00  0.00      PROB H
ATOM   2132 HD22 LEU P 133       1.599   9.277  36.381  0.00  0.00      PROB H
ATOM   2133 HD23 LEU P 133       0.912   8.364  37.484  0.00  0.00      PROB H
ATOM   2134  C   LEU P 133      -1.956  10.610  35.288  0.00  0.00      PROB C
ATOM   2135  O   LEU P 133      -1.178  11.461  34.846  0.00  0.00      PROB O
ATOM   2136  N   THR P 134      -3.274  10.752  35.217  0.00  0.00      PROB N
ATOM   2137  HN  THR P 134      -3.931  10.075  35.548  0.00  0.00      PROB  
ATOM   2138  CA  THR P 134      -3.888  11.952  34.628  0.00  0.00      PROB C
ATOM   2139  HA  THR P 134      -4.848  11.821  34.568  0.00  0.00      PROB H
ATOM   2140  CB  THR P 134      -3.636  13.151  35.521  0.00  0.00      PROB C
ATOM   2141  HB  THR P 134      -4.250  13.865  35.286  0.00  0.00      PROB H
ATOM   2142  OG1 THR P 134      -2.288  13.604  35.346  0.00  0.00      PROB O
ATOM   2143  HG1 THR P 134      -2.152  14.288  35.812  0.00  0.00      PROB H
ATOM   2144  CG2 THR P 134      -3.854  12.787  36.983  0.00  0.00      PROB C
ATOM   2145 HG21 THR P 134      -3.918  13.594  37.518  0.00  0.00      PROB H
ATOM   2146 HG22 THR P 134      -4.675  12.279  37.080  0.00  0.00      PROB H
ATOM   2147 HG23 THR P 134      -3.113  12.252  37.309  0.00  0.00      PROB H
ATOM   2148  C   THR P 134      -3.339  12.086  33.204  0.00  0.00      PROB C
ATOM   2149  O   THR P 134      -3.143  11.069  32.522  0.00  0.00      PROB O
ATOM   2150  N   LYS P 135      -3.083  13.301  32.731  0.00  0.00      PROB N
ATOM   2151  HN  LYS P 135      -3.287  14.125  33.257  0.00  0.00      PROB  
ATOM   2152  CA  LYS P 135      -2.490  13.534  31.421  0.00  0.00      PROB C
ATOM   2153  HA  LYS P 135      -2.329  12.681  30.990  0.00  0.00      PROB H
ATOM   2154  CB  LYS P 135      -3.467  14.325  30.539  0.00  0.00      PROB C
ATOM   2155  HB1 LYS P 135      -2.947  14.628  29.741  0.00  0.00      PROB  
ATOM   2156  HB2 LYS P 135      -3.826  15.064  31.056  0.00  0.00      PROB H
ATOM   2157  CG  LYS P 135      -4.639  13.504  30.032  0.00  0.00      PROB C
ATOM   2158  HG1 LYS P 135      -4.925  12.892  30.770  0.00  0.00      PROB  
ATOM   2159  HG2 LYS P 135      -4.360  13.007  29.247  0.00  0.00      PROB H
ATOM   2160  CD  LYS P 135      -5.820  14.381  29.645  0.00  0.00      PROB C
ATOM   2161  HD1 LYS P 135      -6.099  14.887  30.461  0.00  0.00      PROB  
ATOM   2162  HD2 LYS P 135      -6.537  13.819  29.312  0.00  0.00      PROB H
ATOM   2163  CE  LYS P 135      -5.461  15.385  28.559  0.00  0.00      PROB C
ATOM   2164  HE1 LYS P 135      -4.719  15.956  28.912  0.00  0.00      PROB  
ATOM   2165  HE2 LYS P 135      -6.247  15.908  28.341  0.00  0.00      PROB H
ATOM   2166  NZ  LYS P 135      -4.992  14.723  27.312  0.00  0.00      PROB N
ATOM   2167  HZ1 LYS P 135      -4.821  15.337  26.690  0.00  0.00      PROB H
ATOM   2168  HZ2 LYS P 135      -4.249  14.261  27.474  0.00  0.00      PROB H
ATOM   2169  HZ3 LYS P 135      -5.618  14.169  27.007  0.00  0.00      PROB H
ATOM   2170  C   LYS P 135      -1.166  14.272  31.489  0.00  0.00      PROB C
ATOM   2171  O   LYS P 135      -0.220  13.895  30.795  0.00  0.00      PROB O
ATOM   2172  N   GLN P 136      -1.067  15.317  32.314  0.00  0.00      PROB N
ATOM   2173  HN  GLN P 136      -1.802  15.660  32.895  0.00  0.00      PROB  
ATOM   2174  CA  GLN P 136       0.184  16.058  32.420  0.00  0.00      PROB C
ATOM   2175  HA  GLN P 136       0.457  16.346  31.536  0.00  0.00      PROB H
ATOM   2176  CB  GLN P 136      -0.024  17.301  33.286  0.00  0.00      PROB C
ATOM   2177  HB1 GLN P 136      -0.016  16.986  34.235  0.00  0.00      PROB  
ATOM   2178  HB2 GLN P 136      -0.863  17.719  33.035  0.00  0.00      PROB H
ATOM   2179  CG  GLN P 136       1.070  18.341  33.147  0.00  0.00      PROB C
ATOM   2180  HG1 GLN P 136       1.944  17.872  33.277  0.00  0.00      PROB  
ATOM   2181  HG2 GLN P 136       0.933  19.035  33.811  0.00  0.00      PROB H
ATOM   2182  CD  GLN P 136       1.078  18.993  31.782  0.00  0.00      PROB C
ATOM   2183  OE1 GLN P 136       1.649  18.461  30.831  0.00  0.00      PROB O
ATOM   2184  NE2 GLN P 136       0.438  20.151  31.676  0.00  0.00      PROB N
ATOM   2185 HE21 GLN P 136       0.050  20.493  32.364  0.00  0.00      PROB H
ATOM   2186 HE22 GLN P 136       0.414  20.561  30.920  0.00  0.00      PROB H
ATOM   2187  C   GLN P 136       1.289  15.182  32.996  0.00  0.00      PROB C
ATOM   2188  O   GLN P 136       2.407  15.141  32.465  0.00  0.00      PROB O
ATOM   2189  N   GLU P 137       0.991  14.462  34.080  0.00  0.00      PROB N
ATOM   2190  HN  GLU P 137       0.111  14.447  34.546  0.00  0.00      PROB  
ATOM   2191  CA  GLU P 137       1.998  13.598  34.686  0.00  0.00      PROB C
ATOM   2192  HA  GLU P 137       2.774  14.130  34.922  0.00  0.00      PROB H
ATOM   2193  CB  GLU P 137       1.450  12.963  35.964  0.00  0.00      PROB C
ATOM   2194  HB1 GLU P 137       2.236  12.540  36.415  0.00  0.00      PROB  
ATOM   2195  HB2 GLU P 137       0.762  12.325  35.725  0.00  0.00      PROB H
ATOM   2196  CG  GLU P 137       0.847  13.946  36.957  0.00  0.00      PROB C
ATOM   2197  HG1 GLU P 137       0.205  14.522  36.453  0.00  0.00      PROB  
ATOM   2198  HG2 GLU P 137       1.561  14.466  37.359  0.00  0.00      PROB H
ATOM   2199  CD  GLU P 137       0.089  13.251  38.072  0.00  0.00      PROB C
ATOM   2200  OE1 GLU P 137       0.160  12.008  38.155  0.00  0.00      PROB O
ATOM   2201  OE2 GLU P 137      -0.583  13.948  38.860  0.00  0.00      PROB O
ATOM   2202  C   GLU P 137       2.442  12.520  33.710  0.00  0.00      PROB C
ATOM   2203  O   GLU P 137       3.634  12.205  33.618  0.00  0.00      PROB O
ATOM   2204  N   LEU P 138       1.495  11.944  32.969  0.00  0.00      PROB N
ATOM   2205  HN  LEU P 138       0.519  12.143  33.027  0.00  0.00      PROB  
ATOM   2206  CA  LEU P 138       1.843  10.935  31.976  0.00  0.00      PROB C
ATOM   2207  HA  LEU P 138       2.326  10.215  32.413  0.00  0.00      PROB H
ATOM   2208  CB  LEU P 138       0.571  10.352  31.362  0.00  0.00      PROB C
ATOM   2209  HB1 LEU P 138       0.106  11.130  30.941  0.00  0.00      PROB  
ATOM   2210  HB2 LEU P 138       0.067   9.918  32.067  0.00  0.00      PROB H
ATOM   2211  CG  LEU P 138       0.766   9.326  30.247  0.00  0.00      PROB C
ATOM   2212  HG  LEU P 138       1.223   9.748  29.503  0.00  0.00      PROB H
ATOM   2213  CD1 LEU P 138       1.621   8.172  30.732  0.00  0.00      PROB C
ATOM   2214 HD11 LEU P 138       1.605   7.468  30.065  0.00  0.00      PROB H
ATOM   2215 HD12 LEU P 138       2.530   8.486  30.861  0.00  0.00      PROB H
ATOM   2216 HD13 LEU P 138       1.260   7.842  31.570  0.00  0.00      PROB H
ATOM   2217  CD2 LEU P 138      -0.579   8.826  29.748  0.00  0.00      PROB C
ATOM   2218 HD21 LEU P 138      -0.433   8.181  29.038  0.00  0.00      PROB H
ATOM   2219 HD22 LEU P 138      -1.051   8.407  30.484  0.00  0.00      PROB H
ATOM   2220 HD23 LEU P 138      -1.090   9.578  29.413  0.00  0.00      PROB H
ATOM   2221  C   LEU P 138       2.743  11.521  30.898  0.00  0.00      PROB C
ATOM   2222  O   LEU P 138       3.759  10.921  30.528  0.00  0.00      PROB O
ATOM   2223  N   PHE P 139       2.388  12.699  30.380  0.00  0.00      PROB N
ATOM   2224  HN  PHE P 139       1.574  13.222  30.625  0.00  0.00      PROB  
ATOM   2225  CA  PHE P 139       3.225  13.326  29.364  0.00  0.00      PROB C
ATOM   2226  HA  PHE P 139       3.306  12.725  28.607  0.00  0.00      PROB H
ATOM   2227  CB  PHE P 139       2.594  14.626  28.873  0.00  0.00      PROB C
ATOM   2228  HB1 PHE P 139       2.570  15.248  29.656  0.00  0.00      PROB  
ATOM   2229  HB2 PHE P 139       1.708  14.431  28.527  0.00  0.00      PROB H
ATOM   2230  CG  PHE P 139       3.376  15.296  27.782  0.00  0.00      PROB C
ATOM   2231  CD1 PHE P 139       4.405  16.170  28.085  0.00  0.00      PROB C
ATOM   2232  HD1 PHE P 139       4.611  16.345  28.975  0.00  0.00      PROB H
ATOM   2233  CE1 PHE P 139       5.129  16.781  27.083  0.00  0.00      PROB C
ATOM   2234  HE1 PHE P 139       5.818  17.367  27.298  0.00  0.00      PROB H
ATOM   2235  CZ  PHE P 139       4.830  16.522  25.762  0.00  0.00      PROB C
ATOM   2236  HZ  PHE P 139       5.317  16.935  25.085  0.00  0.00      PROB H
ATOM   2237  CD2 PHE P 139       3.088  15.045  26.452  0.00  0.00      PROB C
ATOM   2238  HD2 PHE P 139       2.400  14.459  26.237  0.00  0.00      PROB H
ATOM   2239  CE2 PHE P 139       3.807  15.653  25.447  0.00  0.00      PROB C
ATOM   2240  HE2 PHE P 139       3.603  15.476  24.557  0.00  0.00      PROB H
ATOM   2241  C   PHE P 139       4.623  13.598  29.894  0.00  0.00      PROB C
ATOM   2242  O   PHE P 139       5.597  13.540  29.135  0.00  0.00      PROB O
ATOM   2243  N   GLN P 140       4.747  13.902  31.185  0.00  0.00      PROB N
ATOM   2244  HN  GLN P 140       3.993  14.005  31.832  0.00  0.00      PROB  
ATOM   2245  CA  GLN P 140       6.068  14.113  31.761  0.00  0.00      PROB C
ATOM   2246  HA  GLN P 140       6.536  14.778  31.231  0.00  0.00      PROB H
ATOM   2247  CB  GLN P 140       5.933  14.663  33.178  0.00  0.00      PROB C
ATOM   2248  HB1 GLN P 140       6.848  14.656  33.580  0.00  0.00      PROB  
ATOM   2249  HB2 GLN P 140       5.311  14.107  33.673  0.00  0.00      PROB H
ATOM   2250  CG  GLN P 140       5.417  16.089  33.218  0.00  0.00      PROB C
ATOM   2251  HG1 GLN P 140       4.561  16.109  32.703  0.00  0.00      PROB  
ATOM   2252  HG2 GLN P 140       6.087  16.676  32.834  0.00  0.00      PROB H
ATOM   2253  CD  GLN P 140       5.134  16.565  34.624  0.00  0.00      PROB C
ATOM   2254  OE1 GLN P 140       5.297  15.821  35.589  0.00  0.00      PROB O
ATOM   2255  NE2 GLN P 140       4.704  17.816  34.749  0.00  0.00      PROB N
ATOM   2256 HE21 GLN P 140       4.601  18.307  34.050  0.00  0.00      PROB H
ATOM   2257 HE22 GLN P 140       4.529  18.135  35.528  0.00  0.00      PROB H
ATOM   2258  C   GLN P 140       6.914  12.847  31.764  0.00  0.00      PROB C
ATOM   2259  O   GLN P 140       8.129  12.940  31.968  0.00  0.00      PROB O
ATOM   2260  N   PHE P 141       6.312  11.677  31.550  0.00  0.00      PROB N
ATOM   2261  HN  PHE P 141       5.320  11.574  31.509  0.00  0.00      PROB  
ATOM   2262  CA  PHE P 141       7.057  10.440  31.354  0.00  0.00      PROB C
ATOM   2263  HA  PHE P 141       7.865  10.473  31.888  0.00  0.00      PROB H
ATOM   2264  CB  PHE P 141       6.231   9.239  31.826  0.00  0.00      PROB C
ATOM   2265  HB1 PHE P 141       6.698   8.425  31.481  0.00  0.00      PROB  
ATOM   2266  HB2 PHE P 141       5.329   9.324  31.482  0.00  0.00      PROB H
ATOM   2267  CG  PHE P 141       6.146   9.108  33.318  0.00  0.00      PROB C
ATOM   2268  CD1 PHE P 141       7.139   8.457  34.025  0.00  0.00      PROB C
ATOM   2269  HD1 PHE P 141       7.866   8.103  33.570  0.00  0.00      PROB H
ATOM   2270  CE1 PHE P 141       7.067   8.333  35.395  0.00  0.00      PROB C
ATOM   2271  HE1 PHE P 141       7.744   7.893  35.857  0.00  0.00      PROB H
ATOM   2272  CZ  PHE P 141       5.993   8.856  36.076  0.00  0.00      PROB C
ATOM   2273  HZ  PHE P 141       5.942   8.772  37.002  0.00  0.00      PROB H
ATOM   2274  CD2 PHE P 141       5.074   9.628  34.012  0.00  0.00      PROB C
ATOM   2275  HD2 PHE P 141       4.398  10.066  33.549  0.00  0.00      PROB H
ATOM   2276  CE2 PHE P 141       4.994   9.505  35.384  0.00  0.00      PROB C
ATOM   2277  HE2 PHE P 141       4.266   9.862  35.840  0.00  0.00      PROB H
ATOM   2278  C   PHE P 141       7.465  10.226  29.902  0.00  0.00      PROB C
ATOM   2279  O   PHE P 141       8.157   9.246  29.607  0.00  0.00      PROB O
ATOM   2280  N   TYR P 142       7.051  11.112  28.993  0.00  0.00      PROB N
ATOM   2281  HN  TYR P 142       6.461  11.884  29.224  0.00  0.00      PROB  
ATOM   2282  CA  TYR P 142       7.421  11.032  27.588  0.00  0.00      PROB C
ATOM   2283  HA  TYR P 142       7.919  10.215  27.439  0.00  0.00      PROB H
ATOM   2284  CB  TYR P 142       6.160  10.996  26.712  0.00  0.00      PROB C
ATOM   2285  HB1 TYR P 142       6.482  11.090  25.770  0.00  0.00      PROB  
ATOM   2286  HB2 TYR P 142       5.569  11.713  26.991  0.00  0.00      PROB H
ATOM   2287  CG  TYR P 142       5.373   9.704  26.782  0.00  0.00      PROB C
ATOM   2288  CD1 TYR P 142       6.009   8.472  26.737  0.00  0.00      PROB C
ATOM   2289  HD1 TYR P 142       6.935   8.439  26.664  0.00  0.00      PROB H
ATOM   2290  CE1 TYR P 142       5.290   7.298  26.793  0.00  0.00      PROB C
ATOM   2291  HE1 TYR P 142       5.728   6.480  26.762  0.00  0.00      PROB H
ATOM   2292  CZ  TYR P 142       3.919   7.346  26.896  0.00  0.00      PROB C
ATOM   2293  OH  TYR P 142       3.193   6.181  26.955  0.00  0.00      PROB O
ATOM   2294  HH  TYR P 142       2.373   6.355  27.011  0.00  0.00      PROB H
ATOM   2295  CD2 TYR P 142       3.992   9.721  26.888  0.00  0.00      PROB C
ATOM   2296  HD2 TYR P 142       3.547  10.536  26.918  0.00  0.00      PROB H
ATOM   2297  CE2 TYR P 142       3.267   8.553  26.944  0.00  0.00      PROB C
ATOM   2298  HE2 TYR P 142       2.341   8.581  27.016  0.00  0.00      PROB H
ATOM   2299  C   TYR P 142       8.298  12.188  27.129  0.00  0.00      PROB C
ATOM   2300  O   TYR P 142       8.935  12.080  26.075  0.00  0.00      PROB O
ATOM   2301  N   GLN P 143       8.340  13.281  27.883  0.00  0.00      PROB N
ATOM   2302  HN  GLN P 143       7.800  13.429  28.710  0.00  0.00      PROB  
ATOM   2303  CA  GLN P 143       9.221  14.388  27.532  0.00  0.00      PROB C
ATOM   2304  HA  GLN P 143       8.930  14.761  26.686  0.00  0.00      PROB H
ATOM   2305  CB  GLN P 143       9.101  15.492  28.591  0.00  0.00      PROB C
ATOM   2306  HB1 GLN P 143       9.746  15.257  29.317  0.00  0.00      PROB  
ATOM   2307  HB2 GLN P 143       8.183  15.527  28.903  0.00  0.00      PROB H
ATOM   2308  CG  GLN P 143       9.467  16.872  28.081  0.00  0.00      PROB C
ATOM   2309  HG1 GLN P 143       8.915  17.043  27.265  0.00  0.00      PROB  
ATOM   2310  HG2 GLN P 143      10.417  16.895  27.885  0.00  0.00      PROB H
ATOM   2311  CD  GLN P 143       9.167  17.964  29.088  0.00  0.00      PROB C
ATOM   2312  OE1 GLN P 143       8.649  19.022  28.734  0.00  0.00      PROB O
ATOM   2313  NE2 GLN P 143       9.497  17.715  30.352  0.00  0.00      PROB N
ATOM   2314 HE21 GLN P 143       9.859  16.964  30.563  0.00  0.00      PROB H
ATOM   2315 HE22 GLN P 143       9.346  18.305  30.959  0.00  0.00      PROB H
ATOM   2316  C   GLN P 143      10.669  13.946  27.369  0.00  0.00      PROB C
ATOM   2317  O   GLN P 143      11.332  14.434  26.438  0.00  0.00      PROB O
ATOM   2318  N   PRO P 144      11.216  13.061  28.205  0.00  0.00      PROB N
ATOM   2319  CD  PRO P 144      10.680  12.540  29.473  0.00  0.00      PROB C
ATOM   2320  HD1 PRO P 144      10.204  13.233  30.013  0.00  0.00      PROB  
ATOM   2321  HD2 PRO P 144      10.036  11.833  29.306  0.00  0.00      PROB H
ATOM   2322  CA  PRO P 144      12.567  12.552  27.930  0.00  0.00      PROB C
ATOM   2323  HA  PRO P 144      13.216  13.268  28.000  0.00  0.00      PROB H
ATOM   2324  CB  PRO P 144      12.798  11.547  29.067  0.00  0.00      PROB C
ATOM   2325  HB1 PRO P 144      13.848  11.572  29.438  0.00  0.00      PROB  
ATOM   2326  HB2 PRO P 144      12.566  10.654  28.766  0.00  0.00      PROB H
ATOM   2327  CG  PRO P 144      11.890  11.989  30.154  0.00  0.00      PROB C
ATOM   2328  HG1 PRO P 144      12.405  12.736  30.790  0.00  0.00      PROB  
ATOM   2329  HG2 PRO P 144      11.654  11.231  30.711  0.00  0.00      PROB H
ATOM   2330  C   PRO P 144      12.690  11.896  26.568  0.00  0.00      PROB C
ATOM   2331  O   PRO P 144      13.773  11.925  25.973  0.00  0.00      PROB O
ATOM   2332  N   GLU P 145      11.611  11.306  26.058  0.00  0.00      PROB N
ATOM   2333  HN  GLU P 145      10.729  11.274  26.520  0.00  0.00      PROB  
ATOM   2334  CA  GLU P 145      11.625  10.644  24.762  0.00  0.00      PROB C
ATOM   2335  HA  GLU P 145      12.515  10.296  24.597  0.00  0.00      PROB H
ATOM   2336  CB  GLU P 145      10.647   9.466  24.766  0.00  0.00      PROB C
ATOM   2337  HB1 GLU P 145      10.781   8.986  23.899  0.00  0.00      PROB  
ATOM   2338  HB2 GLU P 145       9.746   9.810  24.870  0.00  0.00      PROB H
ATOM   2339  CG  GLU P 145      10.890   8.463  25.875  0.00  0.00      PROB C
ATOM   2340  HG1 GLU P 145      10.196   7.748  25.786  0.00  0.00      PROB  
ATOM   2341  HG2 GLU P 145      10.830   8.915  26.731  0.00  0.00      PROB H
ATOM   2342  CD  GLU P 145      12.253   7.814  25.778  0.00  0.00      PROB C
ATOM   2343  OE1 GLU P 145      12.907   7.958  24.725  0.00  0.00      PROB O
ATOM   2344  OE2 GLU P 145      12.675   7.163  26.754  0.00  0.00      PROB O
ATOM   2345  C   GLU P 145      11.272  11.572  23.611  0.00  0.00      PROB C
ATOM   2346  O   GLU P 145      11.415  11.175  22.450  0.00  0.00      PROB O
ATOM   2347  N   ILE P 146      10.800  12.785  23.894  0.00  0.00      PROB N
ATOM   2348  HN  ILE P 146      10.656  13.158  24.808  0.00  0.00      PROB  
ATOM   2349  CA  ILE P 146      10.445  13.699  22.812  0.00  0.00      PROB C
ATOM   2350  HA  ILE P 146       9.797  13.264  22.237  0.00  0.00      PROB H
ATOM   2351  CB  ILE P 146       9.786  14.968  23.383  0.00  0.00      PROB C
ATOM   2352  HB  ILE P 146       9.239  14.715  24.143  0.00  0.00      PROB H
ATOM   2353  CG2 ILE P 146      10.838  15.964  23.853  0.00  0.00      PROB C
ATOM   2354 HG21 ILE P 146      10.417  16.608  24.443  0.00  0.00      PROB H
ATOM   2355 HG22 ILE P 146      11.535  15.488  24.329  0.00  0.00      PROB H
ATOM   2356 HG23 ILE P 146      11.213  16.418  23.083  0.00  0.00      PROB H
ATOM   2357  CG1 ILE P 146       8.884  15.616  22.332  0.00  0.00      PROB C
ATOM   2358 HG11 ILE P 146       8.208  14.917  22.101  0.00  0.00      PROB  
ATOM   2359 HG12 ILE P 146       9.434  15.920  21.594  0.00  0.00      PROB H
ATOM   2360  CD  ILE P 146       8.179  16.896  22.813  0.00  0.00      PROB  
ATOM   2361  HD1 ILE P 146       7.498  17.280  22.023  0.00  0.00      PROB  
ATOM   2362  HD2 ILE P 146       7.576  16.692  23.724  0.00  0.00      PROB  
ATOM   2363  HD3 ILE P 146       8.916  17.692  23.049  0.00  0.00      PROB  
ATOM   2364  C   ILE P 146      11.671  14.025  21.963  0.00  0.00      PROB C
ATOM   2365  O   ILE P 146      11.582  14.143  20.733  0.00  0.00      PROB O
ATOM   2366  N   LYS P 147      12.836  14.169  22.599  0.00  0.00      PROB N
ATOM   2367  HN  LYS P 147      12.962  14.083  23.586  0.00  0.00      PROB  
ATOM   2368  CA  LYS P 147      14.047  14.475  21.844  0.00  0.00      PROB C
ATOM   2369  HA  LYS P 147      13.862  15.221  21.252  0.00  0.00      PROB H
ATOM   2370  CB  LYS P 147      15.172  14.888  22.794  0.00  0.00      PROB C
ATOM   2371  HB1 LYS P 147      15.298  14.125  23.428  0.00  0.00      PROB  
ATOM   2372  HB2 LYS P 147      14.916  15.710  23.240  0.00  0.00      PROB H
ATOM   2373  CG  LYS P 147      16.513  15.129  22.108  0.00  0.00      PROB C
ATOM   2374  HG1 LYS P 147      16.826  14.252  21.744  0.00  0.00      PROB  
ATOM   2375  HG2 LYS P 147      17.138  15.493  22.754  0.00  0.00      PROB H
ATOM   2376  CD  LYS P 147      16.400  16.119  20.954  0.00  0.00      PROB C
ATOM   2377  HD1 LYS P 147      16.082  16.988  21.336  0.00  0.00      PROB  
ATOM   2378  HD2 LYS P 147      15.779  15.779  20.292  0.00  0.00      PROB H
ATOM   2379  CE  LYS P 147      17.739  16.331  20.268  0.00  0.00      PROB C
ATOM   2380  HE1 LYS P 147      18.101  15.431  20.027  0.00  0.00      PROB  
ATOM   2381  HE2 LYS P 147      18.335  16.803  20.871  0.00  0.00      PROB H
ATOM   2382  NZ  LYS P 147      17.605  17.136  19.023  0.00  0.00      PROB N
ATOM   2383  HZ1 LYS P 147      18.401  17.237  18.638  0.00  0.00      PROB H
ATOM   2384  HZ2 LYS P 147      17.058  16.724  18.453  0.00  0.00      PROB H
ATOM   2385  HZ3 LYS P 147      17.271  17.938  19.213  0.00  0.00      PROB H
ATOM   2386  C   LYS P 147      14.479  13.293  20.985  0.00  0.00      PROB C
ATOM   2387  O   LYS P 147      14.918  13.476  19.845  0.00  0.00      PROB O
ATOM   2388  N   GLY P 148      14.373  12.074  21.515  0.00  0.00      PROB N
ATOM   2389  HN  GLY P 148      14.115  11.887  22.462  0.00  0.00      PROB  
ATOM   2390  CA  GLY P 148      14.642  10.906  20.694  0.00  0.00      PROB C
ATOM   2391  HA1 GLY P 148      14.496  10.036  21.318  0.00  0.00      PROB  
ATOM   2392  HA2 GLY P 148      15.549  10.950  20.354  0.00  0.00      PROB H
ATOM   2393  C   GLY P 148      13.689  10.805  19.518  0.00  0.00      PROB C
ATOM   2394  O   GLY P 148      14.075  10.382  18.427  0.00  0.00      PROB O
ATOM   2395  N   MET P 149      12.429  11.194  19.727  0.00  0.00      PROB N
ATOM   2396  HN  MET P 149      12.052  11.470  20.608  0.00  0.00      PROB  
ATOM   2397  CA  MET P 149      11.475  11.240  18.623  0.00  0.00      PROB C
ATOM   2398  HA  MET P 149      11.425  10.370  18.208  0.00  0.00      PROB H
ATOM   2399  CB  MET P 149      10.086  11.616  19.137  0.00  0.00      PROB C
ATOM   2400  HB1 MET P 149       9.532  11.778  18.320  0.00  0.00      PROB  
ATOM   2401  HB2 MET P 149      10.169  12.395  19.708  0.00  0.00      PROB H
ATOM   2402  CG  MET P 149       9.382  10.542  19.930  0.00  0.00      PROB C
ATOM   2403  HG1 MET P 149       8.523  10.936  20.257  0.00  0.00      PROB  
ATOM   2404  HG2 MET P 149       9.951  10.264  20.663  0.00  0.00      PROB H
ATOM   2405  SD  MET P 149       8.983   9.094  18.944  0.00  0.00      PROB S
ATOM   2406  CE  MET P 149      10.511   8.175  19.067  0.00  0.00      PROB C
ATOM   2407  HE1 MET P 149      10.302   7.241  19.220  0.00  0.00      PROB H
ATOM   2408  HE2 MET P 149      11.017   8.268  18.246  0.00  0.00      PROB H
ATOM   2409  HE3 MET P 149      11.027   8.531  19.805  0.00  0.00      PROB H
ATOM   2410  C   MET P 149      11.919  12.231  17.560  0.00  0.00      PROB C
ATOM   2411  O   MET P 149      11.893  11.929  16.363  0.00  0.00      PROB O
ATOM   2412  N   VAL P 150      12.313  13.432  17.979  0.00  0.00      PROB N
ATOM   2413  HN  VAL P 150      12.337  13.739  18.927  0.00  0.00      PROB  
ATOM   2414  CA  VAL P 150      12.761  14.427  17.010  0.00  0.00      PROB C
ATOM   2415  HA  VAL P 150      12.051  14.579  16.366  0.00  0.00      PROB H
ATOM   2416  CB  VAL P 150      13.056  15.764  17.711  0.00  0.00      PROB C
ATOM   2417  HB  VAL P 150      13.645  15.606  18.466  0.00  0.00      PROB H
ATOM   2418  CG1 VAL P 150      13.756  16.715  16.758  0.00  0.00      PROB C
ATOM   2419 HG11 VAL P 150      13.664  17.620  17.092  0.00  0.00      PROB H
ATOM   2420 HG12 VAL P 150      14.695  16.477  16.704  0.00  0.00      PROB H
ATOM   2421 HG13 VAL P 150      13.344  16.644  15.882  0.00  0.00      PROB H
ATOM   2422  CG2 VAL P 150      11.771  16.382  18.231  0.00  0.00      PROB C
ATOM   2423 HG21 VAL P 150      11.979  17.223  18.666  0.00  0.00      PROB H
ATOM   2424 HG22 VAL P 150      11.170  16.536  17.486  0.00  0.00      PROB H
ATOM   2425 HG23 VAL P 150      11.362  15.773  18.865  0.00  0.00      PROB H
ATOM   2426  C   VAL P 150      13.975  13.911  16.252  0.00  0.00      PROB C
ATOM   2427  O   VAL P 150      14.117  14.138  15.046  0.00  0.00      PROB O
ATOM   2428  N   LEU P 151      14.868  13.207  16.946  0.00  0.00      PROB N
ATOM   2429  HN  LEU P 151      14.811  13.003  17.922  0.00  0.00      PROB  
ATOM   2430  CA  LEU P 151      16.050  12.660  16.289  0.00  0.00      PROB C
ATOM   2431  HA  LEU P 151      16.514  13.379  15.835  0.00  0.00      PROB H
ATOM   2432  CB  LEU P 151      16.993  12.063  17.335  0.00  0.00      PROB C
ATOM   2433  HB1 LEU P 151      16.526  11.225  17.620  0.00  0.00      PROB  
ATOM   2434  HB2 LEU P 151      17.131  12.732  18.024  0.00  0.00      PROB H
ATOM   2435  CG  LEU P 151      18.383  11.597  16.889  0.00  0.00      PROB C
ATOM   2436  HG  LEU P 151      18.913  11.408  17.679  0.00  0.00      PROB H
ATOM   2437  CD1 LEU P 151      18.322  10.316  16.064  0.00  0.00      PROB C
ATOM   2438 HD11 LEU P 151      19.172   9.855  16.137  0.00  0.00      PROB H
ATOM   2439 HD12 LEU P 151      17.610   9.754  16.408  0.00  0.00      PROB H
ATOM   2440 HD13 LEU P 151      18.146  10.542  15.138  0.00  0.00      PROB H
ATOM   2441  CD2 LEU P 151      19.096  12.696  16.113  0.00  0.00      PROB C
ATOM   2442 HD21 LEU P 151      20.014  12.424  15.956  0.00  0.00      PROB H
ATOM   2443 HD22 LEU P 151      18.644  12.834  15.267  0.00  0.00      PROB H
ATOM   2444 HD23 LEU P 151      19.079  13.513  16.637  0.00  0.00      PROB H
ATOM   2445  C   LEU P 151      15.664  11.615  15.248  0.00  0.00      PROB C
ATOM   2446  O   LEU P 151      16.134  11.659  14.106  0.00  0.00      PROB O
ATOM   2447  N   LEU P 152      14.806  10.663  15.624  0.00  0.00      PROB N
ATOM   2448  HN  LEU P 152      14.353  10.608  16.512  0.00  0.00      PROB  
ATOM   2449  CA  LEU P 152      14.458   9.584  14.704  0.00  0.00      PROB C
ATOM   2450  HA  LEU P 152      15.276   9.203  14.349  0.00  0.00      PROB H
ATOM   2451  CB  LEU P 152      13.694   8.486  15.438  0.00  0.00      PROB C
ATOM   2452  HB1 LEU P 152      13.197   7.993  14.725  0.00  0.00      PROB  
ATOM   2453  HB2 LEU P 152      13.125   8.903  16.103  0.00  0.00      PROB H
ATOM   2454  CG  LEU P 152      14.547   7.442  16.158  0.00  0.00      PROB C
ATOM   2455  HG  LEU P 152      15.107   7.886  16.813  0.00  0.00      PROB H
ATOM   2456  CD1 LEU P 152      13.664   6.453  16.887  0.00  0.00      PROB C
ATOM   2457 HD11 LEU P 152      14.224   5.803  17.340  0.00  0.00      PROB H
ATOM   2458 HD12 LEU P 152      13.121   6.931  17.533  0.00  0.00      PROB H
ATOM   2459 HD13 LEU P 152      13.093   6.006  16.241  0.00  0.00      PROB H
ATOM   2460  CD2 LEU P 152      15.447   6.723  15.175  0.00  0.00      PROB C
ATOM   2461 HD21 LEU P 152      15.727   5.880  15.562  0.00  0.00      PROB H
ATOM   2462 HD22 LEU P 152      14.953   6.563  14.356  0.00  0.00      PROB H
ATOM   2463 HD23 LEU P 152      16.220   7.278  14.991  0.00  0.00      PROB H
ATOM   2464  C   LEU P 152      13.643  10.095  13.523  0.00  0.00      PROB C
ATOM   2465  O   LEU P 152      13.802   9.610  12.397  0.00  0.00      PROB O
ATOM   2466  N   ILE P 153      12.760  11.066  13.758  0.00  0.00      PROB N
ATOM   2467  HN  ILE P 153      12.561  11.457  14.654  0.00  0.00      PROB  
ATOM   2468  CA  ILE P 153      11.988  11.649  12.666  0.00  0.00      PROB C
ATOM   2469  HA  ILE P 153      11.486  10.946  12.223  0.00  0.00      PROB H
ATOM   2470  CB  ILE P 153      10.983  12.675  13.219  0.00  0.00      PROB C
ATOM   2471  HB  ILE P 153      11.460  13.290  13.797  0.00  0.00      PROB H
ATOM   2472  CG2 ILE P 153      10.356  13.469  12.087  0.00  0.00      PROB C
ATOM   2473 HG21 ILE P 153       9.560  13.916  12.417  0.00  0.00      PROB H
ATOM   2474 HG22 ILE P 153      10.992  14.128  11.770  0.00  0.00      PROB H
ATOM   2475 HG23 ILE P 153      10.118  12.862  11.369  0.00  0.00      PROB H
ATOM   2476  CG1 ILE P 153       9.906  11.970  14.044  0.00  0.00      PROB C
ATOM   2477 HG11 ILE P 153      10.428  11.449  14.720  0.00  0.00      PROB  
ATOM   2478 HG12 ILE P 153       9.306  11.505  13.439  0.00  0.00      PROB H
ATOM   2479  CD  ILE P 153       8.851  12.918  14.640  0.00  0.00      PROB  
ATOM   2480  HD1 ILE P 153       8.135  12.350  15.273  0.00  0.00      PROB  
ATOM   2481  HD2 ILE P 153       9.334  13.693  15.273  0.00  0.00      PROB  
ATOM   2482  HD3 ILE P 153       8.273  13.425  13.839  0.00  0.00      PROB  
ATOM   2483  C   ILE P 153      12.920  12.276  11.639  0.00  0.00      PROB C
ATOM   2484  O   ILE P 153      12.738  12.110  10.427  0.00  0.00      PROB O
ATOM   2485  N   ALA P 154      13.935  13.006  12.105  0.00  0.00      PROB N
ATOM   2486  HN  ALA P 154      14.112  13.168  13.076  0.00  0.00      PROB  
ATOM   2487  CA  ALA P 154      14.877  13.631  11.185  0.00  0.00      PROB C
ATOM   2488  HA  ALA P 154      14.390  14.205  10.574  0.00  0.00      PROB H
ATOM   2489  CB  ALA P 154      15.866  14.497  11.962  0.00  0.00      PROB C
ATOM   2490  HB1 ALA P 154      16.498  14.892  11.340  0.00  0.00      PROB H
ATOM   2491  HB2 ALA P 154      15.378  15.196  12.425  0.00  0.00      PROB H
ATOM   2492  HB3 ALA P 154      16.338  13.942  12.603  0.00  0.00      PROB H
ATOM   2493  C   ALA P 154      15.615  12.585  10.361  0.00  0.00      PROB C
ATOM   2494  O   ALA P 154      15.825  12.768   9.157  0.00  0.00      PROB O
ATOM   2495  N   LEU P 155      16.013  11.479  10.991  0.00  0.00      PROB N
ATOM   2496  HN  LEU P 155      15.897  11.296  11.964  0.00  0.00      PROB  
ATOM   2497  CA  LEU P 155      16.682  10.410  10.256  0.00  0.00      PROB C
ATOM   2498  HA  LEU P 155      17.481  10.764   9.836  0.00  0.00      PROB H
ATOM   2499  CB  LEU P 155      17.106   9.307  11.227  0.00  0.00      PROB C
ATOM   2500  HB1 LEU P 155      16.241   8.909  11.532  0.00  0.00      PROB  
ATOM   2501  HB2 LEU P 155      17.650   9.715  11.918  0.00  0.00      PROB H
ATOM   2502  CG  LEU P 155      17.907   8.128  10.670  0.00  0.00      PROB C
ATOM   2503  HG  LEU P 155      18.533   8.456  10.006  0.00  0.00      PROB H
ATOM   2504  CD1 LEU P 155      18.703   7.471  11.780  0.00  0.00      PROB C
ATOM   2505 HD11 LEU P 155      19.212   6.732  11.410  0.00  0.00      PROB H
ATOM   2506 HD12 LEU P 155      19.305   8.125  12.167  0.00  0.00      PROB H
ATOM   2507 HD13 LEU P 155      18.090   7.144  12.457  0.00  0.00      PROB H
ATOM   2508  CD2 LEU P 155      17.006   7.104  10.004  0.00  0.00      PROB C
ATOM   2509 HD21 LEU P 155      17.462   6.248   9.988  0.00  0.00      PROB H
ATOM   2510 HD22 LEU P 155      16.181   7.029  10.508  0.00  0.00      PROB H
ATOM   2511 HD23 LEU P 155      16.814   7.392   9.098  0.00  0.00      PROB H
ATOM   2512  C   LEU P 155      15.782   9.854   9.162  0.00  0.00      PROB C
ATOM   2513  O   LEU P 155      16.249   9.540   8.061  0.00  0.00      PROB O
ATOM   2514  N   TYR P 156      14.486   9.724   9.446  0.00  0.00      PROB N
ATOM   2515  HN  TYR P 156      14.070   9.967  10.320  0.00  0.00      PROB  
ATOM   2516  CA  TYR P 156      13.552   9.198   8.457  0.00  0.00      PROB C
ATOM   2517  HA  TYR P 156      13.803   8.288   8.235  0.00  0.00      PROB H
ATOM   2518  CB  TYR P 156      12.145   9.177   9.053  0.00  0.00      PROB C
ATOM   2519  HB1 TYR P 156      11.762  10.080   8.860  0.00  0.00      PROB  
ATOM   2520  HB2 TYR P 156      12.215   8.973   9.998  0.00  0.00      PROB H
ATOM   2521  CG  TYR P 156      11.197   8.168   8.445  0.00  0.00      PROB C
ATOM   2522  CD1 TYR P 156      10.770   8.283   7.130  0.00  0.00      PROB C
ATOM   2523  HD1 TYR P 156      11.086   8.983   6.606  0.00  0.00      PROB H
ATOM   2524  CE1 TYR P 156       9.894   7.367   6.583  0.00  0.00      PROB C
ATOM   2525  HE1 TYR P 156       9.621   7.452   5.699  0.00  0.00      PROB H
ATOM   2526  CZ  TYR P 156       9.426   6.328   7.357  0.00  0.00      PROB C
ATOM   2527  OH  TYR P 156       8.552   5.413   6.821  0.00  0.00      PROB O
ATOM   2528  HH  TYR P 156       8.334   4.849   7.404  0.00  0.00      PROB H
ATOM   2529  CD2 TYR P 156      10.702   7.116   9.203  0.00  0.00      PROB C
ATOM   2530  HD2 TYR P 156      10.971   7.025  10.088  0.00  0.00      PROB H
ATOM   2531  CE2 TYR P 156       9.827   6.199   8.664  0.00  0.00      PROB C
ATOM   2532  HE2 TYR P 156       9.509   5.496   9.184  0.00  0.00      PROB H
ATOM   2533  C   TYR P 156      13.584  10.025   7.179  0.00  0.00      PROB C
ATOM   2534  O   TYR P 156      13.695   9.481   6.075  0.00  0.00      PROB O
ATOM   2535  N   GLY P 157      13.493  11.350   7.308  0.00  0.00      PROB N
ATOM   2536  HN  GLY P 157      13.464  11.828   8.185  0.00  0.00      PROB  
ATOM   2537  CA  GLY P 157      13.429  12.198   6.128  0.00  0.00      PROB C
ATOM   2538  HA1 GLY P 157      13.249  13.205   6.479  0.00  0.00      PROB  
ATOM   2539  HA2 GLY P 157      12.712  11.891   5.550  0.00  0.00      PROB H
ATOM   2540  C   GLY P 157      14.715  12.204   5.324  0.00  0.00      PROB C
ATOM   2541  O   GLY P 157      14.688  12.238   4.088  0.00  0.00      PROB O
ATOM   2542  N   GLY P 158      15.859  12.205   6.007  0.00  0.00      PROB N
ATOM   2543  HN  GLY P 158      15.928  12.234   7.003  0.00  0.00      PROB  
ATOM   2544  CA  GLY P 158      17.122  12.160   5.291  0.00  0.00      PROB C
ATOM   2545  HA1 GLY P 158      17.910  12.146   6.031  0.00  0.00      PROB  
ATOM   2546  HA2 GLY P 158      17.194  12.935   4.711  0.00  0.00      PROB H
ATOM   2547  C   GLY P 158      17.249  10.909   4.446  0.00  0.00      PROB C
ATOM   2548  O   GLY P 158      17.597  10.970   3.264  0.00  0.00      PROB O
ATOM   2549  N   LEU P 159      16.954   9.754   5.042  0.00  0.00      PROB N
ATOM   2550  HN  LEU P 159      16.716   9.637   6.004  0.00  0.00      PROB  
ATOM   2551  CA  LEU P 159      16.961   8.517   4.272  0.00  0.00      PROB C
ATOM   2552  HA  LEU P 159      17.828   8.414   3.849  0.00  0.00      PROB H
ATOM   2553  CB  LEU P 159      16.740   7.320   5.192  0.00  0.00      PROB C
ATOM   2554  HB1 LEU P 159      16.225   6.650   4.656  0.00  0.00      PROB  
ATOM   2555  HB2 LEU P 159      16.264   7.619   5.982  0.00  0.00      PROB H
ATOM   2556  CG  LEU P 159      18.020   6.633   5.655  0.00  0.00      PROB C
ATOM   2557  HG  LEU P 159      18.455   6.227   4.889  0.00  0.00      PROB H
ATOM   2558  CD1 LEU P 159      18.978   7.643   6.263  0.00  0.00      PROB C
ATOM   2559 HD11 LEU P 159      19.681   7.165   6.730  0.00  0.00      PROB H
ATOM   2560 HD12 LEU P 159      19.361   8.184   5.554  0.00  0.00      PROB H
ATOM   2561 HD13 LEU P 159      18.490   8.206   6.884  0.00  0.00      PROB H
ATOM   2562  CD2 LEU P 159      17.690   5.539   6.642  0.00  0.00      PROB C
ATOM   2563 HD21 LEU P 159      18.386   4.865   6.610  0.00  0.00      PROB H
ATOM   2564 HD22 LEU P 159      17.638   5.922   7.532  0.00  0.00      PROB H
ATOM   2565 HD23 LEU P 159      16.837   5.147   6.399  0.00  0.00      PROB H
ATOM   2566  C   LEU P 159      15.907   8.540   3.181  0.00  0.00      PROB C
ATOM   2567  O   LEU P 159      16.104   7.947   2.117  0.00  0.00      PROB O
ATOM   2568  N   LEU P 160      14.790   9.229   3.414  0.00  0.00      PROB N
ATOM   2569  HN  LEU P 160      14.583   9.728   4.253  0.00  0.00      PROB  
ATOM   2570  CA  LEU P 160      13.744   9.300   2.402  0.00  0.00      PROB C
ATOM   2571  HA  LEU P 160      13.500   8.399   2.140  0.00  0.00      PROB H
ATOM   2572  CB  LEU P 160      12.512   9.985   2.991  0.00  0.00      PROB C
ATOM   2573  HB1 LEU P 160      12.693  10.961   2.878  0.00  0.00      PROB  
ATOM   2574  HB2 LEU P 160      12.414   9.690   3.910  0.00  0.00      PROB H
ATOM   2575  CG  LEU P 160      11.176   9.738   2.296  0.00  0.00      PROB C
ATOM   2576  HG  LEU P 160      11.219  10.085   1.392  0.00  0.00      PROB H
ATOM   2577  CD1 LEU P 160      10.866   8.253   2.222  0.00  0.00      PROB C
ATOM   2578 HD11 LEU P 160       9.927   8.138   2.009  0.00  0.00      PROB H
ATOM   2579 HD12 LEU P 160      11.413   7.850   1.529  0.00  0.00      PROB H
ATOM   2580 HD13 LEU P 160      11.062   7.846   3.079  0.00  0.00      PROB H
ATOM   2581  CD2 LEU P 160      10.075  10.475   3.033  0.00  0.00      PROB C
ATOM   2582 HD21 LEU P 160       9.239  10.349   2.558  0.00  0.00      PROB H
ATOM   2583 HD22 LEU P 160      10.004  10.119   3.932  0.00  0.00      PROB H
ATOM   2584 HD23 LEU P 160      10.296  11.420   3.067  0.00  0.00      PROB H
ATOM   2585  C   LEU P 160      14.237  10.035   1.161  0.00  0.00      PROB C
ATOM   2586  O   LEU P 160      14.084   9.552   0.032  0.00  0.00      PROB O
ATOM   2587  N   VAL P 161      14.854  11.201   1.353  0.00  0.00      PROB N
ATOM   2588  HN  VAL P 161      15.012  11.633   2.237  0.00  0.00      PROB  
ATOM   2589  CA  VAL P 161      15.363  11.958   0.211  0.00  0.00      PROB C
ATOM   2590  HA  VAL P 161      14.658  12.030  -0.451  0.00  0.00      PROB H
ATOM   2591  CB  VAL P 161      15.745  13.387   0.643  0.00  0.00      PROB C
ATOM   2592  HB  VAL P 161      16.014  13.893  -0.140  0.00  0.00      PROB H
ATOM   2593  CG1 VAL P 161      14.546  14.084   1.262  0.00  0.00      PROB C
ATOM   2594 HG11 VAL P 161      14.766  15.018   1.408  0.00  0.00      PROB H
ATOM   2595 HG12 VAL P 161      13.792  14.012   0.657  0.00  0.00      PROB H
ATOM   2596 HG13 VAL P 161      14.335  13.658   2.106  0.00  0.00      PROB H
ATOM   2597  CG2 VAL P 161      16.907  13.379   1.619  0.00  0.00      PROB C
ATOM   2598 HG21 VAL P 161      17.121  14.296   1.852  0.00  0.00      PROB H
ATOM   2599 HG22 VAL P 161      16.643  12.895   2.415  0.00  0.00      PROB H
ATOM   2600 HG23 VAL P 161      17.677  12.958   1.207  0.00  0.00      PROB H
ATOM   2601  C   VAL P 161      16.534  11.221  -0.442  0.00  0.00      PROB C
ATOM   2602  O   VAL P 161      16.690  11.232  -1.673  0.00  0.00      PROB O
ATOM   2603  N   PHE P 162      17.374  10.576   0.369  0.00  0.00      PROB N
ATOM   2604  HN  PHE P 162      17.339  10.622   1.366  0.00  0.00      PROB  
ATOM   2605  CA  PHE P 162      18.438   9.728  -0.160  0.00  0.00      PROB C
ATOM   2606  HA  PHE P 162      19.078  10.274  -0.644  0.00  0.00      PROB H
ATOM   2607  CB  PHE P 162      19.158   9.069   1.018  0.00  0.00      PROB C
ATOM   2608  HB1 PHE P 162      18.580   8.303   1.302  0.00  0.00      PROB  
ATOM   2609  HB2 PHE P 162      19.281   9.730   1.718  0.00  0.00      PROB H
ATOM   2610  CG  PHE P 162      20.501   8.506   0.685  0.00  0.00      PROB C
ATOM   2611  CD1 PHE P 162      21.614   9.324   0.629  0.00  0.00      PROB C
ATOM   2612  HD1 PHE P 162      21.520  10.236   0.782  0.00  0.00      PROB H
ATOM   2613  CE1 PHE P 162      22.855   8.805   0.332  0.00  0.00      PROB C
ATOM   2614  HE1 PHE P 162      23.596   9.365   0.291  0.00  0.00      PROB H
ATOM   2615  CZ  PHE P 162      22.998   7.453   0.103  0.00  0.00      PROB C
ATOM   2616  HZ  PHE P 162      23.834   7.100  -0.098  0.00  0.00      PROB H
ATOM   2617  CD2 PHE P 162      20.659   7.151   0.462  0.00  0.00      PROB C
ATOM   2618  HD2 PHE P 162      19.919   6.590   0.502  0.00  0.00      PROB H
ATOM   2619  CE2 PHE P 162      21.896   6.627   0.165  0.00  0.00      PROB C
ATOM   2620  HE2 PHE P 162      21.988   5.714   0.011  0.00  0.00      PROB H
ATOM   2621  C   PHE P 162      17.875   8.678  -1.114  0.00  0.00      PROB C
ATOM   2622  O   PHE P 162      18.330   8.536  -2.261  0.00  0.00      PROB O
ATOM   2623  N   SER P 163      16.867   7.937  -0.649  0.00  0.00      PROB N
ATOM   2624  HN  SER P 163      16.486   8.006   0.273  0.00  0.00      PROB  
ATOM   2625  CA  SER P 163      16.226   6.935  -1.486  0.00  0.00      PROB C
ATOM   2626  HA  SER P 163      16.892   6.295  -1.783  0.00  0.00      PROB H
ATOM   2627  CB  SER P 163      15.164   6.184  -0.686  0.00  0.00      PROB C
ATOM   2628  HB1 SER P 163      15.562   5.896   0.185  0.00  0.00      PROB  
ATOM   2629  HB2 SER P 163      14.871   5.413  -1.194  0.00  0.00      PROB H
ATOM   2630  OG  SER P 163      14.050   7.020  -0.424  0.00  0.00      PROB O
ATOM   2631  HG1 SER P 163      13.331   6.448  -0.122  0.00  0.00      PROB  
ATOM   2632  C   SER P 163      15.594   7.566  -2.713  0.00  0.00      PROB C
ATOM   2633  O   SER P 163      15.547   6.938  -3.770  0.00  0.00      PROB O
ATOM   2634  N   VAL P 164      15.093   8.795  -2.593  0.00  0.00      PROB N
ATOM   2635  HN  VAL P 164      15.077   9.328  -1.751  0.00  0.00      PROB  
ATOM   2636  CA  VAL P 164      14.508   9.472  -3.747  0.00  0.00      PROB C
ATOM   2637  HA  VAL P 164      13.791   8.925  -4.104  0.00  0.00      PROB H
ATOM   2638  CB  VAL P 164      13.901  10.818  -3.314  0.00  0.00      PROB C
ATOM   2639  HB  VAL P 164      14.510  11.258  -2.700  0.00  0.00      PROB H
ATOM   2640  CG1 VAL P 164      13.694  11.734  -4.507  0.00  0.00      PROB C
ATOM   2641 HG11 VAL P 164      13.072  12.436  -4.257  0.00  0.00      PROB H
ATOM   2642 HG12 VAL P 164      14.545  12.125  -4.761  0.00  0.00      PROB H
ATOM   2643 HG13 VAL P 164      13.330  11.221  -5.240  0.00  0.00      PROB H
ATOM   2644  CG2 VAL P 164      12.600  10.582  -2.590  0.00  0.00      PROB C
ATOM   2645 HG21 VAL P 164      12.374  11.382  -2.093  0.00  0.00      PROB H
ATOM   2646 HG22 VAL P 164      11.907  10.385  -3.241  0.00  0.00      PROB H
ATOM   2647 HG23 VAL P 164      12.707   9.834  -1.982  0.00  0.00      PROB H
ATOM   2648  C   VAL P 164      15.553   9.653  -4.841  0.00  0.00      PROB C
ATOM   2649  O   VAL P 164      15.333   9.299  -6.010  0.00  0.00      PROB O
ATOM   2650  N   PHE P 165      16.714  10.200  -4.474  0.00  0.00      PROB N
ATOM   2651  HN  PHE P 165      16.954  10.498  -3.552  0.00  0.00      PROB  
ATOM   2652  CA  PHE P 165      17.763  10.404  -5.467  0.00  0.00      PROB C
ATOM   2653  HA  PHE P 165      17.316  10.987  -6.263  0.00  0.00      PROB  
ATOM   2654  CB  PHE P 165      18.953  11.129  -4.841  0.00  0.00      PROB C
ATOM   2655  HB1 PHE P 165      19.726  10.995  -5.460  0.00  0.00      PROB  
ATOM   2656  HB2 PHE P 165      19.114  10.760  -3.958  0.00  0.00      PROB H
ATOM   2657  CG  PHE P 165      18.747  12.607  -4.689  0.00  0.00      PROB C
ATOM   2658  CD1 PHE P 165      19.008  13.465  -5.741  0.00  0.00      PROB C
ATOM   2659  HD1 PHE P 165      19.312  13.120  -6.549  0.00  0.00      PROB H
ATOM   2660  CE1 PHE P 165      18.820  14.824  -5.607  0.00  0.00      PROB C
ATOM   2661  HE1 PHE P 165      18.999  15.391  -6.323  0.00  0.00      PROB H
ATOM   2662  CZ  PHE P 165      18.369  15.342  -4.412  0.00  0.00      PROB C
ATOM   2663  HZ  PHE P 165      18.242  16.258  -4.320  0.00  0.00      PROB H
ATOM   2664  CD2 PHE P 165      18.296  13.139  -3.496  0.00  0.00      PROB C
ATOM   2665  HD2 PHE P 165      18.118  12.574  -2.780  0.00  0.00      PROB H
ATOM   2666  CE2 PHE P 165      18.106  14.497  -3.355  0.00  0.00      PROB C
ATOM   2667  HE2 PHE P 165      17.802  14.843  -2.547  0.00  0.00      PROB H
ATOM   2668  C   PHE P 165      18.208   9.083  -6.079  0.00  0.00      PROB C
ATOM   2669  O   PHE P 165      18.365   8.975  -7.303  0.00  0.00      PROB O
ATOM   2670  N   PHE P 166      18.410   8.062  -5.246  0.00  0.00      PROB N
ATOM   2671  HN  PHE P 166      18.264   8.063  -4.257  0.00  0.00      PROB  
ATOM   2672  CA  PHE P 166      18.890   6.795  -5.784  0.00  0.00      PROB C
ATOM   2673  HA  PHE P 166      19.652   6.973  -6.359  0.00  0.00      PROB H
ATOM   2674  CB  PHE P 166      19.373   5.903  -4.647  0.00  0.00      PROB C
ATOM   2675  HB1 PHE P 166      19.440   4.975  -5.012  0.00  0.00      PROB  
ATOM   2676  HB2 PHE P 166      18.742   5.965  -3.912  0.00  0.00      PROB H
ATOM   2677  CG  PHE P 166      20.724   6.289  -4.126  0.00  0.00      PROB C
ATOM   2678  CD1 PHE P 166      20.908   7.491  -3.471  0.00  0.00      PROB C
ATOM   2679  HD1 PHE P 166      20.185   8.059  -3.344  0.00  0.00      PROB H
ATOM   2680  CE1 PHE P 166      22.150   7.856  -3.000  0.00  0.00      PROB C
ATOM   2681  HE1 PHE P 166      22.258   8.666  -2.556  0.00  0.00      PROB H
ATOM   2682  CZ  PHE P 166      23.226   7.020  -3.184  0.00  0.00      PROB C
ATOM   2683  HZ  PHE P 166      24.064   7.264  -2.865  0.00  0.00      PROB H
ATOM   2684  CD2 PHE P 166      21.814   5.461  -4.310  0.00  0.00      PROB C
ATOM   2685  HD2 PHE P 166      21.704   4.652  -4.753  0.00  0.00      PROB H
ATOM   2686  CE2 PHE P 166      23.058   5.820  -3.840  0.00  0.00      PROB C
ATOM   2687  HE2 PHE P 166      23.782   5.252  -3.967  0.00  0.00      PROB H
ATOM   2688  C   PHE P 166      17.832   6.096  -6.632  0.00  0.00      PROB C
ATOM   2689  O   PHE P 166      18.174   5.423  -7.610  0.00  0.00      PROB O
ATOM   2690  N   GLN P 167      16.552   6.252  -6.293  0.00  0.00      PROB N
ATOM   2691  HN  GLN P 167      16.237   6.735  -5.478  0.00  0.00      PROB  
ATOM   2692  CA  GLN P 167      15.482   5.707  -7.121  0.00  0.00      PROB C
ATOM   2693  HA  GLN P 167      15.619   4.753  -7.235  0.00  0.00      PROB H
ATOM   2694  CB  GLN P 167      14.133   5.920  -6.437  0.00  0.00      PROB C
ATOM   2695  HB1 GLN P 167      13.443   5.905  -7.161  0.00  0.00      PROB  
ATOM   2696  HB2 GLN P 167      14.166   6.762  -5.959  0.00  0.00      PROB H
ATOM   2697  CG  GLN P 167      13.747   4.832  -5.450  0.00  0.00      PROB C
ATOM   2698  HG1 GLN P 167      14.591   4.370  -5.179  0.00  0.00      PROB  
ATOM   2699  HG2 GLN P 167      13.118   4.230  -5.879  0.00  0.00      PROB H
ATOM   2700  CD  GLN P 167      13.085   5.378  -4.197  0.00  0.00      PROB C
ATOM   2701  OE1 GLN P 167      12.857   6.582  -4.072  0.00  0.00      PROB O
ATOM   2702  NE2 GLN P 167      12.776   4.492  -3.257  0.00  0.00      PROB N
ATOM   2703 HE21 GLN P 167      12.951   3.659  -3.377  0.00  0.00      PROB H
ATOM   2704 HE22 GLN P 167      12.400   4.753  -2.530  0.00  0.00      PROB H
ATOM   2705  C   GLN P 167      15.481   6.355  -8.495  0.00  0.00      PROB C
ATOM   2706  O   GLN P 167      15.390   5.669  -9.523  0.00  0.00      PROB O
ATOM   2707  N   TYR P 168      15.574   7.684  -8.536  0.00  0.00      PROB N
ATOM   2708  HN  TYR P 168      15.609   8.298  -7.749  0.00  0.00      PROB  
ATOM   2709  CA  TYR P 168      15.631   8.353  -9.830  0.00  0.00      PROB C
ATOM   2710  HA  TYR P 168      14.829   8.143 -10.332  0.00  0.00      PROB H
ATOM   2711  CB  TYR P 168      15.696   9.865  -9.646  0.00  0.00      PROB C
ATOM   2712  HB1 TYR P 168      16.563  10.063  -9.188  0.00  0.00      PROB  
ATOM   2713  HB2 TYR P 168      14.931  10.150  -9.123  0.00  0.00      PROB H
ATOM   2714  CG  TYR P 168      15.677  10.627 -10.948  0.00  0.00      PROB C
ATOM   2715  CD1 TYR P 168      16.830  10.780 -11.706  0.00  0.00      PROB C
ATOM   2716  HD1 TYR P 168      17.626  10.404 -11.407  0.00  0.00      PROB H
ATOM   2717  CE1 TYR P 168      16.814  11.477 -12.892  0.00  0.00      PROB C
ATOM   2718  HE1 TYR P 168      17.592  11.571 -13.391  0.00  0.00      PROB H
ATOM   2719  CZ  TYR P 168      15.640  12.032 -13.335  0.00  0.00      PROB C
ATOM   2720  OH  TYR P 168      15.619  12.730 -14.518  0.00  0.00      PROB O
ATOM   2721  HH  TYR P 168      14.840  13.000 -14.678  0.00  0.00      PROB H
ATOM   2722  CD2 TYR P 168      14.509  11.199 -11.420  0.00  0.00      PROB C
ATOM   2723  HD2 TYR P 168      13.725  11.110 -10.926  0.00  0.00      PROB H
ATOM   2724  CE2 TYR P 168      14.486  11.898 -12.603  0.00  0.00      PROB C
ATOM   2725  HE2 TYR P 168      13.694  12.275 -12.907  0.00  0.00      PROB H
ATOM   2726  C   TYR P 168      16.830   7.863 -10.629  0.00  0.00      PROB C
ATOM   2727  O   TYR P 168      16.714   7.556 -11.822  0.00  0.00      PROB O
ATOM   2728  N   GLY P 169      17.992   7.775  -9.981  0.00  0.00      PROB N
ATOM   2729  HN  GLY P 169      18.119   7.988  -9.014  0.00  0.00      PROB  
ATOM   2730  CA  GLY P 169      19.184   7.343 -10.692  0.00  0.00      PROB C
ATOM   2731  HA1 GLY P 169      19.991   7.330  -9.973  0.00  0.00      PROB  
ATOM   2732  HA2 GLY P 169      19.364   7.957 -11.421  0.00  0.00      PROB H
ATOM   2733  C   GLY P 169      19.046   5.947 -11.267  0.00  0.00      PROB C
ATOM   2734  O   GLY P 169      19.353   5.711 -12.438  0.00  0.00      PROB O
ATOM   2735  N   GLN P 170      18.582   4.999 -10.451  0.00  0.00      PROB N
ATOM   2736  HN  GLN P 170      18.284   5.135  -9.508  0.00  0.00      PROB  
ATOM   2737  CA  GLN P 170      18.479   3.624 -10.925  0.00  0.00      PROB C
ATOM   2738  HA  GLN P 170      19.338   3.357 -11.289  0.00  0.00      PROB H
ATOM   2739  CB  GLN P 170      18.151   2.678  -9.767  0.00  0.00      PROB C
ATOM   2740  HB1 GLN P 170      18.871   2.827  -9.090  0.00  0.00      PROB  
ATOM   2741  HB2 GLN P 170      18.122   1.772 -10.109  0.00  0.00      PROB H
ATOM   2742  CG  GLN P 170      16.837   2.946  -9.059  0.00  0.00      PROB C
ATOM   2743  HG1 GLN P 170      16.690   3.935  -9.085  0.00  0.00      PROB  
ATOM   2744  HG2 GLN P 170      16.893   2.606  -8.152  0.00  0.00      PROB H
ATOM   2745  CD  GLN P 170      15.654   2.279  -9.729  0.00  0.00      PROB C
ATOM   2746  OE1 GLN P 170      15.798   1.616 -10.755  0.00  0.00      PROB O
ATOM   2747  NE2 GLN P 170      14.472   2.451  -9.150  0.00  0.00      PROB N
ATOM   2748 HE21 GLN P 170      14.410   2.921  -8.432  0.00  0.00      PROB H
ATOM   2749 HE22 GLN P 170      13.770   2.092  -9.491  0.00  0.00      PROB H
ATOM   2750  C   GLN P 170      17.446   3.497 -12.034  0.00  0.00      PROB C
ATOM   2751  O   GLN P 170      17.674   2.785 -13.018  0.00  0.00      PROB O
ATOM   2752  N   HSD P 171      16.301   4.175 -11.904  0.00  0.00      PROB N
ATOM   2753  HN  HSD P 171      16.055   4.758 -11.131  0.00  0.00      PROB  
ATOM   2754  CA  HSD P 171      15.295   4.083 -12.957  0.00  0.00      PROB C
ATOM   2755  HA  HSD P 171      15.081   3.150 -13.110  0.00  0.00      PROB H
ATOM   2756  CB  HSD P 171      14.017   4.799 -12.530  0.00  0.00      PROB C
ATOM   2757  HB1 HSD P 171      14.216   5.778 -12.559  0.00  0.00      PROB  
ATOM   2758  HB2 HSD P 171      13.769   4.496 -11.643  0.00  0.00      PROB H
ATOM   2759  ND1 HSD P 171      12.516   5.401 -14.467  0.00  0.00      PROB N
ATOM   2760  HD1 HSD P 171      13.026   6.211 -14.756  0.00  0.00      PROB  
ATOM   2761  CG  HSD P 171      12.857   4.546 -13.441  0.00  0.00      PROB C
ATOM   2762  CE1 HSD P 171      11.459   4.925 -15.100  0.00  0.00      PROB C
ATOM   2763  HE1 HSD P 171      11.038   5.321 -15.828  0.00  0.00      PROB H
ATOM   2764  NE2 HSD P 171      11.103   3.793 -14.523  0.00  0.00      PROB N
ATOM   2765  CD2 HSD P 171      11.961   3.532 -13.483  0.00  0.00      PROB C
ATOM   2766  HD2 HSD P 171      11.933   2.797 -12.913  0.00  0.00      PROB H
ATOM   2767  C   HSD P 171      15.822   4.665 -14.260  0.00  0.00      PROB C
ATOM   2768  O   HSD P 171      15.647   4.074 -15.334  0.00  0.00      PROB O
ATOM   2769  N   TYR P 172      16.488   5.817 -14.183  0.00  0.00      PROB N
ATOM   2770  HN  TYR P 172      16.664   6.330 -13.344  0.00  0.00      PROB  
ATOM   2771  CA  TYR P 172      17.028   6.427 -15.388  0.00  0.00      PROB C
ATOM   2772  HA  TYR P 172      16.311   6.548 -16.029  0.00  0.00      PROB H
ATOM   2773  CB  TYR P 172      17.604   7.801 -15.057  0.00  0.00      PROB C
ATOM   2774  HB1 TYR P 172      18.429   7.641 -14.515  0.00  0.00      PROB  
ATOM   2775  HB2 TYR P 172      16.934   8.311 -14.577  0.00  0.00      PROB H
ATOM   2776  CG  TYR P 172      18.009   8.599 -16.267  0.00  0.00      PROB C
ATOM   2777  CD1 TYR P 172      17.103   9.424 -16.910  0.00  0.00      PROB C
ATOM   2778  HD1 TYR P 172      16.233   9.484 -16.588  0.00  0.00      PROB H
ATOM   2779  CE1 TYR P 172      17.467  10.156 -18.016  0.00  0.00      PROB C
ATOM   2780  HE1 TYR P 172      16.847  10.705 -18.438  0.00  0.00      PROB H
ATOM   2781  CZ  TYR P 172      18.752  10.069 -18.493  0.00  0.00      PROB C
ATOM   2782  OH  TYR P 172      19.118  10.799 -19.597  0.00  0.00      PROB O
ATOM   2783  HH  TYR P 172      19.925  10.655 -19.783  0.00  0.00      PROB H
ATOM   2784  CD2 TYR P 172      19.296   8.528 -16.768  0.00  0.00      PROB C
ATOM   2785  HD2 TYR P 172      19.918   7.980 -16.348  0.00  0.00      PROB H
ATOM   2786  CE2 TYR P 172      19.670   9.257 -17.873  0.00  0.00      PROB C
ATOM   2787  HE2 TYR P 172      20.539   9.199 -18.198  0.00  0.00      PROB H
ATOM   2788  C   TYR P 172      18.086   5.540 -16.026  0.00  0.00      PROB C
ATOM   2789  O   TYR P 172      18.143   5.419 -17.254  0.00  0.00      PROB O
ATOM   2790  N   LEU P 173      18.934   4.904 -15.214  0.00  0.00      PROB N
ATOM   2791  HN  LEU P 173      18.930   4.940 -14.217  0.00  0.00      PROB  
ATOM   2792  CA  LEU P 173      19.984   4.064 -15.781  0.00  0.00      PROB C
ATOM   2793  HA  LEU P 173      20.426   4.554 -16.492  0.00  0.00      PROB H
ATOM   2794  CB  LEU P 173      21.028   3.730 -14.722  0.00  0.00      PROB C
ATOM   2795  HB1 LEU P 173      21.218   2.754 -14.828  0.00  0.00      PROB  
ATOM   2796  HB2 LEU P 173      20.673   3.950 -13.847  0.00  0.00      PROB H
ATOM   2797  CG  LEU P 173      22.359   4.461 -14.885  0.00  0.00      PROB C
ATOM   2798  HG  LEU P 173      22.758   4.211 -15.733  0.00  0.00      PROB H
ATOM   2799  CD1 LEU P 173      22.157   5.961 -14.883  0.00  0.00      PROB C
ATOM   2800 HD11 LEU P 173      23.022   6.395 -14.820  0.00  0.00      PROB H
ATOM   2801 HD12 LEU P 173      21.715   6.223 -15.705  0.00  0.00      PROB H
ATOM   2802 HD13 LEU P 173      21.610   6.203 -14.119  0.00  0.00      PROB H
ATOM   2803  CD2 LEU P 173      23.302   4.050 -13.785  0.00  0.00      PROB C
ATOM   2804 HD21 LEU P 173      24.211   4.256 -14.055  0.00  0.00      PROB H
ATOM   2805 HD22 LEU P 173      23.077   4.538 -12.977  0.00  0.00      PROB H
ATOM   2806 HD23 LEU P 173      23.209   3.097 -13.634  0.00  0.00      PROB H
ATOM   2807  C   LEU P 173      19.412   2.792 -16.392  0.00  0.00      PROB C
ATOM   2808  O   LEU P 173      19.919   2.310 -17.408  0.00  0.00      PROB O
ATOM   2809  N   LEU P 174      18.361   2.228 -15.793  0.00  0.00      PROB N
ATOM   2810  HN  LEU P 174      17.959   2.509 -14.925  0.00  0.00      PROB  
ATOM   2811  CA  LEU P 174      17.697   1.091 -16.423  0.00  0.00      PROB C
ATOM   2812  HA  LEU P 174      18.351   0.395 -16.588  0.00  0.00      PROB H
ATOM   2813  CB  LEU P 174      16.622   0.525 -15.497  0.00  0.00      PROB C
ATOM   2814  HB1 LEU P 174      16.180  -0.196 -16.030  0.00  0.00      PROB  
ATOM   2815  HB2 LEU P 174      16.035   1.252 -15.236  0.00  0.00      PROB H
ATOM   2816  CG  LEU P 174      17.106  -0.149 -14.213  0.00  0.00      PROB C
ATOM   2817  HG  LEU P 174      17.609   0.495 -13.690  0.00  0.00      PROB H
ATOM   2818  CD1 LEU P 174      15.924  -0.603 -13.379  0.00  0.00      PROB C
ATOM   2819 HD11 LEU P 174      16.252  -1.025 -12.569  0.00  0.00      PROB H
ATOM   2820 HD12 LEU P 174      15.382   0.170 -13.153  0.00  0.00      PROB H
ATOM   2821 HD13 LEU P 174      15.400  -1.236 -13.894  0.00  0.00      PROB H
ATOM   2822  CD2 LEU P 174      18.020  -1.321 -14.522  0.00  0.00      PROB C
ATOM   2823 HD21 LEU P 174      18.181  -1.818 -13.704  0.00  0.00      PROB H
ATOM   2824 HD22 LEU P 174      17.589  -1.891 -15.177  0.00  0.00      PROB H
ATOM   2825 HD23 LEU P 174      18.858  -0.985 -14.876  0.00  0.00      PROB H
ATOM   2826  C   LEU P 174      17.089   1.488 -17.763  0.00  0.00      PROB C
ATOM   2827  O   LEU P 174      17.200   0.748 -18.751  0.00  0.00      PROB O
ATOM   2828  N   GLN P 175      16.445   2.657 -17.819  0.00  0.00      PROB N
ATOM   2829  HN  GLN P 175      16.287   3.271 -17.049  0.00  0.00      PROB  
ATOM   2830  CA  GLN P 175      15.904   3.131 -19.089  0.00  0.00      PROB C
ATOM   2831  HA  GLN P 175      15.278   2.475 -19.433  0.00  0.00      PROB H
ATOM   2832  CB  GLN P 175      15.156   4.447 -18.886  0.00  0.00      PROB C
ATOM   2833  HB1 GLN P 175      14.836   4.727 -19.792  0.00  0.00      PROB  
ATOM   2834  HB2 GLN P 175      15.760   5.089 -18.482  0.00  0.00      PROB H
ATOM   2835  CG  GLN P 175      13.934   4.341 -17.995  0.00  0.00      PROB C
ATOM   2836  HG1 GLN P 175      13.688   5.272 -17.725  0.00  0.00      PROB  
ATOM   2837  HG2 GLN P 175      14.146   3.786 -17.229  0.00  0.00      PROB H
ATOM   2838  CD  GLN P 175      12.751   3.724 -18.701  0.00  0.00      PROB C
ATOM   2839  OE1 GLN P 175      12.660   3.755 -19.927  0.00  0.00      PROB O
ATOM   2840  NE2 GLN P 175      11.833   3.155 -17.930  0.00  0.00      PROB N
ATOM   2841 HE21 GLN P 175      11.930   3.152 -17.076  0.00  0.00      PROB H
ATOM   2842 HE22 GLN P 175      11.141   2.790 -18.285  0.00  0.00      PROB H
ATOM   2843  C   GLN P 175      17.011   3.310 -20.117  0.00  0.00      PROB C
ATOM   2844  O   GLN P 175      16.865   2.913 -21.280  0.00  0.00      PROB O
ATOM   2845  N   MET P 176      18.128   3.911 -19.706  0.00  0.00      PROB N
ATOM   2846  HN  MET P 176      18.283   4.259 -18.784  0.00  0.00      PROB  
ATOM   2847  CA  MET P 176      19.247   4.107 -20.619  0.00  0.00      PROB C
ATOM   2848  HA  MET P 176      18.947   4.630 -21.378  0.00  0.00      PROB H
ATOM   2849  CB  MET P 176      20.346   4.897 -19.912  0.00  0.00      PROB C
ATOM   2850  HB1 MET P 176      20.558   4.395 -19.074  0.00  0.00      PROB  
ATOM   2851  HB2 MET P 176      20.020   5.795 -19.745  0.00  0.00      PROB H
ATOM   2852  CG  MET P 176      21.631   5.013 -20.697  0.00  0.00      PROB C
ATOM   2853  HG1 MET P 176      21.399   5.460 -21.561  0.00  0.00      PROB  
ATOM   2854  HG2 MET P 176      22.005   4.131 -20.835  0.00  0.00      PROB H
ATOM   2855  SD  MET P 176      22.874   6.001 -19.854  0.00  0.00      PROB S
ATOM   2856  CE  MET P 176      22.111   7.616 -19.896  0.00  0.00      PROB C
ATOM   2857  HE1 MET P 176      22.727   8.267 -19.524  0.00  0.00      PROB H
ATOM   2858  HE2 MET P 176      21.905   7.844 -20.816  0.00  0.00      PROB H
ATOM   2859  HE3 MET P 176      21.298   7.593 -19.370  0.00  0.00      PROB H
ATOM   2860  C   MET P 176      19.781   2.774 -21.125  0.00  0.00      PROB C
ATOM   2861  O   MET P 176      20.078   2.626 -22.316  0.00  0.00      PROB O
ATOM   2862  N   SER P 177      19.918   1.797 -20.232  0.00  0.00      PROB N
ATOM   2863  HN  SER P 177      19.705   1.870 -19.258  0.00  0.00      PROB  
ATOM   2864  CA  SER P 177      20.414   0.489 -20.637  0.00  0.00      PROB C
ATOM   2865  HA  SER P 177      21.294   0.591 -21.034  0.00  0.00      PROB H
ATOM   2866  CB  SER P 177      20.547  -0.412 -19.413  0.00  0.00      PROB C
ATOM   2867  HB1 SER P 177      19.674  -0.430 -18.926  0.00  0.00      PROB  
ATOM   2868  HB2 SER P 177      21.247  -0.065 -18.837  0.00  0.00      PROB H
ATOM   2869  OG  SER P 177      20.882  -1.730 -19.805  0.00  0.00      PROB O
ATOM   2870  HG1 SER P 177      21.171  -2.198 -19.011  0.00  0.00      PROB  
ATOM   2871  C   SER P 177      19.494  -0.142 -21.669  0.00  0.00      PROB C
ATOM   2872  O   SER P 177      19.952  -0.645 -22.702  0.00  0.00      PROB O
ATOM   2873  N   ALA P 178      18.186  -0.118 -21.408  0.00  0.00      PROB N
ATOM   2874  HN  ALA P 178      17.782   0.274 -20.583  0.00  0.00      PROB  
ATOM   2875  CA  ALA P 178      17.238  -0.691 -22.358  0.00  0.00      PROB C
ATOM   2876  HA  ALA P 178      17.441  -1.630 -22.483  0.00  0.00      PROB H
ATOM   2877  CB  ALA P 178      15.818  -0.577 -21.809  0.00  0.00      PROB C
ATOM   2878  HB1 ALA P 178      15.198  -0.956 -22.452  0.00  0.00      PROB H
ATOM   2879  HB2 ALA P 178      15.763  -1.061 -20.969  0.00  0.00      PROB H
ATOM   2880  HB3 ALA P 178      15.613   0.360 -21.665  0.00  0.00      PROB H
ATOM   2881  C   ALA P 178      17.342  -0.002 -23.711  0.00  0.00      PROB C
ATOM   2882  O   ALA P 178      17.433  -0.659 -24.758  0.00  0.00      PROB O
ATOM   2883  N   ASN P 179      17.345   1.333 -23.704  0.00  0.00      PROB N
ATOM   2884  HN  ASN P 179      17.341   1.902 -22.882  0.00  0.00      PROB  
ATOM   2885  CA  ASN P 179      17.354   2.079 -24.955  0.00  0.00      PROB C
ATOM   2886  HA  ASN P 179      16.599   1.798 -25.495  0.00  0.00      PROB H
ATOM   2887  CB  ASN P 179      17.202   3.573 -24.676  0.00  0.00      PROB C
ATOM   2888  HB1 ASN P 179      17.229   4.043 -25.558  0.00  0.00      PROB  
ATOM   2889  HB2 ASN P 179      17.922   3.861 -24.094  0.00  0.00      PROB H
ATOM   2890  CG  ASN P 179      15.889   3.909 -24.002  0.00  0.00      PROB C
ATOM   2891  OD1 ASN P 179      15.863   4.525 -22.940  0.00  0.00      PROB O
ATOM   2892  ND2 ASN P 179      14.789   3.507 -24.620  0.00  0.00      PROB N
ATOM   2893 HD21 ASN P 179      14.847   3.079 -25.363  0.00  0.00      PROB H
ATOM   2894 HD22 ASN P 179      14.018   3.674 -24.279  0.00  0.00      PROB H
ATOM   2895  C   ASN P 179      18.623   1.812 -25.753  0.00  0.00      PROB C
ATOM   2896  O   ASN P 179      18.567   1.630 -26.973  0.00  0.00      PROB O
ATOM   2897  N   ARG P 180      19.780   1.771 -25.087  0.00  0.00      PROB N
ATOM   2898  HN  ARG P 180      19.854   1.883 -24.098  0.00  0.00      PROB  
ATOM   2899  CA  ARG P 180      21.025   1.554 -25.817  0.00  0.00      PROB C
ATOM   2900  HA  ARG P 180      21.039   2.140 -26.589  0.00  0.00      PROB H
ATOM   2901  CB  ARG P 180      22.220   1.910 -24.939  0.00  0.00      PROB C
ATOM   2902  HB1 ARG P 180      23.032   1.540 -25.391  0.00  0.00      PROB  
ATOM   2903  HB2 ARG P 180      22.087   1.530 -24.056  0.00  0.00      PROB H
ATOM   2904  CG  ARG P 180      22.419   3.400 -24.780  0.00  0.00      PROB C
ATOM   2905  HG1 ARG P 180      21.795   3.715 -24.064  0.00  0.00      PROB  
ATOM   2906  HG2 ARG P 180      22.235   3.841 -25.624  0.00  0.00      PROB H
ATOM   2907  CD  ARG P 180      23.837   3.733 -24.375  0.00  0.00      PROB C
ATOM   2908  HD1 ARG P 180      24.449   3.354 -25.069  0.00  0.00      PROB  
ATOM   2909  HD2 ARG P 180      24.015   3.353 -23.500  0.00  0.00      PROB H
ATOM   2910  NE  ARG P 180      24.052   5.173 -24.296  0.00  0.00      PROB N
ATOM   2911  HE  ARG P 180      23.958   5.550 -23.528  0.00  0.00      PROB H
ATOM   2912  CZ  ARG P 180      24.349   5.947 -25.331  0.00  0.00      PROB C
ATOM   2913  NH1 ARG P 180      24.476   5.454 -26.552  0.00  0.00      PROB N
ATOM   2914 HH11 ARG P 180      24.368   4.613 -26.693  0.00  0.00      PROB H
ATOM   2915 HH12 ARG P 180      24.668   5.976 -27.207  0.00  0.00      PROB H
ATOM   2916  NH2 ARG P 180      24.519   7.252 -25.137  0.00  0.00      PROB N
ATOM   2917 HH21 ARG P 180      24.438   7.583 -24.347  0.00  0.00      PROB H
ATOM   2918 HH22 ARG P 180      24.712   7.764 -25.800  0.00  0.00      PROB H
ATOM   2919  C   ARG P 180      21.134   0.121 -26.321  0.00  0.00      PROB C
ATOM   2920  O   ARG P 180      21.639  -0.116 -27.427  0.00  0.00      PROB O
ATOM   2921  N   ILE P 181      20.670  -0.853 -25.538  0.00  0.00      PROB N
ATOM   2922  HN  ILE P 181      20.322  -0.744 -24.609  0.00  0.00      PROB  
ATOM   2923  CA  ILE P 181      20.644  -2.226 -26.029  0.00  0.00      PROB C
ATOM   2924  HA  ILE P 181      21.547  -2.504 -26.244  0.00  0.00      PROB H
ATOM   2925  CB  ILE P 181      20.100  -3.172 -24.944  0.00  0.00      PROB C
ATOM   2926  HB  ILE P 181      19.239  -2.838 -24.647  0.00  0.00      PROB H
ATOM   2927  CG2 ILE P 181      19.907  -4.565 -25.511  0.00  0.00      PROB C
ATOM   2928 HG21 ILE P 181      19.836  -5.197 -24.778  0.00  0.00      PROB H
ATOM   2929 HG22 ILE P 181      19.095  -4.583 -26.041  0.00  0.00      PROB H
ATOM   2930 HG23 ILE P 181      20.672  -4.789 -26.065  0.00  0.00      PROB H
ATOM   2931  CG1 ILE P 181      21.045  -3.213 -23.745  0.00  0.00      PROB C
ATOM   2932 HG11 ILE P 181      21.186  -2.243 -23.544  0.00  0.00      PROB  
ATOM   2933 HG12 ILE P 181      21.770  -3.826 -23.944  0.00  0.00      PROB H
ATOM   2934  CD  ILE P 181      20.577  -4.137 -22.608  0.00  0.00      PROB  
ATOM   2935  HD1 ILE P 181      21.278  -4.075 -21.747  0.00  0.00      PROB  
ATOM   2936  HD2 ILE P 181      19.565  -3.842 -22.255  0.00  0.00      PROB  
ATOM   2937  HD3 ILE P 181      20.539  -5.194 -22.945  0.00  0.00      PROB  
ATOM   2938  C   ILE P 181      19.810  -2.307 -27.298  0.00  0.00      PROB C
ATOM   2939  O   ILE P 181      20.208  -2.935 -28.289  0.00  0.00      PROB O
ATOM   2940  N   ILE P 182      18.643  -1.667 -27.291  0.00  0.00      PROB N
ATOM   2941  HN  ILE P 182      18.285  -1.116 -26.541  0.00  0.00      PROB  
ATOM   2942  CA  ILE P 182      17.765  -1.738 -28.453  0.00  0.00      PROB C
ATOM   2943  HA  ILE P 182      17.670  -2.666 -28.714  0.00  0.00      PROB H
ATOM   2944  CB  ILE P 182      16.375  -1.201 -28.091  0.00  0.00      PROB C
ATOM   2945  HB  ILE P 182      16.468  -0.293 -27.761  0.00  0.00      PROB H
ATOM   2946  CG2 ILE P 182      15.485  -1.180 -29.316  0.00  0.00      PROB C
ATOM   2947 HG21 ILE P 182      14.561  -1.103 -29.032  0.00  0.00      PROB H
ATOM   2948 HG22 ILE P 182      15.725  -0.422 -29.870  0.00  0.00      PROB H
ATOM   2949 HG23 ILE P 182      15.611  -2.006 -29.810  0.00  0.00      PROB H
ATOM   2950  CG1 ILE P 182      15.779  -2.065 -26.981  0.00  0.00      PROB C
ATOM   2951 HG11 ILE P 182      15.731  -3.125 -27.314  0.00  0.00      PROB  
ATOM   2952 HG12 ILE P 182      16.453  -2.210 -26.301  0.00  0.00      PROB H
ATOM   2953  CD  ILE P 182      14.376  -1.624 -26.527  0.00  0.00      PROB  
ATOM   2954  HD1 ILE P 182      14.027  -2.257 -25.683  0.00  0.00      PROB  
ATOM   2955  HD2 ILE P 182      14.389  -0.565 -26.188  0.00  0.00      PROB  
ATOM   2956  HD3 ILE P 182      13.642  -1.721 -27.355  0.00  0.00      PROB  
ATOM   2957  C   ILE P 182      18.371  -0.993 -29.633  0.00  0.00      PROB C
ATOM   2958  O   ILE P 182      18.204  -1.398 -30.787  0.00  0.00      PROB O
ATOM   2959  N   GLN P 183      19.070   0.111 -29.372  0.00  0.00      PROB N
ATOM   2960  HN  GLN P 183      19.182   0.522 -28.470  0.00  0.00      PROB  
ATOM   2961  CA  GLN P 183      19.749   0.824 -30.449  0.00  0.00      PROB C
ATOM   2962  HA  GLN P 183      19.097   1.075 -31.123  0.00  0.00      PROB H
ATOM   2963  CB  GLN P 183      20.387   2.100 -29.905  0.00  0.00      PROB C
ATOM   2964  HB1 GLN P 183      20.867   1.836 -29.069  0.00  0.00      PROB  
ATOM   2965  HB2 GLN P 183      19.690   2.755 -29.748  0.00  0.00      PROB H
ATOM   2966  CG  GLN P 183      21.409   2.727 -30.831  0.00  0.00      PROB C
ATOM   2967  HG1 GLN P 183      20.948   2.887 -31.704  0.00  0.00      PROB  
ATOM   2968  HG2 GLN P 183      22.168   2.130 -30.922  0.00  0.00      PROB H
ATOM   2969  CD  GLN P 183      21.937   4.045 -30.308  0.00  0.00      PROB C
ATOM   2970  OE1 GLN P 183      22.664   4.084 -29.319  0.00  0.00      PROB O
ATOM   2971  NE2 GLN P 183      21.581   5.131 -30.976  0.00  0.00      PROB N
ATOM   2972 HE21 GLN P 183      21.071   5.065 -31.665  0.00  0.00      PROB H
ATOM   2973 HE22 GLN P 183      21.856   5.904 -30.717  0.00  0.00      PROB H
ATOM   2974  C   GLN P 183      20.797  -0.062 -31.108  0.00  0.00      PROB C
ATOM   2975  O   GLN P 183      20.891  -0.129 -32.340  0.00  0.00      PROB O
ATOM   2976  N   LYS P 184      21.596  -0.757 -30.296  0.00  0.00      PROB N
ATOM   2977  HN  LYS P 184      21.569  -0.716 -29.299  0.00  0.00      PROB  
ATOM   2978  CA  LYS P 184      22.599  -1.658 -30.853  0.00  0.00      PROB C
ATOM   2979  HA  LYS P 184      23.168  -1.158 -31.456  0.00  0.00      PROB H
ATOM   2980  CB  LYS P 184      23.465  -2.229 -29.734  0.00  0.00      PROB C
ATOM   2981  HB1 LYS P 184      22.877  -2.848 -29.213  0.00  0.00      PROB  
ATOM   2982  HB2 LYS P 184      23.808  -1.496 -29.201  0.00  0.00      PROB H
ATOM   2983  CG  LYS P 184      24.650  -3.038 -30.220  0.00  0.00      PROB C
ATOM   2984  HG1 LYS P 184      24.306  -3.745 -30.838  0.00  0.00      PROB  
ATOM   2985  HG2 LYS P 184      25.103  -3.432 -29.459  0.00  0.00      PROB H
ATOM   2986  CD  LYS P 184      25.643  -2.173 -30.968  0.00  0.00      PROB C
ATOM   2987  HD1 LYS P 184      25.878  -1.399 -30.380  0.00  0.00      PROB  
ATOM   2988  HD2 LYS P 184      25.245  -1.870 -31.799  0.00  0.00      PROB H
ATOM   2989  CE  LYS P 184      26.905  -2.944 -31.304  0.00  0.00      PROB C
ATOM   2990  HE1 LYS P 184      27.303  -3.258 -30.442  0.00  0.00      PROB  
ATOM   2991  HE2 LYS P 184      27.515  -2.364 -31.785  0.00  0.00      PROB H
ATOM   2992  NZ  LYS P 184      26.624  -4.131 -32.157  0.00  0.00      PROB N
ATOM   2993  HZ1 LYS P 184      27.385  -4.545 -32.361  0.00  0.00      PROB H
ATOM   2994  HZ2 LYS P 184      26.093  -4.697 -31.723  0.00  0.00      PROB H
ATOM   2995  HZ3 LYS P 184      26.223  -3.874 -32.908  0.00  0.00      PROB H
ATOM   2996  C   LYS P 184      21.942  -2.780 -31.644  0.00  0.00      PROB C
ATOM   2997  O   LYS P 184      22.433  -3.178 -32.707  0.00  0.00      PROB O
ATOM   2998  N   MET P 185      20.828  -3.306 -31.136  0.00  0.00      PROB N
ATOM   2999  HN  MET P 185      20.402  -3.036 -30.275  0.00  0.00      PROB  
ATOM   3000  CA  MET P 185      20.124  -4.366 -31.849  0.00  0.00      PROB C
ATOM   3001  HA  MET P 185      20.736  -5.104 -31.995  0.00  0.00      PROB H
ATOM   3002  CB  MET P 185      18.969  -4.881 -30.997  0.00  0.00      PROB C
ATOM   3003  HB1 MET P 185      18.221  -4.226 -31.100  0.00  0.00      PROB  
ATOM   3004  HB2 MET P 185      19.276  -4.958 -30.081  0.00  0.00      PROB H
ATOM   3005  CG  MET P 185      18.436  -6.225 -31.431  0.00  0.00      PROB C
ATOM   3006  HG1 MET P 185      19.209  -6.860 -31.451  0.00  0.00      PROB  
ATOM   3007  HG2 MET P 185      18.025  -6.138 -32.305  0.00  0.00      PROB H
ATOM   3008  SD  MET P 185      17.201  -6.870 -30.291  0.00  0.00      PROB S
ATOM   3009  CE  MET P 185      18.164  -7.014 -28.790  0.00  0.00      PROB C
ATOM   3010  HE1 MET P 185      17.681  -7.565 -28.155  0.00  0.00      PROB H
ATOM   3011  HE2 MET P 185      19.017  -7.425 -29.001  0.00  0.00      PROB H
ATOM   3012  HE3 MET P 185      18.307  -6.128 -28.419  0.00  0.00      PROB H
ATOM   3013  C   MET P 185      19.616  -3.879 -33.198  0.00  0.00      PROB C
ATOM   3014  O   MET P 185      19.723  -4.591 -34.202  0.00  0.00      PROB O
ATOM   3015  N   ARG P 186      19.047  -2.674 -33.242  0.00  0.00      PROB N
ATOM   3016  HN  ARG P 186      18.921  -2.102 -32.436  0.00  0.00      PROB  
ATOM   3017  CA  ARG P 186      18.572  -2.132 -34.511  0.00  0.00      PROB C
ATOM   3018  HA  ARG P 186      17.956  -2.766 -34.913  0.00  0.00      PROB H
ATOM   3019  CB  ARG P 186      17.820  -0.822 -34.279  0.00  0.00      PROB C
ATOM   3020  HB1 ARG P 186      17.782  -0.355 -35.162  0.00  0.00      PROB  
ATOM   3021  HB2 ARG P 186      18.291  -0.306 -33.606  0.00  0.00      PROB H
ATOM   3022  CG  ARG P 186      16.389  -1.017 -33.800  0.00  0.00      PROB C
ATOM   3023  HG1 ARG P 186      16.420  -1.132 -32.807  0.00  0.00      PROB  
ATOM   3024  HG2 ARG P 186      16.012  -1.792 -34.243  0.00  0.00      PROB H
ATOM   3025  CD  ARG P 186      15.503   0.180 -34.118  0.00  0.00      PROB C
ATOM   3026  HD1 ARG P 186      14.566  -0.161 -34.194  0.00  0.00      PROB  
ATOM   3027  HD2 ARG P 186      15.810   0.589 -34.941  0.00  0.00      PROB H
ATOM   3028  NE  ARG P 186      15.539   1.198 -33.077  0.00  0.00      PROB N
ATOM   3029  HE  ARG P 186      16.144   1.807 -33.133  0.00  0.00      PROB H
ATOM   3030  CZ  ARG P 186      14.689   1.270 -32.062  0.00  0.00      PROB C
ATOM   3031  NH1 ARG P 186      13.717   0.385 -31.906  0.00  0.00      PROB N
ATOM   3032 HH11 ARG P 186      13.623  -0.260 -32.468  0.00  0.00      PROB H
ATOM   3033 HH12 ARG P 186      13.179   0.453 -31.240  0.00  0.00      PROB H
ATOM   3034  NH2 ARG P 186      14.812   2.257 -31.180  0.00  0.00      PROB N
ATOM   3035 HH21 ARG P 186      15.440   2.838 -31.271  0.00  0.00      PROB H
ATOM   3036 HH22 ARG P 186      14.268   2.313 -30.518  0.00  0.00      PROB H
ATOM   3037  C   ARG P 186      19.725  -1.925 -35.482  0.00  0.00      PROB C
ATOM   3038  O   ARG P 186      19.599  -2.208 -36.682  0.00  0.00      PROB O
ATOM   3039  N   GLN P 187      20.859  -1.425 -34.986  0.00  0.00      PROB N
ATOM   3040  HN  GLN P 187      21.006  -1.144 -34.040  0.00  0.00      PROB  
ATOM   3041  CA  GLN P 187      22.017  -1.254 -35.854  0.00  0.00      PROB C
ATOM   3042  HA  GLN P 187      21.783  -0.656 -36.582  0.00  0.00      PROB H
ATOM   3043  CB  GLN P 187      23.169  -0.625 -35.078  0.00  0.00      PROB C
ATOM   3044  HB1 GLN P 187      23.964  -0.652 -35.684  0.00  0.00      PROB  
ATOM   3045  HB2 GLN P 187      23.306  -1.127 -34.260  0.00  0.00      PROB H
ATOM   3046  CG  GLN P 187      22.940   0.820 -34.701  0.00  0.00      PROB C
ATOM   3047  HG1 GLN P 187      22.156   0.847 -34.080  0.00  0.00      PROB  
ATOM   3048  HG2 GLN P 187      22.777   1.334 -35.506  0.00  0.00      PROB H
ATOM   3049  CD  GLN P 187      24.131   1.423 -33.993  0.00  0.00      PROB C
ATOM   3050  OE1 GLN P 187      25.210   0.834 -33.962  0.00  0.00      PROB O
ATOM   3051  NE2 GLN P 187      23.942   2.603 -33.420  0.00  0.00      PROB N
ATOM   3052 HE21 GLN P 187      23.172   2.983 -33.462  0.00  0.00      PROB H
ATOM   3053 HE22 GLN P 187      24.589   2.988 -33.004  0.00  0.00      PROB H
ATOM   3054  C   GLN P 187      22.442  -2.586 -36.453  0.00  0.00      PROB C
ATOM   3055  O   GLN P 187      22.687  -2.688 -37.662  0.00  0.00      PROB O
ATOM   3056  N   ASP P 188      22.533  -3.623 -35.618  0.00  0.00      PROB N
ATOM   3057  HN  ASP P 188      22.361  -3.616 -34.636  0.00  0.00      PROB  
ATOM   3058  CA  ASP P 188      22.920  -4.939 -36.118  0.00  0.00      PROB C
ATOM   3059  HA  ASP P 188      23.780  -4.869 -36.558  0.00  0.00      PROB H
ATOM   3060  CB  ASP P 188      23.055  -5.921 -34.958  0.00  0.00      PROB C
ATOM   3061  HB1 ASP P 188      23.163  -6.833 -35.353  0.00  0.00      PROB  
ATOM   3062  HB2 ASP P 188      22.265  -5.861 -34.401  0.00  0.00      PROB H
ATOM   3063  CG  ASP P 188      24.260  -5.634 -34.093  0.00  0.00      PROB C
ATOM   3064  OD1 ASP P 188      25.020  -4.700 -34.424  0.00  0.00      PROB O
ATOM   3065  OD2 ASP P 188      24.450  -6.340 -33.081  0.00  0.00      PROB O
ATOM   3066  C   ASP P 188      21.914  -5.459 -37.133  0.00  0.00      PROB C
ATOM   3067  O   ASP P 188      22.296  -6.019 -38.167  0.00  0.00      PROB O
ATOM   3068  N   VAL P 189      20.622  -5.280 -36.859  0.00  0.00      PROB N
ATOM   3069  HN  VAL P 189      20.271  -4.803 -36.058  0.00  0.00      PROB  
ATOM   3070  CA  VAL P 189      19.590  -5.794 -37.755  0.00  0.00      PROB C
ATOM   3071  HA  VAL P 189      19.723  -6.748 -37.874  0.00  0.00      PROB H
ATOM   3072  CB  VAL P 189      18.198  -5.583 -37.139  0.00  0.00      PROB C
ATOM   3073  HB  VAL P 189      18.127  -4.671 -36.815  0.00  0.00      PROB H
ATOM   3074  CG1 VAL P 189      17.123  -5.799 -38.181  0.00  0.00      PROB C
ATOM   3075 HG11 VAL P 189      16.277  -5.950 -37.731  0.00  0.00      PROB H
ATOM   3076 HG12 VAL P 189      17.064  -5.009 -38.740  0.00  0.00      PROB H
ATOM   3077 HG13 VAL P 189      17.354  -6.573 -38.718  0.00  0.00      PROB H
ATOM   3078  CG2 VAL P 189      17.996  -6.520 -35.966  0.00  0.00      PROB C
ATOM   3079 HG21 VAL P 189      17.194  -6.257 -35.488  0.00  0.00      PROB H
ATOM   3080 HG22 VAL P 189      17.901  -7.427 -36.299  0.00  0.00      PROB H
ATOM   3081 HG23 VAL P 189      18.764  -6.461 -35.379  0.00  0.00      PROB H
ATOM   3082  C   VAL P 189      19.697  -5.137 -39.122  0.00  0.00      PROB C
ATOM   3083  O   VAL P 189      19.632  -5.807 -40.158  0.00  0.00      PROB O
ATOM   3084  N   PHE P 190      19.864  -3.815 -39.154  0.00  0.00      PROB N
ATOM   3085  HN  PHE P 190      19.935  -3.208 -38.363  0.00  0.00      PROB  
ATOM   3086  CA  PHE P 190      19.958  -3.140 -40.443  0.00  0.00      PROB C
ATOM   3087  HA  PHE P 190      19.217  -3.425 -41.001  0.00  0.00      PROB H
ATOM   3088  CB  PHE P 190      19.860  -1.631 -40.260  0.00  0.00      PROB C
ATOM   3089  HB1 PHE P 190      20.775  -1.312 -40.014  0.00  0.00      PROB  
ATOM   3090  HB2 PHE P 190      19.204  -1.444 -39.571  0.00  0.00      PROB H
ATOM   3091  CG  PHE P 190      19.448  -0.902 -41.500  0.00  0.00      PROB C
ATOM   3092  CD1 PHE P 190      18.185  -1.073 -42.027  0.00  0.00      PROB C
ATOM   3093  HD1 PHE P 190      17.588  -1.650 -41.609  0.00  0.00      PROB H
ATOM   3094  CE1 PHE P 190      17.799  -0.403 -43.165  0.00  0.00      PROB C
ATOM   3095  HE1 PHE P 190      16.945  -0.529 -43.509  0.00  0.00      PROB H
ATOM   3096  CZ  PHE P 190      18.678   0.452 -43.786  0.00  0.00      PROB C
ATOM   3097  HZ  PHE P 190      18.420   0.907 -44.555  0.00  0.00      PROB H
ATOM   3098  CD2 PHE P 190      20.319  -0.041 -42.134  0.00  0.00      PROB C
ATOM   3099  HD2 PHE P 190      21.171   0.085 -41.785  0.00  0.00      PROB H
ATOM   3100  CE2 PHE P 190      19.940   0.634 -43.269  0.00  0.00      PROB C
ATOM   3101  HE2 PHE P 190      20.538   1.211 -43.687  0.00  0.00      PROB H
ATOM   3102  C   PHE P 190      21.248  -3.504 -41.168  0.00  0.00      PROB C
ATOM   3103  O   PHE P 190      21.235  -3.759 -42.380  0.00  0.00      PROB O
ATOM   3104  N   SER P 191      22.371  -3.540 -40.447  0.00  0.00      PROB N
ATOM   3105  HN  SER P 191      22.453  -3.307 -39.478  0.00  0.00      PROB  
ATOM   3106  CA  SER P 191      23.622  -3.949 -41.072  0.00  0.00      PROB C
ATOM   3107  HA  SER P 191      23.846  -3.320 -41.776  0.00  0.00      PROB H
ATOM   3108  CB  SER P 191      24.750  -3.936 -40.045  0.00  0.00      PROB C
ATOM   3109  HB1 SER P 191      24.495  -4.526 -39.279  0.00  0.00      PROB  
ATOM   3110  HB2 SER P 191      24.889  -3.025 -39.740  0.00  0.00      PROB H
ATOM   3111  OG  SER P 191      25.952  -4.423 -40.613  0.00  0.00      PROB O
ATOM   3112  HG1 SER P 191      26.667  -4.188 -40.008  0.00  0.00      PROB  
ATOM   3113  C   SER P 191      23.489  -5.329 -41.697  0.00  0.00      PROB C
ATOM   3114  O   SER P 191      24.008  -5.580 -42.791  0.00  0.00      PROB O
ATOM   3115  N   HSD P 192      22.794  -6.240 -41.016  0.00  0.00      PROB N
ATOM   3116  HN  HSD P 192      22.394  -6.086 -40.115  0.00  0.00      PROB  
ATOM   3117  CA  HSD P 192      22.572  -7.566 -41.577  0.00  0.00      PROB C
ATOM   3118  HA  HSD P 192      23.423  -7.940 -41.853  0.00  0.00      PROB H
ATOM   3119  CB  HSD P 192      21.975  -8.483 -40.516  0.00  0.00      PROB C
ATOM   3120  HB1 HSD P 192      20.997  -8.279 -40.479  0.00  0.00      PROB  
ATOM   3121  HB2 HSD P 192      22.422  -8.317 -39.672  0.00  0.00      PROB H
ATOM   3122  ND1 HSD P 192      23.234 -10.663 -40.469  0.00  0.00      PROB N
ATOM   3123  HD1 HSD P 192      23.908 -10.355 -40.034  0.00  0.00      PROB H
ATOM   3124  CG  HSD P 192      22.123  -9.936 -40.833  0.00  0.00      PROB C
ATOM   3125  CE1 HSD P 192      23.096 -11.909 -40.883  0.00  0.00      PROB C
ATOM   3126  HE1 HSD P 192      23.711 -12.595 -40.757  0.00  0.00      PROB H
ATOM   3127  NE2 HSD P 192      21.939 -12.013 -41.510  0.00  0.00      PROB N
ATOM   3128  CD2 HSD P 192      21.312 -10.792 -41.495  0.00  0.00      PROB C
ATOM   3129  HD2 HSD P 192      20.482 -10.592 -41.865  0.00  0.00      PROB H
ATOM   3130  C   HSD P 192      21.664  -7.501 -42.795  0.00  0.00      PROB C
ATOM   3131  O   HSD P 192      21.898  -8.197 -43.791  0.00  0.00      PROB O
ATOM   3132  N   ILE P 193      20.620  -6.672 -42.736  0.00  0.00      PROB N
ATOM   3133  HN  ILE P 193      20.370  -6.117 -41.946  0.00  0.00      PROB  
ATOM   3134  CA  ILE P 193      19.731  -6.516 -43.881  0.00  0.00      PROB C
ATOM   3135  HA  ILE P 193      19.339  -7.376 -44.092  0.00  0.00      PROB H
ATOM   3136  CB  ILE P 193      18.594  -5.532 -43.541  0.00  0.00      PROB C
ATOM   3137  HB  ILE P 193      18.983  -4.764 -43.095  0.00  0.00      PROB H
ATOM   3138  CG2 ILE P 193      17.908  -5.048 -44.804  0.00  0.00      PROB C
ATOM   3139 HG21 ILE P 193      17.039  -4.683 -44.566  0.00  0.00      PROB H
ATOM   3140 HG22 ILE P 193      18.450  -4.360 -45.219  0.00  0.00      PROB H
ATOM   3141 HG23 ILE P 193      17.794  -5.797 -45.409  0.00  0.00      PROB H
ATOM   3142  CG1 ILE P 193      17.589  -6.180 -42.589  0.00  0.00      PROB C
ATOM   3143 HG11 ILE P 193      17.180  -7.109 -43.049  0.00  0.00      PROB  
ATOM   3144 HG12 ILE P 193      18.068  -6.534 -41.826  0.00  0.00      PROB H
ATOM   3145  CD  ILE P 193      16.417  -5.266 -42.195  0.00  0.00      PROB  
ATOM   3146  HD1 ILE P 193      15.759  -5.777 -41.461  0.00  0.00      PROB  
ATOM   3147  HD2 ILE P 193      16.791  -4.326 -41.733  0.00  0.00      PROB  
ATOM   3148  HD3 ILE P 193      15.802  -5.002 -43.082  0.00  0.00      PROB  
ATOM   3149  C   ILE P 193      20.512  -6.058 -45.101  0.00  0.00      PROB C
ATOM   3150  O   ILE P 193      20.178  -6.421 -46.235  0.00  0.00      PROB O
ATOM   3151  N   GLN P 194      21.560  -5.260 -44.898  0.00  0.00      PROB N
ATOM   3152  HN  GLN P 194      21.857  -4.900 -44.015  0.00  0.00      PROB  
ATOM   3153  CA  GLN P 194      22.381  -4.842 -46.026  0.00  0.00      PROB C
ATOM   3154  HA  GLN P 194      21.802  -4.488 -46.719  0.00  0.00      PROB H
ATOM   3155  CB  GLN P 194      23.347  -3.737 -45.601  0.00  0.00      PROB C
ATOM   3156  HB1 GLN P 194      23.873  -3.495 -46.416  0.00  0.00      PROB  
ATOM   3157  HB2 GLN P 194      23.903  -4.070 -44.880  0.00  0.00      PROB H
ATOM   3158  CG  GLN P 194      22.666  -2.477 -45.113  0.00  0.00      PROB C
ATOM   3159  HG1 GLN P 194      23.381  -1.792 -44.974  0.00  0.00      PROB  
ATOM   3160  HG2 GLN P 194      22.189  -2.670 -44.292  0.00  0.00      PROB H
ATOM   3161  CD  GLN P 194      21.675  -1.929 -46.112  0.00  0.00      PROB C
ATOM   3162  OE1 GLN P 194      21.900  -1.979 -47.320  0.00  0.00      PROB O
ATOM   3163  NE2 GLN P 194      20.561  -1.414 -45.616  0.00  0.00      PROB N
ATOM   3164 HE21 GLN P 194      20.437  -1.401 -44.766  0.00  0.00      PROB H
ATOM   3165 HE22 GLN P 194      19.964  -1.090 -46.142  0.00  0.00      PROB H
ATOM   3166  C   GLN P 194      23.162  -5.999 -46.634  0.00  0.00      PROB C
ATOM   3167  O   GLN P 194      23.683  -5.857 -47.744  0.00  0.00      PROB O
ATOM   3168  N   LYS P 195      23.259  -7.133 -45.940  0.00  0.00      PROB N
ATOM   3169  HN  LYS P 195      22.836  -7.258 -45.043  0.00  0.00      PROB  
ATOM   3170  CA  LYS P 195      23.997  -8.285 -46.441  0.00  0.00      PROB C
ATOM   3171  HA  LYS P 195      24.537  -8.006 -47.197  0.00  0.00      PROB H
ATOM   3172  CB  LYS P 195      24.950  -8.815 -45.364  0.00  0.00      PROB C
ATOM   3173  HB1 LYS P 195      25.329  -9.670 -45.719  0.00  0.00      PROB  
ATOM   3174  HB2 LYS P 195      24.452  -8.940 -44.541  0.00  0.00      PROB H
ATOM   3175  CG  LYS P 195      26.119  -7.893 -45.064  0.00  0.00      PROB C
ATOM   3176  HG1 LYS P 195      25.778  -7.152 -44.486  0.00  0.00      PROB  
ATOM   3177  HG2 LYS P 195      26.479  -7.551 -45.897  0.00  0.00      PROB H
ATOM   3178  CD  LYS P 195      27.233  -8.618 -44.324  0.00  0.00      PROB C
ATOM   3179  HD1 LYS P 195      28.039  -8.026 -44.334  0.00  0.00      PROB  
ATOM   3180  HD2 LYS P 195      27.411  -9.464 -44.766  0.00  0.00      PROB H
ATOM   3181  CE  LYS P 195      26.859  -8.905 -42.882  0.00  0.00      PROB C
ATOM   3182  HE1 LYS P 195      27.560  -9.509 -42.503  0.00  0.00      PROB  
ATOM   3183  HE2 LYS P 195      25.983  -9.321 -42.856  0.00  0.00      PROB H
ATOM   3184  NZ  LYS P 195      26.806  -7.662 -42.064  0.00  0.00      PROB N
ATOM   3185  HZ1 LYS P 195      26.615  -7.863 -41.219  0.00  0.00      PROB H
ATOM   3186  HZ2 LYS P 195      27.593  -7.246 -42.093  0.00  0.00      PROB H
ATOM   3187  HZ3 LYS P 195      26.179  -7.116 -42.381  0.00  0.00      PROB H
ATOM   3188  C   LYS P 195      23.101  -9.422 -46.910  0.00  0.00      PROB C
ATOM   3189  O   LYS P 195      23.616 -10.410 -47.441  0.00  0.00      PROB O
ATOM   3190  N   MET P 196      21.790  -9.318 -46.728  0.00  0.00      PROB N
ATOM   3191  HN  MET P 196      21.326  -8.548 -46.294  0.00  0.00      PROB  
ATOM   3192  CA  MET P 196      20.903 -10.380 -47.175  0.00  0.00      PROB C
ATOM   3193  HA  MET P 196      21.279 -11.228 -46.895  0.00  0.00      PROB H
ATOM   3194  CB  MET P 196      19.528 -10.236 -46.530  0.00  0.00      PROB C
ATOM   3195  HB1 MET P 196      18.962 -10.966 -46.913  0.00  0.00      PROB  
ATOM   3196  HB2 MET P 196      19.185  -9.350 -46.725  0.00  0.00      PROB H
ATOM   3197  CG  MET P 196      19.529 -10.409 -45.024  0.00  0.00      PROB C
ATOM   3198  HG1 MET P 196      18.595 -10.228 -44.714  0.00  0.00      PROB  
ATOM   3199  HG2 MET P 196      20.169  -9.793 -44.636  0.00  0.00      PROB H
ATOM   3200  SD  MET P 196      19.975 -12.074 -44.496  0.00  0.00      PROB S
ATOM   3201  CE  MET P 196      18.592 -13.016 -45.131  0.00  0.00      PROB C
ATOM   3202  HE1 MET P 196      18.665 -13.933 -44.822  0.00  0.00      PROB H
ATOM   3203  HE2 MET P 196      17.767 -12.622 -44.806  0.00  0.00      PROB H
ATOM   3204  HE3 MET P 196      18.611 -12.992 -46.101  0.00  0.00      PROB H
ATOM   3205  C   MET P 196      20.770 -10.345 -48.697  0.00  0.00      PROB C
ATOM   3206  O   MET P 196      20.720  -9.265 -49.291  0.00  0.00      PROB O
ATOM   3207  N   PRO P 197      20.704 -11.501 -49.353  0.00  0.00      PROB N
ATOM   3208  CD  PRO P 197      20.800 -12.866 -48.808  0.00  0.00      PROB C
ATOM   3209  HD1 PRO P 197      21.713 -13.090 -48.469  0.00  0.00      PROB  
ATOM   3210  HD2 PRO P 197      20.196 -12.974 -48.058  0.00  0.00      PROB H
ATOM   3211  CA  PRO P 197      20.551 -11.509 -50.809  0.00  0.00      PROB C
ATOM   3212  HA  PRO P 197      21.245 -10.977 -51.230  0.00  0.00      PROB H
ATOM   3213  CB  PRO P 197      20.734 -12.983 -51.178  0.00  0.00      PROB C
ATOM   3214  HB1 PRO P 197      21.789 -13.218 -51.446  0.00  0.00      PROB  
ATOM   3215  HB2 PRO P 197      20.140 -13.215 -51.910  0.00  0.00      PROB H
ATOM   3216  CG  PRO P 197      20.371 -13.726 -49.952  0.00  0.00      PROB C
ATOM   3217  HG1 PRO P 197      20.867 -14.716 -49.958  0.00  0.00      PROB  
ATOM   3218  HG2 PRO P 197      19.412 -13.868 -49.931  0.00  0.00      PROB H
ATOM   3219  C   PRO P 197      19.183 -10.996 -51.234  0.00  0.00      PROB C
ATOM   3220  O   PRO P 197      18.214 -11.009 -50.472  0.00  0.00      PROB O
ATOM   3221  N   ILE P 198      19.119 -10.536 -52.485  0.00  0.00      PROB N
ATOM   3222  HN  ILE P 198      19.880 -10.531 -53.131  0.00  0.00      PROB  
ATOM   3223  CA  ILE P 198      17.880  -9.984 -53.019  0.00  0.00      PROB C
ATOM   3224  HA  ILE P 198      17.588  -9.265 -52.439  0.00  0.00      PROB H
ATOM   3225  CB  ILE P 198      18.125  -9.395 -54.424  0.00  0.00      PROB C
ATOM   3226  HB  ILE P 198      18.654 -10.026 -54.937  0.00  0.00      PROB H
ATOM   3227  CG2 ILE P 198      16.811  -9.156 -55.151  0.00  0.00      PROB C
ATOM   3228 HG21 ILE P 198      16.968  -8.544 -55.887  0.00  0.00      PROB H
ATOM   3229 HG22 ILE P 198      16.477 -10.001 -55.494  0.00  0.00      PROB H
ATOM   3230 HG23 ILE P 198      16.170  -8.769 -54.535  0.00  0.00      PROB H
ATOM   3231  CG1 ILE P 198      18.896  -8.080 -54.320  0.00  0.00      PROB C
ATOM   3232 HG11 ILE P 198      18.333  -7.362 -53.684  0.00  0.00      PROB  
ATOM   3233 HG12 ILE P 198      19.629  -8.196 -53.696  0.00  0.00      PROB H
ATOM   3234  CD  ILE P 198      19.189  -7.415 -55.676  0.00  0.00      PROB  
ATOM   3235  HD1 ILE P 198      19.799  -6.498 -55.532  0.00  0.00      PROB  
ATOM   3236  HD2 ILE P 198      19.751  -8.107 -56.339  0.00  0.00      PROB  
ATOM   3237  HD3 ILE P 198      18.247  -7.124 -56.188  0.00  0.00      PROB  
ATOM   3238  C   ILE P 198      16.774 -11.024 -53.050  0.00  0.00      PROB C
ATOM   3239  O   ILE P 198      15.594 -10.668 -53.129  0.00  0.00      PROB O
ATOM   3240  N   ARG P 199      17.120 -12.309 -52.990  0.00  0.00      PROB N
ATOM   3241  HN  ARG P 199      18.067 -12.622 -53.000  0.00  0.00      PROB  
ATOM   3242  CA  ARG P 199      16.092 -13.340 -52.904  0.00  0.00      PROB C
ATOM   3243  HA  ARG P 199      15.527 -13.292 -53.690  0.00  0.00      PROB H
ATOM   3244  CB  ARG P 199      16.744 -14.721 -52.871  0.00  0.00      PROB C
ATOM   3245  HB1 ARG P 199      17.211 -14.792 -51.990  0.00  0.00      PROB  
ATOM   3246  HB2 ARG P 199      17.349 -14.794 -53.625  0.00  0.00      PROB H
ATOM   3247  CG  ARG P 199      15.762 -15.872 -52.952  0.00  0.00      PROB C
ATOM   3248  HG1 ARG P 199      15.292 -15.813 -53.832  0.00  0.00      PROB  
ATOM   3249  HG2 ARG P 199      15.131 -15.810 -52.219  0.00  0.00      PROB H
ATOM   3250  CD  ARG P 199      16.472 -17.210 -52.857  0.00  0.00      PROB C
ATOM   3251  HD1 ARG P 199      15.790 -17.926 -53.005  0.00  0.00      PROB  
ATOM   3252  HD2 ARG P 199      16.887 -17.287 -51.984  0.00  0.00      PROB H
ATOM   3253  NE  ARG P 199      17.515 -17.345 -53.866  0.00  0.00      PROB N
ATOM   3254  HE  ARG P 199      18.318 -17.135 -53.642  0.00  0.00      PROB H
ATOM   3255  CZ  ARG P 199      17.314 -17.776 -55.104  0.00  0.00      PROB C
ATOM   3256  NH1 ARG P 199      16.112 -18.131 -55.528  0.00  0.00      PROB N
ATOM   3257 HH11 ARG P 199      15.435 -18.087 -54.999  0.00  0.00      PROB H
ATOM   3258 HH12 ARG P 199      16.007 -18.406 -56.336  0.00  0.00      PROB H
ATOM   3259  NH2 ARG P 199      18.346 -17.852 -55.940  0.00  0.00      PROB N
ATOM   3260 HH21 ARG P 199      19.131 -17.623 -55.675  0.00  0.00      PROB H
ATOM   3261 HH22 ARG P 199      18.228 -18.129 -56.745  0.00  0.00      PROB H
ATOM   3262  C   ARG P 199      15.218 -13.130 -51.675  0.00  0.00      PROB C
ATOM   3263  O   ARG P 199      13.990 -13.273 -51.742  0.00  0.00      PROB O
ATOM   3264  N   TYR P 200      15.835 -12.778 -50.547  0.00  0.00      PROB N
ATOM   3265  HN  TYR P 200      16.822 -12.649 -50.454  0.00  0.00      PROB  
ATOM   3266  CA  TYR P 200      15.076 -12.549 -49.322  0.00  0.00      PROB C
ATOM   3267  HA  TYR P 200      14.580 -13.353 -49.102  0.00  0.00      PROB H
ATOM   3268  CB  TYR P 200      16.040 -12.259 -48.172  0.00  0.00      PROB C
ATOM   3269  HB1 TYR P 200      16.648 -11.537 -48.502  0.00  0.00      PROB  
ATOM   3270  HB2 TYR P 200      16.507 -13.078 -47.945  0.00  0.00      PROB H
ATOM   3271  CG  TYR P 200      15.384 -11.743 -46.914  0.00  0.00      PROB C
ATOM   3272  CD1 TYR P 200      14.764 -12.608 -46.029  0.00  0.00      PROB C
ATOM   3273  HD1 TYR P 200      14.743 -13.518 -46.216  0.00  0.00      PROB H
ATOM   3274  CE1 TYR P 200      14.168 -12.140 -44.878  0.00  0.00      PROB C
ATOM   3275  HE1 TYR P 200      13.752 -12.733 -44.293  0.00  0.00      PROB H
ATOM   3276  CZ  TYR P 200      14.195 -10.795 -44.597  0.00  0.00      PROB C
ATOM   3277  OH  TYR P 200      13.602 -10.324 -43.450  0.00  0.00      PROB O
ATOM   3278  HH  TYR P 200      13.705  -9.493 -43.394  0.00  0.00      PROB H
ATOM   3279  CD2 TYR P 200      15.400 -10.394 -46.606  0.00  0.00      PROB C
ATOM   3280  HD2 TYR P 200      15.814  -9.798 -47.187  0.00  0.00      PROB H
ATOM   3281  CE2 TYR P 200      14.809  -9.918 -45.458  0.00  0.00      PROB C
ATOM   3282  HE2 TYR P 200      14.824  -9.008 -45.267  0.00  0.00      PROB H
ATOM   3283  C   TYR P 200      14.080 -11.411 -49.493  0.00  0.00      PROB C
ATOM   3284  O   TYR P 200      12.924 -11.520 -49.069  0.00  0.00      PROB O
ATOM   3285  N   PHE P 201      14.505 -10.310 -50.114  0.00  0.00      PROB N
ATOM   3286  HN  PHE P 201      15.423 -10.172 -50.483  0.00  0.00      PROB  
ATOM   3287  CA  PHE P 201      13.602  -9.179 -50.301  0.00  0.00      PROB C
ATOM   3288  HA  PHE P 201      13.189  -8.961 -49.451  0.00  0.00      PROB H
ATOM   3289  CB  PHE P 201      14.384  -7.956 -50.773  0.00  0.00      PROB C
ATOM   3290  HB1 PHE P 201      13.724  -7.208 -50.849  0.00  0.00      PROB  
ATOM   3291  HB2 PHE P 201      14.809  -8.163 -51.621  0.00  0.00      PROB H
ATOM   3292  CG  PHE P 201      15.452  -7.518 -49.819  0.00  0.00      PROB C
ATOM   3293  CD1 PHE P 201      16.720  -8.053 -49.892  0.00  0.00      PROB C
ATOM   3294  HD1 PHE P 201      16.910  -8.692 -50.540  0.00  0.00      PROB H
ATOM   3295  CE1 PHE P 201      17.704  -7.656 -49.017  0.00  0.00      PROB C
ATOM   3296  HE1 PHE P 201      18.555  -8.026 -49.078  0.00  0.00      PROB H
ATOM   3297  CZ  PHE P 201      17.427  -6.712 -48.057  0.00  0.00      PROB C
ATOM   3298  HZ  PHE P 201      18.092  -6.442 -47.464  0.00  0.00      PROB H
ATOM   3299  CD2 PHE P 201      15.187  -6.570 -48.850  0.00  0.00      PROB C
ATOM   3300  HD2 PHE P 201      14.335  -6.202 -48.791  0.00  0.00      PROB H
ATOM   3301  CE2 PHE P 201      16.166  -6.169 -47.973  0.00  0.00      PROB C
ATOM   3302  HE2 PHE P 201      15.974  -5.530 -47.325  0.00  0.00      PROB H
ATOM   3303  C   PHE P 201      12.495  -9.514 -51.289  0.00  0.00      PROB C
ATOM   3304  O   PHE P 201      11.335  -9.141 -51.079  0.00  0.00      PROB O
ATOM   3305  N   ASP P 202      12.832 -10.210 -52.376  0.00  0.00      PROB N
ATOM   3306  HN  ASP P 202      13.740 -10.546 -52.613  0.00  0.00      PROB  
ATOM   3307  CA  ASP P 202      11.822 -10.556 -53.370  0.00  0.00      PROB C
ATOM   3308  HA  ASP P 202      11.372  -9.746 -53.657  0.00  0.00      PROB H
ATOM   3309  CB  ASP P 202      12.482 -11.189 -54.594  0.00  0.00      PROB C
ATOM   3310  HB1 ASP P 202      11.753 -11.582 -55.154  0.00  0.00      PROB  
ATOM   3311  HB2 ASP P 202      13.112 -11.865 -54.299  0.00  0.00      PROB H
ATOM   3312  CG  ASP P 202      13.233 -10.181 -55.437  0.00  0.00      PROB C
ATOM   3313  OD1 ASP P 202      13.259  -8.990 -55.062  0.00  0.00      PROB O
ATOM   3314  OD2 ASP P 202      13.794 -10.578 -56.479  0.00  0.00      PROB O
ATOM   3315  C   ASP P 202      10.772 -11.493 -52.789  0.00  0.00      PROB C
ATOM   3316  O   ASP P 202       9.579 -11.358 -53.084  0.00  0.00      PROB O
ATOM   3317  N   ASN P 203      11.193 -12.446 -51.956  0.00  0.00      PROB N
ATOM   3318  HN  ASN P 203      12.144 -12.537 -51.664  0.00  0.00      PROB  
ATOM   3319  CA  ASN P 203      10.291 -13.445 -51.395  0.00  0.00      PROB C
ATOM   3320  HA  ASN P 203       9.544 -13.564 -52.001  0.00  0.00      PROB H
ATOM   3321  CB  ASN P 203      11.012 -14.788 -51.282  0.00  0.00      PROB C
ATOM   3322  HB1 ASN P 203      10.327 -15.472 -51.032  0.00  0.00      PROB  
ATOM   3323  HB2 ASN P 203      11.709 -14.717 -50.611  0.00  0.00      PROB H
ATOM   3324  CG  ASN P 203      11.652 -15.214 -52.584  0.00  0.00      PROB C
ATOM   3325  OD1 ASN P 203      11.858 -14.399 -53.484  0.00  0.00      PROB O
ATOM   3326  ND2 ASN P 203      11.975 -16.496 -52.693  0.00  0.00      PROB N
ATOM   3327 HD21 ASN P 203      11.816 -17.037 -52.043  0.00  0.00      PROB H
ATOM   3328 HD22 ASN P 203      12.342 -16.788 -53.414  0.00  0.00      PROB H
ATOM   3329  C   ASN P 203       9.728 -13.034 -50.041  0.00  0.00      PROB C
ATOM   3330  O   ASN P 203       9.468 -13.899 -49.195  0.00  0.00      PROB O
ATOM   3331  N   LEU P 204       9.534 -11.740 -49.810  0.00  0.00      PROB N
ATOM   3332  HN  LEU P 204       9.727 -11.019 -50.472  0.00  0.00      PROB  
ATOM   3333  CA  LEU P 204       9.012 -11.260 -48.538  0.00  0.00      PROB C
ATOM   3334  HA  LEU P 204       8.288 -11.839 -48.259  0.00  0.00      PROB H
ATOM   3335  CB  LEU P 204      10.097 -11.316 -47.463  0.00  0.00      PROB C
ATOM   3336  HB1 LEU P 204      10.429 -10.376 -47.385  0.00  0.00      PROB  
ATOM   3337  HB2 LEU P 204      10.770 -11.956 -47.741  0.00  0.00      PROB H
ATOM   3338  CG  LEU P 204       9.642 -11.717 -46.060  0.00  0.00      PROB C
ATOM   3339  HG  LEU P 204       9.042 -12.476 -46.125  0.00  0.00      PROB H
ATOM   3340  CD1 LEU P 204      10.838 -12.131 -45.225  0.00  0.00      PROB C
ATOM   3341 HD11 LEU P 204      10.533 -12.388 -44.341  0.00  0.00      PROB H
ATOM   3342 HD12 LEU P 204      11.277 -12.882 -45.655  0.00  0.00      PROB H
ATOM   3343 HD13 LEU P 204      11.451 -11.382 -45.161  0.00  0.00      PROB H
ATOM   3344  CD2 LEU P 204       8.895 -10.586 -45.381  0.00  0.00      PROB C
ATOM   3345 HD21 LEU P 204       8.390 -10.947 -44.635  0.00  0.00      PROB H
ATOM   3346 HD22 LEU P 204       9.537  -9.934 -45.058  0.00  0.00      PROB H
ATOM   3347 HD23 LEU P 204       8.294 -10.173 -46.017  0.00  0.00      PROB H
ATOM   3348  C   LEU P 204       8.495  -9.835 -48.704  0.00  0.00      PROB C
ATOM   3349  O   LEU P 204       9.225  -8.970 -49.204  0.00  0.00      PROB O
ATOM   3350  N   PRO P 205       7.256  -9.542 -48.305  0.00  0.00      PROB N
ATOM   3351  CD  PRO P 205       6.197 -10.470 -47.872  0.00  0.00      PROB C
ATOM   3352  HD1 PRO P 205       6.185 -11.321 -48.396  0.00  0.00      PROB  
ATOM   3353  HD2 PRO P 205       6.323 -10.723 -46.944  0.00  0.00      PROB H
ATOM   3354  CA  PRO P 205       6.753  -8.172 -48.444  0.00  0.00      PROB C
ATOM   3355  HA  PRO P 205       6.705  -7.917 -49.378  0.00  0.00      PROB H
ATOM   3356  CB  PRO P 205       5.341  -8.250 -47.855  0.00  0.00      PROB C
ATOM   3357  HB1 PRO P 205       4.623  -7.601 -48.406  0.00  0.00      PROB  
ATOM   3358  HB2 PRO P 205       5.363  -8.011 -46.916  0.00  0.00      PROB H
ATOM   3359  CG  PRO P 205       4.942  -9.661 -48.027  0.00  0.00      PROB C
ATOM   3360  HG1 PRO P 205       4.463  -9.793 -49.017  0.00  0.00      PROB  
ATOM   3361  HG2 PRO P 205       4.295  -9.901 -47.344  0.00  0.00      PROB H
ATOM   3362  C   PRO P 205       7.617  -7.177 -47.685  0.00  0.00      PROB C
ATOM   3363  O   PRO P 205       8.183  -7.481 -46.632  0.00  0.00      PROB O
ATOM   3364  N   ALA P 206       7.717  -5.968 -48.243  0.00  0.00      PROB N
ATOM   3365  HN  ALA P 206       7.255  -5.702 -49.090  0.00  0.00      PROB  
ATOM   3366  CA  ALA P 206       8.535  -4.931 -47.625  0.00  0.00      PROB C
ATOM   3367  HA  ALA P 206       9.444  -5.258 -47.536  0.00  0.00      PROB H
ATOM   3368  CB  ALA P 206       8.562  -3.690 -48.513  0.00  0.00      PROB C
ATOM   3369  HB1 ALA P 206       9.110  -3.010 -48.090  0.00  0.00      PROB H
ATOM   3370  HB2 ALA P 206       8.937  -3.927 -49.376  0.00  0.00      PROB H
ATOM   3371  HB3 ALA P 206       7.656  -3.362 -48.624  0.00  0.00      PROB H
ATOM   3372  C   ALA P 206       8.024  -4.579 -46.236  0.00  0.00      PROB C
ATOM   3373  O   ALA P 206       8.815  -4.366 -45.309  0.00  0.00      PROB O
ATOM   3374  N   GLY P 207       6.703  -4.502 -46.072  0.00  0.00      PROB N
ATOM   3375  HN  GLY P 207       6.035  -4.684 -46.792  0.00  0.00      PROB  
ATOM   3376  CA  GLY P 207       6.151  -4.132 -44.780  0.00  0.00      PROB C
ATOM   3377  HA1 GLY P 207       5.074  -4.174 -44.875  0.00  0.00      PROB  
ATOM   3378  HA2 GLY P 207       6.453  -3.242 -44.544  0.00  0.00      PROB H
ATOM   3379  C   GLY P 207       6.561  -5.084 -43.674  0.00  0.00      PROB C
ATOM   3380  O   GLY P 207       6.853  -4.659 -42.555  0.00  0.00      PROB O
ATOM   3381  N   LYS P 208       6.589  -6.385 -43.969  0.00  0.00      PROB N
ATOM   3382  HN  LYS P 208       6.350  -6.772 -44.858  0.00  0.00      PROB  
ATOM   3383  CA  LYS P 208       6.989  -7.357 -42.957  0.00  0.00      PROB C
ATOM   3384  HA  LYS P 208       6.428  -7.245 -42.174  0.00  0.00      PROB H
ATOM   3385  CB  LYS P 208       6.786  -8.775 -43.485  0.00  0.00      PROB C
ATOM   3386  HB1 LYS P 208       7.210  -9.387 -42.818  0.00  0.00      PROB  
ATOM   3387  HB2 LYS P 208       7.186  -8.834 -44.366  0.00  0.00      PROB H
ATOM   3388  CG  LYS P 208       5.333  -9.188 -43.618  0.00  0.00      PROB C
ATOM   3389  HG1 LYS P 208       4.920  -8.642 -44.347  0.00  0.00      PROB  
ATOM   3390  HG2 LYS P 208       4.878  -9.040 -42.774  0.00  0.00      PROB H
ATOM   3391  CD  LYS P 208       5.212 -10.661 -43.973  0.00  0.00      PROB C
ATOM   3392  HD1 LYS P 208       5.604 -11.189 -43.220  0.00  0.00      PROB  
ATOM   3393  HD2 LYS P 208       5.686 -10.831 -44.802  0.00  0.00      PROB H
ATOM   3394  CE  LYS P 208       3.763 -11.075 -44.160  0.00  0.00      PROB C
ATOM   3395  HE1 LYS P 208       3.382 -10.513 -44.894  0.00  0.00      PROB  
ATOM   3396  HE2 LYS P 208       3.285 -10.942 -43.327  0.00  0.00      PROB H
ATOM   3397  NZ  LYS P 208       3.635 -12.507 -44.547  0.00  0.00      PROB N
ATOM   3398  HZ1 LYS P 208       2.777 -12.718 -44.650  0.00  0.00      PROB H
ATOM   3399  HZ2 LYS P 208       4.065 -12.655 -45.312  0.00  0.00      PROB H
ATOM   3400  HZ3 LYS P 208       3.985 -13.025 -43.914  0.00  0.00      PROB H
ATOM   3401  C   LYS P 208       8.437  -7.148 -42.533  0.00  0.00      PROB C
ATOM   3402  O   LYS P 208       8.756  -7.191 -41.339  0.00  0.00      PROB O
ATOM   3403  N   VAL P 209       9.329  -6.919 -43.498  0.00  0.00      PROB N
ATOM   3404  HN  VAL P 209       9.124  -6.891 -44.473  0.00  0.00      PROB  
ATOM   3405  CA  VAL P 209      10.732  -6.686 -43.169  0.00  0.00      PROB C
ATOM   3406  HA  VAL P 209      11.057  -7.428 -42.636  0.00  0.00      PROB H
ATOM   3407  CB  VAL P 209      11.576  -6.623 -44.456  0.00  0.00      PROB C
ATOM   3408  HB  VAL P 209      11.230  -5.920 -45.027  0.00  0.00      PROB H
ATOM   3409  CG1 VAL P 209      13.021  -6.295 -44.128  0.00  0.00      PROB C
ATOM   3410 HG11 VAL P 209      13.569  -6.480 -44.906  0.00  0.00      PROB H
ATOM   3411 HG12 VAL P 209      13.088  -5.357 -43.894  0.00  0.00      PROB H
ATOM   3412 HG13 VAL P 209      13.308  -6.846 -43.383  0.00  0.00      PROB H
ATOM   3413  CG2 VAL P 209      11.481  -7.935 -45.213  0.00  0.00      PROB C
ATOM   3414 HG21 VAL P 209      12.128  -7.933 -45.935  0.00  0.00      PROB H
ATOM   3415 HG22 VAL P 209      11.668  -8.666 -44.603  0.00  0.00      PROB H
ATOM   3416 HG23 VAL P 209      10.585  -8.025 -45.573  0.00  0.00      PROB H
ATOM   3417  C   VAL P 209      10.878  -5.417 -42.341  0.00  0.00      PROB C
ATOM   3418  O   VAL P 209      11.625  -5.383 -41.355  0.00  0.00      PROB O
ATOM   3419  N   VAL P 210      10.168  -4.355 -42.724  0.00  0.00      PROB N
ATOM   3420  HN  VAL P 210       9.558  -4.321 -43.511  0.00  0.00      PROB  
ATOM   3421  CA  VAL P 210      10.249  -3.108 -41.969  0.00  0.00      PROB C
ATOM   3422  HA  VAL P 210      11.177  -2.825 -41.930  0.00  0.00      PROB H
ATOM   3423  CB  VAL P 210       9.449  -1.998 -42.673  0.00  0.00      PROB C
ATOM   3424  HB  VAL P 210       8.529  -2.288 -42.781  0.00  0.00      PROB H
ATOM   3425  CG1 VAL P 210       9.453  -0.737 -41.836  0.00  0.00      PROB C
ATOM   3426 HG11 VAL P 210       9.210   0.012 -42.401  0.00  0.00      PROB H
ATOM   3427 HG12 VAL P 210       8.811  -0.831 -41.115  0.00  0.00      PROB H
ATOM   3428 HG13 VAL P 210      10.343  -0.601 -41.474  0.00  0.00      PROB H
ATOM   3429  CG2 VAL P 210      10.020  -1.719 -44.042  0.00  0.00      PROB C
ATOM   3430 HG21 VAL P 210       9.430  -1.105 -44.504  0.00  0.00      PROB H
ATOM   3431 HG22 VAL P 210      10.900  -1.323 -43.947  0.00  0.00      PROB H
ATOM   3432 HG23 VAL P 210      10.082  -2.550 -44.533  0.00  0.00      PROB H
ATOM   3433  C   VAL P 210       9.767  -3.320 -40.542  0.00  0.00      PROB C
ATOM   3434  O   VAL P 210      10.391  -2.850 -39.583  0.00  0.00      PROB O
ATOM   3435  N   ALA P 211       8.648  -4.029 -40.377  0.00  0.00      PROB N
ATOM   3436  HN  ALA P 211       8.102  -4.405 -41.125  0.00  0.00      PROB  
ATOM   3437  CA  ALA P 211       8.144  -4.302 -39.036  0.00  0.00      PROB C
ATOM   3438  HA  ALA P 211       7.987  -3.461 -38.578  0.00  0.00      PROB H
ATOM   3439  CB  ALA P 211       6.817  -5.054 -39.116  0.00  0.00      PROB C
ATOM   3440  HB1 ALA P 211       6.499  -5.228 -38.216  0.00  0.00      PROB H
ATOM   3441  HB2 ALA P 211       6.173  -4.510 -39.596  0.00  0.00      PROB H
ATOM   3442  HB3 ALA P 211       6.957  -5.892 -39.585  0.00  0.00      PROB H
ATOM   3443  C   ALA P 211       9.156  -5.098 -38.227  0.00  0.00      PROB C
ATOM   3444  O   ALA P 211       9.369  -4.825 -37.041  0.00  0.00      PROB O
ATOM   3445  N   ARG P 212       9.793  -6.086 -38.853  0.00  0.00      PROB N
ATOM   3446  HN  ARG P 212       9.619  -6.332 -39.803  0.00  0.00      PROB  
ATOM   3447  CA  ARG P 212      10.800  -6.869 -38.149  0.00  0.00      PROB C
ATOM   3448  HA  ARG P 212      10.398  -7.270 -37.362  0.00  0.00      PROB H
ATOM   3449  CB  ARG P 212      11.301  -7.996 -39.047  0.00  0.00      PROB C
ATOM   3450  HB1 ARG P 212      11.887  -7.572 -39.738  0.00  0.00      PROB  
ATOM   3451  HB2 ARG P 212      10.535  -8.446 -39.434  0.00  0.00      PROB H
ATOM   3452  CG  ARG P 212      12.143  -9.029 -38.330  0.00  0.00      PROB C
ATOM   3453  HG1 ARG P 212      11.663  -9.292 -37.492  0.00  0.00      PROB  
ATOM   3454  HG2 ARG P 212      13.012  -8.649 -38.127  0.00  0.00      PROB H
ATOM   3455  CD  ARG P 212      12.351 -10.264 -39.187  0.00  0.00      PROB C
ATOM   3456  HD1 ARG P 212      12.888 -10.916 -38.653  0.00  0.00      PROB  
ATOM   3457  HD2 ARG P 212      12.810 -10.010 -40.004  0.00  0.00      PROB H
ATOM   3458  NE  ARG P 212      11.088 -10.893 -39.554  0.00  0.00      PROB N
ATOM   3459  HE  ARG P 212      10.367 -10.541 -39.247  0.00  0.00      PROB H
ATOM   3460  CZ  ARG P 212      10.985 -12.081 -40.135  0.00  0.00      PROB C
ATOM   3461  NH1 ARG P 212      12.052 -12.811 -40.414  0.00  0.00      PROB N
ATOM   3462 HH11 ARG P 212      12.837 -12.518 -40.222  0.00  0.00      PROB H
ATOM   3463 HH12 ARG P 212      11.960 -13.579 -40.790  0.00  0.00      PROB H
ATOM   3464  NH2 ARG P 212       9.778 -12.552 -40.437  0.00  0.00      PROB N
ATOM   3465 HH21 ARG P 212       9.078 -12.085 -40.260  0.00  0.00      PROB H
ATOM   3466 HH22 ARG P 212       9.699 -13.321 -40.813  0.00  0.00      PROB H
ATOM   3467  C   ARG P 212      11.956  -5.991 -37.694  0.00  0.00      PROB C
ATOM   3468  O   ARG P 212      12.454  -6.139 -36.573  0.00  0.00      PROB O
ATOM   3469  N   ILE P 213      12.398  -5.070 -38.549  0.00  0.00      PROB N
ATOM   3470  HN  ILE P 213      12.019  -4.892 -39.455  0.00  0.00      PROB  
ATOM   3471  CA  ILE P 213      13.525  -4.216 -38.194  0.00  0.00      PROB C
ATOM   3472  HA  ILE P 213      14.238  -4.771 -37.840  0.00  0.00      PROB H
ATOM   3473  CB  ILE P 213      14.065  -3.494 -39.442  0.00  0.00      PROB C
ATOM   3474  HB  ILE P 213      13.345  -2.973 -39.830  0.00  0.00      PROB H
ATOM   3475  CG2 ILE P 213      15.193  -2.549 -39.058  0.00  0.00      PROB C
ATOM   3476 HG21 ILE P 213      15.647  -2.253 -39.863  0.00  0.00      PROB H
ATOM   3477 HG22 ILE P 213      14.823  -1.783 -38.592  0.00  0.00      PROB H
ATOM   3478 HG23 ILE P 213      15.818  -3.018 -38.482  0.00  0.00      PROB H
ATOM   3479  CG1 ILE P 213      14.549  -4.508 -40.479  0.00  0.00      PROB C
ATOM   3480 HG11 ILE P 213      13.754  -5.097 -40.623  0.00  0.00      PROB  
ATOM   3481 HG12 ILE P 213      15.378  -4.903 -40.168  0.00  0.00      PROB H
ATOM   3482  CD  ILE P 213      15.107  -3.874 -41.764  0.00  0.00      PROB  
ATOM   3483  HD1 ILE P 213      15.386  -4.663 -42.494  0.00  0.00      PROB  
ATOM   3484  HD2 ILE P 213      14.348  -3.213 -42.237  0.00  0.00      PROB  
ATOM   3485  HD3 ILE P 213      16.014  -3.270 -41.548  0.00  0.00      PROB  
ATOM   3486  C   ILE P 213      13.130  -3.223 -37.108  0.00  0.00      PROB C
ATOM   3487  O   ILE P 213      13.900  -2.968 -36.175  0.00  0.00      PROB O
ATOM   3488  N   THR P 214      11.936  -2.637 -37.212  0.00  0.00      PROB N
ATOM   3489  HN  THR P 214      11.247  -2.901 -37.885  0.00  0.00      PROB  
ATOM   3490  CA  THR P 214      11.528  -1.543 -36.335  0.00  0.00      PROB C
ATOM   3491  HA  THR P 214      12.318  -1.167 -35.916  0.00  0.00      PROB H
ATOM   3492  CB  THR P 214      10.868  -0.435 -37.161  0.00  0.00      PROB C
ATOM   3493  HB  THR P 214      10.572   0.276 -36.572  0.00  0.00      PROB H
ATOM   3494  OG1 THR P 214       9.741  -0.967 -37.868  0.00  0.00      PROB O
ATOM   3495  HG1 THR P 214       9.395  -0.368 -38.343  0.00  0.00      PROB H
ATOM   3496  CG2 THR P 214      11.853   0.145 -38.151  0.00  0.00      PROB C
ATOM   3497 HG21 THR P 214      11.443   0.877 -38.637  0.00  0.00      PROB H
ATOM   3498 HG22 THR P 214      12.635   0.475 -37.683  0.00  0.00      PROB H
ATOM   3499 HG23 THR P 214      12.128  -0.538 -38.783  0.00  0.00      PROB H
ATOM   3500  C   THR P 214      10.585  -1.996 -35.225  0.00  0.00      PROB C
ATOM   3501  O   THR P 214      10.880  -1.806 -34.042  0.00  0.00      PROB O
ATOM   3502  N   ASN P 215       9.445  -2.588 -35.585  0.00  0.00      PROB N
ATOM   3503  HN  ASN P 215       9.205  -2.859 -36.516  0.00  0.00      PROB  
ATOM   3504  CA  ASN P 215       8.427  -2.892 -34.583  0.00  0.00      PROB C
ATOM   3505  HA  ASN P 215       8.214  -2.080 -34.096  0.00  0.00      PROB H
ATOM   3506  CB  ASN P 215       7.151  -3.378 -35.268  0.00  0.00      PROB C
ATOM   3507  HB1 ASN P 215       6.558  -3.749 -34.554  0.00  0.00      PROB  
ATOM   3508  HB2 ASN P 215       7.379  -4.049 -35.928  0.00  0.00      PROB H
ATOM   3509  CG  ASN P 215       6.408  -2.261 -35.970  0.00  0.00      PROB C
ATOM   3510  OD1 ASN P 215       6.893  -1.134 -36.050  0.00  0.00      PROB O
ATOM   3511  ND2 ASN P 215       5.225  -2.569 -36.486  0.00  0.00      PROB N
ATOM   3512 HD21 ASN P 215       4.918  -3.369 -36.410  0.00  0.00      PROB H
ATOM   3513 HD22 ASN P 215       4.765  -1.969 -36.894  0.00  0.00      PROB H
ATOM   3514  C   ASN P 215       8.924  -3.923 -33.578  0.00  0.00      PROB C
ATOM   3515  O   ASN P 215       8.813  -3.727 -32.361  0.00  0.00      PROB O
ATOM   3516  N   ASP P 216       9.476  -5.034 -34.067  0.00  0.00      PROB N
ATOM   3517  HN  ASP P 216       9.636  -5.252 -35.026  0.00  0.00      PROB  
ATOM   3518  CA  ASP P 216       9.916  -6.089 -33.161  0.00  0.00      PROB C
ATOM   3519  HA  ASP P 216       9.164  -6.370 -32.618  0.00  0.00      PROB H
ATOM   3520  CB  ASP P 216      10.390  -7.295 -33.965  0.00  0.00      PROB C
ATOM   3521  HB1 ASP P 216      10.625  -8.014 -33.312  0.00  0.00      PROB  
ATOM   3522  HB2 ASP P 216      11.152  -7.034 -34.505  0.00  0.00      PROB H
ATOM   3523  CG  ASP P 216       9.320  -7.826 -34.891  0.00  0.00      PROB C
ATOM   3524  OD1 ASP P 216       8.264  -7.170 -35.006  0.00  0.00      PROB O
ATOM   3525  OD2 ASP P 216       9.529  -8.897 -35.498  0.00  0.00      PROB O
ATOM   3526  C   ASP P 216      11.014  -5.604 -32.224  0.00  0.00      PROB C
ATOM   3527  O   ASP P 216      11.094  -6.056 -31.076  0.00  0.00      PROB O
ATOM   3528  N   THR P 217      11.870  -4.695 -32.687  0.00  0.00      PROB N
ATOM   3529  HN  THR P 217      11.903  -4.340 -33.621  0.00  0.00      PROB  
ATOM   3530  CA  THR P 217      12.875  -4.129 -31.796  0.00  0.00      PROB C
ATOM   3531  HA  THR P 217      13.372  -4.853 -31.383  0.00  0.00      PROB H
ATOM   3532  CB  THR P 217      13.858  -3.280 -32.595  0.00  0.00      PROB C
ATOM   3533  HB  THR P 217      14.396  -2.748 -31.987  0.00  0.00      PROB H
ATOM   3534  OG1 THR P 217      13.135  -2.415 -33.477  0.00  0.00      PROB O
ATOM   3535  HG1 THR P 217      13.672  -1.980 -33.954  0.00  0.00      PROB H
ATOM   3536  CG2 THR P 217      14.782  -4.172 -33.400  0.00  0.00      PROB C
ATOM   3537 HG21 THR P 217      15.060  -3.725 -34.213  0.00  0.00      PROB H
ATOM   3538 HG22 THR P 217      15.567  -4.394 -32.877  0.00  0.00      PROB H
ATOM   3539 HG23 THR P 217      14.321  -4.993 -33.639  0.00  0.00      PROB H
ATOM   3540  C   THR P 217      12.223  -3.315 -30.686  0.00  0.00      PROB C
ATOM   3541  O   THR P 217      12.682  -3.338 -29.540  0.00  0.00      PROB O
ATOM   3542  N   GLU P 218      11.142  -2.602 -31.000  0.00  0.00      PROB N
ATOM   3543  HN  GLU P 218      10.763  -2.483 -31.914  0.00  0.00      PROB  
ATOM   3544  CA  GLU P 218      10.398  -1.906 -29.955  0.00  0.00      PROB C
ATOM   3545  HA  GLU P 218      11.010  -1.348 -29.449  0.00  0.00      PROB H
ATOM   3546  CB  GLU P 218       9.337  -1.005 -30.582  0.00  0.00      PROB C
ATOM   3547  HB1 GLU P 218       8.492  -1.541 -30.612  0.00  0.00      PROB  
ATOM   3548  HB2 GLU P 218       9.640  -0.734 -31.462  0.00  0.00      PROB H
ATOM   3549  CG  GLU P 218       9.051   0.254 -29.785  0.00  0.00      PROB C
ATOM   3550  HG1 GLU P 218       8.873  -0.024 -28.842  0.00  0.00      PROB  
ATOM   3551  HG2 GLU P 218       8.288   0.708 -30.174  0.00  0.00      PROB H
ATOM   3552  CD  GLU P 218      10.224   1.214 -29.783  0.00  0.00      PROB C
ATOM   3553  OE1 GLU P 218      11.240   0.915 -30.444  0.00  0.00      PROB O
ATOM   3554  OE2 GLU P 218      10.130   2.270 -29.123  0.00  0.00      PROB O
ATOM   3555  C   GLU P 218       9.761  -2.895 -28.986  0.00  0.00      PROB C
ATOM   3556  O   GLU P 218       9.696  -2.641 -27.776  0.00  0.00      PROB O
ATOM   3557  N   ALA P 219       9.280  -4.029 -29.497  0.00  0.00      PROB N
ATOM   3558  HN  ALA P 219       9.247  -4.242 -30.474  0.00  0.00      PROB  
ATOM   3559  CA  ALA P 219       8.754  -5.062 -28.614  0.00  0.00      PROB C
ATOM   3560  HA  ALA P 219       8.039  -4.686 -28.077  0.00  0.00      PROB H
ATOM   3561  CB  ALA P 219       8.174  -6.213 -29.437  0.00  0.00      PROB C
ATOM   3562  HB1 ALA P 219       7.827  -6.887 -28.833  0.00  0.00      PROB H
ATOM   3563  HB2 ALA P 219       7.461  -5.869 -29.997  0.00  0.00      PROB H
ATOM   3564  HB3 ALA P 219       8.877  -6.590 -29.988  0.00  0.00      PROB H
ATOM   3565  C   ALA P 219       9.834  -5.573 -27.669  0.00  0.00      PROB C
ATOM   3566  O   ALA P 219       9.582  -5.793 -26.481  0.00  0.00      PROB O
ATOM   3567  N   ILE P 220      11.047  -5.774 -28.185  0.00  0.00      PROB N
ATOM   3568  HN  ILE P 220      11.293  -5.656 -29.144  0.00  0.00      PROB  
ATOM   3569  CA  ILE P 220      12.151  -6.201 -27.332  0.00  0.00      PROB C
ATOM   3570  HA  ILE P 220      11.875  -6.989 -26.836  0.00  0.00      PROB H
ATOM   3571  CB  ILE P 220      13.370  -6.589 -28.185  0.00  0.00      PROB C
ATOM   3572  HB  ILE P 220      13.622  -5.829 -28.733  0.00  0.00      PROB H
ATOM   3573  CG2 ILE P 220      14.536  -6.953 -27.293  0.00  0.00      PROB C
ATOM   3574 HG21 ILE P 220      15.224  -7.379 -27.826  0.00  0.00      PROB H
ATOM   3575 HG22 ILE P 220      14.890  -6.148 -26.886  0.00  0.00      PROB H
ATOM   3576 HG23 ILE P 220      14.226  -7.564 -26.607  0.00  0.00      PROB H
ATOM   3577  CG1 ILE P 220      13.023  -7.763 -29.101  0.00  0.00      PROB C
ATOM   3578 HG11 ILE P 220      12.232  -7.441 -29.622  0.00  0.00      PROB  
ATOM   3579 HG12 ILE P 220      12.918  -8.560 -28.560  0.00  0.00      PROB H
ATOM   3580  CD  ILE P 220      14.185  -8.224 -29.997  0.00  0.00      PROB  
ATOM   3581  HD1 ILE P 220      13.849  -9.038 -30.677  0.00  0.00      PROB  
ATOM   3582  HD2 ILE P 220      14.557  -7.383 -30.620  0.00  0.00      PROB  
ATOM   3583  HD3 ILE P 220      15.028  -8.612 -29.388  0.00  0.00      PROB  
ATOM   3584  C   ILE P 220      12.504  -5.118 -26.320  0.00  0.00      PROB C
ATOM   3585  O   ILE P 220      12.896  -5.419 -25.187  0.00  0.00      PROB O
ATOM   3586  N   ARG P 221      12.395  -3.846 -26.710  0.00  0.00      PROB N
ATOM   3587  HN  ARG P 221      12.174  -3.578 -27.644  0.00  0.00      PROB  
ATOM   3588  CA  ARG P 221      12.603  -2.766 -25.750  0.00  0.00      PROB C
ATOM   3589  HA  ARG P 221      13.492  -2.837 -25.371  0.00  0.00      PROB H
ATOM   3590  CB  ARG P 221      12.485  -1.411 -26.440  0.00  0.00      PROB C
ATOM   3591  HB1 ARG P 221      11.518  -1.286 -26.661  0.00  0.00      PROB  
ATOM   3592  HB2 ARG P 221      13.034  -1.406 -27.239  0.00  0.00      PROB H
ATOM   3593  CG  ARG P 221      12.905  -0.254 -25.558  0.00  0.00      PROB C
ATOM   3594  HG1 ARG P 221      13.855  -0.406 -25.285  0.00  0.00      PROB  
ATOM   3595  HG2 ARG P 221      12.317  -0.212 -24.788  0.00  0.00      PROB H
ATOM   3596  CD  ARG P 221      12.812   1.065 -26.286  0.00  0.00      PROB C
ATOM   3597  HD1 ARG P 221      13.200   0.937 -27.199  0.00  0.00      PROB  
ATOM   3598  HD2 ARG P 221      13.302   1.739 -25.791  0.00  0.00      PROB H
ATOM   3599  NE  ARG P 221      11.432   1.507 -26.422  0.00  0.00      PROB N
ATOM   3600  HE  ARG P 221      11.081   1.493 -27.206  0.00  0.00      PROB H
ATOM   3601  CZ  ARG P 221      10.712   2.016 -25.431  0.00  0.00      PROB C
ATOM   3602  NH1 ARG P 221      11.206   2.144 -24.212  0.00  0.00      PROB N
ATOM   3603 HH11 ARG P 221      12.013   1.898 -24.043  0.00  0.00      PROB H
ATOM   3604 HH12 ARG P 221      10.720   2.476 -23.585  0.00  0.00      PROB H
ATOM   3605  NH2 ARG P 221       9.463   2.401 -25.671  0.00  0.00      PROB N
ATOM   3606 HH21 ARG P 221       9.132   2.321 -26.461  0.00  0.00      PROB H
ATOM   3607 HH22 ARG P 221       8.985   2.732 -25.036  0.00  0.00      PROB H
ATOM   3608  C   ARG P 221      11.594  -2.851 -24.618  0.00  0.00      PROB C
ATOM   3609  O   ARG P 221      11.942  -2.676 -23.443  0.00  0.00      PROB O
ATOM   3610  N   ASP P 222      10.332  -3.105 -24.956  0.00  0.00      PROB N
ATOM   3611  HN  ASP P 222       9.969  -3.200 -25.880  0.00  0.00      PROB  
ATOM   3612  CA  ASP P 222       9.315  -3.276 -23.926  0.00  0.00      PROB C
ATOM   3613  HA  ASP P 222       9.301  -2.488 -23.361  0.00  0.00      PROB H
ATOM   3614  CB  ASP P 222       7.939  -3.423 -24.571  0.00  0.00      PROB C
ATOM   3615  HB1 ASP P 222       7.287  -3.619 -23.838  0.00  0.00      PROB  
ATOM   3616  HB2 ASP P 222       7.972  -4.139 -25.224  0.00  0.00      PROB H
ATOM   3617  CG  ASP P 222       7.496  -2.162 -25.279  0.00  0.00      PROB C
ATOM   3618  OD1 ASP P 222       8.254  -1.169 -25.250  0.00  0.00      PROB O
ATOM   3619  OD2 ASP P 222       6.393  -2.161 -25.866  0.00  0.00      PROB O
ATOM   3620  C   ASP P 222       9.630  -4.480 -23.051  0.00  0.00      PROB C
ATOM   3621  O   ASP P 222       9.408  -4.449 -21.836  0.00  0.00      PROB O
ATOM   3622  N   LEU P 223      10.146  -5.551 -23.652  0.00  0.00      PROB N
ATOM   3623  HN  LEU P 223      10.301  -5.647 -24.633  0.00  0.00      PROB  
ATOM   3624  CA  LEU P 223      10.539  -6.717 -22.867  0.00  0.00      PROB C
ATOM   3625  HA  LEU P 223       9.769  -7.042 -22.374  0.00  0.00      PROB H
ATOM   3626  CB  LEU P 223      11.012  -7.832 -23.795  0.00  0.00      PROB C
ATOM   3627  HB1 LEU P 223      11.854  -7.480 -24.204  0.00  0.00      PROB  
ATOM   3628  HB2 LEU P 223      10.294  -8.017 -24.410  0.00  0.00      PROB H
ATOM   3629  CG  LEU P 223      11.410  -9.164 -23.158  0.00  0.00      PROB C
ATOM   3630  HG  LEU P 223      10.778  -9.379 -22.454  0.00  0.00      PROB H
ATOM   3631  CD1 LEU P 223      11.350 -10.267 -24.196  0.00  0.00      PROB C
ATOM   3632 HD11 LEU P 223      11.626 -11.103 -23.787  0.00  0.00      PROB H
ATOM   3633 HD12 LEU P 223      10.441 -10.345 -24.521  0.00  0.00      PROB H
ATOM   3634 HD13 LEU P 223      11.947 -10.044 -24.927  0.00  0.00      PROB H
ATOM   3635  CD2 LEU P 223      12.797  -9.101 -22.541  0.00  0.00      PROB C
ATOM   3636 HD21 LEU P 223      13.194  -9.986 -22.566  0.00  0.00      PROB H
ATOM   3637 HD22 LEU P 223      13.343  -8.481 -23.048  0.00  0.00      PROB H
ATOM   3638 HD23 LEU P 223      12.721  -8.801 -21.622  0.00  0.00      PROB H
ATOM   3639  C   LEU P 223      11.630  -6.362 -21.868  0.00  0.00      PROB C
ATOM   3640  O   LEU P 223      11.579  -6.783 -20.707  0.00  0.00      PROB O
ATOM   3641  N   TYR P 224      12.638  -5.609 -22.307  0.00  0.00      PROB N
ATOM   3642  HN  TYR P 224      12.741  -5.270 -23.240  0.00  0.00      PROB  
ATOM   3643  CA  TYR P 224      13.709  -5.216 -21.398  0.00  0.00      PROB C
ATOM   3644  HA  TYR P 224      14.082  -6.011 -20.987  0.00  0.00      PROB H
ATOM   3645  CB  TYR P 224      14.824  -4.513 -22.166  0.00  0.00      PROB C
ATOM   3646  HB1 TYR P 224      15.321  -3.956 -21.501  0.00  0.00      PROB  
ATOM   3647  HB2 TYR P 224      14.430  -3.982 -22.875  0.00  0.00      PROB H
ATOM   3648  CG  TYR P 224      15.812  -5.458 -22.795  0.00  0.00      PROB C
ATOM   3649  CD1 TYR P 224      16.781  -6.083 -22.033  0.00  0.00      PROB C
ATOM   3650  HD1 TYR P 224      16.819  -5.920 -21.119  0.00  0.00      PROB H
ATOM   3651  CE1 TYR P 224      17.684  -6.946 -22.603  0.00  0.00      PROB C
ATOM   3652  HE1 TYR P 224      18.329  -7.361 -22.078  0.00  0.00      PROB H
ATOM   3653  CZ  TYR P 224      17.628  -7.190 -23.953  0.00  0.00      PROB C
ATOM   3654  OH  TYR P 224      18.530  -8.052 -24.530  0.00  0.00      PROB O
ATOM   3655  HH  TYR P 224      18.387  -8.107 -25.356  0.00  0.00      PROB H
ATOM   3656  CD2 TYR P 224      15.780  -5.719 -24.152  0.00  0.00      PROB C
ATOM   3657  HD2 TYR P 224      15.136  -5.307 -24.680  0.00  0.00      PROB H
ATOM   3658  CE2 TYR P 224      16.679  -6.579 -24.730  0.00  0.00      PROB C
ATOM   3659  HE2 TYR P 224      16.644  -6.746 -25.643  0.00  0.00      PROB H
ATOM   3660  C   TYR P 224      13.183  -4.318 -20.290  0.00  0.00      PROB C
ATOM   3661  O   TYR P 224      13.566  -4.467 -19.123  0.00  0.00      PROB O
ATOM   3662  N   VAL P 225      12.307  -3.374 -20.634  0.00  0.00      PROB N
ATOM   3663  HN  VAL P 225      11.994  -3.188 -21.562  0.00  0.00      PROB  
ATOM   3664  CA  VAL P 225      11.723  -2.508 -19.616  0.00  0.00      PROB C
ATOM   3665  HA  VAL P 225      12.438  -2.057 -19.141  0.00  0.00      PROB H
ATOM   3666  CB  VAL P 225      10.838  -1.432 -20.271  0.00  0.00      PROB C
ATOM   3667  HB  VAL P 225      10.191  -1.862 -20.853  0.00  0.00      PROB H
ATOM   3668  CG1 VAL P 225      10.078  -0.657 -19.212  0.00  0.00      PROB C
ATOM   3669 HG11 VAL P 225       9.739   0.162 -19.606  0.00  0.00      PROB H
ATOM   3670 HG12 VAL P 225       9.339  -1.197 -18.889  0.00  0.00      PROB H
ATOM   3671 HG13 VAL P 225      10.680  -0.446 -18.482  0.00  0.00      PROB H
ATOM   3672  CG2 VAL P 225      11.683  -0.492 -21.112  0.00  0.00      PROB C
ATOM   3673 HG21 VAL P 225      11.098   0.110 -21.598  0.00  0.00      PROB H
ATOM   3674 HG22 VAL P 225      12.267   0.014 -20.526  0.00  0.00      PROB H
ATOM   3675 HG23 VAL P 225      12.213  -1.014 -21.735  0.00  0.00      PROB H
ATOM   3676  C   VAL P 225      10.945  -3.338 -18.605  0.00  0.00      PROB C
ATOM   3677  O   VAL P 225      10.996  -3.080 -17.398  0.00  0.00      PROB O
ATOM   3678  N   THR P 226      10.220  -4.352 -19.078  0.00  0.00      PROB N
ATOM   3679  HN  THR P 226      10.123  -4.589 -20.044  0.00  0.00      PROB  
ATOM   3680  CA  THR P 226       9.485  -5.226 -18.170  0.00  0.00      PROB C
ATOM   3681  HA  THR P 226       8.897  -4.687 -17.617  0.00  0.00      PROB H
ATOM   3682  CB  THR P 226       8.623  -6.200 -18.973  0.00  0.00      PROB C
ATOM   3683  HB  THR P 226       9.146  -6.564 -19.705  0.00  0.00      PROB H
ATOM   3684  OG1 THR P 226       7.485  -5.511 -19.502  0.00  0.00      PROB O
ATOM   3685  HG1 THR P 226       7.004  -6.043 -19.939  0.00  0.00      PROB H
ATOM   3686  CG2 THR P 226       8.160  -7.355 -18.102  0.00  0.00      PROB C
ATOM   3687 HG21 THR P 226       7.379  -7.773 -18.497  0.00  0.00      PROB H
ATOM   3688 HG22 THR P 226       8.863  -8.020 -18.024  0.00  0.00      PROB H
ATOM   3689 HG23 THR P 226       7.927  -7.033 -17.218  0.00  0.00      PROB H
ATOM   3690  C   THR P 226      10.433  -5.986 -17.253  0.00  0.00      PROB C
ATOM   3691  O   THR P 226      10.255  -6.005 -16.031  0.00  0.00      PROB O
ATOM   3692  N   VAL P 227      11.457  -6.616 -17.828  0.00  0.00      PROB N
ATOM   3693  HN  VAL P 227      11.688  -6.572 -18.796  0.00  0.00      PROB  
ATOM   3694  CA  VAL P 227      12.349  -7.453 -17.032  0.00  0.00      PROB C
ATOM   3695  HA  VAL P 227      11.818  -8.112 -16.558  0.00  0.00      PROB H
ATOM   3696  CB  VAL P 227      13.332  -8.210 -17.940  0.00  0.00      PROB C
ATOM   3697  HB  VAL P 227      13.792  -7.577 -18.514  0.00  0.00      PROB H
ATOM   3698  CG1 VAL P 227      14.361  -8.930 -17.102  0.00  0.00      PROB C
ATOM   3699 HG11 VAL P 227      14.688  -9.698 -17.595  0.00  0.00      PROB H
ATOM   3700 HG12 VAL P 227      15.092  -8.323 -16.906  0.00  0.00      PROB H
ATOM   3701 HG13 VAL P 227      13.943  -9.226 -16.277  0.00  0.00      PROB H
ATOM   3702  CG2 VAL P 227      12.588  -9.193 -18.815  0.00  0.00      PROB C
ATOM   3703 HG21 VAL P 227      13.215  -9.608 -19.428  0.00  0.00      PROB H
ATOM   3704 HG22 VAL P 227      12.178  -9.869 -18.252  0.00  0.00      PROB H
ATOM   3705 HG23 VAL P 227      11.904  -8.719 -19.313  0.00  0.00      PROB H
ATOM   3706  C   VAL P 227      13.082  -6.617 -15.993  0.00  0.00      PROB C
ATOM   3707  O   VAL P 227      13.279  -7.053 -14.852  0.00  0.00      PROB O
ATOM   3708  N   LEU P 228      13.503  -5.409 -16.363  0.00  0.00      PROB N
ATOM   3709  HN  LEU P 228      13.333  -4.980 -17.248  0.00  0.00      PROB  
ATOM   3710  CA  LEU P 228      14.284  -4.592 -15.441  0.00  0.00      PROB C
ATOM   3711  HA  LEU P 228      14.885  -5.165 -14.940  0.00  0.00      PROB H
ATOM   3712  CB  LEU P 228      15.134  -3.588 -16.225  0.00  0.00      PROB C
ATOM   3713  HB1 LEU P 228      15.698  -3.131 -15.537  0.00  0.00      PROB  
ATOM   3714  HB2 LEU P 228      14.536  -2.998 -16.708  0.00  0.00      PROB H
ATOM   3715  CG  LEU P 228      16.108  -4.181 -17.244  0.00  0.00      PROB C
ATOM   3716  HG  LEU P 228      15.613  -4.733 -17.869  0.00  0.00      PROB H
ATOM   3717  CD1 LEU P 228      16.779  -3.071 -18.031  0.00  0.00      PROB C
ATOM   3718 HD11 LEU P 228      17.372  -3.465 -18.689  0.00  0.00      PROB H
ATOM   3719 HD12 LEU P 228      16.096  -2.542 -18.472  0.00  0.00      PROB H
ATOM   3720 HD13 LEU P 228      17.286  -2.513 -17.420  0.00  0.00      PROB H
ATOM   3721  CD2 LEU P 228      17.144  -5.057 -16.570  0.00  0.00      PROB C
ATOM   3722 HD21 LEU P 228      17.791  -5.345 -17.232  0.00  0.00      PROB H
ATOM   3723 HD22 LEU P 228      17.586  -4.545 -15.876  0.00  0.00      PROB H
ATOM   3724 HD23 LEU P 228      16.701  -5.828 -16.182  0.00  0.00      PROB H
ATOM   3725  C   LEU P 228      13.389  -3.866 -14.445  0.00  0.00      PROB C
ATOM   3726  O   LEU P 228      13.508  -4.057 -13.230  0.00  0.00      PROB O
ATOM   3727  N   SER P 229      12.484  -3.023 -14.944  0.00  0.00      PROB N
ATOM   3728  HN  SER P 229      12.279  -2.915 -15.916  0.00  0.00      PROB  
ATOM   3729  CA  SER P 229      11.697  -2.165 -14.070  0.00  0.00      PROB C
ATOM   3730  HA  SER P 229      12.297  -1.705 -13.462  0.00  0.00      PROB H
ATOM   3731  CB  SER P 229      10.971  -1.110 -14.902  0.00  0.00      PROB C
ATOM   3732  HB1 SER P 229      10.474  -0.500 -14.284  0.00  0.00      PROB  
ATOM   3733  HB2 SER P 229      10.357  -1.553 -15.508  0.00  0.00      PROB H
ATOM   3734  OG  SER P 229      11.890  -0.339 -15.656  0.00  0.00      PROB O
ATOM   3735  HG1 SER P 229      11.380   0.146 -16.317  0.00  0.00      PROB  
ATOM   3736  C   SER P 229      10.690  -2.939 -13.230  0.00  0.00      PROB C
ATOM   3737  O   SER P 229      10.255  -2.431 -12.191  0.00  0.00      PROB O
ATOM   3738  N   THR P 230      10.311  -4.144 -13.645  0.00  0.00      PROB N
ATOM   3739  HN  THR P 230      10.689  -4.595 -14.452  0.00  0.00      PROB  
ATOM   3740  CA  THR P 230       9.296  -4.921 -12.946  0.00  0.00      PROB C
ATOM   3741  HA  THR P 230       8.869  -4.357 -12.283  0.00  0.00      PROB H
ATOM   3742  CB  THR P 230       8.210  -5.379 -13.930  0.00  0.00      PROB C
ATOM   3743  HB  THR P 230       8.558  -6.084 -14.496  0.00  0.00      PROB H
ATOM   3744  OG1 THR P 230       7.793  -4.271 -14.735  0.00  0.00      PROB O
ATOM   3745  HG1 THR P 230       7.227  -4.524 -15.302  0.00  0.00      PROB H
ATOM   3746  CG2 THR P 230       7.010  -5.932 -13.182  0.00  0.00      PROB C
ATOM   3747 HG21 THR P 230       6.300  -6.144 -13.808  0.00  0.00      PROB H
ATOM   3748 HG22 THR P 230       7.259  -6.738 -12.705  0.00  0.00      PROB H
ATOM   3749 HG23 THR P 230       6.685  -5.275 -12.547  0.00  0.00      PROB H
ATOM   3750  C   THR P 230       9.867  -6.130 -12.225  0.00  0.00      PROB C
ATOM   3751  O   THR P 230       9.640  -6.293 -11.025  0.00  0.00      PROB O
ATOM   3752  N   PHE P 231      10.608  -6.990 -12.923  0.00  0.00      PROB N
ATOM   3753  HN  PHE P 231      10.917  -6.867 -13.865  0.00  0.00      PROB  
ATOM   3754  CA  PHE P 231      11.035  -8.240 -12.305  0.00  0.00      PROB C
ATOM   3755  HA  PHE P 231      10.338  -8.550 -11.705  0.00  0.00      PROB H
ATOM   3756  CB  PHE P 231      11.251  -9.311 -13.373  0.00  0.00      PROB C
ATOM   3757  HB1 PHE P 231      11.538 -10.137 -12.887  0.00  0.00      PROB  
ATOM   3758  HB2 PHE P 231      11.920  -8.999 -14.001  0.00  0.00      PROB H
ATOM   3759  CG  PHE P 231      10.009  -9.663 -14.151  0.00  0.00      PROB C
ATOM   3760  CD1 PHE P 231       8.767  -9.181 -13.776  0.00  0.00      PROB C
ATOM   3761  HD1 PHE P 231       8.692  -8.625 -13.034  0.00  0.00      PROB H
ATOM   3762  CE1 PHE P 231       7.636  -9.505 -14.493  0.00  0.00      PROB C
ATOM   3763  HE1 PHE P 231       6.809  -9.172 -14.231  0.00  0.00      PROB H
ATOM   3764  CZ  PHE P 231       7.733 -10.323 -15.595  0.00  0.00      PROB C
ATOM   3765  HZ  PHE P 231       6.970 -10.545 -16.080  0.00  0.00      PROB H
ATOM   3766  CD2 PHE P 231      10.089 -10.486 -15.257  0.00  0.00      PROB C
ATOM   3767  HD2 PHE P 231      10.915 -10.819 -15.522  0.00  0.00      PROB H
ATOM   3768  CE2 PHE P 231       8.960 -10.814 -15.977  0.00  0.00      PROB C
ATOM   3769  HE2 PHE P 231       9.031 -11.368 -16.721  0.00  0.00      PROB H
ATOM   3770  C   PHE P 231      12.298  -8.060 -11.473  0.00  0.00      PROB C
ATOM   3771  O   PHE P 231      12.375  -8.574 -10.355  0.00  0.00      PROB O
ATOM   3772  N   VAL P 232      13.297  -7.343 -11.986  0.00  0.00      PROB N
ATOM   3773  HN  VAL P 232      13.312  -6.939 -12.897  0.00  0.00      PROB  
ATOM   3774  CA  VAL P 232      14.498  -7.093 -11.195  0.00  0.00      PROB C
ATOM   3775  HA  VAL P 232      14.812  -7.935 -10.826  0.00  0.00      PROB H
ATOM   3776  CB  VAL P 232      15.617  -6.519 -12.081  0.00  0.00      PROB C
ATOM   3777  HB  VAL P 232      15.281  -5.743 -12.555  0.00  0.00      PROB H
ATOM   3778  CG1 VAL P 232      16.795  -6.082 -11.229  0.00  0.00      PROB C
ATOM   3779 HG11 VAL P 232      17.574  -5.981 -11.799  0.00  0.00      PROB H
ATOM   3780 HG12 VAL P 232      16.584  -5.236 -10.806  0.00  0.00      PROB H
ATOM   3781 HG13 VAL P 232      16.966  -6.759 -10.556  0.00  0.00      PROB H
ATOM   3782  CG2 VAL P 232      16.056  -7.547 -13.107  0.00  0.00      PROB C
ATOM   3783 HG21 VAL P 232      16.745  -7.156 -13.667  0.00  0.00      PROB H
ATOM   3784 HG22 VAL P 232      16.406  -8.325 -12.645  0.00  0.00      PROB H
ATOM   3785 HG23 VAL P 232      15.292  -7.799 -13.649  0.00  0.00      PROB H
ATOM   3786  C   VAL P 232      14.180  -6.165 -10.029  0.00  0.00      PROB C
ATOM   3787  O   VAL P 232      14.585  -6.410  -8.886  0.00  0.00      PROB O
ATOM   3788  N   THR P 233      13.450  -5.083 -10.304  0.00  0.00      PROB N
ATOM   3789  HN  THR P 233      13.107  -4.833 -11.209  0.00  0.00      PROB  
ATOM   3790  CA  THR P 233      13.087  -4.147  -9.246  0.00  0.00      PROB C
ATOM   3791  HA  THR P 233      13.893  -3.811  -8.826  0.00  0.00      PROB H
ATOM   3792  CB  THR P 233      12.329  -2.960  -9.839  0.00  0.00      PROB C
ATOM   3793  HB  THR P 233      11.513  -3.276 -10.256  0.00  0.00      PROB H
ATOM   3794  OG1 THR P 233      13.144  -2.308 -10.820  0.00  0.00      PROB O
ATOM   3795  HG1 THR P 233      12.721  -1.672 -11.168  0.00  0.00      PROB H
ATOM   3796  CG2 THR P 233      11.958  -1.968  -8.751  0.00  0.00      PROB C
ATOM   3797 HG21 THR P 233      11.656  -1.138  -9.151  0.00  0.00      PROB H
ATOM   3798 HG22 THR P 233      11.246  -2.328  -8.200  0.00  0.00      PROB H
ATOM   3799 HG23 THR P 233      12.730  -1.786  -8.193  0.00  0.00      PROB H
ATOM   3800  C   THR P 233      12.247  -4.834  -8.179  0.00  0.00      PROB C
ATOM   3801  O   THR P 233      12.516  -4.702  -6.978  0.00  0.00      PROB O
ATOM   3802  N   SER P 234      11.226  -5.583  -8.599  0.00  0.00      PROB N
ATOM   3803  HN  SER P 234      10.966  -5.733  -9.552  0.00  0.00      PROB  
ATOM   3804  CA  SER P 234      10.378  -6.270  -7.632  0.00  0.00      PROB C
ATOM   3805  HA  SER P 234      10.061  -5.626  -6.979  0.00  0.00      PROB H
ATOM   3806  CB  SER P 234       9.160  -6.871  -8.327  0.00  0.00      PROB C
ATOM   3807  HB1 SER P 234       8.582  -7.309  -7.638  0.00  0.00      PROB  
ATOM   3808  HB2 SER P 234       9.457  -7.522  -8.981  0.00  0.00      PROB H
ATOM   3809  OG  SER P 234       8.401  -5.868  -8.978  0.00  0.00      PROB O
ATOM   3810  HG1 SER P 234       7.788  -6.317  -9.574  0.00  0.00      PROB  
ATOM   3811  C   SER P 234      11.150  -7.348  -6.889  0.00  0.00      PROB C
ATOM   3812  O   SER P 234      10.910  -7.578  -5.702  0.00  0.00      PROB O
ATOM   3813  N   GLY P 235      12.076  -8.027  -7.566  0.00  0.00      PROB N
ATOM   3814  HN  GLY P 235      12.273  -7.904  -8.537  0.00  0.00      PROB  
ATOM   3815  CA  GLY P 235      12.880  -9.025  -6.882  0.00  0.00      PROB C
ATOM   3816  HA1 GLY P 235      13.544  -9.458  -7.617  0.00  0.00      PROB  
ATOM   3817  HA2 GLY P 235      12.300  -9.693  -6.487  0.00  0.00      PROB H
ATOM   3818  C   GLY P 235      13.729  -8.417  -5.785  0.00  0.00      PROB C
ATOM   3819  O   GLY P 235      13.778  -8.928  -4.662  0.00  0.00      PROB O
ATOM   3820  N   ILE P 236      14.399  -7.304  -6.091  0.00  0.00      PROB N
ATOM   3821  HN  ILE P 236      14.414  -6.863  -6.985  0.00  0.00      PROB  
ATOM   3822  CA  ILE P 236      15.197  -6.624  -5.074  0.00  0.00      PROB C
ATOM   3823  HA  ILE P 236      15.838  -7.251  -4.706  0.00  0.00      PROB H
ATOM   3824  CB  ILE P 236      15.978  -5.453  -5.696  0.00  0.00      PROB C
ATOM   3825  HB  ILE P 236      15.345  -4.844  -6.108  0.00  0.00      PROB H
ATOM   3826  CG2 ILE P 236      16.737  -4.703  -4.616  0.00  0.00      PROB C
ATOM   3827 HG21 ILE P 236      17.412  -4.146  -5.035  0.00  0.00      PROB H
ATOM   3828 HG22 ILE P 236      16.116  -4.150  -4.118  0.00  0.00      PROB H
ATOM   3829 HG23 ILE P 236      17.160  -5.343  -4.023  0.00  0.00      PROB H
ATOM   3830  CG1 ILE P 236      16.944  -5.951  -6.774  0.00  0.00      PROB C
ATOM   3831 HG11 ILE P 236      17.644  -6.698  -6.336  0.00  0.00      PROB  
ATOM   3832 HG12 ILE P 236      16.492  -6.606  -7.327  0.00  0.00      PROB H
ATOM   3833  CD  ILE P 236      17.763  -4.836  -7.445  0.00  0.00      PROB  
ATOM   3834  HD1 ILE P 236      18.399  -5.259  -8.253  0.00  0.00      PROB  
ATOM   3835  HD2 ILE P 236      17.093  -4.072  -7.893  0.00  0.00      PROB  
ATOM   3836  HD3 ILE P 236      18.430  -4.335  -6.711  0.00  0.00      PROB  
ATOM   3837  C   ILE P 236      14.305  -6.147  -3.937  0.00  0.00      PROB C
ATOM   3838  O   ILE P 236      14.653  -6.273  -2.755  0.00  0.00      PROB O
ATOM   3839  N   TYR P 237      13.146  -5.581  -4.276  0.00  0.00      PROB N
ATOM   3840  HN  TYR P 237      12.821  -5.470  -5.215  0.00  0.00      PROB  
ATOM   3841  CA  TYR P 237      12.240  -5.066  -3.257  0.00  0.00      PROB C
ATOM   3842  HA  TYR P 237      12.705  -4.403  -2.724  0.00  0.00      PROB H
ATOM   3843  CB  TYR P 237      11.052  -4.388  -3.937  0.00  0.00      PROB C
ATOM   3844  HB1 TYR P 237      10.350  -5.094  -4.030  0.00  0.00      PROB  
ATOM   3845  HB2 TYR P 237      11.345  -4.027  -4.788  0.00  0.00      PROB H
ATOM   3846  CG  TYR P 237      10.440  -3.257  -3.150  0.00  0.00      PROB C
ATOM   3847  CD1 TYR P 237      11.159  -2.100  -2.887  0.00  0.00      PROB C
ATOM   3848  HD1 TYR P 237      12.037  -2.030  -3.188  0.00  0.00      PROB H
ATOM   3849  CE1 TYR P 237      10.601  -1.060  -2.174  0.00  0.00      PROB C
ATOM   3850  HE1 TYR P 237      11.097  -0.293  -2.001  0.00  0.00      PROB H
ATOM   3851  CZ  TYR P 237       9.303  -1.163  -1.725  0.00  0.00      PROB C
ATOM   3852  OH  TYR P 237       8.739  -0.130  -1.017  0.00  0.00      PROB O
ATOM   3853  HH  TYR P 237       7.943  -0.317  -0.822  0.00  0.00      PROB H
ATOM   3854  CD2 TYR P 237       9.134  -3.332  -2.693  0.00  0.00      PROB C
ATOM   3855  HD2 TYR P 237       8.634  -4.097  -2.865  0.00  0.00      PROB H
ATOM   3856  CE2 TYR P 237       8.566  -2.296  -1.982  0.00  0.00      PROB C
ATOM   3857  HE2 TYR P 237       7.690  -2.363  -1.677  0.00  0.00      PROB H
ATOM   3858  C   TYR P 237      11.776  -6.181  -2.329  0.00  0.00      PROB C
ATOM   3859  O   TYR P 237      11.783  -6.028  -1.103  0.00  0.00      PROB O
ATOM   3860  N   MET P 238      11.377  -7.319  -2.900  0.00  0.00      PROB N
ATOM   3861  HN  MET P 238      11.342  -7.479  -3.884  0.00  0.00      PROB  
ATOM   3862  CA  MET P 238      10.947  -8.451  -2.090  0.00  0.00      PROB C
ATOM   3863  HA  MET P 238      10.225  -8.162  -1.509  0.00  0.00      PROB H
ATOM   3864  CB  MET P 238      10.407  -9.565  -2.986  0.00  0.00      PROB C
ATOM   3865  HB1 MET P 238      10.494 -10.409  -2.457  0.00  0.00      PROB  
ATOM   3866  HB2 MET P 238      10.920  -9.575  -3.809  0.00  0.00      PROB H
ATOM   3867  CG  MET P 238       8.943  -9.429  -3.357  0.00  0.00      PROB C
ATOM   3868  HG1 MET P 238       8.425  -9.546  -2.510  0.00  0.00      PROB  
ATOM   3869  HG2 MET P 238       8.727 -10.099  -4.024  0.00  0.00      PROB H
ATOM   3870  SD  MET P 238       8.511  -7.818  -4.037  0.00  0.00      PROB S
ATOM   3871  CE  MET P 238       6.892  -8.173  -4.714  0.00  0.00      PROB C
ATOM   3872  HE1 MET P 238       6.561  -7.385  -5.172  0.00  0.00      PROB H
ATOM   3873  HE2 MET P 238       6.967  -8.912  -5.338  0.00  0.00      PROB H
ATOM   3874  HE3 MET P 238       6.293  -8.411  -3.990  0.00  0.00      PROB H
ATOM   3875  C   MET P 238      12.085  -8.981  -1.231  0.00  0.00      PROB C
ATOM   3876  O   MET P 238      11.878  -9.336  -0.066  0.00  0.00      PROB O
ATOM   3877  N   PHE P 239      13.292  -9.066  -1.793  0.00  0.00      PROB N
ATOM   3878  HN  PHE P 239      13.515  -8.813  -2.732  0.00  0.00      PROB  
ATOM   3879  CA  PHE P 239      14.420  -9.566  -1.018  0.00  0.00      PROB C
ATOM   3880  HA  PHE P 239      14.214 -10.456  -0.692  0.00  0.00      PROB H
ATOM   3881  CB  PHE P 239      15.660  -9.659  -1.907  0.00  0.00      PROB C
ATOM   3882  HB1 PHE P 239      15.868  -8.727  -2.205  0.00  0.00      PROB  
ATOM   3883  HB2 PHE P 239      15.468 -10.253  -2.649  0.00  0.00      PROB H
ATOM   3884  CG  PHE P 239      16.869 -10.187  -1.201  0.00  0.00      PROB C
ATOM   3885  CD1 PHE P 239      17.017 -11.543  -0.973  0.00  0.00      PROB C
ATOM   3886  HD1 PHE P 239      16.357 -12.132  -1.259  0.00  0.00      PROB H
ATOM   3887  CE1 PHE P 239      18.130 -12.033  -0.320  0.00  0.00      PROB C
ATOM   3888  HE1 PHE P 239      18.218 -12.947  -0.173  0.00  0.00      PROB H
ATOM   3889  CZ  PHE P 239      19.113 -11.166   0.110  0.00  0.00      PROB C
ATOM   3890  HZ  PHE P 239      19.865 -11.494   0.548  0.00  0.00      PROB H
ATOM   3891  CD2 PHE P 239      17.863  -9.328  -0.766  0.00  0.00      PROB C
ATOM   3892  HD2 PHE P 239      17.776  -8.414  -0.913  0.00  0.00      PROB H
ATOM   3893  CE2 PHE P 239      18.979  -9.811  -0.113  0.00  0.00      PROB C
ATOM   3894  HE2 PHE P 239      19.641  -9.224   0.175  0.00  0.00      PROB H
ATOM   3895  C   PHE P 239      14.683  -8.673   0.185  0.00  0.00      PROB C
ATOM   3896  O   PHE P 239      14.868  -9.157   1.309  0.00  0.00      PROB O
ATOM   3897  N   GLY P 240      14.679  -7.357  -0.028  0.00  0.00      PROB N
ATOM   3898  HN  GLY P 240      14.552  -6.928  -0.922  0.00  0.00      PROB  
ATOM   3899  CA  GLY P 240      14.870  -6.444   1.086  0.00  0.00      PROB C
ATOM   3900  HA1 GLY P 240      14.876  -5.443   0.676  0.00  0.00      PROB  
ATOM   3901  HA2 GLY P 240      15.706  -6.652   1.532  0.00  0.00      PROB H
ATOM   3902  C   GLY P 240      13.749  -6.528   2.105  0.00  0.00      PROB C
ATOM   3903  O   GLY P 240      13.989  -6.482   3.315  0.00  0.00      PROB O
ATOM   3904  N   ILE P 241      12.507  -6.649   1.631  0.00  0.00      PROB N
ATOM   3905  HN  ILE P 241      12.258  -6.692   0.666  0.00  0.00      PROB  
ATOM   3906  CA  ILE P 241      11.373  -6.730   2.546  0.00  0.00      PROB C
ATOM   3907  HA  ILE P 241      11.390  -5.961   3.135  0.00  0.00      PROB H
ATOM   3908  CB  ILE P 241      10.047  -6.697   1.764  0.00  0.00      PROB C
ATOM   3909  HB  ILE P 241      10.115  -7.307   1.013  0.00  0.00      PROB H
ATOM   3910  CG2 ILE P 241       8.901  -7.154   2.656  0.00  0.00      PROB C
ATOM   3911 HG21 ILE P 241       8.057  -6.911   2.247  0.00  0.00      PROB H
ATOM   3912 HG22 ILE P 241       8.943  -8.118   2.760  0.00  0.00      PROB H
ATOM   3913 HG23 ILE P 241       8.985  -6.723   3.520  0.00  0.00      PROB H
ATOM   3914  CG1 ILE P 241       9.787  -5.289   1.228  0.00  0.00      PROB C
ATOM   3915 HG11 ILE P 241      10.585  -5.082   0.663  0.00  0.00      PROB  
ATOM   3916 HG12 ILE P 241       9.620  -4.696   1.978  0.00  0.00      PROB H
ATOM   3917  CD  ILE P 241       8.480  -5.153   0.429  0.00  0.00      PROB  
ATOM   3918  HD1 ILE P 241       8.382  -4.123   0.021  0.00  0.00      PROB  
ATOM   3919  HD2 ILE P 241       8.463  -5.867  -0.421  0.00  0.00      PROB  
ATOM   3920  HD3 ILE P 241       7.597  -5.352   1.073  0.00  0.00      PROB  
ATOM   3921  C   ILE P 241      11.478  -7.977   3.409  0.00  0.00      PROB C
ATOM   3922  O   ILE P 241      11.222  -7.933   4.615  0.00  0.00      PROB O
ATOM   3923  N   PHE P 242      11.840  -9.110   2.809  0.00  0.00      PROB N
ATOM   3924  HN  PHE P 242      12.047  -9.216   1.838  0.00  0.00      PROB  
ATOM   3925  CA  PHE P 242      11.960 -10.335   3.589  0.00  0.00      PROB C
ATOM   3926  HA  PHE P 242      11.163 -10.436   4.132  0.00  0.00      PROB H
ATOM   3927  CB  PHE P 242      12.056 -11.547   2.665  0.00  0.00      PROB C
ATOM   3928  HB1 PHE P 242      12.346 -12.317   3.231  0.00  0.00      PROB  
ATOM   3929  HB2 PHE P 242      12.687 -11.351   1.955  0.00  0.00      PROB H
ATOM   3930  CG  PHE P 242      10.750 -11.917   2.029  0.00  0.00      PROB C
ATOM   3931  CD1 PHE P 242       9.688 -12.341   2.806  0.00  0.00      PROB C
ATOM   3932  HD1 PHE P 242       9.789 -12.396   3.728  0.00  0.00      PROB H
ATOM   3933  CE1 PHE P 242       8.484 -12.679   2.231  0.00  0.00      PROB C
ATOM   3934  HE1 PHE P 242       7.778 -12.964   2.766  0.00  0.00      PROB H
ATOM   3935  CZ  PHE P 242       8.326 -12.600   0.865  0.00  0.00      PROB C
ATOM   3936  HZ  PHE P 242       7.513 -12.830   0.476  0.00  0.00      PROB H
ATOM   3937  CD2 PHE P 242      10.580 -11.841   0.660  0.00  0.00      PROB C
ATOM   3938  HD2 PHE P 242      11.285 -11.556   0.125  0.00  0.00      PROB H
ATOM   3939  CE2 PHE P 242       9.375 -12.179   0.078  0.00  0.00      PROB C
ATOM   3940  HE2 PHE P 242       9.273 -12.124  -0.844  0.00  0.00      PROB H
ATOM   3941  C   PHE P 242      13.154 -10.282   4.530  0.00  0.00      PROB C
ATOM   3942  O   PHE P 242      13.091 -10.833   5.635  0.00  0.00      PROB O
ATOM   3943  N   THR P 243      14.239  -9.618   4.132  0.00  0.00      PROB N
ATOM   3944  HN  THR P 243      14.394  -9.240   3.220  0.00  0.00      PROB  
ATOM   3945  CA  THR P 243      15.334  -9.393   5.068  0.00  0.00      PROB C
ATOM   3946  HA  THR P 243      15.675 -10.248   5.372  0.00  0.00      PROB H
ATOM   3947  CB  THR P 243      16.473  -8.645   4.374  0.00  0.00      PROB C
ATOM   3948  HB  THR P 243      16.185  -7.745   4.156  0.00  0.00      PROB H
ATOM   3949  OG1 THR P 243      16.837  -9.333   3.172  0.00  0.00      PROB O
ATOM   3950  HG1 THR P 243      17.446  -8.913   2.774  0.00  0.00      PROB H
ATOM   3951  CG2 THR P 243      17.685  -8.555   5.283  0.00  0.00      PROB C
ATOM   3952 HG21 THR P 243      18.430  -8.155   4.806  0.00  0.00      PROB H
ATOM   3953 HG22 THR P 243      17.481  -8.010   6.059  0.00  0.00      PROB H
ATOM   3954 HG23 THR P 243      17.942  -9.442   5.580  0.00  0.00      PROB H
ATOM   3955  C   THR P 243      14.846  -8.614   6.284  0.00  0.00      PROB C
ATOM   3956  O   THR P 243      15.113  -8.991   7.432  0.00  0.00      PROB O
ATOM   3957  N   ALA P 244      14.108  -7.529   6.046  0.00  0.00      PROB N
ATOM   3958  HN  ALA P 244      13.868  -7.201   5.132  0.00  0.00      PROB  
ATOM   3959  CA  ALA P 244      13.590  -6.732   7.152  0.00  0.00      PROB C
ATOM   3960  HA  ALA P 244      14.329  -6.454   7.714  0.00  0.00      PROB H
ATOM   3961  CB  ALA P 244      12.906  -5.476   6.615  0.00  0.00      PROB C
ATOM   3962  HB1 ALA P 244      12.581  -4.951   7.363  0.00  0.00      PROB H
ATOM   3963  HB2 ALA P 244      13.550  -4.960   6.103  0.00  0.00      PROB H
ATOM   3964  HB3 ALA P 244      12.165  -5.738   6.046  0.00  0.00      PROB H
ATOM   3965  C   ALA P 244      12.625  -7.542   8.009  0.00  0.00      PROB C
ATOM   3966  O   ALA P 244      12.618  -7.416   9.238  0.00  0.00      PROB O
ATOM   3967  N   LEU P 245      11.795  -8.370   7.375  0.00  0.00      PROB N
ATOM   3968  HN  LEU P 245      11.756  -8.493   6.385  0.00  0.00      PROB  
ATOM   3969  CA  LEU P 245      10.844  -9.189   8.118  0.00  0.00      PROB C
ATOM   3970  HA  LEU P 245      10.297  -8.614   8.676  0.00  0.00      PROB H
ATOM   3971  CB  LEU P 245       9.921  -9.926   7.148  0.00  0.00      PROB C
ATOM   3972  HB1 LEU P 245       9.771 -10.815   7.579  0.00  0.00      PROB  
ATOM   3973  HB2 LEU P 245      10.355  -9.961   6.282  0.00  0.00      PROB H
ATOM   3974  CG  LEU P 245       8.527  -9.337   6.928  0.00  0.00      PROB C
ATOM   3975  HG  LEU P 245       8.054  -9.325   7.773  0.00  0.00      PROB H
ATOM   3976  CD1 LEU P 245       8.591  -7.916   6.413  0.00  0.00      PROB C
ATOM   3977 HD11 LEU P 245       7.690  -7.563   6.379  0.00  0.00      PROB H
ATOM   3978 HD12 LEU P 245       9.134  -7.383   7.015  0.00  0.00      PROB H
ATOM   3979 HD13 LEU P 245       8.981  -7.919   5.525  0.00  0.00      PROB H
ATOM   3980  CD2 LEU P 245       7.751 -10.212   5.969  0.00  0.00      PROB C
ATOM   3981 HD21 LEU P 245       6.847  -9.872   5.892  0.00  0.00      PROB H
ATOM   3982 HD22 LEU P 245       8.188 -10.194   5.102  0.00  0.00      PROB H
ATOM   3983 HD23 LEU P 245       7.738 -11.118   6.315  0.00  0.00      PROB H
ATOM   3984  C   LEU P 245      11.563 -10.182   9.022  0.00  0.00      PROB C
ATOM   3985  O   LEU P 245      11.201 -10.350  10.191  0.00  0.00      PROB O
ATOM   3986  N   PHE P 246      12.586 -10.856   8.494  0.00  0.00      PROB N
ATOM   3987  HN  PHE P 246      12.915 -10.771   7.554  0.00  0.00      PROB  
ATOM   3988  CA  PHE P 246      13.325 -11.813   9.308  0.00  0.00      PROB C
ATOM   3989  HA  PHE P 246      12.694 -12.408   9.743  0.00  0.00      PROB H
ATOM   3990  CB  PHE P 246      14.240 -12.662   8.428  0.00  0.00      PROB C
ATOM   3991  HB1 PHE P 246      14.981 -12.987   9.018  0.00  0.00      PROB  
ATOM   3992  HB2 PHE P 246      14.563 -12.117   7.694  0.00  0.00      PROB H
ATOM   3993  CG  PHE P 246      13.567 -13.868   7.845  0.00  0.00      PROB C
ATOM   3994  CD1 PHE P 246      13.462 -15.034   8.578  0.00  0.00      PROB C
ATOM   3995  HD1 PHE P 246      13.814 -15.068   9.438  0.00  0.00      PROB H
ATOM   3996  CE1 PHE P 246      12.845 -16.147   8.049  0.00  0.00      PROB C
ATOM   3997  HE1 PHE P 246      12.782 -16.925   8.554  0.00  0.00      PROB H
ATOM   3998  CZ  PHE P 246      12.324 -16.103   6.776  0.00  0.00      PROB C
ATOM   3999  HZ  PHE P 246      11.907 -16.854   6.417  0.00  0.00      PROB H
ATOM   4000  CD2 PHE P 246      13.040 -13.837   6.568  0.00  0.00      PROB C
ATOM   4001  HD2 PHE P 246      13.104 -13.059   6.065  0.00  0.00      PROB H
ATOM   4002  CE2 PHE P 246      12.422 -14.946   6.034  0.00  0.00      PROB C
ATOM   4003  HE2 PHE P 246      12.070 -14.914   5.173  0.00  0.00      PROB H
ATOM   4004  C   PHE P 246      14.135 -11.119  10.391  0.00  0.00      PROB C
ATOM   4005  O   PHE P 246      14.420 -11.724  11.430  0.00  0.00      PROB O
ATOM   4006  N   LEU P 247      14.523  -9.862  10.170  0.00  0.00      PROB N
ATOM   4007  HN  LEU P 247      14.396  -9.346   9.326  0.00  0.00      PROB  
ATOM   4008  CA  LEU P 247      15.203  -9.124  11.227  0.00  0.00      PROB C
ATOM   4009  HA  LEU P 247      15.859  -9.703  11.643  0.00  0.00      PROB H
ATOM   4010  CB  LEU P 247      15.935  -7.919  10.641  0.00  0.00      PROB C
ATOM   4011  HB1 LEU P 247      16.284  -7.411  11.429  0.00  0.00      PROB  
ATOM   4012  HB2 LEU P 247      15.311  -7.414  10.096  0.00  0.00      PROB H
ATOM   4013  CG  LEU P 247      17.147  -8.245   9.768  0.00  0.00      PROB C
ATOM   4014  HG  LEU P 247      16.874  -8.840   9.053  0.00  0.00      PROB H
ATOM   4015  CD1 LEU P 247      17.699  -6.980   9.141  0.00  0.00      PROB C
ATOM   4016 HD11 LEU P 247      18.459  -7.210   8.583  0.00  0.00      PROB H
ATOM   4017 HD12 LEU P 247      17.005  -6.568   8.605  0.00  0.00      PROB H
ATOM   4018 HD13 LEU P 247      17.977  -6.376   9.846  0.00  0.00      PROB H
ATOM   4019  CD2 LEU P 247      18.217  -8.950  10.578  0.00  0.00      PROB C
ATOM   4020 HD21 LEU P 247      19.039  -8.973  10.063  0.00  0.00      PROB H
ATOM   4021 HD22 LEU P 247      18.358  -8.461  11.405  0.00  0.00      PROB H
ATOM   4022 HD23 LEU P 247      17.923  -9.853  10.773  0.00  0.00      PROB H
ATOM   4023  C   LEU P 247      14.230  -8.678  12.311  0.00  0.00      PROB C
ATOM   4024  O   LEU P 247      14.608  -8.599  13.485  0.00  0.00      PROB O
ATOM   4025  N   LEU P 248      12.982  -8.382  11.943  0.00  0.00      PROB N
ATOM   4026  HN  LEU P 248      12.644  -8.403  11.005  0.00  0.00      PROB  
ATOM   4027  CA  LEU P 248      11.983  -7.992  12.932  0.00  0.00      PROB C
ATOM   4028  HA  LEU P 248      12.377  -7.349  13.544  0.00  0.00      PROB H
ATOM   4029  CB  LEU P 248      10.796  -7.326  12.238  0.00  0.00      PROB C
ATOM   4030  HB1 LEU P 248      10.121  -7.181  12.962  0.00  0.00      PROB  
ATOM   4031  HB2 LEU P 248      10.493  -7.908  11.524  0.00  0.00      PROB H
ATOM   4032  CG  LEU P 248      11.062  -5.955  11.626  0.00  0.00      PROB C
ATOM   4033  HG  LEU P 248      11.863  -5.999  11.080  0.00  0.00      PROB H
ATOM   4034  CD1 LEU P 248       9.909  -5.553  10.741  0.00  0.00      PROB C
ATOM   4035 HD11 LEU P 248      10.055  -4.643  10.442  0.00  0.00      PROB H
ATOM   4036 HD12 LEU P 248       9.871  -6.152   9.979  0.00  0.00      PROB H
ATOM   4037 HD13 LEU P 248       9.085  -5.608  11.249  0.00  0.00      PROB H
ATOM   4038  CD2 LEU P 248      11.284  -4.919  12.710  0.00  0.00      PROB C
ATOM   4039 HD21 LEU P 248      11.383  -4.047  12.298  0.00  0.00      PROB H
ATOM   4040 HD22 LEU P 248      10.518  -4.918  13.306  0.00  0.00      PROB H
ATOM   4041 HD23 LEU P 248      12.088  -5.145  13.204  0.00  0.00      PROB H
ATOM   4042  C   LEU P 248      11.513  -9.190  13.748  0.00  0.00      PROB C
ATOM   4043  O   LEU P 248      11.741  -9.259  14.959  0.00  0.00      PROB O
ATOM   4044  N   ASP P 249      10.860 -10.148  13.096  0.00  0.00      PROB N
ATOM   4045  HN  ASP P 249      10.655 -10.145  12.121  0.00  0.00      PROB  
ATOM   4046  CA  ASP P 249      10.364 -11.339  13.778  0.00  0.00      PROB C
ATOM   4047  HA  ASP P 249      10.940 -11.548  14.529  0.00  0.00      PROB H
ATOM   4048  CB  ASP P 249       8.942 -11.128  14.301  0.00  0.00      PROB C
ATOM   4049  HB1 ASP P 249       8.347 -11.004  13.506  0.00  0.00      PROB  
ATOM   4050  HB2 ASP P 249       8.933 -10.352  14.882  0.00  0.00      PROB H
ATOM   4051  CG  ASP P 249       8.434 -12.314  15.094  0.00  0.00      PROB C
ATOM   4052  OD1 ASP P 249       9.213 -13.264  15.314  0.00  0.00      PROB O
ATOM   4053  OD2 ASP P 249       7.252 -12.300  15.496  0.00  0.00      PROB O
ATOM   4054  C   ASP P 249      10.406 -12.504  12.804  0.00  0.00      PROB C
ATOM   4055  O   ASP P 249       9.785 -12.445  11.739  0.00  0.00      PROB O
ATOM   4056  N   VAL P 250      11.131 -13.558  13.174  0.00  0.00      PROB N
ATOM   4057  HN  VAL P 250      11.594 -13.651  14.052  0.00  0.00      PROB  
ATOM   4058  CA  VAL P 250      11.303 -14.696  12.280  0.00  0.00      PROB C
ATOM   4059  HA  VAL P 250      11.562 -14.369  11.404  0.00  0.00      PROB H
ATOM   4060  CB  VAL P 250      12.434 -15.602  12.795  0.00  0.00      PROB C
ATOM   4061  HB  VAL P 250      12.190 -15.950  13.668  0.00  0.00      PROB H
ATOM   4062  CG1 VAL P 250      12.634 -16.779  11.860  0.00  0.00      PROB C
ATOM   4063 HG11 VAL P 250      13.434 -17.258  12.126  0.00  0.00      PROB H
ATOM   4064 HG12 VAL P 250      11.864 -17.367  11.920  0.00  0.00      PROB H
ATOM   4065 HG13 VAL P 250      12.731 -16.449  10.955  0.00  0.00      PROB H
ATOM   4066  CG2 VAL P 250      13.718 -14.808  12.947  0.00  0.00      PROB C
ATOM   4067 HG21 VAL P 250      14.437 -15.413  13.188  0.00  0.00      PROB H
ATOM   4068 HG22 VAL P 250      13.920 -14.372  12.105  0.00  0.00      PROB H
ATOM   4069 HG23 VAL P 250      13.600 -14.143  13.644  0.00  0.00      PROB H
ATOM   4070  C   VAL P 250       9.998 -15.467  12.124  0.00  0.00      PROB C
ATOM   4071  O   VAL P 250       9.679 -15.962  11.036  0.00  0.00      PROB O
ATOM   4072  N   LYS P 251       9.231 -15.596  13.208  0.00  0.00      PROB N
ATOM   4073  HN  LYS P 251       9.401 -15.139  14.079  0.00  0.00      PROB  
ATOM   4074  CA  LYS P 251       8.048 -16.450  13.179  0.00  0.00      PROB C
ATOM   4075  HA  LYS P 251       8.317 -17.354  12.949  0.00  0.00      PROB H
ATOM   4076  CB  LYS P 251       7.403 -16.486  14.564  0.00  0.00      PROB C
ATOM   4077  HB1 LYS P 251       6.826 -15.671  14.622  0.00  0.00      PROB  
ATOM   4078  HB2 LYS P 251       8.107 -16.505  15.232  0.00  0.00      PROB H
ATOM   4079  CG  LYS P 251       6.505 -17.690  14.812  0.00  0.00      PROB C
ATOM   4080  HG1 LYS P 251       6.374 -17.767  15.801  0.00  0.00      PROB  
ATOM   4081  HG2 LYS P 251       6.926 -18.482  14.445  0.00  0.00      PROB H
ATOM   4082  CD  LYS P 251       5.140 -17.535  14.158  0.00  0.00      PROB C
ATOM   4083  HD1 LYS P 251       5.271 -17.547  13.166  0.00  0.00      PROB  
ATOM   4084  HD2 LYS P 251       4.739 -16.699  14.443  0.00  0.00      PROB H
ATOM   4085  CE  LYS P 251       4.208 -18.672  14.544  0.00  0.00      PROB C
ATOM   4086  HE1 LYS P 251       4.635 -19.524  14.238  0.00  0.00      PROB  
ATOM   4087  HE2 LYS P 251       3.346 -18.532  14.124  0.00  0.00      PROB H
ATOM   4088  NZ  LYS P 251       3.997 -18.759  16.016  0.00  0.00      PROB N
ATOM   4089  HZ1 LYS P 251       3.379 -19.374  16.196  0.00  0.00      PROB H
ATOM   4090  HZ2 LYS P 251       4.757 -18.985  16.419  0.00  0.00      PROB H
ATOM   4091  HZ3 LYS P 251       3.724 -17.973  16.331  0.00  0.00      PROB H
ATOM   4092  C   LYS P 251       7.054 -15.974  12.126  0.00  0.00      PROB C
ATOM   4093  O   LYS P 251       6.611 -16.755  11.276  0.00  0.00      PROB O
ATOM   4094  N   LEU P 252       6.689 -14.691  12.165  0.00  0.00      PROB N
ATOM   4095  HN  LEU P 252       6.968 -14.031  12.861  0.00  0.00      PROB  
ATOM   4096  CA  LEU P 252       5.813 -14.142  11.138  0.00  0.00      PROB C
ATOM   4097  HA  LEU P 252       5.079 -14.758  10.988  0.00  0.00      PROB H
ATOM   4098  CB  LEU P 252       5.223 -12.813  11.606  0.00  0.00      PROB C
ATOM   4099  HB1 LEU P 252       4.805 -12.416  10.788  0.00  0.00      PROB  
ATOM   4100  HB2 LEU P 252       5.936 -12.277  11.986  0.00  0.00      PROB H
ATOM   4101  CG  LEU P 252       4.109 -12.896  12.648  0.00  0.00      PROB C
ATOM   4102  HG  LEU P 252       4.396 -13.471  13.375  0.00  0.00      PROB H
ATOM   4103  CD1 LEU P 252       3.817 -11.520  13.220  0.00  0.00      PROB C
ATOM   4104 HD11 LEU P 252       3.003 -11.562  13.747  0.00  0.00      PROB H
ATOM   4105 HD12 LEU P 252       4.561 -11.246  13.779  0.00  0.00      PROB H
ATOM   4106 HD13 LEU P 252       3.703 -10.893  12.488  0.00  0.00      PROB H
ATOM   4107  CD2 LEU P 252       2.854 -13.497  12.034  0.00  0.00      PROB C
ATOM   4108 HD21 LEU P 252       2.129 -13.435  12.675  0.00  0.00      PROB H
ATOM   4109 HD22 LEU P 252       2.629 -13.002  11.231  0.00  0.00      PROB H
ATOM   4110 HD23 LEU P 252       3.022 -14.425  11.813  0.00  0.00      PROB H
ATOM   4111  C   LEU P 252       6.536 -13.949   9.813  0.00  0.00      PROB C
ATOM   4112  O   LEU P 252       5.884 -13.914   8.763  0.00  0.00      PROB O
ATOM   4113  N   ALA P 253       7.864 -13.823   9.839  0.00  0.00      PROB N
ATOM   4114  HN  ALA P 253       8.413 -13.798  10.674  0.00  0.00      PROB  
ATOM   4115  CA  ALA P 253       8.614 -13.710   8.594  0.00  0.00      PROB C
ATOM   4116  HA  ALA P 253       8.270 -12.961   8.084  0.00  0.00      PROB H
ATOM   4117  CB  ALA P 253      10.089 -13.447   8.889  0.00  0.00      PROB C
ATOM   4118  HB1 ALA P 253      10.575 -13.412   8.050  0.00  0.00      PROB H
ATOM   4119  HB2 ALA P 253      10.171 -12.600   9.354  0.00  0.00      PROB H
ATOM   4120  HB3 ALA P 253      10.433 -14.166   9.441  0.00  0.00      PROB H
ATOM   4121  C   ALA P 253       8.456 -14.965   7.749  0.00  0.00      PROB C
ATOM   4122  O   ALA P 253       8.303 -14.880   6.528  0.00  0.00      PROB O
ATOM   4123  N   PHE P 254       8.492 -16.141   8.379  0.00  0.00      PROB N
ATOM   4124  HN  PHE P 254       8.655 -16.270   9.355  0.00  0.00      PROB  
ATOM   4125  CA  PHE P 254       8.285 -17.379   7.632  0.00  0.00      PROB C
ATOM   4126  HA  PHE P 254       8.904 -17.401   6.887  0.00  0.00      PROB H
ATOM   4127  CB  PHE P 254       8.554 -18.586   8.531  0.00  0.00      PROB C
ATOM   4128  HB1 PHE P 254       8.094 -19.364   8.102  0.00  0.00      PROB  
ATOM   4129  HB2 PHE P 254       8.215 -18.396   9.419  0.00  0.00      PROB H
ATOM   4130  CG  PHE P 254      10.010 -18.938   8.660  0.00  0.00      PROB C
ATOM   4131  CD1 PHE P 254      10.811 -19.068   7.538  0.00  0.00      PROB C
ATOM   4132  HD1 PHE P 254      10.442 -18.937   6.695  0.00  0.00      PROB H
ATOM   4133  CE1 PHE P 254      12.147 -19.391   7.655  0.00  0.00      PROB C
ATOM   4134  HE1 PHE P 254      12.673 -19.475   6.893  0.00  0.00      PROB H
ATOM   4135  CZ  PHE P 254      12.701 -19.588   8.902  0.00  0.00      PROB C
ATOM   4136  HZ  PHE P 254      13.601 -19.805   8.983  0.00  0.00      PROB H
ATOM   4137  CD2 PHE P 254      10.578 -19.138   9.906  0.00  0.00      PROB C
ATOM   4138  HD2 PHE P 254      10.053 -19.054  10.669  0.00  0.00      PROB H
ATOM   4139  CE2 PHE P 254      11.915 -19.461  10.029  0.00  0.00      PROB C
ATOM   4140  HE2 PHE P 254      12.286 -19.594  10.871  0.00  0.00      PROB H
ATOM   4141  C   PHE P 254       6.876 -17.447   7.055  0.00  0.00      PROB C
ATOM   4142  O   PHE P 254       6.683 -17.880   5.912  0.00  0.00      PROB O
ATOM   4143  N   VAL P 255       5.875 -17.026   7.829  0.00  0.00      PROB N
ATOM   4144  HN  VAL P 255       5.970 -16.691   8.763  0.00  0.00      PROB  
ATOM   4145  CA  VAL P 255       4.504 -17.032   7.327  0.00  0.00      PROB C
ATOM   4146  HA  VAL P 255       4.272 -17.933   7.057  0.00  0.00      PROB H
ATOM   4147  CB  VAL P 255       3.525 -16.606   8.437  0.00  0.00      PROB C
ATOM   4148  HB  VAL P 255       3.800 -15.747   8.794  0.00  0.00      PROB H
ATOM   4149  CG1 VAL P 255       2.121 -16.461   7.881  0.00  0.00      PROB C
ATOM   4150 HG11 VAL P 255       1.491 -16.458   8.619  0.00  0.00      PROB H
ATOM   4151 HG12 VAL P 255       2.059 -15.627   7.390  0.00  0.00      PROB H
ATOM   4152 HG13 VAL P 255       1.936 -17.210   7.294  0.00  0.00      PROB H
ATOM   4153  CG2 VAL P 255       3.544 -17.617   9.573  0.00  0.00      PROB C
ATOM   4154 HG21 VAL P 255       2.915 -17.336  10.255  0.00  0.00      PROB H
ATOM   4155 HG22 VAL P 255       3.289 -18.485   9.225  0.00  0.00      PROB H
ATOM   4156 HG23 VAL P 255       4.438 -17.657   9.945  0.00  0.00      PROB H
ATOM   4157  C   VAL P 255       4.390 -16.132   6.104  0.00  0.00      PROB C
ATOM   4158  O   VAL P 255       3.788 -16.504   5.090  0.00  0.00      PROB O
ATOM   4159  N   ALA P 256       4.967 -14.931   6.179  0.00  0.00      PROB N
ATOM   4160  HN  ALA P 256       5.432 -14.578   6.990  0.00  0.00      PROB  
ATOM   4161  CA  ALA P 256       4.947 -14.035   5.027  0.00  0.00      PROB C
ATOM   4162  HA  ALA P 256       4.026 -13.886   4.758  0.00  0.00      PROB H
ATOM   4163  CB  ALA P 256       5.553 -12.685   5.401  0.00  0.00      PROB C
ATOM   4164  HB1 ALA P 256       5.532 -12.103   4.625  0.00  0.00      PROB H
ATOM   4165  HB2 ALA P 256       5.039 -12.294   6.124  0.00  0.00      PROB H
ATOM   4166  HB3 ALA P 256       6.470 -12.824   5.684  0.00  0.00      PROB H
ATOM   4167  C   ALA P 256       5.692 -14.643   3.846  0.00  0.00      PROB C
ATOM   4168  O   ALA P 256       5.243 -14.543   2.700  0.00  0.00      PROB O
ATOM   4169  N   LEU P 257       6.838 -15.272   4.109  0.00  0.00      PROB N
ATOM   4170  HN  LEU P 257       7.253 -15.340   5.014  0.00  0.00      PROB  
ATOM   4171  CA  LEU P 257       7.594 -15.933   3.052  0.00  0.00      PROB C
ATOM   4172  HA  LEU P 257       7.841 -15.283   2.378  0.00  0.00      PROB H
ATOM   4173  CB  LEU P 257       8.875 -16.525   3.635  0.00  0.00      PROB C
ATOM   4174  HB1 LEU P 257       8.565 -17.254   4.246  0.00  0.00      PROB  
ATOM   4175  HB2 LEU P 257       9.365 -15.813   4.077  0.00  0.00      PROB H
ATOM   4176  CG  LEU P 257       9.829 -17.189   2.648  0.00  0.00      PROB C
ATOM   4177  HG  LEU P 257       9.321 -17.728   2.022  0.00  0.00      PROB H
ATOM   4178  CD1 LEU P 257      10.578 -16.133   1.858  0.00  0.00      PROB C
ATOM   4179 HD11 LEU P 257      11.195 -16.571   1.252  0.00  0.00      PROB H
ATOM   4180 HD12 LEU P 257       9.939 -15.603   1.355  0.00  0.00      PROB H
ATOM   4181 HD13 LEU P 257      11.065 -15.566   2.476  0.00  0.00      PROB H
ATOM   4182  CD2 LEU P 257      10.787 -18.104   3.385  0.00  0.00      PROB C
ATOM   4183 HD21 LEU P 257      11.391 -18.510   2.745  0.00  0.00      PROB H
ATOM   4184 HD22 LEU P 257      11.288 -17.582   4.031  0.00  0.00      PROB H
ATOM   4185 HD23 LEU P 257      10.276 -18.792   3.840  0.00  0.00      PROB H
ATOM   4186  C   LEU P 257       6.773 -17.019   2.379  0.00  0.00      PROB C
ATOM   4187  O   LEU P 257       6.962 -17.297   1.190  0.00  0.00      PROB O
ATOM   4188  N   ALA P 258       5.860 -17.640   3.121  0.00  0.00      PROB N
ATOM   4189  HN  ALA P 258       5.693 -17.425   4.083  0.00  0.00      PROB  
ATOM   4190  CA  ALA P 258       5.026 -18.697   2.562  0.00  0.00      PROB C
ATOM   4191  HA  ALA P 258       5.598 -19.339   2.113  0.00  0.00      PROB H
ATOM   4192  CB  ALA P 258       4.296 -19.434   3.687  0.00  0.00      PROB C
ATOM   4193  HB1 ALA P 258       3.761 -20.146   3.303  0.00  0.00      PROB H
ATOM   4194  HB2 ALA P 258       4.951 -19.806   4.298  0.00  0.00      PROB H
ATOM   4195  HB3 ALA P 258       3.724 -18.808   4.157  0.00  0.00      PROB H
ATOM   4196  C   ALA P 258       4.012 -18.189   1.543  0.00  0.00      PROB C
ATOM   4197  O   ALA P 258       3.162 -18.974   1.113  0.00  0.00      PROB O
ATOM   4198  N   ILE P 259       4.063 -16.913   1.152  0.00  0.00      PROB N
ATOM   4199  HN  ILE P 259       4.699 -16.230   1.507  0.00  0.00      PROB  
ATOM   4200  CA  ILE P 259       3.153 -16.407   0.130  0.00  0.00      PROB C
ATOM   4201  HA  ILE P 259       2.365 -16.972   0.107  0.00  0.00      PROB H
ATOM   4202  CB  ILE P 259       2.683 -14.978   0.457  0.00  0.00      PROB C
ATOM   4203  HB  ILE P 259       1.958 -14.752  -0.147  0.00  0.00      PROB H
ATOM   4204  CG2 ILE P 259       2.157 -14.903   1.882  0.00  0.00      PROB C
ATOM   4205 HG21 ILE P 259       1.839 -14.003   2.050  0.00  0.00      PROB H
ATOM   4206 HG22 ILE P 259       1.429 -15.537   1.984  0.00  0.00      PROB H
ATOM   4207 HG23 ILE P 259       2.874 -15.119   2.498  0.00  0.00      PROB H
ATOM   4208  CG1 ILE P 259       3.815 -13.969   0.249  0.00  0.00      PROB C
ATOM   4209 HG11 ILE P 259       4.687 -14.246   0.883  0.00  0.00      PROB  
ATOM   4210 HG12 ILE P 259       3.763 -13.296   0.946  0.00  0.00      PROB H
ATOM   4211  CD  ILE P 259       3.823 -13.821  -0.739  0.00  0.00      PROB  
ATOM   4212  HD1 ILE P 259       4.271 -11.831   0.330  0.00  0.00      PROB  
ATOM   4213  HD2 ILE P 259       2.553 -12.205  -0.061  0.00  0.00      PROB  
ATOM   4214  HD3 ILE P 259       3.159 -12.389   1.627  0.00  0.00      PROB  
ATOM   4215  C   ILE P 259       3.767 -16.423  -1.265  0.00  0.00      PROB C
ATOM   4216  O   ILE P 259       3.027 -16.327  -2.254  0.00  0.00      PROB O
ATOM   4217  N   VAL P 260       5.095 -16.530  -1.376  0.00  0.00      PROB N
ATOM   4218  HN  VAL P 260       5.736 -16.575  -0.615  0.00  0.00      PROB  
ATOM   4219  CA  VAL P 260       5.721 -16.591  -2.699  0.00  0.00      PROB C
ATOM   4220  HA  VAL P 260       5.516 -15.767  -3.168  0.00  0.00      PROB H
ATOM   4221  CB  VAL P 260       7.247 -16.663  -2.562  0.00  0.00      PROB C
ATOM   4222  HB  VAL P 260       7.486 -17.429  -2.019  0.00  0.00      PROB H
ATOM   4223  CG1 VAL P 260       7.890 -16.829  -3.928  0.00  0.00      PROB C
ATOM   4224 HG11 VAL P 260       8.840 -16.658  -3.851  0.00  0.00      PROB H
ATOM   4225 HG12 VAL P 260       7.741 -17.735  -4.240  0.00  0.00      PROB H
ATOM   4226 HG13 VAL P 260       7.489 -16.195  -4.544  0.00  0.00      PROB H
ATOM   4227  CG2 VAL P 260       7.779 -15.414  -1.876  0.00  0.00      PROB C
ATOM   4228 HG21 VAL P 260       8.748 -15.465  -1.840  0.00  0.00      PROB H
ATOM   4229 HG22 VAL P 260       7.508 -14.635  -2.385  0.00  0.00      PROB H
ATOM   4230 HG23 VAL P 260       7.418 -15.366  -0.977  0.00  0.00      PROB H
ATOM   4231  C   VAL P 260       5.139 -17.730  -3.519  0.00  0.00      PROB C
ATOM   4232  O   VAL P 260       4.885 -17.534  -4.718  0.00  0.00      PROB O
ATOM   4233  N   PRO P 261       4.919 -18.930  -2.977  0.00  0.00      PROB N
ATOM   4234  CD  PRO P 261       5.404 -19.462  -1.693  0.00  0.00      PROB C
ATOM   4235  HD1 PRO P 261       6.342 -19.189  -1.482  0.00  0.00      PROB  
ATOM   4236  HD2 PRO P 261       4.854 -19.138  -0.962  0.00  0.00      PROB H
ATOM   4237  CA  PRO P 261       4.176 -19.939  -3.744  0.00  0.00      PROB C
ATOM   4238  HA  PRO P 261       4.677 -20.197  -4.535  0.00  0.00      PROB H
ATOM   4239  CB  PRO P 261       4.100 -21.129  -2.780  0.00  0.00      PROB C
ATOM   4240  HB1 PRO P 261       4.219 -22.101  -3.309  0.00  0.00      PROB  
ATOM   4241  HB2 PRO P 261       3.258 -21.109  -2.299  0.00  0.00      PROB H
ATOM   4242  CG  PRO P 261       5.241 -20.941  -1.852  0.00  0.00      PROB C
ATOM   4243  HG1 PRO P 261       6.142 -21.433  -2.268  0.00  0.00      PROB  
ATOM   4244  HG2 PRO P 261       5.036 -21.355  -0.999  0.00  0.00      PROB H
ATOM   4245  C   PRO P 261       2.799 -19.464  -4.158  0.00  0.00      PROB C
ATOM   4246  O   PRO P 261       2.324 -19.826  -5.241  0.00  0.00      PROB O
ATOM   4247  N   ILE P 262       2.139 -18.657  -3.326  0.00  0.00      PROB N
ATOM   4248  HN  ILE P 262       2.451 -18.383  -2.418  0.00  0.00      PROB  
ATOM   4249  CA  ILE P 262       0.848 -18.096  -3.710  0.00  0.00      PROB C
ATOM   4250  HA  ILE P 262       0.242 -18.820  -3.929  0.00  0.00      PROB H
ATOM   4251  CB  ILE P 262       0.240 -17.294  -2.546  0.00  0.00      PROB C
ATOM   4252  HB  ILE P 262       1.007 -16.513  -2.313  0.00  0.00      PROB  
ATOM   4253  CG2 ILE P 262      -1.052 -16.531  -2.919  0.00  0.00      PROB  
ATOM   4254 HG21 ILE P 262      -1.356 -15.852  -2.095  0.00  0.00      PROB  
ATOM   4255 HG22 ILE P 262      -0.897 -15.910  -3.826  0.00  0.00      PROB  
ATOM   4256 HG23 ILE P 262      -1.887 -17.235  -3.114  0.00  0.00      PROB  
ATOM   4257  CG1 ILE P 262       0.106 -18.168  -1.296  0.00  0.00      PROB C
ATOM   4258 HG11 ILE P 262      -0.519 -19.060  -1.524  0.00  0.00      PROB  
ATOM   4259 HG12 ILE P 262       0.985 -18.482  -1.035  0.00  0.00      PROB H
ATOM   4260  CD  ILE P 262      -0.496 -17.439  -0.082  0.00  0.00      PROB  
ATOM   4261  HD1 ILE P 262      -0.511 -18.111   0.803  0.00  0.00      PROB  
ATOM   4262  HD2 ILE P 262       0.105 -16.540   0.173  0.00  0.00      PROB  
ATOM   4263  HD3 ILE P 262      -1.539 -17.119  -0.288  0.00  0.00      PROB  
ATOM   4264  C   ILE P 262       1.009 -17.233  -4.954  0.00  0.00      PROB C
ATOM   4265  O   ILE P 262       0.221 -17.326  -5.901  0.00  0.00      PROB O
ATOM   4266  N   ILE P 263       2.042 -16.389  -4.974  0.00  0.00      PROB N
ATOM   4267  HN  ILE P 263       2.703 -16.270  -4.237  0.00  0.00      PROB  
ATOM   4268  CA  ILE P 263       2.282 -15.540  -6.136  0.00  0.00      PROB C
ATOM   4269  HA  ILE P 263       1.478 -15.031  -6.323  0.00  0.00      PROB H
ATOM   4270  CB  ILE P 263       3.416 -14.539  -5.855  0.00  0.00      PROB C
ATOM   4271  HB  ILE P 263       4.184 -15.028  -5.516  0.00  0.00      PROB H
ATOM   4272  CG2 ILE P 263       3.823 -13.833  -7.144  0.00  0.00      PROB C
ATOM   4273 HG21 ILE P 263       4.350 -13.049  -6.932  0.00  0.00      PROB H
ATOM   4274 HG22 ILE P 263       4.349 -14.441  -7.687  0.00  0.00      PROB H
ATOM   4275 HG23 ILE P 263       3.022 -13.570  -7.624  0.00  0.00      PROB H
ATOM   4276  CG1 ILE P 263       2.980 -13.525  -4.797  0.00  0.00      PROB C
ATOM   4277 HG11 ILE P 263       2.718 -14.087  -4.012  0.00  0.00      PROB  
ATOM   4278 HG12 ILE P 263       2.305 -12.943  -5.182  0.00  0.00      PROB H
ATOM   4279  CD  ILE P 263       4.052 -12.480  -4.449  0.00  0.00      PROB  
ATOM   4280  HD1 ILE P 263       3.692 -11.813  -3.635  0.00  0.00      PROB  
ATOM   4281  HD2 ILE P 263       4.986 -12.974  -4.104  0.00  0.00      PROB  
ATOM   4282  HD3 ILE P 263       4.294 -11.848  -5.330  0.00  0.00      PROB  
ATOM   4283  C   ILE P 263       2.590 -16.389  -7.360  0.00  0.00      PROB C
ATOM   4284  O   ILE P 263       2.130 -16.091  -8.465  0.00  0.00      PROB O
ATOM   4285  N   TRP P 264       3.383 -17.447  -7.192  0.00  0.00      PROB N
ATOM   4286  HN  TRP P 264       3.775 -17.734  -6.320  0.00  0.00      PROB  
ATOM   4287  CA  TRP P 264       3.737 -18.286  -8.334  0.00  0.00      PROB C
ATOM   4288  HA  TRP P 264       4.127 -17.730  -9.026  0.00  0.00      PROB H
ATOM   4289  CB  TRP P 264       4.777 -19.323  -7.916  0.00  0.00      PROB C
ATOM   4290  HB1 TRP P 264       4.395 -19.818  -7.136  0.00  0.00      PROB  
ATOM   4291  HB2 TRP P 264       5.604 -18.867  -7.691  0.00  0.00      PROB H
ATOM   4292  CG  TRP P 264       5.077 -20.317  -8.984  0.00  0.00      PROB C
ATOM   4293  CD1 TRP P 264       5.848 -20.122 -10.090  0.00  0.00      PROB C
ATOM   4294  HD1 TRP P 264       6.280 -19.326 -10.303  0.00  0.00      PROB H
ATOM   4295  NE1 TRP P 264       5.893 -21.268 -10.844  0.00  0.00      PROB N
ATOM   4296  HE1 TRP P 264       6.323 -21.363 -11.583  0.00  0.00      PROB H
ATOM   4297  CE2 TRP P 264       5.143 -22.234 -10.227  0.00  0.00      PROB C
ATOM   4298  CD2 TRP P 264       4.613 -21.670  -9.052  0.00  0.00      PROB C
ATOM   4299  CE3 TRP P 264       3.802 -22.458  -8.231  0.00  0.00      PROB C
ATOM   4300  HE3 TRP P 264       3.439 -22.111  -7.448  0.00  0.00      PROB H
ATOM   4301  CZ3 TRP P 264       3.550 -23.763  -8.607  0.00  0.00      PROB C
ATOM   4302  HZ3 TRP P 264       3.012 -24.297  -8.069  0.00  0.00      PROB H
ATOM   4303  CZ2 TRP P 264       4.887 -23.549 -10.603  0.00  0.00      PROB C
ATOM   4304  HZ2 TRP P 264       5.245 -23.905 -11.383  0.00  0.00      PROB H
ATOM   4305  CH2 TRP P 264       4.090 -24.295  -9.782  0.00  0.00      PROB C
ATOM   4306  HH2 TRP P 264       3.902 -25.177 -10.009  0.00  0.00      PROB H
ATOM   4307  C   TRP P 264       2.507 -18.971  -8.919  0.00  0.00      PROB C
ATOM   4308  O   TRP P 264       2.310 -18.987 -10.141  0.00  0.00      PROB O
ATOM   4309  N   LEU P 265       1.671 -19.552  -8.059  0.00  0.00      PROB N
ATOM   4310  HN  LEU P 265       1.789 -19.577  -7.069  0.00  0.00      PROB  
ATOM   4311  CA  LEU P 265       0.469 -20.225  -8.537  0.00  0.00      PROB C
ATOM   4312  HA  LEU P 265       0.720 -20.880  -9.207  0.00  0.00      PROB H
ATOM   4313  CB  LEU P 265      -0.206 -20.957  -7.380  0.00  0.00      PROB C
ATOM   4314  HB1 LEU P 265      -0.630 -20.236  -6.831  0.00  0.00      PROB  
ATOM   4315  HB2 LEU P 265       0.469 -21.471  -6.910  0.00  0.00      PROB H
ATOM   4316  CG  LEU P 265      -1.332 -21.917  -7.751  0.00  0.00      PROB C
ATOM   4317  HG  LEU P 265      -1.998 -21.439  -8.269  0.00  0.00      PROB H
ATOM   4318  CD1 LEU P 265      -0.802 -23.057  -8.600  0.00  0.00      PROB C
ATOM   4319 HD11 LEU P 265      -1.499 -23.723  -8.705  0.00  0.00      PROB H
ATOM   4320 HD12 LEU P 265      -0.543 -22.711  -9.469  0.00  0.00      PROB H
ATOM   4321 HD13 LEU P 265      -0.033 -23.449  -8.157  0.00  0.00      PROB H
ATOM   4322  CD2 LEU P 265      -2.004 -22.447  -6.497  0.00  0.00      PROB C
ATOM   4323 HD21 LEU P 265      -2.703 -23.069  -6.752  0.00  0.00      PROB H
ATOM   4324 HD22 LEU P 265      -1.341 -22.900  -5.952  0.00  0.00      PROB H
ATOM   4325 HD23 LEU P 265      -2.385 -21.703  -6.004  0.00  0.00      PROB H
ATOM   4326  C   LEU P 265      -0.493 -19.236  -9.181  0.00  0.00      PROB C
ATOM   4327  O   LEU P 265      -1.079 -19.516 -10.235  0.00  0.00      PROB O
ATOM   4328  N   TRP P 266      -0.668 -18.071  -8.559  0.00  0.00      PROB N
ATOM   4329  HN  TRP P 266      -0.264 -17.842  -7.675  0.00  0.00      PROB  
ATOM   4330  CA  TRP P 266      -1.488 -17.023  -9.149  0.00  0.00      PROB C
ATOM   4331  HA  TRP P 266      -2.398 -17.346  -9.246  0.00  0.00      PROB H
ATOM   4332  CB  TRP P 266      -1.504 -15.821  -8.204  0.00  0.00      PROB C
ATOM   4333  HB1 TRP P 266      -0.548 -15.530  -8.155  0.00  0.00      PROB  
ATOM   4334  HB2 TRP P 266      -1.885 -16.106  -7.359  0.00  0.00      PROB H
ATOM   4335  CG  TRP P 266      -2.265 -14.611  -8.653  0.00  0.00      PROB C
ATOM   4336  CD1 TRP P 266      -2.869 -14.400  -9.858  0.00  0.00      PROB C
ATOM   4337  HD1 TRP P 266      -2.879 -15.000 -10.563  0.00  0.00      PROB H
ATOM   4338  NE1 TRP P 266      -3.458 -13.163  -9.882  0.00  0.00      PROB N
ATOM   4339  HE1 TRP P 266      -3.891 -12.828 -10.545  0.00  0.00      PROB H
ATOM   4340  CE2 TRP P 266      -3.244 -12.549  -8.678  0.00  0.00      PROB C
ATOM   4341  CD2 TRP P 266      -2.497 -13.432  -7.880  0.00  0.00      PROB C
ATOM   4342  CE3 TRP P 266      -2.144 -13.038  -6.588  0.00  0.00      PROB C
ATOM   4343  HE3 TRP P 266      -1.649 -13.603  -6.039  0.00  0.00      PROB H
ATOM   4344  CZ3 TRP P 266      -2.542 -11.799  -6.143  0.00  0.00      PROB C
ATOM   4345  HZ3 TRP P 266      -2.312 -11.526  -5.285  0.00  0.00      PROB H
ATOM   4346  CZ2 TRP P 266      -3.644 -11.299  -8.227  0.00  0.00      PROB C
ATOM   4347  HZ2 TRP P 266      -4.140 -10.727  -8.767  0.00  0.00      PROB H
ATOM   4348  CH2 TRP P 266      -3.283 -10.943  -6.960  0.00  0.00      PROB C
ATOM   4349  HH2 TRP P 266      -3.538 -10.116  -6.633  0.00  0.00      PROB H
ATOM   4350  C   TRP P 266      -0.965 -16.643 -10.526  0.00  0.00      PROB C
ATOM   4351  O   TRP P 266      -1.734 -16.527 -11.484  0.00  0.00      PROB O
ATOM   4352  N   SER P 267       0.348 -16.453 -10.646  0.00  0.00      PROB N
ATOM   4353  HN  SER P 267       1.019 -16.553  -9.912  0.00  0.00      PROB  
ATOM   4354  CA  SER P 267       0.920 -16.064 -11.927  0.00  0.00      PROB C
ATOM   4355  HA  SER P 267       0.497 -15.244 -12.227  0.00  0.00      PROB H
ATOM   4356  CB  SER P 267       2.417 -15.798 -11.777  0.00  0.00      PROB C
ATOM   4357  HB1 SER P 267       2.796 -15.599 -12.681  0.00  0.00      PROB  
ATOM   4358  HB2 SER P 267       2.839 -16.581 -11.393  0.00  0.00      PROB H
ATOM   4359  OG  SER P 267       2.658 -14.687 -10.933  0.00  0.00      PROB O
ATOM   4360  HG1 SER P 267       3.594 -14.705 -10.699  0.00  0.00      PROB  
ATOM   4361  C   SER P 267       0.675 -17.131 -12.980  0.00  0.00      PROB C
ATOM   4362  O   SER P 267       0.282 -16.818 -14.108  0.00  0.00      PROB O
ATOM   4363  N   VAL P 268       0.883 -18.402 -12.630  0.00  0.00      PROB N
ATOM   4364  HN  VAL P 268       1.153 -18.723 -11.726  0.00  0.00      PROB  
ATOM   4365  CA  VAL P 268       0.713 -19.462 -13.620  0.00  0.00      PROB C
ATOM   4366  HA  VAL P 268       1.246 -19.242 -14.399  0.00  0.00      PROB H
ATOM   4367  CB  VAL P 268       1.231 -20.808 -13.071  0.00  0.00      PROB C
ATOM   4368  HB  VAL P 268       1.916 -20.631 -12.407  0.00  0.00      PROB H
ATOM   4369  CG1 VAL P 268       0.128 -21.612 -12.394  0.00  0.00      PROB C
ATOM   4370 HG11 VAL P 268       0.531 -22.371 -11.945  0.00  0.00      PROB H
ATOM   4371 HG12 VAL P 268      -0.324 -21.055 -11.747  0.00  0.00      PROB H
ATOM   4372 HG13 VAL P 268      -0.500 -21.928 -13.063  0.00  0.00      PROB H
ATOM   4373  CG2 VAL P 268       1.867 -21.618 -14.184  0.00  0.00      PROB C
ATOM   4374 HG21 VAL P 268       2.165 -22.468 -13.825  0.00  0.00      PROB H
ATOM   4375 HG22 VAL P 268       1.207 -21.765 -14.881  0.00  0.00      PROB H
ATOM   4376 HG23 VAL P 268       2.622 -21.124 -14.540  0.00  0.00      PROB H
ATOM   4377  C   VAL P 268      -0.742 -19.543 -14.071  0.00  0.00      PROB C
ATOM   4378  O   VAL P 268      -1.030 -19.627 -15.271  0.00  0.00      PROB O
ATOM   4379  N   ILE P 269      -1.688 -19.484 -13.127  0.00  0.00      PROB N
ATOM   4380  HN  ILE P 269      -1.531 -19.353 -12.151  0.00  0.00      PROB  
ATOM   4381  CA  ILE P 269      -3.096 -19.615 -13.494  0.00  0.00      PROB C
ATOM   4382  HA  ILE P 269      -3.200 -20.399 -14.057  0.00  0.00      PROB H
ATOM   4383  CB  ILE P 269      -3.965 -19.822 -12.242  0.00  0.00      PROB C
ATOM   4384  HB  ILE P 269      -3.752 -19.128 -11.599  0.00  0.00      PROB H
ATOM   4385  CG2 ILE P 269      -5.437 -19.715 -12.606  0.00  0.00      PROB C
ATOM   4386 HG21 ILE P 269      -5.978 -20.018 -11.861  0.00  0.00      PROB H
ATOM   4387 HG22 ILE P 269      -5.653 -18.790 -12.804  0.00  0.00      PROB H
ATOM   4388 HG23 ILE P 269      -5.609 -20.269 -13.383  0.00  0.00      PROB H
ATOM   4389  CG1 ILE P 269      -3.661 -21.182 -11.612  0.00  0.00      PROB C
ATOM   4390 HG11 ILE P 269      -2.686 -21.156 -11.391  0.00  0.00      PROB  
ATOM   4391 HG12 ILE P 269      -3.929 -21.880 -12.231  0.00  0.00      PROB H
ATOM   4392  CD  ILE P 269      -4.482 -21.486 -10.347  0.00  0.00      PROB  
ATOM   4393  HD1 ILE P 269      -4.172 -22.459  -9.910  0.00  0.00      PROB  
ATOM   4394  HD2 ILE P 269      -4.330 -20.696  -9.581  0.00  0.00      PROB  
ATOM   4395  HD3 ILE P 269      -5.566 -21.545 -10.581  0.00  0.00      PROB  
ATOM   4396  C   ILE P 269      -3.560 -18.407 -14.299  0.00  0.00      PROB C
ATOM   4397  O   ILE P 269      -4.282 -18.548 -15.298  0.00  0.00      PROB O
ATOM   4398  N   TYR P 270      -3.181 -17.202 -13.872  0.00  0.00      PROB N
ATOM   4399  HN  TYR P 270      -2.622 -17.022 -13.064  0.00  0.00      PROB  
ATOM   4400  CA  TYR P 270      -3.587 -16.011 -14.605  0.00  0.00      PROB C
ATOM   4401  HA  TYR P 270      -4.553 -16.013 -14.699  0.00  0.00      PROB H
ATOM   4402  CB  TYR P 270      -3.190 -14.752 -13.842  0.00  0.00      PROB C
ATOM   4403  HB1 TYR P 270      -2.192 -14.699 -13.870  0.00  0.00      PROB  
ATOM   4404  HB2 TYR P 270      -3.528 -14.813 -12.935  0.00  0.00      PROB H
ATOM   4405  CG  TYR P 270      -3.739 -13.487 -14.459  0.00  0.00      PROB C
ATOM   4406  CD1 TYR P 270      -3.101 -12.879 -15.527  0.00  0.00      PROB C
ATOM   4407  HD1 TYR P 270      -2.323 -13.256 -15.870  0.00  0.00      PROB H
ATOM   4408  CE1 TYR P 270      -3.600 -11.729 -16.094  0.00  0.00      PROB C
ATOM   4409  HE1 TYR P 270      -3.160 -11.332 -16.810  0.00  0.00      PROB H
ATOM   4410  CZ  TYR P 270      -4.749 -11.169 -15.590  0.00  0.00      PROB C
ATOM   4411  OH  TYR P 270      -5.250 -10.019 -16.152  0.00  0.00      PROB O
ATOM   4412  HH  TYR P 270      -5.945  -9.781 -15.747  0.00  0.00      PROB H
ATOM   4413  CD2 TYR P 270      -4.897 -12.905 -13.972  0.00  0.00      PROB C
ATOM   4414  HD2 TYR P 270      -5.340 -13.298 -13.256  0.00  0.00      PROB H
ATOM   4415  CE2 TYR P 270      -5.401 -11.753 -14.530  0.00  0.00      PROB C
ATOM   4416  HE2 TYR P 270      -6.180 -11.372 -14.193  0.00  0.00      PROB H
ATOM   4417  C   TYR P 270      -2.982 -15.999 -15.998  0.00  0.00      PROB C
ATOM   4418  O   TYR P 270      -3.646 -15.604 -16.957  0.00  0.00      PROB O
ATOM   4419  N   ARG P 271      -1.725 -16.420 -16.137  0.00  0.00      PROB N
ATOM   4420  HN  ARG P 271      -1.141 -16.666 -15.367  0.00  0.00      PROB  
ATOM   4421  CA  ARG P 271      -1.139 -16.538 -17.466  0.00  0.00      PROB C
ATOM   4422  HA  ARG P 271      -1.160 -15.672 -17.903  0.00  0.00      PROB H
ATOM   4423  CB  ARG P 271       0.319 -16.981 -17.351  0.00  0.00      PROB C
ATOM   4424  HB1 ARG P 271       0.298 -17.877 -16.908  0.00  0.00      PROB  
ATOM   4425  HB2 ARG P 271       0.807 -16.314 -16.844  0.00  0.00      PROB H
ATOM   4426  CG  ARG P 271       1.036 -17.164 -18.678  0.00  0.00      PROB C
ATOM   4427  HG1 ARG P 271       1.138 -16.264 -19.101  0.00  0.00      PROB  
ATOM   4428  HG2 ARG P 271       0.521 -17.754 -19.249  0.00  0.00      PROB H
ATOM   4429  CD  ARG P 271       2.406 -17.786 -18.470  0.00  0.00      PROB C
ATOM   4430  HD1 ARG P 271       2.264 -18.736 -18.192  0.00  0.00      PROB  
ATOM   4431  HD2 ARG P 271       2.880 -17.278 -17.796  0.00  0.00      PROB H
ATOM   4432  NE  ARG P 271       3.211 -17.780 -19.685  0.00  0.00      PROB N
ATOM   4433  HE  ARG P 271       2.885 -17.390 -20.380  0.00  0.00      PROB H
ATOM   4434  CZ  ARG P 271       4.422 -18.309 -19.785  0.00  0.00      PROB C
ATOM   4435  NH1 ARG P 271       4.996 -18.926 -18.764  0.00  0.00      PROB N
ATOM   4436 HH11 ARG P 271       4.585 -18.991 -18.012  0.00  0.00      PROB H
ATOM   4437 HH12 ARG P 271       5.782 -19.262 -18.853  0.00  0.00      PROB H
ATOM   4438  NH2 ARG P 271       5.076 -18.220 -20.939  0.00  0.00      PROB N
ATOM   4439 HH21 ARG P 271       4.712 -17.822 -21.610  0.00  0.00      PROB H
ATOM   4440 HH22 ARG P 271       5.862 -18.561 -21.017  0.00  0.00      PROB H
ATOM   4441  C   ARG P 271      -1.933 -17.519 -18.313  0.00  0.00      PROB C
ATOM   4442  O   ARG P 271      -2.269 -17.234 -19.467  0.00  0.00      PROB O
ATOM   4443  N   ARG P 272      -2.275 -18.672 -17.737  0.00  0.00      PROB N
ATOM   4444  HN  ARG P 272      -2.069 -18.883 -16.785  0.00  0.00      PROB  
ATOM   4445  CA  ARG P 272      -2.981 -19.695 -18.495  0.00  0.00      PROB C
ATOM   4446  HA  ARG P 272      -2.446 -19.947 -19.264  0.00  0.00      PROB H
ATOM   4447  CB  ARG P 272      -3.173 -20.934 -17.627  0.00  0.00      PROB C
ATOM   4448  HB1 ARG P 272      -3.854 -20.702 -16.932  0.00  0.00      PROB  
ATOM   4449  HB2 ARG P 272      -2.316 -21.173 -17.242  0.00  0.00      PROB H
ATOM   4450  CG  ARG P 272      -3.705 -22.127 -18.382  0.00  0.00      PROB C
ATOM   4451  HG1 ARG P 272      -3.159 -22.236 -19.213  0.00  0.00      PROB  
ATOM   4452  HG2 ARG P 272      -4.639 -21.980 -18.596  0.00  0.00      PROB H
ATOM   4453  CD  ARG P 272      -3.602 -23.392 -17.556  0.00  0.00      PROB C
ATOM   4454  HD1 ARG P 272      -3.864 -24.159 -18.143  0.00  0.00      PROB  
ATOM   4455  HD2 ARG P 272      -4.187 -23.315 -16.787  0.00  0.00      PROB H
ATOM   4456  NE  ARG P 272      -2.246 -23.625 -17.075  0.00  0.00      PROB N
ATOM   4457  HE  ARG P 272      -2.068 -23.411 -16.261  0.00  0.00      PROB H
ATOM   4458  CZ  ARG P 272      -1.250 -24.073 -17.826  0.00  0.00      PROB C
ATOM   4459  NH1 ARG P 272      -1.416 -24.332 -19.113  0.00  0.00      PROB N
ATOM   4460 HH11 ARG P 272      -2.183 -24.215 -19.482  0.00  0.00      PROB H
ATOM   4461 HH12 ARG P 272      -0.754 -24.622 -19.580  0.00  0.00      PROB H
ATOM   4462  NH2 ARG P 272      -0.055 -24.261 -17.274  0.00  0.00      PROB N
ATOM   4463 HH21 ARG P 272       0.065 -24.095 -16.439  0.00  0.00      PROB H
ATOM   4464 HH22 ARG P 272       0.600 -24.550 -17.751  0.00  0.00      PROB H
ATOM   4465  C   ARG P 272      -4.323 -19.185 -18.998  0.00  0.00      PROB C
ATOM   4466  O   ARG P 272      -4.693 -19.426 -20.153  0.00  0.00      PROB O
ATOM   4467  N   TYR P 273      -5.066 -18.483 -18.148  0.00  0.00      PROB N
ATOM   4468  HN  TYR P 273      -4.781 -18.231 -17.226  0.00  0.00      PROB  
ATOM   4469  CA  TYR P 273      -6.396 -18.017 -18.519  0.00  0.00      PROB C
ATOM   4470  HA  TYR P 273      -6.777 -18.643 -19.156  0.00  0.00      PROB H
ATOM   4471  CB  TYR P 273      -7.307 -17.995 -17.289  0.00  0.00      PROB C
ATOM   4472  HB1 TYR P 273      -8.115 -17.463 -17.539  0.00  0.00      PROB  
ATOM   4473  HB2 TYR P 273      -6.820 -17.604 -16.547  0.00  0.00      PROB H
ATOM   4474  CG  TYR P 273      -7.774 -19.366 -16.863  0.00  0.00      PROB C
ATOM   4475  CD1 TYR P 273      -7.063 -20.103 -15.932  0.00  0.00      PROB C
ATOM   4476  HD1 TYR P 273      -6.286 -19.746 -15.563  0.00  0.00      PROB H
ATOM   4477  CE1 TYR P 273      -7.482 -21.353 -15.543  0.00  0.00      PROB C
ATOM   4478  HE1 TYR P 273      -6.994 -21.836 -14.916  0.00  0.00      PROB H
ATOM   4479  CZ  TYR P 273      -8.626 -21.885 -16.085  0.00  0.00      PROB C
ATOM   4480  OH  TYR P 273      -9.047 -23.134 -15.697  0.00  0.00      PROB O
ATOM   4481  HH  TYR P 273      -8.492 -23.471 -15.164  0.00  0.00      PROB H
ATOM   4482  CD2 TYR P 273      -8.924 -19.924 -17.398  0.00  0.00      PROB C
ATOM   4483  HD2 TYR P 273      -9.415 -19.444 -18.024  0.00  0.00      PROB H
ATOM   4484  CE2 TYR P 273      -9.353 -21.175 -17.013  0.00  0.00      PROB C
ATOM   4485  HE2 TYR P 273     -10.127 -21.537 -17.379  0.00  0.00      PROB H
ATOM   4486  C   TYR P 273      -6.400 -16.641 -19.171  0.00  0.00      PROB C
ATOM   4487  O   TYR P 273      -7.460 -16.191 -19.614  0.00  0.00      PROB O
ATOM   4488  N   ALA P 274      -5.260 -15.962 -19.244  0.00  0.00      PROB N
ATOM   4489  HN  ALA P 274      -4.399 -16.322 -18.886  0.00  0.00      PROB  
ATOM   4490  CA  ALA P 274      -5.181 -14.643 -19.851  0.00  0.00      PROB C
ATOM   4491  HA  ALA P 274      -6.077 -14.285 -19.949  0.00  0.00      PROB H
ATOM   4492  CB  ALA P 274      -4.397 -13.690 -18.947  0.00  0.00      PROB C
ATOM   4493  HB1 ALA P 274      -4.374 -12.811 -19.356  0.00  0.00      PROB H
ATOM   4494  HB2 ALA P 274      -4.836 -13.640 -18.083  0.00  0.00      PROB H
ATOM   4495  HB3 ALA P 274      -3.495 -14.029 -18.840  0.00  0.00      PROB H
ATOM   4496  C   ALA P 274      -4.538 -14.668 -21.225  0.00  0.00      PROB C
ATOM   4497  O   ALA P 274      -4.963 -13.921 -22.107  0.00  0.00      PROB O
ATOM   4498  N   SER P 275      -3.522 -15.507 -21.437  0.00  0.00      PROB N
ATOM   4499  HN  SER P 275      -3.079 -16.082 -20.749  0.00  0.00      PROB  
ATOM   4500  CA  SER P 275      -2.963 -15.639 -22.775  0.00  0.00      PROB C
ATOM   4501  HA  SER P 275      -2.661 -14.769 -23.081  0.00  0.00      PROB H
ATOM   4502  CB  SER P 275      -1.757 -16.577 -22.749  0.00  0.00      PROB C
ATOM   4503  HB1 SER P 275      -1.096 -16.227 -22.087  0.00  0.00      PROB  
ATOM   4504  HB2 SER P 275      -1.368 -16.615 -23.637  0.00  0.00      PROB H
ATOM   4505  OG  SER P 275      -2.139 -17.885 -22.359  0.00  0.00      PROB O
ATOM   4506  HG1 SER P 275      -1.403 -18.471 -22.574  0.00  0.00      PROB  
ATOM   4507  C   SER P 275      -4.015 -16.144 -23.750  0.00  0.00      PROB C
ATOM   4508  O   SER P 275      -4.132 -15.633 -24.868  0.00  0.00      PROB O
ATOM   4509  N   TYR P 276      -4.805 -17.135 -23.336  0.00  0.00      PROB N
ATOM   4510  HN  TYR P 276      -4.742 -17.572 -22.441  0.00  0.00      PROB  
ATOM   4511  CA  TYR P 276      -5.855 -17.667 -24.198  0.00  0.00      PROB C
ATOM   4512  HA  TYR P 276      -5.462 -17.967 -25.034  0.00  0.00      PROB H
ATOM   4513  CB  TYR P 276      -6.505 -18.868 -23.516  0.00  0.00      PROB C
ATOM   4514  HB1 TYR P 276      -6.868 -18.525 -22.649  0.00  0.00      PROB  
ATOM   4515  HB2 TYR P 276      -5.836 -19.560 -23.405  0.00  0.00      PROB H
ATOM   4516  CG  TYR P 276      -7.661 -19.470 -24.265  0.00  0.00      PROB C
ATOM   4517  CD1 TYR P 276      -7.449 -20.356 -25.308  0.00  0.00      PROB C
ATOM   4518  HD1 TYR P 276      -6.580 -20.574 -25.552  0.00  0.00      PROB H
ATOM   4519  CE1 TYR P 276      -8.506 -20.916 -25.992  0.00  0.00      PROB C
ATOM   4520  HE1 TYR P 276      -8.348 -21.507 -26.692  0.00  0.00      PROB H
ATOM   4521  CZ  TYR P 276      -9.796 -20.597 -25.634  0.00  0.00      PROB C
ATOM   4522  OH  TYR P 276     -10.852 -21.156 -26.316  0.00  0.00      PROB O
ATOM   4523  HH  TYR P 276     -11.578 -20.916 -25.968  0.00  0.00      PROB H
ATOM   4524  CD2 TYR P 276      -8.968 -19.167 -23.919  0.00  0.00      PROB C
ATOM   4525  HD2 TYR P 276      -9.128 -18.578 -23.220  0.00  0.00      PROB H
ATOM   4526  CE2 TYR P 276     -10.033 -19.722 -24.597  0.00  0.00      PROB C
ATOM   4527  HE2 TYR P 276     -10.905 -19.507 -24.356  0.00  0.00      PROB H
ATOM   4528  C   TYR P 276      -6.893 -16.600 -24.523  0.00  0.00      PROB C
ATOM   4529  O   TYR P 276      -7.268 -16.407 -25.689  0.00  0.00      PROB O
ATOM   4530  N   TYR P 277      -7.375 -15.895 -23.499  0.00  0.00      PROB N
ATOM   4531  HN  TYR P 277      -7.091 -15.987 -22.546  0.00  0.00      PROB  
ATOM   4532  CA  TYR P 277      -8.405 -14.891 -23.730  0.00  0.00      PROB C
ATOM   4533  HA  TYR P 277      -9.139 -15.293 -24.217  0.00  0.00      PROB H
ATOM   4534  CB  TYR P 277      -8.940 -14.363 -22.399  0.00  0.00      PROB C
ATOM   4535  HB1 TYR P 277      -9.574 -13.625 -22.630  0.00  0.00      PROB  
ATOM   4536  HB2 TYR P 277      -8.190 -14.067 -21.859  0.00  0.00      PROB H
ATOM   4537  CG  TYR P 277      -9.717 -15.380 -21.585  0.00  0.00      PROB C
ATOM   4538  CD1 TYR P 277     -10.182 -16.554 -22.155  0.00  0.00      PROB C
ATOM   4539  HD1 TYR P 277     -10.013 -16.729 -23.052  0.00  0.00      PROB H
ATOM   4540  CE1 TYR P 277     -10.887 -17.477 -21.414  0.00  0.00      PROB C
ATOM   4541  HE1 TYR P 277     -11.191 -18.262 -21.811  0.00  0.00      PROB H
ATOM   4542  CZ  TYR P 277     -11.141 -17.232 -20.089  0.00  0.00      PROB C
ATOM   4543  OH  TYR P 277     -11.846 -18.153 -19.350  0.00  0.00      PROB O
ATOM   4544  HH  TYR P 277     -11.926 -17.886 -18.557  0.00  0.00      PROB H
ATOM   4545  CD2 TYR P 277      -9.991 -15.156 -20.246  0.00  0.00      PROB C
ATOM   4546  HD2 TYR P 277      -9.689 -14.374 -19.843  0.00  0.00      PROB H
ATOM   4547  CE2 TYR P 277     -10.695 -16.075 -19.498  0.00  0.00      PROB C
ATOM   4548  HE2 TYR P 277     -10.869 -15.911 -18.600  0.00  0.00      PROB H
ATOM   4549  C   TYR P 277      -7.878 -13.749 -24.587  0.00  0.00      PROB C
ATOM   4550  O   TYR P 277      -8.580 -13.265 -25.480  0.00  0.00      PROB O
ATOM   4551  N   ASN P 278      -6.646 -13.301 -24.336  0.00  0.00      PROB N
ATOM   4552  HN  ASN P 278      -6.047 -13.640 -23.612  0.00  0.00      PROB  
ATOM   4553  CA  ASN P 278      -6.071 -12.234 -25.147  0.00  0.00      PROB C
ATOM   4554  HA  ASN P 278      -6.685 -11.483 -25.159  0.00  0.00      PROB H
ATOM   4555  CB  ASN P 278      -4.755 -11.760 -24.538  0.00  0.00      PROB C
ATOM   4556  HB1 ASN P 278      -4.360 -11.092 -25.169  0.00  0.00      PROB  
ATOM   4557  HB2 ASN P 278      -4.171 -12.524 -24.412  0.00  0.00      PROB H
ATOM   4558  CG  ASN P 278      -4.945 -11.089 -23.198  0.00  0.00      PROB C
ATOM   4559  OD1 ASN P 278      -5.986 -10.489 -22.932  0.00  0.00      PROB O
ATOM   4560  ND2 ASN P 278      -3.936 -11.186 -22.340  0.00  0.00      PROB N
ATOM   4561 HD21 ASN P 278      -3.224 -11.614 -22.563  0.00  0.00      PROB H
ATOM   4562 HD22 ASN P 278      -3.995 -10.822 -21.564  0.00  0.00      PROB H
ATOM   4563  C   ASN P 278      -5.859 -12.689 -26.582  0.00  0.00      PROB C
ATOM   4564  O   ASN P 278      -6.076 -11.914 -27.517  0.00  0.00      PROB O
ATOM   4565  N   GLN P 279      -5.426 -13.934 -26.781  0.00  0.00      PROB N
ATOM   4566  HN  GLN P 279      -5.180 -14.578 -26.060  0.00  0.00      PROB  
ATOM   4567  CA  GLN P 279      -5.280 -14.457 -28.133  0.00  0.00      PROB C
ATOM   4568  HA  GLN P 279      -4.646 -13.909 -28.621  0.00  0.00      PROB H
ATOM   4569  CB  GLN P 279      -4.736 -15.885 -28.074  0.00  0.00      PROB C
ATOM   4570  HB1 GLN P 279      -5.379 -16.397 -27.505  0.00  0.00      PROB  
ATOM   4571  HB2 GLN P 279      -3.837 -15.856 -27.713  0.00  0.00      PROB H
ATOM   4572  CG  GLN P 279      -4.671 -16.609 -29.413  0.00  0.00      PROB C
ATOM   4573  HG1 GLN P 279      -3.703 -16.655 -29.663  0.00  0.00      PROB  
ATOM   4574  HG2 GLN P 279      -5.177 -16.125 -30.082  0.00  0.00      PROB H
ATOM   4575  CD  GLN P 279      -5.223 -18.020 -29.334  0.00  0.00      PROB C
ATOM   4576  OE1 GLN P 279      -5.181 -18.658 -28.283  0.00  0.00      PROB O
ATOM   4577  NE2 GLN P 279      -5.752 -18.509 -30.449  0.00  0.00      PROB N
ATOM   4578 HE21 GLN P 279      -5.765 -18.032 -31.165  0.00  0.00      PROB H
ATOM   4579 HE22 GLN P 279      -6.079 -19.304 -30.456  0.00  0.00      PROB H
ATOM   4580  C   GLN P 279      -6.609 -14.416 -28.871  0.00  0.00      PROB C
ATOM   4581  O   GLN P 279      -6.693 -13.917 -29.999  0.00  0.00      PROB O
ATOM   4582  N   LYS P 280      -7.663 -14.940 -28.244  0.00  0.00      PROB N
ATOM   4583  HN  LYS P 280      -7.645 -15.349 -27.332  0.00  0.00      PROB  
ATOM   4584  CA  LYS P 280      -8.968 -14.940 -28.896  0.00  0.00      PROB C
ATOM   4585  HA  LYS P 280      -8.890 -15.388 -29.752  0.00  0.00      PROB H
ATOM   4586  CB  LYS P 280      -9.982 -15.698 -28.045  0.00  0.00      PROB C
ATOM   4587  HB1 LYS P 280     -10.881 -15.491 -28.430  0.00  0.00      PROB  
ATOM   4588  HB2 LYS P 280      -9.892 -15.410 -27.124  0.00  0.00      PROB H
ATOM   4589  CG  LYS P 280      -9.812 -17.200 -28.077  0.00  0.00      PROB C
ATOM   4590  HG1 LYS P 280     -10.452 -17.597 -27.419  0.00  0.00      PROB  
ATOM   4591  HG2 LYS P 280      -8.895 -17.422 -27.852  0.00  0.00      PROB H
ATOM   4592  CD  LYS P 280     -10.112 -17.766 -29.453  0.00  0.00      PROB C
ATOM   4593  HD1 LYS P 280      -9.377 -17.485 -30.070  0.00  0.00      PROB  
ATOM   4594  HD2 LYS P 280     -10.968 -17.428 -29.760  0.00  0.00      PROB H
ATOM   4595  CE  LYS P 280     -10.177 -19.281 -29.422  0.00  0.00      PROB C
ATOM   4596  HE1 LYS P 280     -10.380 -19.594 -30.351  0.00  0.00      PROB  
ATOM   4597  HE2 LYS P 280     -10.866 -19.556 -28.795  0.00  0.00      PROB H
ATOM   4598  NZ  LYS P 280      -8.889 -19.886 -28.991  0.00  0.00      PROB N
ATOM   4599  HZ1 LYS P 280      -8.978 -20.768 -28.909  0.00  0.00      PROB H
ATOM   4600  HZ2 LYS P 280      -8.256 -19.715 -29.593  0.00  0.00      PROB H
ATOM   4601  HZ3 LYS P 280      -8.641 -19.546 -28.206  0.00  0.00      PROB H
ATOM   4602  C   LYS P 280      -9.451 -13.520 -29.162  0.00  0.00      PROB C
ATOM   4603  O   LYS P 280      -9.966 -13.226 -30.246  0.00  0.00      PROB O
ATOM   4604  N   ILE P 281      -9.287 -12.625 -28.189  0.00  0.00      PROB N
ATOM   4605  HN  ILE P 281      -8.847 -12.807 -27.312  0.00  0.00      PROB  
ATOM   4606  CA  ILE P 281      -9.761 -11.255 -28.346  0.00  0.00      PROB C
ATOM   4607  HA  ILE P 281     -10.704 -11.274 -28.575  0.00  0.00      PROB H
ATOM   4608  CB  ILE P 281      -9.613 -10.485 -27.023  0.00  0.00      PROB C
ATOM   4609  HB  ILE P 281      -8.712 -10.623 -26.688  0.00  0.00      PROB H
ATOM   4610  CG2 ILE P 281      -9.817  -8.998 -27.253  0.00  0.00      PROB C
ATOM   4611 HG21 ILE P 281     -10.043  -8.572 -26.412  0.00  0.00      PROB H
ATOM   4612 HG22 ILE P 281      -8.997  -8.617 -27.605  0.00  0.00      PROB H
ATOM   4613 HG23 ILE P 281     -10.539  -8.876 -27.889  0.00  0.00      PROB H
ATOM   4614  CG1 ILE P 281     -10.603 -11.024 -25.990  0.00  0.00      PROB C
ATOM   4615 HG11 ILE P 281     -10.406 -12.004 -25.964  0.00  0.00      PROB  
ATOM   4616 HG12 ILE P 281     -11.493 -10.720 -26.224  0.00  0.00      PROB H
ATOM   4617  CD  ILE P 281     -10.534 -10.316 -24.626  0.00  0.00      PROB  
ATOM   4618  HD1 ILE P 281     -11.236 -10.795 -23.908  0.00  0.00      PROB  
ATOM   4619  HD2 ILE P 281      -9.508 -10.379 -24.203  0.00  0.00      PROB  
ATOM   4620  HD3 ILE P 281     -10.814  -9.246 -24.718  0.00  0.00      PROB  
ATOM   4621  C   ILE P 281      -9.019 -10.563 -29.481  0.00  0.00      PROB C
ATOM   4622  O   ILE P 281      -9.624  -9.884 -30.315  0.00  0.00      PROB O
ATOM   4623  N   ARG P 282      -7.696 -10.716 -29.525  0.00  0.00      PROB N
ATOM   4624  HN  ARG P 282      -7.189 -11.261 -28.860  0.00  0.00      PROB  
ATOM   4625  CA  ARG P 282      -6.917 -10.076 -30.577  0.00  0.00      PROB C
ATOM   4626  HA  ARG P 282      -7.115  -9.127 -30.582  0.00  0.00      PROB H
ATOM   4627  CB  ARG P 282      -5.423 -10.241 -30.299  0.00  0.00      PROB C
ATOM   4628  HB1 ARG P 282      -4.945  -9.941 -31.124  0.00  0.00      PROB  
ATOM   4629  HB2 ARG P 282      -5.249 -11.170 -30.082  0.00  0.00      PROB H
ATOM   4630  CG  ARG P 282      -4.917  -9.392 -29.148  0.00  0.00      PROB C
ATOM   4631  HG1 ARG P 282      -5.350  -9.726 -28.311  0.00  0.00      PROB  
ATOM   4632  HG2 ARG P 282      -5.141  -8.464 -29.313  0.00  0.00      PROB H
ATOM   4633  CD  ARG P 282      -3.411  -9.498 -28.993  0.00  0.00      PROB C
ATOM   4634  HD1 ARG P 282      -3.138  -8.851 -28.282  0.00  0.00      PROB  
ATOM   4635  HD2 ARG P 282      -2.988  -9.288 -29.840  0.00  0.00      PROB H
ATOM   4636  NE  ARG P 282      -2.987 -10.830 -28.576  0.00  0.00      PROB N
ATOM   4637  HE  ARG P 282      -2.932 -10.983 -27.732  0.00  0.00      PROB H
ATOM   4638  CZ  ARG P 282      -2.657 -11.814 -29.402  0.00  0.00      PROB C
ATOM   4639  NH1 ARG P 282      -2.705 -11.662 -30.716  0.00  0.00      PROB N
ATOM   4640 HH11 ARG P 282      -2.952 -10.914 -31.059  0.00  0.00      PROB H
ATOM   4641 HH12 ARG P 282      -2.486 -12.317 -31.230  0.00  0.00      PROB H
ATOM   4642  NH2 ARG P 282      -2.270 -12.981 -28.898  0.00  0.00      PROB N
ATOM   4643 HH21 ARG P 282      -2.236 -13.091 -28.045  0.00  0.00      PROB H
ATOM   4644 HH22 ARG P 282      -2.055 -13.627 -29.423  0.00  0.00      PROB H
ATOM   4645  C   ARG P 282      -7.269 -10.640 -31.944  0.00  0.00      PROB C
ATOM   4646  O   ARG P 282      -7.401  -9.886 -32.915  0.00  0.00      PROB O
ATOM   4647  N   SER P 283      -7.423 -11.961 -32.049  0.00  0.00      PROB N
ATOM   4648  HN  SER P 283      -7.316 -12.628 -31.312  0.00  0.00      PROB  
ATOM   4649  CA  SER P 283      -7.781 -12.545 -33.336  0.00  0.00      PROB C
ATOM   4650  HA  SER P 283      -7.128 -12.273 -34.000  0.00  0.00      PROB H
ATOM   4651  CB  SER P 283      -7.762 -14.070 -33.251  0.00  0.00      PROB C
ATOM   4652  HB1 SER P 283      -6.930 -14.354 -32.775  0.00  0.00      PROB  
ATOM   4653  HB2 SER P 283      -7.785 -14.435 -34.149  0.00  0.00      PROB H
ATOM   4654  OG  SER P 283      -8.883 -14.550 -32.532  0.00  0.00      PROB O
ATOM   4655  HG1 SER P 283      -8.942 -15.499 -32.699  0.00  0.00      PROB  
ATOM   4656  C   SER P 283      -9.148 -12.057 -33.792  0.00  0.00      PROB C
ATOM   4657  O   SER P 283      -9.332 -11.704 -34.963  0.00  0.00      PROB O
ATOM   4658  N   ILE P 284     -10.119 -12.013 -32.877  0.00  0.00      PROB N
ATOM   4659  HN  ILE P 284     -10.023 -12.256 -31.915  0.00  0.00      PROB  
ATOM   4660  CA  ILE P 284     -11.460 -11.581 -33.253  0.00  0.00      PROB C
ATOM   4661  HA  ILE P 284     -11.734 -12.069 -34.044  0.00  0.00      PROB H
ATOM   4662  CB  ILE P 284     -12.460 -11.894 -32.127  0.00  0.00      PROB C
ATOM   4663  HB  ILE P 284     -12.136 -11.491 -31.306  0.00  0.00      PROB H
ATOM   4664  CG2 ILE P 284     -13.815 -11.300 -32.456  0.00  0.00      PROB C
ATOM   4665 HG21 ILE P 284     -14.472 -11.655 -31.838  0.00  0.00      PROB H
ATOM   4666 HG22 ILE P 284     -13.767 -10.335 -32.369  0.00  0.00      PROB H
ATOM   4667 HG23 ILE P 284     -14.051 -11.539 -33.366  0.00  0.00      PROB H
ATOM   4668  CG1 ILE P 284     -12.577 -13.406 -31.914  0.00  0.00      PROB C
ATOM   4669 HG11 ILE P 284     -12.889 -13.897 -32.863  0.00  0.00      PROB  
ATOM   4670 HG12 ILE P 284     -11.689 -13.774 -31.793  0.00  0.00      PROB H
ATOM   4671  CD  ILE P 284     -13.560 -13.809 -30.802  0.00  0.00      PROB  
ATOM   4672  HD1 ILE P 284     -13.553 -14.912 -30.662  0.00  0.00      PROB  
ATOM   4673  HD2 ILE P 284     -13.277 -13.334 -29.838  0.00  0.00      PROB  
ATOM   4674  HD3 ILE P 284     -14.596 -13.503 -31.055  0.00  0.00      PROB  
ATOM   4675  C   ILE P 284     -11.466 -10.102 -33.608  0.00  0.00      PROB C
ATOM   4676  O   ILE P 284     -12.182  -9.676 -34.518  0.00  0.00      PROB O
ATOM   4677  N   ASN P 285     -10.685  -9.291 -32.895  0.00  0.00      PROB N
ATOM   4678  HN  ASN P 285     -10.114  -9.569 -32.123  0.00  0.00      PROB  
ATOM   4679  CA  ASN P 285     -10.615  -7.872 -33.218  0.00  0.00      PROB C
ATOM   4680  HA  ASN P 285     -11.516  -7.513 -33.257  0.00  0.00      PROB H
ATOM   4681  CB  ASN P 285      -9.858  -7.124 -32.124  0.00  0.00      PROB C
ATOM   4682  HB1 ASN P 285      -8.915  -7.457 -32.135  0.00  0.00      PROB  
ATOM   4683  HB2 ASN P 285     -10.291  -7.289 -31.272  0.00  0.00      PROB H
ATOM   4684  CG  ASN P 285      -9.834  -5.631 -32.353  0.00  0.00      PROB C
ATOM   4685  OD1 ASN P 285      -8.857  -5.085 -32.865  0.00  0.00      PROB O
ATOM   4686  ND2 ASN P 285     -10.914  -4.958 -31.979  0.00  0.00      PROB N
ATOM   4687 HD21 ASN P 285     -11.579  -5.375 -31.625  0.00  0.00      PROB H
ATOM   4688 HD22 ASN P 285     -10.949  -4.106 -32.088  0.00  0.00      PROB H
ATOM   4689  C   ASN P 285      -9.961  -7.653 -34.575  0.00  0.00      PROB C
ATOM   4690  O   ASN P 285     -10.390  -6.787 -35.346  0.00  0.00      PROB O
ATOM   4691  N   SER P 286      -8.922  -8.428 -34.887  0.00  0.00      PROB N
ATOM   4692  HN  SER P 286      -8.484  -9.087 -34.275  0.00  0.00      PROB  
ATOM   4693  CA  SER P 286      -8.326  -8.360 -36.214  0.00  0.00      PROB C
ATOM   4694  HA  SER P 286      -8.045  -7.448 -36.389  0.00  0.00      PROB H
ATOM   4695  CB  SER P 286      -7.095  -9.261 -36.284  0.00  0.00      PROB C
ATOM   4696  HB1 SER P 286      -6.459  -8.993 -35.560  0.00  0.00      PROB  
ATOM   4697  HB2 SER P 286      -6.682  -9.162 -37.156  0.00  0.00      PROB H
ATOM   4698  OG  SER P 286      -7.450 -10.619 -36.095  0.00  0.00      PROB O
ATOM   4699  HG1 SER P 286      -6.692 -11.152 -36.367  0.00  0.00      PROB  
ATOM   4700  C   SER P 286      -9.336  -8.756 -37.280  0.00  0.00      PROB C
ATOM   4701  O   SER P 286      -9.408  -8.130 -38.342  0.00  0.00      PROB O
ATOM   4702  N   ASP P 287     -10.125  -9.799 -37.013  0.00  0.00      PROB N
ATOM   4703  HN  ASP P 287     -10.100 -10.375 -36.200  0.00  0.00      PROB  
ATOM   4704  CA  ASP P 287     -11.157 -10.201 -37.963  0.00  0.00      PROB C
ATOM   4705  HA  ASP P 287     -10.745 -10.378 -38.823  0.00  0.00      PROB H
ATOM   4706  CB  ASP P 287     -11.836 -11.484 -37.487  0.00  0.00      PROB C
ATOM   4707  HB1 ASP P 287     -12.512 -11.734 -38.180  0.00  0.00      PROB  
ATOM   4708  HB2 ASP P 287     -12.248 -11.324 -36.623  0.00  0.00      PROB H
ATOM   4709  CG  ASP P 287     -10.866 -12.636 -37.337  0.00  0.00      PROB C
ATOM   4710  OD1 ASP P 287      -9.659 -12.431 -37.585  0.00  0.00      PROB O
ATOM   4711  OD2 ASP P 287     -11.308 -13.745 -36.971  0.00  0.00      PROB O
ATOM   4712  C   ASP P 287     -12.186  -9.095 -38.151  0.00  0.00      PROB C
ATOM   4713  O   ASP P 287     -12.628  -8.831 -39.274  0.00  0.00      PROB O
ATOM   4714  N   ILE P 288     -12.584  -8.444 -37.059  0.00  0.00      PROB N
ATOM   4715  HN  ILE P 288     -12.261  -8.634 -36.134  0.00  0.00      PROB  
ATOM   4716  CA  ILE P 288     -13.561  -7.361 -37.141  0.00  0.00      PROB C
ATOM   4717  HA  ILE P 288     -14.361  -7.692 -37.577  0.00  0.00      PROB H
ATOM   4718  CB  ILE P 288     -13.949  -6.887 -35.730  0.00  0.00      PROB C
ATOM   4719  HB  ILE P 288     -13.137  -6.719 -35.227  0.00  0.00      PROB H
ATOM   4720  CG2 ILE P 288     -14.742  -5.596 -35.806  0.00  0.00      PROB C
ATOM   4721 HG21 ILE P 288     -15.225  -5.471 -34.975  0.00  0.00      PROB H
ATOM   4722 HG22 ILE P 288     -14.130  -4.856 -35.945  0.00  0.00      PROB H
ATOM   4723 HG23 ILE P 288     -15.367  -5.655 -36.544  0.00  0.00      PROB H
ATOM   4724  CG1 ILE P 288     -14.752  -7.970 -35.006  0.00  0.00      PROB C
ATOM   4725 HG11 ILE P 288     -14.167  -8.778 -35.082  0.00  0.00      PROB  
ATOM   4726 HG12 ILE P 288     -15.655  -7.977 -35.359  0.00  0.00      PROB H
ATOM   4727  CD  ILE P 288     -15.185  -7.584 -33.581  0.00  0.00      PROB  
ATOM   4728  HD1 ILE P 288     -15.711  -8.434 -33.095  0.00  0.00      PROB  
ATOM   4729  HD2 ILE P 288     -14.302  -7.320 -32.961  0.00  0.00      PROB  
ATOM   4730  HD3 ILE P 288     -15.877  -6.716 -33.598  0.00  0.00      PROB  
ATOM   4731  C   ILE P 288     -13.007  -6.216 -37.978  0.00  0.00      PROB C
ATOM   4732  O   ILE P 288     -13.702  -5.651 -38.830  0.00  0.00      PROB O
ATOM   4733  N   ASN P 289     -11.747  -5.851 -37.741  0.00  0.00      PROB N
ATOM   4734  HN  ASN P 289     -11.145  -6.265 -37.059  0.00  0.00      PROB  
ATOM   4735  CA  ASN P 289     -11.139  -4.768 -38.505  0.00  0.00      PROB C
ATOM   4736  HA  ASN P 289     -11.703  -3.982 -38.441  0.00  0.00      PROB H
ATOM   4737  CB  ASN P 289      -9.772  -4.414 -37.924  0.00  0.00      PROB C
ATOM   4738  HB1 ASN P 289      -9.307  -3.834 -38.591  0.00  0.00      PROB  
ATOM   4739  HB2 ASN P 289      -9.280  -5.233 -37.753  0.00  0.00      PROB H
ATOM   4740  CG  ASN P 289      -9.877  -3.650 -36.622  0.00  0.00      PROB C
ATOM   4741  OD1 ASN P 289     -10.885  -2.994 -36.354  0.00  0.00      PROB O
ATOM   4742  ND2 ASN P 289      -8.834  -3.725 -35.804  0.00  0.00      PROB N
ATOM   4743 HD21 ASN P 289      -8.148  -4.193 -36.025  0.00  0.00      PROB H
ATOM   4744 HD22 ASN P 289      -8.846  -3.307 -35.053  0.00  0.00      PROB H
ATOM   4745  C   ASN P 289     -11.017  -5.134 -39.978  0.00  0.00      PROB C
ATOM   4746  O   ASN P 289     -11.251  -4.294 -40.853  0.00  0.00      PROB O
ATOM   4747  N   ALA P 290     -10.646  -6.380 -40.276  0.00  0.00      PROB N
ATOM   4748  HN  ALA P 290     -10.418  -7.078 -39.597  0.00  0.00      PROB  
ATOM   4749  CA  ALA P 290     -10.550  -6.805 -41.668  0.00  0.00      PROB C
ATOM   4750  HA  ALA P 290      -9.966  -6.194 -42.144  0.00  0.00      PROB H
ATOM   4751  CB  ALA P 290      -9.936  -8.202 -41.747  0.00  0.00      PROB C
ATOM   4752  HB1 ALA P 290      -9.878  -8.469 -42.678  0.00  0.00      PROB H
ATOM   4753  HB2 ALA P 290      -9.050  -8.180 -41.353  0.00  0.00      PROB H
ATOM   4754  HB3 ALA P 290     -10.500  -8.822 -41.258  0.00  0.00      PROB H
ATOM   4755  C   ALA P 290     -11.913  -6.780 -42.346  0.00  0.00      PROB C
ATOM   4756  O   ALA P 290     -12.032  -6.367 -43.505  0.00  0.00      PROB O
ATOM   4757  N   LYS P 291     -12.953  -7.229 -41.641  0.00  0.00      PROB N
ATOM   4758  HN  LYS P 291     -12.881  -7.625 -40.727  0.00  0.00      PROB  
ATOM   4759  CA  LYS P 291     -14.305  -7.165 -42.182  0.00  0.00      PROB C
ATOM   4760  HA  LYS P 291     -14.340  -7.659 -43.015  0.00  0.00      PROB H
ATOM   4761  CB  LYS P 291     -15.283  -7.815 -41.199  0.00  0.00      PROB C
ATOM   4762  HB1 LYS P 291     -15.091  -7.393 -40.313  0.00  0.00      PROB  
ATOM   4763  HB2 LYS P 291     -15.140  -8.774 -41.212  0.00  0.00      PROB H
ATOM   4764  CG  LYS P 291     -16.763  -7.564 -41.481  0.00  0.00      PROB C
ATOM   4765  HG1 LYS P 291     -16.886  -6.576 -41.584  0.00  0.00      PROB  
ATOM   4766  HG2 LYS P 291     -17.285  -7.923 -40.746  0.00  0.00      PROB H
ATOM   4767  CD  LYS P 291     -17.231  -8.244 -42.753  0.00  0.00      PROB C
ATOM   4768  HD1 LYS P 291     -16.561  -8.051 -43.471  0.00  0.00      PROB  
ATOM   4769  HD2 LYS P 291     -18.109  -7.905 -42.993  0.00  0.00      PROB H
ATOM   4770  CE  LYS P 291     -17.338  -9.746 -42.571  0.00  0.00      PROB C
ATOM   4771  HE1 LYS P 291     -17.891  -9.912 -41.756  0.00  0.00      PROB  
ATOM   4772  HE2 LYS P 291     -16.448 -10.121 -42.477  0.00  0.00      PROB H
ATOM   4773  NZ  LYS P 291     -17.993 -10.401 -43.735  0.00  0.00      PROB N
ATOM   4774  HZ1 LYS P 291     -18.044 -11.279 -43.601  0.00  0.00      PROB H
ATOM   4775  HZ2 LYS P 291     -18.815 -10.077 -43.843  0.00  0.00      PROB H
ATOM   4776  HZ3 LYS P 291     -17.522 -10.247 -44.475  0.00  0.00      PROB H
ATOM   4777  C   LYS P 291     -14.704  -5.724 -42.466  0.00  0.00      PROB C
ATOM   4778  O   LYS P 291     -15.225  -5.410 -43.542  0.00  0.00      PROB O
ATOM   4779  N   MET P 292     -14.449  -4.828 -41.512  0.00  0.00      PROB N
ATOM   4780  HN  MET P 292     -14.013  -5.026 -40.636  0.00  0.00      PROB  
ATOM   4781  CA  MET P 292     -14.811  -3.429 -41.700  0.00  0.00      PROB C
ATOM   4782  HA  MET P 292     -15.760  -3.375 -41.889  0.00  0.00      PROB H
ATOM   4783  CB  MET P 292     -14.546  -2.649 -40.413  0.00  0.00      PROB C
ATOM   4784  HB1 MET P 292     -13.571  -2.424 -40.419  0.00  0.00      PROB  
ATOM   4785  HB2 MET P 292     -14.804  -3.201 -39.658  0.00  0.00      PROB H
ATOM   4786  CG  MET P 292     -15.304  -1.340 -40.308  0.00  0.00      PROB C
ATOM   4787  HG1 MET P 292     -16.274  -1.537 -40.444  0.00  0.00      PROB  
ATOM   4788  HG2 MET P 292     -14.974  -0.723 -40.981  0.00  0.00      PROB H
ATOM   4789  SD  MET P 292     -15.087  -0.576 -38.690  0.00  0.00      PROB S
ATOM   4790  CE  MET P 292     -16.143   0.858 -38.844  0.00  0.00      PROB C
ATOM   4791  HE1 MET P 292     -16.080   1.384 -38.031  0.00  0.00      PROB H
ATOM   4792  HE2 MET P 292     -15.848   1.386 -39.602  0.00  0.00      PROB H
ATOM   4793  HE3 MET P 292     -17.058   0.563 -38.978  0.00  0.00      PROB H
ATOM   4794  C   MET P 292     -14.043  -2.823 -42.867  0.00  0.00      PROB C
ATOM   4795  O   MET P 292     -14.592  -2.023 -43.631  0.00  0.00      PROB O
ATOM   4796  N   ASN P 293     -12.775  -3.202 -43.027  0.00  0.00      PROB N
ATOM   4797  HN  ASN P 293     -12.302  -3.862 -42.446  0.00  0.00      PROB  
ATOM   4798  CA  ASN P 293     -11.963  -2.656 -44.108  0.00  0.00      PROB C
ATOM   4799  HA  ASN P 293     -12.031  -1.689 -44.095  0.00  0.00      PROB H
ATOM   4800  CB  ASN P 293     -10.496  -3.021 -43.892  0.00  0.00      PROB C
ATOM   4801  HB1 ASN P 293     -10.409  -4.004 -44.055  0.00  0.00      PROB  
ATOM   4802  HB2 ASN P 293     -10.240  -2.784 -42.988  0.00  0.00      PROB H
ATOM   4803  CG  ASN P 293      -9.572  -2.302 -44.849  0.00  0.00      PROB C
ATOM   4804  OD1 ASN P 293      -9.875  -1.201 -45.310  0.00  0.00      PROB O
ATOM   4805  ND2 ASN P 293      -8.439  -2.921 -45.156  0.00  0.00      PROB N
ATOM   4806 HD21 ASN P 293      -8.263  -3.689 -44.814  0.00  0.00      PROB H
ATOM   4807 HD22 ASN P 293      -7.881  -2.552 -45.697  0.00  0.00      PROB H
ATOM   4808  C   ASN P 293     -12.445  -3.155 -45.464  0.00  0.00      PROB C
ATOM   4809  O   ASN P 293     -12.586  -2.372 -46.411  0.00  0.00      PROB O
ATOM   4810  N   GLU P 294     -12.699  -4.459 -45.585  0.00  0.00      PROB N
ATOM   4811  HN  GLU P 294     -12.600  -5.146 -44.870  0.00  0.00      PROB  
ATOM   4812  CA  GLU P 294     -13.169  -4.992 -46.857  0.00  0.00      PROB C
ATOM   4813  HA  GLU P 294     -12.599  -4.656 -47.565  0.00  0.00      PROB H
ATOM   4814  CB  GLU P 294     -13.077  -6.520 -46.868  0.00  0.00      PROB C
ATOM   4815  HB1 GLU P 294     -12.237  -6.741 -46.372  0.00  0.00      PROB  
ATOM   4816  HB2 GLU P 294     -13.074  -6.822 -47.790  0.00  0.00      PROB H
ATOM   4817  CG  GLU P 294     -14.206  -7.245 -46.150  0.00  0.00      PROB C
ATOM   4818  HG1 GLU P 294     -15.060  -6.989 -46.601  0.00  0.00      PROB  
ATOM   4819  HG2 GLU P 294     -14.207  -6.986 -45.215  0.00  0.00      PROB H
ATOM   4820  CD  GLU P 294     -14.063  -8.752 -46.225  0.00  0.00      PROB C
ATOM   4821  OE1 GLU P 294     -13.058  -9.228 -46.794  0.00  0.00      PROB O
ATOM   4822  OE2 GLU P 294     -14.956  -9.462 -45.718  0.00  0.00      PROB O
ATOM   4823  C   GLU P 294     -14.593  -4.553 -47.163  0.00  0.00      PROB C
ATOM   4824  O   GLU P 294     -15.006  -4.603 -48.327  0.00  0.00      PROB O
ATOM   4825  N   SER P 295     -15.352  -4.125 -46.153  0.00  0.00      PROB N
ATOM   4826  HN  SER P 295     -15.076  -4.131 -45.192  0.00  0.00      PROB  
ATOM   4827  CA  SER P 295     -16.688  -3.600 -46.388  0.00  0.00      PROB C
ATOM   4828  HA  SER P 295     -17.104  -4.104 -47.106  0.00  0.00      PROB H
ATOM   4829  CB  SER P 295     -17.544  -3.776 -45.133  0.00  0.00      PROB C
ATOM   4830  HB1 SER P 295     -18.473  -3.466 -45.331  0.00  0.00      PROB  
ATOM   4831  HB2 SER P 295     -17.155  -3.254 -44.413  0.00  0.00      PROB H
ATOM   4832  OG  SER P 295     -17.596  -5.135 -44.742  0.00  0.00      PROB O
ATOM   4833  HG1 SER P 295     -17.950  -5.159 -43.844  0.00  0.00      PROB  
ATOM   4834  C   SER P 295     -16.662  -2.134 -46.799  0.00  0.00      PROB C
ATOM   4835  O   SER P 295     -17.384  -1.737 -47.719  0.00  0.00      PROB O
ATOM   4836  N   ILE P 296     -15.841  -1.317 -46.136  0.00  0.00      PROB N
ATOM   4837  HN  ILE P 296     -15.284  -1.573 -45.349  0.00  0.00      PROB  
ATOM   4838  CA  ILE P 296     -15.697   0.075 -46.543  0.00  0.00      PROB C
ATOM   4839  HA  ILE P 296     -16.578   0.480 -46.577  0.00  0.00      PROB H
ATOM   4840  CB  ILE P 296     -14.861   0.849 -45.505  0.00  0.00      PROB C
ATOM   4841  HB  ILE P 296     -15.272   0.731 -44.635  0.00  0.00      PROB H
ATOM   4842  CG2 ILE P 296     -13.446   0.319 -45.436  0.00  0.00      PROB C
ATOM   4843 HG21 ILE P 296     -12.979   0.768 -44.715  0.00  0.00      PROB H
ATOM   4844 HG22 ILE P 296     -13.486  -0.630 -45.263  0.00  0.00      PROB H
ATOM   4845 HG23 ILE P 296     -12.997   0.490 -46.277  0.00  0.00      PROB H
ATOM   4846  CG1 ILE P 296     -14.838   2.342 -45.826  0.00  0.00      PROB C
ATOM   4847 HG11 ILE P 296     -14.431   2.501 -46.850  0.00  0.00      PROB  
ATOM   4848 HG12 ILE P 296     -14.165   2.768 -45.275  0.00  0.00      PROB H
ATOM   4849  CD  ILE P 296     -15.766   2.692 -45.702  0.00  0.00      PROB  
ATOM   4850  HD1 ILE P 296     -14.094   4.264 -45.091  0.00  0.00      PROB  
ATOM   4851  HD2 ILE P 296     -14.401   3.049 -43.797  0.00  0.00      PROB  
ATOM   4852  HD3 ILE P 296     -12.949   2.899 -44.854  0.00  0.00      PROB  
ATOM   4853  C   ILE P 296     -15.095   0.155 -47.940  0.00  0.00      PROB C
ATOM   4854  O   ILE P 296     -15.512   0.980 -48.763  0.00  0.00      PROB O
ATOM   4855  N   GLN P 297     -14.107  -0.690 -48.233  0.00  0.00      PROB N
ATOM   4856  HN  GLN P 297     -13.679  -1.288 -47.557  0.00  0.00      PROB  
ATOM   4857  CA  GLN P 297     -13.562  -0.816 -49.583  0.00  0.00      PROB C
ATOM   4858  HA  GLN P 297     -13.713   0.004 -50.077  0.00  0.00      PROB H
ATOM   4859  CB  GLN P 297     -12.063  -1.090 -49.544  0.00  0.00      PROB C
ATOM   4860  HB1 GLN P 297     -11.768  -1.159 -50.497  0.00  0.00      PROB  
ATOM   4861  HB2 GLN P 297     -11.907  -1.904 -49.041  0.00  0.00      PROB H
ATOM   4862  CG  GLN P 297     -11.242   0.015 -48.896  0.00  0.00      PROB C
ATOM   4863  HG1 GLN P 297     -10.282  -0.253 -48.964  0.00  0.00      PROB  
ATOM   4864  HG2 GLN P 297     -11.523   0.119 -47.974  0.00  0.00      PROB H
ATOM   4865  CD  GLN P 297     -11.409   1.352 -49.592  0.00  0.00      PROB C
ATOM   4866  OE1 GLN P 297     -10.623   1.711 -50.469  0.00  0.00      PROB O
ATOM   4867  NE2 GLN P 297     -12.436   2.097 -49.202  0.00  0.00      PROB N
ATOM   4868 HE21 GLN P 297     -12.964   1.812 -48.586  0.00  0.00      PROB H
ATOM   4869 HE22 GLN P 297     -12.574   2.864 -49.566  0.00  0.00      PROB H
ATOM   4870  C   GLN P 297     -14.320  -1.939 -50.278  0.00  0.00      PROB C
ATOM   4871  O   GLN P 297     -13.937  -3.109 -50.194  0.00  0.00      PROB O
ATOM   4872  N   GLY P 298     -15.395  -1.581 -50.973  0.00  0.00      PROB N
ATOM   4873  HN  GLY P 298     -15.653  -0.625 -51.108  0.00  0.00      PROB  
ATOM   4874  CA  GLY P 298     -16.271  -2.559 -51.584  0.00  0.00      PROB C
ATOM   4875  HA1 GLY P 298     -15.989  -3.529 -51.196  0.00  0.00      PROB  
ATOM   4876  HA2 GLY P 298     -16.177  -2.519 -52.548  0.00  0.00      PROB H
ATOM   4877  C   GLY P 298     -17.724  -2.319 -51.232  0.00  0.00      PROB C
ATOM   4878  O   GLY P 298     -18.582  -3.167 -51.485  0.00  0.00      PROB O
ATOM   4879  N   MET P 299     -18.008  -1.156 -50.641  0.00  0.00      PROB N
ATOM   4880  HN  MET P 299     -17.338  -0.450 -50.418  0.00  0.00      PROB  
ATOM   4881  CA  MET P 299     -19.377  -0.827 -50.265  0.00  0.00      PROB C
ATOM   4882  HA  MET P 299     -19.710  -1.514 -49.667  0.00  0.00      PROB H
ATOM   4883  CB  MET P 299     -19.399   0.502 -49.512  0.00  0.00      PROB C
ATOM   4884  HB1 MET P 299     -19.109   1.198 -50.170  0.00  0.00      PROB  
ATOM   4885  HB2 MET P 299     -18.807   0.435 -48.747  0.00  0.00      PROB H
ATOM   4886  CG  MET P 299     -20.769   0.917 -49.006  0.00  0.00      PROB C
ATOM   4887  HG1 MET P 299     -21.390   0.898 -49.790  0.00  0.00      PROB  
ATOM   4888  HG2 MET P 299     -20.702   1.800 -48.613  0.00  0.00      PROB H
ATOM   4889  SD  MET P 299     -21.425  -0.198 -47.755  0.00  0.00      PROB S
ATOM   4890  CE  MET P 299     -20.196  -0.023 -46.464  0.00  0.00      PROB C
ATOM   4891  HE1 MET P 299     -20.541  -0.407 -45.644  0.00  0.00      PROB H
ATOM   4892  HE2 MET P 299     -19.387  -0.487 -46.732  0.00  0.00      PROB H
ATOM   4893  HE3 MET P 299     -20.010   0.920 -46.333  0.00  0.00      PROB H
ATOM   4894  C   MET P 299     -20.291  -0.754 -51.481  0.00  0.00      PROB C
ATOM   4895  O   MET P 299     -21.492  -1.031 -51.372  0.00  0.00      PROB O
ATOM   4896  N   THR P 300     -19.747  -0.383 -52.642  0.00  0.00      PROB N
ATOM   4897  HN  THR P 300     -18.772  -0.230 -52.801  0.00  0.00      PROB  
ATOM   4898  CA  THR P 300     -20.587  -0.164 -53.814  0.00  0.00      PROB C
ATOM   4899  HA  THR P 300     -21.250   0.512 -53.603  0.00  0.00      PROB H
ATOM   4900  CB  THR P 300     -19.739   0.350 -54.977  0.00  0.00      PROB C
ATOM   4901  HB  THR P 300     -20.308   0.501 -55.747  0.00  0.00      PROB H
ATOM   4902  OG1 THR P 300     -18.737  -0.619 -55.309  0.00  0.00      PROB O
ATOM   4903  HG1 THR P 300     -18.262  -0.336 -55.940  0.00  0.00      PROB H
ATOM   4904  CG2 THR P 300     -19.070   1.663 -54.610  0.00  0.00      PROB C
ATOM   4905 HG21 THR P 300     -18.613   2.029 -55.383  0.00  0.00      PROB H
ATOM   4906 HG22 THR P 300     -19.735   2.301 -54.308  0.00  0.00      PROB H
ATOM   4907 HG23 THR P 300     -18.425   1.520 -53.899  0.00  0.00      PROB H
ATOM   4908  C   THR P 300     -21.322  -1.438 -54.210  0.00  0.00      PROB C
ATOM   4909  O   THR P 300     -22.542  -1.426 -54.404  0.00  0.00      PROB O
ATOM   4910  N   ILE P 301     -20.599  -2.552 -54.326  0.00  0.00      PROB N
ATOM   4911  HN  ILE P 301     -19.620  -2.644 -54.159  0.00  0.00      PROB  
ATOM   4912  CA  ILE P 301     -21.255  -3.790 -54.733  0.00  0.00      PROB C
ATOM   4913  HA  ILE P 301     -21.872  -3.589 -55.453  0.00  0.00      PROB H
ATOM   4914  CB  ILE P 301     -20.229  -4.799 -55.274  0.00  0.00      PROB C
ATOM   4915  HB  ILE P 301     -20.703  -5.593 -55.570  0.00  0.00      PROB H
ATOM   4916  CG2 ILE P 301     -19.499  -4.203 -56.467  0.00  0.00      PROB C
ATOM   4917 HG21 ILE P 301     -19.059  -4.912 -56.960  0.00  0.00      PROB H
ATOM   4918 HG22 ILE P 301     -20.144  -3.756 -57.037  0.00  0.00      PROB H
ATOM   4919 HG23 ILE P 301     -18.844  -3.562 -56.149  0.00  0.00      PROB H
ATOM   4920  CG1 ILE P 301     -19.232  -5.208 -54.188  0.00  0.00      PROB C
ATOM   4921 HG11 ILE P 301     -19.809  -5.560 -53.450  0.00  0.00      PROB  
ATOM   4922 HG12 ILE P 301     -18.655  -4.454 -53.990  0.00  0.00      PROB H
ATOM   4923  CD  ILE P 301     -18.172  -6.219 -54.657  0.00  0.00      PROB  
ATOM   4924  HD1 ILE P 301     -17.519  -6.514 -53.807  0.00  0.00      PROB  
ATOM   4925  HD2 ILE P 301     -18.654  -7.133 -55.060  0.00  0.00      PROB  
ATOM   4926  HD3 ILE P 301     -17.527  -5.781 -55.448  0.00  0.00      PROB  
ATOM   4927  C   ILE P 301     -22.064  -4.382 -53.587  0.00  0.00      PROB C
ATOM   4928  O   ILE P 301     -23.061  -5.075 -53.821  0.00  0.00      PROB O
ATOM   4929  N   ILE P 302     -21.661  -4.131 -52.341  0.00  0.00      PROB N
ATOM   4930  HN  ILE P 302     -20.832  -3.636 -52.088  0.00  0.00      PROB  
ATOM   4931  CA  ILE P 302     -22.453  -4.590 -51.205  0.00  0.00      PROB C
ATOM   4932  HA  ILE P 302     -22.557  -5.553 -51.262  0.00  0.00      PROB H
ATOM   4933  CB  ILE P 302     -21.734  -4.268 -49.882  0.00  0.00      PROB C
ATOM   4934  HB  ILE P 302     -21.521  -3.323 -49.867  0.00  0.00      PROB H
ATOM   4935  CG2 ILE P 302     -22.639  -4.579 -48.699  0.00  0.00      PROB C
ATOM   4936 HG21 ILE P 302     -22.111  -4.583 -47.886  0.00  0.00      PROB H
ATOM   4937 HG22 ILE P 302     -23.327  -3.899 -48.637  0.00  0.00      PROB H
ATOM   4938 HG23 ILE P 302     -23.042  -5.451 -48.832  0.00  0.00      PROB H
ATOM   4939  CG1 ILE P 302     -20.432  -5.064 -49.784  0.00  0.00      PROB C
ATOM   4940 HG11 ILE P 302     -19.928  -4.812 -50.610  0.00  0.00      PROB  
ATOM   4941 HG12 ILE P 302     -20.650  -5.999 -49.650  0.00  0.00      PROB H
ATOM   4942  CD  ILE P 302     -19.636  -4.811 -48.492  0.00  0.00      PROB  
ATOM   4943  HD1 ILE P 302     -18.678  -5.374 -48.513  0.00  0.00      PROB  
ATOM   4944  HD2 ILE P 302     -19.403  -3.730 -48.382  0.00  0.00      PROB  
ATOM   4945  HD3 ILE P 302     -20.210  -5.141 -47.601  0.00  0.00      PROB  
ATOM   4946  C   ILE P 302     -23.842  -3.965 -51.251  0.00  0.00      PROB C
ATOM   4947  O   ILE P 302     -24.857  -4.645 -51.065  0.00  0.00      PROB O
ATOM   4948  N   GLN P 303     -23.904  -2.657 -51.503  0.00  0.00      PROB N
ATOM   4949  HN  GLN P 303     -23.119  -2.059 -51.656  0.00  0.00      PROB  
ATOM   4950  CA  GLN P 303     -25.197  -1.986 -51.576  0.00  0.00      PROB C
ATOM   4951  HA  GLN P 303     -25.742  -2.272 -50.827  0.00  0.00      PROB H
ATOM   4952  CB  GLN P 303     -25.007  -0.475 -51.472  0.00  0.00      PROB C
ATOM   4953  HB1 GLN P 303     -25.914  -0.068 -51.576  0.00  0.00      PROB  
ATOM   4954  HB2 GLN P 303     -24.390  -0.189 -52.164  0.00  0.00      PROB H
ATOM   4955  CG  GLN P 303     -24.453  -0.019 -50.137  0.00  0.00      PROB C
ATOM   4956  HG1 GLN P 303     -23.529  -0.392 -50.057  0.00  0.00      PROB  
ATOM   4957  HG2 GLN P 303     -25.031  -0.339 -49.428  0.00  0.00      PROB H
ATOM   4958  CD  GLN P 303     -24.368   1.488 -50.030  0.00  0.00      PROB C
ATOM   4959  OE1 GLN P 303     -24.104   2.178 -51.015  0.00  0.00      PROB O
ATOM   4960  NE2 GLN P 303     -24.601   2.009 -48.833  0.00  0.00      PROB N
ATOM   4961 HE21 GLN P 303     -24.785   1.494 -48.169  0.00  0.00      PROB H
ATOM   4962 HE22 GLN P 303     -24.567   2.860 -48.720  0.00  0.00      PROB H
ATOM   4963  C   GLN P 303     -25.938  -2.344 -52.858  0.00  0.00      PROB C
ATOM   4964  O   GLN P 303     -27.157  -2.553 -52.838  0.00  0.00      PROB O
ATOM   4965  N   ALA P 304     -25.224  -2.417 -53.981  0.00  0.00      PROB N
ATOM   4966  HN  ALA P 304     -24.233  -2.292 -54.027  0.00  0.00      PROB  
ATOM   4967  CA  ALA P 304     -25.878  -2.695 -55.255  0.00  0.00      PROB C
ATOM   4968  HA  ALA P 304     -26.576  -2.038 -55.400  0.00  0.00      PROB H
ATOM   4969  CB  ALA P 304     -24.872  -2.575 -56.398  0.00  0.00      PROB C
ATOM   4970  HB1 ALA P 304     -25.323  -2.762 -57.236  0.00  0.00      PROB H
ATOM   4971  HB2 ALA P 304     -24.513  -1.674 -56.409  0.00  0.00      PROB H
ATOM   4972  HB3 ALA P 304     -24.157  -3.215 -56.257  0.00  0.00      PROB H
ATOM   4973  C   ALA P 304     -26.523  -4.073 -55.254  0.00  0.00      PROB C
ATOM   4974  O   ALA P 304     -27.630  -4.249 -55.775  0.00  0.00      PROB O
ATOM   4975  N   PHE P 305     -25.850  -5.062 -54.672  0.00  0.00      PROB N
ATOM   4976  HN  PHE P 305     -24.961  -4.934 -54.234  0.00  0.00      PROB  
ATOM   4977  CA  PHE P 305     -26.354  -6.426 -54.625  0.00  0.00      PROB C
ATOM   4978  HA  PHE P 305     -26.939  -6.568 -55.386  0.00  0.00      PROB H
ATOM   4979  CB  PHE P 305     -25.196  -7.416 -54.740  0.00  0.00      PROB C
ATOM   4980  HB1 PHE P 305     -25.570  -8.320 -54.531  0.00  0.00      PROB  
ATOM   4981  HB2 PHE P 305     -24.496  -7.153 -54.122  0.00  0.00      PROB H
ATOM   4982  CG  PHE P 305     -24.597  -7.479 -56.112  0.00  0.00      PROB C
ATOM   4983  CD1 PHE P 305     -23.552  -6.645 -56.466  0.00  0.00      PROB C
ATOM   4984  HD1 PHE P 305     -23.215  -6.042 -55.844  0.00  0.00      PROB H
ATOM   4985  CE1 PHE P 305     -23.001  -6.700 -57.730  0.00  0.00      PROB C
ATOM   4986  HE1 PHE P 305     -22.297  -6.136 -57.956  0.00  0.00      PROB H
ATOM   4987  CZ  PHE P 305     -23.495  -7.594 -58.656  0.00  0.00      PROB C
ATOM   4988  HZ  PHE P 305     -23.125  -7.632 -59.509  0.00  0.00      PROB H
ATOM   4989  CD2 PHE P 305     -25.085  -8.368 -57.052  0.00  0.00      PROB C
ATOM   4990  HD2 PHE P 305     -25.788  -8.934 -56.828  0.00  0.00      PROB H
ATOM   4991  CE2 PHE P 305     -24.539  -8.429 -58.317  0.00  0.00      PROB C
ATOM   4992  HE2 PHE P 305     -24.875  -9.032 -58.940  0.00  0.00      PROB H
ATOM   4993  C   PHE P 305     -27.160  -6.712 -53.364  0.00  0.00      PROB C
ATOM   4994  O   PHE P 305     -27.505  -7.872 -53.116  0.00  0.00      PROB O
ATOM   4995  N   ARG P 306     -27.469  -5.688 -52.572  0.00  0.00      PROB N
ATOM   4996  HN  ARG P 306     -27.117  -4.772 -52.751  0.00  0.00      PROB  
ATOM   4997  CA  ARG P 306     -28.336  -5.841 -51.405  0.00  0.00      PROB C
ATOM   4998  HA  ARG P 306     -28.375  -4.994 -50.933  0.00  0.00      PROB H
ATOM   4999  CB  ARG P 306     -29.758  -6.199 -51.833  0.00  0.00      PROB C
ATOM   5000  HB1 ARG P 306     -30.312  -6.204 -51.000  0.00  0.00      PROB  
ATOM   5001  HB2 ARG P 306     -29.742  -7.062 -52.277  0.00  0.00      PROB H
ATOM   5002  CG  ARG P 306     -30.379  -5.200 -52.784  0.00  0.00      PROB C
ATOM   5003  HG1 ARG P 306     -29.817  -5.161 -53.610  0.00  0.00      PROB  
ATOM   5004  HG2 ARG P 306     -30.419  -4.330 -52.357  0.00  0.00      PROB H
ATOM   5005  CD  ARG P 306     -31.783  -5.616 -53.154  0.00  0.00      PROB C
ATOM   5006  HD1 ARG P 306     -32.180  -4.885 -53.710  0.00  0.00      PROB  
ATOM   5007  HD2 ARG P 306     -32.286  -5.768 -52.339  0.00  0.00      PROB H
ATOM   5008  NE  ARG P 306     -31.806  -6.848 -53.930  0.00  0.00      PROB N
ATOM   5009  HE  ARG P 306     -31.058  -7.149 -54.231  0.00  0.00      PROB H
ATOM   5010  CZ  ARG P 306     -32.910  -7.508 -54.252  0.00  0.00      PROB C
ATOM   5011  NH1 ARG P 306     -34.104  -7.087 -53.867  0.00  0.00      PROB N
ATOM   5012 HH11 ARG P 306     -34.178  -6.371 -53.399  0.00  0.00      PROB H
ATOM   5013 HH12 ARG P 306     -34.807  -7.531 -54.088  0.00  0.00      PROB H
ATOM   5014  NH2 ARG P 306     -32.814  -8.619 -54.978  0.00  0.00      PROB N
ATOM   5015 HH21 ARG P 306     -32.043  -8.901 -55.232  0.00  0.00      PROB H
ATOM   5016 HH22 ARG P 306     -33.523  -9.055 -55.192  0.00  0.00      PROB H
ATOM   5017  C   ARG P 306     -27.787  -6.886 -50.439  0.00  0.00      PROB C
ATOM   5018  O   ARG P 306     -28.525  -7.722 -49.913  0.00  0.00      PROB O
ATOM   5019  N   HSD P 307     -26.479  -6.839 -50.203  0.00  0.00      PROB N
ATOM   5020  HN  HSD P 307     -25.880  -6.181 -50.657  0.00  0.00      PROB  
ATOM   5021  CA  HSD P 307     -25.818  -7.739 -49.270  0.00  0.00      PROB C
ATOM   5022  HA  HSD P 307     -26.367  -8.531 -49.153  0.00  0.00      PROB H
ATOM   5023  CB  HSD P 307     -24.472  -8.185 -49.837  0.00  0.00      PROB C
ATOM   5024  HB1 HSD P 307     -23.826  -7.445 -49.647  0.00  0.00      PROB  
ATOM   5025  HB2 HSD P 307     -24.574  -8.356 -50.787  0.00  0.00      PROB H
ATOM   5026  ND1 HSD P 307     -22.932  -9.405 -48.255  0.00  0.00      PROB N
ATOM   5027  HD1 HSD P 307     -22.528  -8.589 -47.841  0.00  0.00      PROB  
ATOM   5028  CG  HSD P 307     -23.931  -9.426 -49.204  0.00  0.00      PROB C
ATOM   5029  CE1 HSD P 307     -22.656 -10.641 -47.881  0.00  0.00      PROB C
ATOM   5030  HE1 HSD P 307     -22.019 -10.890 -47.251  0.00  0.00      PROB H
ATOM   5031  NE2 HSD P 307     -23.442 -11.465 -48.551  0.00  0.00      PROB N
ATOM   5032  CD2 HSD P 307     -24.248 -10.730 -49.386  0.00  0.00      PROB C
ATOM   5033  HD2 HSD P 307     -24.892 -11.065 -49.968  0.00  0.00      PROB H
ATOM   5034  C   HSD P 307     -25.623  -7.105 -47.900  0.00  0.00      PROB C
ATOM   5035  O   HSD P 307     -24.890  -7.655 -47.072  0.00  0.00      PROB O
ATOM   5036  N   GLN P 308     -26.264  -5.964 -47.641  0.00  0.00      PROB N
ATOM   5037  HN  GLN P 308     -26.912  -5.520 -48.257  0.00  0.00      PROB  
ATOM   5038  CA  GLN P 308     -26.049  -5.261 -46.381  0.00  0.00      PROB C
ATOM   5039  HA  GLN P 308     -25.108  -5.045 -46.295  0.00  0.00      PROB H
ATOM   5040  CB  GLN P 308     -26.837  -3.951 -46.375  0.00  0.00      PROB C
ATOM   5041  HB1 GLN P 308     -26.569  -3.468 -45.542  0.00  0.00      PROB  
ATOM   5042  HB2 GLN P 308     -27.784  -4.157 -46.403  0.00  0.00      PROB H
ATOM   5043  CG  GLN P 308     -26.527  -3.035 -47.546  0.00  0.00      PROB C
ATOM   5044  HG1 GLN P 308     -26.659  -3.567 -48.383  0.00  0.00      PROB  
ATOM   5045  HG2 GLN P 308     -25.616  -2.714 -47.464  0.00  0.00      PROB H
ATOM   5046  CD  GLN P 308     -27.444  -1.832 -47.597  0.00  0.00      PROB C
ATOM   5047  OE1 GLN P 308     -28.171  -1.551 -46.646  0.00  0.00      PROB O
ATOM   5048  NE2 GLN P 308     -27.419  -1.117 -48.716  0.00  0.00      PROB N
ATOM   5049 HE21 GLN P 308     -26.899  -1.345 -49.359  0.00  0.00      PROB H
ATOM   5050 HE22 GLN P 308     -27.922  -0.425 -48.795  0.00  0.00      PROB H
ATOM   5051  C   GLN P 308     -26.450  -6.123 -45.193  0.00  0.00      PROB C
ATOM   5052  O   GLN P 308     -25.739  -6.173 -44.182  0.00  0.00      PROB O
ATOM   5053  N   LYS P 309     -27.587  -6.811 -45.290  0.00  0.00      PROB N
ATOM   5054  HN  LYS P 309     -28.169  -6.836 -46.101  0.00  0.00      PROB  
ATOM   5055  CA  LYS P 309     -28.064  -7.603 -44.163  0.00  0.00      PROB C
ATOM   5056  HA  LYS P 309     -28.141  -7.029 -43.385  0.00  0.00      PROB H
ATOM   5057  CB  LYS P 309     -29.448  -8.169 -44.472  0.00  0.00      PROB C
ATOM   5058  HB1 LYS P 309     -29.307  -8.938 -45.094  0.00  0.00      PROB  
ATOM   5059  HB2 LYS P 309     -29.992  -7.466 -44.863  0.00  0.00      PROB H
ATOM   5060  CG  LYS P 309     -30.181  -8.698 -43.251  0.00  0.00      PROB C
ATOM   5061  HG1 LYS P 309     -30.360  -7.923 -42.646  0.00  0.00      PROB  
ATOM   5062  HG2 LYS P 309     -29.632  -9.365 -42.813  0.00  0.00      PROB H
[truncated: 34,289,323 more chars]
