# Supplementary material for: Asymmetric conformations and lipid interactions shape the ATP-coupled cycle of a heterodimeric ABC transporter
Source: Nat Commun. 2023 Nov 8;14:7184. doi: 10.1038/s41467-023-42937-5 (PMC10632425; doi:10.1038/s41467-023-42937-5)
Supplement: Supplementary file 5 — Supplementary Data 2 [file 41467_2023_42937_MOESM5_ESM.zip › simulation_files_IF_conformation/replica3/final.pdb]

CRYST1  150.607  150.607  190.425  90.00  90.00  90.00 P 1           1
ATOM      1  N   MET P   1      30.601 -45.057 -23.748  0.00  0.00      PROB  
ATOM      2  HT1 MET P   1      29.950 -45.850 -23.919  0.00  0.00      PROB  
ATOM      3  HT2 MET P   1      31.234 -45.141 -24.569  0.00  0.00      PROB  
ATOM      4  HT3 MET P   1      30.218 -44.096 -23.850  0.00  0.00      PROB  
ATOM      5  CA  MET P   1      31.482 -45.044 -22.505  0.00  0.00      PROB  
ATOM      6  HA  MET P   1      31.810 -46.034 -22.227  0.00  0.00      PROB  
ATOM      7  CB  MET P   1      32.692 -44.062 -22.724  0.00  0.00      PROB  
ATOM      8  HB1 MET P   1      32.429 -43.039 -23.071  0.00  0.00      PROB  
ATOM      9  HB2 MET P   1      33.226 -44.563 -23.559  0.00  0.00      PROB  
ATOM     10  CG  MET P   1      33.662 -43.977 -21.495  0.00  0.00      PROB  
ATOM     11  HG1 MET P   1      33.176 -43.449 -20.647  0.00  0.00      PROB  
ATOM     12  HG2 MET P   1      34.475 -43.286 -21.805  0.00  0.00      PROB  
ATOM     13  SD  MET P   1      34.224 -45.612 -20.893  0.00  0.00      PROB  
ATOM     14  CE  MET P   1      35.509 -45.235 -19.654  0.00  0.00      PROB  
ATOM     15  HE1 MET P   1      35.978 -46.202 -19.373  0.00  0.00      PROB  
ATOM     16  HE2 MET P   1      36.255 -44.637 -20.222  0.00  0.00      PROB  
ATOM     17  HE3 MET P   1      35.042 -44.823 -18.734  0.00  0.00      PROB  
ATOM     18  C   MET P   1      30.678 -44.563 -21.262  0.00  0.00      PROB  
ATOM     19  O   MET P   1      30.287 -43.431 -21.111  0.00  0.00      PROB  
ATOM     20  N   LYS P   2      30.468 -45.488 -20.264  0.00  0.00      PROB  
ATOM     21  HN  LYS P   2      30.944 -46.363 -20.223  0.00  0.00      PROB  
ATOM     22  CA  LYS P   2      29.754 -45.042 -19.009  0.00  0.00      PROB  
ATOM     23  HA  LYS P   2      28.868 -44.449 -19.184  0.00  0.00      PROB  
ATOM     24  CB  LYS P   2      29.396 -46.348 -18.199  0.00  0.00      PROB  
ATOM     25  HB1 LYS P   2      29.106 -46.195 -17.138  0.00  0.00      PROB  
ATOM     26  HB2 LYS P   2      30.220 -47.088 -18.290  0.00  0.00      PROB  
ATOM     27  CG  LYS P   2      28.238 -47.209 -18.847  0.00  0.00      PROB  
ATOM     28  HG1 LYS P   2      28.538 -47.646 -19.823  0.00  0.00      PROB  
ATOM     29  HG2 LYS P   2      27.277 -46.682 -19.032  0.00  0.00      PROB  
ATOM     30  CD  LYS P   2      27.835 -48.437 -17.979  0.00  0.00      PROB  
ATOM     31  HD1 LYS P   2      27.439 -48.131 -16.987  0.00  0.00      PROB  
ATOM     32  HD2 LYS P   2      28.779 -49.018 -17.915  0.00  0.00      PROB  
ATOM     33  CE  LYS P   2      26.666 -49.229 -18.616  0.00  0.00      PROB  
ATOM     34  HE1 LYS P   2      26.734 -50.147 -17.993  0.00  0.00      PROB  
ATOM     35  HE2 LYS P   2      26.631 -49.382 -19.716  0.00  0.00      PROB  
ATOM     36  NZ  LYS P   2      25.415 -48.583 -18.414  0.00  0.00      PROB  
ATOM     37  HZ1 LYS P   2      25.407 -47.736 -19.019  0.00  0.00      PROB  
ATOM     38  HZ2 LYS P   2      24.632 -49.181 -18.747  0.00  0.00      PROB  
ATOM     39  HZ3 LYS P   2      25.237 -48.297 -17.431  0.00  0.00      PROB  
ATOM     40  C   LYS P   2      30.804 -44.260 -18.211  0.00  0.00      PROB  
ATOM     41  O   LYS P   2      31.942 -44.674 -18.087  0.00  0.00      PROB  
ATOM     42  N   ILE P   3      30.370 -43.078 -17.795  0.00  0.00      PROB  
ATOM     43  HN  ILE P   3      29.394 -42.875 -17.788  0.00  0.00      PROB  
ATOM     44  CA  ILE P   3      31.125 -42.156 -17.035  0.00  0.00      PROB  
ATOM     45  HA  ILE P   3      32.017 -41.976 -17.617  0.00  0.00      PROB  
ATOM     46  CB  ILE P   3      30.518 -40.698 -16.850  0.00  0.00      PROB  
ATOM     47  HB  ILE P   3      31.079 -40.119 -16.085  0.00  0.00      PROB  
ATOM     48  CG2 ILE P   3      30.547 -39.965 -18.171  0.00  0.00      PROB  
ATOM     49 HG21 ILE P   3      30.137 -38.937 -18.078  0.00  0.00      PROB  
ATOM     50 HG22 ILE P   3      31.541 -39.786 -18.633  0.00  0.00      PROB  
ATOM     51 HG23 ILE P   3      29.922 -40.477 -18.934  0.00  0.00      PROB  
ATOM     52  CG1 ILE P   3      29.121 -40.828 -16.238  0.00  0.00      PROB  
ATOM     53 HG11 ILE P   3      29.186 -41.386 -15.279  0.00  0.00      PROB  
ATOM     54 HG12 ILE P   3      28.519 -41.449 -16.936  0.00  0.00      PROB  
ATOM     55  CD  ILE P   3      28.422 -39.421 -15.999  0.00  0.00      PROB  
ATOM     56  HD1 ILE P   3      27.956 -39.063 -16.942  0.00  0.00      PROB  
ATOM     57  HD2 ILE P   3      27.484 -39.476 -15.406  0.00  0.00      PROB  
ATOM     58  HD3 ILE P   3      29.128 -38.760 -15.451  0.00  0.00      PROB  
ATOM     59  C   ILE P   3      31.701 -42.645 -15.748  0.00  0.00      PROB  
ATOM     60  O   ILE P   3      32.742 -42.160 -15.336  0.00  0.00      PROB  
ATOM     61  N   GLY P   4      30.963 -43.439 -15.050  0.00  0.00      PROB  
ATOM     62  HN  GLY P   4      30.187 -43.945 -15.419  0.00  0.00      PROB  
ATOM     63  CA  GLY P   4      30.949 -43.473 -13.530  0.00  0.00      PROB  
ATOM     64  HA1 GLY P   4      30.212 -44.207 -13.242  0.00  0.00      PROB  
ATOM     65  HA2 GLY P   4      30.803 -42.500 -13.084  0.00  0.00      PROB  
ATOM     66  C   GLY P   4      32.270 -43.941 -12.951  0.00  0.00      PROB  
ATOM     67  O   GLY P   4      32.715 -43.274 -12.051  0.00  0.00      PROB  
ATOM     68  N   LYS P   5      32.965 -44.966 -13.470  0.00  0.00      PROB  
ATOM     69  HN  LYS P   5      32.632 -45.653 -14.112  0.00  0.00      PROB  
ATOM     70  CA  LYS P   5      34.186 -45.460 -12.830  0.00  0.00      PROB  
ATOM     71  HA  LYS P   5      34.060 -45.499 -11.758  0.00  0.00      PROB  
ATOM     72  CB  LYS P   5      34.559 -46.868 -13.382  0.00  0.00      PROB  
ATOM     73  HB1 LYS P   5      35.609 -47.061 -13.074  0.00  0.00      PROB  
ATOM     74  HB2 LYS P   5      34.551 -46.886 -14.493  0.00  0.00      PROB  
ATOM     75  CG  LYS P   5      33.672 -47.919 -12.797  0.00  0.00      PROB  
ATOM     76  HG1 LYS P   5      32.715 -47.785 -13.345  0.00  0.00      PROB  
ATOM     77  HG2 LYS P   5      33.646 -47.992 -11.688  0.00  0.00      PROB  
ATOM     78  CD  LYS P   5      34.124 -49.272 -13.351  0.00  0.00      PROB  
ATOM     79  HD1 LYS P   5      35.171 -49.512 -13.069  0.00  0.00      PROB  
ATOM     80  HD2 LYS P   5      34.163 -49.151 -14.454  0.00  0.00      PROB  
ATOM     81  CE  LYS P   5      33.203 -50.447 -12.963  0.00  0.00      PROB  
ATOM     82  HE1 LYS P   5      33.820 -51.331 -12.693  0.00  0.00      PROB  
ATOM     83  HE2 LYS P   5      32.682 -50.824 -13.869  0.00  0.00      PROB  
ATOM     84  NZ  LYS P   5      32.255 -50.131 -11.849  0.00  0.00      PROB  
ATOM     85  HZ1 LYS P   5      31.643 -50.944 -11.637  0.00  0.00      PROB  
ATOM     86  HZ2 LYS P   5      32.793 -49.790 -11.027  0.00  0.00      PROB  
ATOM     87  HZ3 LYS P   5      31.599 -49.371 -12.121  0.00  0.00      PROB  
ATOM     88  C   LYS P   5      35.315 -44.420 -13.061  0.00  0.00      PROB  
ATOM     89  O   LYS P   5      36.080 -44.066 -12.162  0.00  0.00      PROB  
ATOM     90  N   THR P   6      35.282 -43.837 -14.234  0.00  0.00      PROB  
ATOM     91  HN  THR P   6      34.649 -44.175 -14.926  0.00  0.00      PROB  
ATOM     92  CA  THR P   6      36.204 -42.752 -14.549  0.00  0.00      PROB  
ATOM     93  HA  THR P   6      37.242 -42.898 -14.289  0.00  0.00      PROB  
ATOM     94  CB  THR P   6      36.071 -42.350 -15.964  0.00  0.00      PROB  
ATOM     95  HB  THR P   6      35.018 -42.109 -16.226  0.00  0.00      PROB  
ATOM     96  OG1 THR P   6      36.432 -43.409 -16.867  0.00  0.00      PROB  
ATOM     97  HG1 THR P   6      35.674 -43.996 -16.837  0.00  0.00      PROB  
ATOM     98  CG2 THR P   6      36.957 -41.161 -16.344  0.00  0.00      PROB  
ATOM     99 HG21 THR P   6      36.778 -40.902 -17.410  0.00  0.00      PROB  
ATOM    100 HG22 THR P   6      36.816 -40.230 -15.755  0.00  0.00      PROB  
ATOM    101 HG23 THR P   6      38.039 -41.412 -16.346  0.00  0.00      PROB  
ATOM    102  C   THR P   6      35.834 -41.423 -13.736  0.00  0.00      PROB  
ATOM    103  O   THR P   6      36.739 -40.674 -13.323  0.00  0.00      PROB  
ATOM    104  N   LEU P   7      34.582 -41.182 -13.444  0.00  0.00      PROB  
ATOM    105  HN  LEU P   7      33.836 -41.694 -13.862  0.00  0.00      PROB  
ATOM    106  CA  LEU P   7      34.194 -40.101 -12.588  0.00  0.00      PROB  
ATOM    107  HA  LEU P   7      34.616 -39.189 -12.984  0.00  0.00      PROB  
ATOM    108  CB  LEU P   7      32.645 -39.910 -12.649  0.00  0.00      PROB  
ATOM    109  HB1 LEU P   7      32.013 -40.810 -12.490  0.00  0.00      PROB  
ATOM    110  HB2 LEU P   7      32.400 -39.832 -13.730  0.00  0.00      PROB  
ATOM    111  CG  LEU P   7      32.101 -38.649 -11.875  0.00  0.00      PROB  
ATOM    112  HG  LEU P   7      32.286 -38.680 -10.780  0.00  0.00      PROB  
ATOM    113  CD1 LEU P   7      32.936 -37.395 -12.097  0.00  0.00      PROB  
ATOM    114 HD11 LEU P   7      33.976 -37.476 -11.715  0.00  0.00      PROB  
ATOM    115 HD12 LEU P   7      33.080 -37.383 -13.199  0.00  0.00      PROB  
ATOM    116 HD13 LEU P   7      32.521 -36.435 -11.723  0.00  0.00      PROB  
ATOM    117  CD2 LEU P   7      30.658 -38.304 -12.210  0.00  0.00      PROB  
ATOM    118 HD21 LEU P   7      30.625 -38.156 -13.310  0.00  0.00      PROB  
ATOM    119 HD22 LEU P   7      30.073 -39.230 -12.027  0.00  0.00      PROB  
ATOM    120 HD23 LEU P   7      30.086 -37.501 -11.698  0.00  0.00      PROB  
ATOM    121  C   LEU P   7      34.692 -40.204 -11.228  0.00  0.00      PROB  
ATOM    122  O   LEU P   7      35.043 -39.194 -10.532  0.00  0.00      PROB  
ATOM    123  N   TRP P   8      34.859 -41.384 -10.627  0.00  0.00      PROB  
ATOM    124  HN  TRP P   8      34.625 -42.234 -11.094  0.00  0.00      PROB  
ATOM    125  CA  TRP P   8      35.446 -41.563  -9.329  0.00  0.00      PROB  
ATOM    126  HA  TRP P   8      34.934 -40.884  -8.663  0.00  0.00      PROB  
ATOM    127  CB  TRP P   8      35.405 -43.019  -8.770  0.00  0.00      PROB  
ATOM    128  HB1 TRP P   8      36.046 -43.163  -7.874  0.00  0.00      PROB  
ATOM    129  HB2 TRP P   8      35.849 -43.706  -9.521  0.00  0.00      PROB  
ATOM    130  CG  TRP P   8      34.040 -43.573  -8.327  0.00  0.00      PROB  
ATOM    131  CD1 TRP P   8      33.295 -44.477  -8.994  0.00  0.00      PROB  
ATOM    132  HD1 TRP P   8      33.549 -44.781  -9.998  0.00  0.00      PROB  
ATOM    133  NE1 TRP P   8      32.182 -44.796  -8.221  0.00  0.00      PROB  
ATOM    134  HE1 TRP P   8      31.451 -45.363  -8.533  0.00  0.00      PROB  
ATOM    135  CE2 TRP P   8      32.107 -43.977  -7.143  0.00  0.00      PROB  
ATOM    136  CD2 TRP P   8      33.269 -43.144  -7.210  0.00  0.00      PROB  
ATOM    137  CE3 TRP P   8      33.468 -42.152  -6.167  0.00  0.00      PROB  
ATOM    138  HE3 TRP P   8      34.294 -41.457  -6.182  0.00  0.00      PROB  
ATOM    139  CZ3 TRP P   8      32.526 -42.051  -5.141  0.00  0.00      PROB  
ATOM    140  HZ3 TRP P   8      32.541 -41.418  -4.266  0.00  0.00      PROB  
ATOM    141  CZ2 TRP P   8      31.143 -43.753  -6.184  0.00  0.00      PROB  
ATOM    142  HZ2 TRP P   8      30.171 -44.223  -6.162  0.00  0.00      PROB  
ATOM    143  CH2 TRP P   8      31.438 -42.885  -5.140  0.00  0.00      PROB  
ATOM    144  HH2 TRP P   8      30.865 -43.008  -4.232  0.00  0.00      PROB  
ATOM    145  C   TRP P   8      36.920 -41.258  -9.291  0.00  0.00      PROB  
ATOM    146  O   TRP P   8      37.459 -40.743  -8.362  0.00  0.00      PROB  
ATOM    147  N   ARG P   9      37.691 -41.565 -10.301  0.00  0.00      PROB  
ATOM    148  HN  ARG P   9      37.304 -42.066 -11.072  0.00  0.00      PROB  
ATOM    149  CA  ARG P   9      39.125 -41.317 -10.395  0.00  0.00      PROB  
ATOM    150  HA  ARG P   9      39.605 -41.703  -9.507  0.00  0.00      PROB  
ATOM    151  CB  ARG P   9      39.762 -41.828 -11.729  0.00  0.00      PROB  
ATOM    152  HB1 ARG P   9      40.871 -41.825 -11.791  0.00  0.00      PROB  
ATOM    153  HB2 ARG P   9      39.508 -41.216 -12.621  0.00  0.00      PROB  
ATOM    154  CG  ARG P   9      39.332 -43.350 -12.069  0.00  0.00      PROB  
ATOM    155  HG1 ARG P   9      39.721 -43.771 -13.021  0.00  0.00      PROB  
ATOM    156  HG2 ARG P   9      38.242 -43.294 -12.272  0.00  0.00      PROB  
ATOM    157  CD  ARG P   9      39.646 -44.387 -10.984  0.00  0.00      PROB  
ATOM    158  HD1 ARG P   9      38.971 -44.307 -10.105  0.00  0.00      PROB  
ATOM    159  HD2 ARG P   9      40.698 -44.441 -10.632  0.00  0.00      PROB  
ATOM    160  NE  ARG P   9      39.267 -45.641 -11.728  0.00  0.00      PROB  
ATOM    161  HE  ARG P   9      39.463 -45.770 -12.700  0.00  0.00      PROB  
ATOM    162  CZ  ARG P   9      38.526 -46.643 -11.303  0.00  0.00      PROB  
ATOM    163  NH1 ARG P   9      38.112 -46.948 -10.113  0.00  0.00      PROB  
ATOM    164 HH11 ARG P   9      38.436 -46.355  -9.376  0.00  0.00      PROB  
ATOM    165 HH12 ARG P   9      37.233 -47.410  -9.993  0.00  0.00      PROB  
ATOM    166  NH2 ARG P   9      38.348 -47.520 -12.272  0.00  0.00      PROB  
ATOM    167 HH21 ARG P   9      38.742 -47.341 -13.174  0.00  0.00      PROB  
ATOM    168 HH22 ARG P   9      38.395 -48.469 -11.963  0.00  0.00      PROB  
ATOM    169  C   ARG P   9      39.393 -39.839 -10.317  0.00  0.00      PROB  
ATOM    170  O   ARG P   9      40.223 -39.376  -9.543  0.00  0.00      PROB  
ATOM    171  N   TYR P  10      38.567 -39.028 -11.110  0.00  0.00      PROB  
ATOM    172  HN  TYR P  10      38.033 -39.433 -11.848  0.00  0.00      PROB  
ATOM    173  CA  TYR P  10      38.661 -37.609 -10.923  0.00  0.00      PROB  
ATOM    174  HA  TYR P  10      39.700 -37.344 -11.051  0.00  0.00      PROB  
ATOM    175  CB  TYR P  10      37.798 -36.912 -12.001  0.00  0.00      PROB  
ATOM    176  HB1 TYR P  10      37.717 -35.834 -11.744  0.00  0.00      PROB  
ATOM    177  HB2 TYR P  10      36.870 -37.505 -12.145  0.00  0.00      PROB  
ATOM    178  CG  TYR P  10      38.553 -36.867 -13.240  0.00  0.00      PROB  
ATOM    179  CD1 TYR P  10      39.597 -35.997 -13.550  0.00  0.00      PROB  
ATOM    180  HD1 TYR P  10      39.902 -35.356 -12.737  0.00  0.00      PROB  
ATOM    181  CE1 TYR P  10      40.301 -36.044 -14.692  0.00  0.00      PROB  
ATOM    182  HE1 TYR P  10      41.173 -35.424 -14.842  0.00  0.00      PROB  
ATOM    183  CZ  TYR P  10      39.883 -36.914 -15.685  0.00  0.00      PROB  
ATOM    184  OH  TYR P  10      40.469 -36.964 -16.935  0.00  0.00      PROB  
ATOM    185  HH  TYR P  10      41.264 -36.426 -16.947  0.00  0.00      PROB  
ATOM    186  CD2 TYR P  10      38.048 -37.700 -14.332  0.00  0.00      PROB  
ATOM    187  HD2 TYR P  10      37.201 -38.313 -14.060  0.00  0.00      PROB  
ATOM    188  CE2 TYR P  10      38.805 -37.806 -15.449  0.00  0.00      PROB  
ATOM    189  HE2 TYR P  10      38.505 -38.329 -16.345  0.00  0.00      PROB  
ATOM    190  C   TYR P  10      38.173 -37.084  -9.501  0.00  0.00      PROB  
ATOM    191  O   TYR P  10      38.862 -36.246  -8.920  0.00  0.00      PROB  
ATOM    192  N   ALA P  11      37.097 -37.647  -8.951  0.00  0.00      PROB  
ATOM    193  HN  ALA P  11      36.622 -38.384  -9.425  0.00  0.00      PROB  
ATOM    194  CA  ALA P  11      36.595 -37.184  -7.685  0.00  0.00      PROB  
ATOM    195  HA  ALA P  11      36.371 -36.128  -7.696  0.00  0.00      PROB  
ATOM    196  CB  ALA P  11      35.251 -37.848  -7.340  0.00  0.00      PROB  
ATOM    197  HB1 ALA P  11      34.876 -37.386  -6.401  0.00  0.00      PROB  
ATOM    198  HB2 ALA P  11      34.545 -37.663  -8.178  0.00  0.00      PROB  
ATOM    199  HB3 ALA P  11      35.465 -38.937  -7.396  0.00  0.00      PROB  
ATOM    200  C   ALA P  11      37.580 -37.434  -6.518  0.00  0.00      PROB  
ATOM    201  O   ALA P  11      37.898 -36.564  -5.671  0.00  0.00      PROB  
ATOM    202  N   LEU P  12      38.318 -38.571  -6.456  0.00  0.00      PROB  
ATOM    203  HN  LEU P  12      38.127 -39.365  -7.028  0.00  0.00      PROB  
ATOM    204  CA  LEU P  12      39.372 -38.752  -5.510  0.00  0.00      PROB  
ATOM    205  HA  LEU P  12      39.226 -38.243  -4.569  0.00  0.00      PROB  
ATOM    206  CB  LEU P  12      39.405 -40.244  -5.030  0.00  0.00      PROB  
ATOM    207  HB1 LEU P  12      40.138 -40.501  -4.236  0.00  0.00      PROB  
ATOM    208  HB2 LEU P  12      39.750 -40.900  -5.858  0.00  0.00      PROB  
ATOM    209  CG  LEU P  12      38.016 -40.821  -4.561  0.00  0.00      PROB  
ATOM    210  HG  LEU P  12      37.194 -40.592  -5.272  0.00  0.00      PROB  
ATOM    211  CD1 LEU P  12      37.963 -42.361  -4.491  0.00  0.00      PROB  
ATOM    212 HD11 LEU P  12      38.774 -42.731  -3.828  0.00  0.00      PROB  
ATOM    213 HD12 LEU P  12      36.982 -42.683  -4.079  0.00  0.00      PROB  
ATOM    214 HD13 LEU P  12      38.240 -42.819  -5.464  0.00  0.00      PROB  
ATOM    215  CD2 LEU P  12      37.710 -40.233  -3.168  0.00  0.00      PROB  
ATOM    216 HD21 LEU P  12      37.484 -39.145  -3.159  0.00  0.00      PROB  
ATOM    217 HD22 LEU P  12      36.818 -40.797  -2.820  0.00  0.00      PROB  
ATOM    218 HD23 LEU P  12      38.457 -40.491  -2.387  0.00  0.00      PROB  
ATOM    219  C   LEU P  12      40.768 -38.266  -5.874  0.00  0.00      PROB  
ATOM    220  O   LEU P  12      41.731 -38.649  -5.161  0.00  0.00      PROB  
ATOM    221  N   LEU P  13      40.987 -37.531  -7.023  0.00  0.00      PROB  
ATOM    222  HN  LEU P  13      40.344 -37.196  -7.707  0.00  0.00      PROB  
ATOM    223  CA  LEU P  13      42.240 -37.209  -7.549  0.00  0.00      PROB  
ATOM    224  HA  LEU P  13      42.700 -38.185  -7.571  0.00  0.00      PROB  
ATOM    225  CB  LEU P  13      42.124 -36.507  -8.942  0.00  0.00      PROB  
ATOM    226  HB1 LEU P  13      41.551 -35.561  -8.827  0.00  0.00      PROB  
ATOM    227  HB2 LEU P  13      41.547 -37.185  -9.606  0.00  0.00      PROB  
ATOM    228  CG  LEU P  13      43.557 -36.377  -9.629  0.00  0.00      PROB  
ATOM    229  HG  LEU P  13      43.997 -35.450  -9.203  0.00  0.00      PROB  
ATOM    230  CD1 LEU P  13      44.561 -37.521  -9.505  0.00  0.00      PROB  
ATOM    231 HD11 LEU P  13      45.423 -37.281 -10.163  0.00  0.00      PROB  
ATOM    232 HD12 LEU P  13      44.996 -37.665  -8.493  0.00  0.00      PROB  
ATOM    233 HD13 LEU P  13      44.095 -38.424  -9.955  0.00  0.00      PROB  
ATOM    234  CD2 LEU P  13      43.248 -36.209 -11.130  0.00  0.00      PROB  
ATOM    235 HD21 LEU P  13      42.851 -37.130 -11.609  0.00  0.00      PROB  
ATOM    236 HD22 LEU P  13      42.445 -35.451 -11.254  0.00  0.00      PROB  
ATOM    237 HD23 LEU P  13      44.100 -35.828 -11.734  0.00  0.00      PROB  
ATOM    238  C   LEU P  13      43.097 -36.145  -6.684  0.00  0.00      PROB  
ATOM    239  O   LEU P  13      42.598 -35.178  -6.189  0.00  0.00      PROB  
ATOM    240  N   TYR P  14      44.411 -36.461  -6.422  0.00  0.00      PROB  
ATOM    241  HN  TYR P  14      44.757 -37.312  -6.809  0.00  0.00      PROB  
ATOM    242  CA  TYR P  14      45.299 -35.577  -5.536  0.00  0.00      PROB  
ATOM    243  HA  TYR P  14      46.279 -36.025  -5.601  0.00  0.00      PROB  
ATOM    244  CB  TYR P  14      45.427 -34.165  -6.076  0.00  0.00      PROB  
ATOM    245  HB1 TYR P  14      46.105 -33.561  -5.437  0.00  0.00      PROB  
ATOM    246  HB2 TYR P  14      44.419 -33.712  -5.965  0.00  0.00      PROB  
ATOM    247  CG  TYR P  14      45.878 -34.131  -7.541  0.00  0.00      PROB  
ATOM    248  CD1 TYR P  14      45.244 -33.342  -8.524  0.00  0.00      PROB  
ATOM    249  HD1 TYR P  14      44.362 -32.831  -8.168  0.00  0.00      PROB  
ATOM    250  CE1 TYR P  14      45.572 -33.456  -9.885  0.00  0.00      PROB  
ATOM    251  HE1 TYR P  14      45.064 -32.863 -10.631  0.00  0.00      PROB  
ATOM    252  CZ  TYR P  14      46.726 -34.182 -10.206  0.00  0.00      PROB  
ATOM    253  OH  TYR P  14      47.264 -34.294 -11.465  0.00  0.00      PROB  
ATOM    254  HH  TYR P  14      48.191 -34.511 -11.344  0.00  0.00      PROB  
ATOM    255  CD2 TYR P  14      46.911 -34.955  -7.909  0.00  0.00      PROB  
ATOM    256  HD2 TYR P  14      47.454 -35.522  -7.167  0.00  0.00      PROB  
ATOM    257  CE2 TYR P  14      47.360 -34.933  -9.208  0.00  0.00      PROB  
ATOM    258  HE2 TYR P  14      48.220 -35.535  -9.463  0.00  0.00      PROB  
ATOM    259  C   TYR P  14      45.068 -35.723  -4.028  0.00  0.00      PROB  
ATOM    260  O   TYR P  14      44.464 -34.910  -3.415  0.00  0.00      PROB  
ATOM    261  N   ARG P  15      45.522 -36.837  -3.450  0.00  0.00      PROB  
ATOM    262  HN  ARG P  15      46.160 -37.402  -3.967  0.00  0.00      PROB  
ATOM    263  CA  ARG P  15      45.166 -37.303  -2.174  0.00  0.00      PROB  
ATOM    264  HA  ARG P  15      44.086 -37.275  -2.178  0.00  0.00      PROB  
ATOM    265  CB  ARG P  15      45.711 -38.749  -1.927  0.00  0.00      PROB  
ATOM    266  HB1 ARG P  15      45.348 -39.133  -0.950  0.00  0.00      PROB  
ATOM    267  HB2 ARG P  15      46.808 -38.646  -1.781  0.00  0.00      PROB  
ATOM    268  CG  ARG P  15      45.428 -39.655  -3.109  0.00  0.00      PROB  
ATOM    269  HG1 ARG P  15      45.693 -39.195  -4.084  0.00  0.00      PROB  
ATOM    270  HG2 ARG P  15      44.348 -39.910  -3.154  0.00  0.00      PROB  
ATOM    271  CD  ARG P  15      46.209 -40.971  -3.063  0.00  0.00      PROB  
ATOM    272  HD1 ARG P  15      46.045 -41.491  -2.095  0.00  0.00      PROB  
ATOM    273  HD2 ARG P  15      47.282 -40.750  -3.245  0.00  0.00      PROB  
ATOM    274  NE  ARG P  15      45.678 -41.781  -4.207  0.00  0.00      PROB  
ATOM    275  HE  ARG P  15      44.969 -41.317  -4.738  0.00  0.00      PROB  
ATOM    276  CZ  ARG P  15      45.825 -43.086  -4.369  0.00  0.00      PROB  
ATOM    277  NH1 ARG P  15      46.866 -43.724  -3.833  0.00  0.00      PROB  
ATOM    278 HH11 ARG P  15      47.541 -43.188  -3.326  0.00  0.00      PROB  
ATOM    279 HH12 ARG P  15      47.066 -44.628  -4.211  0.00  0.00      PROB  
ATOM    280  NH2 ARG P  15      45.033 -43.845  -5.075  0.00  0.00      PROB  
ATOM    281 HH21 ARG P  15      44.186 -43.464  -5.445  0.00  0.00      PROB  
ATOM    282 HH22 ARG P  15      45.348 -44.781  -5.234  0.00  0.00      PROB  
ATOM    283  C   ARG P  15      45.635 -36.412  -0.996  0.00  0.00      PROB  
ATOM    284  O   ARG P  15      44.942 -36.230  -0.042  0.00  0.00      PROB  
ATOM    285  N   LYS P  16      46.910 -35.886  -1.079  0.00  0.00      PROB  
ATOM    286  HN  LYS P  16      47.510 -36.168  -1.824  0.00  0.00      PROB  
ATOM    287  CA  LYS P  16      47.437 -34.974  -0.059  0.00  0.00      PROB  
ATOM    288  HA  LYS P  16      47.137 -35.349   0.909  0.00  0.00      PROB  
ATOM    289  CB  LYS P  16      49.006 -35.020  -0.006  0.00  0.00      PROB  
ATOM    290  HB1 LYS P  16      49.360 -34.677  -1.002  0.00  0.00      PROB  
ATOM    291  HB2 LYS P  16      49.287 -36.079   0.177  0.00  0.00      PROB  
ATOM    292  CG  LYS P  16      49.579 -34.099   1.132  0.00  0.00      PROB  
ATOM    293  HG1 LYS P  16      49.109 -34.216   2.132  0.00  0.00      PROB  
ATOM    294  HG2 LYS P  16      49.365 -33.049   0.841  0.00  0.00      PROB  
ATOM    295  CD  LYS P  16      51.104 -34.368   1.083  0.00  0.00      PROB  
ATOM    296  HD1 LYS P  16      51.157 -35.475   1.158  0.00  0.00      PROB  
ATOM    297  HD2 LYS P  16      51.419 -33.871   2.025  0.00  0.00      PROB  
ATOM    298  CE  LYS P  16      51.892 -33.899  -0.194  0.00  0.00      PROB  
ATOM    299  HE1 LYS P  16      51.536 -34.421  -1.107  0.00  0.00      PROB  
ATOM    300  HE2 LYS P  16      52.976 -34.054  -0.002  0.00  0.00      PROB  
ATOM    301  NZ  LYS P  16      51.694 -32.469  -0.505  0.00  0.00      PROB  
ATOM    302  HZ1 LYS P  16      51.497 -31.957   0.378  0.00  0.00      PROB  
ATOM    303  HZ2 LYS P  16      52.648 -32.138  -0.757  0.00  0.00      PROB  
ATOM    304  HZ3 LYS P  16      50.925 -32.183  -1.143  0.00  0.00      PROB  
ATOM    305  C   LYS P  16      46.770 -33.611   0.014  0.00  0.00      PROB  
ATOM    306  O   LYS P  16      46.354 -33.156   1.041  0.00  0.00      PROB  
ATOM    307  N   LEU P  17      46.389 -33.001  -1.207  0.00  0.00      PROB  
ATOM    308  HN  LEU P  17      46.674 -33.248  -2.130  0.00  0.00      PROB  
ATOM    309  CA  LEU P  17      45.478 -31.864  -1.178  0.00  0.00      PROB  
ATOM    310  HA  LEU P  17      46.012 -31.088  -0.650  0.00  0.00      PROB  
ATOM    311  CB  LEU P  17      45.381 -31.345  -2.630  0.00  0.00      PROB  
ATOM    312  HB1 LEU P  17      44.937 -32.167  -3.231  0.00  0.00      PROB  
ATOM    313  HB2 LEU P  17      46.418 -31.343  -3.030  0.00  0.00      PROB  
ATOM    314  CG  LEU P  17      44.593 -29.999  -2.881  0.00  0.00      PROB  
ATOM    315  HG  LEU P  17      44.456 -29.482  -1.908  0.00  0.00      PROB  
ATOM    316  CD1 LEU P  17      45.233 -29.037  -3.881  0.00  0.00      PROB  
ATOM    317 HD11 LEU P  17      44.670 -28.079  -3.904  0.00  0.00      PROB  
ATOM    318 HD12 LEU P  17      46.312 -29.003  -3.620  0.00  0.00      PROB  
ATOM    319 HD13 LEU P  17      45.157 -29.317  -4.953  0.00  0.00      PROB  
ATOM    320  CD2 LEU P  17      43.119 -30.267  -3.245  0.00  0.00      PROB  
ATOM    321 HD21 LEU P  17      42.688 -30.920  -2.456  0.00  0.00      PROB  
ATOM    322 HD22 LEU P  17      42.456 -29.376  -3.215  0.00  0.00      PROB  
ATOM    323 HD23 LEU P  17      43.090 -30.767  -4.236  0.00  0.00      PROB  
ATOM    324  C   LEU P  17      44.151 -32.136  -0.655  0.00  0.00      PROB  
ATOM    325  O   LEU P  17      43.584 -31.383   0.137  0.00  0.00      PROB  
ATOM    326  N   LEU P  18      43.487 -33.254  -1.078  0.00  0.00      PROB  
ATOM    327  HN  LEU P  18      43.968 -33.928  -1.633  0.00  0.00      PROB  
ATOM    328  CA  LEU P  18      42.075 -33.370  -0.711  0.00  0.00      PROB  
ATOM    329  HA  LEU P  18      41.558 -32.433  -0.858  0.00  0.00      PROB  
ATOM    330  CB  LEU P  18      41.410 -34.558  -1.535  0.00  0.00      PROB  
ATOM    331  HB1 LEU P  18      40.474 -34.888  -1.036  0.00  0.00      PROB  
ATOM    332  HB2 LEU P  18      42.173 -35.363  -1.477  0.00  0.00      PROB  
ATOM    333  CG  LEU P  18      40.968 -34.235  -2.978  0.00  0.00      PROB  
ATOM    334  HG  LEU P  18      41.814 -33.686  -3.445  0.00  0.00      PROB  
ATOM    335  CD1 LEU P  18      40.710 -35.479  -3.859  0.00  0.00      PROB  
ATOM    336 HD11 LEU P  18      41.683 -36.010  -3.931  0.00  0.00      PROB  
ATOM    337 HD12 LEU P  18      39.928 -36.081  -3.348  0.00  0.00      PROB  
ATOM    338 HD13 LEU P  18      40.389 -35.135  -4.865  0.00  0.00      PROB  
ATOM    339  CD2 LEU P  18      39.814 -33.234  -2.932  0.00  0.00      PROB  
ATOM    340 HD21 LEU P  18      40.184 -32.203  -2.750  0.00  0.00      PROB  
ATOM    341 HD22 LEU P  18      39.429 -33.124  -3.968  0.00  0.00      PROB  
ATOM    342 HD23 LEU P  18      39.028 -33.545  -2.211  0.00  0.00      PROB  
ATOM    343  C   LEU P  18      41.952 -33.796   0.752  0.00  0.00      PROB  
ATOM    344  O   LEU P  18      40.866 -33.521   1.354  0.00  0.00      PROB  
ATOM    345  N   ILE P  19      42.949 -34.563   1.258  0.00  0.00      PROB  
ATOM    346  HN  ILE P  19      43.585 -35.033   0.650  0.00  0.00      PROB  
ATOM    347  CA  ILE P  19      42.976 -34.965   2.608  0.00  0.00      PROB  
ATOM    348  HA  ILE P  19      42.042 -35.372   2.968  0.00  0.00      PROB  
ATOM    349  CB  ILE P  19      43.996 -36.102   2.944  0.00  0.00      PROB  
ATOM    350  HB  ILE P  19      44.983 -35.734   2.592  0.00  0.00      PROB  
ATOM    351  CG2 ILE P  19      44.117 -36.307   4.449  0.00  0.00      PROB  
ATOM    352 HG21 ILE P  19      43.076 -36.413   4.823  0.00  0.00      PROB  
ATOM    353 HG22 ILE P  19      44.610 -37.288   4.617  0.00  0.00      PROB  
ATOM    354 HG23 ILE P  19      44.669 -35.469   4.926  0.00  0.00      PROB  
ATOM    355  CG1 ILE P  19      43.565 -37.518   2.310  0.00  0.00      PROB  
ATOM    356 HG11 ILE P  19      42.693 -37.867   2.903  0.00  0.00      PROB  
ATOM    357 HG12 ILE P  19      43.140 -37.246   1.321  0.00  0.00      PROB  
ATOM    358  CD  ILE P  19      44.687 -38.590   2.125  0.00  0.00      PROB  
ATOM    359  HD1 ILE P  19      45.667 -38.280   2.546  0.00  0.00      PROB  
ATOM    360  HD2 ILE P  19      44.334 -39.537   2.586  0.00  0.00      PROB  
ATOM    361  HD3 ILE P  19      44.845 -38.849   1.056  0.00  0.00      PROB  
ATOM    362  C   ILE P  19      43.254 -33.704   3.440  0.00  0.00      PROB  
ATOM    363  O   ILE P  19      42.646 -33.479   4.439  0.00  0.00      PROB  
ATOM    364  N   THR P  20      44.137 -32.784   2.908  0.00  0.00      PROB  
ATOM    365  HN  THR P  20      44.681 -33.068   2.122  0.00  0.00      PROB  
ATOM    366  CA  THR P  20      44.349 -31.441   3.492  0.00  0.00      PROB  
ATOM    367  HA  THR P  20      44.526 -31.551   4.552  0.00  0.00      PROB  
ATOM    368  CB  THR P  20      45.510 -30.657   2.955  0.00  0.00      PROB  
ATOM    369  HB  THR P  20      45.342 -30.361   1.898  0.00  0.00      PROB  
ATOM    370  OG1 THR P  20      46.704 -31.442   3.044  0.00  0.00      PROB  
ATOM    371  HG1 THR P  20      46.455 -32.264   2.615  0.00  0.00      PROB  
ATOM    372  CG2 THR P  20      45.712 -29.337   3.798  0.00  0.00      PROB  
ATOM    373 HG21 THR P  20      44.782 -28.781   4.044  0.00  0.00      PROB  
ATOM    374 HG22 THR P  20      46.149 -29.760   4.728  0.00  0.00      PROB  
ATOM    375 HG23 THR P  20      46.577 -28.762   3.402  0.00  0.00      PROB  
ATOM    376  C   THR P  20      43.084 -30.601   3.510  0.00  0.00      PROB  
ATOM    377  O   THR P  20      42.701 -30.059   4.544  0.00  0.00      PROB  
ATOM    378  N   ALA P  21      42.315 -30.475   2.396  0.00  0.00      PROB  
ATOM    379  HN  ALA P  21      42.651 -30.835   1.530  0.00  0.00      PROB  
ATOM    380  CA  ALA P  21      41.085 -29.765   2.323  0.00  0.00      PROB  
ATOM    381  HA  ALA P  21      41.214 -28.747   2.660  0.00  0.00      PROB  
ATOM    382  CB  ALA P  21      40.711 -29.733   0.820  0.00  0.00      PROB  
ATOM    383  HB1 ALA P  21      41.539 -29.414   0.151  0.00  0.00      PROB  
ATOM    384  HB2 ALA P  21      40.355 -30.713   0.438  0.00  0.00      PROB  
ATOM    385  HB3 ALA P  21      39.931 -28.946   0.750  0.00  0.00      PROB  
ATOM    386  C   ALA P  21      39.916 -30.324   3.224  0.00  0.00      PROB  
ATOM    387  O   ALA P  21      39.345 -29.538   3.980  0.00  0.00      PROB  
ATOM    388  N   VAL P  22      39.605 -31.612   3.213  0.00  0.00      PROB  
ATOM    389  HN  VAL P  22      39.945 -32.212   2.493  0.00  0.00      PROB  
ATOM    390  CA  VAL P  22      38.537 -32.087   3.975  0.00  0.00      PROB  
ATOM    391  HA  VAL P  22      37.686 -31.452   3.779  0.00  0.00      PROB  
ATOM    392  CB  VAL P  22      38.199 -33.506   3.521  0.00  0.00      PROB  
ATOM    393  HB  VAL P  22      39.041 -34.228   3.462  0.00  0.00      PROB  
ATOM    394  CG1 VAL P  22      37.154 -34.108   4.471  0.00  0.00      PROB  
ATOM    395 HG11 VAL P  22      37.578 -34.141   5.497  0.00  0.00      PROB  
ATOM    396 HG12 VAL P  22      36.210 -33.525   4.534  0.00  0.00      PROB  
ATOM    397 HG13 VAL P  22      36.853 -35.134   4.168  0.00  0.00      PROB  
ATOM    398  CG2 VAL P  22      37.424 -33.428   2.137  0.00  0.00      PROB  
ATOM    399 HG21 VAL P  22      38.066 -33.216   1.255  0.00  0.00      PROB  
ATOM    400 HG22 VAL P  22      36.865 -34.387   2.103  0.00  0.00      PROB  
ATOM    401 HG23 VAL P  22      36.651 -32.640   2.263  0.00  0.00      PROB  
ATOM    402  C   VAL P  22      38.854 -32.064   5.458  0.00  0.00      PROB  
ATOM    403  O   VAL P  22      37.918 -31.873   6.232  0.00  0.00      PROB  
ATOM    404  N   LEU P  23      40.135 -32.253   5.828  0.00  0.00      PROB  
ATOM    405  HN  LEU P  23      40.819 -32.601   5.191  0.00  0.00      PROB  
ATOM    406  CA  LEU P  23      40.595 -31.836   7.147  0.00  0.00      PROB  
ATOM    407  HA  LEU P  23      39.986 -32.420   7.821  0.00  0.00      PROB  
ATOM    408  CB  LEU P  23      42.159 -32.088   7.362  0.00  0.00      PROB  
ATOM    409  HB1 LEU P  23      42.760 -31.713   6.506  0.00  0.00      PROB  
ATOM    410  HB2 LEU P  23      42.303 -33.189   7.404  0.00  0.00      PROB  
ATOM    411  CG  LEU P  23      42.742 -31.552   8.685  0.00  0.00      PROB  
ATOM    412  HG  LEU P  23      42.559 -30.456   8.678  0.00  0.00      PROB  
ATOM    413  CD1 LEU P  23      42.065 -32.139   9.916  0.00  0.00      PROB  
ATOM    414 HD11 LEU P  23      42.460 -31.659  10.837  0.00  0.00      PROB  
ATOM    415 HD12 LEU P  23      41.037 -31.721   9.954  0.00  0.00      PROB  
ATOM    416 HD13 LEU P  23      42.046 -33.243  10.038  0.00  0.00      PROB  
ATOM    417  CD2 LEU P  23      44.252 -31.681   8.753  0.00  0.00      PROB  
ATOM    418 HD21 LEU P  23      44.477 -32.755   8.925  0.00  0.00      PROB  
ATOM    419 HD22 LEU P  23      44.816 -31.348   7.856  0.00  0.00      PROB  
ATOM    420 HD23 LEU P  23      44.619 -31.105   9.630  0.00  0.00      PROB  
ATOM    421  C   LEU P  23      40.242 -30.405   7.519  0.00  0.00      PROB  
ATOM    422  O   LEU P  23      39.680 -30.169   8.582  0.00  0.00      PROB  
ATOM    423  N   LEU P  24      40.756 -29.414   6.789  0.00  0.00      PROB  
ATOM    424  HN  LEU P  24      41.355 -29.626   6.020  0.00  0.00      PROB  
ATOM    425  CA  LEU P  24      40.544 -28.013   7.005  0.00  0.00      PROB  
ATOM    426  HA  LEU P  24      41.052 -27.804   7.934  0.00  0.00      PROB  
ATOM    427  CB  LEU P  24      41.184 -27.224   5.827  0.00  0.00      PROB  
ATOM    428  HB1 LEU P  24      40.903 -26.150   5.798  0.00  0.00      PROB  
ATOM    429  HB2 LEU P  24      40.881 -27.570   4.816  0.00  0.00      PROB  
ATOM    430  CG  LEU P  24      42.743 -27.144   5.854  0.00  0.00      PROB  
ATOM    431  HG  LEU P  24      43.227 -28.140   5.951  0.00  0.00      PROB  
ATOM    432  CD1 LEU P  24      43.286 -26.471   4.583  0.00  0.00      PROB  
ATOM    433 HD11 LEU P  24      42.864 -26.960   3.678  0.00  0.00      PROB  
ATOM    434 HD12 LEU P  24      42.885 -25.436   4.643  0.00  0.00      PROB  
ATOM    435 HD13 LEU P  24      44.392 -26.499   4.481  0.00  0.00      PROB  
ATOM    436  CD2 LEU P  24      43.119 -26.213   7.094  0.00  0.00      PROB  
ATOM    437 HD21 LEU P  24      42.813 -26.708   8.040  0.00  0.00      PROB  
ATOM    438 HD22 LEU P  24      44.214 -26.034   7.148  0.00  0.00      PROB  
ATOM    439 HD23 LEU P  24      42.540 -25.269   6.993  0.00  0.00      PROB  
ATOM    440  C   LEU P  24      39.067 -27.610   7.022  0.00  0.00      PROB  
ATOM    441  O   LEU P  24      38.549 -27.100   8.019  0.00  0.00      PROB  
ATOM    442  N   LEU P  25      38.307 -28.146   5.998  0.00  0.00      PROB  
ATOM    443  HN  LEU P  25      38.727 -28.681   5.268  0.00  0.00      PROB  
ATOM    444  CA  LEU P  25      36.901 -27.999   5.904  0.00  0.00      PROB  
ATOM    445  HA  LEU P  25      36.683 -26.950   5.774  0.00  0.00      PROB  
ATOM    446  CB  LEU P  25      36.515 -28.805   4.627  0.00  0.00      PROB  
ATOM    447  HB1 LEU P  25      36.868 -29.841   4.820  0.00  0.00      PROB  
ATOM    448  HB2 LEU P  25      37.128 -28.358   3.815  0.00  0.00      PROB  
ATOM    449  CG  LEU P  25      34.987 -28.786   4.345  0.00  0.00      PROB  
ATOM    450  HG  LEU P  25      34.428 -29.232   5.195  0.00  0.00      PROB  
ATOM    451  CD1 LEU P  25      34.359 -27.374   4.072  0.00  0.00      PROB  
ATOM    452 HD11 LEU P  25      34.596 -26.705   4.927  0.00  0.00      PROB  
ATOM    453 HD12 LEU P  25      34.751 -26.948   3.124  0.00  0.00      PROB  
ATOM    454 HD13 LEU P  25      33.251 -27.400   3.994  0.00  0.00      PROB  
ATOM    455  CD2 LEU P  25      34.680 -29.714   3.209  0.00  0.00      PROB  
ATOM    456 HD21 LEU P  25      35.057 -29.337   2.234  0.00  0.00      PROB  
ATOM    457 HD22 LEU P  25      35.061 -30.724   3.472  0.00  0.00      PROB  
ATOM    458 HD23 LEU P  25      33.596 -29.764   2.972  0.00  0.00      PROB  
ATOM    459  C   LEU P  25      36.047 -28.480   7.090  0.00  0.00      PROB  
ATOM    460  O   LEU P  25      35.318 -27.719   7.667  0.00  0.00      PROB  
ATOM    461  N   THR P  26      36.322 -29.731   7.576  0.00  0.00      PROB  
ATOM    462  HN  THR P  26      36.803 -30.414   7.031  0.00  0.00      PROB  
ATOM    463  CA  THR P  26      35.586 -30.199   8.769  0.00  0.00      PROB  
ATOM    464  HA  THR P  26      34.541 -30.028   8.557  0.00  0.00      PROB  
ATOM    465  CB  THR P  26      35.642 -31.706   9.041  0.00  0.00      PROB  
ATOM    466  HB  THR P  26      35.204 -32.066   9.996  0.00  0.00      PROB  
ATOM    467  OG1 THR P  26      36.927 -32.289   8.855  0.00  0.00      PROB  
ATOM    468  HG1 THR P  26      37.346 -31.789   8.151  0.00  0.00      PROB  
ATOM    469  CG2 THR P  26      34.752 -32.362   8.030  0.00  0.00      PROB  
ATOM    470 HG21 THR P  26      34.736 -33.445   8.277  0.00  0.00      PROB  
ATOM    471 HG22 THR P  26      33.713 -31.999   8.180  0.00  0.00      PROB  
ATOM    472 HG23 THR P  26      35.045 -32.270   6.963  0.00  0.00      PROB  
ATOM    473  C   THR P  26      35.825 -29.487  10.141  0.00  0.00      PROB  
ATOM    474  O   THR P  26      34.991 -29.004  10.922  0.00  0.00      PROB  
ATOM    475  N   VAL P  27      37.128 -29.234  10.459  0.00  0.00      PROB  
ATOM    476  HN  VAL P  27      37.940 -29.567   9.986  0.00  0.00      PROB  
ATOM    477  CA  VAL P  27      37.451 -28.492  11.689  0.00  0.00      PROB  
ATOM    478  HA  VAL P  27      36.865 -28.807  12.540  0.00  0.00      PROB  
ATOM    479  CB  VAL P  27      38.999 -28.641  11.916  0.00  0.00      PROB  
ATOM    480  HB  VAL P  27      39.526 -28.501  10.948  0.00  0.00      PROB  
ATOM    481  CG1 VAL P  27      39.639 -27.743  12.970  0.00  0.00      PROB  
ATOM    482 HG11 VAL P  27      39.631 -26.651  12.762  0.00  0.00      PROB  
ATOM    483 HG12 VAL P  27      39.187 -27.923  13.969  0.00  0.00      PROB  
ATOM    484 HG13 VAL P  27      40.713 -27.994  13.101  0.00  0.00      PROB  
ATOM    485  CG2 VAL P  27      39.249 -30.098  12.280  0.00  0.00      PROB  
ATOM    486 HG21 VAL P  27      40.226 -30.169  12.806  0.00  0.00      PROB  
ATOM    487 HG22 VAL P  27      38.492 -30.505  12.984  0.00  0.00      PROB  
ATOM    488 HG23 VAL P  27      39.348 -30.795  11.420  0.00  0.00      PROB  
ATOM    489  C   VAL P  27      37.141 -27.040  11.539  0.00  0.00      PROB  
ATOM    490  O   VAL P  27      36.703 -26.447  12.563  0.00  0.00      PROB  
ATOM    491  N   ALA P  28      37.086 -26.415  10.343  0.00  0.00      PROB  
ATOM    492  HN  ALA P  28      37.440 -26.942   9.574  0.00  0.00      PROB  
ATOM    493  CA  ALA P  28      36.558 -25.085  10.150  0.00  0.00      PROB  
ATOM    494  HA  ALA P  28      37.018 -24.407  10.853  0.00  0.00      PROB  
ATOM    495  CB  ALA P  28      36.727 -24.589   8.730  0.00  0.00      PROB  
ATOM    496  HB1 ALA P  28      36.301 -25.246   7.941  0.00  0.00      PROB  
ATOM    497  HB2 ALA P  28      36.533 -23.508   8.563  0.00  0.00      PROB  
ATOM    498  HB3 ALA P  28      37.800 -24.674   8.455  0.00  0.00      PROB  
ATOM    499  C   ALA P  28      35.047 -25.086  10.441  0.00  0.00      PROB  
ATOM    500  O   ALA P  28      34.447 -24.256  11.121  0.00  0.00      PROB  
ATOM    501  N   VAL P  29      34.255 -26.048   9.919  0.00  0.00      PROB  
ATOM    502  HN  VAL P  29      34.800 -26.704   9.403  0.00  0.00      PROB  
ATOM    503  CA  VAL P  29      32.835 -26.256  10.232  0.00  0.00      PROB  
ATOM    504  HA  VAL P  29      32.386 -25.283  10.102  0.00  0.00      PROB  
ATOM    505  CB  VAL P  29      32.263 -27.326   9.298  0.00  0.00      PROB  
ATOM    506  HB  VAL P  29      32.887 -28.230   9.467  0.00  0.00      PROB  
ATOM    507  CG1 VAL P  29      30.778 -27.724   9.603  0.00  0.00      PROB  
ATOM    508 HG11 VAL P  29      30.093 -26.863   9.446  0.00  0.00      PROB  
ATOM    509 HG12 VAL P  29      30.500 -28.508   8.867  0.00  0.00      PROB  
ATOM    510 HG13 VAL P  29      30.603 -28.107  10.631  0.00  0.00      PROB  
ATOM    511  CG2 VAL P  29      32.358 -26.832   7.793  0.00  0.00      PROB  
ATOM    512 HG21 VAL P  29      31.893 -27.480   7.019  0.00  0.00      PROB  
ATOM    513 HG22 VAL P  29      31.799 -25.873   7.755  0.00  0.00      PROB  
ATOM    514 HG23 VAL P  29      33.421 -26.618   7.551  0.00  0.00      PROB  
ATOM    515  C   VAL P  29      32.574 -26.540  11.667  0.00  0.00      PROB  
ATOM    516  O   VAL P  29      31.594 -26.015  12.238  0.00  0.00      PROB  
ATOM    517  N   GLY P  30      33.339 -27.370  12.309  0.00  0.00      PROB  
ATOM    518  HN  GLY P  30      34.131 -27.728  11.821  0.00  0.00      PROB  
ATOM    519  CA  GLY P  30      33.341 -27.604  13.730  0.00  0.00      PROB  
ATOM    520  HA1 GLY P  30      34.180 -28.256  13.921  0.00  0.00      PROB  
ATOM    521  HA2 GLY P  30      32.439 -28.189  13.830  0.00  0.00      PROB  
ATOM    522  C   GLY P  30      33.534 -26.288  14.634  0.00  0.00      PROB  
ATOM    523  O   GLY P  30      32.807 -25.950  15.580  0.00  0.00      PROB  
ATOM    524  N   ALA P  31      34.547 -25.471  14.249  0.00  0.00      PROB  
ATOM    525  HN  ALA P  31      35.158 -25.834  13.550  0.00  0.00      PROB  
ATOM    526  CA  ALA P  31      34.861 -24.131  14.700  0.00  0.00      PROB  
ATOM    527  HA  ALA P  31      34.942 -24.119  15.777  0.00  0.00      PROB  
ATOM    528  CB  ALA P  31      36.053 -23.630  13.917  0.00  0.00      PROB  
ATOM    529  HB1 ALA P  31      36.910 -24.285  14.181  0.00  0.00      PROB  
ATOM    530  HB2 ALA P  31      35.983 -23.370  12.839  0.00  0.00      PROB  
ATOM    531  HB3 ALA P  31      36.402 -22.690  14.396  0.00  0.00      PROB  
ATOM    532  C   ALA P  31      33.619 -23.191  14.469  0.00  0.00      PROB  
ATOM    533  O   ALA P  31      33.223 -22.480  15.367  0.00  0.00      PROB  
ATOM    534  N   GLU P  32      33.010 -23.157  13.261  0.00  0.00      PROB  
ATOM    535  HN  GLU P  32      33.428 -23.694  12.532  0.00  0.00      PROB  
ATOM    536  CA  GLU P  32      31.861 -22.366  13.107  0.00  0.00      PROB  
ATOM    537  HA  GLU P  32      32.079 -21.347  13.391  0.00  0.00      PROB  
ATOM    538  CB  GLU P  32      31.313 -22.434  11.673  0.00  0.00      PROB  
ATOM    539  HB1 GLU P  32      30.313 -21.950  11.660  0.00  0.00      PROB  
ATOM    540  HB2 GLU P  32      31.280 -23.526  11.470  0.00  0.00      PROB  
ATOM    541  CG  GLU P  32      32.261 -21.868  10.579  0.00  0.00      PROB  
ATOM    542  HG1 GLU P  32      33.287 -22.269  10.432  0.00  0.00      PROB  
ATOM    543  HG2 GLU P  32      32.352 -20.867  11.052  0.00  0.00      PROB  
ATOM    544  CD  GLU P  32      31.590 -21.536   9.237  0.00  0.00      PROB  
ATOM    545  OE1 GLU P  32      32.350 -21.444   8.194  0.00  0.00      PROB  
ATOM    546  OE2 GLU P  32      30.346 -21.487   9.074  0.00  0.00      PROB  
ATOM    547  C   GLU P  32      30.653 -22.645  13.998  0.00  0.00      PROB  
ATOM    548  O   GLU P  32      30.053 -21.817  14.734  0.00  0.00      PROB  
ATOM    549  N   LEU P  33      30.378 -23.955  14.190  0.00  0.00      PROB  
ATOM    550  HN  LEU P  33      30.984 -24.635  13.785  0.00  0.00      PROB  
ATOM    551  CA  LEU P  33      29.275 -24.540  14.906  0.00  0.00      PROB  
ATOM    552  HA  LEU P  33      28.481 -23.969  14.447  0.00  0.00      PROB  
ATOM    553  CB  LEU P  33      29.226 -26.073  14.710  0.00  0.00      PROB  
ATOM    554  HB1 LEU P  33      28.499 -26.493  15.439  0.00  0.00      PROB  
ATOM    555  HB2 LEU P  33      30.250 -26.465  14.889  0.00  0.00      PROB  
ATOM    556  CG  LEU P  33      28.725 -26.492  13.290  0.00  0.00      PROB  
ATOM    557  HG  LEU P  33      29.200 -25.764  12.598  0.00  0.00      PROB  
ATOM    558  CD1 LEU P  33      29.033 -27.953  12.886  0.00  0.00      PROB  
ATOM    559 HD11 LEU P  33      28.459 -28.202  11.968  0.00  0.00      PROB  
ATOM    560 HD12 LEU P  33      30.125 -28.065  12.716  0.00  0.00      PROB  
ATOM    561 HD13 LEU P  33      28.664 -28.659  13.660  0.00  0.00      PROB  
ATOM    562  CD2 LEU P  33      27.259 -26.252  13.108  0.00  0.00      PROB  
ATOM    563 HD21 LEU P  33      26.721 -26.971  13.762  0.00  0.00      PROB  
ATOM    564 HD22 LEU P  33      26.839 -25.238  13.279  0.00  0.00      PROB  
ATOM    565 HD23 LEU P  33      27.074 -26.538  12.050  0.00  0.00      PROB  
ATOM    566  C   LEU P  33      29.454 -24.272  16.430  0.00  0.00      PROB  
ATOM    567  O   LEU P  33      28.587 -24.231  17.296  0.00  0.00      PROB  
ATOM    568  N   THR P  34      30.762 -24.112  16.845  0.00  0.00      PROB  
ATOM    569  HN  THR P  34      31.506 -24.285  16.205  0.00  0.00      PROB  
ATOM    570  CA  THR P  34      31.143 -23.811  18.235  0.00  0.00      PROB  
ATOM    571  HA  THR P  34      30.525 -24.483  18.812  0.00  0.00      PROB  
ATOM    572  CB  THR P  34      32.612 -23.761  18.579  0.00  0.00      PROB  
ATOM    573  HB  THR P  34      33.107 -22.840  18.204  0.00  0.00      PROB  
ATOM    574  OG1 THR P  34      33.314 -24.886  18.003  0.00  0.00      PROB  
ATOM    575  HG1 THR P  34      32.821 -25.201  17.242  0.00  0.00      PROB  
ATOM    576  CG2 THR P  34      32.672 -23.793  20.138  0.00  0.00      PROB  
ATOM    577 HG21 THR P  34      32.066 -23.036  20.680  0.00  0.00      PROB  
ATOM    578 HG22 THR P  34      32.082 -24.623  20.582  0.00  0.00      PROB  
ATOM    579 HG23 THR P  34      33.710 -23.768  20.531  0.00  0.00      PROB  
ATOM    580  C   THR P  34      30.594 -22.424  18.611  0.00  0.00      PROB  
ATOM    581  O   THR P  34      30.088 -22.248  19.715  0.00  0.00      PROB  
ATOM    582  N   GLY P  35      30.527 -21.442  17.638  0.00  0.00      PROB  
ATOM    583  HN  GLY P  35      30.891 -21.649  16.733  0.00  0.00      PROB  
ATOM    584  CA  GLY P  35      30.018 -20.062  17.886  0.00  0.00      PROB  
ATOM    585  HA1 GLY P  35      29.908 -19.544  16.944  0.00  0.00      PROB  
ATOM    586  HA2 GLY P  35      30.770 -19.638  18.535  0.00  0.00      PROB  
ATOM    587  C   GLY P  35      28.658 -19.841  18.629  0.00  0.00      PROB  
ATOM    588  O   GLY P  35      28.711 -19.201  19.701  0.00  0.00      PROB  
ATOM    589  N   PRO P  36      27.473 -20.343  18.223  0.00  0.00      PROB  
ATOM    590  CD  PRO P  36      27.301 -20.841  16.880  0.00  0.00      PROB  
ATOM    591  HD1 PRO P  36      27.816 -20.249  16.093  0.00  0.00      PROB  
ATOM    592  HD2 PRO P  36      27.748 -21.855  16.960  0.00  0.00      PROB  
ATOM    593  CA  PRO P  36      26.210 -20.312  18.954  0.00  0.00      PROB  
ATOM    594  HA  PRO P  36      25.858 -19.301  19.099  0.00  0.00      PROB  
ATOM    595  CB  PRO P  36      25.332 -21.275  18.102  0.00  0.00      PROB  
ATOM    596  HB1 PRO P  36      24.255 -21.062  18.275  0.00  0.00      PROB  
ATOM    597  HB2 PRO P  36      25.615 -22.324  18.332  0.00  0.00      PROB  
ATOM    598  CG  PRO P  36      25.812 -20.933  16.670  0.00  0.00      PROB  
ATOM    599  HG1 PRO P  36      25.370 -19.945  16.419  0.00  0.00      PROB  
ATOM    600  HG2 PRO P  36      25.529 -21.722  15.942  0.00  0.00      PROB  
ATOM    601  C   PRO P  36      26.325 -20.870  20.406  0.00  0.00      PROB  
ATOM    602  O   PRO P  36      25.663 -20.359  21.322  0.00  0.00      PROB  
ATOM    603  N   PHE P  37      27.107 -21.983  20.686  0.00  0.00      PROB  
ATOM    604  HN  PHE P  37      27.620 -22.438  19.961  0.00  0.00      PROB  
ATOM    605  CA  PHE P  37      27.433 -22.615  21.952  0.00  0.00      PROB  
ATOM    606  HA  PHE P  37      26.526 -22.881  22.475  0.00  0.00      PROB  
ATOM    607  CB  PHE P  37      28.332 -23.976  21.873  0.00  0.00      PROB  
ATOM    608  HB1 PHE P  37      29.412 -23.831  21.653  0.00  0.00      PROB  
ATOM    609  HB2 PHE P  37      27.870 -24.596  21.075  0.00  0.00      PROB  
ATOM    610  CG  PHE P  37      28.274 -24.795  23.131  0.00  0.00      PROB  
ATOM    611  CD1 PHE P  37      27.146 -25.557  23.542  0.00  0.00      PROB  
ATOM    612  HD1 PHE P  37      26.301 -25.555  22.870  0.00  0.00      PROB  
ATOM    613  CE1 PHE P  37      27.189 -26.397  24.701  0.00  0.00      PROB  
ATOM    614  HE1 PHE P  37      26.459 -27.140  24.987  0.00  0.00      PROB  
ATOM    615  CZ  PHE P  37      28.274 -26.297  25.540  0.00  0.00      PROB  
ATOM    616  HZ  PHE P  37      28.198 -26.962  26.387  0.00  0.00      PROB  
ATOM    617  CD2 PHE P  37      29.368 -24.735  24.043  0.00  0.00      PROB  
ATOM    618  HD2 PHE P  37      30.230 -24.092  23.940  0.00  0.00      PROB  
ATOM    619  CE2 PHE P  37      29.356 -25.454  25.220  0.00  0.00      PROB  
ATOM    620  HE2 PHE P  37      30.232 -25.438  25.852  0.00  0.00      PROB  
ATOM    621  C   PHE P  37      28.260 -21.584  22.881  0.00  0.00      PROB  
ATOM    622  O   PHE P  37      27.968 -21.557  24.082  0.00  0.00      PROB  
ATOM    623  N   ILE P  38      29.194 -20.688  22.352  0.00  0.00      PROB  
ATOM    624  HN  ILE P  38      29.411 -20.707  21.379  0.00  0.00      PROB  
ATOM    625  CA  ILE P  38      29.661 -19.639  23.091  0.00  0.00      PROB  
ATOM    626  HA  ILE P  38      29.921 -19.971  24.085  0.00  0.00      PROB  
ATOM    627  CB  ILE P  38      30.979 -19.063  22.476  0.00  0.00      PROB  
ATOM    628  HB  ILE P  38      30.790 -18.526  21.522  0.00  0.00      PROB  
ATOM    629  CG2 ILE P  38      31.412 -17.868  23.445  0.00  0.00      PROB  
ATOM    630 HG21 ILE P  38      31.388 -18.237  24.492  0.00  0.00      PROB  
ATOM    631 HG22 ILE P  38      32.424 -17.608  23.067  0.00  0.00      PROB  
ATOM    632 HG23 ILE P  38      30.766 -16.973  23.316  0.00  0.00      PROB  
ATOM    633  CG1 ILE P  38      32.129 -20.080  22.458  0.00  0.00      PROB  
ATOM    634 HG11 ILE P  38      32.346 -20.525  23.452  0.00  0.00      PROB  
ATOM    635 HG12 ILE P  38      31.733 -20.901  21.823  0.00  0.00      PROB  
ATOM    636  CD  ILE P  38      33.440 -19.602  21.763  0.00  0.00      PROB  
ATOM    637  HD1 ILE P  38      34.190 -20.381  21.510  0.00  0.00      PROB  
ATOM    638  HD2 ILE P  38      33.132 -19.078  20.832  0.00  0.00      PROB  
ATOM    639  HD3 ILE P  38      33.957 -18.890  22.442  0.00  0.00      PROB  
ATOM    640  C   ILE P  38      28.625 -18.492  23.347  0.00  0.00      PROB  
ATOM    641  O   ILE P  38      28.569 -17.967  24.407  0.00  0.00      PROB  
ATOM    642  N   GLY P  39      27.742 -18.176  22.385  0.00  0.00      PROB  
ATOM    643  HN  GLY P  39      28.002 -18.404  21.450  0.00  0.00      PROB  
ATOM    644  CA  GLY P  39      26.538 -17.372  22.712  0.00  0.00      PROB  
ATOM    645  HA1 GLY P  39      25.806 -17.533  21.935  0.00  0.00      PROB  
ATOM    646  HA2 GLY P  39      26.923 -16.377  22.882  0.00  0.00      PROB  
ATOM    647  C   GLY P  39      25.701 -17.906  23.895  0.00  0.00      PROB  
ATOM    648  O   GLY P  39      25.446 -17.200  24.885  0.00  0.00      PROB  
ATOM    649  N   LYS P  40      25.374 -19.142  23.816  0.00  0.00      PROB  
ATOM    650  HN  LYS P  40      25.720 -19.679  23.051  0.00  0.00      PROB  
ATOM    651  CA  LYS P  40      24.714 -19.923  24.875  0.00  0.00      PROB  
ATOM    652  HA  LYS P  40      23.773 -19.400  24.952  0.00  0.00      PROB  
ATOM    653  CB  LYS P  40      24.419 -21.362  24.369  0.00  0.00      PROB  
ATOM    654  HB1 LYS P  40      25.280 -21.801  23.821  0.00  0.00      PROB  
ATOM    655  HB2 LYS P  40      23.580 -21.235  23.651  0.00  0.00      PROB  
ATOM    656  CG  LYS P  40      24.118 -22.458  25.392  0.00  0.00      PROB  
ATOM    657  HG1 LYS P  40      23.304 -23.058  24.932  0.00  0.00      PROB  
ATOM    658  HG2 LYS P  40      23.723 -21.931  26.287  0.00  0.00      PROB  
ATOM    659  CD  LYS P  40      25.285 -23.291  25.922  0.00  0.00      PROB  
ATOM    660  HD1 LYS P  40      25.969 -22.743  26.605  0.00  0.00      PROB  
ATOM    661  HD2 LYS P  40      25.972 -23.608  25.108  0.00  0.00      PROB  
ATOM    662  CE  LYS P  40      24.804 -24.537  26.650  0.00  0.00      PROB  
ATOM    663  HE1 LYS P  40      25.563 -25.268  27.001  0.00  0.00      PROB  
ATOM    664  HE2 LYS P  40      24.031 -25.101  26.084  0.00  0.00      PROB  
ATOM    665  NZ  LYS P  40      24.063 -24.258  27.879  0.00  0.00      PROB  
ATOM    666  HZ1 LYS P  40      23.297 -23.570  27.727  0.00  0.00      PROB  
ATOM    667  HZ2 LYS P  40      23.606 -25.160  28.123  0.00  0.00      PROB  
ATOM    668  HZ3 LYS P  40      24.731 -23.845  28.561  0.00  0.00      PROB  
ATOM    669  C   LYS P  40      25.456 -19.908  26.201  0.00  0.00      PROB  
ATOM    670  O   LYS P  40      24.854 -19.598  27.196  0.00  0.00      PROB  
ATOM    671  N   LYS P  41      26.809 -20.089  26.202  0.00  0.00      PROB  
ATOM    672  HN  LYS P  41      27.257 -20.561  25.446  0.00  0.00      PROB  
ATOM    673  CA  LYS P  41      27.688 -19.862  27.375  0.00  0.00      PROB  
ATOM    674  HA  LYS P  41      27.329 -20.411  28.233  0.00  0.00      PROB  
ATOM    675  CB  LYS P  41      29.096 -20.301  27.066  0.00  0.00      PROB  
ATOM    676  HB1 LYS P  41      29.849 -19.933  27.796  0.00  0.00      PROB  
ATOM    677  HB2 LYS P  41      29.328 -20.034  26.013  0.00  0.00      PROB  
ATOM    678  CG  LYS P  41      29.313 -21.876  27.051  0.00  0.00      PROB  
ATOM    679  HG1 LYS P  41      30.323 -21.963  26.596  0.00  0.00      PROB  
ATOM    680  HG2 LYS P  41      28.491 -22.256  26.409  0.00  0.00      PROB  
ATOM    681  CD  LYS P  41      29.224 -22.582  28.411  0.00  0.00      PROB  
ATOM    682  HD1 LYS P  41      29.157 -23.682  28.270  0.00  0.00      PROB  
ATOM    683  HD2 LYS P  41      28.222 -22.356  28.834  0.00  0.00      PROB  
ATOM    684  CE  LYS P  41      30.392 -22.311  29.353  0.00  0.00      PROB  
ATOM    685  HE1 LYS P  41      30.474 -21.207  29.446  0.00  0.00      PROB  
ATOM    686  HE2 LYS P  41      31.381 -22.663  28.990  0.00  0.00      PROB  
ATOM    687  NZ  LYS P  41      30.251 -22.857  30.708  0.00  0.00      PROB  
ATOM    688  HZ1 LYS P  41      30.632 -23.820  30.808  0.00  0.00      PROB  
ATOM    689  HZ2 LYS P  41      30.559 -22.267  31.508  0.00  0.00      PROB  
ATOM    690  HZ3 LYS P  41      29.218 -22.877  30.826  0.00  0.00      PROB  
ATOM    691  C   LYS P  41      27.635 -18.488  27.964  0.00  0.00      PROB  
ATOM    692  O   LYS P  41      27.466 -18.394  29.212  0.00  0.00      PROB  
ATOM    693  N   MET P  42      27.583 -17.403  27.187  0.00  0.00      PROB  
ATOM    694  HN  MET P  42      27.676 -17.415  26.195  0.00  0.00      PROB  
ATOM    695  CA  MET P  42      27.505 -16.081  27.815  0.00  0.00      PROB  
ATOM    696  HA  MET P  42      28.288 -16.007  28.556  0.00  0.00      PROB  
ATOM    697  CB  MET P  42      27.611 -15.064  26.687  0.00  0.00      PROB  
ATOM    698  HB1 MET P  42      27.355 -14.005  26.905  0.00  0.00      PROB  
ATOM    699  HB2 MET P  42      26.980 -15.440  25.853  0.00  0.00      PROB  
ATOM    700  CG  MET P  42      28.956 -14.956  26.059  0.00  0.00      PROB  
ATOM    701  HG1 MET P  42      28.920 -14.521  25.037  0.00  0.00      PROB  
ATOM    702  HG2 MET P  42      29.262 -16.015  25.923  0.00  0.00      PROB  
ATOM    703  SD  MET P  42      30.177 -14.063  26.989  0.00  0.00      PROB  
ATOM    704  CE  MET P  42      31.249 -13.646  25.550  0.00  0.00      PROB  
ATOM    705  HE1 MET P  42      30.996 -12.704  25.018  0.00  0.00      PROB  
ATOM    706  HE2 MET P  42      32.325 -13.578  25.817  0.00  0.00      PROB  
ATOM    707  HE3 MET P  42      31.048 -14.429  24.788  0.00  0.00      PROB  
ATOM    708  C   MET P  42      26.185 -15.925  28.594  0.00  0.00      PROB  
ATOM    709  O   MET P  42      26.302 -15.555  29.793  0.00  0.00      PROB  
ATOM    710  N   ILE P  43      25.045 -16.324  27.972  0.00  0.00      PROB  
ATOM    711  HN  ILE P  43      25.218 -16.543  27.014  0.00  0.00      PROB  
ATOM    712  CA  ILE P  43      23.659 -16.328  28.485  0.00  0.00      PROB  
ATOM    713  HA  ILE P  43      23.477 -15.300  28.762  0.00  0.00      PROB  
ATOM    714  CB  ILE P  43      22.615 -16.481  27.374  0.00  0.00      PROB  
ATOM    715  HB  ILE P  43      22.935 -17.383  26.811  0.00  0.00      PROB  
ATOM    716  CG2 ILE P  43      21.245 -16.683  28.025  0.00  0.00      PROB  
ATOM    717 HG21 ILE P  43      21.243 -17.712  28.445  0.00  0.00      PROB  
ATOM    718 HG22 ILE P  43      21.201 -15.848  28.756  0.00  0.00      PROB  
ATOM    719 HG23 ILE P  43      20.419 -16.561  27.293  0.00  0.00      PROB  
ATOM    720  CG1 ILE P  43      22.598 -15.312  26.393  0.00  0.00      PROB  
ATOM    721 HG11 ILE P  43      23.641 -15.165  26.039  0.00  0.00      PROB  
ATOM    722 HG12 ILE P  43      22.297 -14.423  26.987  0.00  0.00      PROB  
ATOM    723  CD  ILE P  43      21.727 -15.594  25.203  0.00  0.00      PROB  
ATOM    724  HD1 ILE P  43      20.684 -15.845  25.494  0.00  0.00      PROB  
ATOM    725  HD2 ILE P  43      21.681 -14.607  24.695  0.00  0.00      PROB  
ATOM    726  HD3 ILE P  43      21.973 -16.446  24.534  0.00  0.00      PROB  
ATOM    727  C   ILE P  43      23.480 -17.201  29.699  0.00  0.00      PROB  
ATOM    728  O   ILE P  43      23.232 -16.610  30.745  0.00  0.00      PROB  
ATOM    729  N   ASP P  44      23.662 -18.519  29.597  0.00  0.00      PROB  
ATOM    730  HN  ASP P  44      24.119 -18.857  28.778  0.00  0.00      PROB  
ATOM    731  CA  ASP P  44      23.431 -19.512  30.678  0.00  0.00      PROB  
ATOM    732  HA  ASP P  44      22.425 -19.312  31.018  0.00  0.00      PROB  
ATOM    733  CB  ASP P  44      23.610 -20.948  29.946  0.00  0.00      PROB  
ATOM    734  HB1 ASP P  44      23.841 -21.632  30.791  0.00  0.00      PROB  
ATOM    735  HB2 ASP P  44      24.438 -20.867  29.210  0.00  0.00      PROB  
ATOM    736  CG  ASP P  44      22.299 -21.359  29.216  0.00  0.00      PROB  
ATOM    737  OD1 ASP P  44      21.205 -20.819  29.666  0.00  0.00      PROB  
ATOM    738  OD2 ASP P  44      22.377 -22.231  28.291  0.00  0.00      PROB  
ATOM    739  C   ASP P  44      24.421 -19.448  31.897  0.00  0.00      PROB  
ATOM    740  O   ASP P  44      23.998 -19.580  33.082  0.00  0.00      PROB  
ATOM    741  N   ASP P  45      25.730 -19.154  31.719  0.00  0.00      PROB  
ATOM    742  HN  ASP P  45      26.125 -18.923  30.833  0.00  0.00      PROB  
ATOM    743  CA  ASP P  45      26.717 -19.249  32.772  0.00  0.00      PROB  
ATOM    744  HA  ASP P  45      26.313 -19.696  33.668  0.00  0.00      PROB  
ATOM    745  CB  ASP P  45      27.810 -20.231  32.245  0.00  0.00      PROB  
ATOM    746  HB1 ASP P  45      28.568 -20.032  33.033  0.00  0.00      PROB  
ATOM    747  HB2 ASP P  45      28.133 -19.937  31.223  0.00  0.00      PROB  
ATOM    748  CG  ASP P  45      27.361 -21.690  32.421  0.00  0.00      PROB  
ATOM    749  OD1 ASP P  45      27.733 -22.507  31.518  0.00  0.00      PROB  
ATOM    750  OD2 ASP P  45      26.778 -22.050  33.500  0.00  0.00      PROB  
ATOM    751  C   ASP P  45      27.157 -17.938  33.206  0.00  0.00      PROB  
ATOM    752  O   ASP P  45      27.934 -17.745  34.167  0.00  0.00      PROB  
ATOM    753  N   HSD P  46      26.622 -16.759  32.611  0.00  0.00      PROB  
ATOM    754  HN  HSD P  46      26.120 -16.886  31.759  0.00  0.00      PROB  
ATOM    755  CA  HSD P  46      27.129 -15.510  33.042  0.00  0.00      PROB  
ATOM    756  HA  HSD P  46      27.727 -15.573  33.938  0.00  0.00      PROB  
ATOM    757  CB  HSD P  46      28.166 -14.855  32.068  0.00  0.00      PROB  
ATOM    758  HB1 HSD P  46      28.593 -13.970  32.586  0.00  0.00      PROB  
ATOM    759  HB2 HSD P  46      27.641 -14.543  31.139  0.00  0.00      PROB  
ATOM    760  ND1 HSD P  46      29.418 -16.665  30.785  0.00  0.00      PROB  
ATOM    761  HD1 HSD P  46      28.658 -16.697  30.136  0.00  0.00      PROB  
ATOM    762  CG  HSD P  46      29.313 -15.762  31.779  0.00  0.00      PROB  
ATOM    763  CE1 HSD P  46      30.604 -17.292  30.913  0.00  0.00      PROB  
ATOM    764  HE1 HSD P  46      30.970 -18.094  30.272  0.00  0.00      PROB  
ATOM    765  NE2 HSD P  46      31.358 -16.697  31.819  0.00  0.00      PROB  
ATOM    766  CD2 HSD P  46      30.562 -15.710  32.320  0.00  0.00      PROB  
ATOM    767  HD2 HSD P  46      30.901 -15.014  33.077  0.00  0.00      PROB  
ATOM    768  C   HSD P  46      26.022 -14.518  33.191  0.00  0.00      PROB  
ATOM    769  O   HSD P  46      25.980 -13.811  34.230  0.00  0.00      PROB  
ATOM    770  N   ILE P  47      25.164 -14.427  32.209  0.00  0.00      PROB  
ATOM    771  HN  ILE P  47      25.367 -15.011  31.427  0.00  0.00      PROB  
ATOM    772  CA  ILE P  47      24.074 -13.494  32.331  0.00  0.00      PROB  
ATOM    773  HA  ILE P  47      24.405 -12.569  32.779  0.00  0.00      PROB  
ATOM    774  CB  ILE P  47      23.535 -13.088  31.006  0.00  0.00      PROB  
ATOM    775  HB  ILE P  47      23.247 -13.917  30.326  0.00  0.00      PROB  
ATOM    776  CG2 ILE P  47      22.081 -12.383  31.214  0.00  0.00      PROB  
ATOM    777 HG21 ILE P  47      21.801 -12.003  30.209  0.00  0.00      PROB  
ATOM    778 HG22 ILE P  47      21.335 -13.159  31.490  0.00  0.00      PROB  
ATOM    779 HG23 ILE P  47      22.071 -11.637  32.037  0.00  0.00      PROB  
ATOM    780  CG1 ILE P  47      24.544 -12.147  30.310  0.00  0.00      PROB  
ATOM    781 HG11 ILE P  47      25.548 -12.606  30.184  0.00  0.00      PROB  
ATOM    782 HG12 ILE P  47      24.822 -11.219  30.855  0.00  0.00      PROB  
ATOM    783  CD  ILE P  47      24.121 -11.684  28.929  0.00  0.00      PROB  
ATOM    784  HD1 ILE P  47      24.917 -11.358  28.226  0.00  0.00      PROB  
ATOM    785  HD2 ILE P  47      23.702 -12.517  28.326  0.00  0.00      PROB  
ATOM    786  HD3 ILE P  47      23.351 -10.888  29.014  0.00  0.00      PROB  
ATOM    787  C   ILE P  47      22.980 -14.080  33.204  0.00  0.00      PROB  
ATOM    788  O   ILE P  47      22.391 -13.459  34.045  0.00  0.00      PROB  
ATOM    789  N   LEU P  48      22.809 -15.349  33.062  0.00  0.00      PROB  
ATOM    790  HN  LEU P  48      23.193 -15.777  32.248  0.00  0.00      PROB  
ATOM    791  CA  LEU P  48      22.015 -16.228  33.972  0.00  0.00      PROB  
ATOM    792  HA  LEU P  48      21.335 -15.653  34.584  0.00  0.00      PROB  
ATOM    793  CB  LEU P  48      21.188 -17.193  33.192  0.00  0.00      PROB  
ATOM    794  HB1 LEU P  48      20.599 -17.925  33.786  0.00  0.00      PROB  
ATOM    795  HB2 LEU P  48      21.772 -17.954  32.631  0.00  0.00      PROB  
ATOM    796  CG  LEU P  48      20.204 -16.609  32.070  0.00  0.00      PROB  
ATOM    797  HG  LEU P  48      20.777 -16.100  31.266  0.00  0.00      PROB  
ATOM    798  CD1 LEU P  48      19.459 -17.787  31.304  0.00  0.00      PROB  
ATOM    799 HD11 LEU P  48      18.760 -17.331  30.571  0.00  0.00      PROB  
ATOM    800 HD12 LEU P  48      20.284 -18.225  30.702  0.00  0.00      PROB  
ATOM    801 HD13 LEU P  48      18.939 -18.549  31.923  0.00  0.00      PROB  
ATOM    802  CD2 LEU P  48      19.201 -15.575  32.566  0.00  0.00      PROB  
ATOM    803 HD21 LEU P  48      18.474 -16.091  33.228  0.00  0.00      PROB  
ATOM    804 HD22 LEU P  48      19.807 -14.711  32.913  0.00  0.00      PROB  
ATOM    805 HD23 LEU P  48      18.557 -15.205  31.739  0.00  0.00      PROB  
ATOM    806  C   LEU P  48      22.923 -16.976  34.964  0.00  0.00      PROB  
ATOM    807  O   LEU P  48      22.666 -18.109  35.413  0.00  0.00      PROB  
ATOM    808  N   GLY P  49      24.020 -16.379  35.359  0.00  0.00      PROB  
ATOM    809  HN  GLY P  49      24.270 -15.481  35.004  0.00  0.00      PROB  
ATOM    810  CA  GLY P  49      25.063 -16.887  36.297  0.00  0.00      PROB  
ATOM    811  HA1 GLY P  49      26.054 -16.804  35.877  0.00  0.00      PROB  
ATOM    812  HA2 GLY P  49      24.922 -17.923  36.569  0.00  0.00      PROB  
ATOM    813  C   GLY P  49      24.922 -16.205  37.584  0.00  0.00      PROB  
ATOM    814  O   GLY P  49      25.170 -16.812  38.619  0.00  0.00      PROB  
ATOM    815  N   ILE P  50      24.372 -14.959  37.640  0.00  0.00      PROB  
ATOM    816  HN  ILE P  50      24.110 -14.527  36.781  0.00  0.00      PROB  
ATOM    817  CA  ILE P  50      24.282 -14.040  38.781  0.00  0.00      PROB  
ATOM    818  HA  ILE P  50      25.343 -13.989  38.977  0.00  0.00      PROB  
ATOM    819  CB  ILE P  50      23.863 -12.595  38.359  0.00  0.00      PROB  
ATOM    820  HB  ILE P  50      24.555 -12.201  37.584  0.00  0.00      PROB  
ATOM    821  CG2 ILE P  50      22.459 -12.585  37.794  0.00  0.00      PROB  
ATOM    822 HG21 ILE P  50      21.712 -12.771  38.596  0.00  0.00      PROB  
ATOM    823 HG22 ILE P  50      22.218 -11.561  37.437  0.00  0.00      PROB  
ATOM    824 HG23 ILE P  50      22.335 -13.342  36.990  0.00  0.00      PROB  
ATOM    825  CG1 ILE P  50      23.985 -11.567  39.439  0.00  0.00      PROB  
ATOM    826 HG11 ILE P  50      23.416 -11.935  40.320  0.00  0.00      PROB  
ATOM    827 HG12 ILE P  50      23.542 -10.588  39.158  0.00  0.00      PROB  
ATOM    828  CD  ILE P  50      25.468 -11.297  39.907  0.00  0.00      PROB  
ATOM    829  HD1 ILE P  50      25.795 -12.127  40.571  0.00  0.00      PROB  
ATOM    830  HD2 ILE P  50      26.207 -11.298  39.078  0.00  0.00      PROB  
ATOM    831  HD3 ILE P  50      25.439 -10.370  40.518  0.00  0.00      PROB  
ATOM    832  C   ILE P  50      23.567 -14.589  39.944  0.00  0.00      PROB  
ATOM    833  O   ILE P  50      24.023 -14.482  41.078  0.00  0.00      PROB  
ATOM    834  N   GLU P  51      22.550 -15.353  39.617  0.00  0.00      PROB  
ATOM    835  HN  GLU P  51      22.431 -15.489  38.636  0.00  0.00      PROB  
ATOM    836  CA  GLU P  51      21.621 -15.942  40.518  0.00  0.00      PROB  
ATOM    837  HA  GLU P  51      21.667 -15.317  41.397  0.00  0.00      PROB  
ATOM    838  CB  GLU P  51      20.225 -15.970  39.938  0.00  0.00      PROB  
ATOM    839  HB1 GLU P  51      19.587 -16.567  40.624  0.00  0.00      PROB  
ATOM    840  HB2 GLU P  51      20.338 -16.490  38.963  0.00  0.00      PROB  
ATOM    841  CG  GLU P  51      19.478 -14.665  39.860  0.00  0.00      PROB  
ATOM    842  HG1 GLU P  51      19.835 -13.944  39.094  0.00  0.00      PROB  
ATOM    843  HG2 GLU P  51      19.424 -14.200  40.867  0.00  0.00      PROB  
ATOM    844  CD  GLU P  51      17.964 -14.757  39.364  0.00  0.00      PROB  
ATOM    845  OE1 GLU P  51      17.128 -15.348  40.069  0.00  0.00      PROB  
ATOM    846  OE2 GLU P  51      17.787 -14.242  38.240  0.00  0.00      PROB  
ATOM    847  C   GLU P  51      22.021 -17.382  40.854  0.00  0.00      PROB  
ATOM    848  O   GLU P  51      21.230 -18.171  41.367  0.00  0.00      PROB  
ATOM    849  N   LYS P  52      23.296 -17.812  40.579  0.00  0.00      PROB  
ATOM    850  HN  LYS P  52      23.902 -17.215  40.059  0.00  0.00      PROB  
ATOM    851  CA  LYS P  52      23.864 -19.080  41.081  0.00  0.00      PROB  
ATOM    852  HA  LYS P  52      23.093 -19.821  41.235  0.00  0.00      PROB  
ATOM    853  CB  LYS P  52      24.959 -19.659  40.209  0.00  0.00      PROB  
ATOM    854  HB1 LYS P  52      25.306 -20.574  40.734  0.00  0.00      PROB  
ATOM    855  HB2 LYS P  52      25.811 -18.949  40.147  0.00  0.00      PROB  
ATOM    856  CG  LYS P  52      24.451 -19.897  38.778  0.00  0.00      PROB  
ATOM    857  HG1 LYS P  52      24.131 -18.954  38.284  0.00  0.00      PROB  
ATOM    858  HG2 LYS P  52      23.573 -20.576  38.727  0.00  0.00      PROB  
ATOM    859  CD  LYS P  52      25.511 -20.674  37.946  0.00  0.00      PROB  
ATOM    860  HD1 LYS P  52      25.878 -21.455  38.646  0.00  0.00      PROB  
ATOM    861  HD2 LYS P  52      26.347 -20.017  37.625  0.00  0.00      PROB  
ATOM    862  CE  LYS P  52      24.977 -21.435  36.692  0.00  0.00      PROB  
ATOM    863  HE1 LYS P  52      24.526 -20.719  35.972  0.00  0.00      PROB  
ATOM    864  HE2 LYS P  52      24.270 -22.252  36.952  0.00  0.00      PROB  
ATOM    865  NZ  LYS P  52      26.137 -22.009  36.027  0.00  0.00      PROB  
ATOM    866  HZ1 LYS P  52      27.091 -21.669  36.265  0.00  0.00      PROB  
ATOM    867  HZ2 LYS P  52      26.242 -23.024  36.224  0.00  0.00      PROB  
ATOM    868  HZ3 LYS P  52      26.149 -21.962  34.988  0.00  0.00      PROB  
ATOM    869  C   LYS P  52      24.207 -18.772  42.543  0.00  0.00      PROB  
ATOM    870  O   LYS P  52      24.289 -17.652  43.057  0.00  0.00      PROB  
ATOM    871  N   THR P  53      24.510 -19.873  43.314  0.00  0.00      PROB  
ATOM    872  HN  THR P  53      24.644 -20.743  42.846  0.00  0.00      PROB  
ATOM    873  CA  THR P  53      24.864 -19.867  44.634  0.00  0.00      PROB  
ATOM    874  HA  THR P  53      24.172 -19.169  45.081  0.00  0.00      PROB  
ATOM    875  CB  THR P  53      24.596 -21.202  45.299  0.00  0.00      PROB  
ATOM    876  HB  THR P  53      25.394 -21.889  44.945  0.00  0.00      PROB  
ATOM    877  OG1 THR P  53      23.404 -21.826  44.910  0.00  0.00      PROB  
ATOM    878  HG1 THR P  53      23.748 -22.161  44.079  0.00  0.00      PROB  
ATOM    879  CG2 THR P  53      24.659 -21.106  46.853  0.00  0.00      PROB  
ATOM    880 HG21 THR P  53      25.680 -20.780  47.149  0.00  0.00      PROB  
ATOM    881 HG22 THR P  53      23.932 -20.338  47.192  0.00  0.00      PROB  
ATOM    882 HG23 THR P  53      24.375 -22.098  47.265  0.00  0.00      PROB  
ATOM    883  C   THR P  53      26.223 -19.358  44.925  0.00  0.00      PROB  
ATOM    884  O   THR P  53      27.185 -19.691  44.266  0.00  0.00      PROB  
ATOM    885  N   TRP P  54      26.295 -18.477  45.901  0.00  0.00      PROB  
ATOM    886  HN  TRP P  54      25.481 -18.152  46.376  0.00  0.00      PROB  
ATOM    887  CA  TRP P  54      27.437 -17.813  46.400  0.00  0.00      PROB  
ATOM    888  HA  TRP P  54      28.260 -17.848  45.703  0.00  0.00      PROB  
ATOM    889  CB  TRP P  54      27.272 -16.358  46.648  0.00  0.00      PROB  
ATOM    890  HB1 TRP P  54      28.232 -15.957  47.038  0.00  0.00      PROB  
ATOM    891  HB2 TRP P  54      26.451 -16.098  47.350  0.00  0.00      PROB  
ATOM    892  CG  TRP P  54      26.814 -15.652  45.373  0.00  0.00      PROB  
ATOM    893  CD1 TRP P  54      25.548 -15.533  44.888  0.00  0.00      PROB  
ATOM    894  HD1 TRP P  54      24.698 -16.054  45.303  0.00  0.00      PROB  
ATOM    895  NE1 TRP P  54      25.565 -14.929  43.614  0.00  0.00      PROB  
ATOM    896  HE1 TRP P  54      24.854 -14.962  42.947  0.00  0.00      PROB  
ATOM    897  CE2 TRP P  54      26.800 -14.505  43.366  0.00  0.00      PROB  
ATOM    898  CD2 TRP P  54      27.664 -15.041  44.406  0.00  0.00      PROB  
ATOM    899  CE3 TRP P  54      29.003 -14.984  44.296  0.00  0.00      PROB  
ATOM    900  HE3 TRP P  54      29.710 -15.339  45.032  0.00  0.00      PROB  
ATOM    901  CZ3 TRP P  54      29.606 -14.508  43.127  0.00  0.00      PROB  
ATOM    902  HZ3 TRP P  54      30.668 -14.313  43.096  0.00  0.00      PROB  
ATOM    903  CZ2 TRP P  54      27.361 -14.102  42.124  0.00  0.00      PROB  
ATOM    904  HZ2 TRP P  54      26.831 -13.808  41.230  0.00  0.00      PROB  
ATOM    905  CH2 TRP P  54      28.817 -14.194  42.063  0.00  0.00      PROB  
ATOM    906  HH2 TRP P  54      29.375 -13.730  41.263  0.00  0.00      PROB  
ATOM    907  C   TRP P  54      27.850 -18.532  47.687  0.00  0.00      PROB  
ATOM    908  O   TRP P  54      26.994 -18.865  48.486  0.00  0.00      PROB  
ATOM    909  N   TYR P  55      29.165 -18.765  47.915  0.00  0.00      PROB  
ATOM    910  HN  TYR P  55      29.863 -18.624  47.218  0.00  0.00      PROB  
ATOM    911  CA  TYR P  55      29.622 -19.457  49.174  0.00  0.00      PROB  
ATOM    912  HA  TYR P  55      28.968 -19.374  50.029  0.00  0.00      PROB  
ATOM    913  CB  TYR P  55      30.123 -20.885  48.895  0.00  0.00      PROB  
ATOM    914  HB1 TYR P  55      30.585 -21.345  49.795  0.00  0.00      PROB  
ATOM    915  HB2 TYR P  55      30.834 -20.991  48.049  0.00  0.00      PROB  
ATOM    916  CG  TYR P  55      28.921 -21.711  48.632  0.00  0.00      PROB  
ATOM    917  CD1 TYR P  55      28.581 -22.114  47.319  0.00  0.00      PROB  
ATOM    918  HD1 TYR P  55      29.185 -21.728  46.512  0.00  0.00      PROB  
ATOM    919  CE1 TYR P  55      27.505 -22.962  47.044  0.00  0.00      PROB  
ATOM    920  HE1 TYR P  55      27.228 -23.072  46.006  0.00  0.00      PROB  
ATOM    921  CZ  TYR P  55      26.783 -23.458  48.078  0.00  0.00      PROB  
ATOM    922  OH  TYR P  55      25.612 -24.212  47.825  0.00  0.00      PROB  
ATOM    923  HH  TYR P  55      25.569 -24.307  46.870  0.00  0.00      PROB  
ATOM    924  CD2 TYR P  55      28.114 -22.233  49.682  0.00  0.00      PROB  
ATOM    925  HD2 TYR P  55      28.279 -21.956  50.713  0.00  0.00      PROB  
ATOM    926  CE2 TYR P  55      27.005 -23.024  49.370  0.00  0.00      PROB  
ATOM    927  HE2 TYR P  55      26.285 -23.334  50.112  0.00  0.00      PROB  
ATOM    928  C   TYR P  55      30.806 -18.679  49.604  0.00  0.00      PROB  
ATOM    929  O   TYR P  55      31.411 -17.976  48.773  0.00  0.00      PROB  
ATOM    930  N   GLU P  56      31.170 -18.687  50.935  0.00  0.00      PROB  
ATOM    931  HN  GLU P  56      30.551 -19.127  51.581  0.00  0.00      PROB  
ATOM    932  CA  GLU P  56      32.372 -18.052  51.440  0.00  0.00      PROB  
ATOM    933  HA  GLU P  56      32.345 -16.992  51.239  0.00  0.00      PROB  
ATOM    934  CB  GLU P  56      32.294 -18.211  52.966  0.00  0.00      PROB  
ATOM    935  HB1 GLU P  56      31.955 -19.267  53.019  0.00  0.00      PROB  
ATOM    936  HB2 GLU P  56      31.426 -17.597  53.286  0.00  0.00      PROB  
ATOM    937  CG  GLU P  56      33.589 -18.022  53.768  0.00  0.00      PROB  
ATOM    938  HG1 GLU P  56      33.938 -17.002  53.499  0.00  0.00      PROB  
ATOM    939  HG2 GLU P  56      34.396 -18.754  53.549  0.00  0.00      PROB  
ATOM    940  CD  GLU P  56      33.355 -18.072  55.278  0.00  0.00      PROB  
ATOM    941  OE1 GLU P  56      33.586 -19.135  55.946  0.00  0.00      PROB  
ATOM    942  OE2 GLU P  56      33.104 -16.951  55.834  0.00  0.00      PROB  
ATOM    943  C   GLU P  56      33.624 -18.648  50.881  0.00  0.00      PROB  
ATOM    944  O   GLU P  56      33.910 -19.816  50.709  0.00  0.00      PROB  
ATOM    945  N   ALA P  57      34.592 -17.747  50.702  0.00  0.00      PROB  
ATOM    946  HN  ALA P  57      34.414 -16.799  50.953  0.00  0.00      PROB  
ATOM    947  CA  ALA P  57      35.908 -17.878  50.130  0.00  0.00      PROB  
ATOM    948  HA  ALA P  57      36.263 -18.897  50.116  0.00  0.00      PROB  
ATOM    949  CB  ALA P  57      35.856 -17.229  48.722  0.00  0.00      PROB  
ATOM    950  HB1 ALA P  57      35.186 -17.905  48.149  0.00  0.00      PROB  
ATOM    951  HB2 ALA P  57      35.443 -16.207  48.855  0.00  0.00      PROB  
ATOM    952  HB3 ALA P  57      36.840 -17.216  48.207  0.00  0.00      PROB  
ATOM    953  C   ALA P  57      36.950 -17.092  50.972  0.00  0.00      PROB  
ATOM    954  O   ALA P  57      36.674 -16.273  51.846  0.00  0.00      PROB  
ATOM    955  N   ALA P  58      38.218 -17.348  50.656  0.00  0.00      PROB  
ATOM    956  HN  ALA P  58      38.486 -17.869  49.849  0.00  0.00      PROB  
ATOM    957  CA  ALA P  58      39.237 -16.522  51.305  0.00  0.00      PROB  
ATOM    958  HA  ALA P  58      38.881 -15.870  52.088  0.00  0.00      PROB  
ATOM    959  CB  ALA P  58      40.216 -17.493  51.894  0.00  0.00      PROB  
ATOM    960  HB1 ALA P  58      39.774 -18.093  52.718  0.00  0.00      PROB  
ATOM    961  HB2 ALA P  58      40.622 -18.271  51.213  0.00  0.00      PROB  
ATOM    962  HB3 ALA P  58      41.068 -16.888  52.269  0.00  0.00      PROB  
ATOM    963  C   ALA P  58      39.785 -15.484  50.390  0.00  0.00      PROB  
ATOM    964  O   ALA P  58      39.309 -15.365  49.264  0.00  0.00      PROB  
ATOM    965  N   GLU P  59      40.660 -14.627  50.901  0.00  0.00      PROB  
ATOM    966  HN  GLU P  59      40.894 -14.773  51.859  0.00  0.00      PROB  
ATOM    967  CA  GLU P  59      41.113 -13.408  50.309  0.00  0.00      PROB  
ATOM    968  HA  GLU P  59      40.343 -12.662  50.181  0.00  0.00      PROB  
ATOM    969  CB  GLU P  59      42.131 -12.652  51.221  0.00  0.00      PROB  
ATOM    970  HB1 GLU P  59      42.483 -11.633  50.951  0.00  0.00      PROB  
ATOM    971  HB2 GLU P  59      43.044 -13.272  51.344  0.00  0.00      PROB  
ATOM    972  CG  GLU P  59      41.371 -12.461  52.622  0.00  0.00      PROB  
ATOM    973  HG1 GLU P  59      41.315 -13.418  53.183  0.00  0.00      PROB  
ATOM    974  HG2 GLU P  59      40.365 -12.083  52.338  0.00  0.00      PROB  
ATOM    975  CD  GLU P  59      42.106 -11.439  53.486  0.00  0.00      PROB  
ATOM    976  OE1 GLU P  59      41.566 -10.357  53.739  0.00  0.00      PROB  
ATOM    977  OE2 GLU P  59      43.282 -11.742  53.945  0.00  0.00      PROB  
ATOM    978  C   GLU P  59      41.778 -13.512  48.956  0.00  0.00      PROB  
ATOM    979  O   GLU P  59      41.501 -12.789  47.993  0.00  0.00      PROB  
ATOM    980  N   LYS P  60      42.747 -14.456  48.804  0.00  0.00      PROB  
ATOM    981  HN  LYS P  60      42.911 -15.139  49.512  0.00  0.00      PROB  
ATOM    982  CA  LYS P  60      43.524 -14.467  47.570  0.00  0.00      PROB  
ATOM    983  HA  LYS P  60      43.497 -13.510  47.068  0.00  0.00      PROB  
ATOM    984  CB  LYS P  60      44.957 -14.750  47.960  0.00  0.00      PROB  
ATOM    985  HB1 LYS P  60      45.650 -14.749  47.092  0.00  0.00      PROB  
ATOM    986  HB2 LYS P  60      44.990 -15.707  48.523  0.00  0.00      PROB  
ATOM    987  CG  LYS P  60      45.607 -13.549  48.773  0.00  0.00      PROB  
ATOM    988  HG1 LYS P  60      46.479 -14.074  49.219  0.00  0.00      PROB  
ATOM    989  HG2 LYS P  60      44.931 -13.197  49.581  0.00  0.00      PROB  
ATOM    990  CD  LYS P  60      46.134 -12.336  47.938  0.00  0.00      PROB  
ATOM    991  HD1 LYS P  60      45.319 -11.928  47.302  0.00  0.00      PROB  
ATOM    992  HD2 LYS P  60      46.944 -12.775  47.317  0.00  0.00      PROB  
ATOM    993  CE  LYS P  60      46.685 -11.157  48.736  0.00  0.00      PROB  
ATOM    994  HE1 LYS P  60      46.896 -10.374  47.976  0.00  0.00      PROB  
ATOM    995  HE2 LYS P  60      47.573 -11.463  49.329  0.00  0.00      PROB  
ATOM    996  NZ  LYS P  60      45.607 -10.610  49.549  0.00  0.00      PROB  
ATOM    997  HZ1 LYS P  60      45.807  -9.607  49.737  0.00  0.00      PROB  
ATOM    998  HZ2 LYS P  60      44.649 -10.557  49.148  0.00  0.00      PROB  
ATOM    999  HZ3 LYS P  60      45.504 -11.176  50.415  0.00  0.00      PROB  
ATOM   1000  C   LYS P  60      42.865 -15.460  46.648  0.00  0.00      PROB  
ATOM   1001  O   LYS P  60      43.338 -15.613  45.541  0.00  0.00      PROB  
ATOM   1002  N   ASP P  61      41.753 -16.122  47.073  0.00  0.00      PROB  
ATOM   1003  HN  ASP P  61      41.310 -15.864  47.929  0.00  0.00      PROB  
ATOM   1004  CA  ASP P  61      41.125 -17.217  46.372  0.00  0.00      PROB  
ATOM   1005  HA  ASP P  61      41.874 -17.974  46.189  0.00  0.00      PROB  
ATOM   1006  CB  ASP P  61      40.006 -18.085  47.159  0.00  0.00      PROB  
ATOM   1007  HB1 ASP P  61      39.517 -18.783  46.447  0.00  0.00      PROB  
ATOM   1008  HB2 ASP P  61      39.106 -17.529  47.498  0.00  0.00      PROB  
ATOM   1009  CG  ASP P  61      40.555 -18.939  48.282  0.00  0.00      PROB  
ATOM   1010  OD1 ASP P  61      41.687 -18.709  48.809  0.00  0.00      PROB  
ATOM   1011  OD2 ASP P  61      39.794 -19.808  48.749  0.00  0.00      PROB  
ATOM   1012  C   ASP P  61      40.672 -16.862  44.949  0.00  0.00      PROB  
ATOM   1013  O   ASP P  61      40.290 -15.705  44.608  0.00  0.00      PROB  
ATOM   1014  N   LYS P  62      40.748 -17.857  44.032  0.00  0.00      PROB  
ATOM   1015  HN  LYS P  62      41.244 -18.694  44.247  0.00  0.00      PROB  
ATOM   1016  CA  LYS P  62      40.251 -17.618  42.662  0.00  0.00      PROB  
ATOM   1017  HA  LYS P  62      40.748 -16.844  42.097  0.00  0.00      PROB  
ATOM   1018  CB  LYS P  62      40.600 -18.929  41.792  0.00  0.00      PROB  
ATOM   1019  HB1 LYS P  62      40.045 -18.975  40.831  0.00  0.00      PROB  
ATOM   1020  HB2 LYS P  62      40.183 -19.842  42.269  0.00  0.00      PROB  
ATOM   1021  CG  LYS P  62      42.100 -19.119  41.599  0.00  0.00      PROB  
ATOM   1022  HG1 LYS P  62      42.149 -20.156  41.204  0.00  0.00      PROB  
ATOM   1023  HG2 LYS P  62      42.766 -19.179  42.486  0.00  0.00      PROB  
ATOM   1024  CD  LYS P  62      42.697 -18.158  40.540  0.00  0.00      PROB  
ATOM   1025  HD1 LYS P  62      42.777 -17.129  40.952  0.00  0.00      PROB  
ATOM   1026  HD2 LYS P  62      41.984 -18.060  39.694  0.00  0.00      PROB  
ATOM   1027  CE  LYS P  62      44.014 -18.554  39.900  0.00  0.00      PROB  
ATOM   1028  HE1 LYS P  62      43.995 -19.515  39.344  0.00  0.00      PROB  
ATOM   1029  HE2 LYS P  62      44.804 -18.852  40.622  0.00  0.00      PROB  
ATOM   1030  NZ  LYS P  62      44.633 -17.534  39.061  0.00  0.00      PROB  
ATOM   1031  HZ1 LYS P  62      44.959 -16.720  39.622  0.00  0.00      PROB  
ATOM   1032  HZ2 LYS P  62      45.420 -17.931  38.510  0.00  0.00      PROB  
ATOM   1033  HZ3 LYS P  62      43.931 -17.118  38.417  0.00  0.00      PROB  
ATOM   1034  C   LYS P  62      38.765 -17.351  42.517  0.00  0.00      PROB  
ATOM   1035  O   LYS P  62      37.947 -18.280  42.736  0.00  0.00      PROB  
ATOM   1036  N   ASN P  63      38.352 -16.155  41.987  0.00  0.00      PROB  
ATOM   1037  HN  ASN P  63      39.086 -15.488  41.884  0.00  0.00      PROB  
ATOM   1038  CA  ASN P  63      37.065 -15.634  41.574  0.00  0.00      PROB  
ATOM   1039  HA  ASN P  63      37.277 -14.806  40.914  0.00  0.00      PROB  
ATOM   1040  CB  ASN P  63      36.268 -16.627  40.699  0.00  0.00      PROB  
ATOM   1041  HB1 ASN P  63      35.318 -16.100  40.463  0.00  0.00      PROB  
ATOM   1042  HB2 ASN P  63      36.020 -17.548  41.269  0.00  0.00      PROB  
ATOM   1043  CG  ASN P  63      37.012 -17.052  39.443  0.00  0.00      PROB  
ATOM   1044  OD1 ASN P  63      37.842 -16.285  38.861  0.00  0.00      PROB  
ATOM   1045  ND2 ASN P  63      36.885 -18.314  38.985  0.00  0.00      PROB  
ATOM   1046 HD21 ASN P  63      36.361 -18.992  39.500  0.00  0.00      PROB  
ATOM   1047 HD22 ASN P  63      37.260 -18.509  38.079  0.00  0.00      PROB  
ATOM   1048  C   ASN P  63      36.329 -15.107  42.783  0.00  0.00      PROB  
ATOM   1049  O   ASN P  63      35.081 -14.994  42.699  0.00  0.00      PROB  
ATOM   1050  N   ALA P  64      37.037 -14.757  43.852  0.00  0.00      PROB  
ATOM   1051  HN  ALA P  64      37.999 -15.002  43.953  0.00  0.00      PROB  
ATOM   1052  CA  ALA P  64      36.543 -14.128  45.017  0.00  0.00      PROB  
ATOM   1053  HA  ALA P  64      35.619 -14.656  45.201  0.00  0.00      PROB  
ATOM   1054  CB  ALA P  64      37.530 -14.367  46.172  0.00  0.00      PROB  
ATOM   1055  HB1 ALA P  64      38.570 -14.024  45.984  0.00  0.00      PROB  
ATOM   1056  HB2 ALA P  64      37.154 -13.841  47.075  0.00  0.00      PROB  
ATOM   1057  HB3 ALA P  64      37.528 -15.476  46.245  0.00  0.00      PROB  
ATOM   1058  C   ALA P  64      36.137 -12.725  44.820  0.00  0.00      PROB  
ATOM   1059  O   ALA P  64      36.882 -11.871  44.265  0.00  0.00      PROB  
ATOM   1060  N   VAL P  65      34.910 -12.416  45.313  0.00  0.00      PROB  
ATOM   1061  HN  VAL P  65      34.250 -13.073  45.667  0.00  0.00      PROB  
ATOM   1062  CA  VAL P  65      34.241 -11.121  45.230  0.00  0.00      PROB  
ATOM   1063  HA  VAL P  65      34.900 -10.479  44.665  0.00  0.00      PROB  
ATOM   1064  CB  VAL P  65      32.915 -11.173  44.484  0.00  0.00      PROB  
ATOM   1065  HB  VAL P  65      32.252 -11.996  44.828  0.00  0.00      PROB  
ATOM   1066  CG1 VAL P  65      32.138  -9.916  44.633  0.00  0.00      PROB  
ATOM   1067 HG11 VAL P  65      31.277  -9.970  43.932  0.00  0.00      PROB  
ATOM   1068 HG12 VAL P  65      31.730  -9.708  45.645  0.00  0.00      PROB  
ATOM   1069 HG13 VAL P  65      32.615  -8.975  44.286  0.00  0.00      PROB  
ATOM   1070  CG2 VAL P  65      33.191 -11.526  42.978  0.00  0.00      PROB  
ATOM   1071 HG21 VAL P  65      33.489 -12.593  42.888  0.00  0.00      PROB  
ATOM   1072 HG22 VAL P  65      32.241 -11.341  42.432  0.00  0.00      PROB  
ATOM   1073 HG23 VAL P  65      33.812 -10.659  42.667  0.00  0.00      PROB  
ATOM   1074  C   VAL P  65      34.075 -10.654  46.673  0.00  0.00      PROB  
ATOM   1075  O   VAL P  65      33.410 -11.277  47.515  0.00  0.00      PROB  
ATOM   1076  N   GLN P  66      34.790  -9.568  46.992  0.00  0.00      PROB  
ATOM   1077  HN  GLN P  66      35.257  -9.022  46.301  0.00  0.00      PROB  
ATOM   1078  CA  GLN P  66      34.638  -8.874  48.300  0.00  0.00      PROB  
ATOM   1079  HA  GLN P  66      34.841  -9.574  49.097  0.00  0.00      PROB  
ATOM   1080  CB  GLN P  66      35.828  -7.812  48.603  0.00  0.00      PROB  
ATOM   1081  HB1 GLN P  66      35.932  -7.222  47.667  0.00  0.00      PROB  
ATOM   1082  HB2 GLN P  66      36.747  -8.432  48.658  0.00  0.00      PROB  
ATOM   1083  CG  GLN P  66      35.657  -6.870  49.747  0.00  0.00      PROB  
ATOM   1084  HG1 GLN P  66      34.784  -6.191  49.640  0.00  0.00      PROB  
ATOM   1085  HG2 GLN P  66      36.539  -6.195  49.779  0.00  0.00      PROB  
ATOM   1086  CD  GLN P  66      35.410  -7.492  51.122  0.00  0.00      PROB  
ATOM   1087  OE1 GLN P  66      34.720  -6.853  51.933  0.00  0.00      PROB  
ATOM   1088  NE2 GLN P  66      35.933  -8.720  51.342  0.00  0.00      PROB  
ATOM   1089 HE21 GLN P  66      35.663  -9.176  52.189  0.00  0.00      PROB  
ATOM   1090 HE22 GLN P  66      36.704  -9.014  50.776  0.00  0.00      PROB  
ATOM   1091  C   GLN P  66      33.379  -8.129  48.427  0.00  0.00      PROB  
ATOM   1092  O   GLN P  66      33.116  -7.181  47.614  0.00  0.00      PROB  
ATOM   1093  N   PHE P  67      32.568  -8.435  49.452  0.00  0.00      PROB  
ATOM   1094  HN  PHE P  67      32.910  -8.945  50.237  0.00  0.00      PROB  
ATOM   1095  CA  PHE P  67      31.339  -7.759  49.753  0.00  0.00      PROB  
ATOM   1096  HA  PHE P  67      31.455  -6.704  49.555  0.00  0.00      PROB  
ATOM   1097  CB  PHE P  67      30.134  -8.238  48.926  0.00  0.00      PROB  
ATOM   1098  HB1 PHE P  67      29.952  -9.266  49.307  0.00  0.00      PROB  
ATOM   1099  HB2 PHE P  67      30.459  -8.204  47.864  0.00  0.00      PROB  
ATOM   1100  CG  PHE P  67      28.932  -7.392  49.097  0.00  0.00      PROB  
ATOM   1101  CD1 PHE P  67      27.953  -7.752  49.943  0.00  0.00      PROB  
ATOM   1102  HD1 PHE P  67      28.118  -8.580  50.616  0.00  0.00      PROB  
ATOM   1103  CE1 PHE P  67      26.817  -6.969  50.075  0.00  0.00      PROB  
ATOM   1104  HE1 PHE P  67      25.976  -7.357  50.629  0.00  0.00      PROB  
ATOM   1105  CZ  PHE P  67      26.633  -5.821  49.233  0.00  0.00      PROB  
ATOM   1106  HZ  PHE P  67      25.688  -5.315  49.365  0.00  0.00      PROB  
ATOM   1107  CD2 PHE P  67      28.852  -6.254  48.294  0.00  0.00      PROB  
ATOM   1108  HD2 PHE P  67      29.639  -5.957  47.616  0.00  0.00      PROB  
ATOM   1109  CE2 PHE P  67      27.725  -5.415  48.428  0.00  0.00      PROB  
ATOM   1110  HE2 PHE P  67      27.622  -4.507  47.853  0.00  0.00      PROB  
ATOM   1111  C   PHE P  67      31.001  -7.815  51.302  0.00  0.00      PROB  
ATOM   1112  O   PHE P  67      30.506  -8.802  51.792  0.00  0.00      PROB  
ATOM   1113  N   HSD P  68      31.348  -6.750  52.097  0.00  0.00      PROB  
ATOM   1114  HN  HSD P  68      31.742  -6.000  51.570  0.00  0.00      PROB  
ATOM   1115  CA  HSD P  68      30.882  -6.467  53.490  0.00  0.00      PROB  
ATOM   1116  HA  HSD P  68      31.165  -5.429  53.579  0.00  0.00      PROB  
ATOM   1117  CB  HSD P  68      29.324  -6.586  53.606  0.00  0.00      PROB  
ATOM   1118  HB1 HSD P  68      29.025  -7.579  54.004  0.00  0.00      PROB  
ATOM   1119  HB2 HSD P  68      28.904  -6.405  52.593  0.00  0.00      PROB  
ATOM   1120  ND1 HSD P  68      28.218  -4.326  54.206  0.00  0.00      PROB  
ATOM   1121  HD1 HSD P  68      27.875  -3.951  53.345  0.00  0.00      PROB  
ATOM   1122  CG  HSD P  68      28.805  -5.516  54.534  0.00  0.00      PROB  
ATOM   1123  CE1 HSD P  68      27.841  -3.735  55.363  0.00  0.00      PROB  
ATOM   1124  HE1 HSD P  68      27.368  -2.753  55.344  0.00  0.00      PROB  
ATOM   1125  NE2 HSD P  68      28.148  -4.459  56.372  0.00  0.00      PROB  
ATOM   1126  CD2 HSD P  68      28.776  -5.596  55.906  0.00  0.00      PROB  
ATOM   1127  HD2 HSD P  68      29.202  -6.379  56.522  0.00  0.00      PROB  
ATOM   1128  C   HSD P  68      31.686  -7.216  54.498  0.00  0.00      PROB  
ATOM   1129  O   HSD P  68      31.141  -7.906  55.392  0.00  0.00      PROB  
ATOM   1130  N   GLY P  69      33.032  -7.199  54.415  0.00  0.00      PROB  
ATOM   1131  HN  GLY P  69      33.517  -6.615  53.769  0.00  0.00      PROB  
ATOM   1132  CA  GLY P  69      33.925  -8.008  55.259  0.00  0.00      PROB  
ATOM   1133  HA1 GLY P  69      33.397  -8.211  56.179  0.00  0.00      PROB  
ATOM   1134  HA2 GLY P  69      34.870  -7.511  55.422  0.00  0.00      PROB  
ATOM   1135  C   GLY P  69      34.301  -9.331  54.582  0.00  0.00      PROB  
ATOM   1136  O   GLY P  69      35.516  -9.669  54.414  0.00  0.00      PROB  
ATOM   1137  N   VAL P  70      33.349 -10.058  54.179  0.00  0.00      PROB  
ATOM   1138  HN  VAL P  70      32.414  -9.774  54.377  0.00  0.00      PROB  
ATOM   1139  CA  VAL P  70      33.595 -11.408  53.692  0.00  0.00      PROB  
ATOM   1140  HA  VAL P  70      34.526 -11.740  54.128  0.00  0.00      PROB  
ATOM   1141  CB  VAL P  70      32.408 -12.274  54.244  0.00  0.00      PROB  
ATOM   1142  HB  VAL P  70      31.413 -11.876  53.953  0.00  0.00      PROB  
ATOM   1143  CG1 VAL P  70      32.410 -13.721  53.654  0.00  0.00      PROB  
ATOM   1144 HG11 VAL P  70      31.631 -14.413  54.041  0.00  0.00      PROB  
ATOM   1145 HG12 VAL P  70      32.113 -13.633  52.587  0.00  0.00      PROB  
ATOM   1146 HG13 VAL P  70      33.382 -14.242  53.790  0.00  0.00      PROB  
ATOM   1147  CG2 VAL P  70      32.677 -12.420  55.798  0.00  0.00      PROB  
ATOM   1148 HG21 VAL P  70      32.937 -11.499  56.363  0.00  0.00      PROB  
ATOM   1149 HG22 VAL P  70      31.761 -12.856  56.252  0.00  0.00      PROB  
ATOM   1150 HG23 VAL P  70      33.524 -13.095  56.045  0.00  0.00      PROB  
ATOM   1151  C   VAL P  70      33.826 -11.448  52.255  0.00  0.00      PROB  
ATOM   1152  O   VAL P  70      33.412 -10.563  51.464  0.00  0.00      PROB  
ATOM   1153  N   SER P  71      34.606 -12.422  51.767  0.00  0.00      PROB  
ATOM   1154  HN  SER P  71      35.023 -13.018  52.448  0.00  0.00      PROB  
ATOM   1155  CA  SER P  71      34.905 -12.751  50.386  0.00  0.00      PROB  
ATOM   1156  HA  SER P  71      34.584 -11.983  49.698  0.00  0.00      PROB  
ATOM   1157  CB  SER P  71      36.385 -13.239  50.112  0.00  0.00      PROB  
ATOM   1158  HB1 SER P  71      36.476 -13.514  49.039  0.00  0.00      PROB  
ATOM   1159  HB2 SER P  71      36.553 -14.069  50.831  0.00  0.00      PROB  
ATOM   1160  OG  SER P  71      37.343 -12.154  50.366  0.00  0.00      PROB  
ATOM   1161  HG1 SER P  71      37.265 -11.992  51.309  0.00  0.00      PROB  
ATOM   1162  C   SER P  71      34.041 -13.904  50.010  0.00  0.00      PROB  
ATOM   1163  O   SER P  71      34.052 -14.982  50.651  0.00  0.00      PROB  
ATOM   1164  N   TYR P  72      33.353 -13.829  48.895  0.00  0.00      PROB  
ATOM   1165  HN  TYR P  72      33.336 -13.024  48.308  0.00  0.00      PROB  
ATOM   1166  CA  TYR P  72      32.539 -14.882  48.483  0.00  0.00      PROB  
ATOM   1167  HA  TYR P  72      32.623 -15.795  49.055  0.00  0.00      PROB  
ATOM   1168  CB  TYR P  72      31.037 -14.612  48.325  0.00  0.00      PROB  
ATOM   1169  HB1 TYR P  72      30.394 -15.442  47.961  0.00  0.00      PROB  
ATOM   1170  HB2 TYR P  72      30.864 -13.792  47.595  0.00  0.00      PROB  
ATOM   1171  CG  TYR P  72      30.468 -14.106  49.598  0.00  0.00      PROB  
ATOM   1172  CD1 TYR P  72      30.644 -12.782  49.954  0.00  0.00      PROB  
ATOM   1173  HD1 TYR P  72      31.196 -12.064  49.365  0.00  0.00      PROB  
ATOM   1174  CE1 TYR P  72      30.052 -12.203  51.092  0.00  0.00      PROB  
ATOM   1175  HE1 TYR P  72      30.328 -11.186  51.328  0.00  0.00      PROB  
ATOM   1176  CZ  TYR P  72      29.214 -13.107  51.916  0.00  0.00      PROB  
ATOM   1177  OH  TYR P  72      28.791 -12.772  53.272  0.00  0.00      PROB  
ATOM   1178  HH  TYR P  72      29.176 -11.905  53.420  0.00  0.00      PROB  
ATOM   1179  CD2 TYR P  72      29.754 -14.964  50.492  0.00  0.00      PROB  
ATOM   1180  HD2 TYR P  72      29.583 -15.973  50.147  0.00  0.00      PROB  
ATOM   1181  CE2 TYR P  72      29.132 -14.491  51.629  0.00  0.00      PROB  
ATOM   1182  HE2 TYR P  72      28.622 -15.185  52.280  0.00  0.00      PROB  
ATOM   1183  C   TYR P  72      32.925 -15.343  47.166  0.00  0.00      PROB  
ATOM   1184  O   TYR P  72      33.530 -14.534  46.468  0.00  0.00      PROB  
ATOM   1185  N   VAL P  73      32.746 -16.651  46.781  0.00  0.00      PROB  
ATOM   1186  HN  VAL P  73      32.385 -17.333  47.413  0.00  0.00      PROB  
ATOM   1187  CA  VAL P  73      32.966 -17.169  45.433  0.00  0.00      PROB  
ATOM   1188  HA  VAL P  73      33.133 -16.314  44.795  0.00  0.00      PROB  
ATOM   1189  CB  VAL P  73      34.173 -18.158  45.437  0.00  0.00      PROB  
ATOM   1190  HB  VAL P  73      35.045 -17.610  45.853  0.00  0.00      PROB  
ATOM   1191  CG1 VAL P  73      33.942 -19.384  46.207  0.00  0.00      PROB  
ATOM   1192 HG11 VAL P  73      33.234 -19.242  47.051  0.00  0.00      PROB  
ATOM   1193 HG12 VAL P  73      33.271 -19.974  45.547  0.00  0.00      PROB  
ATOM   1194 HG13 VAL P  73      34.879 -19.942  46.421  0.00  0.00      PROB  
ATOM   1195  CG2 VAL P  73      34.570 -18.499  43.974  0.00  0.00      PROB  
ATOM   1196 HG21 VAL P  73      34.825 -17.627  43.335  0.00  0.00      PROB  
ATOM   1197 HG22 VAL P  73      35.465 -19.157  43.934  0.00  0.00      PROB  
ATOM   1198 HG23 VAL P  73      33.756 -18.978  43.388  0.00  0.00      PROB  
ATOM   1199  C   VAL P  73      31.624 -17.756  45.003  0.00  0.00      PROB  
ATOM   1200  O   VAL P  73      30.912 -18.395  45.771  0.00  0.00      PROB  
ATOM   1201  N   ARG P  74      31.274 -17.671  43.684  0.00  0.00      PROB  
ATOM   1202  HN  ARG P  74      31.834 -17.176  43.023  0.00  0.00      PROB  
ATOM   1203  CA  ARG P  74      30.127 -18.341  43.189  0.00  0.00      PROB  
ATOM   1204  HA  ARG P  74      29.185 -18.298  43.715  0.00  0.00      PROB  
ATOM   1205  CB  ARG P  74      29.791 -17.980  41.687  0.00  0.00      PROB  
ATOM   1206  HB1 ARG P  74      30.292 -18.662  40.966  0.00  0.00      PROB  
ATOM   1207  HB2 ARG P  74      30.264 -16.991  41.499  0.00  0.00      PROB  
ATOM   1208  CG  ARG P  74      28.292 -17.646  41.375  0.00  0.00      PROB  
ATOM   1209  HG1 ARG P  74      27.928 -17.000  42.202  0.00  0.00      PROB  
ATOM   1210  HG2 ARG P  74      27.652 -18.526  41.600  0.00  0.00      PROB  
ATOM   1211  CD  ARG P  74      27.964 -16.831  40.170  0.00  0.00      PROB  
ATOM   1212  HD1 ARG P  74      28.430 -15.831  40.038  0.00  0.00      PROB  
ATOM   1213  HD2 ARG P  74      26.895 -16.531  40.133  0.00  0.00      PROB  
ATOM   1214  NE  ARG P  74      28.324 -17.651  39.044  0.00  0.00      PROB  
ATOM   1215  HE  ARG P  74      28.371 -18.631  39.238  0.00  0.00      PROB  
ATOM   1216  CZ  ARG P  74      28.573 -17.334  37.757  0.00  0.00      PROB  
ATOM   1217  NH1 ARG P  74      28.578 -16.047  37.423  0.00  0.00      PROB  
ATOM   1218 HH11 ARG P  74      28.338 -15.328  38.075  0.00  0.00      PROB  
ATOM   1219 HH12 ARG P  74      29.250 -15.832  36.715  0.00  0.00      PROB  
ATOM   1220  NH2 ARG P  74      28.644 -18.196  36.813  0.00  0.00      PROB  
ATOM   1221 HH21 ARG P  74      28.743 -19.132  37.151  0.00  0.00      PROB  
ATOM   1222 HH22 ARG P  74      28.617 -17.897  35.860  0.00  0.00      PROB  
ATOM   1223  C   ARG P  74      30.435 -19.861  43.133  0.00  0.00      PROB  
ATOM   1224  O   ARG P  74      31.603 -20.213  43.072  0.00  0.00      PROB  
ATOM   1225  N   GLU P  75      29.412 -20.783  43.262  0.00  0.00      PROB  
ATOM   1226  HN  GLU P  75      28.546 -20.420  43.596  0.00  0.00      PROB  
ATOM   1227  CA  GLU P  75      29.767 -22.207  43.236  0.00  0.00      PROB  
ATOM   1228  HA  GLU P  75      30.441 -22.559  44.002  0.00  0.00      PROB  
ATOM   1229  CB  GLU P  75      28.299 -22.909  43.243  0.00  0.00      PROB  
ATOM   1230  HB1 GLU P  75      27.855 -22.523  42.300  0.00  0.00      PROB  
ATOM   1231  HB2 GLU P  75      27.780 -22.490  44.132  0.00  0.00      PROB  
ATOM   1232  CG  GLU P  75      28.250 -24.454  43.218  0.00  0.00      PROB  
ATOM   1233  HG1 GLU P  75      28.904 -24.891  44.003  0.00  0.00      PROB  
ATOM   1234  HG2 GLU P  75      28.516 -24.986  42.280  0.00  0.00      PROB  
ATOM   1235  CD  GLU P  75      26.857 -25.112  43.451  0.00  0.00      PROB  
ATOM   1236  OE1 GLU P  75      25.920 -24.829  42.721  0.00  0.00      PROB  
ATOM   1237  OE2 GLU P  75      26.713 -25.856  44.457  0.00  0.00      PROB  
ATOM   1238  C   GLU P  75      30.548 -22.778  41.971  0.00  0.00      PROB  
ATOM   1239  O   GLU P  75      31.539 -23.461  42.070  0.00  0.00      PROB  
ATOM   1240  N   ASP P  76      30.129 -22.386  40.805  0.00  0.00      PROB  
ATOM   1241  HN  ASP P  76      29.352 -21.783  40.644  0.00  0.00      PROB  
ATOM   1242  CA  ASP P  76      30.673 -22.809  39.569  0.00  0.00      PROB  
ATOM   1243  HA  ASP P  76      31.027 -23.825  39.662  0.00  0.00      PROB  
ATOM   1244  CB  ASP P  76      29.438 -22.748  38.580  0.00  0.00      PROB  
ATOM   1245  HB1 ASP P  76      28.588 -23.324  39.006  0.00  0.00      PROB  
ATOM   1246  HB2 ASP P  76      29.772 -23.056  37.566  0.00  0.00      PROB  
ATOM   1247  CG  ASP P  76      29.039 -21.282  38.302  0.00  0.00      PROB  
ATOM   1248  OD1 ASP P  76      29.120 -20.396  39.196  0.00  0.00      PROB  
ATOM   1249  OD2 ASP P  76      28.390 -21.093  37.286  0.00  0.00      PROB  
ATOM   1250  C   ASP P  76      31.857 -21.964  39.114  0.00  0.00      PROB  
ATOM   1251  O   ASP P  76      32.689 -22.266  38.221  0.00  0.00      PROB  
ATOM   1252  N   ARG P  77      32.098 -20.962  39.904  0.00  0.00      PROB  
ATOM   1253  HN  ARG P  77      31.395 -20.733  40.573  0.00  0.00      PROB  
ATOM   1254  CA  ARG P  77      33.388 -20.184  39.933  0.00  0.00      PROB  
ATOM   1255  HA  ARG P  77      33.951 -20.451  39.051  0.00  0.00      PROB  
ATOM   1256  CB  ARG P  77      33.115 -18.610  40.019  0.00  0.00      PROB  
ATOM   1257  HB1 ARG P  77      34.066 -18.038  40.062  0.00  0.00      PROB  
ATOM   1258  HB2 ARG P  77      32.489 -18.407  40.914  0.00  0.00      PROB  
ATOM   1259  CG  ARG P  77      32.285 -18.189  38.793  0.00  0.00      PROB  
ATOM   1260  HG1 ARG P  77      32.260 -17.081  38.860  0.00  0.00      PROB  
ATOM   1261  HG2 ARG P  77      31.216 -18.468  38.911  0.00  0.00      PROB  
ATOM   1262  CD  ARG P  77      32.727 -18.705  37.439  0.00  0.00      PROB  
ATOM   1263  HD1 ARG P  77      32.367 -19.737  37.239  0.00  0.00      PROB  
ATOM   1264  HD2 ARG P  77      33.834 -18.805  37.416  0.00  0.00      PROB  
ATOM   1265  NE  ARG P  77      32.127 -17.765  36.474  0.00  0.00      PROB  
ATOM   1266  HE  ARG P  77      31.788 -16.902  36.848  0.00  0.00      PROB  
ATOM   1267  CZ  ARG P  77      32.539 -17.766  35.198  0.00  0.00      PROB  
ATOM   1268  NH1 ARG P  77      32.883 -18.897  34.612  0.00  0.00      PROB  
ATOM   1269 HH11 ARG P  77      32.633 -19.762  35.047  0.00  0.00      PROB  
ATOM   1270 HH12 ARG P  77      33.205 -18.889  33.665  0.00  0.00      PROB  
ATOM   1271  NH2 ARG P  77      32.464 -16.670  34.490  0.00  0.00      PROB  
ATOM   1272 HH21 ARG P  77      31.965 -15.949  34.969  0.00  0.00      PROB  
ATOM   1273 HH22 ARG P  77      32.342 -16.751  33.500  0.00  0.00      PROB  
ATOM   1274  C   ARG P  77      34.382 -20.584  41.061  0.00  0.00      PROB  
ATOM   1275  O   ARG P  77      35.483 -19.988  41.130  0.00  0.00      PROB  
ATOM   1276  N   LEU P  78      34.032 -21.501  41.945  0.00  0.00      PROB  
ATOM   1277  HN  LEU P  78      33.054 -21.691  41.911  0.00  0.00      PROB  
ATOM   1278  CA  LEU P  78      34.870 -22.226  42.918  0.00  0.00      PROB  
ATOM   1279  HA  LEU P  78      35.599 -21.477  43.186  0.00  0.00      PROB  
ATOM   1280  CB  LEU P  78      34.029 -22.751  44.155  0.00  0.00      PROB  
ATOM   1281  HB1 LEU P  78      33.247 -23.435  43.762  0.00  0.00      PROB  
ATOM   1282  HB2 LEU P  78      33.550 -21.842  44.578  0.00  0.00      PROB  
ATOM   1283  CG  LEU P  78      34.770 -23.650  45.162  0.00  0.00      PROB  
ATOM   1284  HG  LEU P  78      35.134 -24.625  44.776  0.00  0.00      PROB  
ATOM   1285  CD1 LEU P  78      35.938 -23.004  45.904  0.00  0.00      PROB  
ATOM   1286 HD11 LEU P  78      35.705 -21.966  46.224  0.00  0.00      PROB  
ATOM   1287 HD12 LEU P  78      36.200 -23.643  46.774  0.00  0.00      PROB  
ATOM   1288 HD13 LEU P  78      36.830 -22.897  45.249  0.00  0.00      PROB  
ATOM   1289  CD2 LEU P  78      33.847 -24.139  46.286  0.00  0.00      PROB  
ATOM   1290 HD21 LEU P  78      34.410 -24.932  46.822  0.00  0.00      PROB  
ATOM   1291 HD22 LEU P  78      33.638 -23.365  47.056  0.00  0.00      PROB  
ATOM   1292 HD23 LEU P  78      32.869 -24.484  45.887  0.00  0.00      PROB  
ATOM   1293  C   LEU P  78      35.671 -23.268  42.173  0.00  0.00      PROB  
ATOM   1294  O   LEU P  78      35.348 -23.425  40.984  0.00  0.00      PROB  
ATOM   1295  N   GLN P  79      36.561 -24.002  42.865  0.00  0.00      PROB  
ATOM   1296  HN  GLN P  79      36.705 -23.809  43.832  0.00  0.00      PROB  
ATOM   1297  CA  GLN P  79      37.208 -25.221  42.279  0.00  0.00      PROB  
ATOM   1298  HA  GLN P  79      37.443 -24.977  41.253  0.00  0.00      PROB  
ATOM   1299  CB  GLN P  79      38.428 -25.482  43.184  0.00  0.00      PROB  
ATOM   1300  HB1 GLN P  79      38.997 -26.356  42.802  0.00  0.00      PROB  
ATOM   1301  HB2 GLN P  79      38.088 -25.584  44.237  0.00  0.00      PROB  
ATOM   1302  CG  GLN P  79      39.435 -24.370  43.295  0.00  0.00      PROB  
ATOM   1303  HG1 GLN P  79      40.210 -24.713  44.014  0.00  0.00      PROB  
ATOM   1304  HG2 GLN P  79      39.019 -23.393  43.619  0.00  0.00      PROB  
ATOM   1305  CD  GLN P  79      40.028 -24.201  41.889  0.00  0.00      PROB  
ATOM   1306  OE1 GLN P  79      40.734 -25.113  41.435  0.00  0.00      PROB  
ATOM   1307  NE2 GLN P  79      39.801 -23.126  41.088  0.00  0.00      PROB  
ATOM   1308 HE21 GLN P  79      39.350 -22.293  41.410  0.00  0.00      PROB  
ATOM   1309 HE22 GLN P  79      40.222 -23.222  40.187  0.00  0.00      PROB  
ATOM   1310  C   GLN P  79      36.362 -26.481  42.373  0.00  0.00      PROB  
ATOM   1311  O   GLN P  79      35.498 -26.469  43.233  0.00  0.00      PROB  
ATOM   1312  N   GLU P  80      36.612 -27.537  41.506  0.00  0.00      PROB  
ATOM   1313  HN  GLU P  80      37.271 -27.501  40.759  0.00  0.00      PROB  
ATOM   1314  CA  GLU P  80      35.856 -28.799  41.760  0.00  0.00      PROB  
ATOM   1315  HA  GLU P  80      34.808 -28.552  41.846  0.00  0.00      PROB  
ATOM   1316  CB  GLU P  80      35.778 -29.641  40.442  0.00  0.00      PROB  
ATOM   1317  HB1 GLU P  80      35.280 -30.625  40.580  0.00  0.00      PROB  
ATOM   1318  HB2 GLU P  80      36.771 -29.769  39.960  0.00  0.00      PROB  
ATOM   1319  CG  GLU P  80      34.990 -28.849  39.331  0.00  0.00      PROB  
ATOM   1320  HG1 GLU P  80      35.511 -27.897  39.097  0.00  0.00      PROB  
ATOM   1321  HG2 GLU P  80      33.945 -28.672  39.663  0.00  0.00      PROB  
ATOM   1322  CD  GLU P  80      34.920 -29.669  38.024  0.00  0.00      PROB  
ATOM   1323  OE1 GLU P  80      33.831 -30.010  37.552  0.00  0.00      PROB  
ATOM   1324  OE2 GLU P  80      36.006 -29.938  37.425  0.00  0.00      PROB  
ATOM   1325  C   GLU P  80      36.130 -29.524  43.132  0.00  0.00      PROB  
ATOM   1326  O   GLU P  80      35.114 -29.758  43.842  0.00  0.00      PROB  
ATOM   1327  N   PRO P  81      37.331 -29.918  43.635  0.00  0.00      PROB  
ATOM   1328  CD  PRO P  81      38.436 -30.142  42.736  0.00  0.00      PROB  
ATOM   1329  HD1 PRO P  81      38.100 -30.698  41.835  0.00  0.00      PROB  
ATOM   1330  HD2 PRO P  81      38.960 -29.237  42.361  0.00  0.00      PROB  
ATOM   1331  CA  PRO P  81      37.412 -30.872  44.753  0.00  0.00      PROB  
ATOM   1332  HA  PRO P  81      36.471 -31.394  44.846  0.00  0.00      PROB  
ATOM   1333  CB  PRO P  81      38.490 -31.893  44.425  0.00  0.00      PROB  
ATOM   1334  HB1 PRO P  81      37.950 -32.751  43.972  0.00  0.00      PROB  
ATOM   1335  HB2 PRO P  81      39.015 -32.342  45.296  0.00  0.00      PROB  
ATOM   1336  CG  PRO P  81      39.381 -31.114  43.493  0.00  0.00      PROB  
ATOM   1337  HG1 PRO P  81      39.922 -31.674  42.700  0.00  0.00      PROB  
ATOM   1338  HG2 PRO P  81      40.094 -30.483  44.065  0.00  0.00      PROB  
ATOM   1339  C   PRO P  81      37.693 -30.130  46.011  0.00  0.00      PROB  
ATOM   1340  O   PRO P  81      38.728 -30.431  46.658  0.00  0.00      PROB  
ATOM   1341  N   VAL P  82      36.905 -28.997  46.278  0.00  0.00      PROB  
ATOM   1342  HN  VAL P  82      36.321 -28.637  45.554  0.00  0.00      PROB  
ATOM   1343  CA  VAL P  82      36.953 -28.136  47.418  0.00  0.00      PROB  
ATOM   1344  HA  VAL P  82      37.682 -28.548  48.100  0.00  0.00      PROB  
ATOM   1345  CB  VAL P  82      37.414 -26.709  47.042  0.00  0.00      PROB  
ATOM   1346  HB  VAL P  82      36.682 -26.404  46.264  0.00  0.00      PROB  
ATOM   1347  CG1 VAL P  82      37.359 -25.626  48.158  0.00  0.00      PROB  
ATOM   1348 HG11 VAL P  82      36.305 -25.324  48.337  0.00  0.00      PROB  
ATOM   1349 HG12 VAL P  82      37.813 -26.006  49.098  0.00  0.00      PROB  
ATOM   1350 HG13 VAL P  82      37.918 -24.689  47.944  0.00  0.00      PROB  
ATOM   1351  CG2 VAL P  82      38.854 -26.705  46.570  0.00  0.00      PROB  
ATOM   1352 HG21 VAL P  82      38.959 -27.351  45.672  0.00  0.00      PROB  
ATOM   1353 HG22 VAL P  82      39.215 -25.744  46.147  0.00  0.00      PROB  
ATOM   1354 HG23 VAL P  82      39.554 -27.160  47.303  0.00  0.00      PROB  
ATOM   1355  C   VAL P  82      35.694 -28.192  48.061  0.00  0.00      PROB  
ATOM   1356  O   VAL P  82      34.582 -28.052  47.519  0.00  0.00      PROB  
ATOM   1357  N   SER P  83      35.586 -28.291  49.418  0.00  0.00      PROB  
ATOM   1358  HN  SER P  83      36.475 -28.069  49.812  0.00  0.00      PROB  
ATOM   1359  CA  SER P  83      34.379 -28.313  50.194  0.00  0.00      PROB  
ATOM   1360  HA  SER P  83      33.642 -28.971  49.758  0.00  0.00      PROB  
ATOM   1361  CB  SER P  83      34.502 -28.931  51.655  0.00  0.00      PROB  
ATOM   1362  HB1 SER P  83      35.211 -28.280  52.209  0.00  0.00      PROB  
ATOM   1363  HB2 SER P  83      35.024 -29.896  51.477  0.00  0.00      PROB  
ATOM   1364  OG  SER P  83      33.257 -29.004  52.353  0.00  0.00      PROB  
ATOM   1365  HG1 SER P  83      32.686 -29.606  51.870  0.00  0.00      PROB  
ATOM   1366  C   SER P  83      33.826 -26.813  50.232  0.00  0.00      PROB  
ATOM   1367  O   SER P  83      34.508 -25.823  50.641  0.00  0.00      PROB  
ATOM   1368  N   LYS P  84      32.430 -26.684  50.025  0.00  0.00      PROB  
ATOM   1369  HN  LYS P  84      31.947 -27.554  49.969  0.00  0.00      PROB  
ATOM   1370  CA  LYS P  84      31.652 -25.442  49.918  0.00  0.00      PROB  
ATOM   1371  HA  LYS P  84      32.309 -24.585  49.935  0.00  0.00      PROB  
ATOM   1372  CB  LYS P  84      30.893 -25.340  48.538  0.00  0.00      PROB  
ATOM   1373  HB1 LYS P  84      31.633 -25.133  47.736  0.00  0.00      PROB  
ATOM   1374  HB2 LYS P  84      30.176 -24.499  48.653  0.00  0.00      PROB  
ATOM   1375  CG  LYS P  84      30.214 -26.621  48.023  0.00  0.00      PROB  
ATOM   1376  HG1 LYS P  84      29.425 -27.053  48.674  0.00  0.00      PROB  
ATOM   1377  HG2 LYS P  84      30.907 -27.468  47.831  0.00  0.00      PROB  
ATOM   1378  CD  LYS P  84      29.549 -26.365  46.669  0.00  0.00      PROB  
ATOM   1379  HD1 LYS P  84      30.334 -26.021  45.963  0.00  0.00      PROB  
ATOM   1380  HD2 LYS P  84      28.797 -25.548  46.705  0.00  0.00      PROB  
ATOM   1381  CE  LYS P  84      28.924 -27.616  46.235  0.00  0.00      PROB  
ATOM   1382  HE1 LYS P  84      27.916 -27.729  46.688  0.00  0.00      PROB  
ATOM   1383  HE2 LYS P  84      29.618 -28.444  46.496  0.00  0.00      PROB  
ATOM   1384  NZ  LYS P  84      28.565 -27.667  44.798  0.00  0.00      PROB  
ATOM   1385  HZ1 LYS P  84      28.001 -26.867  44.449  0.00  0.00      PROB  
ATOM   1386  HZ2 LYS P  84      29.386 -27.670  44.160  0.00  0.00      PROB  
ATOM   1387  HZ3 LYS P  84      28.165 -28.603  44.583  0.00  0.00      PROB  
ATOM   1388  C   LYS P  84      30.650 -25.376  51.093  0.00  0.00      PROB  
ATOM   1389  O   LYS P  84      29.840 -26.305  51.315  0.00  0.00      PROB  
ATOM   1390  N   ALA P  85      30.784 -24.356  51.897  0.00  0.00      PROB  
ATOM   1391  HN  ALA P  85      31.409 -23.708  51.468  0.00  0.00      PROB  
ATOM   1392  CA  ALA P  85      30.096 -24.045  53.168  0.00  0.00      PROB  
ATOM   1393  HA  ALA P  85      29.143 -24.553  53.166  0.00  0.00      PROB  
ATOM   1394  CB  ALA P  85      31.022 -24.352  54.383  0.00  0.00      PROB  
ATOM   1395  HB1 ALA P  85      31.963 -23.768  54.295  0.00  0.00      PROB  
ATOM   1396  HB2 ALA P  85      30.599 -24.065  55.369  0.00  0.00      PROB  
ATOM   1397  HB3 ALA P  85      31.364 -25.402  54.505  0.00  0.00      PROB  
ATOM   1398  C   ALA P  85      29.716 -22.542  53.228  0.00  0.00      PROB  
ATOM   1399  O   ALA P  85      30.360 -21.722  52.550  0.00  0.00      PROB  
ATOM   1400  N   LYS P  86      28.619 -22.267  53.945  0.00  0.00      PROB  
ATOM   1401  HN  LYS P  86      28.098 -22.931  54.476  0.00  0.00      PROB  
ATOM   1402  CA  LYS P  86      28.098 -20.869  54.068  0.00  0.00      PROB  
ATOM   1403  HA  LYS P  86      27.347 -21.055  54.821  0.00  0.00      PROB  
ATOM   1404  CB  LYS P  86      29.095 -19.871  54.755  0.00  0.00      PROB  
ATOM   1405  HB1 LYS P  86      28.655 -18.873  54.966  0.00  0.00      PROB  
ATOM   1406  HB2 LYS P  86      29.974 -19.812  54.077  0.00  0.00      PROB  
ATOM   1407  CG  LYS P  86      29.684 -20.303  56.146  0.00  0.00      PROB  
ATOM   1408  HG1 LYS P  86      30.308 -21.214  56.023  0.00  0.00      PROB  
ATOM   1409  HG2 LYS P  86      28.806 -20.623  56.746  0.00  0.00      PROB  
ATOM   1410  CD  LYS P  86      30.354 -19.124  56.712  0.00  0.00      PROB  
ATOM   1411  HD1 LYS P  86      29.662 -18.256  56.741  0.00  0.00      PROB  
ATOM   1412  HD2 LYS P  86      31.150 -18.832  55.994  0.00  0.00      PROB  
ATOM   1413  CE  LYS P  86      30.928 -19.347  58.112  0.00  0.00      PROB  
ATOM   1414  HE1 LYS P  86      30.146 -19.948  58.624  0.00  0.00      PROB  
ATOM   1415  HE2 LYS P  86      31.273 -18.392  58.563  0.00  0.00      PROB  
ATOM   1416  NZ  LYS P  86      32.151 -20.197  58.011  0.00  0.00      PROB  
ATOM   1417  HZ1 LYS P  86      32.628 -19.978  57.114  0.00  0.00      PROB  
ATOM   1418  HZ2 LYS P  86      32.729 -19.978  58.848  0.00  0.00      PROB  
ATOM   1419  HZ3 LYS P  86      31.911 -21.208  57.969  0.00  0.00      PROB  
ATOM   1420  C   LYS P  86      27.358 -20.261  52.884  0.00  0.00      PROB  
ATOM   1421  O   LYS P  86      27.900 -19.415  52.241  0.00  0.00      PROB  
ATOM   1422  N   GLU P  87      26.139 -20.686  52.495  0.00  0.00      PROB  
ATOM   1423  HN  GLU P  87      25.774 -21.491  52.957  0.00  0.00      PROB  
ATOM   1424  CA  GLU P  87      25.443 -20.195  51.314  0.00  0.00      PROB  
ATOM   1425  HA  GLU P  87      26.189 -20.292  50.539  0.00  0.00      PROB  
ATOM   1426  CB  GLU P  87      24.119 -20.938  50.910  0.00  0.00      PROB  
ATOM   1427  HB1 GLU P  87      24.451 -21.965  50.645  0.00  0.00      PROB  
ATOM   1428  HB2 GLU P  87      23.792 -20.435  49.975  0.00  0.00      PROB  
ATOM   1429  CG  GLU P  87      22.994 -21.002  51.969  0.00  0.00      PROB  
ATOM   1430  HG1 GLU P  87      22.360 -20.090  51.956  0.00  0.00      PROB  
ATOM   1431  HG2 GLU P  87      23.429 -21.266  52.956  0.00  0.00      PROB  
ATOM   1432  CD  GLU P  87      22.004 -22.167  51.697  0.00  0.00      PROB  
ATOM   1433  OE1 GLU P  87      20.899 -22.052  52.281  0.00  0.00      PROB  
ATOM   1434  OE2 GLU P  87      22.287 -23.038  50.842  0.00  0.00      PROB  
ATOM   1435  C   GLU P  87      25.143 -18.720  51.556  0.00  0.00      PROB  
ATOM   1436  O   GLU P  87      24.845 -18.328  52.668  0.00  0.00      PROB  
ATOM   1437  N   ALA P  88      25.114 -17.939  50.430  0.00  0.00      PROB  
ATOM   1438  HN  ALA P  88      25.548 -18.322  49.617  0.00  0.00      PROB  
ATOM   1439  CA  ALA P  88      24.553 -16.699  50.244  0.00  0.00      PROB  
ATOM   1440  HA  ALA P  88      23.776 -16.507  50.970  0.00  0.00      PROB  
ATOM   1441  CB  ALA P  88      25.681 -15.682  50.426  0.00  0.00      PROB  
ATOM   1442  HB1 ALA P  88      25.253 -14.658  50.380  0.00  0.00      PROB  
ATOM   1443  HB2 ALA P  88      26.009 -15.760  51.484  0.00  0.00      PROB  
ATOM   1444  HB3 ALA P  88      26.475 -15.752  49.651  0.00  0.00      PROB  
ATOM   1445  C   ALA P  88      23.984 -16.559  48.884  0.00  0.00      PROB  
ATOM   1446  O   ALA P  88      24.310 -17.316  47.998  0.00  0.00      PROB  
ATOM   1447  N   HSD P  89      23.121 -15.476  48.669  0.00  0.00      PROB  
ATOM   1448  HN  HSD P  89      23.000 -14.786  49.378  0.00  0.00      PROB  
ATOM   1449  CA  HSD P  89      22.236 -15.373  47.508  0.00  0.00      PROB  
ATOM   1450  HA  HSD P  89      22.635 -15.994  46.720  0.00  0.00      PROB  
ATOM   1451  CB  HSD P  89      20.809 -15.974  47.829  0.00  0.00      PROB  
ATOM   1452  HB1 HSD P  89      20.235 -15.659  46.932  0.00  0.00      PROB  
ATOM   1453  HB2 HSD P  89      20.442 -15.493  48.761  0.00  0.00      PROB  
ATOM   1454  ND1 HSD P  89      20.378 -18.100  49.226  0.00  0.00      PROB  
ATOM   1455  HD1 HSD P  89      19.695 -17.747  49.865  0.00  0.00      PROB  
ATOM   1456  CG  HSD P  89      20.930 -17.493  48.061  0.00  0.00      PROB  
ATOM   1457  CE1 HSD P  89      20.816 -19.452  49.177  0.00  0.00      PROB  
ATOM   1458  HE1 HSD P  89      20.434 -20.153  49.920  0.00  0.00      PROB  
ATOM   1459  NE2 HSD P  89      21.384 -19.693  48.018  0.00  0.00      PROB  
ATOM   1460  CD2 HSD P  89      21.495 -18.497  47.376  0.00  0.00      PROB  
ATOM   1461  HD2 HSD P  89      22.012 -18.589  46.429  0.00  0.00      PROB  
ATOM   1462  C   HSD P  89      21.989 -13.863  47.062  0.00  0.00      PROB  
ATOM   1463  O   HSD P  89      21.886 -12.937  47.852  0.00  0.00      PROB  
ATOM   1464  N   ILE P  90      21.935 -13.673  45.788  0.00  0.00      PROB  
ATOM   1465  HN  ILE P  90      21.980 -14.445  45.159  0.00  0.00      PROB  
ATOM   1466  CA  ILE P  90      21.601 -12.504  44.995  0.00  0.00      PROB  
ATOM   1467  HA  ILE P  90      21.680 -11.693  45.704  0.00  0.00      PROB  
ATOM   1468  CB  ILE P  90      22.510 -12.309  43.689  0.00  0.00      PROB  
ATOM   1469  HB  ILE P  90      22.600 -13.235  43.081  0.00  0.00      PROB  
ATOM   1470  CG2 ILE P  90      21.868 -11.291  42.703  0.00  0.00      PROB  
ATOM   1471 HG21 ILE P  90      22.643 -10.790  42.083  0.00  0.00      PROB  
ATOM   1472 HG22 ILE P  90      21.101 -11.804  42.085  0.00  0.00      PROB  
ATOM   1473 HG23 ILE P  90      21.347 -10.495  43.277  0.00  0.00      PROB  
ATOM   1474  CG1 ILE P  90      23.993 -11.913  44.018  0.00  0.00      PROB  
ATOM   1475 HG11 ILE P  90      24.457 -12.191  43.047  0.00  0.00      PROB  
ATOM   1476 HG12 ILE P  90      24.403 -12.576  44.809  0.00  0.00      PROB  
ATOM   1477  CD  ILE P  90      24.278 -10.422  44.283  0.00  0.00      PROB  
ATOM   1478  HD1 ILE P  90      25.302 -10.118  44.589  0.00  0.00      PROB  
ATOM   1479  HD2 ILE P  90      23.969  -9.866  43.373  0.00  0.00      PROB  
ATOM   1480  HD3 ILE P  90      23.602 -10.153  45.123  0.00  0.00      PROB  
ATOM   1481  C   ILE P  90      20.123 -12.484  44.479  0.00  0.00      PROB  
ATOM   1482  O   ILE P  90      19.659 -13.341  43.691  0.00  0.00      PROB  
ATOM   1483  N   TYR P  91      19.283 -11.439  44.825  0.00  0.00      PROB  
ATOM   1484  HN  TYR P  91      19.623 -10.588  45.218  0.00  0.00      PROB  
ATOM   1485  CA  TYR P  91      17.816 -11.307  44.462  0.00  0.00      PROB  
ATOM   1486  HA  TYR P  91      17.667 -12.061  43.703  0.00  0.00      PROB  
ATOM   1487  CB  TYR P  91      16.972 -11.515  45.778  0.00  0.00      PROB  
ATOM   1488  HB1 TYR P  91      15.890 -11.448  45.538  0.00  0.00      PROB  
ATOM   1489  HB2 TYR P  91      17.147 -10.795  46.606  0.00  0.00      PROB  
ATOM   1490  CG  TYR P  91      17.220 -12.835  46.391  0.00  0.00      PROB  
ATOM   1491  CD1 TYR P  91      16.743 -13.990  45.815  0.00  0.00      PROB  
ATOM   1492  HD1 TYR P  91      16.100 -13.786  44.971  0.00  0.00      PROB  
ATOM   1493  CE1 TYR P  91      16.846 -15.264  46.433  0.00  0.00      PROB  
ATOM   1494  HE1 TYR P  91      16.303 -16.112  46.042  0.00  0.00      PROB  
ATOM   1495  CZ  TYR P  91      17.485 -15.421  47.682  0.00  0.00      PROB  
ATOM   1496  OH  TYR P  91      17.496 -16.648  48.417  0.00  0.00      PROB  
ATOM   1497  HH  TYR P  91      17.592 -16.543  49.367  0.00  0.00      PROB  
ATOM   1498  CD2 TYR P  91      17.892 -13.031  47.648  0.00  0.00      PROB  
ATOM   1499  HD2 TYR P  91      18.433 -12.235  48.139  0.00  0.00      PROB  
ATOM   1500  CE2 TYR P  91      18.011 -14.261  48.329  0.00  0.00      PROB  
ATOM   1501  HE2 TYR P  91      18.469 -14.499  49.278  0.00  0.00      PROB  
ATOM   1502  C   TYR P  91      17.609  -9.986  43.827  0.00  0.00      PROB  
ATOM   1503  O   TYR P  91      18.494  -9.108  43.668  0.00  0.00      PROB  
ATOM   1504  N   GLN P  92      16.376  -9.748  43.380  0.00  0.00      PROB  
ATOM   1505  HN  GLN P  92      15.685 -10.466  43.400  0.00  0.00      PROB  
ATOM   1506  CA  GLN P  92      15.906  -8.514  42.820  0.00  0.00      PROB  
ATOM   1507  HA  GLN P  92      16.355  -7.713  43.389  0.00  0.00      PROB  
ATOM   1508  CB  GLN P  92      16.347  -8.227  41.355  0.00  0.00      PROB  
ATOM   1509  HB1 GLN P  92      17.439  -8.027  41.392  0.00  0.00      PROB  
ATOM   1510  HB2 GLN P  92      15.888  -7.231  41.176  0.00  0.00      PROB  
ATOM   1511  CG  GLN P  92      16.131  -9.139  40.091  0.00  0.00      PROB  
ATOM   1512  HG1 GLN P  92      16.989  -9.843  40.144  0.00  0.00      PROB  
ATOM   1513  HG2 GLN P  92      16.341  -8.542  39.178  0.00  0.00      PROB  
ATOM   1514  CD  GLN P  92      14.746  -9.693  39.958  0.00  0.00      PROB  
ATOM   1515  OE1 GLN P  92      14.406 -10.897  39.877  0.00  0.00      PROB  
ATOM   1516  NE2 GLN P  92      13.785  -8.648  40.029  0.00  0.00      PROB  
ATOM   1517 HE21 GLN P  92      14.002  -7.685  40.190  0.00  0.00      PROB  
ATOM   1518 HE22 GLN P  92      12.827  -8.934  39.989  0.00  0.00      PROB  
ATOM   1519  C   GLN P  92      14.421  -8.297  43.005  0.00  0.00      PROB  
ATOM   1520  O   GLN P  92      13.704  -9.278  42.985  0.00  0.00      PROB  
ATOM   1521  N   VAL P  93      13.996  -7.063  43.292  0.00  0.00      PROB  
ATOM   1522  HN  VAL P  93      14.619  -6.443  43.762  0.00  0.00      PROB  
ATOM   1523  CA  VAL P  93      12.593  -6.702  43.246  0.00  0.00      PROB  
ATOM   1524  HA  VAL P  93      12.069  -7.515  42.764  0.00  0.00      PROB  
ATOM   1525  CB  VAL P  93      11.877  -6.431  44.567  0.00  0.00      PROB  
ATOM   1526  HB  VAL P  93      11.815  -7.451  45.002  0.00  0.00      PROB  
ATOM   1527  CG1 VAL P  93      12.635  -5.543  45.521  0.00  0.00      PROB  
ATOM   1528 HG11 VAL P  93      12.929  -4.556  45.103  0.00  0.00      PROB  
ATOM   1529 HG12 VAL P  93      12.141  -5.317  46.490  0.00  0.00      PROB  
ATOM   1530 HG13 VAL P  93      13.585  -6.038  45.816  0.00  0.00      PROB  
ATOM   1531  CG2 VAL P  93      10.545  -5.895  44.214  0.00  0.00      PROB  
ATOM   1532 HG21 VAL P  93      10.542  -5.087  43.451  0.00  0.00      PROB  
ATOM   1533 HG22 VAL P  93       9.900  -6.751  43.920  0.00  0.00      PROB  
ATOM   1534 HG23 VAL P  93      10.066  -5.548  45.155  0.00  0.00      PROB  
ATOM   1535  C   VAL P  93      12.708  -5.513  42.282  0.00  0.00      PROB  
ATOM   1536  O   VAL P  93      13.233  -4.460  42.588  0.00  0.00      PROB  
ATOM   1537  N   GLY P  94      12.217  -5.744  41.026  0.00  0.00      PROB  
ATOM   1538  HN  GLY P  94      11.653  -6.553  40.882  0.00  0.00      PROB  
ATOM   1539  CA  GLY P  94      12.457  -4.943  39.796  0.00  0.00      PROB  
ATOM   1540  HA1 GLY P  94      12.060  -3.952  39.954  0.00  0.00      PROB  
ATOM   1541  HA2 GLY P  94      12.090  -5.472  38.929  0.00  0.00      PROB  
ATOM   1542  C   GLY P  94      13.858  -4.697  39.601  0.00  0.00      PROB  
ATOM   1543  O   GLY P  94      14.675  -5.644  39.546  0.00  0.00      PROB  
ATOM   1544  N   MET P  95      14.274  -3.390  39.450  0.00  0.00      PROB  
ATOM   1545  HN  MET P  95      13.681  -2.606  39.619  0.00  0.00      PROB  
ATOM   1546  CA  MET P  95      15.676  -3.126  39.297  0.00  0.00      PROB  
ATOM   1547  HA  MET P  95      16.169  -3.979  38.854  0.00  0.00      PROB  
ATOM   1548  CB  MET P  95      15.775  -1.855  38.330  0.00  0.00      PROB  
ATOM   1549  HB1 MET P  95      16.780  -1.386  38.389  0.00  0.00      PROB  
ATOM   1550  HB2 MET P  95      15.115  -1.042  38.702  0.00  0.00      PROB  
ATOM   1551  CG  MET P  95      15.483  -2.287  36.839  0.00  0.00      PROB  
ATOM   1552  HG1 MET P  95      15.421  -1.397  36.177  0.00  0.00      PROB  
ATOM   1553  HG2 MET P  95      14.519  -2.839  36.867  0.00  0.00      PROB  
ATOM   1554  SD  MET P  95      16.772  -3.373  36.217  0.00  0.00      PROB  
ATOM   1555  CE  MET P  95      16.773  -3.316  34.413  0.00  0.00      PROB  
ATOM   1556  HE1 MET P  95      16.995  -2.248  34.203  0.00  0.00      PROB  
ATOM   1557  HE2 MET P  95      17.642  -3.954  34.143  0.00  0.00      PROB  
ATOM   1558  HE3 MET P  95      15.840  -3.648  33.908  0.00  0.00      PROB  
ATOM   1559  C   MET P  95      16.524  -2.841  40.577  0.00  0.00      PROB  
ATOM   1560  O   MET P  95      17.726  -2.629  40.526  0.00  0.00      PROB  
ATOM   1561  N   ALA P  96      15.903  -3.047  41.813  0.00  0.00      PROB  
ATOM   1562  HN  ALA P  96      14.943  -3.315  41.820  0.00  0.00      PROB  
ATOM   1563  CA  ALA P  96      16.744  -2.960  43.008  0.00  0.00      PROB  
ATOM   1564  HA  ALA P  96      17.642  -2.450  42.691  0.00  0.00      PROB  
ATOM   1565  CB  ALA P  96      16.035  -2.492  44.361  0.00  0.00      PROB  
ATOM   1566  HB1 ALA P  96      14.980  -2.837  44.403  0.00  0.00      PROB  
ATOM   1567  HB2 ALA P  96      16.637  -2.626  45.286  0.00  0.00      PROB  
ATOM   1568  HB3 ALA P  96      15.924  -1.386  44.359  0.00  0.00      PROB  
ATOM   1569  C   ALA P  96      17.291  -4.420  43.213  0.00  0.00      PROB  
ATOM   1570  O   ALA P  96      16.510  -5.299  43.580  0.00  0.00      PROB  
ATOM   1571  N   PHE P  97      18.570  -4.667  43.026  0.00  0.00      PROB  
ATOM   1572  HN  PHE P  97      19.024  -3.983  42.461  0.00  0.00      PROB  
ATOM   1573  CA  PHE P  97      19.264  -5.854  43.366  0.00  0.00      PROB  
ATOM   1574  HA  PHE P  97      18.564  -6.675  43.411  0.00  0.00      PROB  
ATOM   1575  CB  PHE P  97      20.438  -6.058  42.366  0.00  0.00      PROB  
ATOM   1576  HB1 PHE P  97      21.122  -6.841  42.759  0.00  0.00      PROB  
ATOM   1577  HB2 PHE P  97      20.966  -5.102  42.163  0.00  0.00      PROB  
ATOM   1578  CG  PHE P  97      20.017  -6.500  40.964  0.00  0.00      PROB  
ATOM   1579  CD1 PHE P  97      19.119  -5.808  40.165  0.00  0.00      PROB  
ATOM   1580  HD1 PHE P  97      18.733  -4.838  40.441  0.00  0.00      PROB  
ATOM   1581  CE1 PHE P  97      18.884  -6.206  38.824  0.00  0.00      PROB  
ATOM   1582  HE1 PHE P  97      18.207  -5.583  38.259  0.00  0.00      PROB  
ATOM   1583  CZ  PHE P  97      19.284  -7.472  38.432  0.00  0.00      PROB  
ATOM   1584  HZ  PHE P  97      18.861  -7.833  37.507  0.00  0.00      PROB  
ATOM   1585  CD2 PHE P  97      20.613  -7.699  40.475  0.00  0.00      PROB  
ATOM   1586  HD2 PHE P  97      21.377  -8.206  41.044  0.00  0.00      PROB  
ATOM   1587  CE2 PHE P  97      20.066  -8.237  39.274  0.00  0.00      PROB  
ATOM   1588  HE2 PHE P  97      20.373  -9.187  38.863  0.00  0.00      PROB  
ATOM   1589  C   PHE P  97      19.687  -5.775  44.814  0.00  0.00      PROB  
ATOM   1590  O   PHE P  97      19.929  -4.742  45.444  0.00  0.00      PROB  
ATOM   1591  N   TYR P  98      19.778  -7.043  45.329  0.00  0.00      PROB  
ATOM   1592  HN  TYR P  98      19.679  -7.758  44.641  0.00  0.00      PROB  
ATOM   1593  CA  TYR P  98      19.967  -7.413  46.736  0.00  0.00      PROB  
ATOM   1594  HA  TYR P  98      20.377  -6.555  47.248  0.00  0.00      PROB  
ATOM   1595  CB  TYR P  98      18.595  -7.764  47.436  0.00  0.00      PROB  
ATOM   1596  HB1 TYR P  98      18.905  -8.088  48.453  0.00  0.00      PROB  
ATOM   1597  HB2 TYR P  98      17.976  -8.503  46.884  0.00  0.00      PROB  
ATOM   1598  CG  TYR P  98      17.766  -6.417  47.573  0.00  0.00      PROB  
ATOM   1599  CD1 TYR P  98      18.131  -5.592  48.668  0.00  0.00      PROB  
ATOM   1600  HD1 TYR P  98      18.969  -5.798  49.316  0.00  0.00      PROB  
ATOM   1601  CE1 TYR P  98      17.388  -4.411  48.844  0.00  0.00      PROB  
ATOM   1602  HE1 TYR P  98      17.588  -3.745  49.670  0.00  0.00      PROB  
ATOM   1603  CZ  TYR P  98      16.327  -4.123  48.067  0.00  0.00      PROB  
ATOM   1604  OH  TYR P  98      15.680  -2.995  48.414  0.00  0.00      PROB  
ATOM   1605  HH  TYR P  98      14.901  -2.955  47.855  0.00  0.00      PROB  
ATOM   1606  CD2 TYR P  98      16.722  -6.047  46.714  0.00  0.00      PROB  
ATOM   1607  HD2 TYR P  98      16.529  -6.657  45.844  0.00  0.00      PROB  
ATOM   1608  CE2 TYR P  98      15.974  -4.912  47.007  0.00  0.00      PROB  
ATOM   1609  HE2 TYR P  98      15.182  -4.739  46.294  0.00  0.00      PROB  
ATOM   1610  C   TYR P  98      20.832  -8.576  46.951  0.00  0.00      PROB  
ATOM   1611  O   TYR P  98      20.892  -9.459  46.150  0.00  0.00      PROB  
ATOM   1612  N   PHE P  99      21.558  -8.559  48.139  0.00  0.00      PROB  
ATOM   1613  HN  PHE P  99      21.488  -7.716  48.666  0.00  0.00      PROB  
ATOM   1614  CA  PHE P  99      22.415  -9.635  48.596  0.00  0.00      PROB  
ATOM   1615  HA  PHE P  99      22.181 -10.543  48.060  0.00  0.00      PROB  
ATOM   1616  CB  PHE P  99      23.965  -9.336  48.619  0.00  0.00      PROB  
ATOM   1617  HB1 PHE P  99      24.183  -8.422  49.213  0.00  0.00      PROB  
ATOM   1618  HB2 PHE P  99      24.158  -9.055  47.562  0.00  0.00      PROB  
ATOM   1619  CG  PHE P  99      24.835 -10.494  48.877  0.00  0.00      PROB  
ATOM   1620  CD1 PHE P  99      25.346 -10.581  50.158  0.00  0.00      PROB  
ATOM   1621  HD1 PHE P  99      25.251  -9.794  50.891  0.00  0.00      PROB  
ATOM   1622  CE1 PHE P  99      26.323 -11.594  50.440  0.00  0.00      PROB  
ATOM   1623  HE1 PHE P  99      26.856 -11.657  51.376  0.00  0.00      PROB  
ATOM   1624  CZ  PHE P  99      26.701 -12.517  49.402  0.00  0.00      PROB  
ATOM   1625  HZ  PHE P  99      27.263 -13.415  49.611  0.00  0.00      PROB  
ATOM   1626  CD2 PHE P  99      25.137 -11.498  47.888  0.00  0.00      PROB  
ATOM   1627  HD2 PHE P  99      24.696 -11.477  46.902  0.00  0.00      PROB  
ATOM   1628  CE2 PHE P  99      26.106 -12.447  48.148  0.00  0.00      PROB  
ATOM   1629  HE2 PHE P  99      26.370 -13.099  47.329  0.00  0.00      PROB  
ATOM   1630  C   PHE P  99      22.066  -9.955  50.072  0.00  0.00      PROB  
ATOM   1631  O   PHE P  99      21.770  -9.018  50.828  0.00  0.00      PROB  
ATOM   1632  N   VAL P 100      22.050 -11.218  50.490  0.00  0.00      PROB  
ATOM   1633  HN  VAL P 100      22.237 -11.953  49.843  0.00  0.00      PROB  
ATOM   1634  CA  VAL P 100      21.831 -11.665  51.854  0.00  0.00      PROB  
ATOM   1635  HA  VAL P 100      22.114 -10.902  52.564  0.00  0.00      PROB  
ATOM   1636  CB  VAL P 100      20.405 -12.139  52.137  0.00  0.00      PROB  
ATOM   1637  HB  VAL P 100      19.640 -11.340  52.043  0.00  0.00      PROB  
ATOM   1638  CG1 VAL P 100      20.006 -13.253  51.076  0.00  0.00      PROB  
ATOM   1639 HG11 VAL P 100      19.861 -12.809  50.068  0.00  0.00      PROB  
ATOM   1640 HG12 VAL P 100      20.666 -14.146  51.090  0.00  0.00      PROB  
ATOM   1641 HG13 VAL P 100      18.995 -13.632  51.339  0.00  0.00      PROB  
ATOM   1642  CG2 VAL P 100      20.307 -12.524  53.626  0.00  0.00      PROB  
ATOM   1643 HG21 VAL P 100      20.575 -11.696  54.316  0.00  0.00      PROB  
ATOM   1644 HG22 VAL P 100      19.273 -12.858  53.856  0.00  0.00      PROB  
ATOM   1645 HG23 VAL P 100      20.944 -13.390  53.905  0.00  0.00      PROB  
ATOM   1646  C   VAL P 100      22.820 -12.787  52.146  0.00  0.00      PROB  
ATOM   1647  O   VAL P 100      23.010 -13.637  51.313  0.00  0.00      PROB  
ATOM   1648  N   ASP P 101      23.537 -12.664  53.285  0.00  0.00      PROB  
ATOM   1649  HN  ASP P 101      23.366 -11.877  53.872  0.00  0.00      PROB  
ATOM   1650  CA  ASP P 101      24.534 -13.611  53.741  0.00  0.00      PROB  
ATOM   1651  HA  ASP P 101      24.967 -14.209  52.953  0.00  0.00      PROB  
ATOM   1652  CB  ASP P 101      25.754 -12.722  54.354  0.00  0.00      PROB  
ATOM   1653  HB1 ASP P 101      26.007 -12.034  53.519  0.00  0.00      PROB  
ATOM   1654  HB2 ASP P 101      26.577 -13.436  54.571  0.00  0.00      PROB  
ATOM   1655  CG  ASP P 101      25.452 -11.960  55.698  0.00  0.00      PROB  
ATOM   1656  OD1 ASP P 101      26.436 -11.622  56.387  0.00  0.00      PROB  
ATOM   1657  OD2 ASP P 101      24.261 -11.591  55.967  0.00  0.00      PROB  
ATOM   1658  C   ASP P 101      23.897 -14.631  54.690  0.00  0.00      PROB  
ATOM   1659  O   ASP P 101      24.176 -15.808  54.748  0.00  0.00      PROB  
ATOM   1660  N   GLN P 102      23.051 -14.132  55.543  0.00  0.00      PROB  
ATOM   1661  HN  GLN P 102      23.053 -13.142  55.431  0.00  0.00      PROB  
ATOM   1662  CA  GLN P 102      22.306 -14.721  56.620  0.00  0.00      PROB  
ATOM   1663  HA  GLN P 102      23.045 -14.820  57.402  0.00  0.00      PROB  
ATOM   1664  CB  GLN P 102      21.144 -13.917  57.189  0.00  0.00      PROB  
ATOM   1665  HB1 GLN P 102      20.730 -14.378  58.111  0.00  0.00      PROB  
ATOM   1666  HB2 GLN P 102      20.354 -13.952  56.409  0.00  0.00      PROB  
ATOM   1667  CG  GLN P 102      21.462 -12.516  57.640  0.00  0.00      PROB  
ATOM   1668  HG1 GLN P 102      20.547 -12.169  58.166  0.00  0.00      PROB  
ATOM   1669  HG2 GLN P 102      21.757 -11.798  56.846  0.00  0.00      PROB  
ATOM   1670  CD  GLN P 102      22.498 -12.508  58.822  0.00  0.00      PROB  
ATOM   1671  OE1 GLN P 102      22.300 -12.642  60.025  0.00  0.00      PROB  
ATOM   1672  NE2 GLN P 102      23.779 -12.379  58.421  0.00  0.00      PROB  
ATOM   1673 HE21 GLN P 102      23.892 -12.017  57.496  0.00  0.00      PROB  
ATOM   1674 HE22 GLN P 102      24.458 -12.600  59.121  0.00  0.00      PROB  
ATOM   1675  C   GLN P 102      21.831 -16.160  56.508  0.00  0.00      PROB  
ATOM   1676  O   GLN P 102      21.109 -16.503  55.568  0.00  0.00      PROB  
ATOM   1677  N   ALA P 103      22.105 -17.019  57.477  0.00  0.00      PROB  
ATOM   1678  HN  ALA P 103      22.743 -16.679  58.164  0.00  0.00      PROB  
ATOM   1679  CA  ALA P 103      21.664 -18.381  57.504  0.00  0.00      PROB  
ATOM   1680  HA  ALA P 103      21.782 -18.748  56.495  0.00  0.00      PROB  
ATOM   1681  CB  ALA P 103      22.367 -19.179  58.553  0.00  0.00      PROB  
ATOM   1682  HB1 ALA P 103      21.948 -20.188  58.751  0.00  0.00      PROB  
ATOM   1683  HB2 ALA P 103      23.452 -19.194  58.311  0.00  0.00      PROB  
ATOM   1684  HB3 ALA P 103      22.156 -18.678  59.522  0.00  0.00      PROB  
ATOM   1685  C   ALA P 103      20.186 -18.590  57.785  0.00  0.00      PROB  
ATOM   1686  O   ALA P 103      19.645 -18.145  58.788  0.00  0.00      PROB  
ATOM   1687  N   VAL P 104      19.493 -19.278  56.853  0.00  0.00      PROB  
ATOM   1688  HN  VAL P 104      20.023 -19.571  56.061  0.00  0.00      PROB  
ATOM   1689  CA  VAL P 104      18.005 -19.302  56.863  0.00  0.00      PROB  
ATOM   1690  HA  VAL P 104      17.613 -18.591  57.576  0.00  0.00      PROB  
ATOM   1691  CB  VAL P 104      17.462 -18.939  55.446  0.00  0.00      PROB  
ATOM   1692  HB  VAL P 104      18.061 -19.466  54.673  0.00  0.00      PROB  
ATOM   1693  CG1 VAL P 104      15.929 -19.228  55.241  0.00  0.00      PROB  
ATOM   1694 HG11 VAL P 104      15.705 -18.981  54.182  0.00  0.00      PROB  
ATOM   1695 HG12 VAL P 104      15.696 -20.303  55.399  0.00  0.00      PROB  
ATOM   1696 HG13 VAL P 104      15.397 -18.549  55.941  0.00  0.00      PROB  
ATOM   1697  CG2 VAL P 104      17.654 -17.445  55.255  0.00  0.00      PROB  
ATOM   1698 HG21 VAL P 104      18.702 -17.140  55.462  0.00  0.00      PROB  
ATOM   1699 HG22 VAL P 104      17.440 -17.155  54.204  0.00  0.00      PROB  
ATOM   1700 HG23 VAL P 104      16.949 -16.885  55.905  0.00  0.00      PROB  
ATOM   1701  C   VAL P 104      17.477 -20.657  57.403  0.00  0.00      PROB  
ATOM   1702  O   VAL P 104      18.123 -21.677  57.300  0.00  0.00      PROB  
ATOM   1703  N   SER P 105      16.320 -20.618  58.101  0.00  0.00      PROB  
ATOM   1704  HN  SER P 105      15.806 -19.764  58.112  0.00  0.00      PROB  
ATOM   1705  CA  SER P 105      15.858 -21.725  58.853  0.00  0.00      PROB  
ATOM   1706  HA  SER P 105      16.742 -22.306  59.071  0.00  0.00      PROB  
ATOM   1707  CB  SER P 105      15.378 -21.144  60.255  0.00  0.00      PROB  
ATOM   1708  HB1 SER P 105      16.312 -20.855  60.783  0.00  0.00      PROB  
ATOM   1709  HB2 SER P 105      14.908 -21.905  60.914  0.00  0.00      PROB  
ATOM   1710  OG  SER P 105      14.413 -20.075  60.124  0.00  0.00      PROB  
ATOM   1711  HG1 SER P 105      14.725 -19.388  60.719  0.00  0.00      PROB  
ATOM   1712  C   SER P 105      14.802 -22.590  58.264  0.00  0.00      PROB  
ATOM   1713  O   SER P 105      14.605 -23.691  58.866  0.00  0.00      PROB  
ATOM   1714  N   PHE P 106      14.179 -22.323  57.052  0.00  0.00      PROB  
ATOM   1715  HN  PHE P 106      14.478 -21.463  56.647  0.00  0.00      PROB  
ATOM   1716  CA  PHE P 106      13.112 -23.110  56.436  0.00  0.00      PROB  
ATOM   1717  HA  PHE P 106      13.523 -24.105  56.359  0.00  0.00      PROB  
ATOM   1718  CB  PHE P 106      11.756 -22.963  57.256  0.00  0.00      PROB  
ATOM   1719  HB1 PHE P 106      12.014 -23.433  58.230  0.00  0.00      PROB  
ATOM   1720  HB2 PHE P 106      10.941 -23.599  56.848  0.00  0.00      PROB  
ATOM   1721  CG  PHE P 106      11.241 -21.602  57.549  0.00  0.00      PROB  
ATOM   1722  CD1 PHE P 106      10.457 -20.859  56.667  0.00  0.00      PROB  
ATOM   1723  HD1 PHE P 106      10.430 -21.216  55.648  0.00  0.00      PROB  
ATOM   1724  CE1 PHE P 106       9.902 -19.625  57.009  0.00  0.00      PROB  
ATOM   1725  HE1 PHE P 106       9.338 -19.077  56.269  0.00  0.00      PROB  
ATOM   1726  CZ  PHE P 106      10.155 -19.130  58.289  0.00  0.00      PROB  
ATOM   1727  HZ  PHE P 106       9.886 -18.105  58.502  0.00  0.00      PROB  
ATOM   1728  CD2 PHE P 106      11.258 -21.146  58.894  0.00  0.00      PROB  
ATOM   1729  HD2 PHE P 106      11.731 -21.708  59.686  0.00  0.00      PROB  
ATOM   1730  CE2 PHE P 106      10.881 -19.899  59.282  0.00  0.00      PROB  
ATOM   1731  HE2 PHE P 106      10.998 -19.417  60.241  0.00  0.00      PROB  
ATOM   1732  C   PHE P 106      12.855 -22.693  55.004  0.00  0.00      PROB  
ATOM   1733  O   PHE P 106      13.369 -21.684  54.515  0.00  0.00      PROB  
ATOM   1734  N   ASP P 107      12.245 -23.633  54.289  0.00  0.00      PROB  
ATOM   1735  HN  ASP P 107      11.835 -24.419  54.744  0.00  0.00      PROB  
ATOM   1736  CA  ASP P 107      11.914 -23.458  52.873  0.00  0.00      PROB  
ATOM   1737  HA  ASP P 107      12.634 -22.855  52.339  0.00  0.00      PROB  
ATOM   1738  CB  ASP P 107      12.059 -24.832  52.258  0.00  0.00      PROB  
ATOM   1739  HB1 ASP P 107      11.299 -25.486  52.736  0.00  0.00      PROB  
ATOM   1740  HB2 ASP P 107      13.028 -25.252  52.603  0.00  0.00      PROB  
ATOM   1741  CG  ASP P 107      11.928 -24.883  50.775  0.00  0.00      PROB  
ATOM   1742  OD1 ASP P 107      12.171 -23.860  50.046  0.00  0.00      PROB  
ATOM   1743  OD2 ASP P 107      11.587 -25.945  50.213  0.00  0.00      PROB  
ATOM   1744  C   ASP P 107      10.461 -22.980  52.802  0.00  0.00      PROB  
ATOM   1745  O   ASP P 107       9.662 -23.437  53.627  0.00  0.00      PROB  
ATOM   1746  N   GLY P 108      10.154 -22.069  51.851  0.00  0.00      PROB  
ATOM   1747  HN  GLY P 108      10.820 -21.759  51.178  0.00  0.00      PROB  
ATOM   1748  CA  GLY P 108       8.765 -21.685  51.690  0.00  0.00      PROB  
ATOM   1749  HA1 GLY P 108       8.435 -21.130  52.556  0.00  0.00      PROB  
ATOM   1750  HA2 GLY P 108       8.097 -22.497  51.441  0.00  0.00      PROB  
ATOM   1751  C   GLY P 108       8.652 -20.720  50.578  0.00  0.00      PROB  
ATOM   1752  O   GLY P 108       9.407 -20.803  49.585  0.00  0.00      PROB  
ATOM   1753  N   ASN P 109       7.766 -19.702  50.709  0.00  0.00      PROB  
ATOM   1754  HN  ASN P 109       7.110 -19.645  51.457  0.00  0.00      PROB  
ATOM   1755  CA  ASN P 109       7.601 -18.634  49.727  0.00  0.00      PROB  
ATOM   1756  HA  ASN P 109       7.949 -18.902  48.740  0.00  0.00      PROB  
ATOM   1757  CB  ASN P 109       6.091 -18.248  49.663  0.00  0.00      PROB  
ATOM   1758  HB1 ASN P 109       5.821 -17.332  49.095  0.00  0.00      PROB  
ATOM   1759  HB2 ASN P 109       5.784 -18.066  50.715  0.00  0.00      PROB  
ATOM   1760  CG  ASN P 109       5.276 -19.436  49.036  0.00  0.00      PROB  
ATOM   1761  OD1 ASN P 109       5.680 -20.315  48.283  0.00  0.00      PROB  
ATOM   1762  ND2 ASN P 109       3.946 -19.435  49.359  0.00  0.00      PROB  
ATOM   1763 HD21 ASN P 109       3.536 -18.671  49.856  0.00  0.00      PROB  
ATOM   1764 HD22 ASN P 109       3.271 -20.114  49.072  0.00  0.00      PROB  
ATOM   1765  C   ASN P 109       8.307 -17.311  50.111  0.00  0.00      PROB  
ATOM   1766  O   ASN P 109       8.311 -16.924  51.345  0.00  0.00      PROB  
ATOM   1767  N   ARG P 110       9.068 -16.678  49.172  0.00  0.00      PROB  
ATOM   1768  HN  ARG P 110       9.090 -17.045  48.246  0.00  0.00      PROB  
ATOM   1769  CA  ARG P 110      10.099 -15.706  49.538  0.00  0.00      PROB  
ATOM   1770  HA  ARG P 110      10.021 -15.455  50.585  0.00  0.00      PROB  
ATOM   1771  CB  ARG P 110      11.575 -16.343  49.489  0.00  0.00      PROB  
ATOM   1772  HB1 ARG P 110      11.832 -17.238  50.095  0.00  0.00      PROB  
ATOM   1773  HB2 ARG P 110      12.276 -15.580  49.891  0.00  0.00      PROB  
ATOM   1774  CG  ARG P 110      12.054 -16.665  48.097  0.00  0.00      PROB  
ATOM   1775  HG1 ARG P 110      12.266 -15.741  47.517  0.00  0.00      PROB  
ATOM   1776  HG2 ARG P 110      11.393 -17.409  47.604  0.00  0.00      PROB  
ATOM   1777  CD  ARG P 110      13.373 -17.405  48.139  0.00  0.00      PROB  
ATOM   1778  HD1 ARG P 110      13.186 -18.453  48.460  0.00  0.00      PROB  
ATOM   1779  HD2 ARG P 110      14.154 -16.883  48.732  0.00  0.00      PROB  
ATOM   1780  NE  ARG P 110      13.796 -17.623  46.727  0.00  0.00      PROB  
ATOM   1781  HE  ARG P 110      13.464 -17.068  45.964  0.00  0.00      PROB  
ATOM   1782  CZ  ARG P 110      14.722 -18.495  46.362  0.00  0.00      PROB  
ATOM   1783  NH1 ARG P 110      15.504 -19.185  47.152  0.00  0.00      PROB  
ATOM   1784 HH11 ARG P 110      15.181 -19.270  48.094  0.00  0.00      PROB  
ATOM   1785 HH12 ARG P 110      16.180 -19.830  46.795  0.00  0.00      PROB  
ATOM   1786  NH2 ARG P 110      14.990 -18.535  45.069  0.00  0.00      PROB  
ATOM   1787 HH21 ARG P 110      14.429 -17.880  44.562  0.00  0.00      PROB  
ATOM   1788 HH22 ARG P 110      15.973 -18.578  44.893  0.00  0.00      PROB  
ATOM   1789  C   ARG P 110       9.984 -14.455  48.711  0.00  0.00      PROB  
ATOM   1790  O   ARG P 110       9.698 -14.444  47.476  0.00  0.00      PROB  
ATOM   1791  N   THR P 111      10.019 -13.320  49.372  0.00  0.00      PROB  
ATOM   1792  HN  THR P 111      10.200 -13.328  50.352  0.00  0.00      PROB  
ATOM   1793  CA  THR P 111       9.926 -12.038  48.631  0.00  0.00      PROB  
ATOM   1794  HA  THR P 111      10.465 -12.193  47.708  0.00  0.00      PROB  
ATOM   1795  CB  THR P 111       8.546 -11.457  48.587  0.00  0.00      PROB  
ATOM   1796  HB  THR P 111       7.879 -12.260  48.207  0.00  0.00      PROB  
ATOM   1797  OG1 THR P 111       8.479 -10.327  47.719  0.00  0.00      PROB  
ATOM   1798  HG1 THR P 111       8.629 -10.626  46.819  0.00  0.00      PROB  
ATOM   1799  CG2 THR P 111       8.030 -11.076  49.976  0.00  0.00      PROB  
ATOM   1800 HG21 THR P 111       7.891 -11.973  50.616  0.00  0.00      PROB  
ATOM   1801 HG22 THR P 111       8.711 -10.390  50.524  0.00  0.00      PROB  
ATOM   1802 HG23 THR P 111       7.053 -10.548  49.949  0.00  0.00      PROB  
ATOM   1803  C   THR P 111      10.918 -11.056  49.328  0.00  0.00      PROB  
ATOM   1804  O   THR P 111      11.092 -11.153  50.564  0.00  0.00      PROB  
ATOM   1805  N   VAL P 112      11.443 -10.062  48.657  0.00  0.00      PROB  
ATOM   1806  HN  VAL P 112      11.080  -9.915  47.740  0.00  0.00      PROB  
ATOM   1807  CA  VAL P 112      12.443  -9.120  49.199  0.00  0.00      PROB  
ATOM   1808  HA  VAL P 112      12.447  -9.209  50.276  0.00  0.00      PROB  
ATOM   1809  CB  VAL P 112      13.790  -9.336  48.492  0.00  0.00      PROB  
ATOM   1810  HB  VAL P 112      14.098 -10.395  48.627  0.00  0.00      PROB  
ATOM   1811  CG1 VAL P 112      13.716  -8.967  47.015  0.00  0.00      PROB  
ATOM   1812 HG11 VAL P 112      12.817  -9.484  46.615  0.00  0.00      PROB  
ATOM   1813 HG12 VAL P 112      13.598  -7.886  46.784  0.00  0.00      PROB  
ATOM   1814 HG13 VAL P 112      14.624  -9.301  46.469  0.00  0.00      PROB  
ATOM   1815  CG2 VAL P 112      14.809  -8.505  49.332  0.00  0.00      PROB  
ATOM   1816 HG21 VAL P 112      14.375  -7.521  49.608  0.00  0.00      PROB  
ATOM   1817 HG22 VAL P 112      15.085  -8.958  50.308  0.00  0.00      PROB  
ATOM   1818 HG23 VAL P 112      15.769  -8.213  48.854  0.00  0.00      PROB  
ATOM   1819  C   VAL P 112      11.878  -7.664  48.931  0.00  0.00      PROB  
ATOM   1820  O   VAL P 112      11.228  -7.526  47.899  0.00  0.00      PROB  
ATOM   1821  N   SER P 113      12.120  -6.671  49.795  0.00  0.00      PROB  
ATOM   1822  HN  SER P 113      12.673  -6.846  50.605  0.00  0.00      PROB  
ATOM   1823  CA  SER P 113      11.657  -5.313  49.577  0.00  0.00      PROB  
ATOM   1824  HA  SER P 113      11.815  -5.020  48.549  0.00  0.00      PROB  
ATOM   1825  CB  SER P 113      10.131  -5.133  49.828  0.00  0.00      PROB  
ATOM   1826  HB1 SER P 113       9.844  -5.646  50.770  0.00  0.00      PROB  
ATOM   1827  HB2 SER P 113       9.474  -5.705  49.139  0.00  0.00      PROB  
ATOM   1828  OG  SER P 113       9.685  -3.741  49.865  0.00  0.00      PROB  
ATOM   1829  HG1 SER P 113       9.817  -3.334  49.006  0.00  0.00      PROB  
ATOM   1830  C   SER P 113      12.518  -4.574  50.415  0.00  0.00      PROB  
ATOM   1831  O   SER P 113      12.888  -5.037  51.486  0.00  0.00      PROB  
ATOM   1832  N   ASP P 114      12.926  -3.369  50.016  0.00  0.00      PROB  
ATOM   1833  HN  ASP P 114      12.720  -3.045  49.096  0.00  0.00      PROB  
ATOM   1834  CA  ASP P 114      13.494  -2.304  50.847  0.00  0.00      PROB  
ATOM   1835  HA  ASP P 114      14.108  -1.652  50.243  0.00  0.00      PROB  
ATOM   1836  CB  ASP P 114      12.359  -1.226  51.339  0.00  0.00      PROB  
ATOM   1837  HB1 ASP P 114      12.727  -0.337  51.894  0.00  0.00      PROB  
ATOM   1838  HB2 ASP P 114      11.652  -1.792  51.983  0.00  0.00      PROB  
ATOM   1839  CG  ASP P 114      11.652  -0.581  50.148  0.00  0.00      PROB  
ATOM   1840  OD1 ASP P 114      10.640   0.131  50.327  0.00  0.00      PROB  
ATOM   1841  OD2 ASP P 114      12.196  -0.747  49.021  0.00  0.00      PROB  
ATOM   1842  C   ASP P 114      14.402  -2.649  52.014  0.00  0.00      PROB  
ATOM   1843  O   ASP P 114      14.081  -2.303  53.147  0.00  0.00      PROB  
ATOM   1844  N   GLY P 115      15.456  -3.404  51.654  0.00  0.00      PROB  
ATOM   1845  HN  GLY P 115      15.543  -3.606  50.682  0.00  0.00      PROB  
ATOM   1846  CA  GLY P 115      16.394  -4.012  52.591  0.00  0.00      PROB  
ATOM   1847  HA1 GLY P 115      16.566  -3.343  53.421  0.00  0.00      PROB  
ATOM   1848  HA2 GLY P 115      17.291  -4.095  51.996  0.00  0.00      PROB  
ATOM   1849  C   GLY P 115      16.100  -5.277  53.285  0.00  0.00      PROB  
ATOM   1850  O   GLY P 115      16.926  -5.692  54.101  0.00  0.00      PROB  
ATOM   1851  N   LYS P 116      14.998  -5.964  52.989  0.00  0.00      PROB  
ATOM   1852  HN  LYS P 116      14.372  -5.710  52.256  0.00  0.00      PROB  
ATOM   1853  CA  LYS P 116      14.610  -7.122  53.808  0.00  0.00      PROB  
ATOM   1854  HA  LYS P 116      15.505  -7.471  54.301  0.00  0.00      PROB  
ATOM   1855  CB  LYS P 116      13.587  -6.599  54.828  0.00  0.00      PROB  
ATOM   1856  HB1 LYS P 116      13.099  -7.493  55.272  0.00  0.00      PROB  
ATOM   1857  HB2 LYS P 116      12.815  -6.001  54.299  0.00  0.00      PROB  
ATOM   1858  CG  LYS P 116      14.188  -5.764  55.974  0.00  0.00      PROB  
ATOM   1859  HG1 LYS P 116      13.327  -5.395  56.571  0.00  0.00      PROB  
ATOM   1860  HG2 LYS P 116      14.684  -4.825  55.648  0.00  0.00      PROB  
ATOM   1861  CD  LYS P 116      15.146  -6.420  56.937  0.00  0.00      PROB  
ATOM   1862  HD1 LYS P 116      15.936  -7.009  56.425  0.00  0.00      PROB  
ATOM   1863  HD2 LYS P 116      14.582  -7.117  57.593  0.00  0.00      PROB  
ATOM   1864  CE  LYS P 116      15.913  -5.412  57.813  0.00  0.00      PROB  
ATOM   1865  HE1 LYS P 116      16.314  -4.649  57.113  0.00  0.00      PROB  
ATOM   1866  HE2 LYS P 116      16.703  -5.922  58.404  0.00  0.00      PROB  
ATOM   1867  NZ  LYS P 116      14.837  -4.943  58.777  0.00  0.00      PROB  
ATOM   1868  HZ1 LYS P 116      14.152  -5.671  59.063  0.00  0.00      PROB  
ATOM   1869  HZ2 LYS P 116      15.198  -4.377  59.572  0.00  0.00      PROB  
ATOM   1870  HZ3 LYS P 116      14.302  -4.239  58.230  0.00  0.00      PROB  
ATOM   1871  C   LYS P 116      14.049  -8.183  52.950  0.00  0.00      PROB  
ATOM   1872  O   LYS P 116      13.246  -7.886  52.085  0.00  0.00      PROB  
ATOM   1873  N   LEU P 117      14.468  -9.442  53.234  0.00  0.00      PROB  
ATOM   1874  HN  LEU P 117      15.124  -9.616  53.964  0.00  0.00      PROB  
ATOM   1875  CA  LEU P 117      14.011 -10.596  52.579  0.00  0.00      PROB  
ATOM   1876  HA  LEU P 117      13.463 -10.294  51.699  0.00  0.00      PROB  
ATOM   1877  CB  LEU P 117      15.155 -11.517  52.153  0.00  0.00      PROB  
ATOM   1878  HB1 LEU P 117      15.578 -11.849  53.126  0.00  0.00      PROB  
ATOM   1879  HB2 LEU P 117      15.987 -10.972  51.657  0.00  0.00      PROB  
ATOM   1880  CG  LEU P 117      14.931 -12.930  51.528  0.00  0.00      PROB  
ATOM   1881  HG  LEU P 117      14.040 -13.350  52.041  0.00  0.00      PROB  
ATOM   1882  CD1 LEU P 117      14.556 -12.802  50.019  0.00  0.00      PROB  
ATOM   1883 HD11 LEU P 117      15.351 -12.344  49.391  0.00  0.00      PROB  
ATOM   1884 HD12 LEU P 117      14.525 -13.803  49.538  0.00  0.00      PROB  
ATOM   1885 HD13 LEU P 117      13.601 -12.248  49.901  0.00  0.00      PROB  
ATOM   1886  CD2 LEU P 117      16.042 -13.942  51.784  0.00  0.00      PROB  
ATOM   1887 HD21 LEU P 117      16.916 -13.446  51.310  0.00  0.00      PROB  
ATOM   1888 HD22 LEU P 117      16.139 -14.208  52.858  0.00  0.00      PROB  
ATOM   1889 HD23 LEU P 117      16.036 -14.874  51.178  0.00  0.00      PROB  
ATOM   1890  C   LEU P 117      13.067 -11.276  53.554  0.00  0.00      PROB  
ATOM   1891  O   LEU P 117      13.457 -11.578  54.666  0.00  0.00      PROB  
ATOM   1892  N   THR P 118      11.886 -11.673  53.154  0.00  0.00      PROB  
ATOM   1893  HN  THR P 118      11.541 -11.423  52.253  0.00  0.00      PROB  
ATOM   1894  CA  THR P 118      10.943 -12.421  53.957  0.00  0.00      PROB  
ATOM   1895  HA  THR P 118      11.363 -12.552  54.943  0.00  0.00      PROB  
ATOM   1896  CB  THR P 118       9.558 -11.748  54.084  0.00  0.00      PROB  
ATOM   1897  HB  THR P 118       9.178 -11.582  53.053  0.00  0.00      PROB  
ATOM   1898  OG1 THR P 118       9.702 -10.560  54.882  0.00  0.00      PROB  
ATOM   1899  HG1 THR P 118       9.470  -9.924  54.201  0.00  0.00      PROB  
ATOM   1900  CG2 THR P 118       8.579 -12.620  54.835  0.00  0.00      PROB  
ATOM   1901 HG21 THR P 118       8.285 -13.459  54.169  0.00  0.00      PROB  
ATOM   1902 HG22 THR P 118       9.194 -13.029  55.664  0.00  0.00      PROB  
ATOM   1903 HG23 THR P 118       7.670 -12.103  55.209  0.00  0.00      PROB  
ATOM   1904  C   THR P 118      10.588 -13.756  53.396  0.00  0.00      PROB  
ATOM   1905  O   THR P 118      10.180 -13.832  52.216  0.00  0.00      PROB  
ATOM   1906  N   ILE P 119      10.885 -14.822  54.121  0.00  0.00      PROB  
ATOM   1907  HN  ILE P 119      11.090 -14.798  55.096  0.00  0.00      PROB  
ATOM   1908  CA  ILE P 119      10.620 -16.172  53.775  0.00  0.00      PROB  
ATOM   1909  HA  ILE P 119      10.428 -16.239  52.714  0.00  0.00      PROB  
ATOM   1910  CB  ILE P 119      11.735 -17.132  54.151  0.00  0.00      PROB  
ATOM   1911  HB  ILE P 119      11.705 -17.291  55.250  0.00  0.00      PROB  
ATOM   1912  CG2 ILE P 119      11.330 -18.494  53.641  0.00  0.00      PROB  
ATOM   1913 HG21 ILE P 119      11.587 -18.623  52.567  0.00  0.00      PROB  
ATOM   1914 HG22 ILE P 119      11.903 -19.259  54.207  0.00  0.00      PROB  
ATOM   1915 HG23 ILE P 119      10.267 -18.805  53.728  0.00  0.00      PROB  
ATOM   1916  CG1 ILE P 119      13.144 -16.860  53.764  0.00  0.00      PROB  
ATOM   1917 HG11 ILE P 119      13.819 -17.732  53.904  0.00  0.00      PROB  
ATOM   1918 HG12 ILE P 119      13.538 -16.041  54.403  0.00  0.00      PROB  
ATOM   1919  CD  ILE P 119      13.383 -16.378  52.280  0.00  0.00      PROB  
ATOM   1920  HD1 ILE P 119      12.625 -15.571  52.182  0.00  0.00      PROB  
ATOM   1921  HD2 ILE P 119      14.438 -16.076  52.110  0.00  0.00      PROB  
ATOM   1922  HD3 ILE P 119      13.165 -17.253  51.630  0.00  0.00      PROB  
ATOM   1923  C   ILE P 119       9.390 -16.566  54.610  0.00  0.00      PROB  
ATOM   1924  O   ILE P 119       9.427 -16.477  55.817  0.00  0.00      PROB  
ATOM   1925  N   THR P 120       8.293 -17.156  53.998  0.00  0.00      PROB  
ATOM   1926  HN  THR P 120       8.234 -17.077  53.005  0.00  0.00      PROB  
ATOM   1927  CA  THR P 120       7.063 -17.506  54.762  0.00  0.00      PROB  
ATOM   1928  HA  THR P 120       7.186 -17.583  55.833  0.00  0.00      PROB  
ATOM   1929  CB  THR P 120       5.840 -16.597  54.510  0.00  0.00      PROB  
ATOM   1930  HB  THR P 120       5.640 -16.559  53.417  0.00  0.00      PROB  
ATOM   1931  OG1 THR P 120       6.080 -15.244  54.815  0.00  0.00      PROB  
ATOM   1932  HG1 THR P 120       6.527 -14.857  54.059  0.00  0.00      PROB  
ATOM   1933  CG2 THR P 120       4.611 -16.955  55.380  0.00  0.00      PROB  
ATOM   1934 HG21 THR P 120       3.809 -16.189  55.318  0.00  0.00      PROB  
ATOM   1935 HG22 THR P 120       4.191 -17.923  55.031  0.00  0.00      PROB  
ATOM   1936 HG23 THR P 120       4.866 -16.937  56.461  0.00  0.00      PROB  
ATOM   1937  C   THR P 120       6.731 -18.882  54.397  0.00  0.00      PROB  
ATOM   1938  O   THR P 120       6.596 -19.320  53.233  0.00  0.00      PROB  
ATOM   1939  N   ASN P 121       6.606 -19.807  55.467  0.00  0.00      PROB  
ATOM   1940  HN  ASN P 121       6.790 -19.560  56.415  0.00  0.00      PROB  
ATOM   1941  CA  ASN P 121       6.033 -21.103  55.374  0.00  0.00      PROB  
ATOM   1942  HA  ASN P 121       5.703 -21.294  54.363  0.00  0.00      PROB  
ATOM   1943  CB  ASN P 121       7.072 -22.165  55.774  0.00  0.00      PROB  
ATOM   1944  HB1 ASN P 121       7.353 -21.946  56.826  0.00  0.00      PROB  
ATOM   1945  HB2 ASN P 121       8.041 -21.985  55.260  0.00  0.00      PROB  
ATOM   1946  CG  ASN P 121       6.641 -23.607  55.540  0.00  0.00      PROB  
ATOM   1947  OD1 ASN P 121       5.522 -23.942  55.116  0.00  0.00      PROB  
ATOM   1948  ND2 ASN P 121       7.625 -24.486  55.807  0.00  0.00      PROB  
ATOM   1949 HD21 ASN P 121       8.510 -24.111  56.084  0.00  0.00      PROB  
ATOM   1950 HD22 ASN P 121       7.502 -25.432  55.509  0.00  0.00      PROB  
ATOM   1951  C   ASN P 121       4.785 -21.283  56.293  0.00  0.00      PROB  
ATOM   1952  O   ASN P 121       4.927 -21.425  57.493  0.00  0.00      PROB  
ATOM   1953  N   GLY P 122       3.556 -21.291  55.732  0.00  0.00      PROB  
ATOM   1954  HN  GLY P 122       3.555 -21.159  54.744  0.00  0.00      PROB  
ATOM   1955  CA  GLY P 122       2.334 -21.326  56.533  0.00  0.00      PROB  
ATOM   1956  HA1 GLY P 122       2.258 -22.297  56.999  0.00  0.00      PROB  
ATOM   1957  HA2 GLY P 122       1.564 -21.097  55.810  0.00  0.00      PROB  
ATOM   1958  C   GLY P 122       2.161 -20.161  57.566  0.00  0.00      PROB  
ATOM   1959  O   GLY P 122       2.073 -19.009  57.217  0.00  0.00      PROB  
ATOM   1960  N   ASP P 123       2.119 -20.577  58.836  0.00  0.00      PROB  
ATOM   1961  HN  ASP P 123       2.134 -21.561  59.000  0.00  0.00      PROB  
ATOM   1962  CA  ASP P 123       1.979 -19.628  59.978  0.00  0.00      PROB  
ATOM   1963  HA  ASP P 123       1.344 -18.790  59.730  0.00  0.00      PROB  
ATOM   1964  CB  ASP P 123       1.461 -20.548  61.192  0.00  0.00      PROB  
ATOM   1965  HB1 ASP P 123       1.299 -19.899  62.079  0.00  0.00      PROB  
ATOM   1966  HB2 ASP P 123       2.230 -21.342  61.307  0.00  0.00      PROB  
ATOM   1967  CG  ASP P 123       0.034 -21.160  61.007  0.00  0.00      PROB  
ATOM   1968  OD1 ASP P 123      -0.343 -21.980  61.890  0.00  0.00      PROB  
ATOM   1969  OD2 ASP P 123      -0.696 -20.621  60.179  0.00  0.00      PROB  
ATOM   1970  C   ASP P 123       3.355 -19.129  60.442  0.00  0.00      PROB  
ATOM   1971  O   ASP P 123       3.354 -18.351  61.392  0.00  0.00      PROB  
ATOM   1972  N   LYS P 124       4.455 -19.485  59.686  0.00  0.00      PROB  
ATOM   1973  HN  LYS P 124       4.409 -20.220  59.014  0.00  0.00      PROB  
ATOM   1974  CA  LYS P 124       5.792 -19.220  60.032  0.00  0.00      PROB  
ATOM   1975  HA  LYS P 124       5.755 -18.691  60.973  0.00  0.00      PROB  
ATOM   1976  CB  LYS P 124       6.547 -20.577  60.165  0.00  0.00      PROB  
ATOM   1977  HB1 LYS P 124       7.586 -20.415  60.525  0.00  0.00      PROB  
ATOM   1978  HB2 LYS P 124       6.706 -20.979  59.142  0.00  0.00      PROB  
ATOM   1979  CG  LYS P 124       5.972 -21.710  60.981  0.00  0.00      PROB  
ATOM   1980  HG1 LYS P 124       4.927 -22.035  60.793  0.00  0.00      PROB  
ATOM   1981  HG2 LYS P 124       6.142 -21.403  62.035  0.00  0.00      PROB  
ATOM   1982  CD  LYS P 124       6.747 -22.985  60.606  0.00  0.00      PROB  
ATOM   1983  HD1 LYS P 124       7.820 -22.702  60.662  0.00  0.00      PROB  
ATOM   1984  HD2 LYS P 124       6.665 -23.353  59.561  0.00  0.00      PROB  
ATOM   1985  CE  LYS P 124       6.234 -24.112  61.524  0.00  0.00      PROB  
ATOM   1986  HE1 LYS P 124       5.273 -24.411  61.053  0.00  0.00      PROB  
ATOM   1987  HE2 LYS P 124       6.113 -23.710  62.552  0.00  0.00      PROB  
ATOM   1988  NZ  LYS P 124       7.183 -25.331  61.498  0.00  0.00      PROB  
ATOM   1989  HZ1 LYS P 124       8.136 -24.932  61.615  0.00  0.00      PROB  
ATOM   1990  HZ2 LYS P 124       6.887 -26.057  62.181  0.00  0.00      PROB  
ATOM   1991  HZ3 LYS P 124       7.229 -25.910  60.636  0.00  0.00      PROB  
ATOM   1992  C   LYS P 124       6.471 -18.316  59.061  0.00  0.00      PROB  
ATOM   1993  O   LYS P 124       6.726 -18.711  57.915  0.00  0.00      PROB  
ATOM   1994  N   SER P 125       6.809 -17.052  59.413  0.00  0.00      PROB  
ATOM   1995  HN  SER P 125       6.500 -16.684  60.286  0.00  0.00      PROB  
ATOM   1996  CA  SER P 125       7.455 -16.151  58.508  0.00  0.00      PROB  
ATOM   1997  HA  SER P 125       7.763 -16.610  57.581  0.00  0.00      PROB  
ATOM   1998  CB  SER P 125       6.416 -15.011  58.196  0.00  0.00      PROB  
ATOM   1999  HB1 SER P 125       6.221 -14.417  59.114  0.00  0.00      PROB  
ATOM   2000  HB2 SER P 125       5.435 -15.361  57.809  0.00  0.00      PROB  
ATOM   2001  OG  SER P 125       6.978 -14.115  57.243  0.00  0.00      PROB  
ATOM   2002  HG1 SER P 125       6.629 -14.413  56.400  0.00  0.00      PROB  
ATOM   2003  C   SER P 125       8.576 -15.583  59.255  0.00  0.00      PROB  
ATOM   2004  O   SER P 125       8.489 -15.298  60.457  0.00  0.00      PROB  
ATOM   2005  N   ARG P 126       9.736 -15.436  58.555  0.00  0.00      PROB  
ATOM   2006  HN  ARG P 126       9.736 -15.726  57.601  0.00  0.00      PROB  
ATOM   2007  CA  ARG P 126      10.980 -14.870  59.035  0.00  0.00      PROB  
ATOM   2008  HA  ARG P 126      10.554 -14.238  59.800  0.00  0.00      PROB  
ATOM   2009  CB  ARG P 126      11.976 -16.005  59.522  0.00  0.00      PROB  
ATOM   2010  HB1 ARG P 126      12.953 -15.517  59.728  0.00  0.00      PROB  
ATOM   2011  HB2 ARG P 126      12.309 -16.717  58.738  0.00  0.00      PROB  
ATOM   2012  CG  ARG P 126      11.481 -16.740  60.830  0.00  0.00      PROB  
ATOM   2013  HG1 ARG P 126      12.218 -17.562  60.956  0.00  0.00      PROB  
ATOM   2014  HG2 ARG P 126      10.441 -17.084  60.650  0.00  0.00      PROB  
ATOM   2015  CD  ARG P 126      11.556 -15.826  62.065  0.00  0.00      PROB  
ATOM   2016  HD1 ARG P 126      10.642 -15.223  61.881  0.00  0.00      PROB  
ATOM   2017  HD2 ARG P 126      12.478 -15.311  62.411  0.00  0.00      PROB  
ATOM   2018  NE  ARG P 126      11.094 -16.685  63.226  0.00  0.00      PROB  
ATOM   2019  HE  ARG P 126      11.817 -17.125  63.760  0.00  0.00      PROB  
ATOM   2020  CZ  ARG P 126       9.849 -17.138  63.451  0.00  0.00      PROB  
ATOM   2021  NH1 ARG P 126       8.842 -16.802  62.719  0.00  0.00      PROB  
ATOM   2022 HH11 ARG P 126       8.888 -16.071  62.038  0.00  0.00      PROB  
ATOM   2023 HH12 ARG P 126       7.958 -17.107  63.073  0.00  0.00      PROB  
ATOM   2024  NH2 ARG P 126       9.585 -17.947  64.447  0.00  0.00      PROB  
ATOM   2025 HH21 ARG P 126      10.258 -18.193  65.144  0.00  0.00      PROB  
ATOM   2026 HH22 ARG P 126       8.613 -18.159  64.551  0.00  0.00      PROB  
ATOM   2027  C   ARG P 126      11.534 -13.931  57.956  0.00  0.00      PROB  
ATOM   2028  O   ARG P 126      11.626 -14.336  56.772  0.00  0.00      PROB  
ATOM   2029  N   ALA P 127      11.941 -12.708  58.415  0.00  0.00      PROB  
ATOM   2030  HN  ALA P 127      11.948 -12.578  59.403  0.00  0.00      PROB  
ATOM   2031  CA  ALA P 127      12.541 -11.647  57.593  0.00  0.00      PROB  
ATOM   2032  HA  ALA P 127      12.314 -11.960  56.585  0.00  0.00      PROB  
ATOM   2033  CB  ALA P 127      11.826 -10.297  57.874  0.00  0.00      PROB  
ATOM   2034  HB1 ALA P 127      11.938 -10.017  58.943  0.00  0.00      PROB  
ATOM   2035  HB2 ALA P 127      12.230  -9.465  57.258  0.00  0.00      PROB  
ATOM   2036  HB3 ALA P 127      10.734 -10.440  57.732  0.00  0.00      PROB  
ATOM   2037  C   ALA P 127      14.013 -11.546  58.042  0.00  0.00      PROB  
ATOM   2038  O   ALA P 127      14.392 -11.563  59.188  0.00  0.00      PROB  
ATOM   2039  N   TYR P 128      14.826 -11.391  56.990  0.00  0.00      PROB  
ATOM   2040  HN  TYR P 128      14.434 -11.509  56.081  0.00  0.00      PROB  
ATOM   2041  CA  TYR P 128      16.285 -11.476  56.970  0.00  0.00      PROB  
ATOM   2042  HA  TYR P 128      16.641 -11.587  57.983  0.00  0.00      PROB  
ATOM   2043  CB  TYR P 128      16.686 -12.703  56.132  0.00  0.00      PROB  
ATOM   2044  HB1 TYR P 128      17.778 -12.841  55.982  0.00  0.00      PROB  
ATOM   2045  HB2 TYR P 128      16.186 -12.621  55.143  0.00  0.00      PROB  
ATOM   2046  CG  TYR P 128      16.215 -13.939  56.903  0.00  0.00      PROB  
ATOM   2047  CD1 TYR P 128      16.889 -14.305  58.141  0.00  0.00      PROB  
ATOM   2048  HD1 TYR P 128      17.684 -13.707  58.563  0.00  0.00      PROB  
ATOM   2049  CE1 TYR P 128      16.467 -15.397  58.830  0.00  0.00      PROB  
ATOM   2050  HE1 TYR P 128      17.023 -15.725  59.697  0.00  0.00      PROB  
ATOM   2051  CZ  TYR P 128      15.471 -16.256  58.299  0.00  0.00      PROB  
ATOM   2052  OH  TYR P 128      15.136 -17.418  59.034  0.00  0.00      PROB  
ATOM   2053  HH  TYR P 128      14.557 -17.932  58.466  0.00  0.00      PROB  
ATOM   2054  CD2 TYR P 128      15.219 -14.798  56.442  0.00  0.00      PROB  
ATOM   2055  HD2 TYR P 128      14.736 -14.580  55.502  0.00  0.00      PROB  
ATOM   2056  CE2 TYR P 128      14.870 -15.938  57.112  0.00  0.00      PROB  
ATOM   2057  HE2 TYR P 128      14.088 -16.547  56.684  0.00  0.00      PROB  
ATOM   2058  C   TYR P 128      16.885 -10.188  56.341  0.00  0.00      PROB  
ATOM   2059  O   TYR P 128      16.334  -9.691  55.285  0.00  0.00      PROB  
ATOM   2060  N   ALA P 129      17.896  -9.526  56.951  0.00  0.00      PROB  
ATOM   2061  HN  ALA P 129      18.299  -9.800  57.820  0.00  0.00      PROB  
ATOM   2062  CA  ALA P 129      18.564  -8.321  56.501  0.00  0.00      PROB  
ATOM   2063  HA  ALA P 129      17.827  -7.547  56.342  0.00  0.00      PROB  
ATOM   2064  CB  ALA P 129      19.695  -7.785  57.452  0.00  0.00      PROB  
ATOM   2065  HB1 ALA P 129      20.407  -8.612  57.661  0.00  0.00      PROB  
ATOM   2066  HB2 ALA P 129      20.187  -6.925  56.949  0.00  0.00      PROB  
ATOM   2067  HB3 ALA P 129      19.376  -7.464  58.466  0.00  0.00      PROB  
ATOM   2068  C   ALA P 129      19.257  -8.545  55.211  0.00  0.00      PROB  
ATOM   2069  O   ALA P 129      20.062  -9.478  55.075  0.00  0.00      PROB  
ATOM   2070  N   ALA P 130      19.066  -7.648  54.172  0.00  0.00      PROB  
ATOM   2071  HN  ALA P 130      18.493  -6.834  54.221  0.00  0.00      PROB  
ATOM   2072  CA  ALA P 130      19.782  -7.774  52.887  0.00  0.00      PROB  
ATOM   2073  HA  ALA P 130      20.718  -8.314  52.900  0.00  0.00      PROB  
ATOM   2074  CB  ALA P 130      18.805  -8.512  51.879  0.00  0.00      PROB  
ATOM   2075  HB1 ALA P 130      17.959  -7.866  51.561  0.00  0.00      PROB  
ATOM   2076  HB2 ALA P 130      19.361  -8.933  51.015  0.00  0.00      PROB  
ATOM   2077  HB3 ALA P 130      18.433  -9.450  52.344  0.00  0.00      PROB  
ATOM   2078  C   ALA P 130      20.239  -6.408  52.424  0.00  0.00      PROB  
ATOM   2079  O   ALA P 130      19.517  -5.405  52.613  0.00  0.00      PROB  
ATOM   2080  N   GLU P 131      21.422  -6.300  51.926  0.00  0.00      PROB  
ATOM   2081  HN  GLU P 131      21.937  -7.144  51.796  0.00  0.00      PROB  
ATOM   2082  CA  GLU P 131      22.115  -5.046  51.465  0.00  0.00      PROB  
ATOM   2083  HA  GLU P 131      21.854  -4.134  51.982  0.00  0.00      PROB  
ATOM   2084  CB  GLU P 131      23.612  -5.225  51.414  0.00  0.00      PROB  
ATOM   2085  HB1 GLU P 131      24.196  -4.410  50.936  0.00  0.00      PROB  
ATOM   2086  HB2 GLU P 131      23.774  -6.054  50.693  0.00  0.00      PROB  
ATOM   2087  CG  GLU P 131      24.239  -5.492  52.792  0.00  0.00      PROB  
ATOM   2088  HG1 GLU P 131      25.336  -5.628  52.681  0.00  0.00      PROB  
ATOM   2089  HG2 GLU P 131      23.800  -6.347  53.350  0.00  0.00      PROB  
ATOM   2090  CD  GLU P 131      24.217  -4.238  53.619  0.00  0.00      PROB  
ATOM   2091  OE1 GLU P 131      23.294  -4.029  54.423  0.00  0.00      PROB  
ATOM   2092  OE2 GLU P 131      25.093  -3.337  53.403  0.00  0.00      PROB  
ATOM   2093  C   GLU P 131      21.592  -4.844  50.079  0.00  0.00      PROB  
ATOM   2094  O   GLU P 131      21.464  -5.782  49.256  0.00  0.00      PROB  
ATOM   2095  N   LYS P 132      21.215  -3.613  49.634  0.00  0.00      PROB  
ATOM   2096  HN  LYS P 132      21.204  -2.843  50.267  0.00  0.00      PROB  
ATOM   2097  CA  LYS P 132      20.982  -3.306  48.259  0.00  0.00      PROB  
ATOM   2098  HA  LYS P 132      20.539  -4.135  47.726  0.00  0.00      PROB  
ATOM   2099  CB  LYS P 132      20.026  -2.054  48.061  0.00  0.00      PROB  
ATOM   2100  HB1 LYS P 132      19.500  -2.081  49.039  0.00  0.00      PROB  
ATOM   2101  HB2 LYS P 132      19.402  -2.243  47.161  0.00  0.00      PROB  
ATOM   2102  CG  LYS P 132      20.643  -0.721  47.690  0.00  0.00      PROB  
ATOM   2103  HG1 LYS P 132      21.055  -0.578  46.668  0.00  0.00      PROB  
ATOM   2104  HG2 LYS P 132      21.541  -0.742  48.345  0.00  0.00      PROB  
ATOM   2105  CD  LYS P 132      19.728   0.529  47.871  0.00  0.00      PROB  
ATOM   2106  HD1 LYS P 132      19.494   0.638  48.952  0.00  0.00      PROB  
ATOM   2107  HD2 LYS P 132      18.710   0.377  47.452  0.00  0.00      PROB  
ATOM   2108  CE  LYS P 132      20.239   1.853  47.359  0.00  0.00      PROB  
ATOM   2109  HE1 LYS P 132      20.413   1.963  46.267  0.00  0.00      PROB  
ATOM   2110  HE2 LYS P 132      21.210   2.219  47.755  0.00  0.00      PROB  
ATOM   2111  NZ  LYS P 132      19.246   2.811  47.729  0.00  0.00      PROB  
ATOM   2112  HZ1 LYS P 132      18.366   2.700  47.186  0.00  0.00      PROB  
ATOM   2113  HZ2 LYS P 132      18.996   2.823  48.739  0.00  0.00      PROB  
ATOM   2114  HZ3 LYS P 132      19.643   3.772  47.694  0.00  0.00      PROB  
ATOM   2115  C   LYS P 132      22.315  -3.066  47.583  0.00  0.00      PROB  
ATOM   2116  O   LYS P 132      23.304  -2.643  48.235  0.00  0.00      PROB  
ATOM   2117  N   LEU P 133      22.263  -3.280  46.232  0.00  0.00      PROB  
ATOM   2118  HN  LEU P 133      21.409  -3.650  45.873  0.00  0.00      PROB  
ATOM   2119  CA  LEU P 133      23.382  -3.139  45.330  0.00  0.00      PROB  
ATOM   2120  HA  LEU P 133      24.217  -2.813  45.932  0.00  0.00      PROB  
ATOM   2121  CB  LEU P 133      23.632  -4.472  44.568  0.00  0.00      PROB  
ATOM   2122  HB1 LEU P 133      24.497  -4.375  43.879  0.00  0.00      PROB  
ATOM   2123  HB2 LEU P 133      22.669  -4.586  44.025  0.00  0.00      PROB  
ATOM   2124  CG  LEU P 133      23.831  -5.671  45.475  0.00  0.00      PROB  
ATOM   2125  HG  LEU P 133      22.981  -5.754  46.186  0.00  0.00      PROB  
ATOM   2126  CD1 LEU P 133      23.913  -7.034  44.741  0.00  0.00      PROB  
ATOM   2127 HD11 LEU P 133      24.780  -6.876  44.065  0.00  0.00      PROB  
ATOM   2128 HD12 LEU P 133      24.004  -7.831  45.510  0.00  0.00      PROB  
ATOM   2129 HD13 LEU P 133      22.941  -7.108  44.208  0.00  0.00      PROB  
ATOM   2130  CD2 LEU P 133      25.095  -5.560  46.351  0.00  0.00      PROB  
ATOM   2131 HD21 LEU P 133      26.072  -5.404  45.846  0.00  0.00      PROB  
ATOM   2132 HD22 LEU P 133      24.904  -4.753  47.090  0.00  0.00      PROB  
ATOM   2133 HD23 LEU P 133      25.190  -6.493  46.947  0.00  0.00      PROB  
ATOM   2134  C   LEU P 133      23.077  -2.043  44.299  0.00  0.00      PROB  
ATOM   2135  O   LEU P 133      22.195  -2.162  43.468  0.00  0.00      PROB  
ATOM   2136  N   THR P 134      23.813  -0.972  44.345  0.00  0.00      PROB  
ATOM   2137  HN  THR P 134      24.423  -0.734  45.096  0.00  0.00      PROB  
ATOM   2138  CA  THR P 134      23.860  -0.045  43.318  0.00  0.00      PROB  
ATOM   2139  HA  THR P 134      22.873   0.144  42.924  0.00  0.00      PROB  
ATOM   2140  CB  THR P 134      24.363   1.303  43.822  0.00  0.00      PROB  
ATOM   2141  HB  THR P 134      24.539   1.844  42.868  0.00  0.00      PROB  
ATOM   2142  OG1 THR P 134      25.578   1.229  44.603  0.00  0.00      PROB  
ATOM   2143  HG1 THR P 134      25.410   0.639  45.342  0.00  0.00      PROB  
ATOM   2144  CG2 THR P 134      23.278   1.854  44.747  0.00  0.00      PROB  
ATOM   2145 HG21 THR P 134      23.169   1.191  45.631  0.00  0.00      PROB  
ATOM   2146 HG22 THR P 134      23.614   2.837  45.143  0.00  0.00      PROB  
ATOM   2147 HG23 THR P 134      22.328   1.876  44.172  0.00  0.00      PROB  
ATOM   2148  C   THR P 134      24.806  -0.616  42.143  0.00  0.00      PROB  
ATOM   2149  O   THR P 134      25.403  -1.702  42.219  0.00  0.00      PROB  
ATOM   2150  N   LYS P 135      24.970   0.233  41.149  0.00  0.00      PROB  
ATOM   2151  HN  LYS P 135      24.509   1.118  41.133  0.00  0.00      PROB  
ATOM   2152  CA  LYS P 135      25.760   0.006  40.018  0.00  0.00      PROB  
ATOM   2153  HA  LYS P 135      25.242  -0.671  39.356  0.00  0.00      PROB  
ATOM   2154  CB  LYS P 135      25.807   1.371  39.202  0.00  0.00      PROB  
ATOM   2155  HB1 LYS P 135      26.603   1.430  38.430  0.00  0.00      PROB  
ATOM   2156  HB2 LYS P 135      26.259   2.165  39.833  0.00  0.00      PROB  
ATOM   2157  CG  LYS P 135      24.536   1.852  38.521  0.00  0.00      PROB  
ATOM   2158  HG1 LYS P 135      24.420   2.957  38.512  0.00  0.00      PROB  
ATOM   2159  HG2 LYS P 135      23.771   1.311  39.118  0.00  0.00      PROB  
ATOM   2160  CD  LYS P 135      24.428   1.447  37.040  0.00  0.00      PROB  
ATOM   2161  HD1 LYS P 135      24.648   0.360  36.967  0.00  0.00      PROB  
ATOM   2162  HD2 LYS P 135      25.240   1.949  36.472  0.00  0.00      PROB  
ATOM   2163  CE  LYS P 135      23.156   1.840  36.282  0.00  0.00      PROB  
ATOM   2164  HE1 LYS P 135      23.340   1.515  35.236  0.00  0.00      PROB  
ATOM   2165  HE2 LYS P 135      22.928   2.926  36.345  0.00  0.00      PROB  
ATOM   2166  NZ  LYS P 135      21.995   1.112  36.879  0.00  0.00      PROB  
ATOM   2167  HZ1 LYS P 135      21.147   1.002  36.287  0.00  0.00      PROB  
ATOM   2168  HZ2 LYS P 135      22.322   0.158  37.134  0.00  0.00      PROB  
ATOM   2169  HZ3 LYS P 135      21.761   1.575  37.781  0.00  0.00      PROB  
ATOM   2170  C   LYS P 135      27.174  -0.555  40.153  0.00  0.00      PROB  
ATOM   2171  O   LYS P 135      27.567  -1.467  39.419  0.00  0.00      PROB  
ATOM   2172  N   GLN P 136      27.997   0.135  40.981  0.00  0.00      PROB  
ATOM   2173  HN  GLN P 136      27.690   0.979  41.413  0.00  0.00      PROB  
ATOM   2174  CA  GLN P 136      29.357  -0.384  41.156  0.00  0.00      PROB  
ATOM   2175  HA  GLN P 136      29.645  -0.817  40.209  0.00  0.00      PROB  
ATOM   2176  CB  GLN P 136      30.436   0.655  41.718  0.00  0.00      PROB  
ATOM   2177  HB1 GLN P 136      31.416   0.218  42.006  0.00  0.00      PROB  
ATOM   2178  HB2 GLN P 136      30.129   1.108  42.685  0.00  0.00      PROB  
ATOM   2179  CG  GLN P 136      30.768   1.747  40.716  0.00  0.00      PROB  
ATOM   2180  HG1 GLN P 136      31.459   2.494  41.162  0.00  0.00      PROB  
ATOM   2181  HG2 GLN P 136      29.799   2.272  40.573  0.00  0.00      PROB  
ATOM   2182  CD  GLN P 136      31.305   1.208  39.417  0.00  0.00      PROB  
ATOM   2183  OE1 GLN P 136      30.730   1.605  38.350  0.00  0.00      PROB  
ATOM   2184  NE2 GLN P 136      32.384   0.285  39.420  0.00  0.00      PROB  
ATOM   2185 HE21 GLN P 136      32.955   0.055  40.208  0.00  0.00      PROB  
ATOM   2186 HE22 GLN P 136      32.664   0.094  38.479  0.00  0.00      PROB  
ATOM   2187  C   GLN P 136      29.373  -1.562  42.045  0.00  0.00      PROB  
ATOM   2188  O   GLN P 136      30.240  -2.453  41.930  0.00  0.00      PROB  
ATOM   2189  N   GLU P 137      28.407  -1.619  42.973  0.00  0.00      PROB  
ATOM   2190  HN  GLU P 137      27.606  -1.031  42.893  0.00  0.00      PROB  
ATOM   2191  CA  GLU P 137      28.315  -2.744  43.884  0.00  0.00      PROB  
ATOM   2192  HA  GLU P 137      29.327  -2.951  44.201  0.00  0.00      PROB  
ATOM   2193  CB  GLU P 137      27.404  -2.380  45.070  0.00  0.00      PROB  
ATOM   2194  HB1 GLU P 137      27.383  -3.265  45.742  0.00  0.00      PROB  
ATOM   2195  HB2 GLU P 137      26.346  -2.272  44.750  0.00  0.00      PROB  
ATOM   2196  CG  GLU P 137      27.934  -1.195  45.913  0.00  0.00      PROB  
ATOM   2197  HG1 GLU P 137      28.215  -0.266  45.372  0.00  0.00      PROB  
ATOM   2198  HG2 GLU P 137      28.915  -1.364  46.407  0.00  0.00      PROB  
ATOM   2199  CD  GLU P 137      26.846  -0.903  46.952  0.00  0.00      PROB  
ATOM   2200  OE1 GLU P 137      25.827  -0.271  46.640  0.00  0.00      PROB  
ATOM   2201  OE2 GLU P 137      27.087  -1.191  48.139  0.00  0.00      PROB  
ATOM   2202  C   GLU P 137      27.949  -4.069  43.234  0.00  0.00      PROB  
ATOM   2203  O   GLU P 137      28.533  -5.134  43.560  0.00  0.00      PROB  
ATOM   2204  N   LEU P 138      26.956  -4.031  42.288  0.00  0.00      PROB  
ATOM   2205  HN  LEU P 138      26.385  -3.216  42.225  0.00  0.00      PROB  
ATOM   2206  CA  LEU P 138      26.554  -5.113  41.429  0.00  0.00      PROB  
ATOM   2207  HA  LEU P 138      26.436  -5.996  42.041  0.00  0.00      PROB  
ATOM   2208  CB  LEU P 138      25.279  -4.716  40.702  0.00  0.00      PROB  
ATOM   2209  HB1 LEU P 138      25.483  -3.712  40.271  0.00  0.00      PROB  
ATOM   2210  HB2 LEU P 138      24.470  -4.497  41.432  0.00  0.00      PROB  
ATOM   2211  CG  LEU P 138      24.647  -5.709  39.706  0.00  0.00      PROB  
ATOM   2212  HG  LEU P 138      25.307  -5.773  38.815  0.00  0.00      PROB  
ATOM   2213  CD1 LEU P 138      24.459  -7.026  40.433  0.00  0.00      PROB  
ATOM   2214 HD11 LEU P 138      23.858  -6.825  41.346  0.00  0.00      PROB  
ATOM   2215 HD12 LEU P 138      24.086  -7.813  39.744  0.00  0.00      PROB  
ATOM   2216 HD13 LEU P 138      25.427  -7.452  40.773  0.00  0.00      PROB  
ATOM   2217  CD2 LEU P 138      23.253  -5.225  39.200  0.00  0.00      PROB  
ATOM   2218 HD21 LEU P 138      23.376  -4.383  38.486  0.00  0.00      PROB  
ATOM   2219 HD22 LEU P 138      22.810  -6.030  38.577  0.00  0.00      PROB  
ATOM   2220 HD23 LEU P 138      22.562  -4.916  40.015  0.00  0.00      PROB  
ATOM   2221  C   LEU P 138      27.615  -5.506  40.450  0.00  0.00      PROB  
ATOM   2222  O   LEU P 138      27.888  -6.696  40.253  0.00  0.00      PROB  
ATOM   2223  N   PHE P 139      28.360  -4.542  39.917  0.00  0.00      PROB  
ATOM   2224  HN  PHE P 139      28.330  -3.565  40.116  0.00  0.00      PROB  
ATOM   2225  CA  PHE P 139      29.485  -4.807  38.967  0.00  0.00      PROB  
ATOM   2226  HA  PHE P 139      29.010  -5.321  38.144  0.00  0.00      PROB  
ATOM   2227  CB  PHE P 139      30.060  -3.404  38.431  0.00  0.00      PROB  
ATOM   2228  HB1 PHE P 139      30.436  -2.744  39.242  0.00  0.00      PROB  
ATOM   2229  HB2 PHE P 139      29.171  -2.853  38.057  0.00  0.00      PROB  
ATOM   2230  CG  PHE P 139      31.058  -3.470  37.361  0.00  0.00      PROB  
ATOM   2231  CD1 PHE P 139      32.221  -2.749  37.456  0.00  0.00      PROB  
ATOM   2232  HD1 PHE P 139      32.431  -2.265  38.398  0.00  0.00      PROB  
ATOM   2233  CE1 PHE P 139      33.286  -2.787  36.468  0.00  0.00      PROB  
ATOM   2234  HE1 PHE P 139      34.211  -2.305  36.747  0.00  0.00      PROB  
ATOM   2235  CZ  PHE P 139      33.111  -3.590  35.331  0.00  0.00      PROB  
ATOM   2236  HZ  PHE P 139      33.877  -3.819  34.605  0.00  0.00      PROB  
ATOM   2237  CD2 PHE P 139      30.851  -4.204  36.181  0.00  0.00      PROB  
ATOM   2238  HD2 PHE P 139      30.056  -4.908  35.984  0.00  0.00      PROB  
ATOM   2239  CE2 PHE P 139      31.839  -4.271  35.202  0.00  0.00      PROB  
ATOM   2240  HE2 PHE P 139      31.808  -4.839  34.283  0.00  0.00      PROB  
ATOM   2241  C   PHE P 139      30.654  -5.662  39.557  0.00  0.00      PROB  
ATOM   2242  O   PHE P 139      31.236  -6.415  38.842  0.00  0.00      PROB  
ATOM   2243  N   GLN P 140      30.847  -5.630  40.922  0.00  0.00      PROB  
ATOM   2244  HN  GLN P 140      30.107  -5.213  41.442  0.00  0.00      PROB  
ATOM   2245  CA  GLN P 140      31.849  -6.341  41.696  0.00  0.00      PROB  
ATOM   2246  HA  GLN P 140      32.780  -6.294  41.151  0.00  0.00      PROB  
ATOM   2247  CB  GLN P 140      32.145  -5.983  43.201  0.00  0.00      PROB  
ATOM   2248  HB1 GLN P 140      33.056  -6.522  43.539  0.00  0.00      PROB  
ATOM   2249  HB2 GLN P 140      31.191  -6.237  43.711  0.00  0.00      PROB  
ATOM   2250  CG  GLN P 140      32.510  -4.517  43.507  0.00  0.00      PROB  
ATOM   2251  HG1 GLN P 140      32.954  -4.429  44.521  0.00  0.00      PROB  
ATOM   2252  HG2 GLN P 140      31.653  -3.815  43.601  0.00  0.00      PROB  
ATOM   2253  CD  GLN P 140      33.499  -3.927  42.543  0.00  0.00      PROB  
ATOM   2254  OE1 GLN P 140      34.631  -4.438  42.313  0.00  0.00      PROB  
ATOM   2255  NE2 GLN P 140      33.178  -2.675  41.981  0.00  0.00      PROB  
ATOM   2256 HE21 GLN P 140      32.440  -2.228  42.486  0.00  0.00      PROB  
ATOM   2257 HE22 GLN P 140      33.897  -2.180  41.493  0.00  0.00      PROB  
ATOM   2258  C   GLN P 140      31.503  -7.791  41.652  0.00  0.00      PROB  
ATOM   2259  O   GLN P 140      32.406  -8.652  41.645  0.00  0.00      PROB  
ATOM   2260  N   PHE P 141      30.285  -8.169  41.511  0.00  0.00      PROB  
ATOM   2261  HN  PHE P 141      29.512  -7.539  41.535  0.00  0.00      PROB  
ATOM   2262  CA  PHE P 141      29.831  -9.585  41.373  0.00  0.00      PROB  
ATOM   2263  HA  PHE P 141      30.423 -10.129  42.094  0.00  0.00      PROB  
ATOM   2264  CB  PHE P 141      28.362  -9.882  41.849  0.00  0.00      PROB  
ATOM   2265  HB1 PHE P 141      28.126 -10.910  41.499  0.00  0.00      PROB  
ATOM   2266  HB2 PHE P 141      27.769  -9.082  41.357  0.00  0.00      PROB  
ATOM   2267  CG  PHE P 141      28.246  -9.810  43.377  0.00  0.00      PROB  
ATOM   2268  CD1 PHE P 141      28.427 -10.910  44.122  0.00  0.00      PROB  
ATOM   2269  HD1 PHE P 141      28.650 -11.843  43.627  0.00  0.00      PROB  
ATOM   2270  CE1 PHE P 141      28.162 -10.830  45.506  0.00  0.00      PROB  
ATOM   2271  HE1 PHE P 141      28.172 -11.772  46.035  0.00  0.00      PROB  
ATOM   2272  CZ  PHE P 141      27.886  -9.595  46.133  0.00  0.00      PROB  
ATOM   2273  HZ  PHE P 141      27.578  -9.541  47.167  0.00  0.00      PROB  
ATOM   2274  CD2 PHE P 141      27.927  -8.568  43.930  0.00  0.00      PROB  
ATOM   2275  HD2 PHE P 141      27.797  -7.663  43.356  0.00  0.00      PROB  
ATOM   2276  CE2 PHE P 141      27.806  -8.426  45.292  0.00  0.00      PROB  
ATOM   2277  HE2 PHE P 141      27.402  -7.499  45.672  0.00  0.00      PROB  
ATOM   2278  C   PHE P 141      30.139 -10.084  39.967  0.00  0.00      PROB  
ATOM   2279  O   PHE P 141      30.018 -11.270  39.650  0.00  0.00      PROB  
ATOM   2280  N   TYR P 142      30.446  -9.167  39.028  0.00  0.00      PROB  
ATOM   2281  HN  TYR P 142      30.427  -8.190  39.230  0.00  0.00      PROB  
ATOM   2282  CA  TYR P 142      30.820  -9.379  37.685  0.00  0.00      PROB  
ATOM   2283  HA  TYR P 142      30.474 -10.381  37.478  0.00  0.00      PROB  
ATOM   2284  CB  TYR P 142      30.058  -8.517  36.615  0.00  0.00      PROB  
ATOM   2285  HB1 TYR P 142      30.431  -8.838  35.618  0.00  0.00      PROB  
ATOM   2286  HB2 TYR P 142      30.129  -7.417  36.751  0.00  0.00      PROB  
ATOM   2287  CG  TYR P 142      28.580  -8.814  36.691  0.00  0.00      PROB  
ATOM   2288  CD1 TYR P 142      27.557  -7.971  37.193  0.00  0.00      PROB  
ATOM   2289  HD1 TYR P 142      27.944  -7.045  37.592  0.00  0.00      PROB  
ATOM   2290  CE1 TYR P 142      26.193  -8.166  36.917  0.00  0.00      PROB  
ATOM   2291  HE1 TYR P 142      25.460  -7.395  37.101  0.00  0.00      PROB  
ATOM   2292  CZ  TYR P 142      25.786  -9.341  36.349  0.00  0.00      PROB  
ATOM   2293  OH  TYR P 142      24.464  -9.497  36.022  0.00  0.00      PROB  
ATOM   2294  HH  TYR P 142      23.948  -8.699  36.155  0.00  0.00      PROB  
ATOM   2295  CD2 TYR P 142      28.174 -10.029  36.104  0.00  0.00      PROB  
ATOM   2296  HD2 TYR P 142      28.869 -10.643  35.551  0.00  0.00      PROB  
ATOM   2297  CE2 TYR P 142      26.749 -10.293  35.975  0.00  0.00      PROB  
ATOM   2298  HE2 TYR P 142      26.391 -11.201  35.513  0.00  0.00      PROB  
ATOM   2299  C   TYR P 142      32.312  -9.182  37.412  0.00  0.00      PROB  
ATOM   2300  O   TYR P 142      32.743  -9.208  36.214  0.00  0.00      PROB  
ATOM   2301  N   GLN P 143      33.166  -9.032  38.414  0.00  0.00      PROB  
ATOM   2302  HN  GLN P 143      32.721  -8.985  39.305  0.00  0.00      PROB  
ATOM   2303  CA  GLN P 143      34.553  -8.661  38.184  0.00  0.00      PROB  
ATOM   2304  HA  GLN P 143      34.594  -7.902  37.417  0.00  0.00      PROB  
ATOM   2305  CB  GLN P 143      35.202  -7.891  39.379  0.00  0.00      PROB  
ATOM   2306  HB1 GLN P 143      36.297  -8.080  39.410  0.00  0.00      PROB  
ATOM   2307  HB2 GLN P 143      34.761  -8.184  40.355  0.00  0.00      PROB  
ATOM   2308  CG  GLN P 143      34.998  -6.381  39.384  0.00  0.00      PROB  
ATOM   2309  HG1 GLN P 143      35.354  -5.943  40.341  0.00  0.00      PROB  
ATOM   2310  HG2 GLN P 143      33.935  -6.238  39.094  0.00  0.00      PROB  
ATOM   2311  CD  GLN P 143      35.788  -5.661  38.249  0.00  0.00      PROB  
ATOM   2312  OE1 GLN P 143      36.986  -5.532  38.388  0.00  0.00      PROB  
ATOM   2313  NE2 GLN P 143      35.056  -5.229  37.206  0.00  0.00      PROB  
ATOM   2314 HE21 GLN P 143      35.623  -4.791  36.508  0.00  0.00      PROB  
ATOM   2315 HE22 GLN P 143      34.060  -5.144  37.215  0.00  0.00      PROB  
ATOM   2316  C   GLN P 143      35.320  -9.848  37.580  0.00  0.00      PROB  
ATOM   2317  O   GLN P 143      36.229  -9.579  36.731  0.00  0.00      PROB  
ATOM   2318  N   PRO P 144      35.097 -11.124  38.105  0.00  0.00      PROB  
ATOM   2319  CD  PRO P 144      34.559 -11.531  39.344  0.00  0.00      PROB  
ATOM   2320  HD1 PRO P 144      34.732 -10.759  40.125  0.00  0.00      PROB  
ATOM   2321  HD2 PRO P 144      33.508 -11.854  39.189  0.00  0.00      PROB  
ATOM   2322  CA  PRO P 144      35.751 -12.253  37.403  0.00  0.00      PROB  
ATOM   2323  HA  PRO P 144      36.797 -12.027  37.259  0.00  0.00      PROB  
ATOM   2324  CB  PRO P 144      35.570 -13.396  38.470  0.00  0.00      PROB  
ATOM   2325  HB1 PRO P 144      36.540 -13.920  38.334  0.00  0.00      PROB  
ATOM   2326  HB2 PRO P 144      34.681 -14.038  38.291  0.00  0.00      PROB  
ATOM   2327  CG  PRO P 144      35.410 -12.684  39.799  0.00  0.00      PROB  
ATOM   2328  HG1 PRO P 144      36.415 -12.413  40.189  0.00  0.00      PROB  
ATOM   2329  HG2 PRO P 144      34.860 -13.241  40.587  0.00  0.00      PROB  
ATOM   2330  C   PRO P 144      35.012 -12.540  36.185  0.00  0.00      PROB  
ATOM   2331  O   PRO P 144      35.588 -12.977  35.175  0.00  0.00      PROB  
ATOM   2332  N   GLU P 145      33.698 -12.279  36.167  0.00  0.00      PROB  
ATOM   2333  HN  GLU P 145      33.276 -11.852  36.963  0.00  0.00      PROB  
ATOM   2334  CA  GLU P 145      32.825 -12.516  34.981  0.00  0.00      PROB  
ATOM   2335  HA  GLU P 145      33.121 -13.486  34.608  0.00  0.00      PROB  
ATOM   2336  CB  GLU P 145      31.358 -12.297  35.367  0.00  0.00      PROB  
ATOM   2337  HB1 GLU P 145      30.694 -12.550  34.513  0.00  0.00      PROB  
ATOM   2338  HB2 GLU P 145      31.255 -11.196  35.477  0.00  0.00      PROB  
ATOM   2339  CG  GLU P 145      31.013 -13.058  36.654  0.00  0.00      PROB  
ATOM   2340  HG1 GLU P 145      29.999 -12.777  37.010  0.00  0.00      PROB  
ATOM   2341  HG2 GLU P 145      31.703 -12.732  37.461  0.00  0.00      PROB  
ATOM   2342  CD  GLU P 145      31.053 -14.541  36.450  0.00  0.00      PROB  
ATOM   2343  OE1 GLU P 145      31.700 -15.206  37.274  0.00  0.00      PROB  
ATOM   2344  OE2 GLU P 145      30.513 -15.039  35.434  0.00  0.00      PROB  
ATOM   2345  C   GLU P 145      33.193 -11.685  33.751  0.00  0.00      PROB  
ATOM   2346  O   GLU P 145      33.302 -12.221  32.634  0.00  0.00      PROB  
ATOM   2347  N   ILE P 146      33.350 -10.393  33.841  0.00  0.00      PROB  
ATOM   2348  HN  ILE P 146      33.284  -9.855  34.677  0.00  0.00      PROB  
ATOM   2349  CA  ILE P 146      33.525  -9.452  32.752  0.00  0.00      PROB  
ATOM   2350  HA  ILE P 146      32.859  -9.593  31.914  0.00  0.00      PROB  
ATOM   2351  CB  ILE P 146      33.415  -8.003  33.271  0.00  0.00      PROB  
ATOM   2352  HB  ILE P 146      32.643  -8.029  34.070  0.00  0.00      PROB  
ATOM   2353  CG2 ILE P 146      34.569  -7.448  34.057  0.00  0.00      PROB  
ATOM   2354 HG21 ILE P 146      35.409  -7.244  33.359  0.00  0.00      PROB  
ATOM   2355 HG22 ILE P 146      34.436  -6.465  34.558  0.00  0.00      PROB  
ATOM   2356 HG23 ILE P 146      35.017  -8.137  34.804  0.00  0.00      PROB  
ATOM   2357  CG1 ILE P 146      32.852  -7.089  32.154  0.00  0.00      PROB  
ATOM   2358 HG11 ILE P 146      32.161  -6.367  32.640  0.00  0.00      PROB  
ATOM   2359 HG12 ILE P 146      32.293  -7.696  31.411  0.00  0.00      PROB  
ATOM   2360  CD  ILE P 146      33.915  -6.339  31.390  0.00  0.00      PROB  
ATOM   2361  HD1 ILE P 146      33.599  -5.705  30.534  0.00  0.00      PROB  
ATOM   2362  HD2 ILE P 146      34.433  -5.676  32.116  0.00  0.00      PROB  
ATOM   2363  HD3 ILE P 146      34.633  -7.056  30.938  0.00  0.00      PROB  
ATOM   2364  C   ILE P 146      34.884  -9.653  32.034  0.00  0.00      PROB  
ATOM   2365  O   ILE P 146      35.007  -9.575  30.826  0.00  0.00      PROB  
ATOM   2366  N   LYS P 147      35.908 -10.067  32.852  0.00  0.00      PROB  
ATOM   2367  HN  LYS P 147      35.743 -10.009  33.834  0.00  0.00      PROB  
ATOM   2368  CA  LYS P 147      37.203 -10.534  32.456  0.00  0.00      PROB  
ATOM   2369  HA  LYS P 147      37.631  -9.731  31.875  0.00  0.00      PROB  
ATOM   2370  CB  LYS P 147      38.073 -10.800  33.755  0.00  0.00      PROB  
ATOM   2371  HB1 LYS P 147      38.932 -11.425  33.428  0.00  0.00      PROB  
ATOM   2372  HB2 LYS P 147      37.416 -11.440  34.382  0.00  0.00      PROB  
ATOM   2373  CG  LYS P 147      38.524  -9.519  34.428  0.00  0.00      PROB  
ATOM   2374  HG1 LYS P 147      37.696  -8.826  34.689  0.00  0.00      PROB  
ATOM   2375  HG2 LYS P 147      39.157  -8.942  33.720  0.00  0.00      PROB  
ATOM   2376  CD  LYS P 147      39.305  -9.946  35.601  0.00  0.00      PROB  
ATOM   2377  HD1 LYS P 147      40.128 -10.632  35.309  0.00  0.00      PROB  
ATOM   2378  HD2 LYS P 147      38.590 -10.631  36.103  0.00  0.00      PROB  
ATOM   2379  CE  LYS P 147      39.753  -8.843  36.549  0.00  0.00      PROB  
ATOM   2380  HE1 LYS P 147      40.370  -8.045  36.082  0.00  0.00      PROB  
ATOM   2381  HE2 LYS P 147      40.211  -9.284  37.460  0.00  0.00      PROB  
ATOM   2382  NZ  LYS P 147      38.552  -8.212  37.077  0.00  0.00      PROB  
ATOM   2383  HZ1 LYS P 147      37.814  -8.920  37.264  0.00  0.00      PROB  
ATOM   2384  HZ2 LYS P 147      38.769  -7.817  38.014  0.00  0.00      PROB  
ATOM   2385  HZ3 LYS P 147      38.195  -7.470  36.441  0.00  0.00      PROB  
ATOM   2386  C   LYS P 147      37.076 -11.742  31.551  0.00  0.00      PROB  
ATOM   2387  O   LYS P 147      37.585 -11.803  30.440  0.00  0.00      PROB  
ATOM   2388  N   GLY P 148      36.266 -12.694  32.080  0.00  0.00      PROB  
ATOM   2389  HN  GLY P 148      35.889 -12.637  33.001  0.00  0.00      PROB  
ATOM   2390  CA  GLY P 148      35.911 -13.968  31.370  0.00  0.00      PROB  
ATOM   2391  HA1 GLY P 148      35.137 -14.363  32.012  0.00  0.00      PROB  
ATOM   2392  HA2 GLY P 148      36.818 -14.543  31.258  0.00  0.00      PROB  
ATOM   2393  C   GLY P 148      35.350 -13.798  30.083  0.00  0.00      PROB  
ATOM   2394  O   GLY P 148      35.932 -14.261  29.075  0.00  0.00      PROB  
ATOM   2395  N   MET P 149      34.335 -12.914  30.017  0.00  0.00      PROB  
ATOM   2396  HN  MET P 149      33.747 -12.606  30.761  0.00  0.00      PROB  
ATOM   2397  CA  MET P 149      33.717 -12.500  28.807  0.00  0.00      PROB  
ATOM   2398  HA  MET P 149      33.339 -13.434  28.418  0.00  0.00      PROB  
ATOM   2399  CB  MET P 149      32.599 -11.395  29.153  0.00  0.00      PROB  
ATOM   2400  HB1 MET P 149      32.954 -10.636  29.882  0.00  0.00      PROB  
ATOM   2401  HB2 MET P 149      31.701 -11.946  29.507  0.00  0.00      PROB  
ATOM   2402  CG  MET P 149      31.797 -10.815  27.985  0.00  0.00      PROB  
ATOM   2403  HG1 MET P 149      30.789 -10.532  28.355  0.00  0.00      PROB  
ATOM   2404  HG2 MET P 149      31.675 -11.652  27.264  0.00  0.00      PROB  
ATOM   2405  SD  MET P 149      32.418  -9.363  27.044  0.00  0.00      PROB  
ATOM   2406  CE  MET P 149      31.897  -8.215  28.362  0.00  0.00      PROB  
ATOM   2407  HE1 MET P 149      32.027  -7.203  27.922  0.00  0.00      PROB  
ATOM   2408  HE2 MET P 149      30.819  -8.361  28.592  0.00  0.00      PROB  
ATOM   2409  HE3 MET P 149      32.324  -8.532  29.338  0.00  0.00      PROB  
ATOM   2410  C   MET P 149      34.689 -11.949  27.738  0.00  0.00      PROB  
ATOM   2411  O   MET P 149      34.720 -12.501  26.700  0.00  0.00      PROB  
ATOM   2412  N   VAL P 150      35.447 -10.951  28.051  0.00  0.00      PROB  
ATOM   2413  HN  VAL P 150      35.320 -10.571  28.964  0.00  0.00      PROB  
ATOM   2414  CA  VAL P 150      36.486 -10.422  27.152  0.00  0.00      PROB  
ATOM   2415  HA  VAL P 150      35.925  -9.986  26.339  0.00  0.00      PROB  
ATOM   2416  CB  VAL P 150      37.123  -9.191  27.797  0.00  0.00      PROB  
ATOM   2417  HB  VAL P 150      37.475  -9.452  28.817  0.00  0.00      PROB  
ATOM   2418  CG1 VAL P 150      38.305  -8.636  27.059  0.00  0.00      PROB  
ATOM   2419 HG11 VAL P 150      38.102  -8.285  26.025  0.00  0.00      PROB  
ATOM   2420 HG12 VAL P 150      38.671  -7.737  27.599  0.00  0.00      PROB  
ATOM   2421 HG13 VAL P 150      39.187  -9.306  27.155  0.00  0.00      PROB  
ATOM   2422  CG2 VAL P 150      36.037  -8.046  27.986  0.00  0.00      PROB  
ATOM   2423 HG21 VAL P 150      35.377  -8.325  28.834  0.00  0.00      PROB  
ATOM   2424 HG22 VAL P 150      36.463  -7.081  28.335  0.00  0.00      PROB  
ATOM   2425 HG23 VAL P 150      35.539  -7.649  27.075  0.00  0.00      PROB  
ATOM   2426  C   VAL P 150      37.575 -11.377  26.608  0.00  0.00      PROB  
ATOM   2427  O   VAL P 150      37.764 -11.574  25.410  0.00  0.00      PROB  
ATOM   2428  N   LEU P 151      38.122 -12.175  27.550  0.00  0.00      PROB  
ATOM   2429  HN  LEU P 151      37.955 -12.191  28.533  0.00  0.00      PROB  
ATOM   2430  CA  LEU P 151      38.747 -13.425  27.179  0.00  0.00      PROB  
ATOM   2431  HA  LEU P 151      39.605 -13.106  26.606  0.00  0.00      PROB  
ATOM   2432  CB  LEU P 151      39.197 -14.134  28.388  0.00  0.00      PROB  
ATOM   2433  HB1 LEU P 151      38.366 -14.536  29.006  0.00  0.00      PROB  
ATOM   2434  HB2 LEU P 151      39.719 -13.325  28.943  0.00  0.00      PROB  
ATOM   2435  CG  LEU P 151      40.186 -15.306  28.312  0.00  0.00      PROB  
ATOM   2436  HG  LEU P 151      39.557 -16.133  27.920  0.00  0.00      PROB  
ATOM   2437  CD1 LEU P 151      41.428 -15.096  27.401  0.00  0.00      PROB  
ATOM   2438 HD11 LEU P 151      41.068 -14.614  26.467  0.00  0.00      PROB  
ATOM   2439 HD12 LEU P 151      42.163 -14.401  27.861  0.00  0.00      PROB  
ATOM   2440 HD13 LEU P 151      41.978 -16.041  27.206  0.00  0.00      PROB  
ATOM   2441  CD2 LEU P 151      40.600 -15.845  29.725  0.00  0.00      PROB  
ATOM   2442 HD21 LEU P 151      40.638 -16.955  29.733  0.00  0.00      PROB  
ATOM   2443 HD22 LEU P 151      41.596 -15.466  30.040  0.00  0.00      PROB  
ATOM   2444 HD23 LEU P 151      39.851 -15.479  30.460  0.00  0.00      PROB  
ATOM   2445  C   LEU P 151      38.068 -14.407  26.135  0.00  0.00      PROB  
ATOM   2446  O   LEU P 151      38.615 -14.881  25.113  0.00  0.00      PROB  
ATOM   2447  N   LEU P 152      36.750 -14.694  26.377  0.00  0.00      PROB  
ATOM   2448  HN  LEU P 152      36.272 -14.264  27.140  0.00  0.00      PROB  
ATOM   2449  CA  LEU P 152      35.893 -15.442  25.454  0.00  0.00      PROB  
ATOM   2450  HA  LEU P 152      36.508 -16.317  25.307  0.00  0.00      PROB  
ATOM   2451  CB  LEU P 152      34.507 -15.786  26.036  0.00  0.00      PROB  
ATOM   2452  HB1 LEU P 152      33.740 -16.118  25.304  0.00  0.00      PROB  
ATOM   2453  HB2 LEU P 152      34.127 -14.848  26.494  0.00  0.00      PROB  
ATOM   2454  CG  LEU P 152      34.572 -16.765  27.237  0.00  0.00      PROB  
ATOM   2455  HG  LEU P 152      35.379 -16.375  27.893  0.00  0.00      PROB  
ATOM   2456  CD1 LEU P 152      33.260 -16.826  27.968  0.00  0.00      PROB  
ATOM   2457 HD11 LEU P 152      32.974 -15.806  28.305  0.00  0.00      PROB  
ATOM   2458 HD12 LEU P 152      32.475 -17.319  27.354  0.00  0.00      PROB  
ATOM   2459 HD13 LEU P 152      33.399 -17.444  28.880  0.00  0.00      PROB  
ATOM   2460  CD2 LEU P 152      34.798 -18.253  26.803  0.00  0.00      PROB  
ATOM   2461 HD21 LEU P 152      34.785 -18.997  27.629  0.00  0.00      PROB  
ATOM   2462 HD22 LEU P 152      34.104 -18.518  25.977  0.00  0.00      PROB  
ATOM   2463 HD23 LEU P 152      35.775 -18.356  26.284  0.00  0.00      PROB  
ATOM   2464  C   LEU P 152      35.762 -14.818  24.099  0.00  0.00      PROB  
ATOM   2465  O   LEU P 152      35.952 -15.525  23.052  0.00  0.00      PROB  
ATOM   2466  N   ILE P 153      35.519 -13.556  24.107  0.00  0.00      PROB  
ATOM   2467  HN  ILE P 153      35.353 -13.159  25.006  0.00  0.00      PROB  
ATOM   2468  CA  ILE P 153      35.436 -12.806  22.905  0.00  0.00      PROB  
ATOM   2469  HA  ILE P 153      34.719 -13.289  22.257  0.00  0.00      PROB  
ATOM   2470  CB  ILE P 153      34.904 -11.422  23.333  0.00  0.00      PROB  
ATOM   2471  HB  ILE P 153      35.390 -11.033  24.253  0.00  0.00      PROB  
ATOM   2472  CG2 ILE P 153      35.099 -10.338  22.288  0.00  0.00      PROB  
ATOM   2473 HG21 ILE P 153      34.860 -10.718  21.272  0.00  0.00      PROB  
ATOM   2474 HG22 ILE P 153      34.417  -9.484  22.483  0.00  0.00      PROB  
ATOM   2475 HG23 ILE P 153      36.153  -9.988  22.315  0.00  0.00      PROB  
ATOM   2476  CG1 ILE P 153      33.370 -11.517  23.677  0.00  0.00      PROB  
ATOM   2477 HG11 ILE P 153      32.987 -10.487  23.840  0.00  0.00      PROB  
ATOM   2478 HG12 ILE P 153      33.172 -12.079  24.615  0.00  0.00      PROB  
ATOM   2479  CD  ILE P 153      32.541 -12.065  22.513  0.00  0.00      PROB  
ATOM   2480  HD1 ILE P 153      31.447 -12.069  22.707  0.00  0.00      PROB  
ATOM   2481  HD2 ILE P 153      32.766 -11.588  21.535  0.00  0.00      PROB  
ATOM   2482  HD3 ILE P 153      32.705 -13.150  22.339  0.00  0.00      PROB  
ATOM   2483  C   ILE P 153      36.763 -12.777  22.153  0.00  0.00      PROB  
ATOM   2484  O   ILE P 153      36.746 -12.977  20.949  0.00  0.00      PROB  
ATOM   2485  N   ALA P 154      37.932 -12.643  22.722  0.00  0.00      PROB  
ATOM   2486  HN  ALA P 154      38.027 -12.128  23.571  0.00  0.00      PROB  
ATOM   2487  CA  ALA P 154      39.250 -12.809  22.075  0.00  0.00      PROB  
ATOM   2488  HA  ALA P 154      39.231 -12.291  21.128  0.00  0.00      PROB  
ATOM   2489  CB  ALA P 154      40.378 -12.343  22.942  0.00  0.00      PROB  
ATOM   2490  HB1 ALA P 154      40.347 -11.243  23.092  0.00  0.00      PROB  
ATOM   2491  HB2 ALA P 154      40.420 -12.915  23.893  0.00  0.00      PROB  
ATOM   2492  HB3 ALA P 154      41.346 -12.620  22.472  0.00  0.00      PROB  
ATOM   2493  C   ALA P 154      39.491 -14.253  21.590  0.00  0.00      PROB  
ATOM   2494  O   ALA P 154      40.119 -14.438  20.536  0.00  0.00      PROB  
ATOM   2495  N   LEU P 155      39.175 -15.264  22.424  0.00  0.00      PROB  
ATOM   2496  HN  LEU P 155      38.822 -15.054  23.333  0.00  0.00      PROB  
ATOM   2497  CA  LEU P 155      39.191 -16.642  22.007  0.00  0.00      PROB  
ATOM   2498  HA  LEU P 155      40.139 -16.919  21.570  0.00  0.00      PROB  
ATOM   2499  CB  LEU P 155      39.041 -17.562  23.223  0.00  0.00      PROB  
ATOM   2500  HB1 LEU P 155      38.979 -18.661  23.070  0.00  0.00      PROB  
ATOM   2501  HB2 LEU P 155      38.101 -17.307  23.758  0.00  0.00      PROB  
ATOM   2502  CG  LEU P 155      40.180 -17.530  24.309  0.00  0.00      PROB  
ATOM   2503  HG  LEU P 155      40.531 -16.482  24.417  0.00  0.00      PROB  
ATOM   2504  CD1 LEU P 155      39.770 -18.064  25.694  0.00  0.00      PROB  
ATOM   2505 HD11 LEU P 155      39.772 -19.172  25.775  0.00  0.00      PROB  
ATOM   2506 HD12 LEU P 155      40.522 -17.724  26.438  0.00  0.00      PROB  
ATOM   2507 HD13 LEU P 155      38.777 -17.683  26.016  0.00  0.00      PROB  
ATOM   2508  CD2 LEU P 155      41.432 -18.243  23.862  0.00  0.00      PROB  
ATOM   2509 HD21 LEU P 155      41.928 -17.689  23.036  0.00  0.00      PROB  
ATOM   2510 HD22 LEU P 155      42.112 -18.057  24.721  0.00  0.00      PROB  
ATOM   2511 HD23 LEU P 155      41.245 -19.315  23.637  0.00  0.00      PROB  
ATOM   2512  C   LEU P 155      38.269 -17.047  20.887  0.00  0.00      PROB  
ATOM   2513  O   LEU P 155      38.691 -17.711  19.941  0.00  0.00      PROB  
ATOM   2514  N   TYR P 156      37.030 -16.629  20.831  0.00  0.00      PROB  
ATOM   2515  HN  TYR P 156      36.762 -15.945  21.505  0.00  0.00      PROB  
ATOM   2516  CA  TYR P 156      36.058 -16.651  19.806  0.00  0.00      PROB  
ATOM   2517  HA  TYR P 156      35.927 -17.694  19.557  0.00  0.00      PROB  
ATOM   2518  CB  TYR P 156      34.632 -16.195  20.254  0.00  0.00      PROB  
ATOM   2519  HB1 TYR P 156      34.666 -15.102  20.453  0.00  0.00      PROB  
ATOM   2520  HB2 TYR P 156      34.438 -16.711  21.219  0.00  0.00      PROB  
ATOM   2521  CG  TYR P 156      33.440 -16.375  19.469  0.00  0.00      PROB  
ATOM   2522  CD1 TYR P 156      33.417 -16.949  18.149  0.00  0.00      PROB  
ATOM   2523  HD1 TYR P 156      34.305 -17.433  17.769  0.00  0.00      PROB  
ATOM   2524  CE1 TYR P 156      32.149 -17.134  17.491  0.00  0.00      PROB  
ATOM   2525  HE1 TYR P 156      32.128 -17.765  16.615  0.00  0.00      PROB  
ATOM   2526  CZ  TYR P 156      31.041 -16.620  18.129  0.00  0.00      PROB  
ATOM   2527  OH  TYR P 156      29.811 -16.964  17.578  0.00  0.00      PROB  
ATOM   2528  HH  TYR P 156      29.083 -16.481  17.977  0.00  0.00      PROB  
ATOM   2529  CD2 TYR P 156      32.297 -15.858  20.012  0.00  0.00      PROB  
ATOM   2530  HD2 TYR P 156      32.330 -15.362  20.971  0.00  0.00      PROB  
ATOM   2531  CE2 TYR P 156      31.065 -16.024  19.394  0.00  0.00      PROB  
ATOM   2532  HE2 TYR P 156      30.176 -15.810  19.968  0.00  0.00      PROB  
ATOM   2533  C   TYR P 156      36.594 -15.913  18.605  0.00  0.00      PROB  
ATOM   2534  O   TYR P 156      36.583 -16.489  17.516  0.00  0.00      PROB  
ATOM   2535  N   GLY P 157      37.154 -14.680  18.770  0.00  0.00      PROB  
ATOM   2536  HN  GLY P 157      37.097 -14.138  19.605  0.00  0.00      PROB  
ATOM   2537  CA  GLY P 157      37.717 -14.014  17.633  0.00  0.00      PROB  
ATOM   2538  HA1 GLY P 157      38.085 -13.059  17.976  0.00  0.00      PROB  
ATOM   2539  HA2 GLY P 157      36.967 -13.932  16.861  0.00  0.00      PROB  
ATOM   2540  C   GLY P 157      38.900 -14.716  16.953  0.00  0.00      PROB  
ATOM   2541  O   GLY P 157      39.097 -14.508  15.775  0.00  0.00      PROB  
ATOM   2542  N   GLY P 158      39.728 -15.428  17.711  0.00  0.00      PROB  
ATOM   2543  HN  GLY P 158      39.530 -15.449  18.687  0.00  0.00      PROB  
ATOM   2544  CA  GLY P 158      40.842 -16.215  17.168  0.00  0.00      PROB  
ATOM   2545  HA1 GLY P 158      41.452 -16.388  18.042  0.00  0.00      PROB  
ATOM   2546  HA2 GLY P 158      41.380 -15.595  16.467  0.00  0.00      PROB  
ATOM   2547  C   GLY P 158      40.418 -17.600  16.622  0.00  0.00      PROB  
ATOM   2548  O   GLY P 158      40.984 -18.135  15.671  0.00  0.00      PROB  
ATOM   2549  N   LEU P 159      39.377 -18.176  17.327  0.00  0.00      PROB  
ATOM   2550  HN  LEU P 159      38.881 -17.580  17.953  0.00  0.00      PROB  
ATOM   2551  CA  LEU P 159      38.632 -19.394  16.817  0.00  0.00      PROB  
ATOM   2552  HA  LEU P 159      39.240 -20.283  16.727  0.00  0.00      PROB  
ATOM   2553  CB  LEU P 159      37.436 -19.690  17.706  0.00  0.00      PROB  
ATOM   2554  HB1 LEU P 159      37.025 -18.792  18.215  0.00  0.00      PROB  
ATOM   2555  HB2 LEU P 159      37.976 -20.174  18.548  0.00  0.00      PROB  
ATOM   2556  CG  LEU P 159      36.294 -20.643  17.298  0.00  0.00      PROB  
ATOM   2557  HG  LEU P 159      35.799 -20.232  16.392  0.00  0.00      PROB  
ATOM   2558  CD1 LEU P 159      36.883 -22.008  16.945  0.00  0.00      PROB  
ATOM   2559 HD11 LEU P 159      37.525 -21.805  16.061  0.00  0.00      PROB  
ATOM   2560 HD12 LEU P 159      37.609 -22.373  17.703  0.00  0.00      PROB  
ATOM   2561 HD13 LEU P 159      36.052 -22.731  16.798  0.00  0.00      PROB  
ATOM   2562  CD2 LEU P 159      35.441 -20.991  18.513  0.00  0.00      PROB  
ATOM   2563 HD21 LEU P 159      35.089 -20.115  19.100  0.00  0.00      PROB  
ATOM   2564 HD22 LEU P 159      34.613 -21.683  18.251  0.00  0.00      PROB  
ATOM   2565 HD23 LEU P 159      36.029 -21.602  19.231  0.00  0.00      PROB  
ATOM   2566  C   LEU P 159      38.117 -19.040  15.422  0.00  0.00      PROB  
ATOM   2567  O   LEU P 159      38.363 -19.782  14.416  0.00  0.00      PROB  
ATOM   2568  N   LEU P 160      37.487 -17.846  15.394  0.00  0.00      PROB  
ATOM   2569  HN  LEU P 160      37.267 -17.428  16.272  0.00  0.00      PROB  
ATOM   2570  CA  LEU P 160      36.796 -17.313  14.214  0.00  0.00      PROB  
ATOM   2571  HA  LEU P 160      36.198 -18.125  13.826  0.00  0.00      PROB  
ATOM   2572  CB  LEU P 160      35.995 -15.979  14.489  0.00  0.00      PROB  
ATOM   2573  HB1 LEU P 160      36.704 -15.173  14.774  0.00  0.00      PROB  
ATOM   2574  HB2 LEU P 160      35.211 -15.972  15.276  0.00  0.00      PROB  
ATOM   2575  CG  LEU P 160      35.330 -15.320  13.189  0.00  0.00      PROB  
ATOM   2576  HG  LEU P 160      36.101 -15.190  12.400  0.00  0.00      PROB  
ATOM   2577  CD1 LEU P 160      34.155 -16.142  12.662  0.00  0.00      PROB  
ATOM   2578 HD11 LEU P 160      33.726 -15.830  11.686  0.00  0.00      PROB  
ATOM   2579 HD12 LEU P 160      34.427 -17.212  12.538  0.00  0.00      PROB  
ATOM   2580 HD13 LEU P 160      33.319 -16.208  13.391  0.00  0.00      PROB  
ATOM   2581  CD2 LEU P 160      34.774 -13.865  13.543  0.00  0.00      PROB  
ATOM   2582 HD21 LEU P 160      34.338 -13.444  12.612  0.00  0.00      PROB  
ATOM   2583 HD22 LEU P 160      34.023 -13.921  14.360  0.00  0.00      PROB  
ATOM   2584 HD23 LEU P 160      35.636 -13.293  13.949  0.00  0.00      PROB  
ATOM   2585  C   LEU P 160      37.792 -17.074  13.133  0.00  0.00      PROB  
ATOM   2586  O   LEU P 160      37.600 -17.457  11.994  0.00  0.00      PROB  
ATOM   2587  N   VAL P 161      38.956 -16.408  13.493  0.00  0.00      PROB  
ATOM   2588  HN  VAL P 161      39.085 -15.831  14.296  0.00  0.00      PROB  
ATOM   2589  CA  VAL P 161      40.034 -16.128  12.569  0.00  0.00      PROB  
ATOM   2590  HA  VAL P 161      39.740 -15.676  11.633  0.00  0.00      PROB  
ATOM   2591  CB  VAL P 161      41.039 -15.164  13.109  0.00  0.00      PROB  
ATOM   2592  HB  VAL P 161      41.305 -15.456  14.147  0.00  0.00      PROB  
ATOM   2593  CG1 VAL P 161      42.263 -15.093  12.155  0.00  0.00      PROB  
ATOM   2594 HG11 VAL P 161      43.007 -14.326  12.458  0.00  0.00      PROB  
ATOM   2595 HG12 VAL P 161      42.818 -16.047  12.284  0.00  0.00      PROB  
ATOM   2596 HG13 VAL P 161      41.961 -14.786  11.131  0.00  0.00      PROB  
ATOM   2597  CG2 VAL P 161      40.446 -13.760  13.022  0.00  0.00      PROB  
ATOM   2598 HG21 VAL P 161      40.045 -13.461  12.031  0.00  0.00      PROB  
ATOM   2599 HG22 VAL P 161      39.588 -13.684  13.724  0.00  0.00      PROB  
ATOM   2600 HG23 VAL P 161      41.185 -12.943  13.165  0.00  0.00      PROB  
ATOM   2601  C   VAL P 161      40.609 -17.414  12.031  0.00  0.00      PROB  
ATOM   2602  O   VAL P 161      40.817 -17.417  10.829  0.00  0.00      PROB  
ATOM   2603  N   PHE P 162      40.884 -18.504  12.758  0.00  0.00      PROB  
ATOM   2604  HN  PHE P 162      40.848 -18.442  13.753  0.00  0.00      PROB  
ATOM   2605  CA  PHE P 162      41.231 -19.744  12.186  0.00  0.00      PROB  
ATOM   2606  HA  PHE P 162      42.169 -19.609  11.668  0.00  0.00      PROB  
ATOM   2607  CB  PHE P 162      41.546 -20.727  13.365  0.00  0.00      PROB  
ATOM   2608  HB1 PHE P 162      41.275 -21.769  13.090  0.00  0.00      PROB  
ATOM   2609  HB2 PHE P 162      40.826 -20.557  14.194  0.00  0.00      PROB  
ATOM   2610  CG  PHE P 162      42.872 -20.685  14.044  0.00  0.00      PROB  
ATOM   2611  CD1 PHE P 162      43.021 -20.727  15.438  0.00  0.00      PROB  
ATOM   2612  HD1 PHE P 162      42.126 -20.787  16.038  0.00  0.00      PROB  
ATOM   2613  CE1 PHE P 162      44.334 -20.661  15.998  0.00  0.00      PROB  
ATOM   2614  HE1 PHE P 162      44.458 -20.626  17.070  0.00  0.00      PROB  
ATOM   2615  CZ  PHE P 162      45.459 -20.516  15.209  0.00  0.00      PROB  
ATOM   2616  HZ  PHE P 162      46.381 -20.440  15.766  0.00  0.00      PROB  
ATOM   2617  CD2 PHE P 162      44.026 -20.642  13.273  0.00  0.00      PROB  
ATOM   2618  HD2 PHE P 162      43.885 -20.619  12.202  0.00  0.00      PROB  
ATOM   2619  CE2 PHE P 162      45.257 -20.406  13.884  0.00  0.00      PROB  
ATOM   2620  HE2 PHE P 162      46.077 -20.268  13.195  0.00  0.00      PROB  
ATOM   2621  C   PHE P 162      40.257 -20.384  11.279  0.00  0.00      PROB  
ATOM   2622  O   PHE P 162      40.720 -20.859  10.263  0.00  0.00      PROB  
ATOM   2623  N   SER P 163      38.981 -20.460  11.692  0.00  0.00      PROB  
ATOM   2624  HN  SER P 163      38.706 -20.028  12.547  0.00  0.00      PROB  
ATOM   2625  CA  SER P 163      37.925 -21.128  10.864  0.00  0.00      PROB  
ATOM   2626  HA  SER P 163      38.115 -22.188  10.777  0.00  0.00      PROB  
ATOM   2627  CB  SER P 163      36.533 -20.897  11.487  0.00  0.00      PROB  
ATOM   2628  HB1 SER P 163      36.279 -19.816  11.526  0.00  0.00      PROB  
ATOM   2629  HB2 SER P 163      36.404 -21.374  12.482  0.00  0.00      PROB  
ATOM   2630  OG  SER P 163      35.496 -21.507  10.705  0.00  0.00      PROB  
ATOM   2631  HG1 SER P 163      35.271 -22.394  10.995  0.00  0.00      PROB  
ATOM   2632  C   SER P 163      37.954 -20.517   9.495  0.00  0.00      PROB  
ATOM   2633  O   SER P 163      38.008 -21.190   8.488  0.00  0.00      PROB  
ATOM   2634  N   VAL P 164      37.847 -19.117   9.431  0.00  0.00      PROB  
ATOM   2635  HN  VAL P 164      37.674 -18.596  10.263  0.00  0.00      PROB  
ATOM   2636  CA  VAL P 164      37.800 -18.338   8.230  0.00  0.00      PROB  
ATOM   2637  HA  VAL P 164      36.887 -18.543   7.691  0.00  0.00      PROB  
ATOM   2638  CB  VAL P 164      37.844 -16.863   8.625  0.00  0.00      PROB  
ATOM   2639  HB  VAL P 164      38.476 -16.623   9.506  0.00  0.00      PROB  
ATOM   2640  CG1 VAL P 164      38.139 -15.863   7.471  0.00  0.00      PROB  
ATOM   2641 HG11 VAL P 164      39.137 -16.094   7.040  0.00  0.00      PROB  
ATOM   2642 HG12 VAL P 164      37.311 -15.886   6.730  0.00  0.00      PROB  
ATOM   2643 HG13 VAL P 164      38.246 -14.901   8.016  0.00  0.00      PROB  
ATOM   2644  CG2 VAL P 164      36.405 -16.516   9.108  0.00  0.00      PROB  
ATOM   2645 HG21 VAL P 164      36.220 -17.017  10.082  0.00  0.00      PROB  
ATOM   2646 HG22 VAL P 164      36.270 -15.427   9.287  0.00  0.00      PROB  
ATOM   2647 HG23 VAL P 164      35.598 -16.813   8.405  0.00  0.00      PROB  
ATOM   2648  C   VAL P 164      39.016 -18.648   7.327  0.00  0.00      PROB  
ATOM   2649  O   VAL P 164      38.918 -18.950   6.091  0.00  0.00      PROB  
ATOM   2650  N   PHE P 165      40.244 -18.661   7.968  0.00  0.00      PROB  
ATOM   2651  HN  PHE P 165      40.370 -18.262   8.872  0.00  0.00      PROB  
ATOM   2652  CA  PHE P 165      41.480 -19.091   7.384  0.00  0.00      PROB  
ATOM   2653  HA  PHE P 165      41.671 -18.471   6.521  0.00  0.00      PROB  
ATOM   2654  CB  PHE P 165      42.612 -18.991   8.444  0.00  0.00      PROB  
ATOM   2655  HB1 PHE P 165      43.357 -19.812   8.381  0.00  0.00      PROB  
ATOM   2656  HB2 PHE P 165      42.152 -18.888   9.450  0.00  0.00      PROB  
ATOM   2657  CG  PHE P 165      43.579 -17.807   8.174  0.00  0.00      PROB  
ATOM   2658  CD1 PHE P 165      44.533 -17.929   7.091  0.00  0.00      PROB  
ATOM   2659  HD1 PHE P 165      44.653 -18.862   6.563  0.00  0.00      PROB  
ATOM   2660  CE1 PHE P 165      45.420 -16.829   6.859  0.00  0.00      PROB  
ATOM   2661  HE1 PHE P 165      46.274 -16.819   6.198  0.00  0.00      PROB  
ATOM   2662  CZ  PHE P 165      45.371 -15.647   7.633  0.00  0.00      PROB  
ATOM   2663  HZ  PHE P 165      46.063 -14.818   7.590  0.00  0.00      PROB  
ATOM   2664  CD2 PHE P 165      43.437 -16.603   8.819  0.00  0.00      PROB  
ATOM   2665  HD2 PHE P 165      42.626 -16.380   9.497  0.00  0.00      PROB  
ATOM   2666  CE2 PHE P 165      44.307 -15.540   8.599  0.00  0.00      PROB  
ATOM   2667  HE2 PHE P 165      44.110 -14.643   9.168  0.00  0.00      PROB  
ATOM   2668  C   PHE P 165      41.559 -20.479   6.708  0.00  0.00      PROB  
ATOM   2669  O   PHE P 165      41.941 -20.565   5.546  0.00  0.00      PROB  
ATOM   2670  N   PHE P 166      41.142 -21.509   7.480  0.00  0.00      PROB  
ATOM   2671  HN  PHE P 166      40.795 -21.337   8.398  0.00  0.00      PROB  
ATOM   2672  CA  PHE P 166      40.997 -22.908   7.064  0.00  0.00      PROB  
ATOM   2673  HA  PHE P 166      41.948 -23.374   6.850  0.00  0.00      PROB  
ATOM   2674  CB  PHE P 166      40.450 -23.784   8.263  0.00  0.00      PROB  
ATOM   2675  HB1 PHE P 166      40.194 -24.832   7.998  0.00  0.00      PROB  
ATOM   2676  HB2 PHE P 166      39.566 -23.244   8.665  0.00  0.00      PROB  
ATOM   2677  CG  PHE P 166      41.388 -23.992   9.492  0.00  0.00      PROB  
ATOM   2678  CD1 PHE P 166      40.855 -24.623  10.623  0.00  0.00      PROB  
ATOM   2679  HD1 PHE P 166      39.875 -25.077  10.629  0.00  0.00      PROB  
ATOM   2680  CE1 PHE P 166      41.599 -24.542  11.827  0.00  0.00      PROB  
ATOM   2681  HE1 PHE P 166      41.150 -25.040  12.674  0.00  0.00      PROB  
ATOM   2682  CZ  PHE P 166      42.835 -23.937  11.921  0.00  0.00      PROB  
ATOM   2683  HZ  PHE P 166      43.343 -23.864  12.871  0.00  0.00      PROB  
ATOM   2684  CD2 PHE P 166      42.686 -23.486   9.534  0.00  0.00      PROB  
ATOM   2685  HD2 PHE P 166      43.194 -23.040   8.692  0.00  0.00      PROB  
ATOM   2686  CE2 PHE P 166      43.431 -23.495  10.746  0.00  0.00      PROB  
ATOM   2687  HE2 PHE P 166      44.479 -23.245  10.683  0.00  0.00      PROB  
ATOM   2688  C   PHE P 166      39.910 -23.055   5.979  0.00  0.00      PROB  
ATOM   2689  O   PHE P 166      40.073 -23.922   5.113  0.00  0.00      PROB  
ATOM   2690  N   GLN P 167      38.827 -22.258   6.135  0.00  0.00      PROB  
ATOM   2691  HN  GLN P 167      38.746 -21.748   6.987  0.00  0.00      PROB  
ATOM   2692  CA  GLN P 167      37.736 -22.256   5.130  0.00  0.00      PROB  
ATOM   2693  HA  GLN P 167      37.373 -23.263   4.987  0.00  0.00      PROB  
ATOM   2694  CB  GLN P 167      36.480 -21.300   5.453  0.00  0.00      PROB  
ATOM   2695  HB1 GLN P 167      35.829 -21.143   4.567  0.00  0.00      PROB  
ATOM   2696  HB2 GLN P 167      36.814 -20.311   5.832  0.00  0.00      PROB  
ATOM   2697  CG  GLN P 167      35.445 -21.661   6.582  0.00  0.00      PROB  
ATOM   2698  HG1 GLN P 167      34.610 -20.938   6.466  0.00  0.00      PROB  
ATOM   2699  HG2 GLN P 167      35.874 -21.718   7.605  0.00  0.00      PROB  
ATOM   2700  CD  GLN P 167      34.818 -23.001   6.248  0.00  0.00      PROB  
ATOM   2701  OE1 GLN P 167      34.991 -23.714   5.239  0.00  0.00      PROB  
ATOM   2702  NE2 GLN P 167      33.749 -23.301   7.012  0.00  0.00      PROB  
ATOM   2703 HE21 GLN P 167      33.514 -22.704   7.779  0.00  0.00      PROB  
ATOM   2704 HE22 GLN P 167      33.082 -23.992   6.734  0.00  0.00      PROB  
ATOM   2705  C   GLN P 167      38.195 -21.701   3.827  0.00  0.00      PROB  
ATOM   2706  O   GLN P 167      37.899 -22.229   2.738  0.00  0.00      PROB  
ATOM   2707  N   TYR P 168      39.018 -20.682   3.851  0.00  0.00      PROB  
ATOM   2708  HN  TYR P 168      39.222 -20.172   4.683  0.00  0.00      PROB  
ATOM   2709  CA  TYR P 168      39.629 -20.060   2.657  0.00  0.00      PROB  
ATOM   2710  HA  TYR P 168      38.863 -19.862   1.922  0.00  0.00      PROB  
ATOM   2711  CB  TYR P 168      40.323 -18.741   3.045  0.00  0.00      PROB  
ATOM   2712  HB1 TYR P 168      41.080 -18.957   3.829  0.00  0.00      PROB  
ATOM   2713  HB2 TYR P 168      39.634 -18.026   3.542  0.00  0.00      PROB  
ATOM   2714  CG  TYR P 168      40.967 -18.094   1.854  0.00  0.00      PROB  
ATOM   2715  CD1 TYR P 168      42.371 -18.073   1.703  0.00  0.00      PROB  
ATOM   2716  HD1 TYR P 168      42.941 -18.704   2.369  0.00  0.00      PROB  
ATOM   2717  CE1 TYR P 168      43.027 -17.265   0.803  0.00  0.00      PROB  
ATOM   2718  HE1 TYR P 168      44.101 -17.354   0.733  0.00  0.00      PROB  
ATOM   2719  CZ  TYR P 168      42.260 -16.536  -0.166  0.00  0.00      PROB  
ATOM   2720  OH  TYR P 168      42.958 -15.860  -1.168  0.00  0.00      PROB  
ATOM   2721  HH  TYR P 168      42.285 -15.475  -1.734  0.00  0.00      PROB  
ATOM   2722  CD2 TYR P 168      40.225 -17.210   1.028  0.00  0.00      PROB  
ATOM   2723  HD2 TYR P 168      39.146 -17.248   1.061  0.00  0.00      PROB  
ATOM   2724  CE2 TYR P 168      40.895 -16.481  -0.022  0.00  0.00      PROB  
ATOM   2725  HE2 TYR P 168      40.349 -15.750  -0.601  0.00  0.00      PROB  
ATOM   2726  C   TYR P 168      40.541 -21.058   2.058  0.00  0.00      PROB  
ATOM   2727  O   TYR P 168      40.594 -21.243   0.855  0.00  0.00      PROB  
ATOM   2728  N   GLY P 169      41.387 -21.709   2.871  0.00  0.00      PROB  
ATOM   2729  HN  GLY P 169      41.335 -21.579   3.858  0.00  0.00      PROB  
ATOM   2730  CA  GLY P 169      42.279 -22.761   2.501  0.00  0.00      PROB  
ATOM   2731  HA1 GLY P 169      42.750 -23.156   3.389  0.00  0.00      PROB  
ATOM   2732  HA2 GLY P 169      42.953 -22.206   1.866  0.00  0.00      PROB  
ATOM   2733  C   GLY P 169      41.709 -23.981   1.749  0.00  0.00      PROB  
ATOM   2734  O   GLY P 169      42.243 -24.402   0.738  0.00  0.00      PROB  
ATOM   2735  N   GLN P 170      40.628 -24.582   2.222  0.00  0.00      PROB  
ATOM   2736  HN  GLN P 170      40.260 -24.307   3.107  0.00  0.00      PROB  
ATOM   2737  CA  GLN P 170      39.978 -25.717   1.494  0.00  0.00      PROB  
ATOM   2738  HA  GLN P 170      40.730 -26.481   1.369  0.00  0.00      PROB  
ATOM   2739  CB  GLN P 170      38.925 -26.396   2.368  0.00  0.00      PROB  
ATOM   2740  HB1 GLN P 170      39.311 -26.668   3.374  0.00  0.00      PROB  
ATOM   2741  HB2 GLN P 170      38.517 -27.302   1.872  0.00  0.00      PROB  
ATOM   2742  CG  GLN P 170      37.735 -25.475   2.939  0.00  0.00      PROB  
ATOM   2743  HG1 GLN P 170      38.177 -24.530   3.321  0.00  0.00      PROB  
ATOM   2744  HG2 GLN P 170      37.261 -26.054   3.760  0.00  0.00      PROB  
ATOM   2745  CD  GLN P 170      36.580 -25.197   1.922  0.00  0.00      PROB  
ATOM   2746  OE1 GLN P 170      36.407 -25.873   0.895  0.00  0.00      PROB  
ATOM   2747  NE2 GLN P 170      35.856 -24.082   2.201  0.00  0.00      PROB  
ATOM   2748 HE21 GLN P 170      36.097 -23.595   3.041  0.00  0.00      PROB  
ATOM   2749 HE22 GLN P 170      35.259 -23.747   1.472  0.00  0.00      PROB  
ATOM   2750  C   GLN P 170      39.368 -25.269   0.108  0.00  0.00      PROB  
ATOM   2751  O   GLN P 170      39.651 -25.874  -0.907  0.00  0.00      PROB  
ATOM   2752  N   HSD P 171      38.700 -24.019   0.026  0.00  0.00      PROB  
ATOM   2753  HN  HSD P 171      38.489 -23.660   0.931  0.00  0.00      PROB  
ATOM   2754  CA  HSD P 171      38.216 -23.391  -1.145  0.00  0.00      PROB  
ATOM   2755  HA  HSD P 171      37.537 -24.114  -1.573  0.00  0.00      PROB  
ATOM   2756  CB  HSD P 171      37.391 -22.166  -0.738  0.00  0.00      PROB  
ATOM   2757  HB1 HSD P 171      38.070 -21.403  -0.299  0.00  0.00      PROB  
ATOM   2758  HB2 HSD P 171      36.610 -22.419   0.010  0.00  0.00      PROB  
ATOM   2759  ND1 HSD P 171      36.926 -21.032  -2.993  0.00  0.00      PROB  
ATOM   2760  HD1 HSD P 171      37.872 -20.860  -3.268  0.00  0.00      PROB  
ATOM   2761  CG  HSD P 171      36.467 -21.597  -1.850  0.00  0.00      PROB  
ATOM   2762  CE1 HSD P 171      35.844 -20.657  -3.714  0.00  0.00      PROB  
ATOM   2763  HE1 HSD P 171      35.875 -20.156  -4.682  0.00  0.00      PROB  
ATOM   2764  NE2 HSD P 171      34.740 -21.061  -3.144  0.00  0.00      PROB  
ATOM   2765  CD2 HSD P 171      35.133 -21.639  -1.943  0.00  0.00      PROB  
ATOM   2766  HD2 HSD P 171      34.359 -22.026  -1.292  0.00  0.00      PROB  
ATOM   2767  C   HSD P 171      39.387 -23.076  -2.102  0.00  0.00      PROB  
ATOM   2768  O   HSD P 171      39.263 -23.416  -3.300  0.00  0.00      PROB  
ATOM   2769  N   TYR P 172      40.524 -22.561  -1.619  0.00  0.00      PROB  
ATOM   2770  HN  TYR P 172      40.612 -22.200  -0.694  0.00  0.00      PROB  
ATOM   2771  CA  TYR P 172      41.634 -22.275  -2.499  0.00  0.00      PROB  
ATOM   2772  HA  TYR P 172      41.235 -21.788  -3.377  0.00  0.00      PROB  
ATOM   2773  CB  TYR P 172      42.693 -21.391  -1.697  0.00  0.00      PROB  
ATOM   2774  HB1 TYR P 172      43.056 -22.003  -0.844  0.00  0.00      PROB  
ATOM   2775  HB2 TYR P 172      42.262 -20.493  -1.204  0.00  0.00      PROB  
ATOM   2776  CG  TYR P 172      43.890 -20.877  -2.482  0.00  0.00      PROB  
ATOM   2777  CD1 TYR P 172      43.689 -20.367  -3.815  0.00  0.00      PROB  
ATOM   2778  HD1 TYR P 172      42.712 -20.124  -4.207  0.00  0.00      PROB  
ATOM   2779  CE1 TYR P 172      44.822 -19.881  -4.586  0.00  0.00      PROB  
ATOM   2780  HE1 TYR P 172      44.636 -19.399  -5.534  0.00  0.00      PROB  
ATOM   2781  CZ  TYR P 172      46.073 -20.020  -4.007  0.00  0.00      PROB  
ATOM   2782  OH  TYR P 172      47.036 -19.262  -4.703  0.00  0.00      PROB  
ATOM   2783  HH  TYR P 172      47.784 -19.179  -4.108  0.00  0.00      PROB  
ATOM   2784  CD2 TYR P 172      45.188 -20.931  -1.976  0.00  0.00      PROB  
ATOM   2785  HD2 TYR P 172      45.467 -21.413  -1.051  0.00  0.00      PROB  
ATOM   2786  CE2 TYR P 172      46.268 -20.446  -2.735  0.00  0.00      PROB  
ATOM   2787  HE2 TYR P 172      47.247 -20.564  -2.293  0.00  0.00      PROB  
ATOM   2788  C   TYR P 172      42.233 -23.569  -3.081  0.00  0.00      PROB  
ATOM   2789  O   TYR P 172      42.602 -23.569  -4.290  0.00  0.00      PROB  
ATOM   2790  N   LEU P 173      42.517 -24.574  -2.273  0.00  0.00      PROB  
ATOM   2791  HN  LEU P 173      42.219 -24.590  -1.321  0.00  0.00      PROB  
ATOM   2792  CA  LEU P 173      42.965 -25.834  -2.727  0.00  0.00      PROB  
ATOM   2793  HA  LEU P 173      43.889 -25.693  -3.268  0.00  0.00      PROB  
ATOM   2794  CB  LEU P 173      43.033 -26.821  -1.559  0.00  0.00      PROB  
ATOM   2795  HB1 LEU P 173      42.961 -27.823  -2.032  0.00  0.00      PROB  
ATOM   2796  HB2 LEU P 173      42.169 -26.684  -0.874  0.00  0.00      PROB  
ATOM   2797  CG  LEU P 173      44.220 -26.547  -0.626  0.00  0.00      PROB  
ATOM   2798  HG  LEU P 173      44.144 -25.477  -0.334  0.00  0.00      PROB  
ATOM   2799  CD1 LEU P 173      44.103 -27.319   0.709  0.00  0.00      PROB  
ATOM   2800 HD11 LEU P 173      43.142 -27.178   1.249  0.00  0.00      PROB  
ATOM   2801 HD12 LEU P 173      44.115 -28.411   0.507  0.00  0.00      PROB  
ATOM   2802 HD13 LEU P 173      44.926 -27.004   1.387  0.00  0.00      PROB  
ATOM   2803  CD2 LEU P 173      45.618 -26.827  -1.144  0.00  0.00      PROB  
ATOM   2804 HD21 LEU P 173      45.869 -26.201  -2.027  0.00  0.00      PROB  
ATOM   2805 HD22 LEU P 173      46.411 -26.626  -0.393  0.00  0.00      PROB  
ATOM   2806 HD23 LEU P 173      45.791 -27.882  -1.445  0.00  0.00      PROB  
ATOM   2807  C   LEU P 173      42.101 -26.518  -3.766  0.00  0.00      PROB  
ATOM   2808  O   LEU P 173      42.604 -26.883  -4.859  0.00  0.00      PROB  
ATOM   2809  N   LEU P 174      40.735 -26.549  -3.585  0.00  0.00      PROB  
ATOM   2810  HN  LEU P 174      40.251 -26.184  -2.793  0.00  0.00      PROB  
ATOM   2811  CA  LEU P 174      39.805 -27.075  -4.544  0.00  0.00      PROB  
ATOM   2812  HA  LEU P 174      40.165 -28.069  -4.765  0.00  0.00      PROB  
ATOM   2813  CB  LEU P 174      38.373 -27.230  -3.996  0.00  0.00      PROB  
ATOM   2814  HB1 LEU P 174      37.920 -27.574  -4.950  0.00  0.00      PROB  
ATOM   2815  HB2 LEU P 174      37.963 -26.223  -3.767  0.00  0.00      PROB  
ATOM   2816  CG  LEU P 174      38.237 -28.240  -2.747  0.00  0.00      PROB  
ATOM   2817  HG  LEU P 174      39.068 -28.053  -2.033  0.00  0.00      PROB  
ATOM   2818  CD1 LEU P 174      36.981 -28.081  -1.922  0.00  0.00      PROB  
ATOM   2819 HD11 LEU P 174      37.000 -27.035  -1.549  0.00  0.00      PROB  
ATOM   2820 HD12 LEU P 174      36.137 -28.164  -2.640  0.00  0.00      PROB  
ATOM   2821 HD13 LEU P 174      36.838 -28.702  -1.011  0.00  0.00      PROB  
ATOM   2822  CD2 LEU P 174      38.393 -29.773  -3.189  0.00  0.00      PROB  
ATOM   2823 HD21 LEU P 174      37.611 -30.087  -3.912  0.00  0.00      PROB  
ATOM   2824 HD22 LEU P 174      39.317 -29.855  -3.801  0.00  0.00      PROB  
ATOM   2825 HD23 LEU P 174      38.448 -30.533  -2.380  0.00  0.00      PROB  
ATOM   2826  C   LEU P 174      39.749 -26.346  -5.857  0.00  0.00      PROB  
ATOM   2827  O   LEU P 174      39.561 -26.881  -6.923  0.00  0.00      PROB  
ATOM   2828  N   GLN P 175      39.707 -25.061  -5.810  0.00  0.00      PROB  
ATOM   2829  HN  GLN P 175      39.708 -24.696  -4.883  0.00  0.00      PROB  
ATOM   2830  CA  GLN P 175      39.677 -24.242  -6.926  0.00  0.00      PROB  
ATOM   2831  HA  GLN P 175      38.988 -24.678  -7.635  0.00  0.00      PROB  
ATOM   2832  CB  GLN P 175      39.344 -22.761  -6.665  0.00  0.00      PROB  
ATOM   2833  HB1 GLN P 175      39.483 -22.328  -7.679  0.00  0.00      PROB  
ATOM   2834  HB2 GLN P 175      40.059 -22.275  -5.967  0.00  0.00      PROB  
ATOM   2835  CG  GLN P 175      37.867 -22.534  -6.298  0.00  0.00      PROB  
ATOM   2836  HG1 GLN P 175      37.681 -21.448  -6.438  0.00  0.00      PROB  
ATOM   2837  HG2 GLN P 175      37.681 -22.782  -5.231  0.00  0.00      PROB  
ATOM   2838  CD  GLN P 175      36.830 -23.231  -7.135  0.00  0.00      PROB  
ATOM   2839  OE1 GLN P 175      36.669 -22.995  -8.366  0.00  0.00      PROB  
ATOM   2840  NE2 GLN P 175      36.024 -24.132  -6.542  0.00  0.00      PROB  
ATOM   2841 HE21 GLN P 175      36.117 -24.336  -5.567  0.00  0.00      PROB  
ATOM   2842 HE22 GLN P 175      35.238 -24.461  -7.065  0.00  0.00      PROB  
ATOM   2843  C   GLN P 175      40.899 -24.272  -7.829  0.00  0.00      PROB  
ATOM   2844  O   GLN P 175      40.766 -24.243  -9.082  0.00  0.00      PROB  
ATOM   2845  N   MET P 176      42.114 -24.382  -7.186  0.00  0.00      PROB  
ATOM   2846  HN  MET P 176      42.197 -24.235  -6.203  0.00  0.00      PROB  
ATOM   2847  CA  MET P 176      43.250 -24.710  -7.964  0.00  0.00      PROB  
ATOM   2848  HA  MET P 176      43.271 -23.914  -8.695  0.00  0.00      PROB  
ATOM   2849  CB  MET P 176      44.623 -24.562  -7.202  0.00  0.00      PROB  
ATOM   2850  HB1 MET P 176      45.497 -25.021  -7.710  0.00  0.00      PROB  
ATOM   2851  HB2 MET P 176      44.516 -25.083  -6.227  0.00  0.00      PROB  
ATOM   2852  CG  MET P 176      44.977 -23.125  -6.803  0.00  0.00      PROB  
ATOM   2853  HG1 MET P 176      44.255 -22.710  -6.068  0.00  0.00      PROB  
ATOM   2854  HG2 MET P 176      44.962 -22.596  -7.780  0.00  0.00      PROB  
ATOM   2855  SD  MET P 176      46.585 -22.894  -6.045  0.00  0.00      PROB  
ATOM   2856  CE  MET P 176      46.335 -23.557  -4.367  0.00  0.00      PROB  
ATOM   2857  HE1 MET P 176      47.253 -23.613  -3.745  0.00  0.00      PROB  
ATOM   2858  HE2 MET P 176      45.598 -23.110  -3.666  0.00  0.00      PROB  
ATOM   2859  HE3 MET P 176      45.950 -24.598  -4.420  0.00  0.00      PROB  
ATOM   2860  C   MET P 176      43.361 -26.008  -8.577  0.00  0.00      PROB  
ATOM   2861  O   MET P 176      43.752 -26.160  -9.735  0.00  0.00      PROB  
ATOM   2862  N   SER P 177      42.894 -26.986  -7.882  0.00  0.00      PROB  
ATOM   2863  HN  SER P 177      42.554 -26.964  -6.945  0.00  0.00      PROB  
ATOM   2864  CA  SER P 177      42.792 -28.361  -8.306  0.00  0.00      PROB  
ATOM   2865  HA  SER P 177      43.833 -28.555  -8.519  0.00  0.00      PROB  
ATOM   2866  CB  SER P 177      42.357 -29.306  -7.125  0.00  0.00      PROB  
ATOM   2867  HB1 SER P 177      41.291 -29.167  -6.841  0.00  0.00      PROB  
ATOM   2868  HB2 SER P 177      42.963 -29.045  -6.232  0.00  0.00      PROB  
ATOM   2869  OG  SER P 177      42.539 -30.685  -7.366  0.00  0.00      PROB  
ATOM   2870  HG1 SER P 177      41.956 -31.206  -6.808  0.00  0.00      PROB  
ATOM   2871  C   SER P 177      41.960 -28.559  -9.495  0.00  0.00      PROB  
ATOM   2872  O   SER P 177      42.351 -29.218 -10.488  0.00  0.00      PROB  
ATOM   2873  N   ALA P 178      40.738 -28.066  -9.527  0.00  0.00      PROB  
ATOM   2874  HN  ALA P 178      40.398 -27.589  -8.721  0.00  0.00      PROB  
ATOM   2875  CA  ALA P 178      39.913 -28.099 -10.732  0.00  0.00      PROB  
ATOM   2876  HA  ALA P 178      39.832 -29.143 -10.996  0.00  0.00      PROB  
ATOM   2877  CB  ALA P 178      38.557 -27.523 -10.323  0.00  0.00      PROB  
ATOM   2878  HB1 ALA P 178      37.857 -27.564 -11.185  0.00  0.00      PROB  
ATOM   2879  HB2 ALA P 178      38.024 -28.110  -9.546  0.00  0.00      PROB  
ATOM   2880  HB3 ALA P 178      38.634 -26.462 -10.000  0.00  0.00      PROB  
ATOM   2881  C   ALA P 178      40.469 -27.303 -12.000  0.00  0.00      PROB  
ATOM   2882  O   ALA P 178      40.300 -27.852 -13.147  0.00  0.00      PROB  
ATOM   2883  N   ASN P 179      41.158 -26.167 -11.839  0.00  0.00      PROB  
ATOM   2884  HN  ASN P 179      41.126 -25.796 -10.915  0.00  0.00      PROB  
ATOM   2885  CA  ASN P 179      41.983 -25.494 -12.767  0.00  0.00      PROB  
ATOM   2886  HA  ASN P 179      41.378 -25.223 -13.619  0.00  0.00      PROB  
ATOM   2887  CB  ASN P 179      42.599 -24.218 -12.178  0.00  0.00      PROB  
ATOM   2888  HB1 ASN P 179      43.319 -24.530 -11.392  0.00  0.00      PROB  
ATOM   2889  HB2 ASN P 179      41.795 -23.645 -11.667  0.00  0.00      PROB  
ATOM   2890  CG  ASN P 179      43.361 -23.287 -13.089  0.00  0.00      PROB  
ATOM   2891  OD1 ASN P 179      43.371 -23.411 -14.338  0.00  0.00      PROB  
ATOM   2892  ND2 ASN P 179      44.259 -22.484 -12.516  0.00  0.00      PROB  
ATOM   2893 HD21 ASN P 179      44.792 -21.954 -13.176  0.00  0.00      PROB  
ATOM   2894 HD22 ASN P 179      44.368 -22.635 -11.534  0.00  0.00      PROB  
ATOM   2895  C   ASN P 179      43.063 -26.472 -13.331  0.00  0.00      PROB  
ATOM   2896  O   ASN P 179      43.257 -26.674 -14.505  0.00  0.00      PROB  
ATOM   2897  N   ARG P 180      43.815 -27.130 -12.414  0.00  0.00      PROB  
ATOM   2898  HN  ARG P 180      43.676 -26.802 -11.483  0.00  0.00      PROB  
ATOM   2899  CA  ARG P 180      44.833 -28.107 -12.746  0.00  0.00      PROB  
ATOM   2900  HA  ARG P 180      45.571 -27.574 -13.328  0.00  0.00      PROB  
ATOM   2901  CB  ARG P 180      45.556 -28.699 -11.445  0.00  0.00      PROB  
ATOM   2902  HB1 ARG P 180      46.379 -29.363 -11.784  0.00  0.00      PROB  
ATOM   2903  HB2 ARG P 180      44.823 -29.277 -10.842  0.00  0.00      PROB  
ATOM   2904  CG  ARG P 180      46.428 -27.690 -10.692  0.00  0.00      PROB  
ATOM   2905  HG1 ARG P 180      45.918 -26.703 -10.716  0.00  0.00      PROB  
ATOM   2906  HG2 ARG P 180      47.418 -27.594 -11.187  0.00  0.00      PROB  
ATOM   2907  CD  ARG P 180      46.791 -28.171  -9.265  0.00  0.00      PROB  
ATOM   2908  HD1 ARG P 180      47.483 -29.039  -9.292  0.00  0.00      PROB  
ATOM   2909  HD2 ARG P 180      45.869 -28.543  -8.769  0.00  0.00      PROB  
ATOM   2910  NE  ARG P 180      47.363 -27.040  -8.436  0.00  0.00      PROB  
ATOM   2911  HE  ARG P 180      47.668 -26.135  -8.733  0.00  0.00      PROB  
ATOM   2912  CZ  ARG P 180      47.628 -27.285  -7.112  0.00  0.00      PROB  
ATOM   2913  NH1 ARG P 180      47.493 -28.400  -6.499  0.00  0.00      PROB  
ATOM   2914 HH11 ARG P 180      47.023 -29.139  -6.983  0.00  0.00      PROB  
ATOM   2915 HH12 ARG P 180      47.372 -28.394  -5.507  0.00  0.00      PROB  
ATOM   2916  NH2 ARG P 180      48.024 -26.210  -6.438  0.00  0.00      PROB  
ATOM   2917 HH21 ARG P 180      48.411 -25.440  -6.945  0.00  0.00      PROB  
ATOM   2918 HH22 ARG P 180      48.486 -26.325  -5.559  0.00  0.00      PROB  
ATOM   2919  C   ARG P 180      44.279 -29.337 -13.468  0.00  0.00      PROB  
ATOM   2920  O   ARG P 180      44.874 -29.743 -14.490  0.00  0.00      PROB  
ATOM   2921  N   ILE P 181      43.117 -29.915 -13.016  0.00  0.00      PROB  
ATOM   2922  HN  ILE P 181      42.750 -29.571 -12.155  0.00  0.00      PROB  
ATOM   2923  CA  ILE P 181      42.424 -31.076 -13.549  0.00  0.00      PROB  
ATOM   2924  HA  ILE P 181      43.162 -31.864 -13.559  0.00  0.00      PROB  
ATOM   2925  CB  ILE P 181      41.350 -31.490 -12.603  0.00  0.00      PROB  
ATOM   2926  HB  ILE P 181      40.752 -30.591 -12.341  0.00  0.00      PROB  
ATOM   2927  CG2 ILE P 181      40.397 -32.459 -13.368  0.00  0.00      PROB  
ATOM   2928 HG21 ILE P 181      41.064 -33.230 -13.809  0.00  0.00      PROB  
ATOM   2929 HG22 ILE P 181      39.726 -33.000 -12.667  0.00  0.00      PROB  
ATOM   2930 HG23 ILE P 181      39.737 -31.967 -14.114  0.00  0.00      PROB  
ATOM   2931  CG1 ILE P 181      41.908 -32.154 -11.341  0.00  0.00      PROB  
ATOM   2932 HG11 ILE P 181      42.704 -31.463 -10.992  0.00  0.00      PROB  
ATOM   2933 HG12 ILE P 181      42.316 -33.146 -11.629  0.00  0.00      PROB  
ATOM   2934  CD  ILE P 181      40.900 -32.371 -10.243  0.00  0.00      PROB  
ATOM   2935  HD1 ILE P 181      41.247 -32.791  -9.275  0.00  0.00      PROB  
ATOM   2936  HD2 ILE P 181      40.386 -31.414 -10.010  0.00  0.00      PROB  
ATOM   2937  HD3 ILE P 181      40.102 -33.094 -10.518  0.00  0.00      PROB  
ATOM   2938  C   ILE P 181      41.927 -30.800 -14.963  0.00  0.00      PROB  
ATOM   2939  O   ILE P 181      42.197 -31.549 -15.881  0.00  0.00      PROB  
ATOM   2940  N   ILE P 182      41.276 -29.650 -15.288  0.00  0.00      PROB  
ATOM   2941  HN  ILE P 182      41.081 -28.971 -14.584  0.00  0.00      PROB  
ATOM   2942  CA  ILE P 182      40.819 -29.300 -16.644  0.00  0.00      PROB  
ATOM   2943  HA  ILE P 182      40.448 -30.198 -17.116  0.00  0.00      PROB  
ATOM   2944  CB  ILE P 182      39.721 -28.241 -16.617  0.00  0.00      PROB  
ATOM   2945  HB  ILE P 182      40.242 -27.397 -16.117  0.00  0.00      PROB  
ATOM   2946  CG2 ILE P 182      39.400 -27.744 -18.032  0.00  0.00      PROB  
ATOM   2947 HG21 ILE P 182      38.547 -27.035 -18.089  0.00  0.00      PROB  
ATOM   2948 HG22 ILE P 182      40.259 -27.158 -18.423  0.00  0.00      PROB  
ATOM   2949 HG23 ILE P 182      39.011 -28.619 -18.595  0.00  0.00      PROB  
ATOM   2950  CG1 ILE P 182      38.414 -28.632 -15.892  0.00  0.00      PROB  
ATOM   2951 HG11 ILE P 182      38.411 -28.276 -14.839  0.00  0.00      PROB  
ATOM   2952 HG12 ILE P 182      37.658 -28.006 -16.411  0.00  0.00      PROB  
ATOM   2953  CD  ILE P 182      37.931 -30.098 -16.017  0.00  0.00      PROB  
ATOM   2954  HD1 ILE P 182      36.821 -30.087 -16.058  0.00  0.00      PROB  
ATOM   2955  HD2 ILE P 182      38.156 -30.605 -16.979  0.00  0.00      PROB  
ATOM   2956  HD3 ILE P 182      38.365 -30.779 -15.254  0.00  0.00      PROB  
ATOM   2957  C   ILE P 182      41.920 -29.043 -17.621  0.00  0.00      PROB  
ATOM   2958  O   ILE P 182      41.857 -29.430 -18.805  0.00  0.00      PROB  
ATOM   2959  N   GLN P 183      43.027 -28.417 -17.212  0.00  0.00      PROB  
ATOM   2960  HN  GLN P 183      43.066 -27.925 -16.346  0.00  0.00      PROB  
ATOM   2961  CA  GLN P 183      44.262 -28.131 -18.035  0.00  0.00      PROB  
ATOM   2962  HA  GLN P 183      43.903 -27.754 -18.981  0.00  0.00      PROB  
ATOM   2963  CB  GLN P 183      45.146 -27.073 -17.296  0.00  0.00      PROB  
ATOM   2964  HB1 GLN P 183      46.154 -27.175 -17.752  0.00  0.00      PROB  
ATOM   2965  HB2 GLN P 183      45.337 -27.332 -16.232  0.00  0.00      PROB  
ATOM   2966  CG  GLN P 183      44.768 -25.562 -17.435  0.00  0.00      PROB  
ATOM   2967  HG1 GLN P 183      45.280 -24.982 -18.232  0.00  0.00      PROB  
ATOM   2968  HG2 GLN P 183      44.794 -25.144 -16.406  0.00  0.00      PROB  
ATOM   2969  CD  GLN P 183      43.316 -25.405 -17.891  0.00  0.00      PROB  
ATOM   2970  OE1 GLN P 183      43.174 -25.151 -19.083  0.00  0.00      PROB  
ATOM   2971  NE2 GLN P 183      42.384 -25.213 -16.896  0.00  0.00      PROB  
ATOM   2972 HE21 GLN P 183      41.533 -24.741 -17.124  0.00  0.00      PROB  
ATOM   2973 HE22 GLN P 183      42.691 -25.538 -16.001  0.00  0.00      PROB  
ATOM   2974  C   GLN P 183      44.973 -29.461 -18.402  0.00  0.00      PROB  
ATOM   2975  O   GLN P 183      45.186 -29.835 -19.572  0.00  0.00      PROB  
ATOM   2976  N   LYS P 184      45.290 -30.277 -17.348  0.00  0.00      PROB  
ATOM   2977  HN  LYS P 184      45.058 -29.941 -16.438  0.00  0.00      PROB  
ATOM   2978  CA  LYS P 184      45.841 -31.602 -17.526  0.00  0.00      PROB  
ATOM   2979  HA  LYS P 184      46.726 -31.501 -18.137  0.00  0.00      PROB  
ATOM   2980  CB  LYS P 184      46.355 -32.161 -16.225  0.00  0.00      PROB  
ATOM   2981  HB1 LYS P 184      45.487 -32.200 -15.532  0.00  0.00      PROB  
ATOM   2982  HB2 LYS P 184      47.045 -31.431 -15.751  0.00  0.00      PROB  
ATOM   2983  CG  LYS P 184      47.012 -33.527 -16.227  0.00  0.00      PROB  
ATOM   2984  HG1 LYS P 184      46.163 -34.241 -16.284  0.00  0.00      PROB  
ATOM   2985  HG2 LYS P 184      47.458 -33.732 -15.231  0.00  0.00      PROB  
ATOM   2986  CD  LYS P 184      48.053 -33.639 -17.386  0.00  0.00      PROB  
ATOM   2987  HD1 LYS P 184      48.649 -32.702 -17.353  0.00  0.00      PROB  
ATOM   2988  HD2 LYS P 184      47.549 -33.641 -18.376  0.00  0.00      PROB  
ATOM   2989  CE  LYS P 184      48.956 -34.904 -17.427  0.00  0.00      PROB  
ATOM   2990  HE1 LYS P 184      49.739 -34.975 -16.643  0.00  0.00      PROB  
ATOM   2991  HE2 LYS P 184      49.407 -34.919 -18.442  0.00  0.00      PROB  
ATOM   2992  NZ  LYS P 184      48.134 -36.124 -17.438  0.00  0.00      PROB  
ATOM   2993  HZ1 LYS P 184      47.482 -36.055 -16.631  0.00  0.00      PROB  
ATOM   2994  HZ2 LYS P 184      47.471 -36.170 -18.238  0.00  0.00      PROB  
ATOM   2995  HZ3 LYS P 184      48.743 -36.958 -17.311  0.00  0.00      PROB  
ATOM   2996  C   LYS P 184      44.934 -32.503 -18.314  0.00  0.00      PROB  
ATOM   2997  O   LYS P 184      45.418 -33.025 -19.317  0.00  0.00      PROB  
ATOM   2998  N   MET P 185      43.527 -32.459 -18.070  0.00  0.00      PROB  
ATOM   2999  HN  MET P 185      43.108 -31.917 -17.347  0.00  0.00      PROB  
ATOM   3000  CA  MET P 185      42.619 -33.275 -18.835  0.00  0.00      PROB  
ATOM   3001  HA  MET P 185      42.926 -34.310 -18.858  0.00  0.00      PROB  
ATOM   3002  CB  MET P 185      41.167 -33.334 -18.158  0.00  0.00      PROB  
ATOM   3003  HB1 MET P 185      40.793 -32.305 -17.967  0.00  0.00      PROB  
ATOM   3004  HB2 MET P 185      41.351 -33.872 -17.204  0.00  0.00      PROB  
ATOM   3005  CG  MET P 185      40.118 -34.013 -19.054  0.00  0.00      PROB  
ATOM   3006  HG1 MET P 185      40.501 -35.041 -19.233  0.00  0.00      PROB  
ATOM   3007  HG2 MET P 185      40.040 -33.379 -19.962  0.00  0.00      PROB  
ATOM   3008  SD  MET P 185      38.549 -34.075 -18.149  0.00  0.00      PROB  
ATOM   3009  CE  MET P 185      37.483 -33.127 -19.288  0.00  0.00      PROB  
ATOM   3010  HE1 MET P 185      37.104 -33.757 -20.122  0.00  0.00      PROB  
ATOM   3011  HE2 MET P 185      36.580 -32.827 -18.715  0.00  0.00      PROB  
ATOM   3012  HE3 MET P 185      38.024 -32.254 -19.712  0.00  0.00      PROB  
ATOM   3013  C   MET P 185      42.603 -32.872 -20.288  0.00  0.00      PROB  
ATOM   3014  O   MET P 185      42.548 -33.754 -21.142  0.00  0.00      PROB  
ATOM   3015  N   ARG P 186      42.664 -31.526 -20.581  0.00  0.00      PROB  
ATOM   3016  HN  ARG P 186      42.728 -30.868 -19.834  0.00  0.00      PROB  
ATOM   3017  CA  ARG P 186      42.782 -31.138 -21.958  0.00  0.00      PROB  
ATOM   3018  HA  ARG P 186      41.980 -31.642 -22.477  0.00  0.00      PROB  
ATOM   3019  CB  ARG P 186      42.627 -29.611 -22.138  0.00  0.00      PROB  
ATOM   3020  HB1 ARG P 186      43.028 -29.210 -23.093  0.00  0.00      PROB  
ATOM   3021  HB2 ARG P 186      43.177 -29.084 -21.330  0.00  0.00      PROB  
ATOM   3022  CG  ARG P 186      41.148 -29.160 -22.219  0.00  0.00      PROB  
ATOM   3023  HG1 ARG P 186      40.737 -29.243 -21.190  0.00  0.00      PROB  
ATOM   3024  HG2 ARG P 186      40.743 -29.926 -22.915  0.00  0.00      PROB  
ATOM   3025  CD  ARG P 186      40.927 -27.747 -22.853  0.00  0.00      PROB  
ATOM   3026  HD1 ARG P 186      39.883 -27.810 -23.227  0.00  0.00      PROB  
ATOM   3027  HD2 ARG P 186      41.656 -27.518 -23.660  0.00  0.00      PROB  
ATOM   3028  NE  ARG P 186      41.289 -26.684 -21.875  0.00  0.00      PROB  
ATOM   3029  HE  ARG P 186      42.272 -26.535 -21.776  0.00  0.00      PROB  
ATOM   3030  CZ  ARG P 186      40.476 -25.865 -21.265  0.00  0.00      PROB  
ATOM   3031  NH1 ARG P 186      39.143 -26.197 -21.178  0.00  0.00      PROB  
ATOM   3032 HH11 ARG P 186      39.004 -27.154 -21.435  0.00  0.00      PROB  
ATOM   3033 HH12 ARG P 186      38.551 -25.685 -20.556  0.00  0.00      PROB  
ATOM   3034  NH2 ARG P 186      40.876 -24.873 -20.537  0.00  0.00      PROB  
ATOM   3035 HH21 ARG P 186      41.848 -24.772 -20.323  0.00  0.00      PROB  
ATOM   3036 HH22 ARG P 186      40.218 -24.309 -20.038  0.00  0.00      PROB  
ATOM   3037  C   ARG P 186      43.999 -31.625 -22.709  0.00  0.00      PROB  
ATOM   3038  O   ARG P 186      43.893 -32.150 -23.843  0.00  0.00      PROB  
ATOM   3039  N   GLN P 187      45.149 -31.498 -22.035  0.00  0.00      PROB  
ATOM   3040  HN  GLN P 187      45.091 -31.145 -21.104  0.00  0.00      PROB  
ATOM   3041  CA  GLN P 187      46.421 -32.068 -22.402  0.00  0.00      PROB  
ATOM   3042  HA  GLN P 187      46.736 -31.599 -23.323  0.00  0.00      PROB  
ATOM   3043  CB  GLN P 187      47.498 -31.682 -21.354  0.00  0.00      PROB  
ATOM   3044  HB1 GLN P 187      48.383 -32.347 -21.451  0.00  0.00      PROB  
ATOM   3045  HB2 GLN P 187      47.056 -31.784 -20.340  0.00  0.00      PROB  
ATOM   3046  CG  GLN P 187      47.937 -30.225 -21.453  0.00  0.00      PROB  
ATOM   3047  HG1 GLN P 187      47.121 -29.474 -21.380  0.00  0.00      PROB  
ATOM   3048  HG2 GLN P 187      48.485 -30.132 -22.415  0.00  0.00      PROB  
ATOM   3049  CD  GLN P 187      48.975 -29.953 -20.358  0.00  0.00      PROB  
ATOM   3050  OE1 GLN P 187      49.053 -30.529 -19.245  0.00  0.00      PROB  
ATOM   3051  NE2 GLN P 187      49.891 -29.023 -20.711  0.00  0.00      PROB  
ATOM   3052 HE21 GLN P 187      50.784 -29.471 -20.682  0.00  0.00      PROB  
ATOM   3053 HE22 GLN P 187      49.690 -28.409 -21.475  0.00  0.00      PROB  
ATOM   3054  C   GLN P 187      46.381 -33.599 -22.591  0.00  0.00      PROB  
ATOM   3055  O   GLN P 187      46.868 -34.180 -23.568  0.00  0.00      PROB  
ATOM   3056  N   ASP P 188      45.631 -34.337 -21.693  0.00  0.00      PROB  
ATOM   3057  HN  ASP P 188      45.184 -33.804 -20.978  0.00  0.00      PROB  
ATOM   3058  CA  ASP P 188      45.363 -35.761 -21.883  0.00  0.00      PROB  
ATOM   3059  HA  ASP P 188      46.272 -36.302 -22.103  0.00  0.00      PROB  
ATOM   3060  CB  ASP P 188      44.716 -36.481 -20.566  0.00  0.00      PROB  
ATOM   3061  HB1 ASP P 188      44.350 -37.482 -20.880  0.00  0.00      PROB  
ATOM   3062  HB2 ASP P 188      43.815 -35.959 -20.181  0.00  0.00      PROB  
ATOM   3063  CG  ASP P 188      45.712 -36.606 -19.477  0.00  0.00      PROB  
ATOM   3064  OD1 ASP P 188      45.295 -36.580 -18.300  0.00  0.00      PROB  
ATOM   3065  OD2 ASP P 188      46.899 -36.695 -19.711  0.00  0.00      PROB  
ATOM   3066  C   ASP P 188      44.515 -36.063 -23.051  0.00  0.00      PROB  
ATOM   3067  O   ASP P 188      44.920 -36.931 -23.826  0.00  0.00      PROB  
ATOM   3068  N   VAL P 189      43.391 -35.413 -23.417  0.00  0.00      PROB  
ATOM   3069  HN  VAL P 189      43.116 -34.657 -22.829  0.00  0.00      PROB  
ATOM   3070  CA  VAL P 189      42.570 -35.673 -24.630  0.00  0.00      PROB  
ATOM   3071  HA  VAL P 189      42.373 -36.735 -24.623  0.00  0.00      PROB  
ATOM   3072  CB  VAL P 189      41.232 -34.953 -24.535  0.00  0.00      PROB  
ATOM   3073  HB  VAL P 189      41.442 -33.878 -24.351  0.00  0.00      PROB  
ATOM   3074  CG1 VAL P 189      40.404 -35.182 -25.819  0.00  0.00      PROB  
ATOM   3075 HG11 VAL P 189      40.121 -36.190 -26.191  0.00  0.00      PROB  
ATOM   3076 HG12 VAL P 189      39.521 -34.509 -25.787  0.00  0.00      PROB  
ATOM   3077 HG13 VAL P 189      41.069 -34.832 -26.638  0.00  0.00      PROB  
ATOM   3078  CG2 VAL P 189      40.436 -35.503 -23.390  0.00  0.00      PROB  
ATOM   3079 HG21 VAL P 189      40.778 -35.531 -22.334  0.00  0.00      PROB  
ATOM   3080 HG22 VAL P 189      39.613 -34.767 -23.269  0.00  0.00      PROB  
ATOM   3081 HG23 VAL P 189      40.129 -36.545 -23.627  0.00  0.00      PROB  
ATOM   3082  C   VAL P 189      43.321 -35.294 -25.893  0.00  0.00      PROB  
ATOM   3083  O   VAL P 189      43.259 -35.897 -26.975  0.00  0.00      PROB  
ATOM   3084  N   PHE P 190      44.139 -34.232 -25.790  0.00  0.00      PROB  
ATOM   3085  HN  PHE P 190      44.168 -33.676 -24.963  0.00  0.00      PROB  
ATOM   3086  CA  PHE P 190      44.916 -33.660 -26.899  0.00  0.00      PROB  
ATOM   3087  HA  PHE P 190      44.220 -33.731 -27.721  0.00  0.00      PROB  
ATOM   3088  CB  PHE P 190      45.262 -32.192 -26.658  0.00  0.00      PROB  
ATOM   3089  HB1 PHE P 190      46.001 -32.036 -25.843  0.00  0.00      PROB  
ATOM   3090  HB2 PHE P 190      44.326 -31.627 -26.462  0.00  0.00      PROB  
ATOM   3091  CG  PHE P 190      45.818 -31.597 -27.942  0.00  0.00      PROB  
ATOM   3092  CD1 PHE P 190      45.009 -31.219 -29.082  0.00  0.00      PROB  
ATOM   3093  HD1 PHE P 190      43.935 -31.320 -29.049  0.00  0.00      PROB  
ATOM   3094  CE1 PHE P 190      45.556 -30.660 -30.158  0.00  0.00      PROB  
ATOM   3095  HE1 PHE P 190      44.785 -30.376 -30.859  0.00  0.00      PROB  
ATOM   3096  CZ  PHE P 190      46.936 -30.412 -30.230  0.00  0.00      PROB  
ATOM   3097  HZ  PHE P 190      47.339 -29.967 -31.127  0.00  0.00      PROB  
ATOM   3098  CD2 PHE P 190      47.160 -31.573 -28.124  0.00  0.00      PROB  
ATOM   3099  HD2 PHE P 190      47.776 -31.868 -27.287  0.00  0.00      PROB  
ATOM   3100  CE2 PHE P 190      47.813 -30.903 -29.221  0.00  0.00      PROB  
ATOM   3101  HE2 PHE P 190      48.882 -30.853 -29.364  0.00  0.00      PROB  
ATOM   3102  C   PHE P 190      46.085 -34.536 -27.394  0.00  0.00      PROB  
ATOM   3103  O   PHE P 190      46.275 -34.669 -28.588  0.00  0.00      PROB  
ATOM   3104  N   SER P 191      46.818 -35.092 -26.459  0.00  0.00      PROB  
ATOM   3105  HN  SER P 191      46.568 -35.026 -25.496  0.00  0.00      PROB  
ATOM   3106  CA  SER P 191      47.824 -36.063 -26.682  0.00  0.00      PROB  
ATOM   3107  HA  SER P 191      48.369 -35.689 -27.536  0.00  0.00      PROB  
ATOM   3108  CB  SER P 191      48.589 -36.403 -25.386  0.00  0.00      PROB  
ATOM   3109  HB1 SER P 191      49.151 -35.482 -25.125  0.00  0.00      PROB  
ATOM   3110  HB2 SER P 191      49.418 -37.143 -25.389  0.00  0.00      PROB  
ATOM   3111  OG  SER P 191      47.787 -36.865 -24.258  0.00  0.00      PROB  
ATOM   3112  HG1 SER P 191      47.537 -36.052 -23.814  0.00  0.00      PROB  
ATOM   3113  C   SER P 191      47.206 -37.362 -27.229  0.00  0.00      PROB  
ATOM   3114  O   SER P 191      47.835 -38.088 -28.005  0.00  0.00      PROB  
ATOM   3115  N   HSD P 192      46.016 -37.734 -26.768  0.00  0.00      PROB  
ATOM   3116  HN  HSD P 192      45.448 -37.243 -26.112  0.00  0.00      PROB  
ATOM   3117  CA  HSD P 192      45.397 -38.823 -27.464  0.00  0.00      PROB  
ATOM   3118  HA  HSD P 192      46.051 -39.681 -27.515  0.00  0.00      PROB  
ATOM   3119  CB  HSD P 192      44.095 -39.382 -26.719  0.00  0.00      PROB  
ATOM   3120  HB1 HSD P 192      43.729 -40.213 -27.359  0.00  0.00      PROB  
ATOM   3121  HB2 HSD P 192      43.340 -38.579 -26.573  0.00  0.00      PROB  
ATOM   3122  ND1 HSD P 192      45.487 -40.773 -25.198  0.00  0.00      PROB  
ATOM   3123  HD1 HSD P 192      45.926 -41.228 -25.972  0.00  0.00      PROB  
ATOM   3124  CG  HSD P 192      44.495 -39.868 -25.362  0.00  0.00      PROB  
ATOM   3125  CE1 HSD P 192      45.521 -41.121 -23.868  0.00  0.00      PROB  
ATOM   3126  HE1 HSD P 192      46.062 -42.009 -23.541  0.00  0.00      PROB  
ATOM   3127  NE2 HSD P 192      44.613 -40.501 -23.202  0.00  0.00      PROB  
ATOM   3128  CD2 HSD P 192      43.940 -39.695 -24.153  0.00  0.00      PROB  
ATOM   3129  HD2 HSD P 192      43.071 -39.146 -23.814  0.00  0.00      PROB  
ATOM   3130  C   HSD P 192      44.883 -38.589 -28.932  0.00  0.00      PROB  
ATOM   3131  O   HSD P 192      45.108 -39.399 -29.826  0.00  0.00      PROB  
ATOM   3132  N   ILE P 193      44.342 -37.360 -29.242  0.00  0.00      PROB  
ATOM   3133  HN  ILE P 193      44.082 -36.730 -28.514  0.00  0.00      PROB  
ATOM   3134  CA  ILE P 193      44.188 -36.777 -30.573  0.00  0.00      PROB  
ATOM   3135  HA  ILE P 193      43.650 -37.469 -31.204  0.00  0.00      PROB  
ATOM   3136  CB  ILE P 193      43.465 -35.491 -30.489  0.00  0.00      PROB  
ATOM   3137  HB  ILE P 193      43.901 -35.019 -29.583  0.00  0.00      PROB  
ATOM   3138  CG2 ILE P 193      43.534 -34.517 -31.640  0.00  0.00      PROB  
ATOM   3139 HG21 ILE P 193      42.973 -33.571 -31.488  0.00  0.00      PROB  
ATOM   3140 HG22 ILE P 193      44.591 -34.212 -31.798  0.00  0.00      PROB  
ATOM   3141 HG23 ILE P 193      43.305 -34.957 -32.635  0.00  0.00      PROB  
ATOM   3142  CG1 ILE P 193      41.967 -35.759 -30.095  0.00  0.00      PROB  
ATOM   3143 HG11 ILE P 193      41.800 -36.040 -29.033  0.00  0.00      PROB  
ATOM   3144 HG12 ILE P 193      41.444 -34.778 -30.101  0.00  0.00      PROB  
ATOM   3145  CD  ILE P 193      41.320 -36.717 -31.081  0.00  0.00      PROB  
ATOM   3146  HD1 ILE P 193      40.335 -37.057 -30.695  0.00  0.00      PROB  
ATOM   3147  HD2 ILE P 193      41.130 -36.116 -31.996  0.00  0.00      PROB  
ATOM   3148  HD3 ILE P 193      41.861 -37.661 -31.305  0.00  0.00      PROB  
ATOM   3149  C   ILE P 193      45.568 -36.713 -31.326  0.00  0.00      PROB  
ATOM   3150  O   ILE P 193      45.585 -36.859 -32.583  0.00  0.00      PROB  
ATOM   3151  N   GLN P 194      46.688 -36.572 -30.595  0.00  0.00      PROB  
ATOM   3152  HN  GLN P 194      46.616 -36.025 -29.764  0.00  0.00      PROB  
ATOM   3153  CA  GLN P 194      47.921 -36.783 -31.335  0.00  0.00      PROB  
ATOM   3154  HA  GLN P 194      47.930 -36.172 -32.225  0.00  0.00      PROB  
ATOM   3155  CB  GLN P 194      49.147 -36.284 -30.554  0.00  0.00      PROB  
ATOM   3156  HB1 GLN P 194      50.001 -36.684 -31.141  0.00  0.00      PROB  
ATOM   3157  HB2 GLN P 194      49.281 -36.770 -29.564  0.00  0.00      PROB  
ATOM   3158  CG  GLN P 194      49.299 -34.784 -30.375  0.00  0.00      PROB  
ATOM   3159  HG1 GLN P 194      50.320 -34.638 -29.961  0.00  0.00      PROB  
ATOM   3160  HG2 GLN P 194      48.601 -34.328 -29.640  0.00  0.00      PROB  
ATOM   3161  CD  GLN P 194      49.024 -34.004 -31.722  0.00  0.00      PROB  
ATOM   3162  OE1 GLN P 194      49.724 -34.163 -32.730  0.00  0.00      PROB  
ATOM   3163  NE2 GLN P 194      47.922 -33.231 -31.740  0.00  0.00      PROB  
ATOM   3164 HE21 GLN P 194      47.739 -32.727 -32.584  0.00  0.00      PROB  
ATOM   3165 HE22 GLN P 194      47.486 -33.004 -30.869  0.00  0.00      PROB  
ATOM   3166  C   GLN P 194      48.131 -38.254 -31.834  0.00  0.00      PROB  
ATOM   3167  O   GLN P 194      48.945 -38.535 -32.759  0.00  0.00      PROB  
ATOM   3168  N   LYS P 195      47.464 -39.286 -31.231  0.00  0.00      PROB  
ATOM   3169  HN  LYS P 195      46.716 -39.087 -30.603  0.00  0.00      PROB  
ATOM   3170  CA  LYS P 195      47.677 -40.655 -31.725  0.00  0.00      PROB  
ATOM   3171  HA  LYS P 195      48.456 -40.680 -32.472  0.00  0.00      PROB  
ATOM   3172  CB  LYS P 195      48.164 -41.481 -30.522  0.00  0.00      PROB  
ATOM   3173  HB1 LYS P 195      48.245 -42.551 -30.807  0.00  0.00      PROB  
ATOM   3174  HB2 LYS P 195      47.454 -41.364 -29.675  0.00  0.00      PROB  
ATOM   3175  CG  LYS P 195      49.617 -41.152 -30.036  0.00  0.00      PROB  
ATOM   3176  HG1 LYS P 195      49.996 -41.898 -29.305  0.00  0.00      PROB  
ATOM   3177  HG2 LYS P 195      49.570 -40.096 -29.693  0.00  0.00      PROB  
ATOM   3178  CD  LYS P 195      50.609 -41.227 -31.210  0.00  0.00      PROB  
ATOM   3179  HD1 LYS P 195      50.557 -40.322 -31.852  0.00  0.00      PROB  
ATOM   3180  HD2 LYS P 195      50.453 -42.197 -31.729  0.00  0.00      PROB  
ATOM   3181  CE  LYS P 195      52.097 -41.360 -30.900  0.00  0.00      PROB  
ATOM   3182  HE1 LYS P 195      52.738 -41.498 -31.796  0.00  0.00      PROB  
ATOM   3183  HE2 LYS P 195      52.161 -42.216 -30.194  0.00  0.00      PROB  
ATOM   3184  NZ  LYS P 195      52.506 -40.112 -30.298  0.00  0.00      PROB  
ATOM   3185  HZ1 LYS P 195      52.588 -39.335 -30.985  0.00  0.00      PROB  
ATOM   3186  HZ2 LYS P 195      51.844 -39.812 -29.554  0.00  0.00      PROB  
ATOM   3187  HZ3 LYS P 195      53.404 -40.362 -29.839  0.00  0.00      PROB  
ATOM   3188  C   LYS P 195      46.355 -41.289 -32.344  0.00  0.00      PROB  
ATOM   3189  O   LYS P 195      46.321 -42.451 -32.705  0.00  0.00      PROB  
ATOM   3190  N   MET P 196      45.198 -40.469 -32.453  0.00  0.00      PROB  
ATOM   3191  HN  MET P 196      45.194 -39.547 -32.073  0.00  0.00      PROB  
ATOM   3192  CA  MET P 196      43.964 -40.908 -33.110  0.00  0.00      PROB  
ATOM   3193  HA  MET P 196      43.671 -41.758 -32.513  0.00  0.00      PROB  
ATOM   3194  CB  MET P 196      42.926 -39.822 -32.843  0.00  0.00      PROB  
ATOM   3195  HB1 MET P 196      43.187 -39.017 -33.564  0.00  0.00      PROB  
ATOM   3196  HB2 MET P 196      43.000 -39.438 -31.803  0.00  0.00      PROB  
ATOM   3197  CG  MET P 196      41.429 -40.255 -32.743  0.00  0.00      PROB  
ATOM   3198  HG1 MET P 196      41.158 -40.842 -33.646  0.00  0.00      PROB  
ATOM   3199  HG2 MET P 196      40.749 -39.380 -32.659  0.00  0.00      PROB  
ATOM   3200  SD  MET P 196      41.174 -41.392 -31.284  0.00  0.00      PROB  
ATOM   3201  CE  MET P 196      39.347 -41.688 -31.382  0.00  0.00      PROB  
ATOM   3202  HE1 MET P 196      38.898 -42.149 -30.477  0.00  0.00      PROB  
ATOM   3203  HE2 MET P 196      38.864 -40.692 -31.480  0.00  0.00      PROB  
ATOM   3204  HE3 MET P 196      39.116 -42.320 -32.266  0.00  0.00      PROB  
ATOM   3205  C   MET P 196      44.257 -41.216 -34.606  0.00  0.00      PROB  
ATOM   3206  O   MET P 196      44.991 -40.500 -35.339  0.00  0.00      PROB  
ATOM   3207  N   PRO P 197      43.575 -42.328 -35.123  0.00  0.00      PROB  
ATOM   3208  CD  PRO P 197      42.855 -43.274 -34.311  0.00  0.00      PROB  
ATOM   3209  HD1 PRO P 197      43.635 -43.678 -33.630  0.00  0.00      PROB  
ATOM   3210  HD2 PRO P 197      42.058 -42.935 -33.616  0.00  0.00      PROB  
ATOM   3211  CA  PRO P 197      43.483 -42.589 -36.521  0.00  0.00      PROB  
ATOM   3212  HA  PRO P 197      44.368 -43.074 -36.906  0.00  0.00      PROB  
ATOM   3213  CB  PRO P 197      42.254 -43.474 -36.556  0.00  0.00      PROB  
ATOM   3214  HB1 PRO P 197      42.369 -44.104 -37.464  0.00  0.00      PROB  
ATOM   3215  HB2 PRO P 197      41.291 -42.936 -36.686  0.00  0.00      PROB  
ATOM   3216  CG  PRO P 197      42.388 -44.358 -35.297  0.00  0.00      PROB  
ATOM   3217  HG1 PRO P 197      43.205 -45.110 -35.329  0.00  0.00      PROB  
ATOM   3218  HG2 PRO P 197      41.539 -44.946 -34.888  0.00  0.00      PROB  
ATOM   3219  C   PRO P 197      43.175 -41.419 -37.521  0.00  0.00      PROB  
ATOM   3220  O   PRO P 197      42.218 -40.760 -37.249  0.00  0.00      PROB  
ATOM   3221  N   ILE P 198      43.942 -41.196 -38.575  0.00  0.00      PROB  
ATOM   3222  HN  ILE P 198      44.759 -41.714 -38.819  0.00  0.00      PROB  
ATOM   3223  CA  ILE P 198      43.837 -40.005 -39.451  0.00  0.00      PROB  
ATOM   3224  HA  ILE P 198      43.791 -39.148 -38.796  0.00  0.00      PROB  
ATOM   3225  CB  ILE P 198      45.038 -39.909 -40.370  0.00  0.00      PROB  
ATOM   3226  HB  ILE P 198      45.833 -40.113 -39.622  0.00  0.00      PROB  
ATOM   3227  CG2 ILE P 198      45.089 -41.001 -41.469  0.00  0.00      PROB  
ATOM   3228 HG21 ILE P 198      44.231 -40.912 -42.169  0.00  0.00      PROB  
ATOM   3229 HG22 ILE P 198      46.082 -40.953 -41.965  0.00  0.00      PROB  
ATOM   3230 HG23 ILE P 198      44.926 -41.947 -40.909  0.00  0.00      PROB  
ATOM   3231  CG1 ILE P 198      45.405 -38.533 -40.974  0.00  0.00      PROB  
ATOM   3232 HG11 ILE P 198      46.449 -38.549 -41.353  0.00  0.00      PROB  
ATOM   3233 HG12 ILE P 198      44.841 -38.315 -41.906  0.00  0.00      PROB  
ATOM   3234  CD  ILE P 198      45.395 -37.442 -39.970  0.00  0.00      PROB  
ATOM   3235  HD1 ILE P 198      44.402 -37.111 -39.599  0.00  0.00      PROB  
ATOM   3236  HD2 ILE P 198      46.025 -37.655 -39.080  0.00  0.00      PROB  
ATOM   3237  HD3 ILE P 198      45.592 -36.441 -40.411  0.00  0.00      PROB  
ATOM   3238  C   ILE P 198      42.476 -39.900 -40.146  0.00  0.00      PROB  
ATOM   3239  O   ILE P 198      41.806 -38.884 -40.126  0.00  0.00      PROB  
ATOM   3240  N   ARG P 199      41.925 -41.077 -40.537  0.00  0.00      PROB  
ATOM   3241  HN  ARG P 199      42.346 -41.858 -40.082  0.00  0.00      PROB  
ATOM   3242  CA  ARG P 199      40.602 -41.227 -41.171  0.00  0.00      PROB  
ATOM   3243  HA  ARG P 199      40.621 -40.791 -42.159  0.00  0.00      PROB  
ATOM   3244  CB  ARG P 199      40.305 -42.711 -41.431  0.00  0.00      PROB  
ATOM   3245  HB1 ARG P 199      40.683 -43.238 -40.529  0.00  0.00      PROB  
ATOM   3246  HB2 ARG P 199      40.906 -43.190 -42.234  0.00  0.00      PROB  
ATOM   3247  CG  ARG P 199      38.906 -43.162 -41.731  0.00  0.00      PROB  
ATOM   3248  HG1 ARG P 199      38.174 -42.920 -40.931  0.00  0.00      PROB  
ATOM   3249  HG2 ARG P 199      38.823 -44.255 -41.908  0.00  0.00      PROB  
ATOM   3250  CD  ARG P 199      38.417 -42.580 -43.092  0.00  0.00      PROB  
ATOM   3251  HD1 ARG P 199      39.313 -42.690 -43.739  0.00  0.00      PROB  
ATOM   3252  HD2 ARG P 199      38.180 -41.532 -42.810  0.00  0.00      PROB  
ATOM   3253  NE  ARG P 199      37.201 -43.253 -43.517  0.00  0.00      PROB  
ATOM   3254  HE  ARG P 199      36.686 -43.845 -42.896  0.00  0.00      PROB  
ATOM   3255  CZ  ARG P 199      36.752 -43.238 -44.770  0.00  0.00      PROB  
ATOM   3256  NH1 ARG P 199      37.387 -42.532 -45.674  0.00  0.00      PROB  
ATOM   3257 HH11 ARG P 199      38.165 -41.930 -45.493  0.00  0.00      PROB  
ATOM   3258 HH12 ARG P 199      37.281 -42.650 -46.661  0.00  0.00      PROB  
ATOM   3259  NH2 ARG P 199      35.715 -43.914 -45.146  0.00  0.00      PROB  
ATOM   3260 HH21 ARG P 199      35.233 -44.570 -44.565  0.00  0.00      PROB  
ATOM   3261 HH22 ARG P 199      35.343 -43.555 -46.001  0.00  0.00      PROB  
ATOM   3262  C   ARG P 199      39.455 -40.570 -40.354  0.00  0.00      PROB  
ATOM   3263  O   ARG P 199      38.582 -39.985 -40.949  0.00  0.00      PROB  
ATOM   3264  N   TYR P 200      39.530 -40.650 -39.005  0.00  0.00      PROB  
ATOM   3265  HN  TYR P 200      40.238 -41.116 -38.480  0.00  0.00      PROB  
ATOM   3266  CA  TYR P 200      38.526 -40.179 -38.065  0.00  0.00      PROB  
ATOM   3267  HA  TYR P 200      37.636 -40.783 -38.156  0.00  0.00      PROB  
ATOM   3268  CB  TYR P 200      38.934 -40.314 -36.605  0.00  0.00      PROB  
ATOM   3269  HB1 TYR P 200      39.899 -39.771 -36.520  0.00  0.00      PROB  
ATOM   3270  HB2 TYR P 200      39.161 -41.363 -36.319  0.00  0.00      PROB  
ATOM   3271  CG  TYR P 200      37.930 -39.785 -35.534  0.00  0.00      PROB  
ATOM   3272  CD1 TYR P 200      37.109 -40.665 -34.792  0.00  0.00      PROB  
ATOM   3273  HD1 TYR P 200      36.949 -41.702 -35.047  0.00  0.00      PROB  
ATOM   3274  CE1 TYR P 200      36.443 -40.292 -33.576  0.00  0.00      PROB  
ATOM   3275  HE1 TYR P 200      35.895 -41.043 -33.026  0.00  0.00      PROB  
ATOM   3276  CZ  TYR P 200      36.697 -38.994 -33.116  0.00  0.00      PROB  
ATOM   3277  OH  TYR P 200      36.178 -38.556 -31.851  0.00  0.00      PROB  
ATOM   3278  HH  TYR P 200      35.954 -39.364 -31.385  0.00  0.00      PROB  
ATOM   3279  CD2 TYR P 200      38.054 -38.443 -35.111  0.00  0.00      PROB  
ATOM   3280  HD2 TYR P 200      38.709 -37.736 -35.599  0.00  0.00      PROB  
ATOM   3281  CE2 TYR P 200      37.403 -38.076 -33.909  0.00  0.00      PROB  
ATOM   3282  HE2 TYR P 200      37.596 -37.116 -33.454  0.00  0.00      PROB  
ATOM   3283  C   TYR P 200      38.113 -38.722 -38.353  0.00  0.00      PROB  
ATOM   3284  O   TYR P 200      36.923 -38.465 -38.489  0.00  0.00      PROB  
ATOM   3285  N   PHE P 201      39.130 -37.889 -38.620  0.00  0.00      PROB  
ATOM   3286  HN  PHE P 201      40.053 -38.248 -38.499  0.00  0.00      PROB  
ATOM   3287  CA  PHE P 201      39.024 -36.466 -38.826  0.00  0.00      PROB  
ATOM   3288  HA  PHE P 201      38.296 -36.137 -38.099  0.00  0.00      PROB  
ATOM   3289  CB  PHE P 201      40.349 -35.742 -38.761  0.00  0.00      PROB  
ATOM   3290  HB1 PHE P 201      40.240 -34.637 -38.749  0.00  0.00      PROB  
ATOM   3291  HB2 PHE P 201      41.127 -36.030 -39.500  0.00  0.00      PROB  
ATOM   3292  CG  PHE P 201      40.976 -36.030 -37.431  0.00  0.00      PROB  
ATOM   3293  CD1 PHE P 201      40.819 -35.135 -36.378  0.00  0.00      PROB  
ATOM   3294  HD1 PHE P 201      40.324 -34.181 -36.487  0.00  0.00      PROB  
ATOM   3295  CE1 PHE P 201      41.347 -35.351 -35.151  0.00  0.00      PROB  
ATOM   3296  HE1 PHE P 201      41.274 -34.624 -34.356  0.00  0.00      PROB  
ATOM   3297  CZ  PHE P 201      41.982 -36.563 -34.879  0.00  0.00      PROB  
ATOM   3298  HZ  PHE P 201      42.275 -36.712 -33.850  0.00  0.00      PROB  
ATOM   3299  CD2 PHE P 201      41.831 -37.144 -37.220  0.00  0.00      PROB  
ATOM   3300  HD2 PHE P 201      41.972 -37.889 -37.989  0.00  0.00      PROB  
ATOM   3301  CE2 PHE P 201      42.271 -37.489 -35.970  0.00  0.00      PROB  
ATOM   3302  HE2 PHE P 201      42.940 -38.312 -35.766  0.00  0.00      PROB  
ATOM   3303  C   PHE P 201      38.190 -36.069 -40.140  0.00  0.00      PROB  
ATOM   3304  O   PHE P 201      37.491 -35.087 -40.200  0.00  0.00      PROB  
ATOM   3305  N   ASP P 202      38.178 -36.963 -41.202  0.00  0.00      PROB  
ATOM   3306  HN  ASP P 202      38.749 -37.777 -41.120  0.00  0.00      PROB  
ATOM   3307  CA  ASP P 202      37.428 -36.761 -42.405  0.00  0.00      PROB  
ATOM   3308  HA  ASP P 202      37.434 -35.694 -42.571  0.00  0.00      PROB  
ATOM   3309  CB  ASP P 202      38.031 -37.668 -43.529  0.00  0.00      PROB  
ATOM   3310  HB1 ASP P 202      37.325 -37.525 -44.375  0.00  0.00      PROB  
ATOM   3311  HB2 ASP P 202      38.043 -38.694 -43.103  0.00  0.00      PROB  
ATOM   3312  CG  ASP P 202      39.392 -37.182 -43.950  0.00  0.00      PROB  
ATOM   3313  OD1 ASP P 202      40.069 -37.878 -44.725  0.00  0.00      PROB  
ATOM   3314  OD2 ASP P 202      39.769 -35.955 -43.738  0.00  0.00      PROB  
ATOM   3315  C   ASP P 202      35.905 -37.108 -42.293  0.00  0.00      PROB  
ATOM   3316  O   ASP P 202      35.094 -36.676 -43.080  0.00  0.00      PROB  
ATOM   3317  N   ASN P 203      35.573 -37.954 -41.277  0.00  0.00      PROB  
ATOM   3318  HN  ASN P 203      36.197 -38.154 -40.525  0.00  0.00      PROB  
ATOM   3319  CA  ASN P 203      34.201 -38.414 -41.005  0.00  0.00      PROB  
ATOM   3320  HA  ASN P 203      33.661 -38.561 -41.929  0.00  0.00      PROB  
ATOM   3321  CB  ASN P 203      34.266 -39.783 -40.324  0.00  0.00      PROB  
ATOM   3322  HB1 ASN P 203      33.418 -40.067 -39.665  0.00  0.00      PROB  
ATOM   3323  HB2 ASN P 203      35.167 -39.740 -39.674  0.00  0.00      PROB  
ATOM   3324  CG  ASN P 203      34.419 -40.942 -41.315  0.00  0.00      PROB  
ATOM   3325  OD1 ASN P 203      34.518 -40.867 -42.542  0.00  0.00      PROB  
ATOM   3326  ND2 ASN P 203      34.599 -42.125 -40.684  0.00  0.00      PROB  
ATOM   3327 HD21 ASN P 203      34.431 -42.148 -39.699  0.00  0.00      PROB  
ATOM   3328 HD22 ASN P 203      34.794 -42.953 -41.211  0.00  0.00      PROB  
ATOM   3329  C   ASN P 203      33.375 -37.501 -40.215  0.00  0.00      PROB  
ATOM   3330  O   ASN P 203      32.211 -37.273 -40.510  0.00  0.00      PROB  
ATOM   3331  N   LEU P 204      34.027 -36.741 -39.281  0.00  0.00      PROB  
ATOM   3332  HN  LEU P 204      34.999 -36.831 -39.077  0.00  0.00      PROB  
ATOM   3333  CA  LEU P 204      33.382 -35.733 -38.558  0.00  0.00      PROB  
ATOM   3334  HA  LEU P 204      32.317 -35.890 -38.641  0.00  0.00      PROB  
ATOM   3335  CB  LEU P 204      33.722 -35.891 -37.070  0.00  0.00      PROB  
ATOM   3336  HB1 LEU P 204      33.198 -35.123 -36.462  0.00  0.00      PROB  
ATOM   3337  HB2 LEU P 204      34.830 -35.859 -36.998  0.00  0.00      PROB  
ATOM   3338  CG  LEU P 204      33.337 -37.178 -36.394  0.00  0.00      PROB  
ATOM   3339  HG  LEU P 204      33.713 -38.031 -37.000  0.00  0.00      PROB  
ATOM   3340  CD1 LEU P 204      33.987 -37.310 -34.959  0.00  0.00      PROB  
ATOM   3341 HD11 LEU P 204      33.762 -36.368 -34.413  0.00  0.00      PROB  
ATOM   3342 HD12 LEU P 204      33.648 -38.240 -34.454  0.00  0.00      PROB  
ATOM   3343 HD13 LEU P 204      35.092 -37.427 -34.974  0.00  0.00      PROB  
ATOM   3344  CD2 LEU P 204      31.811 -37.468 -36.315  0.00  0.00      PROB  
ATOM   3345 HD21 LEU P 204      31.434 -37.583 -37.354  0.00  0.00      PROB  
ATOM   3346 HD22 LEU P 204      31.661 -38.441 -35.801  0.00  0.00      PROB  
ATOM   3347 HD23 LEU P 204      31.278 -36.604 -35.865  0.00  0.00      PROB  
ATOM   3348  C   LEU P 204      33.856 -34.335 -38.897  0.00  0.00      PROB  
ATOM   3349  O   LEU P 204      35.069 -34.129 -39.080  0.00  0.00      PROB  
ATOM   3350  N   PRO P 205      32.993 -33.320 -39.012  0.00  0.00      PROB  
ATOM   3351  CD  PRO P 205      31.527 -33.544 -39.057  0.00  0.00      PROB  
ATOM   3352  HD1 PRO P 205      31.235 -34.379 -39.730  0.00  0.00      PROB  
ATOM   3353  HD2 PRO P 205      31.140 -33.762 -38.039  0.00  0.00      PROB  
ATOM   3354  CA  PRO P 205      33.403 -31.917 -39.055  0.00  0.00      PROB  
ATOM   3355  HA  PRO P 205      33.873 -31.877 -40.026  0.00  0.00      PROB  
ATOM   3356  CB  PRO P 205      32.114 -31.182 -38.898  0.00  0.00      PROB  
ATOM   3357  HB1 PRO P 205      32.099 -30.178 -39.374  0.00  0.00      PROB  
ATOM   3358  HB2 PRO P 205      31.864 -31.233 -37.817  0.00  0.00      PROB  
ATOM   3359  CG  PRO P 205      31.031 -32.159 -39.478  0.00  0.00      PROB  
ATOM   3360  HG1 PRO P 205      31.041 -32.037 -40.582  0.00  0.00      PROB  
ATOM   3361  HG2 PRO P 205      29.965 -32.127 -39.167  0.00  0.00      PROB  
ATOM   3362  C   PRO P 205      34.459 -31.481 -38.060  0.00  0.00      PROB  
ATOM   3363  O   PRO P 205      34.372 -31.874 -36.884  0.00  0.00      PROB  
ATOM   3364  N   ALA P 206      35.282 -30.440 -38.326  0.00  0.00      PROB  
ATOM   3365  HN  ALA P 206      35.396 -30.169 -39.279  0.00  0.00      PROB  
ATOM   3366  CA  ALA P 206      36.314 -29.997 -37.402  0.00  0.00      PROB  
ATOM   3367  HA  ALA P 206      36.901 -30.888 -37.232  0.00  0.00      PROB  
ATOM   3368  CB  ALA P 206      37.178 -29.007 -38.273  0.00  0.00      PROB  
ATOM   3369  HB1 ALA P 206      36.716 -27.997 -38.258  0.00  0.00      PROB  
ATOM   3370  HB2 ALA P 206      38.161 -28.787 -37.803  0.00  0.00      PROB  
ATOM   3371  HB3 ALA P 206      37.340 -29.393 -39.302  0.00  0.00      PROB  
ATOM   3372  C   ALA P 206      35.747 -29.403 -36.096  0.00  0.00      PROB  
ATOM   3373  O   ALA P 206      36.351 -29.477 -34.997  0.00  0.00      PROB  
ATOM   3374  N   GLY P 207      34.534 -28.852 -36.164  0.00  0.00      PROB  
ATOM   3375  HN  GLY P 207      34.057 -28.591 -37.000  0.00  0.00      PROB  
ATOM   3376  CA  GLY P 207      33.902 -28.260 -35.021  0.00  0.00      PROB  
ATOM   3377  HA1 GLY P 207      33.028 -27.783 -35.438  0.00  0.00      PROB  
ATOM   3378  HA2 GLY P 207      34.509 -27.554 -34.474  0.00  0.00      PROB  
ATOM   3379  C   GLY P 207      33.218 -29.172 -33.975  0.00  0.00      PROB  
ATOM   3380  O   GLY P 207      33.067 -28.779 -32.783  0.00  0.00      PROB  
ATOM   3381  N   LYS P 208      32.859 -30.463 -34.325  0.00  0.00      PROB  
ATOM   3382  HN  LYS P 208      32.995 -30.697 -35.284  0.00  0.00      PROB  
ATOM   3383  CA  LYS P 208      32.508 -31.610 -33.452  0.00  0.00      PROB  
ATOM   3384  HA  LYS P 208      31.790 -31.284 -32.714  0.00  0.00      PROB  
ATOM   3385  CB  LYS P 208      32.041 -32.677 -34.425  0.00  0.00      PROB  
ATOM   3386  HB1 LYS P 208      31.997 -33.657 -33.902  0.00  0.00      PROB  
ATOM   3387  HB2 LYS P 208      32.815 -32.858 -35.201  0.00  0.00      PROB  
ATOM   3388  CG  LYS P 208      30.766 -32.293 -35.162  0.00  0.00      PROB  
ATOM   3389  HG1 LYS P 208      30.433 -32.950 -35.994  0.00  0.00      PROB  
ATOM   3390  HG2 LYS P 208      30.824 -31.314 -35.684  0.00  0.00      PROB  
ATOM   3391  CD  LYS P 208      29.625 -32.324 -34.171  0.00  0.00      PROB  
ATOM   3392  HD1 LYS P 208      29.777 -31.548 -33.391  0.00  0.00      PROB  
ATOM   3393  HD2 LYS P 208      29.500 -33.285 -33.628  0.00  0.00      PROB  
ATOM   3394  CE  LYS P 208      28.278 -32.109 -34.855  0.00  0.00      PROB  
ATOM   3395  HE1 LYS P 208      28.108 -32.913 -35.603  0.00  0.00      PROB  
ATOM   3396  HE2 LYS P 208      28.440 -31.109 -35.310  0.00  0.00      PROB  
ATOM   3397  NZ  LYS P 208      27.082 -32.045 -34.011  0.00  0.00      PROB  
ATOM   3398  HZ1 LYS P 208      26.809 -31.068 -33.782  0.00  0.00      PROB  
ATOM   3399  HZ2 LYS P 208      26.340 -32.449 -34.618  0.00  0.00      PROB  
ATOM   3400  HZ3 LYS P 208      27.135 -32.651 -33.167  0.00  0.00      PROB  
ATOM   3401  C   LYS P 208      33.737 -31.994 -32.626  0.00  0.00      PROB  
ATOM   3402  O   LYS P 208      33.696 -32.130 -31.441  0.00  0.00      PROB  
ATOM   3403  N   VAL P 209      34.958 -32.033 -33.233  0.00  0.00      PROB  
ATOM   3404  HN  VAL P 209      34.989 -31.972 -34.228  0.00  0.00      PROB  
ATOM   3405  CA  VAL P 209      36.229 -32.443 -32.665  0.00  0.00      PROB  
ATOM   3406  HA  VAL P 209      36.092 -33.364 -32.117  0.00  0.00      PROB  
ATOM   3407  CB  VAL P 209      37.252 -32.612 -33.848  0.00  0.00      PROB  
ATOM   3408  HB  VAL P 209      37.477 -31.627 -34.310  0.00  0.00      PROB  
ATOM   3409  CG1 VAL P 209      38.441 -33.345 -33.282  0.00  0.00      PROB  
ATOM   3410 HG11 VAL P 209      38.728 -32.778 -32.371  0.00  0.00      PROB  
ATOM   3411 HG12 VAL P 209      38.089 -34.319 -32.878  0.00  0.00      PROB  
ATOM   3412 HG13 VAL P 209      39.289 -33.508 -33.981  0.00  0.00      PROB  
ATOM   3413  CG2 VAL P 209      36.654 -33.516 -34.904  0.00  0.00      PROB  
ATOM   3414 HG21 VAL P 209      36.224 -34.455 -34.495  0.00  0.00      PROB  
ATOM   3415 HG22 VAL P 209      35.843 -32.988 -35.451  0.00  0.00      PROB  
ATOM   3416 HG23 VAL P 209      37.404 -33.779 -35.680  0.00  0.00      PROB  
ATOM   3417  C   VAL P 209      36.675 -31.403 -31.695  0.00  0.00      PROB  
ATOM   3418  O   VAL P 209      36.909 -31.701 -30.553  0.00  0.00      PROB  
ATOM   3419  N   VAL P 210      36.727 -30.120 -32.122  0.00  0.00      PROB  
ATOM   3420  HN  VAL P 210      36.490 -29.936 -33.073  0.00  0.00      PROB  
ATOM   3421  CA  VAL P 210      37.115 -29.011 -31.288  0.00  0.00      PROB  
ATOM   3422  HA  VAL P 210      38.086 -29.218 -30.865  0.00  0.00      PROB  
ATOM   3423  CB  VAL P 210      37.313 -27.725 -32.173  0.00  0.00      PROB  
ATOM   3424  HB  VAL P 210      36.351 -27.558 -32.704  0.00  0.00      PROB  
ATOM   3425  CG1 VAL P 210      37.653 -26.503 -31.341  0.00  0.00      PROB  
ATOM   3426 HG11 VAL P 210      36.949 -26.165 -30.551  0.00  0.00      PROB  
ATOM   3427 HG12 VAL P 210      38.578 -26.854 -30.834  0.00  0.00      PROB  
ATOM   3428 HG13 VAL P 210      38.060 -25.651 -31.926  0.00  0.00      PROB  
ATOM   3429  CG2 VAL P 210      38.466 -27.942 -33.286  0.00  0.00      PROB  
ATOM   3430 HG21 VAL P 210      38.595 -26.965 -33.797  0.00  0.00      PROB  
ATOM   3431 HG22 VAL P 210      39.412 -28.234 -32.782  0.00  0.00      PROB  
ATOM   3432 HG23 VAL P 210      38.201 -28.688 -34.065  0.00  0.00      PROB  
ATOM   3433  C   VAL P 210      36.276 -28.757 -30.076  0.00  0.00      PROB  
ATOM   3434  O   VAL P 210      36.763 -28.346 -29.047  0.00  0.00      PROB  
ATOM   3435  N   ALA P 211      35.002 -28.894 -30.072  0.00  0.00      PROB  
ATOM   3436  HN  ALA P 211      34.464 -28.923 -30.911  0.00  0.00      PROB  
ATOM   3437  CA  ALA P 211      34.186 -28.950 -28.872  0.00  0.00      PROB  
ATOM   3438  HA  ALA P 211      34.246 -27.935 -28.508  0.00  0.00      PROB  
ATOM   3439  CB  ALA P 211      32.727 -29.234 -29.459  0.00  0.00      PROB  
ATOM   3440  HB1 ALA P 211      31.921 -29.072 -28.711  0.00  0.00      PROB  
ATOM   3441  HB2 ALA P 211      32.503 -28.526 -30.285  0.00  0.00      PROB  
ATOM   3442  HB3 ALA P 211      32.543 -30.217 -29.942  0.00  0.00      PROB  
ATOM   3443  C   ALA P 211      34.601 -30.015 -27.845  0.00  0.00      PROB  
ATOM   3444  O   ALA P 211      34.765 -29.664 -26.719  0.00  0.00      PROB  
ATOM   3445  N   ARG P 212      34.747 -31.321 -28.141  0.00  0.00      PROB  
ATOM   3446  HN  ARG P 212      34.850 -31.573 -29.100  0.00  0.00      PROB  
ATOM   3447  CA  ARG P 212      35.239 -32.297 -27.198  0.00  0.00      PROB  
ATOM   3448  HA  ARG P 212      34.520 -32.377 -26.396  0.00  0.00      PROB  
ATOM   3449  CB  ARG P 212      35.336 -33.729 -27.867  0.00  0.00      PROB  
ATOM   3450  HB1 ARG P 212      36.078 -34.358 -27.330  0.00  0.00      PROB  
ATOM   3451  HB2 ARG P 212      35.793 -33.527 -28.859  0.00  0.00      PROB  
ATOM   3452  CG  ARG P 212      34.005 -34.491 -27.999  0.00  0.00      PROB  
ATOM   3453  HG1 ARG P 212      33.537 -34.489 -26.991  0.00  0.00      PROB  
ATOM   3454  HG2 ARG P 212      34.269 -35.562 -28.128  0.00  0.00      PROB  
ATOM   3455  CD  ARG P 212      32.961 -34.120 -29.069  0.00  0.00      PROB  
ATOM   3456  HD1 ARG P 212      32.228 -34.945 -29.191  0.00  0.00      PROB  
ATOM   3457  HD2 ARG P 212      33.453 -33.843 -30.026  0.00  0.00      PROB  
ATOM   3458  NE  ARG P 212      32.180 -32.958 -28.560  0.00  0.00      PROB  
ATOM   3459  HE  ARG P 212      32.273 -32.759 -27.585  0.00  0.00      PROB  
ATOM   3460  CZ  ARG P 212      31.132 -32.350 -29.162  0.00  0.00      PROB  
ATOM   3461  NH1 ARG P 212      30.555 -32.752 -30.273  0.00  0.00      PROB  
ATOM   3462 HH11 ARG P 212      30.980 -33.440 -30.862  0.00  0.00      PROB  
ATOM   3463 HH12 ARG P 212      29.753 -32.199 -30.497  0.00  0.00      PROB  
ATOM   3464  NH2 ARG P 212      30.548 -31.393 -28.464  0.00  0.00      PROB  
ATOM   3465 HH21 ARG P 212      31.046 -31.113 -27.642  0.00  0.00      PROB  
ATOM   3466 HH22 ARG P 212      29.729 -30.961 -28.842  0.00  0.00      PROB  
ATOM   3467  C   ARG P 212      36.634 -31.984 -26.615  0.00  0.00      PROB  
ATOM   3468  O   ARG P 212      36.749 -32.073 -25.435  0.00  0.00      PROB  
ATOM   3469  N   ILE P 213      37.630 -31.530 -27.373  0.00  0.00      PROB  
ATOM   3470  HN  ILE P 213      37.475 -31.627 -28.353  0.00  0.00      PROB  
ATOM   3471  CA  ILE P 213      38.944 -31.052 -26.982  0.00  0.00      PROB  
ATOM   3472  HA  ILE P 213      39.375 -31.854 -26.401  0.00  0.00      PROB  
ATOM   3473  CB  ILE P 213      39.759 -30.814 -28.247  0.00  0.00      PROB  
ATOM   3474  HB  ILE P 213      39.186 -30.013 -28.762  0.00  0.00      PROB  
ATOM   3475  CG2 ILE P 213      41.195 -30.369 -27.833  0.00  0.00      PROB  
ATOM   3476 HG21 ILE P 213      41.759 -30.185 -28.772  0.00  0.00      PROB  
ATOM   3477 HG22 ILE P 213      41.133 -29.351 -27.394  0.00  0.00      PROB  
ATOM   3478 HG23 ILE P 213      41.652 -31.164 -27.206  0.00  0.00      PROB  
ATOM   3479  CG1 ILE P 213      39.799 -32.082 -29.155  0.00  0.00      PROB  
ATOM   3480 HG11 ILE P 213      38.867 -32.639 -29.391  0.00  0.00      PROB  
ATOM   3481 HG12 ILE P 213      40.441 -32.877 -28.717  0.00  0.00      PROB  
ATOM   3482  CD  ILE P 213      40.542 -31.852 -30.521  0.00  0.00      PROB  
ATOM   3483  HD1 ILE P 213      40.090 -31.051 -31.144  0.00  0.00      PROB  
ATOM   3484  HD2 ILE P 213      41.596 -31.533 -30.381  0.00  0.00      PROB  
ATOM   3485  HD3 ILE P 213      40.509 -32.745 -31.182  0.00  0.00      PROB  
ATOM   3486  C   ILE P 213      38.856 -29.790 -26.146  0.00  0.00      PROB  
ATOM   3487  O   ILE P 213      39.542 -29.645 -25.133  0.00  0.00      PROB  
ATOM   3488  N   THR P 214      37.910 -28.828 -26.397  0.00  0.00      PROB  
ATOM   3489  HN  THR P 214      37.334 -28.978 -27.196  0.00  0.00      PROB  
ATOM   3490  CA  THR P 214      37.910 -27.522 -25.641  0.00  0.00      PROB  
ATOM   3491  HA  THR P 214      38.663 -27.435 -24.872  0.00  0.00      PROB  
ATOM   3492  CB  THR P 214      38.170 -26.318 -26.609  0.00  0.00      PROB  
ATOM   3493  HB  THR P 214      38.120 -25.375 -26.023  0.00  0.00      PROB  
ATOM   3494  OG1 THR P 214      37.273 -26.214 -27.729  0.00  0.00      PROB  
ATOM   3495  HG1 THR P 214      37.311 -27.064 -28.174  0.00  0.00      PROB  
ATOM   3496  CG2 THR P 214      39.605 -26.459 -27.175  0.00  0.00      PROB  
ATOM   3497 HG21 THR P 214      39.829 -27.304 -27.861  0.00  0.00      PROB  
ATOM   3498 HG22 THR P 214      39.889 -25.503 -27.664  0.00  0.00      PROB  
ATOM   3499 HG23 THR P 214      40.206 -26.535 -26.244  0.00  0.00      PROB  
ATOM   3500  C   THR P 214      36.571 -27.223 -24.986  0.00  0.00      PROB  
ATOM   3501  O   THR P 214      36.589 -27.235 -23.743  0.00  0.00      PROB  
ATOM   3502  N   ASN P 215      35.499 -27.010 -25.686  0.00  0.00      PROB  
ATOM   3503  HN  ASN P 215      35.535 -27.211 -26.662  0.00  0.00      PROB  
ATOM   3504  CA  ASN P 215      34.216 -26.445 -25.269  0.00  0.00      PROB  
ATOM   3505  HA  ASN P 215      34.384 -25.472 -24.831  0.00  0.00      PROB  
ATOM   3506  CB  ASN P 215      33.143 -26.226 -26.358  0.00  0.00      PROB  
ATOM   3507  HB1 ASN P 215      32.121 -26.024 -25.971  0.00  0.00      PROB  
ATOM   3508  HB2 ASN P 215      33.198 -27.157 -26.962  0.00  0.00      PROB  
ATOM   3509  CG  ASN P 215      33.538 -25.114 -27.301  0.00  0.00      PROB  
ATOM   3510  OD1 ASN P 215      33.561 -25.349 -28.514  0.00  0.00      PROB  
ATOM   3511  ND2 ASN P 215      33.798 -23.931 -26.755  0.00  0.00      PROB  
ATOM   3512 HD21 ASN P 215      34.078 -23.185 -27.359  0.00  0.00      PROB  
ATOM   3513 HD22 ASN P 215      33.457 -23.672 -25.852  0.00  0.00      PROB  
ATOM   3514  C   ASN P 215      33.630 -27.281 -24.130  0.00  0.00      PROB  
ATOM   3515  O   ASN P 215      33.331 -26.742 -23.046  0.00  0.00      PROB  
ATOM   3516  N   ASP P 216      33.636 -28.622 -24.332  0.00  0.00      PROB  
ATOM   3517  HN  ASP P 216      34.002 -28.949 -25.200  0.00  0.00      PROB  
ATOM   3518  CA  ASP P 216      33.048 -29.612 -23.391  0.00  0.00      PROB  
ATOM   3519  HA  ASP P 216      32.032 -29.295 -23.207  0.00  0.00      PROB  
ATOM   3520  CB  ASP P 216      33.055 -31.065 -24.027  0.00  0.00      PROB  
ATOM   3521  HB1 ASP P 216      32.632 -31.757 -23.267  0.00  0.00      PROB  
ATOM   3522  HB2 ASP P 216      34.100 -31.364 -24.256  0.00  0.00      PROB  
ATOM   3523  CG  ASP P 216      32.270 -31.264 -25.327  0.00  0.00      PROB  
ATOM   3524  OD1 ASP P 216      31.470 -30.417 -25.605  0.00  0.00      PROB  
ATOM   3525  OD2 ASP P 216      32.312 -32.405 -25.957  0.00  0.00      PROB  
ATOM   3526  C   ASP P 216      33.798 -29.537 -22.082  0.00  0.00      PROB  
ATOM   3527  O   ASP P 216      33.146 -29.604 -21.072  0.00  0.00      PROB  
ATOM   3528  N   THR P 217      35.142 -29.375 -21.988  0.00  0.00      PROB  
ATOM   3529  HN  THR P 217      35.601 -29.256 -22.864  0.00  0.00      PROB  
ATOM   3530  CA  THR P 217      35.994 -29.375 -20.782  0.00  0.00      PROB  
ATOM   3531  HA  THR P 217      35.746 -30.242 -20.189  0.00  0.00      PROB  
ATOM   3532  CB  THR P 217      37.468 -29.572 -21.112  0.00  0.00      PROB  
ATOM   3533  HB  THR P 217      38.128 -29.759 -20.238  0.00  0.00      PROB  
ATOM   3534  OG1 THR P 217      37.963 -28.488 -21.746  0.00  0.00      PROB  
ATOM   3535  HG1 THR P 217      37.397 -28.221 -22.474  0.00  0.00      PROB  
ATOM   3536  CG2 THR P 217      37.633 -30.810 -22.014  0.00  0.00      PROB  
ATOM   3537 HG21 THR P 217      37.129 -30.816 -23.004  0.00  0.00      PROB  
ATOM   3538 HG22 THR P 217      38.717 -31.045 -22.073  0.00  0.00      PROB  
ATOM   3539 HG23 THR P 217      37.138 -31.573 -21.375  0.00  0.00      PROB  
ATOM   3540  C   THR P 217      35.723 -28.210 -19.874  0.00  0.00      PROB  
ATOM   3541  O   THR P 217      35.878 -28.333 -18.655  0.00  0.00      PROB  
ATOM   3542  N   GLU P 218      35.143 -27.113 -20.372  0.00  0.00      PROB  
ATOM   3543  HN  GLU P 218      34.717 -27.123 -21.273  0.00  0.00      PROB  
ATOM   3544  CA  GLU P 218      34.805 -25.998 -19.570  0.00  0.00      PROB  
ATOM   3545  HA  GLU P 218      35.507 -25.944 -18.752  0.00  0.00      PROB  
ATOM   3546  CB  GLU P 218      34.745 -24.736 -20.439  0.00  0.00      PROB  
ATOM   3547  HB1 GLU P 218      34.287 -23.899 -19.870  0.00  0.00      PROB  
ATOM   3548  HB2 GLU P 218      33.986 -25.099 -21.165  0.00  0.00      PROB  
ATOM   3549  CG  GLU P 218      36.165 -24.269 -21.061  0.00  0.00      PROB  
ATOM   3550  HG1 GLU P 218      35.829 -23.551 -21.840  0.00  0.00      PROB  
ATOM   3551  HG2 GLU P 218      36.688 -25.111 -21.563  0.00  0.00      PROB  
ATOM   3552  CD  GLU P 218      37.066 -23.603 -20.076  0.00  0.00      PROB  
ATOM   3553  OE1 GLU P 218      37.983 -24.250 -19.596  0.00  0.00      PROB  
ATOM   3554  OE2 GLU P 218      36.807 -22.429 -19.702  0.00  0.00      PROB  
ATOM   3555  C   GLU P 218      33.471 -26.247 -18.862  0.00  0.00      PROB  
ATOM   3556  O   GLU P 218      33.305 -25.715 -17.786  0.00  0.00      PROB  
ATOM   3557  N   ALA P 219      32.672 -27.161 -19.440  0.00  0.00      PROB  
ATOM   3558  HN  ALA P 219      32.943 -27.603 -20.291  0.00  0.00      PROB  
ATOM   3559  CA  ALA P 219      31.451 -27.645 -18.880  0.00  0.00      PROB  
ATOM   3560  HA  ALA P 219      30.822 -26.907 -18.405  0.00  0.00      PROB  
ATOM   3561  CB  ALA P 219      30.527 -28.225 -19.918  0.00  0.00      PROB  
ATOM   3562  HB1 ALA P 219      30.759 -29.189 -20.419  0.00  0.00      PROB  
ATOM   3563  HB2 ALA P 219      29.462 -28.310 -19.613  0.00  0.00      PROB  
ATOM   3564  HB3 ALA P 219      30.499 -27.485 -20.746  0.00  0.00      PROB  
ATOM   3565  C   ALA P 219      31.703 -28.664 -17.842  0.00  0.00      PROB  
ATOM   3566  O   ALA P 219      30.946 -28.711 -16.886  0.00  0.00      PROB  
ATOM   3567  N   ILE P 220      32.827 -29.378 -17.956  0.00  0.00      PROB  
ATOM   3568  HN  ILE P 220      33.420 -29.319 -18.756  0.00  0.00      PROB  
ATOM   3569  CA  ILE P 220      33.151 -30.474 -17.101  0.00  0.00      PROB  
ATOM   3570  HA  ILE P 220      32.206 -30.822 -16.711  0.00  0.00      PROB  
ATOM   3571  CB  ILE P 220      33.881 -31.655 -17.794  0.00  0.00      PROB  
ATOM   3572  HB  ILE P 220      34.700 -31.136 -18.337  0.00  0.00      PROB  
ATOM   3573  CG2 ILE P 220      34.271 -32.707 -16.783  0.00  0.00      PROB  
ATOM   3574 HG21 ILE P 220      34.702 -33.655 -17.167  0.00  0.00      PROB  
ATOM   3575 HG22 ILE P 220      35.161 -32.439 -16.174  0.00  0.00      PROB  
ATOM   3576 HG23 ILE P 220      33.466 -32.908 -16.044  0.00  0.00      PROB  
ATOM   3577  CG1 ILE P 220      33.033 -32.358 -18.922  0.00  0.00      PROB  
ATOM   3578 HG11 ILE P 220      32.281 -31.654 -19.338  0.00  0.00      PROB  
ATOM   3579 HG12 ILE P 220      32.524 -33.236 -18.470  0.00  0.00      PROB  
ATOM   3580  CD  ILE P 220      33.976 -32.848 -20.044  0.00  0.00      PROB  
ATOM   3581  HD1 ILE P 220      34.700 -32.096 -20.425  0.00  0.00      PROB  
ATOM   3582  HD2 ILE P 220      34.432 -33.789 -19.667  0.00  0.00      PROB  
ATOM   3583  HD3 ILE P 220      33.314 -33.113 -20.896  0.00  0.00      PROB  
ATOM   3584  C   ILE P 220      33.829 -29.936 -15.875  0.00  0.00      PROB  
ATOM   3585  O   ILE P 220      33.916 -30.513 -14.801  0.00  0.00      PROB  
ATOM   3586  N   ARG P 221      34.276 -28.632 -15.921  0.00  0.00      PROB  
ATOM   3587  HN  ARG P 221      34.523 -28.191 -16.780  0.00  0.00      PROB  
ATOM   3588  CA  ARG P 221      34.620 -27.800 -14.757  0.00  0.00      PROB  
ATOM   3589  HA  ARG P 221      35.365 -28.298 -14.155  0.00  0.00      PROB  
ATOM   3590  CB  ARG P 221      35.130 -26.387 -15.038  0.00  0.00      PROB  
ATOM   3591  HB1 ARG P 221      34.348 -25.954 -15.698  0.00  0.00      PROB  
ATOM   3592  HB2 ARG P 221      36.080 -26.499 -15.603  0.00  0.00      PROB  
ATOM   3593  CG  ARG P 221      35.322 -25.474 -13.799  0.00  0.00      PROB  
ATOM   3594  HG1 ARG P 221      35.770 -25.991 -12.924  0.00  0.00      PROB  
ATOM   3595  HG2 ARG P 221      34.320 -25.151 -13.444  0.00  0.00      PROB  
ATOM   3596  CD  ARG P 221      36.180 -24.243 -14.139  0.00  0.00      PROB  
ATOM   3597  HD1 ARG P 221      37.252 -24.491 -14.290  0.00  0.00      PROB  
ATOM   3598  HD2 ARG P 221      36.246 -23.710 -13.166  0.00  0.00      PROB  
ATOM   3599  NE  ARG P 221      35.656 -23.392 -15.196  0.00  0.00      PROB  
ATOM   3600  HE  ARG P 221      34.818 -22.852 -15.121  0.00  0.00      PROB  
ATOM   3601  CZ  ARG P 221      36.094 -23.434 -16.463  0.00  0.00      PROB  
ATOM   3602  NH1 ARG P 221      36.968 -24.255 -16.909  0.00  0.00      PROB  
ATOM   3603 HH11 ARG P 221      37.669 -24.664 -16.325  0.00  0.00      PROB  
ATOM   3604 HH12 ARG P 221      37.259 -24.086 -17.851  0.00  0.00      PROB  
ATOM   3605  NH2 ARG P 221      35.409 -22.641 -17.260  0.00  0.00      PROB  
ATOM   3606 HH21 ARG P 221      34.930 -21.812 -16.969  0.00  0.00      PROB  
ATOM   3607 HH22 ARG P 221      35.672 -22.500 -18.214  0.00  0.00      PROB  
ATOM   3608  C   ARG P 221      33.466 -27.636 -13.737  0.00  0.00      PROB  
ATOM   3609  O   ARG P 221      33.700 -27.821 -12.552  0.00  0.00      PROB  
ATOM   3610  N   ASP P 222      32.249 -27.409 -14.210  0.00  0.00      PROB  
ATOM   3611  HN  ASP P 222      32.017 -27.418 -15.180  0.00  0.00      PROB  
ATOM   3612  CA  ASP P 222      31.077 -27.312 -13.300  0.00  0.00      PROB  
ATOM   3613  HA  ASP P 222      31.307 -26.783 -12.387  0.00  0.00      PROB  
ATOM   3614  CB  ASP P 222      29.882 -26.649 -14.031  0.00  0.00      PROB  
ATOM   3615  HB1 ASP P 222      28.958 -26.496 -13.433  0.00  0.00      PROB  
ATOM   3616  HB2 ASP P 222      29.758 -27.240 -14.963  0.00  0.00      PROB  
ATOM   3617  CG  ASP P 222      30.143 -25.226 -14.633  0.00  0.00      PROB  
ATOM   3618  OD1 ASP P 222      29.251 -24.680 -15.295  0.00  0.00      PROB  
ATOM   3619  OD2 ASP P 222      31.248 -24.652 -14.473  0.00  0.00      PROB  
ATOM   3620  C   ASP P 222      30.725 -28.726 -12.741  0.00  0.00      PROB  
ATOM   3621  O   ASP P 222      30.159 -28.776 -11.638  0.00  0.00      PROB  
ATOM   3622  N   LEU P 223      31.069 -29.847 -13.392  0.00  0.00      PROB  
ATOM   3623  HN  LEU P 223      31.475 -29.733 -14.296  0.00  0.00      PROB  
ATOM   3624  CA  LEU P 223      30.730 -31.222 -12.863  0.00  0.00      PROB  
ATOM   3625  HA  LEU P 223      29.696 -31.387 -12.597  0.00  0.00      PROB  
ATOM   3626  CB  LEU P 223      31.076 -32.310 -13.875  0.00  0.00      PROB  
ATOM   3627  HB1 LEU P 223      31.998 -32.046 -14.435  0.00  0.00      PROB  
ATOM   3628  HB2 LEU P 223      30.381 -32.326 -14.741  0.00  0.00      PROB  
ATOM   3629  CG  LEU P 223      31.210 -33.777 -13.365  0.00  0.00      PROB  
ATOM   3630  HG  LEU P 223      32.089 -33.680 -12.693  0.00  0.00      PROB  
ATOM   3631  CD1 LEU P 223      30.007 -34.350 -12.498  0.00  0.00      PROB  
ATOM   3632 HD11 LEU P 223      30.283 -35.395 -12.243  0.00  0.00      PROB  
ATOM   3633 HD12 LEU P 223      29.914 -33.929 -11.474  0.00  0.00      PROB  
ATOM   3634 HD13 LEU P 223      29.051 -34.366 -13.064  0.00  0.00      PROB  
ATOM   3635  CD2 LEU P 223      31.581 -34.831 -14.384  0.00  0.00      PROB  
ATOM   3636 HD21 LEU P 223      31.884 -35.764 -13.861  0.00  0.00      PROB  
ATOM   3637 HD22 LEU P 223      30.828 -35.006 -15.182  0.00  0.00      PROB  
ATOM   3638 HD23 LEU P 223      32.453 -34.425 -14.941  0.00  0.00      PROB  
ATOM   3639  C   LEU P 223      31.513 -31.479 -11.581  0.00  0.00      PROB  
ATOM   3640  O   LEU P 223      30.998 -31.798 -10.521  0.00  0.00      PROB  
ATOM   3641  N   TYR P 224      32.850 -31.152 -11.649  0.00  0.00      PROB  
ATOM   3642  HN  TYR P 224      33.222 -30.822 -12.514  0.00  0.00      PROB  
ATOM   3643  CA  TYR P 224      33.787 -31.259 -10.586  0.00  0.00      PROB  
ATOM   3644  HA  TYR P 224      33.544 -32.230 -10.180  0.00  0.00      PROB  
ATOM   3645  CB  TYR P 224      35.319 -31.155 -11.124  0.00  0.00      PROB  
ATOM   3646  HB1 TYR P 224      36.137 -31.453 -10.434  0.00  0.00      PROB  
ATOM   3647  HB2 TYR P 224      35.445 -30.094 -11.429  0.00  0.00      PROB  
ATOM   3648  CG  TYR P 224      35.532 -32.124 -12.313  0.00  0.00      PROB  
ATOM   3649  CD1 TYR P 224      36.463 -31.906 -13.346  0.00  0.00      PROB  
ATOM   3650  HD1 TYR P 224      36.913 -30.942 -13.529  0.00  0.00      PROB  
ATOM   3651  CE1 TYR P 224      36.793 -32.909 -14.324  0.00  0.00      PROB  
ATOM   3652  HE1 TYR P 224      37.390 -32.704 -15.201  0.00  0.00      PROB  
ATOM   3653  CZ  TYR P 224      36.151 -34.154 -14.275  0.00  0.00      PROB  
ATOM   3654  OH  TYR P 224      36.465 -35.168 -15.174  0.00  0.00      PROB  
ATOM   3655  HH  TYR P 224      37.083 -34.827 -15.824  0.00  0.00      PROB  
ATOM   3656  CD2 TYR P 224      35.011 -33.406 -12.262  0.00  0.00      PROB  
ATOM   3657  HD2 TYR P 224      34.351 -33.680 -11.452  0.00  0.00      PROB  
ATOM   3658  CE2 TYR P 224      35.389 -34.492 -13.151  0.00  0.00      PROB  
ATOM   3659  HE2 TYR P 224      34.926 -35.460 -13.028  0.00  0.00      PROB  
ATOM   3660  C   TYR P 224      33.519 -30.185  -9.494  0.00  0.00      PROB  
ATOM   3661  O   TYR P 224      33.398 -30.513  -8.280  0.00  0.00      PROB  
ATOM   3662  N   VAL P 225      33.248 -28.894  -9.848  0.00  0.00      PROB  
ATOM   3663  HN  VAL P 225      33.322 -28.423 -10.724  0.00  0.00      PROB  
ATOM   3664  CA  VAL P 225      32.754 -27.834  -8.946  0.00  0.00      PROB  
ATOM   3665  HA  VAL P 225      33.388 -27.827  -8.071  0.00  0.00      PROB  
ATOM   3666  CB  VAL P 225      32.925 -26.376  -9.465  0.00  0.00      PROB  
ATOM   3667  HB  VAL P 225      32.352 -26.096 -10.375  0.00  0.00      PROB  
ATOM   3668  CG1 VAL P 225      32.543 -25.314  -8.367  0.00  0.00      PROB  
ATOM   3669 HG11 VAL P 225      31.491 -25.475  -8.047  0.00  0.00      PROB  
ATOM   3670 HG12 VAL P 225      33.272 -25.246  -7.532  0.00  0.00      PROB  
ATOM   3671 HG13 VAL P 225      32.698 -24.322  -8.842  0.00  0.00      PROB  
ATOM   3672  CG2 VAL P 225      34.487 -26.167  -9.688  0.00  0.00      PROB  
ATOM   3673 HG21 VAL P 225      35.048 -26.786  -8.956  0.00  0.00      PROB  
ATOM   3674 HG22 VAL P 225      34.678 -26.653 -10.669  0.00  0.00      PROB  
ATOM   3675 HG23 VAL P 225      34.723 -25.084  -9.607  0.00  0.00      PROB  
ATOM   3676  C   VAL P 225      31.396 -28.110  -8.197  0.00  0.00      PROB  
ATOM   3677  O   VAL P 225      31.357 -27.950  -7.012  0.00  0.00      PROB  
ATOM   3678  N   THR P 226      30.321 -28.495  -8.920  0.00  0.00      PROB  
ATOM   3679  HN  THR P 226      30.501 -28.777  -9.860  0.00  0.00      PROB  
ATOM   3680  CA  THR P 226      29.007 -28.758  -8.321  0.00  0.00      PROB  
ATOM   3681  HA  THR P 226      28.728 -27.893  -7.737  0.00  0.00      PROB  
ATOM   3682  CB  THR P 226      27.840 -28.910  -9.276  0.00  0.00      PROB  
ATOM   3683  HB  THR P 226      26.881 -29.130  -8.760  0.00  0.00      PROB  
ATOM   3684  OG1 THR P 226      27.973 -29.809 -10.385  0.00  0.00      PROB  
ATOM   3685  HG1 THR P 226      28.752 -29.551 -10.883  0.00  0.00      PROB  
ATOM   3686  CG2 THR P 226      27.661 -27.516  -9.758  0.00  0.00      PROB  
ATOM   3687 HG21 THR P 226      28.436 -27.340 -10.534  0.00  0.00      PROB  
ATOM   3688 HG22 THR P 226      26.624 -27.419 -10.144  0.00  0.00      PROB  
ATOM   3689 HG23 THR P 226      27.770 -26.779  -8.934  0.00  0.00      PROB  
ATOM   3690  C   THR P 226      29.007 -29.884  -7.363  0.00  0.00      PROB  
ATOM   3691  O   THR P 226      28.514 -29.704  -6.241  0.00  0.00      PROB  
ATOM   3692  N   VAL P 227      29.680 -31.057  -7.618  0.00  0.00      PROB  
ATOM   3693  HN  VAL P 227      30.101 -31.051  -8.522  0.00  0.00      PROB  
ATOM   3694  CA  VAL P 227      29.999 -32.096  -6.655  0.00  0.00      PROB  
ATOM   3695  HA  VAL P 227      29.097 -32.382  -6.134  0.00  0.00      PROB  
ATOM   3696  CB  VAL P 227      30.521 -33.333  -7.339  0.00  0.00      PROB  
ATOM   3697  HB  VAL P 227      31.372 -33.066  -8.001  0.00  0.00      PROB  
ATOM   3698  CG1 VAL P 227      30.989 -34.390  -6.397  0.00  0.00      PROB  
ATOM   3699 HG11 VAL P 227      31.164 -35.319  -6.982  0.00  0.00      PROB  
ATOM   3700 HG12 VAL P 227      31.985 -34.197  -5.945  0.00  0.00      PROB  
ATOM   3701 HG13 VAL P 227      30.230 -34.606  -5.615  0.00  0.00      PROB  
ATOM   3702  CG2 VAL P 227      29.398 -33.791  -8.212  0.00  0.00      PROB  
ATOM   3703 HG21 VAL P 227      29.458 -34.810  -8.651  0.00  0.00      PROB  
ATOM   3704 HG22 VAL P 227      28.516 -33.858  -7.540  0.00  0.00      PROB  
ATOM   3705 HG23 VAL P 227      29.121 -33.057  -8.999  0.00  0.00      PROB  
ATOM   3706  C   VAL P 227      30.917 -31.489  -5.573  0.00  0.00      PROB  
ATOM   3707  O   VAL P 227      30.405 -31.167  -4.487  0.00  0.00      PROB  
ATOM   3708  N   LEU P 228      32.187 -31.331  -5.842  0.00  0.00      PROB  
ATOM   3709  HN  LEU P 228      32.610 -31.514  -6.726  0.00  0.00      PROB  
ATOM   3710  CA  LEU P 228      33.181 -31.236  -4.711  0.00  0.00      PROB  
ATOM   3711  HA  LEU P 228      32.952 -31.952  -3.935  0.00  0.00      PROB  
ATOM   3712  CB  LEU P 228      34.554 -31.563  -5.214  0.00  0.00      PROB  
ATOM   3713  HB1 LEU P 228      35.431 -31.370  -4.561  0.00  0.00      PROB  
ATOM   3714  HB2 LEU P 228      34.782 -30.963  -6.121  0.00  0.00      PROB  
ATOM   3715  CG  LEU P 228      34.782 -32.973  -5.664  0.00  0.00      PROB  
ATOM   3716  HG  LEU P 228      34.058 -33.607  -5.109  0.00  0.00      PROB  
ATOM   3717  CD1 LEU P 228      34.585 -33.146  -7.153  0.00  0.00      PROB  
ATOM   3718 HD11 LEU P 228      35.043 -34.102  -7.486  0.00  0.00      PROB  
ATOM   3719 HD12 LEU P 228      33.570 -33.086  -7.600  0.00  0.00      PROB  
ATOM   3720 HD13 LEU P 228      35.183 -32.392  -7.708  0.00  0.00      PROB  
ATOM   3721  CD2 LEU P 228      36.209 -33.426  -5.361  0.00  0.00      PROB  
ATOM   3722 HD21 LEU P 228      36.426 -33.446  -4.271  0.00  0.00      PROB  
ATOM   3723 HD22 LEU P 228      36.457 -34.402  -5.830  0.00  0.00      PROB  
ATOM   3724 HD23 LEU P 228      36.869 -32.726  -5.917  0.00  0.00      PROB  
ATOM   3725  C   LEU P 228      33.226 -29.928  -3.952  0.00  0.00      PROB  
ATOM   3726  O   LEU P 228      33.473 -29.928  -2.760  0.00  0.00      PROB  
ATOM   3727  N   SER P 229      32.831 -28.782  -4.527  0.00  0.00      PROB  
ATOM   3728  HN  SER P 229      32.559 -28.882  -5.481  0.00  0.00      PROB  
ATOM   3729  CA  SER P 229      32.960 -27.447  -3.855  0.00  0.00      PROB  
ATOM   3730  HA  SER P 229      33.410 -27.611  -2.888  0.00  0.00      PROB  
ATOM   3731  CB  SER P 229      33.852 -26.447  -4.555  0.00  0.00      PROB  
ATOM   3732  HB1 SER P 229      33.423 -26.410  -5.579  0.00  0.00      PROB  
ATOM   3733  HB2 SER P 229      34.880 -26.865  -4.522  0.00  0.00      PROB  
ATOM   3734  OG  SER P 229      33.890 -25.169  -4.017  0.00  0.00      PROB  
ATOM   3735  HG1 SER P 229      34.531 -25.115  -3.305  0.00  0.00      PROB  
ATOM   3736  C   SER P 229      31.517 -26.915  -3.459  0.00  0.00      PROB  
ATOM   3737  O   SER P 229      31.405 -25.724  -3.129  0.00  0.00      PROB  
ATOM   3738  N   THR P 230      30.468 -27.765  -3.556  0.00  0.00      PROB  
ATOM   3739  HN  THR P 230      30.676 -28.725  -3.722  0.00  0.00      PROB  
ATOM   3740  CA  THR P 230      29.078 -27.394  -3.351  0.00  0.00      PROB  
ATOM   3741  HA  THR P 230      29.152 -26.742  -2.493  0.00  0.00      PROB  
ATOM   3742  CB  THR P 230      28.389 -26.678  -4.440  0.00  0.00      PROB  
ATOM   3743  HB  THR P 230      28.425 -27.252  -5.390  0.00  0.00      PROB  
ATOM   3744  OG1 THR P 230      28.931 -25.366  -4.585  0.00  0.00      PROB  
ATOM   3745  HG1 THR P 230      29.782 -25.321  -4.142  0.00  0.00      PROB  
ATOM   3746  CG2 THR P 230      26.894 -26.488  -4.155  0.00  0.00      PROB  
ATOM   3747 HG21 THR P 230      26.225 -27.355  -3.969  0.00  0.00      PROB  
ATOM   3748 HG22 THR P 230      26.746 -25.937  -3.201  0.00  0.00      PROB  
ATOM   3749 HG23 THR P 230      26.524 -25.825  -4.966  0.00  0.00      PROB  
ATOM   3750  C   THR P 230      28.332 -28.560  -2.732  0.00  0.00      PROB  
ATOM   3751  O   THR P 230      27.994 -28.521  -1.553  0.00  0.00      PROB  
ATOM   3752  N   PHE P 231      28.106 -29.643  -3.420  0.00  0.00      PROB  
ATOM   3753  HN  PHE P 231      28.389 -29.727  -4.372  0.00  0.00      PROB  
ATOM   3754  CA  PHE P 231      27.391 -30.785  -2.773  0.00  0.00      PROB  
ATOM   3755  HA  PHE P 231      26.624 -30.312  -2.176  0.00  0.00      PROB  
ATOM   3756  CB  PHE P 231      26.848 -31.843  -3.701  0.00  0.00      PROB  
ATOM   3757  HB1 PHE P 231      26.366 -32.680  -3.151  0.00  0.00      PROB  
ATOM   3758  HB2 PHE P 231      27.654 -32.311  -4.306  0.00  0.00      PROB  
ATOM   3759  CG  PHE P 231      25.820 -31.192  -4.669  0.00  0.00      PROB  
ATOM   3760  CD1 PHE P 231      25.878 -31.628  -6.000  0.00  0.00      PROB  
ATOM   3761  HD1 PHE P 231      26.618 -32.334  -6.345  0.00  0.00      PROB  
ATOM   3762  CE1 PHE P 231      25.135 -30.920  -7.024  0.00  0.00      PROB  
ATOM   3763  HE1 PHE P 231      25.127 -31.252  -8.052  0.00  0.00      PROB  
ATOM   3764  CZ  PHE P 231      24.283 -29.856  -6.648  0.00  0.00      PROB  
ATOM   3765  HZ  PHE P 231      23.617 -29.672  -7.477  0.00  0.00      PROB  
ATOM   3766  CD2 PHE P 231      24.959 -30.133  -4.344  0.00  0.00      PROB  
ATOM   3767  HD2 PHE P 231      24.860 -29.786  -3.326  0.00  0.00      PROB  
ATOM   3768  CE2 PHE P 231      24.134 -29.525  -5.295  0.00  0.00      PROB  
ATOM   3769  HE2 PHE P 231      23.396 -28.807  -4.968  0.00  0.00      PROB  
ATOM   3770  C   PHE P 231      28.160 -31.534  -1.639  0.00  0.00      PROB  
ATOM   3771  O   PHE P 231      27.643 -31.676  -0.555  0.00  0.00      PROB  
ATOM   3772  N   VAL P 232      29.438 -31.879  -1.852  0.00  0.00      PROB  
ATOM   3773  HN  VAL P 232      29.834 -31.567  -2.712  0.00  0.00      PROB  
ATOM   3774  CA  VAL P 232      30.238 -32.517  -0.839  0.00  0.00      PROB  
ATOM   3775  HA  VAL P 232      29.652 -33.357  -0.496  0.00  0.00      PROB  
ATOM   3776  CB  VAL P 232      31.551 -32.955  -1.548  0.00  0.00      PROB  
ATOM   3777  HB  VAL P 232      31.944 -32.030  -2.022  0.00  0.00      PROB  
ATOM   3778  CG1 VAL P 232      32.621 -33.536  -0.621  0.00  0.00      PROB  
ATOM   3779 HG11 VAL P 232      32.773 -32.907   0.282  0.00  0.00      PROB  
ATOM   3780 HG12 VAL P 232      32.307 -34.555  -0.309  0.00  0.00      PROB  
ATOM   3781 HG13 VAL P 232      33.595 -33.488  -1.154  0.00  0.00      PROB  
ATOM   3782  CG2 VAL P 232      31.226 -34.001  -2.661  0.00  0.00      PROB  
ATOM   3783 HG21 VAL P 232      32.147 -34.398  -3.139  0.00  0.00      PROB  
ATOM   3784 HG22 VAL P 232      30.790 -34.910  -2.195  0.00  0.00      PROB  
ATOM   3785 HG23 VAL P 232      30.477 -33.581  -3.366  0.00  0.00      PROB  
ATOM   3786  C   VAL P 232      30.516 -31.581   0.458  0.00  0.00      PROB  
ATOM   3787  O   VAL P 232      30.383 -32.090   1.579  0.00  0.00      PROB  
ATOM   3788  N   THR P 233      30.705 -30.245   0.237  0.00  0.00      PROB  
ATOM   3789  HN  THR P 233      30.759 -29.903  -0.698  0.00  0.00      PROB  
ATOM   3790  CA  THR P 233      30.757 -29.191   1.310  0.00  0.00      PROB  
ATOM   3791  HA  THR P 233      31.530 -29.586   1.953  0.00  0.00      PROB  
ATOM   3792  CB  THR P 233      31.250 -27.873   0.711  0.00  0.00      PROB  
ATOM   3793  HB  THR P 233      31.222 -27.064   1.472  0.00  0.00      PROB  
ATOM   3794  OG1 THR P 233      30.463 -27.440  -0.400  0.00  0.00      PROB  
ATOM   3795  HG1 THR P 233      29.576 -27.164  -0.159  0.00  0.00      PROB  
ATOM   3796  CG2 THR P 233      32.649 -28.072   0.361  0.00  0.00      PROB  
ATOM   3797 HG21 THR P 233      33.095 -27.094   0.077  0.00  0.00      PROB  
ATOM   3798 HG22 THR P 233      33.284 -28.374   1.221  0.00  0.00      PROB  
ATOM   3799 HG23 THR P 233      32.670 -28.894  -0.386  0.00  0.00      PROB  
ATOM   3800  C   THR P 233      29.501 -28.934   2.091  0.00  0.00      PROB  
ATOM   3801  O   THR P 233      29.435 -28.700   3.303  0.00  0.00      PROB  
ATOM   3802  N   SER P 234      28.342 -29.073   1.385  0.00  0.00      PROB  
ATOM   3803  HN  SER P 234      28.311 -29.281   0.410  0.00  0.00      PROB  
ATOM   3804  CA  SER P 234      27.046 -29.131   2.091  0.00  0.00      PROB  
ATOM   3805  HA  SER P 234      27.047 -28.229   2.685  0.00  0.00      PROB  
ATOM   3806  CB  SER P 234      25.835 -28.881   1.248  0.00  0.00      PROB  
ATOM   3807  HB1 SER P 234      24.872 -28.988   1.792  0.00  0.00      PROB  
ATOM   3808  HB2 SER P 234      25.820 -29.643   0.441  0.00  0.00      PROB  
ATOM   3809  OG  SER P 234      25.708 -27.549   0.790  0.00  0.00      PROB  
ATOM   3810  HG1 SER P 234      26.473 -27.423   0.223  0.00  0.00      PROB  
ATOM   3811  C   SER P 234      26.801 -30.420   2.871  0.00  0.00      PROB  
ATOM   3812  O   SER P 234      26.249 -30.426   3.995  0.00  0.00      PROB  
ATOM   3813  N   GLY P 235      27.209 -31.608   2.371  0.00  0.00      PROB  
ATOM   3814  HN  GLY P 235      27.631 -31.536   1.471  0.00  0.00      PROB  
ATOM   3815  CA  GLY P 235      27.220 -32.936   3.099  0.00  0.00      PROB  
ATOM   3816  HA1 GLY P 235      27.752 -33.724   2.588  0.00  0.00      PROB  
ATOM   3817  HA2 GLY P 235      26.158 -33.126   3.143  0.00  0.00      PROB  
ATOM   3818  C   GLY P 235      27.809 -32.875   4.482  0.00  0.00      PROB  
ATOM   3819  O   GLY P 235      27.204 -33.194   5.464  0.00  0.00      PROB  
ATOM   3820  N   ILE P 236      28.965 -32.199   4.553  0.00  0.00      PROB  
ATOM   3821  HN  ILE P 236      29.486 -32.032   3.720  0.00  0.00      PROB  
ATOM   3822  CA  ILE P 236      29.610 -31.756   5.817  0.00  0.00      PROB  
ATOM   3823  HA  ILE P 236      29.693 -32.641   6.431  0.00  0.00      PROB  
ATOM   3824  CB  ILE P 236      31.029 -31.302   5.576  0.00  0.00      PROB  
ATOM   3825  HB  ILE P 236      30.873 -30.455   4.875  0.00  0.00      PROB  
ATOM   3826  CG2 ILE P 236      31.708 -30.867   6.868  0.00  0.00      PROB  
ATOM   3827 HG21 ILE P 236      32.748 -30.608   6.574  0.00  0.00      PROB  
ATOM   3828 HG22 ILE P 236      31.272 -30.022   7.443  0.00  0.00      PROB  
ATOM   3829 HG23 ILE P 236      31.652 -31.808   7.456  0.00  0.00      PROB  
ATOM   3830  CG1 ILE P 236      31.911 -32.436   4.775  0.00  0.00      PROB  
ATOM   3831 HG11 ILE P 236      31.415 -32.639   3.802  0.00  0.00      PROB  
ATOM   3832 HG12 ILE P 236      32.881 -32.036   4.411  0.00  0.00      PROB  
ATOM   3833  CD  ILE P 236      32.121 -33.769   5.466  0.00  0.00      PROB  
ATOM   3834  HD1 ILE P 236      31.094 -34.064   5.771  0.00  0.00      PROB  
ATOM   3835  HD2 ILE P 236      32.545 -34.568   4.821  0.00  0.00      PROB  
ATOM   3836  HD3 ILE P 236      32.682 -33.814   6.424  0.00  0.00      PROB  
ATOM   3837  C   ILE P 236      28.839 -30.815   6.625  0.00  0.00      PROB  
ATOM   3838  O   ILE P 236      28.792 -30.978   7.891  0.00  0.00      PROB  
ATOM   3839  N   TYR P 237      28.159 -29.765   6.061  0.00  0.00      PROB  
ATOM   3840  HN  TYR P 237      28.160 -29.627   5.073  0.00  0.00      PROB  
ATOM   3841  CA  TYR P 237      27.305 -28.858   6.756  0.00  0.00      PROB  
ATOM   3842  HA  TYR P 237      27.912 -28.375   7.508  0.00  0.00      PROB  
ATOM   3843  CB  TYR P 237      26.557 -27.760   5.819  0.00  0.00      PROB  
ATOM   3844  HB1 TYR P 237      25.809 -27.140   6.357  0.00  0.00      PROB  
ATOM   3845  HB2 TYR P 237      26.097 -28.169   4.894  0.00  0.00      PROB  
ATOM   3846  CG  TYR P 237      27.458 -26.742   5.271  0.00  0.00      PROB  
ATOM   3847  CD1 TYR P 237      26.887 -25.868   4.381  0.00  0.00      PROB  
ATOM   3848  HD1 TYR P 237      25.838 -25.934   4.134  0.00  0.00      PROB  
ATOM   3849  CE1 TYR P 237      27.665 -25.028   3.598  0.00  0.00      PROB  
ATOM   3850  HE1 TYR P 237      27.143 -24.424   2.870  0.00  0.00      PROB  
ATOM   3851  CZ  TYR P 237      29.025 -25.054   3.694  0.00  0.00      PROB  
ATOM   3852  OH  TYR P 237      29.670 -24.018   2.941  0.00  0.00      PROB  
ATOM   3853  HH  TYR P 237      30.584 -24.313   2.920  0.00  0.00      PROB  
ATOM   3854  CD2 TYR P 237      28.817 -26.731   5.340  0.00  0.00      PROB  
ATOM   3855  HD2 TYR P 237      29.268 -27.431   6.028  0.00  0.00      PROB  
ATOM   3856  CE2 TYR P 237      29.656 -25.953   4.561  0.00  0.00      PROB  
ATOM   3857  HE2 TYR P 237      30.727 -25.910   4.693  0.00  0.00      PROB  
ATOM   3858  C   TYR P 237      26.145 -29.592   7.510  0.00  0.00      PROB  
ATOM   3859  O   TYR P 237      25.827 -29.390   8.690  0.00  0.00      PROB  
ATOM   3860  N   MET P 238      25.501 -30.526   6.752  0.00  0.00      PROB  
ATOM   3861  HN  MET P 238      25.721 -30.696   5.794  0.00  0.00      PROB  
ATOM   3862  CA  MET P 238      24.269 -31.087   7.177  0.00  0.00      PROB  
ATOM   3863  HA  MET P 238      23.656 -30.271   7.531  0.00  0.00      PROB  
ATOM   3864  CB  MET P 238      23.709 -31.838   5.965  0.00  0.00      PROB  
ATOM   3865  HB1 MET P 238      23.297 -32.852   6.156  0.00  0.00      PROB  
ATOM   3866  HB2 MET P 238      24.517 -32.075   5.240  0.00  0.00      PROB  
ATOM   3867  CG  MET P 238      22.545 -31.076   5.287  0.00  0.00      PROB  
ATOM   3868  HG1 MET P 238      21.998 -30.438   6.014  0.00  0.00      PROB  
ATOM   3869  HG2 MET P 238      21.696 -31.740   5.018  0.00  0.00      PROB  
ATOM   3870  SD  MET P 238      23.009 -30.042   3.879  0.00  0.00      PROB  
ATOM   3871  CE  MET P 238      23.054 -28.480   4.866  0.00  0.00      PROB  
ATOM   3872  HE1 MET P 238      23.129 -27.635   4.149  0.00  0.00      PROB  
ATOM   3873  HE2 MET P 238      22.097 -28.422   5.428  0.00  0.00      PROB  
ATOM   3874  HE3 MET P 238      23.902 -28.460   5.584  0.00  0.00      PROB  
ATOM   3875  C   MET P 238      24.493 -32.060   8.343  0.00  0.00      PROB  
ATOM   3876  O   MET P 238      23.936 -32.002   9.451  0.00  0.00      PROB  
ATOM   3877  N   PHE P 239      25.551 -32.899   8.183  0.00  0.00      PROB  
ATOM   3878  HN  PHE P 239      26.116 -32.839   7.364  0.00  0.00      PROB  
ATOM   3879  CA  PHE P 239      26.242 -33.731   9.114  0.00  0.00      PROB  
ATOM   3880  HA  PHE P 239      25.576 -34.510   9.453  0.00  0.00      PROB  
ATOM   3881  CB  PHE P 239      27.504 -34.246   8.367  0.00  0.00      PROB  
ATOM   3882  HB1 PHE P 239      28.081 -33.378   7.982  0.00  0.00      PROB  
ATOM   3883  HB2 PHE P 239      27.143 -34.888   7.536  0.00  0.00      PROB  
ATOM   3884  CG  PHE P 239      28.456 -35.166   9.150  0.00  0.00      PROB  
ATOM   3885  CD1 PHE P 239      29.777 -34.909   9.127  0.00  0.00      PROB  
ATOM   3886  HD1 PHE P 239      30.254 -34.115   8.572  0.00  0.00      PROB  
ATOM   3887  CE1 PHE P 239      30.759 -35.682   9.852  0.00  0.00      PROB  
ATOM   3888  HE1 PHE P 239      31.813 -35.449   9.857  0.00  0.00      PROB  
ATOM   3889  CZ  PHE P 239      30.260 -36.808  10.601  0.00  0.00      PROB  
ATOM   3890  HZ  PHE P 239      31.029 -37.355  11.124  0.00  0.00      PROB  
ATOM   3891  CD2 PHE P 239      27.959 -36.098  10.087  0.00  0.00      PROB  
ATOM   3892  HD2 PHE P 239      26.893 -36.234  10.188  0.00  0.00      PROB  
ATOM   3893  CE2 PHE P 239      28.869 -36.990  10.769  0.00  0.00      PROB  
ATOM   3894  HE2 PHE P 239      28.442 -37.793  11.351  0.00  0.00      PROB  
ATOM   3895  C   PHE P 239      26.714 -32.937  10.292  0.00  0.00      PROB  
ATOM   3896  O   PHE P 239      26.612 -33.372  11.441  0.00  0.00      PROB  
ATOM   3897  N   GLY P 240      27.221 -31.707  10.119  0.00  0.00      PROB  
ATOM   3898  HN  GLY P 240      27.416 -31.343   9.211  0.00  0.00      PROB  
ATOM   3899  CA  GLY P 240      27.798 -30.949  11.228  0.00  0.00      PROB  
ATOM   3900  HA1 GLY P 240      28.331 -30.081  10.869  0.00  0.00      PROB  
ATOM   3901  HA2 GLY P 240      28.340 -31.552  11.941  0.00  0.00      PROB  
ATOM   3902  C   GLY P 240      26.730 -30.381  12.104  0.00  0.00      PROB  
ATOM   3903  O   GLY P 240      26.818 -30.435  13.318  0.00  0.00      PROB  
ATOM   3904  N   ILE P 241      25.769 -29.720  11.467  0.00  0.00      PROB  
ATOM   3905  HN  ILE P 241      25.653 -29.630  10.481  0.00  0.00      PROB  
ATOM   3906  CA  ILE P 241      24.627 -29.066  12.145  0.00  0.00      PROB  
ATOM   3907  HA  ILE P 241      24.972 -28.370  12.895  0.00  0.00      PROB  
ATOM   3908  CB  ILE P 241      23.708 -28.312  11.251  0.00  0.00      PROB  
ATOM   3909  HB  ILE P 241      23.286 -28.982  10.472  0.00  0.00      PROB  
ATOM   3910  CG2 ILE P 241      22.549 -27.597  12.050  0.00  0.00      PROB  
ATOM   3911 HG21 ILE P 241      22.034 -26.884  11.371  0.00  0.00      PROB  
ATOM   3912 HG22 ILE P 241      21.815 -28.426  12.151  0.00  0.00      PROB  
ATOM   3913 HG23 ILE P 241      22.806 -27.041  12.976  0.00  0.00      PROB  
ATOM   3914  CG1 ILE P 241      24.516 -27.187  10.545  0.00  0.00      PROB  
ATOM   3915 HG11 ILE P 241      25.556 -27.500  10.310  0.00  0.00      PROB  
ATOM   3916 HG12 ILE P 241      24.658 -26.478  11.389  0.00  0.00      PROB  
ATOM   3917  CD  ILE P 241      23.742 -26.507   9.396  0.00  0.00      PROB  
ATOM   3918  HD1 ILE P 241      23.199 -27.297   8.837  0.00  0.00      PROB  
ATOM   3919  HD2 ILE P 241      22.882 -25.890   9.734  0.00  0.00      PROB  
ATOM   3920  HD3 ILE P 241      24.313 -25.910   8.654  0.00  0.00      PROB  
ATOM   3921  C   ILE P 241      23.778 -30.085  12.951  0.00  0.00      PROB  
ATOM   3922  O   ILE P 241      23.307 -29.909  14.074  0.00  0.00      PROB  
ATOM   3923  N   PHE P 242      23.569 -31.330  12.436  0.00  0.00      PROB  
ATOM   3924  HN  PHE P 242      23.782 -31.590  11.498  0.00  0.00      PROB  
ATOM   3925  CA  PHE P 242      22.914 -32.382  13.241  0.00  0.00      PROB  
ATOM   3926  HA  PHE P 242      22.115 -31.947  13.823  0.00  0.00      PROB  
ATOM   3927  CB  PHE P 242      22.414 -33.521  12.266  0.00  0.00      PROB  
ATOM   3928  HB1 PHE P 242      22.351 -34.497  12.792  0.00  0.00      PROB  
ATOM   3929  HB2 PHE P 242      22.919 -33.697  11.292  0.00  0.00      PROB  
ATOM   3930  CG  PHE P 242      21.038 -33.189  11.778  0.00  0.00      PROB  
ATOM   3931  CD1 PHE P 242      20.688 -32.882  10.477  0.00  0.00      PROB  
ATOM   3932  HD1 PHE P 242      21.371 -32.626   9.681  0.00  0.00      PROB  
ATOM   3933  CE1 PHE P 242      19.428 -32.918   9.915  0.00  0.00      PROB  
ATOM   3934  HE1 PHE P 242      19.247 -32.972   8.852  0.00  0.00      PROB  
ATOM   3935  CZ  PHE P 242      18.372 -33.276  10.770  0.00  0.00      PROB  
ATOM   3936  HZ  PHE P 242      17.385 -33.288  10.332  0.00  0.00      PROB  
ATOM   3937  CD2 PHE P 242      19.954 -33.485  12.635  0.00  0.00      PROB  
ATOM   3938  HD2 PHE P 242      20.100 -33.767  13.667  0.00  0.00      PROB  
ATOM   3939  CE2 PHE P 242      18.622 -33.609  12.147  0.00  0.00      PROB  
ATOM   3940  HE2 PHE P 242      17.763 -33.892  12.737  0.00  0.00      PROB  
ATOM   3941  C   PHE P 242      23.745 -33.056  14.284  0.00  0.00      PROB  
ATOM   3942  O   PHE P 242      23.284 -33.399  15.352  0.00  0.00      PROB  
ATOM   3943  N   THR P 243      25.100 -33.175  14.111  0.00  0.00      PROB  
ATOM   3944  HN  THR P 243      25.393 -32.923  13.191  0.00  0.00      PROB  
ATOM   3945  CA  THR P 243      26.030 -33.613  15.168  0.00  0.00      PROB  
ATOM   3946  HA  THR P 243      25.497 -34.479  15.533  0.00  0.00      PROB  
ATOM   3947  CB  THR P 243      27.476 -33.929  14.718  0.00  0.00      PROB  
ATOM   3948  HB  THR P 243      27.896 -32.983  14.312  0.00  0.00      PROB  
ATOM   3949  OG1 THR P 243      27.559 -34.791  13.639  0.00  0.00      PROB  
ATOM   3950  HG1 THR P 243      26.964 -34.430  12.977  0.00  0.00      PROB  
ATOM   3951  CG2 THR P 243      28.346 -34.573  15.841  0.00  0.00      PROB  
ATOM   3952 HG21 THR P 243      29.376 -34.730  15.456  0.00  0.00      PROB  
ATOM   3953 HG22 THR P 243      28.389 -33.811  16.648  0.00  0.00      PROB  
ATOM   3954 HG23 THR P 243      27.623 -35.355  16.157  0.00  0.00      PROB  
ATOM   3955  C   THR P 243      26.082 -32.515  16.276  0.00  0.00      PROB  
ATOM   3956  O   THR P 243      25.985 -32.861  17.439  0.00  0.00      PROB  
ATOM   3957  N   ALA P 244      26.032 -31.131  15.933  0.00  0.00      PROB  
ATOM   3958  HN  ALA P 244      26.258 -30.850  15.004  0.00  0.00      PROB  
ATOM   3959  CA  ALA P 244      26.087 -30.113  16.963  0.00  0.00      PROB  
ATOM   3960  HA  ALA P 244      26.867 -30.420  17.644  0.00  0.00      PROB  
ATOM   3961  CB  ALA P 244      26.491 -28.746  16.337  0.00  0.00      PROB  
ATOM   3962  HB1 ALA P 244      27.417 -28.889  15.740  0.00  0.00      PROB  
ATOM   3963  HB2 ALA P 244      25.681 -28.410  15.654  0.00  0.00      PROB  
ATOM   3964  HB3 ALA P 244      26.620 -28.049  17.192  0.00  0.00      PROB  
ATOM   3965  C   ALA P 244      24.825 -30.112  17.867  0.00  0.00      PROB  
ATOM   3966  O   ALA P 244      24.830 -30.030  19.080  0.00  0.00      PROB  
ATOM   3967  N   LEU P 245      23.656 -30.302  17.243  0.00  0.00      PROB  
ATOM   3968  HN  LEU P 245      23.671 -30.429  16.254  0.00  0.00      PROB  
ATOM   3969  CA  LEU P 245      22.383 -30.583  17.941  0.00  0.00      PROB  
ATOM   3970  HA  LEU P 245      22.301 -29.810  18.690  0.00  0.00      PROB  
ATOM   3971  CB  LEU P 245      21.179 -30.516  16.831  0.00  0.00      PROB  
ATOM   3972  HB1 LEU P 245      20.262 -30.880  17.342  0.00  0.00      PROB  
ATOM   3973  HB2 LEU P 245      21.294 -31.345  16.101  0.00  0.00      PROB  
ATOM   3974  CG  LEU P 245      20.823 -29.260  16.187  0.00  0.00      PROB  
ATOM   3975  HG  LEU P 245      21.660 -28.881  15.563  0.00  0.00      PROB  
ATOM   3976  CD1 LEU P 245      19.655 -29.427  15.185  0.00  0.00      PROB  
ATOM   3977 HD11 LEU P 245      20.058 -29.733  14.196  0.00  0.00      PROB  
ATOM   3978 HD12 LEU P 245      19.020 -30.301  15.443  0.00  0.00      PROB  
ATOM   3979 HD13 LEU P 245      18.976 -28.556  15.072  0.00  0.00      PROB  
ATOM   3980  CD2 LEU P 245      20.578 -28.113  17.252  0.00  0.00      PROB  
ATOM   3981 HD21 LEU P 245      19.660 -28.331  17.839  0.00  0.00      PROB  
ATOM   3982 HD22 LEU P 245      21.485 -28.170  17.890  0.00  0.00      PROB  
ATOM   3983 HD23 LEU P 245      20.530 -27.074  16.862  0.00  0.00      PROB  
ATOM   3984  C   LEU P 245      22.317 -31.839  18.676  0.00  0.00      PROB  
ATOM   3985  O   LEU P 245      21.787 -31.815  19.793  0.00  0.00      PROB  
ATOM   3986  N   PHE P 246      22.822 -32.977  18.113  0.00  0.00      PROB  
ATOM   3987  HN  PHE P 246      23.293 -32.993  17.234  0.00  0.00      PROB  
ATOM   3988  CA  PHE P 246      22.809 -34.188  18.896  0.00  0.00      PROB  
ATOM   3989  HA  PHE P 246      21.781 -34.327  19.196  0.00  0.00      PROB  
ATOM   3990  CB  PHE P 246      23.161 -35.377  17.932  0.00  0.00      PROB  
ATOM   3991  HB1 PHE P 246      24.221 -35.243  17.625  0.00  0.00      PROB  
ATOM   3992  HB2 PHE P 246      22.731 -35.209  16.922  0.00  0.00      PROB  
ATOM   3993  CG  PHE P 246      23.003 -36.767  18.427  0.00  0.00      PROB  
ATOM   3994  CD1 PHE P 246      23.645 -37.862  17.732  0.00  0.00      PROB  
ATOM   3995  HD1 PHE P 246      24.310 -37.699  16.897  0.00  0.00      PROB  
ATOM   3996  CE1 PHE P 246      23.491 -39.140  18.052  0.00  0.00      PROB  
ATOM   3997  HE1 PHE P 246      23.891 -39.899  17.396  0.00  0.00      PROB  
ATOM   3998  CZ  PHE P 246      22.619 -39.414  19.101  0.00  0.00      PROB  
ATOM   3999  HZ  PHE P 246      22.454 -40.452  19.346  0.00  0.00      PROB  
ATOM   4000  CD2 PHE P 246      22.275 -37.062  19.525  0.00  0.00      PROB  
ATOM   4001  HD2 PHE P 246      21.805 -36.291  20.118  0.00  0.00      PROB  
ATOM   4002  CE2 PHE P 246      22.082 -38.371  19.907  0.00  0.00      PROB  
ATOM   4003  HE2 PHE P 246      21.476 -38.646  20.757  0.00  0.00      PROB  
ATOM   4004  C   PHE P 246      23.611 -34.057  20.268  0.00  0.00      PROB  
ATOM   4005  O   PHE P 246      23.168 -34.450  21.369  0.00  0.00      PROB  
ATOM   4006  N   LEU P 247      24.868 -33.491  20.238  0.00  0.00      PROB  
ATOM   4007  HN  LEU P 247      25.239 -33.252  19.344  0.00  0.00      PROB  
ATOM   4008  CA  LEU P 247      25.531 -33.189  21.481  0.00  0.00      PROB  
ATOM   4009  HA  LEU P 247      25.503 -34.151  21.972  0.00  0.00      PROB  
ATOM   4010  CB  LEU P 247      27.001 -32.915  21.216  0.00  0.00      PROB  
ATOM   4011  HB1 LEU P 247      27.510 -32.797  22.197  0.00  0.00      PROB  
ATOM   4012  HB2 LEU P 247      27.083 -31.901  20.769  0.00  0.00      PROB  
ATOM   4013  CG  LEU P 247      27.802 -33.909  20.350  0.00  0.00      PROB  
ATOM   4014  HG  LEU P 247      27.356 -33.836  19.335  0.00  0.00      PROB  
ATOM   4015  CD1 LEU P 247      29.231 -33.658  20.198  0.00  0.00      PROB  
ATOM   4016 HD11 LEU P 247      29.567 -32.606  20.079  0.00  0.00      PROB  
ATOM   4017 HD12 LEU P 247      29.768 -34.051  21.088  0.00  0.00      PROB  
ATOM   4018 HD13 LEU P 247      29.642 -34.108  19.269  0.00  0.00      PROB  
ATOM   4019  CD2 LEU P 247      27.550 -35.341  20.850  0.00  0.00      PROB  
ATOM   4020 HD21 LEU P 247      27.937 -35.635  21.849  0.00  0.00      PROB  
ATOM   4021 HD22 LEU P 247      26.490 -35.655  20.740  0.00  0.00      PROB  
ATOM   4022 HD23 LEU P 247      28.146 -35.968  20.154  0.00  0.00      PROB  
ATOM   4023  C   LEU P 247      24.929 -31.965  22.271  0.00  0.00      PROB  
ATOM   4024  O   LEU P 247      25.229 -31.987  23.441  0.00  0.00      PROB  
ATOM   4025  N   LEU P 248      24.174 -30.967  21.713  0.00  0.00      PROB  
ATOM   4026  HN  LEU P 248      24.097 -30.825  20.729  0.00  0.00      PROB  
ATOM   4027  CA  LEU P 248      23.514 -29.937  22.424  0.00  0.00      PROB  
ATOM   4028  HA  LEU P 248      24.282 -29.472  23.026  0.00  0.00      PROB  
ATOM   4029  CB  LEU P 248      22.929 -28.935  21.423  0.00  0.00      PROB  
ATOM   4030  HB1 LEU P 248      22.218 -29.397  20.706  0.00  0.00      PROB  
ATOM   4031  HB2 LEU P 248      23.728 -28.594  20.731  0.00  0.00      PROB  
ATOM   4032  CG  LEU P 248      22.078 -27.798  22.004  0.00  0.00      PROB  
ATOM   4033  HG  LEU P 248      21.294 -28.080  22.739  0.00  0.00      PROB  
ATOM   4034  CD1 LEU P 248      23.044 -26.870  22.733  0.00  0.00      PROB  
ATOM   4035 HD11 LEU P 248      23.481 -27.279  23.670  0.00  0.00      PROB  
ATOM   4036 HD12 LEU P 248      23.852 -26.665  21.999  0.00  0.00      PROB  
ATOM   4037 HD13 LEU P 248      22.594 -25.926  23.106  0.00  0.00      PROB  
ATOM   4038  CD2 LEU P 248      21.404 -26.829  20.941  0.00  0.00      PROB  
ATOM   4039 HD21 LEU P 248      21.074 -25.953  21.538  0.00  0.00      PROB  
ATOM   4040 HD22 LEU P 248      22.204 -26.573  20.214  0.00  0.00      PROB  
ATOM   4041 HD23 LEU P 248      20.534 -27.345  20.479  0.00  0.00      PROB  
ATOM   4042  C   LEU P 248      22.429 -30.416  23.352  0.00  0.00      PROB  
ATOM   4043  O   LEU P 248      22.462 -30.130  24.549  0.00  0.00      PROB  
ATOM   4044  N   ASP P 249      21.610 -31.364  22.808  0.00  0.00      PROB  
ATOM   4045  HN  ASP P 249      21.648 -31.701  21.871  0.00  0.00      PROB  
ATOM   4046  CA  ASP P 249      20.430 -31.802  23.444  0.00  0.00      PROB  
ATOM   4047  HA  ASP P 249      20.646 -32.367  24.338  0.00  0.00      PROB  
ATOM   4048  CB  ASP P 249      19.591 -30.639  23.961  0.00  0.00      PROB  
ATOM   4049  HB1 ASP P 249      19.079 -30.111  23.128  0.00  0.00      PROB  
ATOM   4050  HB2 ASP P 249      20.130 -29.890  24.578  0.00  0.00      PROB  
ATOM   4051  CG  ASP P 249      18.523 -31.182  24.932  0.00  0.00      PROB  
ATOM   4052  OD1 ASP P 249      17.415 -30.557  25.086  0.00  0.00      PROB  
ATOM   4053  OD2 ASP P 249      18.797 -32.171  25.714  0.00  0.00      PROB  
ATOM   4054  C   ASP P 249      19.623 -32.587  22.369  0.00  0.00      PROB  
ATOM   4055  O   ASP P 249      19.232 -32.132  21.289  0.00  0.00      PROB  
ATOM   4056  N   VAL P 250      19.303 -33.856  22.672  0.00  0.00      PROB  
ATOM   4057  HN  VAL P 250      19.676 -34.227  23.519  0.00  0.00      PROB  
ATOM   4058  CA  VAL P 250      18.768 -34.890  21.799  0.00  0.00      PROB  
ATOM   4059  HA  VAL P 250      19.281 -34.861  20.850  0.00  0.00      PROB  
ATOM   4060  CB  VAL P 250      18.923 -36.338  22.354  0.00  0.00      PROB  
ATOM   4061  HB  VAL P 250      18.153 -36.455  23.146  0.00  0.00      PROB  
ATOM   4062  CG1 VAL P 250      18.597 -37.335  21.242  0.00  0.00      PROB  
ATOM   4063 HG11 VAL P 250      19.080 -38.328  21.365  0.00  0.00      PROB  
ATOM   4064 HG12 VAL P 250      17.504 -37.537  21.252  0.00  0.00      PROB  
ATOM   4065 HG13 VAL P 250      18.901 -36.876  20.277  0.00  0.00      PROB  
ATOM   4066  CG2 VAL P 250      20.296 -36.581  23.001  0.00  0.00      PROB  
ATOM   4067 HG21 VAL P 250      20.477 -35.871  23.836  0.00  0.00      PROB  
ATOM   4068 HG22 VAL P 250      20.253 -37.617  23.399  0.00  0.00      PROB  
ATOM   4069 HG23 VAL P 250      21.070 -36.399  22.224  0.00  0.00      PROB  
ATOM   4070  C   VAL P 250      17.323 -34.522  21.369  0.00  0.00      PROB  
ATOM   4071  O   VAL P 250      17.076 -34.609  20.195  0.00  0.00      PROB  
ATOM   4072  N   LYS P 251      16.509 -33.988  22.269  0.00  0.00      PROB  
ATOM   4073  HN  LYS P 251      16.659 -33.804  23.237  0.00  0.00      PROB  
ATOM   4074  CA  LYS P 251      15.127 -33.714  21.862  0.00  0.00      PROB  
ATOM   4075  HA  LYS P 251      14.792 -34.626  21.391  0.00  0.00      PROB  
ATOM   4076  CB  LYS P 251      14.267 -33.518  23.024  0.00  0.00      PROB  
ATOM   4077  HB1 LYS P 251      14.178 -34.529  23.475  0.00  0.00      PROB  
ATOM   4078  HB2 LYS P 251      13.220 -33.326  22.708  0.00  0.00      PROB  
ATOM   4079  CG  LYS P 251      14.632 -32.400  24.050  0.00  0.00      PROB  
ATOM   4080  HG1 LYS P 251      14.524 -31.340  23.733  0.00  0.00      PROB  
ATOM   4081  HG2 LYS P 251      15.702 -32.621  24.252  0.00  0.00      PROB  
ATOM   4082  CD  LYS P 251      13.671 -32.527  25.240  0.00  0.00      PROB  
ATOM   4083  HD1 LYS P 251      13.821 -33.529  25.697  0.00  0.00      PROB  
ATOM   4084  HD2 LYS P 251      12.590 -32.316  25.098  0.00  0.00      PROB  
ATOM   4085  CE  LYS P 251      14.119 -31.551  26.339  0.00  0.00      PROB  
ATOM   4086  HE1 LYS P 251      13.489 -31.813  27.216  0.00  0.00      PROB  
ATOM   4087  HE2 LYS P 251      13.977 -30.488  26.048  0.00  0.00      PROB  
ATOM   4088  NZ  LYS P 251      15.537 -31.793  26.700  0.00  0.00      PROB  
ATOM   4089  HZ1 LYS P 251      16.227 -31.537  25.965  0.00  0.00      PROB  
ATOM   4090  HZ2 LYS P 251      15.769 -31.135  27.472  0.00  0.00      PROB  
ATOM   4091  HZ3 LYS P 251      15.685 -32.776  27.007  0.00  0.00      PROB  
ATOM   4092  C   LYS P 251      15.079 -32.531  20.901  0.00  0.00      PROB  
ATOM   4093  O   LYS P 251      14.184 -32.316  20.148  0.00  0.00      PROB  
ATOM   4094  N   LEU P 252      16.129 -31.638  20.948  0.00  0.00      PROB  
ATOM   4095  HN  LEU P 252      16.953 -31.713  21.504  0.00  0.00      PROB  
ATOM   4096  CA  LEU P 252      16.178 -30.535  19.962  0.00  0.00      PROB  
ATOM   4097  HA  LEU P 252      15.192 -30.099  20.024  0.00  0.00      PROB  
ATOM   4098  CB  LEU P 252      17.258 -29.528  20.447  0.00  0.00      PROB  
ATOM   4099  HB1 LEU P 252      17.249 -28.684  19.724  0.00  0.00      PROB  
ATOM   4100  HB2 LEU P 252      18.223 -30.051  20.274  0.00  0.00      PROB  
ATOM   4101  CG  LEU P 252      16.979 -28.897  21.796  0.00  0.00      PROB  
ATOM   4102  HG  LEU P 252      16.987 -29.690  22.574  0.00  0.00      PROB  
ATOM   4103  CD1 LEU P 252      18.066 -27.842  22.095  0.00  0.00      PROB  
ATOM   4104 HD11 LEU P 252      19.097 -28.244  22.190  0.00  0.00      PROB  
ATOM   4105 HD12 LEU P 252      18.007 -27.076  21.293  0.00  0.00      PROB  
ATOM   4106 HD13 LEU P 252      17.821 -27.360  23.066  0.00  0.00      PROB  
ATOM   4107  CD2 LEU P 252      15.658 -28.139  21.721  0.00  0.00      PROB  
ATOM   4108 HD21 LEU P 252      15.396 -27.602  22.657  0.00  0.00      PROB  
ATOM   4109 HD22 LEU P 252      15.688 -27.496  20.815  0.00  0.00      PROB  
ATOM   4110 HD23 LEU P 252      14.924 -28.957  21.559  0.00  0.00      PROB  
ATOM   4111  C   LEU P 252      16.653 -31.053  18.571  0.00  0.00      PROB  
ATOM   4112  O   LEU P 252      16.144 -30.781  17.518  0.00  0.00      PROB  
ATOM   4113  N   ALA P 253      17.507 -32.079  18.621  0.00  0.00      PROB  
ATOM   4114  HN  ALA P 253      17.850 -32.184  19.551  0.00  0.00      PROB  
ATOM   4115  CA  ALA P 253      17.841 -32.833  17.440  0.00  0.00      PROB  
ATOM   4116  HA  ALA P 253      18.117 -32.122  16.676  0.00  0.00      PROB  
ATOM   4117  CB  ALA P 253      19.024 -33.710  17.711  0.00  0.00      PROB  
ATOM   4118  HB1 ALA P 253      18.840 -34.585  18.371  0.00  0.00      PROB  
ATOM   4119  HB2 ALA P 253      19.616 -33.949  16.801  0.00  0.00      PROB  
ATOM   4120  HB3 ALA P 253      19.709 -33.094  18.332  0.00  0.00      PROB  
ATOM   4121  C   ALA P 253      16.719 -33.498  16.846  0.00  0.00      PROB  
ATOM   4122  O   ALA P 253      16.603 -33.587  15.646  0.00  0.00      PROB  
ATOM   4123  N   PHE P 254      15.795 -34.013  17.663  0.00  0.00      PROB  
ATOM   4124  HN  PHE P 254      15.954 -33.867  18.636  0.00  0.00      PROB  
ATOM   4125  CA  PHE P 254      14.555 -34.672  17.219  0.00  0.00      PROB  
ATOM   4126  HA  PHE P 254      14.693 -35.369  16.406  0.00  0.00      PROB  
ATOM   4127  CB  PHE P 254      13.935 -35.482  18.390  0.00  0.00      PROB  
ATOM   4128  HB1 PHE P 254      13.932 -34.773  19.246  0.00  0.00      PROB  
ATOM   4129  HB2 PHE P 254      14.568 -36.296  18.803  0.00  0.00      PROB  
ATOM   4130  CG  PHE P 254      12.552 -36.019  18.216  0.00  0.00      PROB  
ATOM   4131  CD1 PHE P 254      11.554 -35.810  19.173  0.00  0.00      PROB  
ATOM   4132  HD1 PHE P 254      11.799 -35.389  20.138  0.00  0.00      PROB  
ATOM   4133  CE1 PHE P 254      10.280 -36.269  18.898  0.00  0.00      PROB  
ATOM   4134  HE1 PHE P 254       9.506 -36.124  19.638  0.00  0.00      PROB  
ATOM   4135  CZ  PHE P 254       9.972 -37.040  17.763  0.00  0.00      PROB  
ATOM   4136  HZ  PHE P 254       8.963 -37.352  17.537  0.00  0.00      PROB  
ATOM   4137  CD2 PHE P 254      12.268 -36.618  17.023  0.00  0.00      PROB  
ATOM   4138  HD2 PHE P 254      13.033 -36.669  16.263  0.00  0.00      PROB  
ATOM   4139  CE2 PHE P 254      10.941 -37.076  16.771  0.00  0.00      PROB  
ATOM   4140  HE2 PHE P 254      10.769 -37.685  15.896  0.00  0.00      PROB  
ATOM   4141  C   PHE P 254      13.587 -33.622  16.636  0.00  0.00      PROB  
ATOM   4142  O   PHE P 254      13.025 -33.766  15.581  0.00  0.00      PROB  
ATOM   4143  N   VAL P 255      13.452 -32.400  17.131  0.00  0.00      PROB  
ATOM   4144  HN  VAL P 255      13.971 -32.018  17.891  0.00  0.00      PROB  
ATOM   4145  CA  VAL P 255      12.566 -31.385  16.508  0.00  0.00      PROB  
ATOM   4146  HA  VAL P 255      11.600 -31.851  16.381  0.00  0.00      PROB  
ATOM   4147  CB  VAL P 255      12.541 -30.243  17.527  0.00  0.00      PROB  
ATOM   4148  HB  VAL P 255      13.584 -30.039  17.852  0.00  0.00      PROB  
ATOM   4149  CG1 VAL P 255      12.005 -28.961  16.818  0.00  0.00      PROB  
ATOM   4150 HG11 VAL P 255      12.807 -28.524  16.186  0.00  0.00      PROB  
ATOM   4151 HG12 VAL P 255      11.057 -29.237  16.307  0.00  0.00      PROB  
ATOM   4152 HG13 VAL P 255      11.679 -28.085  17.418  0.00  0.00      PROB  
ATOM   4153  CG2 VAL P 255      11.589 -30.467  18.700  0.00  0.00      PROB  
ATOM   4154 HG21 VAL P 255      11.848 -31.428  19.194  0.00  0.00      PROB  
ATOM   4155 HG22 VAL P 255      11.933 -29.735  19.462  0.00  0.00      PROB  
ATOM   4156 HG23 VAL P 255      10.524 -30.395  18.392  0.00  0.00      PROB  
ATOM   4157  C   VAL P 255      13.112 -30.913  15.117  0.00  0.00      PROB  
ATOM   4158  O   VAL P 255      12.415 -30.756  14.076  0.00  0.00      PROB  
ATOM   4159  N   ALA P 256      14.413 -30.782  15.040  0.00  0.00      PROB  
ATOM   4160  HN  ALA P 256      14.974 -31.211  15.744  0.00  0.00      PROB  
ATOM   4161  CA  ALA P 256      15.147 -30.469  13.833  0.00  0.00      PROB  
ATOM   4162  HA  ALA P 256      14.876 -29.557  13.321  0.00  0.00      PROB  
ATOM   4163  CB  ALA P 256      16.636 -30.476  14.253  0.00  0.00      PROB  
ATOM   4164  HB1 ALA P 256      16.980 -31.511  14.464  0.00  0.00      PROB  
ATOM   4165  HB2 ALA P 256      17.165 -30.051  13.374  0.00  0.00      PROB  
ATOM   4166  HB3 ALA P 256      16.891 -29.816  15.110  0.00  0.00      PROB  
ATOM   4167  C   ALA P 256      15.009 -31.552  12.786  0.00  0.00      PROB  
ATOM   4168  O   ALA P 256      14.847 -31.390  11.582  0.00  0.00      PROB  
ATOM   4169  N   LEU P 257      14.886 -32.867  13.202  0.00  0.00      PROB  
ATOM   4170  HN  LEU P 257      14.968 -33.031  14.182  0.00  0.00      PROB  
ATOM   4171  CA  LEU P 257      14.780 -34.067  12.306  0.00  0.00      PROB  
ATOM   4172  HA  LEU P 257      15.491 -33.916  11.507  0.00  0.00      PROB  
ATOM   4173  CB  LEU P 257      14.909 -35.296  13.256  0.00  0.00      PROB  
ATOM   4174  HB1 LEU P 257      14.195 -35.298  14.108  0.00  0.00      PROB  
ATOM   4175  HB2 LEU P 257      15.921 -35.336  13.712  0.00  0.00      PROB  
ATOM   4176  CG  LEU P 257      14.809 -36.584  12.441  0.00  0.00      PROB  
ATOM   4177  HG  LEU P 257      13.822 -36.545  11.933  0.00  0.00      PROB  
ATOM   4178  CD1 LEU P 257      15.850 -36.799  11.226  0.00  0.00      PROB  
ATOM   4179 HD11 LEU P 257      16.893 -36.980  11.563  0.00  0.00      PROB  
ATOM   4180 HD12 LEU P 257      15.505 -37.646  10.595  0.00  0.00      PROB  
ATOM   4181 HD13 LEU P 257      15.828 -35.851  10.647  0.00  0.00      PROB  
ATOM   4182  CD2 LEU P 257      14.776 -37.724  13.465  0.00  0.00      PROB  
ATOM   4183 HD21 LEU P 257      15.710 -37.899  14.040  0.00  0.00      PROB  
ATOM   4184 HD22 LEU P 257      13.937 -37.695  14.192  0.00  0.00      PROB  
ATOM   4185 HD23 LEU P 257      14.619 -38.646  12.866  0.00  0.00      PROB  
ATOM   4186  C   LEU P 257      13.452 -34.090  11.555  0.00  0.00      PROB  
ATOM   4187  O   LEU P 257      13.328 -34.480  10.412  0.00  0.00      PROB  
ATOM   4188  N   ALA P 258      12.431 -33.488  12.193  0.00  0.00      PROB  
ATOM   4189  HN  ALA P 258      12.523 -32.866  12.966  0.00  0.00      PROB  
ATOM   4190  CA  ALA P 258      11.135 -33.375  11.511  0.00  0.00      PROB  
ATOM   4191  HA  ALA P 258      10.742 -34.317  11.158  0.00  0.00      PROB  
ATOM   4192  CB  ALA P 258      10.095 -32.905  12.570  0.00  0.00      PROB  
ATOM   4193  HB1 ALA P 258       9.900 -33.684  13.337  0.00  0.00      PROB  
ATOM   4194  HB2 ALA P 258      10.536 -31.973  12.984  0.00  0.00      PROB  
ATOM   4195  HB3 ALA P 258       9.076 -32.659  12.203  0.00  0.00      PROB  
ATOM   4196  C   ALA P 258      11.137 -32.362  10.338  0.00  0.00      PROB  
ATOM   4197  O   ALA P 258      10.259 -32.422   9.502  0.00  0.00      PROB  
ATOM   4198  N   ILE P 259      12.151 -31.492  10.129  0.00  0.00      PROB  
ATOM   4199  HN  ILE P 259      12.886 -31.444  10.801  0.00  0.00      PROB  
ATOM   4200  CA  ILE P 259      12.338 -30.676   8.972  0.00  0.00      PROB  
ATOM   4201  HA  ILE P 259      11.376 -30.268   8.702  0.00  0.00      PROB  
ATOM   4202  CB  ILE P 259      13.198 -29.551   9.292  0.00  0.00      PROB  
ATOM   4203  HB  ILE P 259      14.250 -29.762   9.581  0.00  0.00      PROB  
ATOM   4204  CG2 ILE P 259      13.349 -28.620   8.079  0.00  0.00      PROB  
ATOM   4205 HG21 ILE P 259      12.344 -28.394   7.662  0.00  0.00      PROB  
ATOM   4206 HG22 ILE P 259      13.711 -27.639   8.455  0.00  0.00      PROB  
ATOM   4207 HG23 ILE P 259      13.986 -29.042   7.273  0.00  0.00      PROB  
ATOM   4208  CG1 ILE P 259      12.879 -28.894  10.631  0.00  0.00      PROB  
ATOM   4209 HG11 ILE P 259      12.900 -29.598  11.491  0.00  0.00      PROB  
ATOM   4210 HG12 ILE P 259      11.866 -28.446  10.547  0.00  0.00      PROB  
ATOM   4211  CD  ILE P 259      13.864 -27.758  11.044  0.00  0.00      PROB  
ATOM   4212  HD1 ILE P 259      14.009 -26.994  10.250  0.00  0.00      PROB  
ATOM   4213  HD2 ILE P 259      13.510 -27.248  11.965  0.00  0.00      PROB  
ATOM   4214  HD3 ILE P 259      14.850 -28.205  11.294  0.00  0.00      PROB  
ATOM   4215  C   ILE P 259      12.816 -31.528   7.773  0.00  0.00      PROB  
ATOM   4216  O   ILE P 259      12.661 -31.181   6.550  0.00  0.00      PROB  
ATOM   4217  N   VAL P 260      13.519 -32.719   7.957  0.00  0.00      PROB  
ATOM   4218  HN  VAL P 260      13.647 -33.009   8.902  0.00  0.00      PROB  
ATOM   4219  CA  VAL P 260      14.163 -33.521   6.828  0.00  0.00      PROB  
ATOM   4220  HA  VAL P 260      14.630 -32.748   6.235  0.00  0.00      PROB  
ATOM   4221  CB  VAL P 260      15.277 -34.397   7.409  0.00  0.00      PROB  
ATOM   4222  HB  VAL P 260      14.862 -34.829   8.344  0.00  0.00      PROB  
ATOM   4223  CG1 VAL P 260      15.920 -35.469   6.564  0.00  0.00      PROB  
ATOM   4224 HG11 VAL P 260      16.940 -35.686   6.948  0.00  0.00      PROB  
ATOM   4225 HG12 VAL P 260      15.316 -36.401   6.556  0.00  0.00      PROB  
ATOM   4226 HG13 VAL P 260      16.096 -35.053   5.548  0.00  0.00      PROB  
ATOM   4227  CG2 VAL P 260      16.470 -33.385   7.831  0.00  0.00      PROB  
ATOM   4228 HG21 VAL P 260      16.519 -32.626   7.021  0.00  0.00      PROB  
ATOM   4229 HG22 VAL P 260      16.104 -32.886   8.754  0.00  0.00      PROB  
ATOM   4230 HG23 VAL P 260      17.428 -33.938   7.938  0.00  0.00      PROB  
ATOM   4231  C   VAL P 260      13.331 -34.206   5.773  0.00  0.00      PROB  
ATOM   4232  O   VAL P 260      13.611 -34.014   4.597  0.00  0.00      PROB  
ATOM   4233  N   PRO P 261      12.232 -34.948   6.088  0.00  0.00      PROB  
ATOM   4234  CD  PRO P 261      11.887 -35.596   7.392  0.00  0.00      PROB  
ATOM   4235  HD1 PRO P 261      12.513 -36.493   7.588  0.00  0.00      PROB  
ATOM   4236  HD2 PRO P 261      11.999 -34.867   8.223  0.00  0.00      PROB  
ATOM   4237  CA  PRO P 261      11.209 -35.305   5.131  0.00  0.00      PROB  
ATOM   4238  HA  PRO P 261      11.628 -35.954   4.376  0.00  0.00      PROB  
ATOM   4239  CB  PRO P 261      10.134 -36.156   5.823  0.00  0.00      PROB  
ATOM   4240  HB1 PRO P 261      10.473 -37.203   5.675  0.00  0.00      PROB  
ATOM   4241  HB2 PRO P 261       9.094 -36.018   5.458  0.00  0.00      PROB  
ATOM   4242  CG  PRO P 261      10.372 -35.772   7.293  0.00  0.00      PROB  
ATOM   4243  HG1 PRO P 261       9.848 -36.571   7.860  0.00  0.00      PROB  
ATOM   4244  HG2 PRO P 261      10.023 -34.763   7.599  0.00  0.00      PROB  
ATOM   4245  C   PRO P 261      10.603 -34.151   4.335  0.00  0.00      PROB  
ATOM   4246  O   PRO P 261      10.254 -34.307   3.165  0.00  0.00      PROB  
ATOM   4247  N   ILE P 262      10.351 -32.983   5.005  0.00  0.00      PROB  
ATOM   4248  HN  ILE P 262      10.835 -32.780   5.852  0.00  0.00      PROB  
ATOM   4249  CA  ILE P 262       9.652 -31.800   4.387  0.00  0.00      PROB  
ATOM   4250  HA  ILE P 262       8.778 -32.244   3.932  0.00  0.00      PROB  
ATOM   4251  CB  ILE P 262       9.343 -30.743   5.361  0.00  0.00      PROB  
ATOM   4252  HB  ILE P 262      10.278 -30.465   5.894  0.00  0.00      PROB  
ATOM   4253  CG2 ILE P 262       8.713 -29.482   4.776  0.00  0.00      PROB  
ATOM   4254 HG21 ILE P 262       8.309 -28.752   5.510  0.00  0.00      PROB  
ATOM   4255 HG22 ILE P 262       9.429 -28.906   4.151  0.00  0.00      PROB  
ATOM   4256 HG23 ILE P 262       7.913 -29.763   4.057  0.00  0.00      PROB  
ATOM   4257  CG1 ILE P 262       8.483 -31.215   6.601  0.00  0.00      PROB  
ATOM   4258 HG11 ILE P 262       8.920 -32.089   7.132  0.00  0.00      PROB  
ATOM   4259 HG12 ILE P 262       8.472 -30.340   7.285  0.00  0.00      PROB  
ATOM   4260  CD  ILE P 262       7.096 -31.646   6.232  0.00  0.00      PROB  
ATOM   4261  HD1 ILE P 262       7.068 -32.466   5.483  0.00  0.00      PROB  
ATOM   4262  HD2 ILE P 262       6.508 -31.866   7.148  0.00  0.00      PROB  
ATOM   4263  HD3 ILE P 262       6.506 -30.850   5.729  0.00  0.00      PROB  
ATOM   4264  C   ILE P 262      10.465 -31.183   3.244  0.00  0.00      PROB  
ATOM   4265  O   ILE P 262       9.997 -31.048   2.093  0.00  0.00      PROB  
ATOM   4266  N   ILE P 263      11.760 -31.014   3.453  0.00  0.00      PROB  
ATOM   4267  HN  ILE P 263      12.146 -31.163   4.359  0.00  0.00      PROB  
ATOM   4268  CA  ILE P 263      12.709 -30.607   2.437  0.00  0.00      PROB  
ATOM   4269  HA  ILE P 263      12.342 -29.746   1.898  0.00  0.00      PROB  
ATOM   4270  CB  ILE P 263      14.090 -30.137   3.036  0.00  0.00      PROB  
ATOM   4271  HB  ILE P 263      14.613 -30.907   3.642  0.00  0.00      PROB  
ATOM   4272  CG2 ILE P 263      15.052 -29.821   1.883  0.00  0.00      PROB  
ATOM   4273 HG21 ILE P 263      16.042 -29.438   2.213  0.00  0.00      PROB  
ATOM   4274 HG22 ILE P 263      15.218 -30.676   1.194  0.00  0.00      PROB  
ATOM   4275 HG23 ILE P 263      14.598 -29.031   1.248  0.00  0.00      PROB  
ATOM   4276  CG1 ILE P 263      13.800 -28.998   3.995  0.00  0.00      PROB  
ATOM   4277 HG11 ILE P 263      14.793 -28.687   4.385  0.00  0.00      PROB  
ATOM   4278 HG12 ILE P 263      13.229 -29.424   4.849  0.00  0.00      PROB  
ATOM   4279  CD  ILE P 263      13.155 -27.704   3.414  0.00  0.00      PROB  
ATOM   4280  HD1 ILE P 263      13.952 -27.107   2.922  0.00  0.00      PROB  
ATOM   4281  HD2 ILE P 263      12.203 -27.899   2.875  0.00  0.00      PROB  
ATOM   4282  HD3 ILE P 263      12.853 -27.052   4.262  0.00  0.00      PROB  
ATOM   4283  C   ILE P 263      12.832 -31.639   1.357  0.00  0.00      PROB  
ATOM   4284  O   ILE P 263      12.847 -31.230   0.198  0.00  0.00      PROB  
ATOM   4285  N   TRP P 264      12.813 -32.937   1.680  0.00  0.00      PROB  
ATOM   4286  HN  TRP P 264      12.876 -33.187   2.643  0.00  0.00      PROB  
ATOM   4287  CA  TRP P 264      12.851 -34.042   0.599  0.00  0.00      PROB  
ATOM   4288  HA  TRP P 264      13.614 -33.722  -0.095  0.00  0.00      PROB  
ATOM   4289  CB  TRP P 264      13.395 -35.265   1.341  0.00  0.00      PROB  
ATOM   4290  HB1 TRP P 264      12.916 -35.209   2.342  0.00  0.00      PROB  
ATOM   4291  HB2 TRP P 264      14.468 -35.050   1.535  0.00  0.00      PROB  
ATOM   4292  CG  TRP P 264      13.305 -36.634   0.817  0.00  0.00      PROB  
ATOM   4293  CD1 TRP P 264      13.318 -36.999  -0.493  0.00  0.00      PROB  
ATOM   4294  HD1 TRP P 264      13.379 -36.244  -1.262  0.00  0.00      PROB  
ATOM   4295  NE1 TRP P 264      13.192 -38.336  -0.608  0.00  0.00      PROB  
ATOM   4296  HE1 TRP P 264      13.355 -38.865  -1.412  0.00  0.00      PROB  
ATOM   4297  CE2 TRP P 264      13.162 -38.870   0.654  0.00  0.00      PROB  
ATOM   4298  CD2 TRP P 264      13.256 -37.819   1.593  0.00  0.00      PROB  
ATOM   4299  CE3 TRP P 264      13.241 -38.069   2.935  0.00  0.00      PROB  
ATOM   4300  HE3 TRP P 264      13.458 -37.282   3.643  0.00  0.00      PROB  
ATOM   4301  CZ3 TRP P 264      13.109 -39.405   3.360  0.00  0.00      PROB  
ATOM   4302  HZ3 TRP P 264      13.190 -39.600   4.419  0.00  0.00      PROB  
ATOM   4303  CZ2 TRP P 264      12.987 -40.215   1.060  0.00  0.00      PROB  
ATOM   4304  HZ2 TRP P 264      12.917 -41.103   0.449  0.00  0.00      PROB  
ATOM   4305  CH2 TRP P 264      12.962 -40.495   2.453  0.00  0.00      PROB  
ATOM   4306  HH2 TRP P 264      12.816 -41.514   2.778  0.00  0.00      PROB  
ATOM   4307  C   TRP P 264      11.547 -34.183  -0.210  0.00  0.00      PROB  
ATOM   4308  O   TRP P 264      11.615 -34.456  -1.423  0.00  0.00      PROB  
ATOM   4309  N   LEU P 265      10.307 -34.066   0.306  0.00  0.00      PROB  
ATOM   4310  HN  LEU P 265      10.250 -34.018   1.300  0.00  0.00      PROB  
ATOM   4311  CA  LEU P 265       9.016 -34.170  -0.386  0.00  0.00      PROB  
ATOM   4312  HA  LEU P 265       9.059 -35.071  -0.980  0.00  0.00      PROB  
ATOM   4313  CB  LEU P 265       7.851 -34.239   0.550  0.00  0.00      PROB  
ATOM   4314  HB1 LEU P 265       7.763 -33.353   1.215  0.00  0.00      PROB  
ATOM   4315  HB2 LEU P 265       8.035 -35.073   1.261  0.00  0.00      PROB  
ATOM   4316  CG  LEU P 265       6.495 -34.311  -0.152  0.00  0.00      PROB  
ATOM   4317  HG  LEU P 265       6.258 -33.510  -0.884  0.00  0.00      PROB  
ATOM   4318  CD1 LEU P 265       6.277 -35.695  -0.798  0.00  0.00      PROB  
ATOM   4319 HD11 LEU P 265       6.469 -36.430   0.013  0.00  0.00      PROB  
ATOM   4320 HD12 LEU P 265       5.248 -35.860  -1.182  0.00  0.00      PROB  
ATOM   4321 HD13 LEU P 265       7.024 -35.851  -1.605  0.00  0.00      PROB  
ATOM   4322  CD2 LEU P 265       5.328 -34.187   0.921  0.00  0.00      PROB  
ATOM   4323 HD21 LEU P 265       4.347 -34.251   0.403  0.00  0.00      PROB  
ATOM   4324 HD22 LEU P 265       5.585 -34.997   1.635  0.00  0.00      PROB  
ATOM   4325 HD23 LEU P 265       5.413 -33.224   1.468  0.00  0.00      PROB  
ATOM   4326  C   LEU P 265       8.924 -32.860  -1.275  0.00  0.00      PROB  
ATOM   4327  O   LEU P 265       8.508 -33.007  -2.399  0.00  0.00      PROB  
ATOM   4328  N   TRP P 266       9.358 -31.687  -0.782  0.00  0.00      PROB  
ATOM   4329  HN  TRP P 266       9.511 -31.615   0.201  0.00  0.00      PROB  
ATOM   4330  CA  TRP P 266       9.436 -30.520  -1.650  0.00  0.00      PROB  
ATOM   4331  HA  TRP P 266       8.413 -30.472  -1.992  0.00  0.00      PROB  
ATOM   4332  CB  TRP P 266       9.792 -29.370  -0.638  0.00  0.00      PROB  
ATOM   4333  HB1 TRP P 266      10.567 -29.674   0.099  0.00  0.00      PROB  
ATOM   4334  HB2 TRP P 266       8.934 -29.259   0.059  0.00  0.00      PROB  
ATOM   4335  CG  TRP P 266      10.086 -27.948  -1.181  0.00  0.00      PROB  
ATOM   4336  CD1 TRP P 266       9.126 -27.067  -1.452  0.00  0.00      PROB  
ATOM   4337  HD1 TRP P 266       8.074 -27.291  -1.353  0.00  0.00      PROB  
ATOM   4338  NE1 TRP P 266       9.759 -25.916  -1.924  0.00  0.00      PROB  
ATOM   4339  HE1 TRP P 266       9.228 -25.099  -1.976  0.00  0.00      PROB  
ATOM   4340  CE2 TRP P 266      11.065 -26.038  -1.813  0.00  0.00      PROB  
ATOM   4341  CD2 TRP P 266      11.348 -27.373  -1.478  0.00  0.00      PROB  
ATOM   4342  CE3 TRP P 266      12.648 -27.850  -1.457  0.00  0.00      PROB  
ATOM   4343  HE3 TRP P 266      12.911 -28.881  -1.268  0.00  0.00      PROB  
ATOM   4344  CZ3 TRP P 266      13.651 -26.866  -1.663  0.00  0.00      PROB  
ATOM   4345  HZ3 TRP P 266      14.701 -27.106  -1.580  0.00  0.00      PROB  
ATOM   4346  CZ2 TRP P 266      12.060 -25.144  -2.054  0.00  0.00      PROB  
ATOM   4347  HZ2 TRP P 266      11.899 -24.118  -2.350  0.00  0.00      PROB  
ATOM   4348  CH2 TRP P 266      13.295 -25.591  -2.036  0.00  0.00      PROB  
ATOM   4349  HH2 TRP P 266      14.118 -24.927  -2.255  0.00  0.00      PROB  
ATOM   4350  C   TRP P 266      10.393 -30.613  -2.838  0.00  0.00      PROB  
ATOM   4351  O   TRP P 266      10.050 -30.363  -3.979  0.00  0.00      PROB  
ATOM   4352  N   SER P 267      11.589 -31.093  -2.538  0.00  0.00      PROB  
ATOM   4353  HN  SER P 267      11.732 -31.260  -1.566  0.00  0.00      PROB  
ATOM   4354  CA  SER P 267      12.685 -31.129  -3.541  0.00  0.00      PROB  
ATOM   4355  HA  SER P 267      12.834 -30.135  -3.935  0.00  0.00      PROB  
ATOM   4356  CB  SER P 267      14.005 -31.754  -2.995  0.00  0.00      PROB  
ATOM   4357  HB1 SER P 267      14.884 -31.837  -3.669  0.00  0.00      PROB  
ATOM   4358  HB2 SER P 267      13.757 -32.790  -2.680  0.00  0.00      PROB  
ATOM   4359  OG  SER P 267      14.507 -30.981  -1.926  0.00  0.00      PROB  
ATOM   4360  HG1 SER P 267      13.838 -30.828  -1.256  0.00  0.00      PROB  
ATOM   4361  C   SER P 267      12.321 -32.054  -4.672  0.00  0.00      PROB  
ATOM   4362  O   SER P 267      12.615 -31.830  -5.910  0.00  0.00      PROB  
ATOM   4363  N   VAL P 268      11.718 -33.192  -4.349  0.00  0.00      PROB  
ATOM   4364  HN  VAL P 268      11.664 -33.355  -3.367  0.00  0.00      PROB  
ATOM   4365  CA  VAL P 268      11.091 -34.003  -5.405  0.00  0.00      PROB  
ATOM   4366  HA  VAL P 268      11.893 -34.296  -6.066  0.00  0.00      PROB  
ATOM   4367  CB  VAL P 268      10.573 -35.397  -4.872  0.00  0.00      PROB  
ATOM   4368  HB  VAL P 268       9.785 -35.211  -4.111  0.00  0.00      PROB  
ATOM   4369  CG1 VAL P 268       9.926 -36.309  -6.042  0.00  0.00      PROB  
ATOM   4370 HG11 VAL P 268      10.702 -36.474  -6.820  0.00  0.00      PROB  
ATOM   4371 HG12 VAL P 268       9.647 -37.313  -5.658  0.00  0.00      PROB  
ATOM   4372 HG13 VAL P 268       8.942 -35.895  -6.350  0.00  0.00      PROB  
ATOM   4373  CG2 VAL P 268      11.753 -36.201  -4.238  0.00  0.00      PROB  
ATOM   4374 HG21 VAL P 268      12.143 -35.761  -3.296  0.00  0.00      PROB  
ATOM   4375 HG22 VAL P 268      11.595 -37.275  -4.002  0.00  0.00      PROB  
ATOM   4376 HG23 VAL P 268      12.586 -36.009  -4.947  0.00  0.00      PROB  
ATOM   4377  C   VAL P 268      10.054 -33.281  -6.270  0.00  0.00      PROB  
ATOM   4378  O   VAL P 268      10.266 -33.142  -7.501  0.00  0.00      PROB  
ATOM   4379  N   ILE P 269       9.035 -32.751  -5.613  0.00  0.00      PROB  
ATOM   4380  HN  ILE P 269       8.910 -32.883  -4.633  0.00  0.00      PROB  
ATOM   4381  CA  ILE P 269       7.956 -32.133  -6.346  0.00  0.00      PROB  
ATOM   4382  HA  ILE P 269       7.455 -32.857  -6.971  0.00  0.00      PROB  
ATOM   4383  CB  ILE P 269       6.848 -31.610  -5.361  0.00  0.00      PROB  
ATOM   4384  HB  ILE P 269       7.299 -31.013  -4.540  0.00  0.00      PROB  
ATOM   4385  CG2 ILE P 269       5.714 -30.937  -6.104  0.00  0.00      PROB  
ATOM   4386 HG21 ILE P 269       5.548 -31.439  -7.082  0.00  0.00      PROB  
ATOM   4387 HG22 ILE P 269       4.733 -30.934  -5.584  0.00  0.00      PROB  
ATOM   4388 HG23 ILE P 269       5.963 -29.873  -6.303  0.00  0.00      PROB  
ATOM   4389  CG1 ILE P 269       6.192 -32.806  -4.644  0.00  0.00      PROB  
ATOM   4390 HG11 ILE P 269       6.883 -33.580  -4.247  0.00  0.00      PROB  
ATOM   4391 HG12 ILE P 269       5.563 -33.277  -5.430  0.00  0.00      PROB  
ATOM   4392  CD  ILE P 269       5.206 -32.395  -3.449  0.00  0.00      PROB  
ATOM   4393  HD1 ILE P 269       5.871 -32.227  -2.574  0.00  0.00      PROB  
ATOM   4394  HD2 ILE P 269       4.591 -31.511  -3.721  0.00  0.00      PROB  
ATOM   4395  HD3 ILE P 269       4.620 -33.313  -3.226  0.00  0.00      PROB  
ATOM   4396  C   ILE P 269       8.371 -30.996  -7.314  0.00  0.00      PROB  
ATOM   4397  O   ILE P 269       8.154 -30.985  -8.501  0.00  0.00      PROB  
ATOM   4398  N   TYR P 270       9.168 -30.052  -6.801  0.00  0.00      PROB  
ATOM   4399  HN  TYR P 270       9.418 -30.045  -5.836  0.00  0.00      PROB  
ATOM   4400  CA  TYR P 270       9.677 -28.845  -7.462  0.00  0.00      PROB  
ATOM   4401  HA  TYR P 270       8.859 -28.233  -7.813  0.00  0.00      PROB  
ATOM   4402  CB  TYR P 270      10.566 -28.205  -6.439  0.00  0.00      PROB  
ATOM   4403  HB1 TYR P 270      11.423 -28.840  -6.128  0.00  0.00      PROB  
ATOM   4404  HB2 TYR P 270      10.031 -27.933  -5.504  0.00  0.00      PROB  
ATOM   4405  CG  TYR P 270      11.063 -26.815  -6.916  0.00  0.00      PROB  
ATOM   4406  CD1 TYR P 270      10.307 -25.923  -7.807  0.00  0.00      PROB  
ATOM   4407  HD1 TYR P 270       9.440 -26.358  -8.281  0.00  0.00      PROB  
ATOM   4408  CE1 TYR P 270      10.795 -24.704  -8.178  0.00  0.00      PROB  
ATOM   4409  HE1 TYR P 270      10.215 -24.057  -8.820  0.00  0.00      PROB  
ATOM   4410  CZ  TYR P 270      12.067 -24.234  -7.622  0.00  0.00      PROB  
ATOM   4411  OH  TYR P 270      12.682 -22.994  -7.887  0.00  0.00      PROB  
ATOM   4412  HH  TYR P 270      12.255 -22.609  -8.657  0.00  0.00      PROB  
ATOM   4413  CD2 TYR P 270      12.235 -26.268  -6.329  0.00  0.00      PROB  
ATOM   4414  HD2 TYR P 270      12.814 -26.881  -5.655  0.00  0.00      PROB  
ATOM   4415  CE2 TYR P 270      12.744 -24.986  -6.625  0.00  0.00      PROB  
ATOM   4416  HE2 TYR P 270      13.694 -24.705  -6.195  0.00  0.00      PROB  
ATOM   4417  C   TYR P 270      10.563 -29.279  -8.681  0.00  0.00      PROB  
ATOM   4418  O   TYR P 270      10.372 -28.743  -9.808  0.00  0.00      PROB  
ATOM   4419  N   ARG P 271      11.525 -30.217  -8.538  0.00  0.00      PROB  
ATOM   4420  HN  ARG P 271      11.639 -30.685  -7.665  0.00  0.00      PROB  
ATOM   4421  CA  ARG P 271      12.333 -30.731  -9.546  0.00  0.00      PROB  
ATOM   4422  HA  ARG P 271      12.813 -29.880 -10.007  0.00  0.00      PROB  
ATOM   4423  CB  ARG P 271      13.526 -31.559  -9.034  0.00  0.00      PROB  
ATOM   4424  HB1 ARG P 271      13.108 -32.393  -8.431  0.00  0.00      PROB  
ATOM   4425  HB2 ARG P 271      14.022 -30.917  -8.274  0.00  0.00      PROB  
ATOM   4426  CG  ARG P 271      14.460 -32.280 -10.021  0.00  0.00      PROB  
ATOM   4427  HG1 ARG P 271      13.891 -33.046 -10.591  0.00  0.00      PROB  
ATOM   4428  HG2 ARG P 271      15.251 -32.765  -9.410  0.00  0.00      PROB  
ATOM   4429  CD  ARG P 271      15.111 -31.383 -10.988  0.00  0.00      PROB  
ATOM   4430  HD1 ARG P 271      15.597 -30.505 -10.510  0.00  0.00      PROB  
ATOM   4431  HD2 ARG P 271      14.290 -31.139 -11.695  0.00  0.00      PROB  
ATOM   4432  NE  ARG P 271      16.146 -32.176 -11.744  0.00  0.00      PROB  
ATOM   4433  HE  ARG P 271      16.244 -33.092 -11.356  0.00  0.00      PROB  
ATOM   4434  CZ  ARG P 271      16.739 -31.782 -12.853  0.00  0.00      PROB  
ATOM   4435  NH1 ARG P 271      16.566 -30.608 -13.410  0.00  0.00      PROB  
ATOM   4436 HH11 ARG P 271      15.756 -30.088 -13.139  0.00  0.00      PROB  
ATOM   4437 HH12 ARG P 271      16.746 -30.554 -14.392  0.00  0.00      PROB  
ATOM   4438  NH2 ARG P 271      17.539 -32.674 -13.418  0.00  0.00      PROB  
ATOM   4439 HH21 ARG P 271      17.622 -33.577 -12.995  0.00  0.00      PROB  
ATOM   4440 HH22 ARG P 271      17.972 -32.627 -14.318  0.00  0.00      PROB  
ATOM   4441  C   ARG P 271      11.550 -31.356 -10.671  0.00  0.00      PROB  
ATOM   4442  O   ARG P 271      11.841 -31.062 -11.818  0.00  0.00      PROB  
ATOM   4443  N   ARG P 272      10.490 -32.139 -10.411  0.00  0.00      PROB  
ATOM   4444  HN  ARG P 272      10.209 -32.307  -9.469  0.00  0.00      PROB  
ATOM   4445  CA  ARG P 272       9.639 -32.622 -11.452  0.00  0.00      PROB  
ATOM   4446  HA  ARG P 272      10.318 -33.037 -12.182  0.00  0.00      PROB  
ATOM   4447  CB  ARG P 272       8.730 -33.725 -10.840  0.00  0.00      PROB  
ATOM   4448  HB1 ARG P 272       8.070 -34.251 -11.562  0.00  0.00      PROB  
ATOM   4449  HB2 ARG P 272       8.084 -33.363 -10.012  0.00  0.00      PROB  
ATOM   4450  CG  ARG P 272       9.472 -35.020 -10.398  0.00  0.00      PROB  
ATOM   4451  HG1 ARG P 272       9.917 -34.797  -9.405  0.00  0.00      PROB  
ATOM   4452  HG2 ARG P 272      10.296 -35.148 -11.133  0.00  0.00      PROB  
ATOM   4453  CD  ARG P 272       8.601 -36.235 -10.251  0.00  0.00      PROB  
ATOM   4454  HD1 ARG P 272       8.071 -36.461 -11.200  0.00  0.00      PROB  
ATOM   4455  HD2 ARG P 272       7.843 -36.240  -9.438  0.00  0.00      PROB  
ATOM   4456  NE  ARG P 272       9.548 -37.396  -9.984  0.00  0.00      PROB  
ATOM   4457  HE  ARG P 272      10.528 -37.256  -9.845  0.00  0.00      PROB  
ATOM   4458  CZ  ARG P 272       9.034 -38.565  -9.533  0.00  0.00      PROB  
ATOM   4459  NH1 ARG P 272       7.717 -38.847  -9.597  0.00  0.00      PROB  
ATOM   4460 HH11 ARG P 272       7.051 -38.158  -9.880  0.00  0.00      PROB  
ATOM   4461 HH12 ARG P 272       7.356 -39.652  -9.126  0.00  0.00      PROB  
ATOM   4462  NH2 ARG P 272       9.882 -39.349  -8.981  0.00  0.00      PROB  
ATOM   4463 HH21 ARG P 272      10.859 -39.140  -8.943  0.00  0.00      PROB  
ATOM   4464 HH22 ARG P 272       9.508 -40.254  -8.780  0.00  0.00      PROB  
ATOM   4465  C   ARG P 272       8.855 -31.557 -12.306  0.00  0.00      PROB  
ATOM   4466  O   ARG P 272       8.872 -31.632 -13.536  0.00  0.00      PROB  
ATOM   4467  N   TYR P 273       8.269 -30.512 -11.709  0.00  0.00      PROB  
ATOM   4468  HN  TYR P 273       8.189 -30.372 -10.725  0.00  0.00      PROB  
ATOM   4469  CA  TYR P 273       7.736 -29.365 -12.524  0.00  0.00      PROB  
ATOM   4470  HA  TYR P 273       7.167 -29.793 -13.337  0.00  0.00      PROB  
ATOM   4471  CB  TYR P 273       6.717 -28.504 -11.765  0.00  0.00      PROB  
ATOM   4472  HB1 TYR P 273       6.422 -27.713 -12.487  0.00  0.00      PROB  
ATOM   4473  HB2 TYR P 273       7.208 -28.119 -10.846  0.00  0.00      PROB  
ATOM   4474  CG  TYR P 273       5.494 -29.266 -11.333  0.00  0.00      PROB  
ATOM   4475  CD1 TYR P 273       4.552 -29.815 -12.182  0.00  0.00      PROB  
ATOM   4476  HD1 TYR P 273       4.723 -29.657 -13.237  0.00  0.00      PROB  
ATOM   4477  CE1 TYR P 273       3.382 -30.509 -11.762  0.00  0.00      PROB  
ATOM   4478  HE1 TYR P 273       2.731 -30.866 -12.546  0.00  0.00      PROB  
ATOM   4479  CZ  TYR P 273       3.172 -30.704 -10.407  0.00  0.00      PROB  
ATOM   4480  OH  TYR P 273       2.135 -31.508  -9.829  0.00  0.00      PROB  
ATOM   4481  HH  TYR P 273       1.746 -31.995 -10.559  0.00  0.00      PROB  
ATOM   4482  CD2 TYR P 273       5.226 -29.402  -9.950  0.00  0.00      PROB  
ATOM   4483  HD2 TYR P 273       5.957 -29.112  -9.209  0.00  0.00      PROB  
ATOM   4484  CE2 TYR P 273       4.019 -30.070  -9.483  0.00  0.00      PROB  
ATOM   4485  HE2 TYR P 273       3.876 -30.196  -8.420  0.00  0.00      PROB  
ATOM   4486  C   TYR P 273       8.850 -28.525 -13.252  0.00  0.00      PROB  
ATOM   4487  O   TYR P 273       8.725 -28.098 -14.400  0.00  0.00      PROB  
ATOM   4488  N   ALA P 274       9.967 -28.327 -12.520  0.00  0.00      PROB  
ATOM   4489  HN  ALA P 274      10.001 -28.586 -11.558  0.00  0.00      PROB  
ATOM   4490  CA  ALA P 274      11.160 -27.602 -13.085  0.00  0.00      PROB  
ATOM   4491  HA  ALA P 274      10.790 -26.652 -13.442  0.00  0.00      PROB  
ATOM   4492  CB  ALA P 274      12.134 -27.342 -11.914  0.00  0.00      PROB  
ATOM   4493  HB1 ALA P 274      12.606 -28.284 -11.561  0.00  0.00      PROB  
ATOM   4494  HB2 ALA P 274      12.849 -26.504 -12.061  0.00  0.00      PROB  
ATOM   4495  HB3 ALA P 274      11.589 -26.996 -11.010  0.00  0.00      PROB  
ATOM   4496  C   ALA P 274      11.877 -28.190 -14.226  0.00  0.00      PROB  
ATOM   4497  O   ALA P 274      12.447 -27.504 -15.056  0.00  0.00      PROB  
ATOM   4498  N   SER P 275      12.031 -29.583 -14.294  0.00  0.00      PROB  
ATOM   4499  HN  SER P 275      11.598 -30.149 -13.597  0.00  0.00      PROB  
ATOM   4500  CA  SER P 275      12.934 -30.282 -15.236  0.00  0.00      PROB  
ATOM   4501  HA  SER P 275      13.917 -29.899 -15.008  0.00  0.00      PROB  
ATOM   4502  CB  SER P 275      13.002 -31.874 -15.070  0.00  0.00      PROB  
ATOM   4503  HB1 SER P 275      13.694 -32.252 -15.853  0.00  0.00      PROB  
ATOM   4504  HB2 SER P 275      12.025 -32.394 -15.163  0.00  0.00      PROB  
ATOM   4505  OG  SER P 275      13.587 -32.029 -13.766  0.00  0.00      PROB  
ATOM   4506  HG1 SER P 275      12.859 -31.825 -13.175  0.00  0.00      PROB  
ATOM   4507  C   SER P 275      12.572 -29.961 -16.658  0.00  0.00      PROB  
ATOM   4508  O   SER P 275      13.365 -29.721 -17.563  0.00  0.00      PROB  
ATOM   4509  N   TYR P 276      11.302 -29.881 -16.831  0.00  0.00      PROB  
ATOM   4510  HN  TYR P 276      10.674 -30.161 -16.109  0.00  0.00      PROB  
ATOM   4511  CA  TYR P 276      10.545 -29.610 -18.029  0.00  0.00      PROB  
ATOM   4512  HA  TYR P 276      10.794 -30.323 -18.802  0.00  0.00      PROB  
ATOM   4513  CB  TYR P 276       9.021 -29.837 -17.761  0.00  0.00      PROB  
ATOM   4514  HB1 TYR P 276       8.729 -29.328 -16.817  0.00  0.00      PROB  
ATOM   4515  HB2 TYR P 276       8.863 -30.924 -17.597  0.00  0.00      PROB  
ATOM   4516  CG  TYR P 276       8.143 -29.371 -18.884  0.00  0.00      PROB  
ATOM   4517  CD1 TYR P 276       7.343 -28.230 -18.666  0.00  0.00      PROB  
ATOM   4518  HD1 TYR P 276       7.502 -27.696 -17.742  0.00  0.00      PROB  
ATOM   4519  CE1 TYR P 276       6.389 -27.740 -19.594  0.00  0.00      PROB  
ATOM   4520  HE1 TYR P 276       5.829 -26.850 -19.346  0.00  0.00      PROB  
ATOM   4521  CZ  TYR P 276       6.216 -28.527 -20.731  0.00  0.00      PROB  
ATOM   4522  OH  TYR P 276       5.326 -28.032 -21.634  0.00  0.00      PROB  
ATOM   4523  HH  TYR P 276       4.707 -27.476 -21.155  0.00  0.00      PROB  
ATOM   4524  CD2 TYR P 276       7.897 -30.052 -20.128  0.00  0.00      PROB  
ATOM   4525  HD2 TYR P 276       8.424 -30.951 -20.410  0.00  0.00      PROB  
ATOM   4526  CE2 TYR P 276       6.959 -29.633 -21.013  0.00  0.00      PROB  
ATOM   4527  HE2 TYR P 276       6.915 -29.888 -22.062  0.00  0.00      PROB  
ATOM   4528  C   TYR P 276      10.811 -28.178 -18.616  0.00  0.00      PROB  
ATOM   4529  O   TYR P 276      11.270 -27.902 -19.700  0.00  0.00      PROB  
ATOM   4530  N   TYR P 277      10.605 -27.215 -17.685  0.00  0.00      PROB  
ATOM   4531  HN  TYR P 277      10.220 -27.476 -16.803  0.00  0.00      PROB  
ATOM   4532  CA  TYR P 277      10.888 -25.815 -17.877  0.00  0.00      PROB  
ATOM   4533  HA  TYR P 277      10.397 -25.476 -18.777  0.00  0.00      PROB  
ATOM   4534  CB  TYR P 277      10.420 -24.877 -16.700  0.00  0.00      PROB  
ATOM   4535  HB1 TYR P 277      10.568 -23.803 -16.945  0.00  0.00      PROB  
ATOM   4536  HB2 TYR P 277      11.091 -25.174 -15.866  0.00  0.00      PROB  
ATOM   4537  CG  TYR P 277       8.973 -24.952 -16.365  0.00  0.00      PROB  
ATOM   4538  CD1 TYR P 277       7.975 -24.843 -17.332  0.00  0.00      PROB  
ATOM   4539  HD1 TYR P 277       8.181 -24.747 -18.388  0.00  0.00      PROB  
ATOM   4540  CE1 TYR P 277       6.597 -24.785 -16.984  0.00  0.00      PROB  
ATOM   4541  HE1 TYR P 277       5.830 -24.663 -17.735  0.00  0.00      PROB  
ATOM   4542  CZ  TYR P 277       6.194 -24.810 -15.680  0.00  0.00      PROB  
ATOM   4543  OH  TYR P 277       4.830 -24.886 -15.300  0.00  0.00      PROB  
ATOM   4544  HH  TYR P 277       4.236 -24.891 -16.054  0.00  0.00      PROB  
ATOM   4545  CD2 TYR P 277       8.521 -25.024 -15.021  0.00  0.00      PROB  
ATOM   4546  HD2 TYR P 277       9.266 -24.982 -14.241  0.00  0.00      PROB  
ATOM   4547  CE2 TYR P 277       7.154 -24.965 -14.679  0.00  0.00      PROB  
ATOM   4548  HE2 TYR P 277       6.719 -25.080 -13.697  0.00  0.00      PROB  
ATOM   4549  C   TYR P 277      12.366 -25.521 -18.133  0.00  0.00      PROB  
ATOM   4550  O   TYR P 277      12.668 -24.866 -19.137  0.00  0.00      PROB  
ATOM   4551  N   ASN P 278      13.324 -26.113 -17.392  0.00  0.00      PROB  
ATOM   4552  HN  ASN P 278      12.987 -26.752 -16.705  0.00  0.00      PROB  
ATOM   4553  CA  ASN P 278      14.773 -26.053 -17.564  0.00  0.00      PROB  
ATOM   4554  HA  ASN P 278      15.081 -25.018 -17.546  0.00  0.00      PROB  
ATOM   4555  CB  ASN P 278      15.520 -26.937 -16.551  0.00  0.00      PROB  
ATOM   4556  HB1 ASN P 278      16.584 -27.141 -16.800  0.00  0.00      PROB  
ATOM   4557  HB2 ASN P 278      15.100 -27.965 -16.551  0.00  0.00      PROB  
ATOM   4558  CG  ASN P 278      15.443 -26.447 -15.115  0.00  0.00      PROB  
ATOM   4559  OD1 ASN P 278      15.203 -27.281 -14.222  0.00  0.00      PROB  
ATOM   4560  ND2 ASN P 278      15.742 -25.198 -14.790  0.00  0.00      PROB  
ATOM   4561 HD21 ASN P 278      15.742 -24.980 -13.814  0.00  0.00      PROB  
ATOM   4562 HD22 ASN P 278      15.912 -24.500 -15.485  0.00  0.00      PROB  
ATOM   4563  C   ASN P 278      15.224 -26.453 -18.938  0.00  0.00      PROB  
ATOM   4564  O   ASN P 278      15.938 -25.660 -19.621  0.00  0.00      PROB  
ATOM   4565  N   GLN P 279      14.905 -27.687 -19.482  0.00  0.00      PROB  
ATOM   4566  HN  GLN P 279      14.493 -28.394 -18.912  0.00  0.00      PROB  
ATOM   4567  CA  GLN P 279      15.075 -28.135 -20.846  0.00  0.00      PROB  
ATOM   4568  HA  GLN P 279      16.128 -28.179 -21.084  0.00  0.00      PROB  
ATOM   4569  CB  GLN P 279      14.529 -29.598 -20.891  0.00  0.00      PROB  
ATOM   4570  HB1 GLN P 279      14.592 -29.878 -21.965  0.00  0.00      PROB  
ATOM   4571  HB2 GLN P 279      13.433 -29.711 -20.751  0.00  0.00      PROB  
ATOM   4572  CG  GLN P 279      15.228 -30.752 -20.172  0.00  0.00      PROB  
ATOM   4573  HG1 GLN P 279      15.024 -31.641 -20.805  0.00  0.00      PROB  
ATOM   4574  HG2 GLN P 279      14.789 -31.094 -19.210  0.00  0.00      PROB  
ATOM   4575  CD  GLN P 279      16.757 -30.524 -19.923  0.00  0.00      PROB  
ATOM   4576  OE1 GLN P 279      17.298 -30.687 -18.858  0.00  0.00      PROB  
ATOM   4577  NE2 GLN P 279      17.421 -30.184 -21.054  0.00  0.00      PROB  
ATOM   4578 HE21 GLN P 279      17.078 -30.355 -21.977  0.00  0.00      PROB  
ATOM   4579 HE22 GLN P 279      18.357 -29.857 -20.920  0.00  0.00      PROB  
ATOM   4580  C   GLN P 279      14.421 -27.248 -21.868  0.00  0.00      PROB  
ATOM   4581  O   GLN P 279      15.097 -26.912 -22.885  0.00  0.00      PROB  
ATOM   4582  N   LYS P 280      13.186 -26.874 -21.672  0.00  0.00      PROB  
ATOM   4583  HN  LYS P 280      12.650 -27.218 -20.905  0.00  0.00      PROB  
ATOM   4584  CA  LYS P 280      12.541 -25.899 -22.564  0.00  0.00      PROB  
ATOM   4585  HA  LYS P 280      12.532 -26.230 -23.592  0.00  0.00      PROB  
ATOM   4586  CB  LYS P 280      11.036 -25.652 -22.251  0.00  0.00      PROB  
ATOM   4587  HB1 LYS P 280      10.758 -24.824 -22.939  0.00  0.00      PROB  
ATOM   4588  HB2 LYS P 280      11.029 -25.223 -21.226  0.00  0.00      PROB  
ATOM   4589  CG  LYS P 280      10.098 -26.932 -22.430  0.00  0.00      PROB  
ATOM   4590  HG1 LYS P 280       9.185 -26.789 -21.813  0.00  0.00      PROB  
ATOM   4591  HG2 LYS P 280      10.688 -27.757 -21.976  0.00  0.00      PROB  
ATOM   4592  CD  LYS P 280       9.575 -27.238 -23.854  0.00  0.00      PROB  
ATOM   4593  HD1 LYS P 280      10.462 -27.667 -24.367  0.00  0.00      PROB  
ATOM   4594  HD2 LYS P 280       9.202 -26.333 -24.379  0.00  0.00      PROB  
ATOM   4595  CE  LYS P 280       8.382 -28.191 -23.809  0.00  0.00      PROB  
ATOM   4596  HE1 LYS P 280       7.557 -27.759 -23.204  0.00  0.00      PROB  
ATOM   4597  HE2 LYS P 280       8.660 -29.165 -23.353  0.00  0.00      PROB  
ATOM   4598  NZ  LYS P 280       7.798 -28.341 -25.179  0.00  0.00      PROB  
ATOM   4599  HZ1 LYS P 280       7.107 -29.117 -25.229  0.00  0.00      PROB  
ATOM   4600  HZ2 LYS P 280       7.319 -27.480 -25.512  0.00  0.00      PROB  
ATOM   4601  HZ3 LYS P 280       8.609 -28.456 -25.821  0.00  0.00      PROB  
ATOM   4602  C   LYS P 280      13.150 -24.504 -22.681  0.00  0.00      PROB  
ATOM   4603  O   LYS P 280      13.501 -24.033 -23.796  0.00  0.00      PROB  
ATOM   4604  N   ILE P 281      13.359 -23.724 -21.538  0.00  0.00      PROB  
ATOM   4605  HN  ILE P 281      12.990 -24.053 -20.673  0.00  0.00      PROB  
ATOM   4606  CA  ILE P 281      13.863 -22.381 -21.651  0.00  0.00      PROB  
ATOM   4607  HA  ILE P 281      13.284 -21.872 -22.408  0.00  0.00      PROB  
ATOM   4608  CB  ILE P 281      13.609 -21.506 -20.378  0.00  0.00      PROB  
ATOM   4609  HB  ILE P 281      13.990 -20.473 -20.533  0.00  0.00      PROB  
ATOM   4610  CG2 ILE P 281      12.054 -21.400 -20.176  0.00  0.00      PROB  
ATOM   4611 HG21 ILE P 281      11.870 -20.557 -19.476  0.00  0.00      PROB  
ATOM   4612 HG22 ILE P 281      11.658 -21.157 -21.185  0.00  0.00      PROB  
ATOM   4613 HG23 ILE P 281      11.558 -22.340 -19.855  0.00  0.00      PROB  
ATOM   4614  CG1 ILE P 281      14.305 -21.981 -19.087  0.00  0.00      PROB  
ATOM   4615 HG11 ILE P 281      15.415 -21.982 -19.146  0.00  0.00      PROB  
ATOM   4616 HG12 ILE P 281      14.026 -23.044 -18.923  0.00  0.00      PROB  
ATOM   4617  CD  ILE P 281      13.856 -21.305 -17.797  0.00  0.00      PROB  
ATOM   4618  HD1 ILE P 281      14.196 -20.249 -17.745  0.00  0.00      PROB  
ATOM   4619  HD2 ILE P 281      12.749 -21.384 -17.742  0.00  0.00      PROB  
ATOM   4620  HD3 ILE P 281      14.282 -21.840 -16.921  0.00  0.00      PROB  
ATOM   4621  C   ILE P 281      15.260 -22.238 -22.262  0.00  0.00      PROB  
ATOM   4622  O   ILE P 281      15.565 -21.381 -23.038  0.00  0.00      PROB  
ATOM   4623  N   ARG P 282      16.084 -23.255 -21.858  0.00  0.00      PROB  
ATOM   4624  HN  ARG P 282      15.758 -23.864 -21.139  0.00  0.00      PROB  
ATOM   4625  CA  ARG P 282      17.424 -23.531 -22.410  0.00  0.00      PROB  
ATOM   4626  HA  ARG P 282      18.091 -22.688 -22.308  0.00  0.00      PROB  
ATOM   4627  CB  ARG P 282      18.062 -24.785 -21.692  0.00  0.00      PROB  
ATOM   4628  HB1 ARG P 282      17.240 -25.532 -21.663  0.00  0.00      PROB  
ATOM   4629  HB2 ARG P 282      18.279 -24.496 -20.641  0.00  0.00      PROB  
ATOM   4630  CG  ARG P 282      19.157 -25.559 -22.401  0.00  0.00      PROB  
ATOM   4631  HG1 ARG P 282      18.792 -25.966 -23.368  0.00  0.00      PROB  
ATOM   4632  HG2 ARG P 282      19.340 -26.499 -21.837  0.00  0.00      PROB  
ATOM   4633  CD  ARG P 282      20.418 -24.747 -22.599  0.00  0.00      PROB  
ATOM   4634  HD1 ARG P 282      20.767 -24.380 -21.610  0.00  0.00      PROB  
ATOM   4635  HD2 ARG P 282      20.226 -23.873 -23.258  0.00  0.00      PROB  
ATOM   4636  NE  ARG P 282      21.398 -25.691 -23.228  0.00  0.00      PROB  
ATOM   4637  HE  ARG P 282      21.103 -26.553 -23.639  0.00  0.00      PROB  
ATOM   4638  CZ  ARG P 282      22.679 -25.547 -23.147  0.00  0.00      PROB  
ATOM   4639  NH1 ARG P 282      23.187 -24.450 -22.760  0.00  0.00      PROB  
ATOM   4640 HH11 ARG P 282      22.611 -23.705 -22.426  0.00  0.00      PROB  
ATOM   4641 HH12 ARG P 282      24.182 -24.373 -22.698  0.00  0.00      PROB  
ATOM   4642  NH2 ARG P 282      23.521 -26.505 -23.499  0.00  0.00      PROB  
ATOM   4643 HH21 ARG P 282      24.441 -26.227 -23.778  0.00  0.00      PROB  
ATOM   4644 HH22 ARG P 282      23.129 -27.257 -24.030  0.00  0.00      PROB  
ATOM   4645  C   ARG P 282      17.296 -23.770 -23.919  0.00  0.00      PROB  
ATOM   4646  O   ARG P 282      17.868 -23.035 -24.773  0.00  0.00      PROB  
ATOM   4647  N   SER P 283      16.447 -24.695 -24.329  0.00  0.00      PROB  
ATOM   4648  HN  SER P 283      16.008 -25.276 -23.649  0.00  0.00      PROB  
ATOM   4649  CA  SER P 283      16.258 -25.061 -25.671  0.00  0.00      PROB  
ATOM   4650  HA  SER P 283      17.235 -25.408 -25.972  0.00  0.00      PROB  
ATOM   4651  CB  SER P 283      15.355 -26.305 -25.962  0.00  0.00      PROB  
ATOM   4652  HB1 SER P 283      15.255 -26.555 -27.040  0.00  0.00      PROB  
ATOM   4653  HB2 SER P 283      14.333 -26.217 -25.536  0.00  0.00      PROB  
ATOM   4654  OG  SER P 283      15.801 -27.510 -25.351  0.00  0.00      PROB  
ATOM   4655  HG1 SER P 283      15.486 -27.444 -24.447  0.00  0.00      PROB  
ATOM   4656  C   SER P 283      15.699 -23.910 -26.615  0.00  0.00      PROB  
ATOM   4657  O   SER P 283      16.172 -23.686 -27.701  0.00  0.00      PROB  
ATOM   4658  N   ILE P 284      14.652 -23.168 -26.163  0.00  0.00      PROB  
ATOM   4659  HN  ILE P 284      14.225 -23.471 -25.314  0.00  0.00      PROB  
ATOM   4660  CA  ILE P 284      14.139 -22.063 -27.035  0.00  0.00      PROB  
ATOM   4661  HA  ILE P 284      13.909 -22.481 -28.004  0.00  0.00      PROB  
ATOM   4662  CB  ILE P 284      12.795 -21.471 -26.505  0.00  0.00      PROB  
ATOM   4663  HB  ILE P 284      12.891 -21.076 -25.471  0.00  0.00      PROB  
ATOM   4664  CG2 ILE P 284      12.406 -20.353 -27.518  0.00  0.00      PROB  
ATOM   4665 HG21 ILE P 284      13.152 -19.554 -27.715  0.00  0.00      PROB  
ATOM   4666 HG22 ILE P 284      12.222 -20.788 -28.523  0.00  0.00      PROB  
ATOM   4667 HG23 ILE P 284      11.411 -19.952 -27.231  0.00  0.00      PROB  
ATOM   4668  CG1 ILE P 284      11.640 -22.461 -26.437  0.00  0.00      PROB  
ATOM   4669 HG11 ILE P 284      11.855 -23.206 -25.641  0.00  0.00      PROB  
ATOM   4670 HG12 ILE P 284      10.785 -21.870 -26.043  0.00  0.00      PROB  
ATOM   4671  CD  ILE P 284      11.250 -23.161 -27.690  0.00  0.00      PROB  
ATOM   4672  HD1 ILE P 284      11.001 -22.466 -28.521  0.00  0.00      PROB  
ATOM   4673  HD2 ILE P 284      12.186 -23.645 -28.042  0.00  0.00      PROB  
ATOM   4674  HD3 ILE P 284      10.378 -23.821 -27.491  0.00  0.00      PROB  
ATOM   4675  C   ILE P 284      15.215 -20.984 -27.254  0.00  0.00      PROB  
ATOM   4676  O   ILE P 284      15.358 -20.450 -28.359  0.00  0.00      PROB  
ATOM   4677  N   ASN P 285      16.004 -20.687 -26.196  0.00  0.00      PROB  
ATOM   4678  HN  ASN P 285      15.938 -21.060 -25.273  0.00  0.00      PROB  
ATOM   4679  CA  ASN P 285      17.042 -19.697 -26.265  0.00  0.00      PROB  
ATOM   4680  HA  ASN P 285      16.648 -18.782 -26.683  0.00  0.00      PROB  
ATOM   4681  CB  ASN P 285      17.536 -19.345 -24.853  0.00  0.00      PROB  
ATOM   4682  HB1 ASN P 285      18.016 -20.261 -24.446  0.00  0.00      PROB  
ATOM   4683  HB2 ASN P 285      16.650 -19.039 -24.256  0.00  0.00      PROB  
ATOM   4684  CG  ASN P 285      18.488 -18.160 -24.864  0.00  0.00      PROB  
ATOM   4685  OD1 ASN P 285      18.178 -17.144 -25.503  0.00  0.00      PROB  
ATOM   4686  ND2 ASN P 285      19.685 -18.248 -24.211  0.00  0.00      PROB  
ATOM   4687 HD21 ASN P 285      20.280 -17.450 -24.302  0.00  0.00      PROB  
ATOM   4688 HD22 ASN P 285      19.861 -19.066 -23.662  0.00  0.00      PROB  
ATOM   4689  C   ASN P 285      18.213 -20.188 -27.186  0.00  0.00      PROB  
ATOM   4690  O   ASN P 285      18.886 -19.381 -27.838  0.00  0.00      PROB  
ATOM   4691  N   SER P 286      18.512 -21.509 -27.266  0.00  0.00      PROB  
ATOM   4692  HN  SER P 286      18.099 -22.149 -26.622  0.00  0.00      PROB  
ATOM   4693  CA  SER P 286      19.429 -22.078 -28.272  0.00  0.00      PROB  
ATOM   4694  HA  SER P 286      20.382 -21.606 -28.086  0.00  0.00      PROB  
ATOM   4695  CB  SER P 286      19.609 -23.575 -28.008  0.00  0.00      PROB  
ATOM   4696  HB1 SER P 286      18.631 -24.098 -28.082  0.00  0.00      PROB  
ATOM   4697  HB2 SER P 286      19.952 -23.837 -26.985  0.00  0.00      PROB  
ATOM   4698  OG  SER P 286      20.369 -24.236 -29.043  0.00  0.00      PROB  
ATOM   4699  HG1 SER P 286      20.215 -25.183 -29.020  0.00  0.00      PROB  
ATOM   4700  C   SER P 286      19.001 -21.839 -29.734  0.00  0.00      PROB  
ATOM   4701  O   SER P 286      19.699 -21.531 -30.672  0.00  0.00      PROB  
ATOM   4702  N   ASP P 287      17.641 -22.039 -30.031  0.00  0.00      PROB  
ATOM   4703  HN  ASP P 287      17.074 -22.261 -29.242  0.00  0.00      PROB  
ATOM   4704  CA  ASP P 287      16.981 -21.849 -31.312  0.00  0.00      PROB  
ATOM   4705  HA  ASP P 287      17.598 -22.251 -32.102  0.00  0.00      PROB  
ATOM   4706  CB  ASP P 287      15.614 -22.434 -31.378  0.00  0.00      PROB  
ATOM   4707  HB1 ASP P 287      15.102 -22.113 -32.310  0.00  0.00      PROB  
ATOM   4708  HB2 ASP P 287      15.106 -22.092 -30.451  0.00  0.00      PROB  
ATOM   4709  CG  ASP P 287      15.497 -23.903 -31.296  0.00  0.00      PROB  
ATOM   4710  OD1 ASP P 287      16.556 -24.579 -31.544  0.00  0.00      PROB  
ATOM   4711  OD2 ASP P 287      14.353 -24.471 -31.324  0.00  0.00      PROB  
ATOM   4712  C   ASP P 287      16.884 -20.386 -31.649  0.00  0.00      PROB  
ATOM   4713  O   ASP P 287      17.063 -19.969 -32.820  0.00  0.00      PROB  
ATOM   4714  N   ILE P 288      16.693 -19.523 -30.658  0.00  0.00      PROB  
ATOM   4715  HN  ILE P 288      16.447 -19.803 -29.733  0.00  0.00      PROB  
ATOM   4716  CA  ILE P 288      16.891 -18.081 -30.724  0.00  0.00      PROB  
ATOM   4717  HA  ILE P 288      16.224 -17.751 -31.506  0.00  0.00      PROB  
ATOM   4718  CB  ILE P 288      16.546 -17.328 -29.439  0.00  0.00      PROB  
ATOM   4719  HB  ILE P 288      17.073 -17.873 -28.626  0.00  0.00      PROB  
ATOM   4720  CG2 ILE P 288      17.040 -15.792 -29.370  0.00  0.00      PROB  
ATOM   4721 HG21 ILE P 288      16.360 -15.258 -30.066  0.00  0.00      PROB  
ATOM   4722 HG22 ILE P 288      16.854 -15.383 -28.354  0.00  0.00      PROB  
ATOM   4723 HG23 ILE P 288      18.097 -15.527 -29.590  0.00  0.00      PROB  
ATOM   4724  CG1 ILE P 288      14.974 -17.357 -29.073  0.00  0.00      PROB  
ATOM   4725 HG11 ILE P 288      14.614 -18.404 -29.160  0.00  0.00      PROB  
ATOM   4726 HG12 ILE P 288      14.409 -16.810 -29.858  0.00  0.00      PROB  
ATOM   4727  CD  ILE P 288      14.582 -16.734 -27.769  0.00  0.00      PROB  
ATOM   4728  HD1 ILE P 288      13.832 -17.410 -27.306  0.00  0.00      PROB  
ATOM   4729  HD2 ILE P 288      15.442 -16.860 -27.077  0.00  0.00      PROB  
ATOM   4730  HD3 ILE P 288      14.137 -15.721 -27.880  0.00  0.00      PROB  
ATOM   4731  C   ILE P 288      18.267 -17.651 -31.222  0.00  0.00      PROB  
ATOM   4732  O   ILE P 288      18.375 -16.916 -32.191  0.00  0.00      PROB  
ATOM   4733  N   ASN P 289      19.334 -18.215 -30.612  0.00  0.00      PROB  
ATOM   4734  HN  ASN P 289      19.217 -18.734 -29.769  0.00  0.00      PROB  
ATOM   4735  CA  ASN P 289      20.690 -18.010 -30.988  0.00  0.00      PROB  
ATOM   4736  HA  ASN P 289      20.942 -16.962 -30.925  0.00  0.00      PROB  
ATOM   4737  CB  ASN P 289      21.651 -18.820 -30.096  0.00  0.00      PROB  
ATOM   4738  HB1 ASN P 289      22.664 -18.704 -30.539  0.00  0.00      PROB  
ATOM   4739  HB2 ASN P 289      21.435 -19.908 -30.146  0.00  0.00      PROB  
ATOM   4740  CG  ASN P 289      21.755 -18.356 -28.666  0.00  0.00      PROB  
ATOM   4741  OD1 ASN P 289      21.251 -17.249 -28.361  0.00  0.00      PROB  
ATOM   4742  ND2 ASN P 289      22.369 -19.051 -27.759  0.00  0.00      PROB  
ATOM   4743 HD21 ASN P 289      22.253 -18.683 -26.836  0.00  0.00      PROB  
ATOM   4744 HD22 ASN P 289      22.804 -19.922 -27.986  0.00  0.00      PROB  
ATOM   4745  C   ASN P 289      20.862 -18.363 -32.486  0.00  0.00      PROB  
ATOM   4746  O   ASN P 289      21.423 -17.529 -33.172  0.00  0.00      PROB  
ATOM   4747  N   ALA P 290      20.398 -19.583 -32.837  0.00  0.00      PROB  
ATOM   4748  HN  ALA P 290      19.972 -20.203 -32.182  0.00  0.00      PROB  
ATOM   4749  CA  ALA P 290      20.358 -20.187 -34.172  0.00  0.00      PROB  
ATOM   4750  HA  ALA P 290      21.402 -20.154 -34.447  0.00  0.00      PROB  
ATOM   4751  CB  ALA P 290      19.791 -21.637 -34.132  0.00  0.00      PROB  
ATOM   4752  HB1 ALA P 290      19.724 -22.009 -35.177  0.00  0.00      PROB  
ATOM   4753  HB2 ALA P 290      20.380 -22.388 -33.564  0.00  0.00      PROB  
ATOM   4754  HB3 ALA P 290      18.746 -21.639 -33.754  0.00  0.00      PROB  
ATOM   4755  C   ALA P 290      19.658 -19.398 -35.195  0.00  0.00      PROB  
ATOM   4756  O   ALA P 290      20.215 -19.072 -36.246  0.00  0.00      PROB  
ATOM   4757  N   LYS P 291      18.401 -18.905 -34.980  0.00  0.00      PROB  
ATOM   4758  HN  LYS P 291      18.017 -19.016 -34.066  0.00  0.00      PROB  
ATOM   4759  CA  LYS P 291      17.591 -17.940 -35.754  0.00  0.00      PROB  
ATOM   4760  HA  LYS P 291      17.501 -18.460 -36.697  0.00  0.00      PROB  
ATOM   4761  CB  LYS P 291      16.180 -17.640 -35.093  0.00  0.00      PROB  
ATOM   4762  HB1 LYS P 291      16.232 -16.889 -34.276  0.00  0.00      PROB  
ATOM   4763  HB2 LYS P 291      15.713 -18.577 -34.722  0.00  0.00      PROB  
ATOM   4764  CG  LYS P 291      15.230 -17.006 -36.087  0.00  0.00      PROB  
ATOM   4765  HG1 LYS P 291      15.370 -15.980 -36.491  0.00  0.00      PROB  
ATOM   4766  HG2 LYS P 291      14.246 -16.882 -35.586  0.00  0.00      PROB  
ATOM   4767  CD  LYS P 291      15.048 -17.932 -37.327  0.00  0.00      PROB  
ATOM   4768  HD1 LYS P 291      14.188 -18.571 -37.033  0.00  0.00      PROB  
ATOM   4769  HD2 LYS P 291      15.902 -18.529 -37.714  0.00  0.00      PROB  
ATOM   4770  CE  LYS P 291      14.675 -17.111 -38.608  0.00  0.00      PROB  
ATOM   4771  HE1 LYS P 291      15.497 -16.484 -39.016  0.00  0.00      PROB  
ATOM   4772  HE2 LYS P 291      13.859 -16.406 -38.338  0.00  0.00      PROB  
ATOM   4773  NZ  LYS P 291      14.274 -18.009 -39.701  0.00  0.00      PROB  
ATOM   4774  HZ1 LYS P 291      13.838 -17.417 -40.437  0.00  0.00      PROB  
ATOM   4775  HZ2 LYS P 291      15.173 -18.458 -39.968  0.00  0.00      PROB  
ATOM   4776  HZ3 LYS P 291      13.478 -18.584 -39.360  0.00  0.00      PROB  
ATOM   4777  C   LYS P 291      18.258 -16.537 -35.828  0.00  0.00      PROB  
ATOM   4778  O   LYS P 291      18.180 -15.842 -36.877  0.00  0.00      PROB  
ATOM   4779  N   MET P 292      18.957 -16.096 -34.772  0.00  0.00      PROB  
ATOM   4780  HN  MET P 292      19.038 -16.684 -33.970  0.00  0.00      PROB  
ATOM   4781  CA  MET P 292      19.549 -14.748 -34.638  0.00  0.00      PROB  
ATOM   4782  HA  MET P 292      18.935 -13.968 -35.063  0.00  0.00      PROB  
ATOM   4783  CB  MET P 292      19.678 -14.319 -33.100  0.00  0.00      PROB  
ATOM   4784  HB1 MET P 292      20.241 -15.171 -32.661  0.00  0.00      PROB  
ATOM   4785  HB2 MET P 292      18.650 -14.311 -32.681  0.00  0.00      PROB  
ATOM   4786  CG  MET P 292      20.443 -13.039 -32.895  0.00  0.00      PROB  
ATOM   4787  HG1 MET P 292      19.963 -12.236 -33.495  0.00  0.00      PROB  
ATOM   4788  HG2 MET P 292      21.439 -13.156 -33.372  0.00  0.00      PROB  
ATOM   4789  SD  MET P 292      20.709 -12.542 -31.162  0.00  0.00      PROB  
ATOM   4790  CE  MET P 292      18.965 -12.103 -30.739  0.00  0.00      PROB  
ATOM   4791  HE1 MET P 292      18.852 -11.285 -29.996  0.00  0.00      PROB  
ATOM   4792  HE2 MET P 292      18.384 -11.924 -31.670  0.00  0.00      PROB  
ATOM   4793  HE3 MET P 292      18.487 -13.018 -30.328  0.00  0.00      PROB  
ATOM   4794  C   MET P 292      20.812 -14.831 -35.500  0.00  0.00      PROB  
ATOM   4795  O   MET P 292      21.029 -13.998 -36.345  0.00  0.00      PROB  
ATOM   4796  N   ASN P 293      21.625 -15.903 -35.383  0.00  0.00      PROB  
ATOM   4797  HN  ASN P 293      21.390 -16.597 -34.707  0.00  0.00      PROB  
ATOM   4798  CA  ASN P 293      22.825 -16.093 -36.212  0.00  0.00      PROB  
ATOM   4799  HA  ASN P 293      23.334 -15.141 -36.206  0.00  0.00      PROB  
ATOM   4800  CB  ASN P 293      23.674 -17.296 -35.598  0.00  0.00      PROB  
ATOM   4801  HB1 ASN P 293      23.054 -18.217 -35.550  0.00  0.00      PROB  
ATOM   4802  HB2 ASN P 293      23.905 -17.003 -34.552  0.00  0.00      PROB  
ATOM   4803  CG  ASN P 293      24.999 -17.587 -36.268  0.00  0.00      PROB  
ATOM   4804  OD1 ASN P 293      25.621 -16.889 -37.078  0.00  0.00      PROB  
ATOM   4805  ND2 ASN P 293      25.507 -18.799 -35.883  0.00  0.00      PROB  
ATOM   4806 HD21 ASN P 293      25.004 -19.360 -35.225  0.00  0.00      PROB  
ATOM   4807 HD22 ASN P 293      26.428 -19.052 -36.181  0.00  0.00      PROB  
ATOM   4808  C   ASN P 293      22.492 -16.327 -37.694  0.00  0.00      PROB  
ATOM   4809  O   ASN P 293      23.175 -15.899 -38.601  0.00  0.00      PROB  
ATOM   4810  N   GLU P 294      21.372 -17.031 -37.905  0.00  0.00      PROB  
ATOM   4811  HN  GLU P 294      20.946 -17.519 -37.147  0.00  0.00      PROB  
ATOM   4812  CA  GLU P 294      20.672 -17.174 -39.217  0.00  0.00      PROB  
ATOM   4813  HA  GLU P 294      21.465 -17.487 -39.880  0.00  0.00      PROB  
ATOM   4814  CB  GLU P 294      19.494 -18.205 -39.125  0.00  0.00      PROB  
ATOM   4815  HB1 GLU P 294      18.874 -17.861 -38.270  0.00  0.00      PROB  
ATOM   4816  HB2 GLU P 294      19.886 -19.227 -38.939  0.00  0.00      PROB  
ATOM   4817  CG  GLU P 294      18.751 -18.261 -40.527  0.00  0.00      PROB  
ATOM   4818  HG1 GLU P 294      19.482 -18.608 -41.289  0.00  0.00      PROB  
ATOM   4819  HG2 GLU P 294      18.243 -17.293 -40.725  0.00  0.00      PROB  
ATOM   4820  CD  GLU P 294      17.663 -19.267 -40.450  0.00  0.00      PROB  
ATOM   4821  OE1 GLU P 294      16.475 -18.972 -40.691  0.00  0.00      PROB  
ATOM   4822  OE2 GLU P 294      18.063 -20.407 -40.188  0.00  0.00      PROB  
ATOM   4823  C   GLU P 294      20.302 -15.855 -39.858  0.00  0.00      PROB  
ATOM   4824  O   GLU P 294      20.728 -15.595 -40.947  0.00  0.00      PROB  
ATOM   4825  N   SER P 295      19.674 -14.925 -39.027  0.00  0.00      PROB  
ATOM   4826  HN  SER P 295      19.431 -15.258 -38.120  0.00  0.00      PROB  
ATOM   4827  CA  SER P 295      19.352 -13.561 -39.410  0.00  0.00      PROB  
ATOM   4828  HA  SER P 295      18.803 -13.450 -40.333  0.00  0.00      PROB  
ATOM   4829  CB  SER P 295      18.555 -12.850 -38.270  0.00  0.00      PROB  
ATOM   4830  HB1 SER P 295      18.186 -11.857 -38.604  0.00  0.00      PROB  
ATOM   4831  HB2 SER P 295      19.073 -12.776 -37.290  0.00  0.00      PROB  
ATOM   4832  OG  SER P 295      17.279 -13.499 -38.064  0.00  0.00      PROB  
ATOM   4833  HG1 SER P 295      17.564 -14.299 -37.617  0.00  0.00      PROB  
ATOM   4834  C   SER P 295      20.630 -12.778 -39.629  0.00  0.00      PROB  
ATOM   4835  O   SER P 295      20.710 -12.003 -40.552  0.00  0.00      PROB  
ATOM   4836  N   ILE P 296      21.612 -12.899 -38.782  0.00  0.00      PROB  
ATOM   4837  HN  ILE P 296      21.514 -13.380 -37.915  0.00  0.00      PROB  
ATOM   4838  CA  ILE P 296      22.864 -12.084 -38.795  0.00  0.00      PROB  
ATOM   4839  HA  ILE P 296      22.498 -11.084 -38.976  0.00  0.00      PROB  
ATOM   4840  CB  ILE P 296      23.591 -12.226 -37.445  0.00  0.00      PROB  
ATOM   4841  HB  ILE P 296      23.424 -13.168 -36.880  0.00  0.00      PROB  
ATOM   4842  CG2 ILE P 296      25.105 -11.920 -37.565  0.00  0.00      PROB  
ATOM   4843 HG21 ILE P 296      25.539 -12.051 -36.551  0.00  0.00      PROB  
ATOM   4844 HG22 ILE P 296      25.494 -12.785 -38.143  0.00  0.00      PROB  
ATOM   4845 HG23 ILE P 296      25.250 -10.969 -38.121  0.00  0.00      PROB  
ATOM   4846  CG1 ILE P 296      22.773 -11.274 -36.454  0.00  0.00      PROB  
ATOM   4847 HG11 ILE P 296      21.686 -11.355 -36.670  0.00  0.00      PROB  
ATOM   4848 HG12 ILE P 296      22.987 -10.203 -36.655  0.00  0.00      PROB  
ATOM   4849  CD  ILE P 296      23.104 -11.608 -34.996  0.00  0.00      PROB  
ATOM   4850  HD1 ILE P 296      22.454 -11.059 -34.281  0.00  0.00      PROB  
ATOM   4851  HD2 ILE P 296      22.978 -12.710 -34.950  0.00  0.00      PROB  
ATOM   4852  HD3 ILE P 296      24.161 -11.288 -34.874  0.00  0.00      PROB  
ATOM   4853  C   ILE P 296      23.685 -12.447 -40.116  0.00  0.00      PROB  
ATOM   4854  O   ILE P 296      23.979 -11.535 -40.893  0.00  0.00      PROB  
ATOM   4855  N   GLN P 297      23.867 -13.714 -40.491  0.00  0.00      PROB  
ATOM   4856  HN  GLN P 297      23.650 -14.479 -39.889  0.00  0.00      PROB  
ATOM   4857  CA  GLN P 297      24.667 -14.088 -41.680  0.00  0.00      PROB  
ATOM   4858  HA  GLN P 297      25.463 -13.367 -41.795  0.00  0.00      PROB  
ATOM   4859  CB  GLN P 297      25.216 -15.576 -41.564  0.00  0.00      PROB  
ATOM   4860  HB1 GLN P 297      25.664 -15.786 -40.569  0.00  0.00      PROB  
ATOM   4861  HB2 GLN P 297      25.989 -15.697 -42.353  0.00  0.00      PROB  
ATOM   4862  CG  GLN P 297      24.077 -16.672 -41.831  0.00  0.00      PROB  
ATOM   4863  HG1 GLN P 297      23.975 -16.703 -42.937  0.00  0.00      PROB  
ATOM   4864  HG2 GLN P 297      23.173 -16.295 -41.307  0.00  0.00      PROB  
ATOM   4865  CD  GLN P 297      24.370 -18.113 -41.268  0.00  0.00      PROB  
ATOM   4866  OE1 GLN P 297      24.335 -19.083 -42.011  0.00  0.00      PROB  
ATOM   4867  NE2 GLN P 297      24.377 -18.184 -39.898  0.00  0.00      PROB  
ATOM   4868 HE21 GLN P 297      24.192 -17.392 -39.316  0.00  0.00      PROB  
ATOM   4869 HE22 GLN P 297      24.498 -19.132 -39.601  0.00  0.00      PROB  
ATOM   4870  C   GLN P 297      23.824 -14.080 -42.968  0.00  0.00      PROB  
ATOM   4871  O   GLN P 297      24.345 -14.438 -44.033  0.00  0.00      PROB  
ATOM   4872  N   GLY P 298      22.489 -13.681 -42.839  0.00  0.00      PROB  
ATOM   4873  HN  GLY P 298      22.082 -13.487 -41.950  0.00  0.00      PROB  
ATOM   4874  CA  GLY P 298      21.458 -13.690 -43.909  0.00  0.00      PROB  
ATOM   4875  HA1 GLY P 298      20.615 -14.338 -43.718  0.00  0.00      PROB  
ATOM   4876  HA2 GLY P 298      21.981 -14.013 -44.797  0.00  0.00      PROB  
ATOM   4877  C   GLY P 298      20.856 -12.410 -44.151  0.00  0.00      PROB  
ATOM   4878  O   GLY P 298      19.909 -12.372 -44.983  0.00  0.00      PROB  
ATOM   4879  N   MET P 299      21.310 -11.319 -43.546  0.00  0.00      PROB  
ATOM   4880  HN  MET P 299      22.062 -11.409 -42.897  0.00  0.00      PROB  
ATOM   4881  CA  MET P 299      20.625 -10.051 -43.651  0.00  0.00      PROB  
ATOM   4882  HA  MET P 299      19.609 -10.332 -43.415  0.00  0.00      PROB  
ATOM   4883  CB  MET P 299      21.227  -9.015 -42.679  0.00  0.00      PROB  
ATOM   4884  HB1 MET P 299      22.282  -8.865 -42.994  0.00  0.00      PROB  
ATOM   4885  HB2 MET P 299      21.207  -9.331 -41.614  0.00  0.00      PROB  
ATOM   4886  CG  MET P 299      20.566  -7.558 -42.656  0.00  0.00      PROB  
ATOM   4887  HG1 MET P 299      20.859  -7.092 -41.691  0.00  0.00      PROB  
ATOM   4888  HG2 MET P 299      19.466  -7.689 -42.575  0.00  0.00      PROB  
ATOM   4889  SD  MET P 299      21.044  -6.423 -44.048  0.00  0.00      PROB  
ATOM   4890  CE  MET P 299      20.590  -4.846 -43.324  0.00  0.00      PROB  
ATOM   4891  HE1 MET P 299      21.025  -4.779 -42.304  0.00  0.00      PROB  
ATOM   4892  HE2 MET P 299      20.861  -3.996 -43.986  0.00  0.00      PROB  
ATOM   4893  HE3 MET P 299      19.481  -4.834 -43.263  0.00  0.00      PROB  
ATOM   4894  C   MET P 299      20.481  -9.473 -45.066  0.00  0.00      PROB  
ATOM   4895  O   MET P 299      19.360  -9.102 -45.434  0.00  0.00      PROB  
ATOM   4896  N   THR P 300      21.475  -9.483 -45.960  0.00  0.00      PROB  
ATOM   4897  HN  THR P 300      22.401  -9.714 -45.671  0.00  0.00      PROB  
ATOM   4898  CA  THR P 300      21.298  -9.133 -47.336  0.00  0.00      PROB  
ATOM   4899  HA  THR P 300      20.949  -8.113 -47.411  0.00  0.00      PROB  
ATOM   4900  CB  THR P 300      22.606  -9.176 -48.119  0.00  0.00      PROB  
ATOM   4901  HB  THR P 300      22.893 -10.244 -48.230  0.00  0.00      PROB  
ATOM   4902  OG1 THR P 300      23.625  -8.356 -47.674  0.00  0.00      PROB  
ATOM   4903  HG1 THR P 300      24.473  -8.800 -47.613  0.00  0.00      PROB  
ATOM   4904  CG2 THR P 300      22.353  -8.684 -49.540  0.00  0.00      PROB  
ATOM   4905 HG21 THR P 300      21.567  -9.234 -50.100  0.00  0.00      PROB  
ATOM   4906 HG22 THR P 300      22.055  -7.614 -49.555  0.00  0.00      PROB  
ATOM   4907 HG23 THR P 300      23.189  -8.723 -50.271  0.00  0.00      PROB  
ATOM   4908  C   THR P 300      20.291 -10.013 -48.073  0.00  0.00      PROB  
ATOM   4909  O   THR P 300      19.481  -9.523 -48.877  0.00  0.00      PROB  
ATOM   4910  N   ILE P 301      20.368 -11.317 -47.825  0.00  0.00      PROB  
ATOM   4911  HN  ILE P 301      20.999 -11.665 -47.136  0.00  0.00      PROB  
ATOM   4912  CA  ILE P 301      19.396 -12.262 -48.445  0.00  0.00      PROB  
ATOM   4913  HA  ILE P 301      19.398 -11.925 -49.471  0.00  0.00      PROB  
ATOM   4914  CB  ILE P 301      20.002 -13.681 -48.237  0.00  0.00      PROB  
ATOM   4915  HB  ILE P 301      20.258 -13.795 -47.162  0.00  0.00      PROB  
ATOM   4916  CG2 ILE P 301      18.934 -14.725 -48.556  0.00  0.00      PROB  
ATOM   4917 HG21 ILE P 301      18.023 -14.651 -47.924  0.00  0.00      PROB  
ATOM   4918 HG22 ILE P 301      18.569 -14.620 -49.600  0.00  0.00      PROB  
ATOM   4919 HG23 ILE P 301      19.341 -15.757 -48.490  0.00  0.00      PROB  
ATOM   4920  CG1 ILE P 301      21.316 -13.865 -48.987  0.00  0.00      PROB  
ATOM   4921 HG11 ILE P 301      21.841 -14.796 -48.683  0.00  0.00      PROB  
ATOM   4922 HG12 ILE P 301      22.040 -13.096 -48.644  0.00  0.00      PROB  
ATOM   4923  CD  ILE P 301      21.259 -13.816 -50.475  0.00  0.00      PROB  
ATOM   4924  HD1 ILE P 301      22.271 -14.163 -50.776  0.00  0.00      PROB  
ATOM   4925  HD2 ILE P 301      20.506 -14.481 -50.950  0.00  0.00      PROB  
ATOM   4926  HD3 ILE P 301      21.092 -12.824 -50.947  0.00  0.00      PROB  
ATOM   4927  C   ILE P 301      17.944 -12.144 -48.012  0.00  0.00      PROB  
ATOM   4928  O   ILE P 301      17.027 -12.199 -48.830  0.00  0.00      PROB  
ATOM   4929  N   ILE P 302      17.642 -11.880 -46.707  0.00  0.00      PROB  
ATOM   4930  HN  ILE P 302      18.361 -11.974 -46.023  0.00  0.00      PROB  
ATOM   4931  CA  ILE P 302      16.346 -11.642 -46.153  0.00  0.00      PROB  
ATOM   4932  HA  ILE P 302      15.681 -12.449 -46.422  0.00  0.00      PROB  
ATOM   4933  CB  ILE P 302      16.415 -11.614 -44.633  0.00  0.00      PROB  
ATOM   4934  HB  ILE P 302      17.251 -10.956 -44.317  0.00  0.00      PROB  
ATOM   4935  CG2 ILE P 302      15.044 -11.200 -44.017  0.00  0.00      PROB  
ATOM   4936 HG21 ILE P 302      15.284 -11.149 -42.933  0.00  0.00      PROB  
ATOM   4937 HG22 ILE P 302      14.743 -10.181 -44.343  0.00  0.00      PROB  
ATOM   4938 HG23 ILE P 302      14.302 -11.976 -44.301  0.00  0.00      PROB  
ATOM   4939  CG1 ILE P 302      16.714 -13.112 -44.158  0.00  0.00      PROB  
ATOM   4940 HG11 ILE P 302      17.405 -13.666 -44.828  0.00  0.00      PROB  
ATOM   4941 HG12 ILE P 302      15.855 -13.816 -44.169  0.00  0.00      PROB  
ATOM   4942  CD  ILE P 302      17.284 -13.108 -42.759  0.00  0.00      PROB  
ATOM   4943  HD1 ILE P 302      16.661 -12.602 -41.989  0.00  0.00      PROB  
ATOM   4944  HD2 ILE P 302      17.384 -14.136 -42.350  0.00  0.00      PROB  
ATOM   4945  HD3 ILE P 302      18.275 -12.605 -42.778  0.00  0.00      PROB  
ATOM   4946  C   ILE P 302      15.658 -10.359 -46.708  0.00  0.00      PROB  
ATOM   4947  O   ILE P 302      14.481 -10.411 -47.102  0.00  0.00      PROB  
ATOM   4948  N   GLN P 303      16.477  -9.308 -46.963  0.00  0.00      PROB  
ATOM   4949  HN  GLN P 303      17.367  -9.264 -46.515  0.00  0.00      PROB  
ATOM   4950  CA  GLN P 303      16.079  -8.134 -47.645  0.00  0.00      PROB  
ATOM   4951  HA  GLN P 303      15.152  -7.781 -47.218  0.00  0.00      PROB  
ATOM   4952  CB  GLN P 303      17.175  -7.101 -47.585  0.00  0.00      PROB  
ATOM   4953  HB1 GLN P 303      16.851  -6.234 -48.199  0.00  0.00      PROB  
ATOM   4954  HB2 GLN P 303      18.105  -7.412 -48.107  0.00  0.00      PROB  
ATOM   4955  CG  GLN P 303      17.476  -6.414 -46.165  0.00  0.00      PROB  
ATOM   4956  HG1 GLN P 303      17.362  -5.309 -46.144  0.00  0.00      PROB  
ATOM   4957  HG2 GLN P 303      18.562  -6.450 -45.933  0.00  0.00      PROB  
ATOM   4958  CD  GLN P 303      16.646  -6.689 -44.902  0.00  0.00      PROB  
ATOM   4959  OE1 GLN P 303      15.475  -6.362 -44.702  0.00  0.00      PROB  
ATOM   4960  NE2 GLN P 303      17.182  -7.662 -44.074  0.00  0.00      PROB  
ATOM   4961 HE21 GLN P 303      16.631  -8.039 -43.329  0.00  0.00      PROB  
ATOM   4962 HE22 GLN P 303      18.031  -8.060 -44.422  0.00  0.00      PROB  
ATOM   4963  C   GLN P 303      15.747  -8.452 -49.107  0.00  0.00      PROB  
ATOM   4964  O   GLN P 303      14.742  -7.984 -49.650  0.00  0.00      PROB  
ATOM   4965  N   ALA P 304      16.635  -9.218 -49.756  0.00  0.00      PROB  
ATOM   4966  HN  ALA P 304      17.446  -9.593 -49.315  0.00  0.00      PROB  
ATOM   4967  CA  ALA P 304      16.625  -9.339 -51.250  0.00  0.00      PROB  
ATOM   4968  HA  ALA P 304      16.731  -8.322 -51.598  0.00  0.00      PROB  
ATOM   4969  CB  ALA P 304      17.941 -10.095 -51.651  0.00  0.00      PROB  
ATOM   4970  HB1 ALA P 304      18.667  -9.289 -51.892  0.00  0.00      PROB  
ATOM   4971  HB2 ALA P 304      18.393 -10.545 -50.742  0.00  0.00      PROB  
ATOM   4972  HB3 ALA P 304      17.831 -10.747 -52.544  0.00  0.00      PROB  
ATOM   4973  C   ALA P 304      15.474 -10.069 -51.847  0.00  0.00      PROB  
ATOM   4974  O   ALA P 304      14.798  -9.602 -52.787  0.00  0.00      PROB  
ATOM   4975  N   PHE P 305      14.965 -11.123 -51.095  0.00  0.00      PROB  
ATOM   4976  HN  PHE P 305      15.539 -11.465 -50.355  0.00  0.00      PROB  
ATOM   4977  CA  PHE P 305      13.782 -11.858 -51.392  0.00  0.00      PROB  
ATOM   4978  HA  PHE P 305      13.430 -11.588 -52.376  0.00  0.00      PROB  
ATOM   4979  CB  PHE P 305      14.022 -13.414 -51.282  0.00  0.00      PROB  
ATOM   4980  HB1 PHE P 305      13.108 -13.900 -51.687  0.00  0.00      PROB  
ATOM   4981  HB2 PHE P 305      14.031 -13.781 -50.234  0.00  0.00      PROB  
ATOM   4982  CG  PHE P 305      15.196 -13.900 -52.056  0.00  0.00      PROB  
ATOM   4983  CD1 PHE P 305      16.407 -14.308 -51.463  0.00  0.00      PROB  
ATOM   4984  HD1 PHE P 305      16.558 -14.415 -50.399  0.00  0.00      PROB  
ATOM   4985  CE1 PHE P 305      17.553 -14.658 -52.288  0.00  0.00      PROB  
ATOM   4986  HE1 PHE P 305      18.452 -15.086 -51.867  0.00  0.00      PROB  
ATOM   4987  CZ  PHE P 305      17.470 -14.480 -53.732  0.00  0.00      PROB  
ATOM   4988  HZ  PHE P 305      18.311 -14.782 -54.339  0.00  0.00      PROB  
ATOM   4989  CD2 PHE P 305      15.142 -13.800 -53.468  0.00  0.00      PROB  
ATOM   4990  HD2 PHE P 305      14.293 -13.281 -53.886  0.00  0.00      PROB  
ATOM   4991  CE2 PHE P 305      16.294 -14.022 -54.278  0.00  0.00      PROB  
ATOM   4992  HE2 PHE P 305      16.246 -13.859 -55.345  0.00  0.00      PROB  
ATOM   4993  C   PHE P 305      12.613 -11.398 -50.529  0.00  0.00      PROB  
ATOM   4994  O   PHE P 305      11.628 -12.130 -50.539  0.00  0.00      PROB  
ATOM   4995  N   ARG P 306      12.703 -10.200 -50.002  0.00  0.00      PROB  
ATOM   4996  HN  ARG P 306      13.604  -9.822 -50.199  0.00  0.00      PROB  
ATOM   4997  CA  ARG P 306      11.710  -9.572 -49.148  0.00  0.00      PROB  
ATOM   4998  HA  ARG P 306      12.215  -8.829 -48.548  0.00  0.00      PROB  
ATOM   4999  CB  ARG P 306      10.765  -8.571 -49.930  0.00  0.00      PROB  
ATOM   5000  HB1 ARG P 306       9.829  -8.399 -49.356  0.00  0.00      PROB  
ATOM   5001  HB2 ARG P 306      10.453  -9.016 -50.898  0.00  0.00      PROB  
ATOM   5002  CG  ARG P 306      11.355  -7.216 -50.581  0.00  0.00      PROB  
ATOM   5003  HG1 ARG P 306      11.998  -6.880 -49.740  0.00  0.00      PROB  
ATOM   5004  HG2 ARG P 306      10.529  -6.474 -50.603  0.00  0.00      PROB  
ATOM   5005  CD  ARG P 306      12.234  -7.361 -51.851  0.00  0.00      PROB  
ATOM   5006  HD1 ARG P 306      12.931  -8.226 -51.836  0.00  0.00      PROB  
ATOM   5007  HD2 ARG P 306      12.585  -6.313 -51.969  0.00  0.00      PROB  
ATOM   5008  NE  ARG P 306      11.230  -7.698 -52.947  0.00  0.00      PROB  
ATOM   5009  HE  ARG P 306      10.349  -7.233 -53.032  0.00  0.00      PROB  
ATOM   5010  CZ  ARG P 306      11.370  -8.463 -54.038  0.00  0.00      PROB  
ATOM   5011  NH1 ARG P 306      12.497  -9.100 -54.357  0.00  0.00      PROB  
ATOM   5012 HH11 ARG P 306      13.220  -9.121 -53.666  0.00  0.00      PROB  
ATOM   5013 HH12 ARG P 306      12.347  -9.924 -54.903  0.00  0.00      PROB  
ATOM   5014  NH2 ARG P 306      10.288  -8.752 -54.735  0.00  0.00      PROB  
ATOM   5015 HH21 ARG P 306       9.434  -8.309 -54.463  0.00  0.00      PROB  
ATOM   5016 HH22 ARG P 306      10.454  -9.263 -55.578  0.00  0.00      PROB  
ATOM   5017  C   ARG P 306      10.936 -10.467 -48.215  0.00  0.00      PROB  
ATOM   5018  O   ARG P 306       9.712 -10.630 -48.303  0.00  0.00      PROB  
ATOM   5019  N   HSD P 307      11.664 -11.083 -47.329  0.00  0.00      PROB  
ATOM   5020  HN  HSD P 307      12.654 -10.978 -47.379  0.00  0.00      PROB  
ATOM   5021  CA  HSD P 307      11.121 -12.165 -46.451  0.00  0.00      PROB  
ATOM   5022  HA  HSD P 307      10.062 -12.321 -46.591  0.00  0.00      PROB  
ATOM   5023  CB  HSD P 307      12.021 -13.481 -46.624  0.00  0.00      PROB  
ATOM   5024  HB1 HSD P 307      13.104 -13.286 -46.468  0.00  0.00      PROB  
ATOM   5025  HB2 HSD P 307      11.928 -13.683 -47.713  0.00  0.00      PROB  
ATOM   5026  ND1 HSD P 307      12.213 -15.442 -44.936  0.00  0.00      PROB  
ATOM   5027  HD1 HSD P 307      13.156 -15.323 -44.622  0.00  0.00      PROB  
ATOM   5028  CG  HSD P 307      11.517 -14.736 -45.872  0.00  0.00      PROB  
ATOM   5029  CE1 HSD P 307      11.460 -16.527 -44.727  0.00  0.00      PROB  
ATOM   5030  HE1 HSD P 307      11.682 -17.292 -43.983  0.00  0.00      PROB  
ATOM   5031  NE2 HSD P 307      10.379 -16.548 -45.450  0.00  0.00      PROB  
ATOM   5032  CD2 HSD P 307      10.393 -15.407 -46.164  0.00  0.00      PROB  
ATOM   5033  HD2 HSD P 307       9.520 -15.198 -46.771  0.00  0.00      PROB  
ATOM   5034  C   HSD P 307      11.287 -11.715 -45.050  0.00  0.00      PROB  
ATOM   5035  O   HSD P 307      11.111 -12.427 -44.064  0.00  0.00      PROB  
ATOM   5036  N   GLN P 308      11.564 -10.387 -44.757  0.00  0.00      PROB  
ATOM   5037  HN  GLN P 308      11.524  -9.730 -45.506  0.00  0.00      PROB  
ATOM   5038  CA  GLN P 308      11.881  -9.960 -43.429  0.00  0.00      PROB  
ATOM   5039  HA  GLN P 308      12.538 -10.680 -42.963  0.00  0.00      PROB  
ATOM   5040  CB  GLN P 308      12.573  -8.500 -43.499  0.00  0.00      PROB  
ATOM   5041  HB1 GLN P 308      13.505  -8.625 -44.090  0.00  0.00      PROB  
ATOM   5042  HB2 GLN P 308      12.829  -8.331 -42.431  0.00  0.00      PROB  
ATOM   5043  CG  GLN P 308      11.763  -7.373 -44.014  0.00  0.00      PROB  
ATOM   5044  HG1 GLN P 308      12.215  -6.411 -43.689  0.00  0.00      PROB  
ATOM   5045  HG2 GLN P 308      10.721  -7.379 -43.630  0.00  0.00      PROB  
ATOM   5046  CD  GLN P 308      11.656  -7.236 -45.552  0.00  0.00      PROB  
ATOM   5047  OE1 GLN P 308      10.641  -7.490 -46.221  0.00  0.00      PROB  
ATOM   5048  NE2 GLN P 308      12.795  -6.933 -46.232  0.00  0.00      PROB  
ATOM   5049 HE21 GLN P 308      13.637  -6.679 -45.756  0.00  0.00      PROB  
ATOM   5050 HE22 GLN P 308      12.652  -6.880 -47.220  0.00  0.00      PROB  
ATOM   5051  C   GLN P 308      10.724  -9.942 -42.517  0.00  0.00      PROB  
ATOM   5052  O   GLN P 308      10.800 -10.251 -41.317  0.00  0.00      PROB  
ATOM   5053  N   LYS P 309       9.510  -9.735 -43.094  0.00  0.00      PROB  
ATOM   5054  HN  LYS P 309       9.499  -9.760 -44.091  0.00  0.00      PROB  
ATOM   5055  CA  LYS P 309       8.306  -9.755 -42.323  0.00  0.00      PROB  
ATOM   5056  HA  LYS P 309       8.534  -9.119 -41.480  0.00  0.00      PROB  
ATOM   5057  CB  LYS P 309       7.166  -9.158 -43.147  0.00  0.00      PROB  
ATOM   5058  HB1 LYS P 309       6.169  -9.092 -42.661  0.00  0.00      PROB  
ATOM   5059  HB2 LYS P 309       6.966  -9.826 -44.012  0.00  0.00      PROB  
ATOM   5060  CG  LYS P 309       7.541  -7.847 -43.680  0.00  0.00      PROB  
ATOM   5061  HG1 LYS P 309       6.729  -7.448 -44.324  0.00  0.00      PROB  
ATOM   5062  HG2 LYS P 309       8.413  -7.933 -44.362  0.00  0.00      PROB
[truncated: 34,289,323 more chars]
