# Supplementary material for: Asymmetric conformations and lipid interactions shape the ATP-coupled cycle of a heterodimeric ABC transporter
Source: Nat Commun. 2023 Nov 8;14:7184. doi: 10.1038/s41467-023-42937-5 (PMC10632425; doi:10.1038/s41467-023-42937-5)
Supplement: Supplementary file 5 — Supplementary Data 2 [file 41467_2023_42937_MOESM5_ESM.zip › simulation_files_IF_conformation/toppar/par_all36_cgenff.prm]

*  --------------------------------------------------------------------------  *
*         CGenFF: Parameters for the Charmm General Force Field v. 4.6         *
*                    for Small Molecule Drug Design                            *
*  --------------------------------------------------------------------------  *
*  2017/8: If protein, nucleic acid and carbohydrate topology and parameter files
*  are NOT read prior to the CGenFF files "WARNING: ATOMS IN NBFIX ' errors will
*  be encountered.  These can be passed by setting BOMLEV ( -2) prior to reading
*  this file. In addition, when generating aromatic halogens (Cl, Br, I) with
*  pre c41b/c42a versions of CHARMM "MISSING PARAMETER" errors will be
*  encountered that also require setting BOMLEV ( -2).
*

!  --------------------------------------------------------------------------  !
! References: - K. Vanommeslaeghe, E. Hatcher, C. Acharya, S. Kundu, S. Zhong, !
!      J. Shim, E. Darian, O. Guvench, P. Lopes, I. Vorobyov and               !
!      A. D. Mackerell Jr., J. Comput. Chem. 2010, 31, 671-690.                !
!             - W. Yu, X. He, K. Vanommeslaeghe, A. D. MacKerell Jr.,          !
!      J. Comput. Chem. 2012, 33, 2451-2468.                                   !
!  --------------------------------------------------------------------------  !
!  IMPORTANT: This version contain new lone-pair definitions on aromatic       !
!  halogens. NBFiX terms are introduced between the halogens and the carbonyl  !
!  oxygen in amides.                                                           !
!  The following topology & parameter files should be read in the input files  !
!  before reading top_all36_cgenff.rtf/par_all36_cgenff.prm for correctly      !
!  implementing the NBFIX terms.                                               !
!  1) top_all36_prot.rtf/par_all36_prot.rtf                                    !
!  2) top_all36_na.rtf/par_all36_na.rtf                                        !
!  3) top_all36_carb.rtf/par_all36_carb.rtf                                    !
!                                                                              !
!  --------------------------------------------------------------------------  !
!  Notes: - CGenFF is an ongoing project that is updated regularly. Please     !
!             check http://mackerell.umaryland.edu/~kenno/cgenff/download.html !
!             and/or http://mackerell.umaryland.edu/ for updates!              !
!         - As more functional groups will be introduced, small changes in     !
!             existing parameters and/or charges may occur.                    !
!         - Comments in this file may be misleading.                           !
!
!  2019/4 - Changes in version 4.3 associated with synchronization of CGenFF   !
!           release parameter file and training file used for CGenFF program   !
!           See toppar_all.history with the CHARMM toppar release for more     !
!           details.  Parameters in this file need to be reordered per the     !
!           CGenFF training protocol prior to training.                        !
!  --------------------------------------------------------------------------  !
!  Contributors: abar  = Arghya Barman                                         !
!                adm   = Alexander D. MacKerell Jr.                            !
!                alr   = Ashley L. Ringer                                      !
!                cacha = Chayan Acharya                                        !
!                ctsai = Cheng-Chieh Tsai                                      !
!                ed    = Eva Darian                                            !
!                ejd   = Elizabeth J. Denning                                  !
!                erh   = Elizabeth R. Hatcher Frush                            !
!                fylin = Fang-Yu Lin                                           !
!                gmu   = Goutam MUkherjee                                      !
!                isg   = Ignacio Soteras Gutiérrez                             !
!                jal   = Justin A. Lemkul                                      !
!                jhs   = JiHyun Shim                                           !
!                jing  = Jing Huang                                            !
!                kevo  = Kenno VanOmmeslaeghe                                  !
!                kundu = Sibsankar Kundu                                       !
!                lf    = Lei Fang                                              !
!                lsk   = Lakkaraju Sirish Kaushik                              !
!                mcs   = Meagan C. Small                                       !
!                mnoon = Muhammad Noon                                         !
!                my    = Mingjun Yang                                          !
!                oashi = Taiji Oashi                                           !
!                og    = Olgun Guvench                                         !
!                ozge  = Ozge Yoluk
!                pchat = Payal Chatterjee
!                peml  = Pedro Lopes                                           !
!                pram  = E. Prabhu Raman                                       !
!                rima  = Madhurima Jana                                        !
!                rting = Ting Ran                                              !
!                sc    = Sherry (Hua) Chen                                     !
!                sna   = Shanthi Nagarajan                                     !
!                sz    = Shijun Zhong                                          !
!                viv   = Igor Vorobyov                                         !
!                xhe   = Xibing He                                             !
!                xxwy  = Wenbo Yu                                              !
!                yapol = Iakov Polyak                                          !
!                yin   = Daxu Yin                                              !
!                yxu   = You Xu                                                !
!  --------------------------------------------------------------------------  !
!  All comments to ADM jr. via the CHARMM web site: www.charmm.org             !
!                 parameter set discussion forum                               !
!  --------------------------------------------------------------------------  !
!  ORDER OF PREFERENCE FOR SORTING PARAMETERS:                                 !
!         + C < N < O < P < S < HALOGENS (LOW TO HIGH Z) < MISC. (BY Z) < H    !
!         + ATOMS TYPES WITHIN THE SAME ELEMENT ARE SORTED ALPHABETICALLY      !
!  --------------------------------------------------------------------------  !
!  RULES FOR SORTING THE COLUMS ON EACH LINE:                                  !
!         + IN BONDS, THE LOWEST PRIORITY ATOM ALWAYS COMES FIRST              !
!         + FOR ANGLES, IF COLUMN 3 HAS A LOWER PRIORITY THAN COLUMN 1,        !
!           COLUMNS 1 & 3 ARE SWAPPED                                          !
!         + FOR DIHEDRALS, IF COLUMN 3 HAS LOWER PRIORITY THAN COLUMN 2, THE   !
!           ORDER FOR THE ENTIRE DIHEDRAL IS REVERSED                          !
!         + FOR DIHEDRALS, IF COLUMNS 2 & 3 HAVE THE SAME PRIORITY, COLUMS     !
!           1 & 4 ARE CONSIDERED INSTEAD. IF 4 HAS LOWER PRIORITY THAN 1, THE  !
!           ORDER FOR THE ENTIRE DIHEDRAL IS REVERSED                          !
!         + FOR IMPROPERS, NO SORTING IS PERFORMED *AFTER* PARAMETRIZATION,    !
!           BUT THE FOLLOWING RULES APPLY *DURING* PARAMETRIZATION:            !
!               - COLUMN 1 IS ALWAYS THE CENTRAL ATOM                          !
!               - IF 2 OF THE SUBSTITUENTS HAVE IDENTICAL TYPES, THESE SHOULD  !
!                 BE IN COLUMNS 2 & 3 (BUT THEY CANNOT BE MOVED AROUND         !
!                 WITHOUT RE-OPTIMIZING THE PARAMETER)                         !
!               - IF THE SUBSTITUENTS ARE ALL DIFFERENT, COLUMNS 2, 3 & 4      !
!                 SHOULD BE SORTED BY INCREASING PRIORITY. COLUMNS 2 AND 3     !
!                 CAN BE SWAPPED WITHOUT CHANGING THE PARAMETER BUT OTHER      !
!                 PERMUTATIONS MANDATE RE-OPTIMIZATION                         !
!  --------------------------------------------------------------------------  !
!  PRIORITY OF COLUMNS FOR THE PURPOSE OF SORTING THE LINES IN EACH SECTION:   !
!           BONDS     -- 1,2                                                   !
!           ANGLES    -- 2,1,3                                                 !
!           DIHEDRALS -- 2,3,1,4                                               !
!           IMPROPERS -- 1,4,2,3                                               !
!  WHERE 1,2,3,4 INDICATE COLUMN NO, EG. DIHEDRALS ARE FIRST SORTED BY COLUMN  !
!  2, THEN (IF COLUMN 2 IS THE SAME) BY COLUMN 3, THEN BY COLUMN 1 AND THEN 4  !
!  --------------------------------------------------------------------------  !

ATOMS
!hydrogens
MASS  -1  HGA1       1.00800 ! alphatic proton, CH
MASS  -1  HGA2       1.00800 ! alphatic proton, CH2
MASS  -1  HGA3       1.00800 ! alphatic proton, CH3
MASS  -1  HGA4       1.00800 ! alkene proton; RHC=
MASS  -1  HGA5       1.00800 ! alkene proton; H2C=CR
MASS  -1  HGA6       1.00800 ! aliphatic H on fluorinated C, monofluoro
MASS  -1  HGA7       1.00800 ! aliphatic H on fluorinated C, difluoro
MASS  -1  HGAAM0     1.00800 ! aliphatic H, NEUTRAL trimethylamine (#)
MASS  -1  HGAAM1     1.00800 ! aliphatic H, NEUTRAL dimethylamine (#)
MASS  -1  HGAAM2     1.00800 ! aliphatic H, NEUTRAL methylamine (#)
!(#) EXTREME care is required when doing atom typing on compounds that look like this. Use ONLY
!on NEUTRAL METHYLAMINE groups, NOT Schiff Bases, but DO use on 2 out of 3 guanidine nitrogens
MASS  -1  HGP1       1.00800 ! polar H
MASS  -1  HGP2       1.00800 ! polar H, +ve charge
MASS  -1  HGP3       1.00800 ! polar H, thiol
MASS  -1  HGP4       1.00800 ! polar H, neutral conjugated -NH2 group (NA bases)
MASS  -1  HGP5       1.00800 ! polar H on quarternary ammonium salt (choline)
MASS  -1  HGPAM1     1.00800 ! polar H, NEUTRAL dimethylamine (#), terminal alkyne H
MASS  -1  HGPAM2     1.00800 ! polar H, NEUTRAL methylamine (#)
MASS  -1  HGPAM3     1.00800 ! polar H, NEUTRAL ammonia (#)
!(#) EXTREME care is required when doing atom typing on compounds that look like this. Use ONLY
!on NEUTRAL METHYLAMINE groups, NOT Schiff Bases, but DO use on 2 out of 3 guanidine nitrogens
MASS  -1  HGR51      1.00800 ! nonpolar H, neutral 5-mem planar ring C, LJ based on benzene
MASS  -1  HGR52      1.00800 ! Aldehyde H, formamide H (RCOH); nonpolar H, neutral 5-mem planar ring C adjacent to heteroatom or + charge
MASS  -1  HGR53      1.00800 ! nonpolar H, +ve charge HIS he1(+1)
MASS  -1  HGR61      1.00800 ! aromatic H
MASS  -1  HGR62      1.00800 ! nonpolar H, neutral 6-mem planar ring C adjacent to heteroatom
MASS  -1  HGR63      1.00800 ! nonpolar H, NAD+ nicotineamide all ring CH hydrogens
MASS  -1  HGR71      1.00800 ! nonpolar H, neutral 7-mem arom ring, AZUL, azulene, kevo
!carbons
MASS  -1  CG1T1     12.01100 ! internal alkyne R-C#C
MASS  -1  CG1T2     12.01100 ! terminal alkyne H-C#C
MASS  -1  CG1N1     12.01100 ! C for cyano group
MASS  -1  CG2D1     12.01100 ! alkene; RHC= ; imine C
MASS  -1  CG2D2     12.01100 ! alkene; H2C=
MASS  -1  CG2D1O    12.01100 ! double bond C adjacent to heteroatom. In conjugated systems, the atom to which it is double bonded must be CG2DC1.
MASS  -1  CG2D2O    12.01100 ! double bond C adjacent to heteroatom. In conjugated systems, the atom to which it is double bonded must be CG2DC2.
MASS  -1  CG2DC1    12.01100 ! conjugated alkenes, R2C=CR2
MASS  -1  CG2DC2    12.01100 ! conjugated alkenes, R2C=CR2
MASS  -1  CG2DC3    12.01100 ! conjugated alkenes, H2C=
MASS  -1  CG2N1     12.01100 ! conjugated C in guanidine/guanidinium
MASS  -1  CG2N2     12.01100 ! conjugated C in amidinium cation
MASS  -1  CG2O1     12.01100 ! carbonyl C: amides
MASS  -1  CG2O2     12.01100 ! carbonyl C: esters, [neutral] carboxylic acids
MASS  -1  CG2O3     12.01100 ! carbonyl C: [negative] carboxylates
MASS  -1  CG2O4     12.01100 ! carbonyl C: aldehydes
MASS  -1  CG2O5     12.01100 ! carbonyl C: ketones
MASS  -1  CG2O6     12.01100 ! carbonyl C: urea, carbonate
MASS  -1  CG2O7     12.01100 ! CO2 carbon
MASS  -1  CG2R51    12.01100 ! 5-mem ring, his CG, CD2(0), trp
MASS  -1  CG2R52    12.01100 ! 5-mem ring, double bound to N, PYRZ, pyrazole
MASS  -1  CG2R53    12.01100 ! 5-mem ring, double bound to N and adjacent to another heteroatom, purine C8, his CE1 (0,+1), 2PDO, kevo
MASS  -1  CG2R57    12.01100 ! 5-mem ring, bipyrroles
MASS  -1  CG25C1    12.01100 ! same as CG2DC1 but in 5-membered ring with exocyclic double bond
MASS  -1  CG25C2    12.01100 ! same as CG2DC2 but in 5-membered ring with exocyclic double bond
MASS  -1  CG251O    12.01100 ! same as CG2D1O but in 5-membered ring with exocyclic double bond
MASS  -1  CG252O    12.01100 ! same as CG2D2O but in 5-membered ring with exocyclic double bond
MASS  -1  CG2R61    12.01100 ! 6-mem aromatic C
MASS  -1  CG2R62    12.01100 ! 6-mem aromatic C for protonated pyridine (NIC) and rings containing carbonyls (see CG2R63) (NA)
MASS  -1  CG2R63    12.01100 ! 6-mem aromatic amide carbon (NA) (and other 6-mem aromatic carbonyls?)
MASS  -1  CG2R64    12.01100 ! 6-mem aromatic amidine and guanidine carbon (between 2 or 3 Ns and double-bound to one of them), NA, PYRM
MASS  -1  CG2R66    12.01100 ! 6-mem aromatic carbon bound to F
MASS  -1  CG2R67    12.01100 ! 6-mem aromatic carbon of biphenyl
MASS  -1  CG2RC0    12.01100 ! 6/5-mem ring bridging C, guanine C4,C5, trp
MASS  -1  CG2R71    12.01100 ! 7-mem ring arom C, AZUL, azulene, kevo
MASS  -1  CG2RC7    12.01100 ! sp2 ring connection with single bond(!), AZUL, azulene, kevo
MASS  -1  CG301     12.01100 ! aliphatic C, no hydrogens, neopentane
MASS  -1  CG302     12.01100 ! aliphatic C, no hydrogens, trifluoromethyl
MASS  -1  CG311     12.01100 ! aliphatic C with 1 H, CH
MASS  -1  CG312     12.01100 ! aliphatic C with 1 H, difluoromethyl
MASS  -1  CG314     12.01100 ! aliphatic C with 1 H, adjacent to positive N (PROT NTER) (+)
MASS  -1  CG321     12.01100 ! aliphatic C for CH2
MASS  -1  CG322     12.01100 ! aliphatic C for CH2, monofluoromethyl
MASS  -1  CG323     12.01100 ! aliphatic C for CH2, thiolate carbon
MASS  -1  CG324     12.01100 ! aliphatic C for CH2, adjacent to positive N (piperidine) (+)
MASS  -1  CG331     12.01100 ! aliphatic C for methyl group (-CH3)
MASS  -1  CG334     12.01100 ! aliphatic C for methyl group (-CH3), adjacent to positive N (PROT NTER) (+)
MASS  -1  CG3AM0    12.01100 ! aliphatic C for CH3, NEUTRAL trimethylamine methyl carbon (#)
MASS  -1  CG3AM1    12.01100 ! aliphatic C for CH3, NEUTRAL dimethylamine methyl carbon (#)
MASS  -1  CG3AM2    12.01100 ! aliphatic C for CH3, NEUTRAL methylamine methyl carbon (#)
!(#) EXTREME care is required when doing atom typing on compounds that look like this. Use ONLY
!on NEUTRAL METHYLAMINE groups, NOT ETHYL, NOT Schiff Bases, but DO use on 2 out of 3 guanidine nitrogens
MASS  -1  CG3C31    12.01100 ! cyclopropyl carbon
MASS  -1  CG3C41    12.01100 ! cyclobutyl carbon
MASS  -1  CG3C50    12.01100 ! 5-mem ring aliphatic quaternary C (cholesterol, bile acids)
MASS  -1  CG3C51    12.01100 ! 5-mem ring aliphatic CH  (proline CA, furanoses)
MASS  -1  CG3C52    12.01100 ! 5-mem ring aliphatic CH2 (proline CB/CG/CD, THF, deoxyribose)
MASS  -1  CG3C53    12.01100 ! 5-mem ring aliphatic CH  adjacent to positive N (proline.H+ CA) (+)
MASS  -1  CG3C54    12.01100 ! 5-mem ring aliphatic CH2 adjacent to positive N (proline.H+ CD) (+)
MASS  -1  CG3RC1    12.01100 ! bridgehead in bicyclic systems containing at least one 5-membered or smaller ring
!(+) Includes protonated Shiff base (NG3D5, NG2R52 in 2HPP) but NOT amidinium (NG2R52 in IMIM), guanidinium
!nitrogens
MASS  -1  NG1T1     14.00700 ! N for cyano group
!MASS  -1  NG1D1     14.00700 ! terminal N in azides, lsk
MASS  -1  NG2D1     14.00700 ! N for neutral imine/Schiff's base (C=N-R, acyclic amidine, gunaidine)
MASS  -1  NG2S0     14.00700 ! N,N-disubstituted amide, proline N (CO=NRR')
MASS  -1  NG2S1     14.00700 ! peptide nitrogen (CO=NHR)
MASS  -1  NG2S2     14.00700 ! terminal amide nitrogen (CO=NH2)
MASS  -1  NG2S3     14.00700 ! external amine ring nitrogen (planar/aniline), phosphoramidate
!MASS  -1  NG2S4     14.00700 ! neutral hydroxamic acid
MASS  -1  NG2O1     14.00700 ! NITB, nitrobenzene
MASS  -1  NG2P1     14.00700 ! N for protonated imine/Schiff's base (C=N(+)H-R, acyclic amidinium, guanidinium)
MASS  -1  NG2R43    14.00700 ! amide in 4-memebered ring (planar), AZDO, lsk
MASS  -1  NG2R50    14.00700 ! double bound neutral 5-mem planar ring, purine N7
MASS  -1  NG2R51    14.00700 ! single bound neutral 5-mem planar (all atom types sp2) ring, his, trp pyrrole (fused)
MASS  -1  NG2R52    14.00700 ! protonated schiff base, amidinium, guanidinium in 5-membered ring, HIS, 2HPP, kevo
MASS  -1  NG2R53    14.00700 ! amide in 5-memebered NON-SP2 ring (slightly pyramidized), 2PDO, kevo
MASS  -1  NG2R57    14.00700 ! 5-mem ring, bipyrroles
MASS  -1  NG2R60    14.00700 ! double bound neutral 6-mem planar ring, pyr1, pyzn
MASS  -1  NG2R61    14.00700 ! single bound neutral 6-mem planar ring imino nitrogen; glycosyl linkage
MASS  -1  NG2R62    14.00700 ! double bound 6-mem planar ring with heteroatoms in o or m, pyrd, pyrm
MASS  -1  NG2R67    14.00700 ! 6-mem planar ring substituted with 6-mem planar ring (N-phenyl pyridinones etc.)
MASS  -1  NG2RC0    14.00700 ! 6/5-mem ring bridging N, indolizine, INDZ, kevo
MASS  -1  NG301     14.00700 ! neutral trimethylamine nitrogen
MASS  -1  NG311     14.00700 ! neutral dimethylamine nitrogen
MASS  -1  NG321     14.00700 ! neutral methylamine nitrogen
MASS  -1  NG331     14.00700 ! neutral ammonia nitrogen
MASS  -1  NG3C51    14.00700 ! secondary sp3 amine in 5-membered ring
MASS  -1  NG3N1     14.00700 ! N in hydrazine, HDZN
MASS  -1  NG3P0     14.00700 ! quarternary N+, choline
MASS  -1  NG3P1     14.00700 ! tertiary NH+ (PIP)
MASS  -1  NG3P2     14.00700 ! secondary NH2+ (proline)
MASS  -1  NG3P3     14.00700 ! primary NH3+, phosphatidylethanolamine
!oxygens
MASS  -1  OG2D1     15.99940 ! carbonyl O: amides, esters, [neutral] carboxylic acids, aldehydes, uera
MASS  -1  OG2D2     15.99940 ! carbonyl O: negative groups: carboxylates, carbonate
MASS  -1  OG2D3     15.99940 ! carbonyl O: ketones
MASS  -1  OG2D4     15.99940 ! 6-mem aromatic carbonyl oxygen (nucleic bases)
MASS  -1  OG2D5     15.99940 ! CO2 oxygen
MASS  -1  OG2N1     15.99940 ! NITB, nitrobenzene
MASS  -1  OG2P1     15.99940 ! =O in phosphate or sulfate
MASS  -1  OG2R50    15.99940 ! FURA, furan
MASS  -1  OG3R60    15.99940 ! O in 6-mem cyclic enol ether (PY01, PY02) or ester
MASS  -1  OG301     15.99940 ! ether -O- !SHOULD WE HAVE A SEPARATE ENOL ETHER??? IF YES, SHOULD WE MERGE IT WITH OG3R60???
MASS  -1  OG302     15.99940 ! ester -O-
MASS  -1  OG303     15.99940 ! phosphate/sulfate ester oxygen
MASS  -1  OG304     15.99940 ! linkage oxygen in pyrophosphate/pyrosulphate
MASS  -1  OG311     15.99940 ! hydroxyl oxygen
MASS  -1  OG312     15.99940 ! ionized alcohol oxygen
MASS  -1  OG3C31    15.99940 ! epoxide oxygen, 1EOX, 1BOX, sc
MASS  -1  OG3C51    15.99940 ! 5-mem furanose ring oxygen (ether)
MASS  -1  OG3C61    15.99940 ! DIOX, dioxane, ether in 6-membered ring !SHOULD WE MERGE THIS WITH OG3R60???
!sulphurs
MASS  -1  SG2D1     32.06000 ! thiocarbonyl S
MASS  -1  SG2R50    32.06000 ! THIP, thiophene
MASS  -1  SG311     32.06000 ! sulphur, SH, -S-
MASS  -1  SG301     32.06000 ! sulfur C-S-S-C type
MASS  -1  SG302     32.06000 ! thiolate sulfur (-1)
MASS  -1  SG3O1     32.06000 ! sulfate -1 sulfur
MASS  -1  SG3O2     32.06000 ! neutral sulfone/sulfonamide sulfur
MASS  -1  SG3O3     32.06000 ! neutral sulfoxide sulfur
!halogens
MASS  -1  CLGA1     35.45300 ! CLET, DCLE, chloroethane, 1,1-dichloroethane
MASS  -1  CLGA3     35.45300 ! TCLE, 1,1,1-trichloroethane
MASS  -1  CLGR1     35.45300 ! CHLB, chlorobenzene
MASS  -1  BRGA1     79.90400 ! BRET, bromoethane
MASS  -1  BRGA2     79.90400 ! DBRE, 1,1-dibromoethane
MASS  -1  BRGA3     79.90400 ! TBRE, 1,1,1-dibromoethane
MASS  -1  BRGR1     79.90400 ! BROB, bromobenzene
MASS  -1  IGR1     126.90447 ! IODB, iodobenzene
MASS  -1  FGA1      18.99800 ! aliphatic fluorine, monofluoro
MASS  -1  FGA2      18.99800 ! aliphatic fluorine, difluoro
MASS  -1  FGA3      18.99800 ! aliphatic fluorine, trifluoro
MASS  -1  FGP1      18.99800 ! anionic F, for ALF4 AlF4-
MASS  -1  FGR1      18.99800 ! aromatic flourine
!miscellaneous
MASS  -1  PG0       30.97380 ! neutral phosphate
MASS  -1  PG1       30.97380 ! phosphate -1
MASS  -1  PG2       30.97380 ! phosphate -2
MASS  -1  ALG1      26.98154 ! Aluminum, for ALF4, AlF4-
!MASS  -1  HGTIP3     1.00800 ! polar H, TIPS3P WATER HYDROGEN
!MASS  -1  OGTIP3    15.99940 ! TIPS3P WATER OXYGEN
!MASS  -1  DUM        0.000 ! dummy atom
!MASS  -1  HE         4.00260 ! helium
!MASS  -1  NE        20.17970 ! neon
!MASS  -1  DUMM       0.001   ! Dummy with mass
MASS  -1  LPH        0.000 ! Lone pair for halogens
MASS  -1  SG2P1     32.06000 ! mono-thio S-P bond; lsk
MASS  -1  OG2S1     15.99940 ! mono-thio S-P bond modulated oxygen; lsk
MASS  -1  SG2P2     32.06000 ! di-thio S-P bond; lsk
MASS  -1  SEGD1     78.96000 ! selenocarbonyl Se
MASS  -1  BG201     10.81100 ! Boronic acid B

BONDS
CG1N1  CG2R51  375.00     1.4220 ! DCG, yxu, RNA
CG1N1  CG2R61  345.00     1.4350 ! 3CYP, 3-Cyanopyridine (PYRIDINE pyr-CN) (MP2 by kevo)
CG1N1  CG321   400.00     1.4700 ! CYU, from CG1N1 CG331, yxu, RNA
CG1N1  CG331   400.00     1.4700 ! ACN, acetonitrile, kevo
CG1N1  NG1T1  1053.00     1.1800 ! ACN, acetonitrile; 3CYP, 3-Cyanopyridine (PYRIDINE pyr-CN) (MP2 by kevo)
CG1N1  SG311   328.79     1.7011 ! XCN, by ac_aa            
CG1T1  CG1T1   960.00     1.2200 ! 2BTY, 2-butyne, kevo
CG1T1  CG1T2   980.00     1.2200 ! PRPY, propyne, kevo
CG1T1  CG2D1   345.00     1.4350 ! BEYN pchat
CG1T1  CG321   410.00     1.4650 ! BUTY, PNTY, HXYN, HPTY, OCTY pchat
CG1T1  CG331   410.00     1.4650 ! 2BTY, 2-butyne, kevo
CG1T2  HGPAM1  426.00     1.0700 ! PRPY, propyne, xxwy & kevo
CG251O CG25C1  440.00     1.3400 ! OIRD, oxindol-3-ylidene rhodanine; from PY02, 2h-pyran (re-optimize); kevo
CG251O CG2DC1  597.35     1.3402 ! NRQ DYG, by ac_aa           
CG251O CG2DC3  570.00     1.3400 ! MRDN, methylidene rhodanine, kevo & xxwy
CG251O CG2R53  255.00     1.4800 ! MRDN, methylidene rhodanine, kevo & xxwy
CG251O NG2R50  344.76     1.4113 ! NRQ DYG MDO, by ac_aa          
CG251O NG2R53  200.00     1.4100 ! MHYO, 5-methylenehydantoin, xxwy
CG251O SG311   200.00     1.7700 ! MRDN, methylidene rhodanine, kevo & xxwy
CG252O CG25C2  440.00     1.3400 ! OIRD, oxindol-3-ylidene rhodanine; from PY02, 2h-pyran (re-optimize); kevo
CG252O CG2DC2  597.35     1.3402 ! NRQ DYG, by ac_aa           
CG252O CG2DC3  570.00     1.3400 ! MRDN, methylidene rhodanine, kevo & xxwy
CG252O CG2R53  255.00     1.4800 ! MRDN, methylidene rhodanine, kevo & xxwy
CG252O NG2R50  344.76     1.4113 ! NRQ DYG MDO, by ac_aa          
CG252O NG2R53  200.00     1.4100 ! MHYO, 5-methylenehydantoin, xxwy
CG252O SG311   200.00     1.7700 ! MRDN, methylidene rhodanine, kevo & xxwy
CG25C1 CG2DC3  500.00     1.3420 ! MEOI, methyleneoxindole; from RETINOL 13DB, 1,3-Butadiene (re-optimize); kevo
CG25C1 CG2R53  247.00     1.4900 ! MEOI, methyleneoxindole, kevo & xxwy
CG25C1 CG2RC0  290.00     1.4800 ! MEOI, methyleneoxindole, kevo & xxwy
CG25C2 CG2DC3  500.00     1.3420 ! MEOI, methyleneoxindole; from RETINOL 13DB, 1,3-Butadiene (re-optimize); kevo
CG25C2 CG2R53  247.00     1.4900 ! MEOI, methyleneoxindole, kevo & xxwy
CG25C2 CG2RC0  290.00     1.4800 ! MEOI, methyleneoxindole, kevo & xxwy
CG2D1  CG2D1   440.00     1.3400 ! LIPID butene, yin,adm jr., 12/95
CG2D1  CG2D1O  440.00     1.3180 ! PY01, 4h-pyran
CG2D1  CG2D2   500.00     1.3420 ! LIPID propene, yin,adm jr., 12/95
CG2D1  CG2D2O  440.00     1.3180 ! PY01, 4h-pyran
CG2D1  CG301   240.00     1.5020 ! CHOLEST cholesterol
CG2D1  CG311   365.00     1.5020 ! from CG2D1 CG321, PENALTY= 4 ACZ     
CG2D1  CG314   365.00     1.5020 ! from CG2D1 CG321, PENALTY= 5 ACZ     
CG2D1  CG321   365.00     1.5020 ! LIPID butene; from propene, yin,adm jr., 12/95
CG2D1  CG324   370.00     1.4950 ! IAU, yxu, RNA
CG2D1  CG331   383.00     1.5040 ! LIPID butene, yin,adm jr., 12/95
CG2D1  NG2D1   500.00     1.2760 ! RETINOL SCH1, Schiff's base, deprotonated
CG2D1  NG2P1   470.00     1.2830 ! RETINOL SCH2, Schiff's base, protonated
CG2D1  HGA4    360.50     1.1000 ! LIPID propene, yin,adm jr., 12/95
CG2D1  HGR52   360.50     1.1000 ! RETINOL SCH2, Schiff's base, protonated
CG2D1O CG2D2   600.00     1.3400 ! MOET, Methoxyethene, xxwy
CG2D1O CG2DC1  440.00     1.3400 ! PY02, 2h-pyran
CG2D1O CG2O1   286.02     1.4925 ! DYAP, by ac_aa
CG2D1O CG2O5   235.20     1.4618 ! TPQ, by ac_aa
CG2D1O CG331   344.00     1.5092 ! FZN, by ac_aa
CG2D1O NG2D1   500.00     1.3000 ! ABSB, amide base, sr
CG2D1O NG2S1   365.24     1.3770 ! DYAP, by ac_aa            
CG2D1O NG301   420.00     1.3550 ! NADH, NDPH; Kenno: reverted to nadh/ppi, jjp1/adm jr. 7/95
CG2D1O NG311   420.00     1.3550 ! NICH; Kenno: reverted to nadh/ppi, jjp1/adm jr. 7/95
CG2D1O NG321   420.00     1.4000 ! AMET, ethenamine; mp2-geom, checked molvib; pram
CG2D1O OG301   385.00     1.3600 ! MOET, Methoxyethene, xxwy
CG2D1O OG311   385.00     1.3600 ! from CG2D2O OG301, PENALTY= 5 TPQP     
CG2D1O OG312   653.12     1.2590 ! TPQ, by ac_aa
CG2D1O OG3R60  500.00     1.3470 ! PY01, 4h-pyran
CG2D1O SG311   190.48     1.7704 ! FZN, by ac_aa            
CG2D1O HGA4    360.50     1.1000 ! PY01, 4h-pyran
CG2D2  CG2D2   510.00     1.3300 ! LIPID ethene yin,adm jr., 12/95
CG2D2  CG2D2O  600.00     1.3400 ! MOET, Methoxyethene, xxwy
CG2D2  HGA5    365.00     1.1000 ! LIPID propene; from ethene, yin,adm jr., 12/95
CG2D2O CG2DC2  440.00     1.3400 ! PY02, 2h-pyran
CG2D2O CG2O1   286.02     1.4925 ! DYAP, by ac_aa
CG2D2O CG2O5   235.20     1.4618 ! TPQ, by ac_aa
CG2D2O CG331   344.00     1.5092 ! FZN, by ac_aa
CG2D2O NG2D1   500.00     1.3000 ! ABSB, amide base, sr
CG2D2O NG2S1   365.24     1.3770 ! DYAP, by ac_aa            
CG2D2O NG301   420.00     1.3550 ! NADH, NDPH; Kenno: reverted to nadh/ppi, jjp1/adm jr. 7/95
CG2D2O NG311   420.00     1.3550 ! NICH; Kenno: reverted to nadh/ppi, jjp1/adm jr. 7/95
CG2D2O NG321   420.00     1.4000 ! AMET, ethenamine; mp2-geom, checked molvib; pram
CG2D2O OG301   385.00     1.3600 ! MOET, Methoxyethene, xxwy
CG2D2O OG311   385.00     1.3600 ! from CG2D2O OG301, PENALTY= 5 TPQP     
CG2D2O OG312   653.12     1.2590 ! TPQ, by ac_aa
CG2D2O OG3R60  500.00     1.3470 ! PY01, 4h-pyran
CG2D2O SG311   190.48     1.7704 ! FZN, by ac_aa            
CG2D2O HGA4    360.50     1.1000 ! PY01, 4h-pyran
CG2DC1 CG2DC1  440.00     1.3400 ! RETINOL BTE2, 2-butene
CG2DC1 CG2DC2  300.00     1.4500 ! RETINOL 13DB, Butadiene @@@@@ Kenno: 1.47 --> 1.45 @@@@@
CG2DC1 CG2DC3  500.00     1.3420 ! RETINOL 13DB, Butadiene
CG2DC1 CG2O1   440.00     1.4890 ! RETINOL CROT
CG2DC1 CG2O2   300.00     1.4800 ! from CG2DC2 CG2O5, PENALTY= 10 DYA     
CG2DC1 CG2O3   440.00     1.4890 ! RETINOL PRAC
CG2DC1 CG2O4   300.00     1.4798 ! RETINOL RTAL unmodified
CG2DC1 CG2O5   300.00     1.4800 ! BEON, butenone, kevo
CG2DC1 CG2R51  345.24     1.4254 ! TRQ, by ac_aa            
CG2DC1 CG2R53  351.20     1.4197 ! NRQ, by ac_aa            
CG2DC1 CG2R61  365.00     1.4500 ! compromise between HDZ1B and STYR by kevo
CG2DC1 CG301   365.00     1.5020 ! RETINOL MECH
CG2DC1 CG321   365.00     1.5020 ! RETINOL MECH
CG2DC1 CG331   383.00     1.5040 ! RETINOL 13DP, 1,3-pentadiene
CG2DC1 NG2D1   500.00     1.2760 ! RETINOL SCH1, Schiff's base, deprotonated
CG2DC1 NG2P1   470.00     1.2830 ! RETINOL SCH2, Schiff's base, protonated
CG2DC1 HGA4    360.50     1.1000 ! RETINOL BTE2, 2-butene
CG2DC1 HGR52   360.50     1.1000 ! RETINOL SCH2, Schiff's base, protonated
CG2DC2 CG2DC2  440.00     1.3400 ! RETINOL BTE2, 2-butene
CG2DC2 CG2DC3  500.00     1.3420 ! RETINOL 13DB, Butadiene
CG2DC2 CG2O1   440.00     1.4890 ! RETINOL CROT
CG2DC2 CG2O2   300.00     1.4800 ! from CG2DC2 CG2O5, PENALTY= 10 DYA     
CG2DC2 CG2O3   440.00     1.4890 ! RETINOL PRAC
CG2DC2 CG2O4   300.00     1.4798 ! RETINOL RTAL unmodified
CG2DC2 CG2O5   300.00     1.4800 ! BEON, butenone, kevo
CG2DC2 CG2R51  345.24     1.4254 ! TRQ, by ac_aa            
CG2DC2 CG2R53  351.20     1.4197 ! NRQ, by ac_aa            
CG2DC2 CG2R61  365.00     1.4500 ! compromise between HDZ1B and STYR by kevo
CG2DC2 CG301   365.00     1.5020 ! RETINOL MECH
CG2DC2 CG321   365.00     1.5020 ! RETINOL MECH
CG2DC2 CG331   383.00     1.5040 ! RETINOL 13DP, 1,3-pentadiene
CG2DC2 NG2D1   500.00     1.2760 ! RETINOL SCH1, Schiff's base, deprotonated
CG2DC2 NG2P1   470.00     1.2830 ! RETINOL SCH2, Schiff's base, protonated
CG2DC2 HGA4    360.50     1.1000 ! RETINOL BTE2, 2-butene
CG2DC2 HGR52   360.50     1.1000 ! RETINOL SCH2, Schiff's base, protonated
CG2DC3 HGA5    365.00     1.1000 ! RETINOL BTE2, 2-butene
CG2N1  NG2D1   500.00     1.3100 ! MGU1, methylguanidine
CG2N1  NG2P1   463.00     1.3650 ! PROT 403.0->463.0, 1.305->1.365 guanidinium (KK)
CG2N1  NG311   500.00     1.4400 ! MGU2, methylguanidine2
CG2N1  NG321   450.00     1.4400 ! MGU1, methylguanidine
CG2N2  CG2R51  325.00     1.4200 ! RCG, yxu, RNA
CG2N2  CG2R61  300.00     1.4400 ! BAMI, benzamidinium, mp2 geom & molvib, pram
CG2N2  CG331   280.00     1.5000 ! AMDN, amidinium, sz (verified by pram)
CG2N2  NG2D1   621.00     1.2900 ! MT2A, DH3T, fylin
CG2N2  NG2P1   475.00     1.3200 ! AMDN, amidinium; BAMI, benzamidinium; mp2 geom & molvib; pram
CG2N2  NG321   365.00     1.4200 ! MT2A, DH3T, fylin
CG2N2  SG311   187.00     1.7900 ! MT2R(+), HH3R, MT2A, DH3T, fylin
CG2O1  CG2R51  280.00     1.4750 ! INCA model for D3R, xxwy
CG2O1  CG2R61  300.00     1.4750 ! 3NAP, nicotamide. kevo: 1.45 -> 1.475
CG2O1  CG2R62  302.00     1.4800 ! NA nad/ppi, jjp1/adm jr. 7/95
CG2O1  CG311   250.00     1.4900 ! PROT Ala Dipeptide (5/91)
CG2O1  CG314   250.00     1.4900 ! PROT Ala Dipeptide (5/91)
CG2O1  CG321   250.00     1.4900 ! PROT Ala Dipeptide (5/91)
CG2O1  CG324   250.00     1.4900 ! PROT Ala Dipeptide (5/91)
CG2O1  CG331   250.00     1.4900 ! PROT Ala Dipeptide (5/91)
CG2O1  CG3C50  250.00     1.4900 ! from CG2O1 CG3C51, PENALTY= 6 PXU     
CG2O1  CG3C51  250.00     1.4900 ! PROT 6-31g* AcProNH2, ProNH2, AcProNHCH3 RLD 4/23/93
CG2O1  CG3C53  250.00     1.4900 ! PROT 6-31g* AcProNH2, ProNH2, AcProNHCH3 RLD 4/23/93
CG2O1  NG2D1   339.63     1.4304 ! NRQ, by ac_aa            
CG2O1  NG2S0   430.00     1.3500 ! DMA, Dimethylacetamide, xxwy
CG2O1  NG2S1   370.00     1.3450 ! PROT Alanine Dipeptide ab initio calc's (LK)
CG2O1  NG2S2   430.00     1.3600 ! PROT from NG2S2  CT3, neutral glycine, adm jr.
CG2O1  OG2D1   620.00     1.2300 ! PROT Peptide geometry, condensed phase (LK)
CG2O1  SG2D1   300.00     1.6300 ! from CG2O6 SG2D1, PENALTY= 5 GL3     
CG2O1  HGR52   317.13     1.1000 ! FORM, formamide reverted to value from par_all22_prot.inp and par_cgenff_1d.inp
CG2O2  CG2R61  254.00     1.4800 ! ZOIC, benzoic acid, MBOA, methylbenzoate, jal
CG2O2  CG311   200.00     1.5220 ! PROT adm jr. 5/02/91, acetic acid pure solvent
CG2O2  CG321   200.00     1.5220 ! PROT adm jr. 5/02/91, acetic acid pure solvent
CG2O2  CG331   200.00     1.5220 ! PROT adm jr. 5/02/91, acetic acid pure solvent
CG2O2  OG2D1   750.00     1.2200 ! PROT adm jr. 5/02/91, acetic acid pure solvent; LIPID methyl acetate
CG2O2  OG302   150.00     1.3340 ! LIPID methyl acetate
CG2O2  OG303   501.28     1.3162 ! PHD, by ac_aa          
CG2O2  OG311   230.00     1.4000 ! PROT adm jr. 5/02/91, acetic acid pure solvent
CG2O2  SG311   170.85     1.7747 ! MCS JJJ CYG, by ac_ac
CG2O2  HGR52   348.00     1.0960 ! FORH, formic acid, xxwy
CG2O3  CG2O5   250.00     1.5200 ! COMPDS peml unmodified
CG2O3  CG2R61  200.00     1.5000 ! 3CPY, pyridine-3-carboxylate (PYRIDINE nicotinic acid), yin
CG2O3  CG301   200.00     1.5220 ! AMOL, alpha-methoxy-lactic acid, og par22 CT1  CC
CG2O3  CG311   200.00     1.5220 ! PROT adm jr. 4/05/91, for asn,asp,gln,glu and cters
CG2O3  CG314   200.00     1.5220 ! PROT adm jr. 4/05/91, for asn,asp,gln,glu and cters
CG2O3  CG321   200.00     1.5220 ! PROT adm jr. 4/05/91, for asn,asp,gln,glu and cters
CG2O3  CG322   160.95     1.4556 ! FGA4, by ac_aa            
CG2O3  CG324   200.00     1.5220 ! PROT adm jr. 4/05/91, for asn,asp,gln,glu and cters
CG2O3  CG331   200.00     1.5220 ! PROT adm jr. 4/05/91, for asn,asp,gln,glu and cters
CG2O3  CG3C51  250.00     1.4900 ! PROT 6-31g* AcProNH2, ProNH2, AcProNHCH3 RLD 4/23/93
CG2O3  CG3C53  250.00     1.4900 ! PROT 6-31g* AcProNH2, ProNH2, AcProNHCH3 RLD 4/23/93
CG2O3  NG2S1   370.00     1.3450 ! from CG2O1 NG2S1, PENALTY= 10 CXM KCX
CG2O3  OG2D2   525.00     1.2600 ! PROT adm jr. 7/23/91, acetic acid
CG2O3  HGR52   238.00     1.1422 ! FORA, formate, kevo
CG2O4  CG2R61  300.00     1.4798 ! ALDEHYDE benzaldehyde unmodified
CG2O4  CG2R62  390.00     1.4640 ! 5FC, yxu, RNA
CG2O4  CG311   250.00     1.5000 ! amba, from CG2O4 CG321, not optimized, yxu, RNA
CG2O4  CG321   250.00     1.5000 ! PALD, propionaldehyde from AALD adm 11/08
CG2O4  CG331   250.00     1.5000 ! AALD, acetaldehyde adm 11/08
CG2O4  CG3C41  189.00     1.5600 ! 2oxt , ozyo, 04/19
CG2O4  OG2D1   700.00     1.2150 ! ALDEHYDE acetaldehyde adm 11/08
CG2O4  OG2D3   700.00     1.2100 ! 3oxt , ozyo
CG2O4  OG3C51  290.00     1.3340 ! 2oxt , ozyo, 04/19
CG2O4  HGR52   330.00     1.1100 ! ALDEHYDE acetaldehyde adm 11/08
CG2O5  CG2O5   230.85     1.5026 ! TRQ, by ac_aa            
CG2O5  CG2R51  336.87     1.4215 ! TRQ, by ac_aa            
CG2O5  CG2R61  254.00     1.4600 ! 3ACP, 3-acetylpyridine; BF6 BF7 C36 C37; PHMK, phenyl methyl ketone, mcs
CG2O5  CG311   330.00     1.5000 ! COMPDS peml re-initialized by kevo from ACO adm 11/08
CG2O5  CG321   330.00     1.5000 ! BTON, butanone; from ACO, acetone; yapol
CG2O5  CG331   330.00     1.5000 ! ACO, acetone adm 11/08
CG2O5  OG2D3   700.00     1.2300 ! ACO, acetone adm 11/08
CG2O6  NG2D1   370.09     1.365  ! flavin
CG2O6  NG2R51  300.00     1.4000 ! TICA model for D3R, xxwy
CG2O6  NG2S0   445.00     1.3600 ! H2U, yxu, 21/2/14, RNA
CG2O6  NG2S1   510.00     1.3700 ! DMCB & DECB, dimethyl & diehtyl carbamate, cacha & kevo
CG2O6  NG2S2   430.00     1.3600 ! UREA, Urea. Uses a slack parameter from PROT from NG2S2  CT3, neutral glycine, adm jr. ==> re-optimize
CG2O6  OG2D1   650.00     1.2300 ! UREA, Urea. Uses a slack parameter from PROT adm jr. 4/10/91, acetamide ==> re-optimize
CG2O6  OG2D2   314.50     1.2940 ! PROTMOD carbonate
CG2O6  OG302   350.00     1.3500 ! DMCB & DECB & DMCA, dimethyl & diehtyl carbamate and dimethyl carbonate, cacha & kevo & xxwy
CG2O6  OG311   185.00     1.4800 ! CO31, bicarbonate, xxwy
CG2O6  SG2D1   300.00     1.6300 ! DMTT, dimethyl trithiocarbonate, kevo
CG2O6  SG311   190.00     1.7500 ! DMTT, dimethyl trithiocarbonate, kevo
CG2O7  NG2D1   920.00     1.1900 ! MICY, EICY: isocyanates, xxwy (QM: 1.216; Crystal survey: 1.183)
CG2O7  OG2D5   986.00     1.1700 ! PROT CO2, JES; re-optimized by kevo (1.160); compromised with isocyanate, both crystal survey and QM data, kevo & xxwy
CG2R51 CG2R51  410.00     1.3600 ! PROT histidine, adm jr., 6/27/90
CG2R51 CG2R52  360.00     1.4000 ! PYRZ, pyrazole
CG2R51 CG2R53  264.00     1.5080 ! B2FO, 5H-furan-2-one, ctsai
CG2R51 CG2R57  410.00     1.3600 ! 13BPO, 1,3-bipyrrole; from CG2R51 CG2R51; lf
CG2R51 CG2RC0  350.00     1.4300 ! INDO/TRP
CG2R51 CG2RC7  340.00     1.4050 ! AZUL, Azulene, kevo
CG2R51 CG311   229.63     1.5000 ! from CG2R51 CG321, PENALTY= 4 HTR     
CG2R51 CG314   229.63     1.5000 ! from CG2R51 CG321, PENALTY= 5 143     
CG2R51 CG321   229.63     1.5000 ! PROT his, adm jr., 7/22/89, FC from CT2CT, BL from crystals
CG2R51 CG324   229.63     1.5000 ! PRF , ashalini
CG2R51 CG331   229.63     1.5000 ! PROT his, adm jr., 7/22/89, FC from CT2CT, BL from crystals
CG2R51 CG3C50  350.00     1.5100 ! from CG2R51 CG3C52, PENALTY= 10 R1A     
CG2R51 CG3C51  350.00     1.5100 ! from CG2R51 CG3C52, PENALTY= 4 8LJ     
CG2R51 CG3C52  350.00     1.5100 ! 2PRP, 2-pyrroline.H+; 2PRL, 2-pyrroline; 3PRL, 3-pyrroline, kevo
CG2R51 CG3C53  355.00     1.4960 ! QUG, yxu, RNA
CG2R51 CG3C54  325.00     1.4960 ! 3PRP, 3-pyrroline.H+; 2HPP, 2H-pyrrole.H+, kevo
CG2R51 NG2R50  400.00     1.3800 ! PROT his, ADM JR., 7/20/89
CG2R51 NG2R51  400.00     1.3800 ! PROT his, ADM JR., 7/20/89
CG2R51 NG2R52  380.00     1.3700 ! PROT his, adm jr., 6/28/90
CG2R51 NG2R57  400.00     1.3800 ! 13BPO, 1,3-bipyrrole; from CG2R51 NG2R51; lf
CG2R51 NG2RC0  400.00     1.3710 ! INDZ, indolizine, kevo
CG2R51 NG3C51  360.00     1.4120 ! 2PRL, 2-pyrroline, kevo
CG2R51 NG3P2   330.00     1.4800 ! 2PRP, 2-pyrroline.H+, kevo
CG2R51 OG2R50  450.00     1.3710 ! FURA, furan
CG2R51 OG311   426.81     1.3752 ! B2H TRO, by ac_aa           
CG2R51 OG312   526.57     1.2744 ! C12, by ac_aa            
CG2R51 OG3C51  360.00     1.3700 ! 2DHF, 2,3-dihydrofuran, kevo
CG2R51 SG2R50  300.00     1.7300 ! THIP, thiophene
CG2R51 SG3O2   210.00     1.7300 ! TSPD model for D3R, xxwy
CG2R51 HGR51   350.00     1.0800 ! INDO/TRP
CG2R51 HGR52   375.00     1.0830 ! PROT his, adm jr., 6/27/90
CG2R52 CG2R52  400.00     1.3800 ! TRZ2, 2H-1,2,3-triazole, lf
CG2R52 CG2RC0  360.00     1.4200 ! INDA, 1H-indazole, kevo
CG2R52 CG321   295.00     1.5000 ! INCA model for D3R, xxwy
CG2R52 CG3C52  350.00     1.5050 ! 2PRZ, 2-pyrazoline, kevo
CG2R52 NG2R50  400.00     1.3150 ! PYRZ, pyrazole; 2PRZ, 2-pyrazoline, kevo
CG2R52 NG2R52  490.00     1.3000 ! 2HPP, 2H-pyrrole.H+, kevo
CG2R52 HGR52   375.00     1.0830 ! PYRZ, pyrazole
CG2R53 CG2R61  300.00     1.4400 ! 2PTZ model for D3R, xxwy
CG2R53 CG311   425.00     1.5000 ! from CG2R53 CG321, PENALTY= 4 SWG CRF B2H CRO MDO PIA
CG2R53 CG321   425.00     1.5000 ! etea , 5-Ethyl-1H-tetrazole , pchat
CG2R53 CG331   425.00     1.5000 ! MTEA , 5-Methyl-1H-tetrazole, pchat
CG2R53 CG3C41  200.00     1.5600 ! AZDO, 2-azetidinone, kevo
CG2R53 CG3C50  185.00     1.5100 ! MSCH model for D3R, xxwy
CG2R53 CG3C51  300.00     1.5300 ! from CG2R53 CG3C52, penalty= 4 6V1 SUI     
CG2R53 CG3C52  300.00     1.5300 !300 350 2PDO, 2-pyrrolidinone, kevo
CG2R53 NG2R43  370.00     1.3800 ! AZDO, 2-azetidinone, kevo
CG2R53 NG2R50  400.00     1.3200 ! PROT his, ADM JR., 7/20/89
CG2R53 NG2R51  320.00     1.3740 ! NA A, adm jr. 11/97
CG2R53 NG2R52  380.00     1.3200 ! PROT his, adm jr., 6/27/90
CG2R53 NG2R53  460.00     1.3800 !460 370 *NEW* 2PDO, 2-pyrrolidinone, kevo
CG2R53 NG3C51  380.00     1.4000 ! 1.395 2IMI, 2-imidazoline, kevo
CG2R53 OG2D1   570.00     1.2350 !560 620 *NEW* 2PDO, 2-pyrrolidinone, kevo
CG2R53 OG2R50  450.00     1.3710 ! OXAZ, oxazole
CG2R53 OG3C51  295.50     1.3570 ! GBL, Gamma-butyrolactone, ctsai & kevo
CG2R53 SG2D1   400.00     1.6300 ! MRDN, methylidene rhodanine, kevo & xxwy
CG2R53 SG2R50  300.00     1.7300 ! THAZ, thiazole
CG2R53 SG311   170.00     1.7700 ! MRDN, methylidene rhodanine, kevo & xxwy
CG2R53 FGR1    489.83     1.3425 ! 2HF1, by ac_aa            
CG2R53 HGR52   340.00     1.0900 ! PROT his, adm jr., 6/28/29
CG2R53 HGR53   333.00     1.0700 ! PROT his, adm jr., 6/27/90
CG2R57 CG2R57  413.00     1.4500 ! 33BPO, 3,3-bipyrrole, lf
CG2R57 NG2R57  390.00     1.3950 ! 13BPO, 1,3-bipyrrole, lf
CG2R61 CG2R61  305.00     1.3750 ! PROT benzene, JES 8/25/89
CG2R61 CG2R62  394.00     1.3750 ! YTHY, 2,4(1H,3H)-quinazolinedione, isg
CG2R61 CG2R63  265.00     1.4270 ! YTS2, 2,4(1H,3H)-quinazolinedithione, isg
CG2R61 CG2R64  250.00     1.3550 ! 18NFD, 1,8-naphthyridine, erh
CG2R61 CG2R66  305.00     1.3700 ! NAMODEL difluorotoluene
CG2R61 CG2R67  305.00     1.3750 ! COMPDS peml
CG2R61 CG2RC0  300.00     1.3600 ! INDO/TRP
CG2R61 CG301   230.00     1.4900 ! from CG2R61 CG311, PENALTY= 8 TBP4     
CG2R61 CG302   198.00     1.4500 ! from CG2R61 CG312, PENALTY= 6 TFG2 TFG3 TFP2   
CG2R61 CG311   230.00     1.4900 ! NAMODEL difluorotoluene
CG2R61 CG312   198.00     1.4500 ! BDFP, BDFD, Difuorobenzylphosphonate
CG2R61 CG321   230.00     1.4900 ! PROT phe,tyr, JES 8/25/89
CG2R61 CG324   230.00     1.4900 ! BPIP, N-Benzyl PIP, cacha
CG2R61 CG331   230.00     1.4900 ! PROT toluene, adm jr. 3/7/92
CG2R61 NG2D1   625.00     1.3660 ! ABNB, amide base, sr
CG2R61 NG2O1   230.00     1.4020 ! NITB, nitrobenzene
CG2R61 NG2P1   300.00     1.3820 ! K2C, yxu, RNA
CG2R61 NG2R51  400.00     1.4200 ! D3R set1 scaffold 1, xxwy
CG2R61 NG2R60  450.00     1.3050 ! PYR1, pyridine
CG2R61 NG2R61  380.00     1.3790 ! YTS2, 2,4(1H,3H)-quinazolinedithione, isg
CG2R61 NG2R62  450.00     1.3050 ! PYRD, pyridazine
CG2R61 NG2RC0  370.00     1.3790 ! INDZ, indolizine, kevo
CG2R61 NG2S0   305.00     1.4140 ! dmpu, not optimized, yxu, RNA
CG2R61 NG2S1   305.00     1.4140 ! RETINOL PACP
CG2R61 NG2S3   400.00     1.3900 ! PYRIDINE aminopyridine, adm jr., 7/94
CG2R61 NG301   325.00     1.4100 ! DMAN, N,N-dimethylaniline, kevo
CG2R61 NG311   330.00     1.4000 ! FEOZ, phenoxazine; PMSM N-phenylmethanesulfonamide; xxwy
CG2R61 NG3N1   680.00     1.4100 ! PHHZ, phenylhydrazine, ed
CG2R61 OG301   230.00     1.3820 ! COMPDS peml
CG2R61 OG303   340.00     1.3800 ! PROTNA phenol phosphate, 6/94, adm jr.
CG2R61 OG311   334.30     1.4110 ! PROT MeOH, EMB 10/10/89,
CG2R61 OG312   525.00     1.2600 ! PROT adm jr. 8/27/91, phenoxide
CG2R61 OG3R60  280.00     1.3500 ! FEOZ, phenoxazine, erh based on PY02, 2h-pyran
CG2R61 SG311   280.00     1.7500 ! FETZ, phenothiazine, erh based on PY02, 2h-pyran
CG2R61 SG3O1   230.00     1.7800 ! benzene sulfonate anion, og
CG2R61 SG3O2   190.00     1.7300 ! BSAM, benzenesulfonamide and other sulfonamides, xxwy
CG2R61 CLGR1   350.00     1.7400 ! CHLB, chlorobenzene
CG2R61 BRGR1   230.00     1.9030 ! BROB, bromobenzene
CG2R61 IGR1    190.00     2.1150 ! IODB, iodobenzene
CG2R61 BG201   415.00     1.6500 !   BORB,BONB, BNNB Boronic acid, sr
CG2R61 HGR61   340.00     1.0800 ! PROT phe,tyr JES 8/25/89
CG2R61 HGR62   340.00     1.0800 ! NA, DFT
CG2R62 CG2R62  420.00     1.3500 ! NA nad/ppi, jjp1/adm jr. 7/95
CG2R62 CG2R63  302.00     1.4030 ! NA T, adm jr. 11/97
CG2R62 CG2R64  320.00     1.4060 ! NA C, adm jr. 11/97
CG2R62 CG2R67  305.00     1.3800 ! PYO2B, fylin
CG2R62 CG311   265.00     1.4800 ! CMU, from 5CU, yxu, RNA
CG2R62 CG321   265.00     1.4800 ! 5CU, yxu, RNA
CG2R62 CG324   300.00     1.4800 ! SAU, yxu, RNA
CG2R62 CG331   230.00     1.4780 ! NA T, adm jr. 11/97
CG2R62 NG2R61  302.00     1.3430 ! NA C, adm jr. 11/97
CG2R62 NG2R62  340.00     1.3650 ! TC243C, 4(3H)-quinazolinone; from CG2R61 NG2R62; isg
CG2R62 NG2R67  302.00     1.3430 ! 1PH4PO, 1-phenyl-4(1H)-pyridinone; from NG2R61 CG2R61; isg
CG2R62 NG311   329.76     1.362  ! flavin
CG2R62 OG301   315.00     1.3420 ! MOU, yxu, 21/2/14, RNA
CG2R62 OG311   348.00     1.3490 ! 5HU, yxu, RNA
CG2R62 OG3R60  330.00     1.3700 ! RIN, coumarin, isg
CG2R62 HGR62   350.00     1.0900 ! NA C,U, JWK
CG2R62 HGR63   350.00     1.0900 ! NA nad/ppi, jjp1/adm jr. 7/95
CG2R63 CG2RC0  302.00     1.3600 ! NA G, adm jr. 11/97
CG2R63 NG2P1   410.00     1.4100 ! 3MC, yxu, RNA
CG2R63 NG2R61  340.00     1.3830 ! NA U,T adm jr. 11/97
CG2R63 NG2R62  350.00     1.3350 ! NA C, adm jr. 11/97
CG2R63 NG2R67  302.00     1.3430 ! 1PH2PO, 1-phenyl-2(1H)-pyridinone; from NG2R67 CG2R62, 1PH4PO; isg
CG2R63 NG2RC0  300.00     1.3910 ! DWG, yxu, RNA
CG2R63 OG2D4   660.00     1.2340 ! NA U,A,G par_a4 adm jr. 10/2/91
CG2R63 OG3R60  235.00     1.4000 ! RIN, coumarin, isg
CG2R63 SG2D1   373.00     1.6550 ! YTS2, 2,4(1H,3H)-quinazolinedithione, isg
CG2R63 SEGD1   350.00     1.8500 ! SEU, yxu, to be reoptimized, RNA
CG2R64 CG2RC0  360.00     1.3580 ! NA A, adm jr. 11/97
CG2R64 CG331   252.00     1.5020 ! 2MA, yxu, RNA
CG2R64 NG2D1   559.86     1.303 ! flavin
CG2R64 NG2P1   440.00     1.3700 ! 3MC, yxu, RNA
CG2R64 NG2R51  320.00     1.3700 ! PIPA model for D3R, xxwy
CG2R64 NG2R60  450.00     1.3050 ! 2AMP, 2-amino pyridine, from PYR1, pyridine, kevo
CG2R64 NG2R61  400.00     1.3920 ! NA G
CG2R64 NG2R62  400.00     1.3420 ! NA A, adm jr. 11/97
CG2R64 NG2R67  400.00     1.3920 ! 43PPY, 3-phenyl-4(3H)-pyrimidinone; from CG2R64 NG2R61, NA; isg
CG2R64 NG2S0   300.00     1.3860 ! 66A, yxu, RNA
CG2R64 NG2S1   305.00     1.4140 ! 2AMP, 2-amino pyridine, from PACP, p-acetamide-phenol, pyridine, kevo
CG2R64 NG2S3   360.00     1.3660 ! NA C,A,G JWK, adm jr. 10/2/91
CG2R64 NG301   390.00     1.3550 ! TMC, yxu
CG2R64 NG311   370.00     1.3700 ! 4MC, yxu, RNA
CG2R64 SG311   262.00     1.7410 ! 2SMPYR, 2-(methylthio)-pyrimidine; from CG2R61 SG311, 4O2SM; isg
CG2R64 HGR62   380.00     1.0900 ! NA G,A, JWK par_a7 9/30/91
CG2R66 CG2R66 305.00 1.3700 ! from CG2R61 CG2R66, PENALTY= 5 F2F PF5    
CG2R66 CG2R67  305.00     1.3800 ! PYO2F, fylin
CG2R66 CG2RC0 300.00 1.3600 ! from CG2R61 CG2RC0, PENALTY= 5 4FW     
CG2R66 FGR1    400.00     1.3580 ! NAMODEL difluorotoluene
CG2R67 CG2R67  300.00     1.4900 ! COMPDS peml
CG2R67 CG2RC0  300.00     1.4200 ! CRBZ, carbazole, erh
CG2R67 NG2R60  450.00     1.3100 ! 22BPY, 2,2'-bipyridine, kevo
CG2R67 NG2R67  403.00     1.4110 ! 1PH4PO, 1-phenyl-4(1H)-pyridinone; from NG2R61 CG2R61; isg
CG2R71 CG2R71  360.00     1.3850 ! AZUL, Azulene, kevo
CG2R71 CG2RC7  400.00     1.3800 ! AZUL, Azulene, kevo
CG2R71 HGR71   355.00     1.0900 ! AZUL, Azulene, kevo
CG2RC0 CG2RC0  360.00     1.3850 ! INDO/TRP
CG2RC0 CG3C50  240.00     1.4900 ! MSCH model for D3R, xxwy
CG2RC0 CG3C52  305.00     1.5200 ! 3HIN, 3H-indole, kevo
CG2RC0 NG2R50  310.00     1.3650 ! NA G, adm jr. 11/97
CG2RC0 NG2R51  300.00     1.3750 ! NA A, adm jr. 11/97
CG2RC0 NG2R52  340.00     1.3810 ! 7MG, yxu, RNA
CG2RC0 NG2R53  360.00     1.3900 ! MSCH model for D3R, xxwy
CG2RC0 NG2R61  360.00     1.3790 ! DWG, yxu, RNA
CG2RC0 NG2R62  350.00     1.3150 ! NA G, adm jr. 11/97
CG2RC0 NG2RC0  245.00     1.4170 ! INDZ, indolizine, kevo
CG2RC0 NG3C51  330.00     1.4000 ! INDI, indoline, kevo
CG2RC0 OG2R50  450.00     1.3700 ! ZFUR, benzofuran, kevo
CG2RC0 OG3C51  330.00     1.3890 !1.388 ZDOL, 1,3-benzodioxole, kevo
CG2RC0 SG2R50  300.00     1.7600 ! ZTHP, benzothiophene, kevo
CG2RC0 BG201   330.00     1.5800 !   BICB, Boronic acid, sr
CG2RC7 CG2RC7  230.00     1.5200 ! AZUL, Azulene, kevo
CG301  CG311   222.50     1.5000 ! CA, CHOLIC ACID, cacha, 03/06
CG301  CG321   222.50     1.5380 ! RETINOL TMCH/MECH
CG301  CG331   222.50     1.5380 ! RETINOL TMCH/MECH
CG301  OG301   360.00     1.4150 ! AMOL, alpha-methoxy-lactic acid, og all34_ethers_1a CG32A OG30A
CG301  OG302   340.00     1.4300 ! AMGT, Alpha Methyl Gamma Tert Butyl Glu Acid CDCA Amide
CG301  OG303   340.00     1.4300 ! from CG311 OG303, PENALTY= 8 QPA     
CG301  OG311   428.00     1.4200 ! AMOL, alpha-methoxy-lactic acid, og par22 OH1 CT1
CG301  SG311   197.32     1.8494 ! LE1, by ac_aa            
CG301  CLGA3   190.00     1.7700 ! TCLE
CG301  BRGA3   120.00     1.9540 ! TBRE
CG302  CG311   250.00     1.5200 ! from CG302 CG321, PENALTY= 4 TFLE     
CG302  CG314   250.00     1.5200 ! from CG302 CG321, PENALTY= 5 FLA     
CG302  CG321   250.00     1.5200 ! FLUROALK fluoroalkanes
CG302  CG331   250.00     1.5200 ! FLUROALK fluoroalkanes
CG302  FGA3    265.00     1.3400 ! FLUROALK fluoroalkanes
CG311  CG311   222.50     1.5000 ! PROT alkane update, adm jr., 3/2/92
CG311  CG314   222.50     1.5000 ! PROT alkane update, adm jr., 3/2/92
CG311  CG321   222.50     1.5380 ! PROT alkane update, adm jr., 3/2/92
CG311  CG322   170.00     1.5200 ! from CG322 CG331, PENALTY= 10 LEF     
CG311  CG324   222.50     1.5300 ! FLAVOP PIP1,2,3
CG311  CG331   222.50     1.5380 ! PROT alkane update, adm jr., 3/2/92
CG311  CG3C51  222.50     1.5280 ! TF2M, viv
CG311  CG3RC1  222.50     1.5240 ! CARBOCY carbocyclic sugars
CG311  NG2R53  320.00     1.4300 ! drug design project, xxwy
CG311  NG2S0   320.00     1.4300 ! fentanyl, Lesnik et al, 2020
CG311  NG2S1   320.00     1.4300 ! PROT NMA Gas & Liquid Phase IR Spectra (LK)
CG311  NG321   263.00     1.4740 ! 5UHA, from CG321  NG321, yxu, RNA
CG311  OG301   360.00     1.4150 ! all34_ethers_1a CG32A OG30A, gk or og
CG311  OG302   340.00     1.4300 ! LIPID phosphate
CG311  OG303   340.00     1.4300 ! LIPID phosphate
CG311  OG311   428.00     1.4200 ! PROT methanol vib fit EMB 11/21/89
CG311  OG312   358.00     1.3130 ! COMPDS peml original OG311  CG311   428.000     1.4200
CG311  OG3C61  360.00     1.4150 ! pepr, from CG321 OG3C61, not optimized, yxu, RNA
CG311  SG311   198.00     1.8180 ! from CG321 SG311, penalty= 4 0TD CGV CML   
CG311  CLGA1   190.00     1.7768 ! DCLE
CG311  BRGA2   140.00     1.9560 ! DBRE
CG311  HGA1    309.00     1.1110 ! PROT alkane update, adm jr., 3/2/92
CG311  HGA3    322.00     1.1110 ! PROT alkane
CG312  CG321   198.00     1.5200 ! from CG312 CG331, PENALTY= 6 OBF     
CG312  CG331   198.00     1.5200 ! FLUROALK fluoroalkanes
CG312  PG1     270.00     1.8800 ! BDFP, Difuorobenzylphosphonate \ re-optimize?
CG312  PG2     270.00     1.8800 ! BDFD, Difuorobenzylphosphonate / re-optimize?
CG312  SG311   198.26     1.7917 ! 2FM, by ac_aa            
CG312  FGA2    349.00     1.3530 ! FLUROALK fluoroalkanes
CG312  HGA7    346.00     1.0828 ! FLUROALK fluoroalkanes
CG314  CG321   222.50     1.5380 ! PROT alkane update, adm jr., 3/2/92
CG314  CG331   222.50     1.5380 ! PROT alkane update, adm jr., 3/2/92
CG314  CG3C51  222.50     1.5280 ! from CG311 CG3C51, penalty= 1 5CS     
CG314  NG2P1   300.00     1.4530 ! from CG324 NG2P1, PENALTY= 4 AGM     
CG314  NG311   263.00     1.4740 ! from CG321 NG311, PENALTY= 5 AGT     
CG314  NG3P0   215.00     1.5100 ! from CG324 NG3P0, PENALTY= 4 DDE DDEP    
CG314  NG3P2   200.00     1.4900 ! 2MRB, Alpha benzyl gamma 2-methyl piperidine, cacha
CG314  NG3P3   200.00     1.4800 ! PROT new stretch and bend; methylammonium (KK 03/10/92)
CG314  SG311   198.00     1.8180 ! from CG321 SG311, PENALTY= 5 AGT     
CG314  HGA1    309.00     1.1110 ! PROT alkane update, adm jr., 3/2/92
CG314  HGP5    309.00     1.1110 ! from CG314 HGA1, PENALTY= 1.66 DDE DDEP    
CG321  CG321   222.50     1.5300 ! PROT alkane update, adm jr., 3/2/92
CG321  CG322   170.00     1.5200 ! from CG322 CG331, PENALTY= 6 FGA4     
CG321  CG324   222.50     1.5300 ! FLAVOP PIP1,2,3
CG321  CG331   222.50     1.5280 ! PROT alkane update, adm jr., 3/2/92
CG321  CG3C31  275.00     1.5000 ! 1BOX, 1-butene oxide, sc
CG321  CG3C50  205.00     1.5200 ! MSCH model for D3R, xxwy
CG321  CG3C51  222.50     1.5280 ! TF2M, viv
CG321  CG3RC1  222.50     1.5240 ! CARBOCY carbocyclic sugars
CG321  NG1T1   271.20     1.4876 ! AZDA, by ac_aa            
CG321  NG2D1   293.00     1.4400 ! EEPI, fylin
CG321  NG2R51  400.00     1.4580 ! ETRZ, 1-Ethyl-1,2,3-triazole, from CG331 NG2R51, kevo
CG321  NG2R53  320.00     1.4300 ! MSCH model,  xxwy
CG321  NG2R61  265.88     1.4380 ! flavin
CG321  NG2S0   340.00     1.4510 ! H2U, yxu, 21/2/14, RNA
CG321  NG2S1   320.00     1.4300 ! PROT NMA Gas & Liquid Phase IR Spectra (LK)
CG321  NG2S3   322.00     1.4400 ! NESM, N-ethyl-sulfamate, my & kevo
CG321  NG301   200.00     1.4500 ! TSPD model for D3R, xxwy
CG321  NG311   263.00     1.4740 ! AMINE aliphatic amines
CG321  NG321   263.00     1.4740 ! AMINE aliphatic amines
CG321  NG3C51  200.23     1.4284 ! from CG321 NG311, PENALTY= 2      
CG321  OG301   360.00     1.4150 ! diethylether, alex
CG321  OG302   320.00     1.4400 ! PROTNA serine/threonine phosphate
CG321  OG303   320.00     1.4400 ! PROTNA serine/threonine phosphate
CG321  OG311   428.00     1.4200 ! PROT methanol vib fit EMB 11/21/89
CG321  OG312   450.00     1.3300 ! PROT ethoxide 6-31+G* geom/freq, adm jr., 6/1/92
CG321  OG3C61  360.00     1.4150 ! DIOX, dioxane
CG321  OG3R60  280.00     1.4000 ! PY02, 2h-pyran
CG321  PG1     270.00     1.8900 ! BDFP, Benzylphosphonate, Sasha \ re-optimize?
CG321  PG2     270.00     1.8900 ! BDFD, Benzylphosphonate, Sasha / re-optimize?
CG321  SG2P1   208.76     1.8137 ! CSPP, by ac_aa            
CG321  SG301   214.00     1.8160 ! PROT improved CSSC torsion in DMDS  5/15/92 (FL)
CG321  SG311   198.00     1.8180 ! PROT fitted to C-S s   9/26/92 (FL)
CG321  SG3O1   185.00     1.8070 ! ESNA, ethyl sulfonate, xhe
CG321  SG3O2   185.00     1.7900 ! EESM, N-ethylethanesulfonamide; MESN, methyl ethyl sulfone; xxwy & xhe
CG321  SG3O3   185.00     1.8100 ! MESO, methylethylsulfoxide, kevo
CG321  CLGA1   220.00     1.7880 ! CLET, chloroethane
CG321  BRGA1   160.00     1.9660 ! BRET
CG321  BG201   315.00     1.7000 ! BORE,BONE,BNNE Boronic acid, sr
CG321  HGA2    309.00     1.1110 ! PROT alkane update, adm jr., 3/2/92
CG322  CG331   170.00     1.5200 ! FLUROALK fluoroalkanes
CG322  FGA1    420.00     1.3740 ! FLUROALK fluoroalkanes
CG322  HGA6    342.00     1.0828 ! FLUROALK fluoroalkanes
CG323  CG331   190.00     1.5310 ! PROT ethylthiolate 6-31+G* geom/freq, adm jr., 6/1/92
CG323  SG302   205.00     1.8360 ! PROT methylthiolate 6-31+G* geom/freq, adm jr., 6/1/92
CG323  HGA2    300.00     1.1110 ! PROT ethylthiolate
CG323  HGA3    300.00     1.1110 ! PROT methylthiolate 6-31+G* geom/freq, adm jr., 6/1/92
CG324  CG331   222.50     1.5280 ! PROT alkane update, adm jr., 3/2/92
CG324  CG3C31  222.50     1.5280 ! AMCP, aminomethyl cyclopropane; from PROT alkane update, adm jr., 3/2/92; jhs
CG324  NG2O1   226.00     1.4900 ! NIPR, nitropropane, abar
CG324  NG2P1   300.00     1.4530 ! RETINOL SCH2, Schiff's base, protonated #eq#
CG324  NG3P0   215.00     1.5100 ! LIPID tetramethylammonium
CG324  NG3P1   200.00     1.4800 ! FLAVOP PIP1,2,3
CG324  NG3P2   200.00     1.4900 ! PIP, piperidine
CG324  NG3P3   200.00     1.4900 ! MAMM, methylammonium 1.48 -> 1.49 based on CCSDT calc (kevo) and xtal survey (pram)
CG324  HGA2    284.50     1.1000 ! FLAVOP PIP1,2,3
CG324  HGP5    300.00     1.0800 ! LIPID tetramethylammonium
CG331  CG331   222.50     1.5300 ! PROT alkane update, adm jr., 3/2/92
CG331  CG3C50  222.50     1.5280 ! from CG331 CG3C51, PENALTY= 6 R1A     
CG331  CG3C51  222.50     1.5280 ! TF2M, viv
CG331  CG3RC1  222.50     1.5380 ! BAM1, bile acid steroidal C-D ring, cacha, 02/08
CG331  NG2D1   310.00     1.4400 ! RETINOL SCH1, Schiff's base, deprotonated
CG331  NG2R51  400.00     1.4580 ! NA 9-M-G/T/U, adm jr.
CG331  NG2R53  320.00     1.4300 ! MSCH model for D3R, xxwy
CG331  NG2R61  400.00     1.4560 ! NA 9-M-A/C, adm jr.
CG331  NG2S0   315.00     1.4340 ! DMA, Dimethylacetamide, xxwy
CG331  NG2S1   320.00     1.4300 ! PROT NMA Gas & Liquid Phase IR Spectra (LK)
CG331  NG2S3   266.00     1.4600 ! NMSM, N-methyl-sulfamate; PHA, phosphoramidate; my
CG331  NG301   315.00     1.4420 ! TMC, yxu
CG331  NG311   255.00     1.4630 ! MGU2, methylguanidine2
CG331  NG3C51  255.00     1.4630 ! from CG331 NG311, penalty= 20, only charge, sm136     
CG331  OG301   360.00     1.4150 ! diethylether, alex
CG331  OG302   340.00     1.4300 ! PROT adm jr., 4/05/91, for PRES CG311 from methylacetate
CG331  OG303   340.00     1.4300 ! NA DMP, ADM Jr.
CG331  OG311   428.00     1.4200 ! PROT methanol vib fit EMB 11/21/89
CG331  OG312   450.00     1.3300 ! PROT methoxide 6-31+G* geom/freq, adm jr., 6/1/92
CG331  PG0     248.40     1.8617 ! SGB SVX, by ac_aa           
CG331  PG1     270.00     1.8900 ! from CG321 PG1, PENALTY= 6 SBG     
CG331  SG301   214.00     1.8160 ! PROT improved CSSC torsion in DMDS  5/15/92 (FL)
CG331  SG311   240.00     1.8160 ! PROT fitted to C-S s   9/26/92 (FL)
CG331  SG3O1   195.00     1.8370 ! MSNA, methyl sulfonate, xhe
CG331  SG3O2   210.00     1.7900 ! DMSN, dimethyl sulfone; MSAM, methanesulfonamide and other sulfonamides; compromise between crystal and mp2; xxwy & xhe
CG331  SG3O3   240.00     1.8000 ! DMSO, dimethylsulfoxide (ML Strader, et al.JPC2002_A106_1074), sz
CG331  BG201   315.00     1.7000 !   BORO,BORN,BONN Boronic acid, sr
CG331  HGA3    322.00     1.1110 ! PROT alkane update, adm jr., 3/2/92
CG334  NG2O1   250.00     1.4800 ! NIME, nitromethane, abar
CG334  NG2P1   300.00     1.4530 ! RETINOL SCH2, Schiff's base, protonated #eq#
CG334  NG2R52  330.00     1.4680 ! 7MG, yxu, RNA
CG334  NG3P0   215.00     1.5100 ! LIPID tetramethylammonium
CG334  NG3P1   200.00     1.4800 ! FLAVOP PIP1,2,3
CG334  NG3P2   200.00     1.4900 ! nc2 , fylin/kenno
CG334  NG3P3   200.00     1.4800 ! PROT new stretch and bend; methylammonium (KK 03/10/92)
CG334  HGA3    322.00     1.1110 ! PROT alkane update, adm jr., 3/2/92
CG334  HGP5    300.00     1.0800 ! LIPID tetramethylammonium
CG3AM0 NG301   235.00     1.4540 ! AMINE aliphatic amines
CG3AM0 HGAAM0  311.00     1.1110 ! AMINE aliphatic amines
CG3AM1 NG311   255.00     1.4630 ! AMINE aliphatic amines
CG3AM1 HGAAM1  313.80     1.0980 ! AMINE aliphatic amines
CG3AM2 NG321   263.00     1.4740 ! AMINE aliphatic amines
CG3AM2 HGAAM2  314.50     1.0856 ! AMINE aliphatic amines
CG3C31 CG3C31  240.00     1.5010 ! PROTMOD cyclopropane
CG3C31 CG3RC1  222.50     1.5240 ! CARBOCY carbocyclic sugars
CG3C31 OG3C31  220.00     1.4500 ! 1EOX, 1-ethylene oxide, sc & kevo
CG3C31 HGA1    340.00     1.0830 ! PROTMOD cyclopropane
CG3C31 HGA2    340.00     1.0830 ! PROTMOD cyclopropane
CG3C41 CG3C41  270.00     1.5400 ! CBU, cyclobutane, AZDO, 2-azetidinone, lsk
CG3C41 NG2R43  245.00     1.4500 ! AZDO, 2-azetidinone, kevo
CG3C41 OG3C51  350.00     1.4223 ! OXTN, oxetane, gmu
CG3C41 HGA2    348.00     1.0930 ! CBU, cyclobutane, AZDO, 2-azetidinone, lsk
CG3C50 CG3C52  195.00     1.5180 ! from CG3C51 CG3C52, PENALTY= 6 PXU     
CG3C50 NG2S0   320.00     1.4340 ! from CG3C51 NG2S0, PENALTY= 6 PXU     
CG3C50 NG3C51  400.00     1.4780 ! from CG3C52 NG3C51, PENALTY= 10 R1A     
CG3C50 OG311   428.00     1.4200 ! from CG3C51 OG311, PENALTY= 6 PXU     
CG3C51 CG3C51  195.00     1.5180 ! THF, nucleotide CSD/NDB survey, 5/30/06,viv
CG3C51 CG3C52  195.00     1.5180 ! THF, nucleotide CSD/NDB survey, 5/30/06,viv
CG3C51 CG3C53  222.50     1.5000 ! PROT alkane update, adm jr., 3/2/92
CG3C51 CG3RC1  222.50     1.5240 ! CARBOCY carbocyclic sugars
CG3C51 NG2R51  220.00     1.4580 ! NA G/T/U
CG3C51 NG2R61  220.00     1.4560 ! NA A/C
CG3C51 NG2S0   320.00     1.4340 ! PROT AcProNH2, ProNH2, AcProNHCH3 RLD 4/23/93
CG3C51 NG2S1   345.02     1.4358 ! SUI, by ac_aa            
CG3C51 NG2S3   360.00     1.4620 ! NABAKB phosphoramidates
CG3C51 NG301   220.00     1.4560 ! NADH, NDPH; Kenno: reverted to "A/C" from par_all27_na.prm
CG3C51 NG311   220.00     1.4560 ! 7GNM, from CG3C51 NG301, not optimized, yxu, RNA
CG3C51 NG321   263.00     1.4740 ! AMINE aliphatic amines
CG3C51 NG3C51  400.00     1.4780 ! from CG3C52 NG3C51, penalty= 4 143 5CS  PR4  
CG3C51 OG301   334.30     1.4110 ! THF2, THF-2'OMe, from Nucl. Acids, ed
CG3C51 OG303   340.00     1.4300 ! LIPID phosphate
CG3C51 OG311   428.00     1.4200 ! PROT methanol vib fit EMB 11/21/89
CG3C51 OG3C51  350.00     1.4250 ! THF, nucleotide CSD/NDB survey, 5/30/06,viv
CG3C51 SG311   200.19     1.8095 ! FZN 6V1 143, by ac_aa          
CG3C51 FGA1    420.00     1.3740 ! FLUROALK fluoroalkanes
CG3C51 HGA1    307.00     1.1000 ! THF, THF neutron diffr., 5/30/06, viv
CG3C51 HGA6    342.00     1.0828 ! T2FU, copied from FLUROALK fluoroalkanes by kevo
CG3C52 CG3C52  195.00     1.5300 ! THF, nucleotide CSD/NDB survey, 5/30/06,viv; increased to 1.53 by kevo
CG3C52 CG3C53  222.50     1.5270 ! PROT AcProNH2, ProNH2, AcProNHCH3 RLD 4/23/93
CG3C52 CG3C54  222.50     1.5370 ! PROT AcProNH2, ProNH2, AcProNHCH3 RLD 4/23/93
CG3C52 CG3RC1  222.50     1.5240 ! CARBOCY carbocyclic sugars
CG3C52 NG2R50  400.00     1.4700 !v 2IMI, 2-imidazoline; 2HPR, 2H-pyrrole, kevo
CG3C52 NG2R53  370.00     1.4500 ! 2PDO, 2-pyrrolidinone, kevo
CG3C52 NG2S0   320.00     1.4550 ! PROT AcProNH2, ProNH2, AcProNHCH3 RLD 4/23/93
CG3C52 NG3C51  400.00     1.4780 ! PRLD, pyrrolidine; 2PRL, 2-pyrroline, kevo
CG3C52 OG3C51  350.00     1.4250 ! THF, nucleotide CSD/NDB survey, 5/30/06,viv
CG3C52 SG311   201.22     1.8248 ! PRS, by ac_aa            
CG3C52 HGA2    307.00     1.1000 ! THF, THF neutron diffr., 5/30/06, viv
CG3C53 CG3RC1  222.50     1.5240 ! EQG, from CG3C51 CG3RC1, yxu, RNA
CG3C53 NG2R61  220.00     1.4560 ! NA A/C
CG3C53 NG3P2   320.00     1.4850 ! PROT AcProNH2, ProNH2, AcProNHCH3 RLD 4/23/93
CG3C53 NG3P3   320.00     1.4850 ! cpoa, not optimized, yxu, RNA
CG3C53 OG3C51  240.00     1.4460 ! NA NA
CG3C53 HGA1    330.00     1.0800 ! PROT AcProNH2, ProNH2, AcProNHCH3 RLD 4/23/93
CG3C54 CG3C54  210.00     1.5600 !~ 2IMP, 2-imidazoline.H+ ! RE-OPTIMIZE !!!, kevo
CG3C54 NG2R52  320.00     1.4600 ! 2IMP, 2-imidazoline.H+, kevo
CG3C54 NG3C51  235.00     1.4300 ! IMDP, imidazolidine ! partial dbl bond ==> RE-OPTIMIZE?, erh and kevo
CG3C54 NG3P2   320.00     1.5150 ! PROT AcProNH2, ProNH2, AcProNHCH3 RLD 4/23/93 kenno: 1.502 --> 1.515 (CGenFF is not for peptides!)
CG3C54 HGA2    309.00     1.1110 ! PROT AcProNH2, ProNH2, AcProNHCH3 RLD 4/23/93
CG3RC1 CG3RC1  222.50     1.5230 ! CARBOCY carbocyclic sugars
CG3RC1 NG2R51  220.00     1.4580 ! CARBOCY carbocyclic sugars
CG3RC1 NG2R53  370.00     1.4500 ! CBHH, glycoluril, (CG3C52 NG2R53), jing
CG3RC1 NG2R61  220.00     1.4560 ! CARBOCY carbocyclic sugars
CG3RC1 OG3C31  250.00     1.4250 ! EQG, yxu, RNA
CG3RC1 OG3C51  260.00     1.4200 ! RSRF, 4,6-dioxabicyclo[3.3.0]octan-8-ol, xxwy
CG3RC1 HGA1    309.00     1.1110 ! CARBOCY carbocyclic sugars
NG1T1  NG1T1   696.21     1.2457 ! AZDA, by ac_aa            
NG2D1  NG2D1   700.00     1.2550 ! (E)-1,2-di-p-tolyldiazene (fdmab, trans), Klaja et al., 2020
NG2D1  NG2S1   550.00     1.3600 ! HDZ1, hydrazone model cmpd
NG2D1  OG2D1   582.46     1.2165 ! SNC, by ac_aa            
NG2D1  OG301   270.93     1.4215 ! GGB, by ac_aa            
NG2D1  SG311    93.50     1.8207 ! SNC, by ac_aa            
NG2D1  HGP1    455.00     1.00 ! MGU2, methylguanidine2
NG2O1  OG2N1   580.00     1.2250 ! NITB, nitrobenzene
NG2P1  OG301   327.07     1.3821 ! GGBP, by ac_aa
NG2P1  HGP2    455.00     1.00 ! RETINOL SCH2, Schiff's base, protonated
NG2R43 HGP1    403.00     1.0150 ! AZDO, 2-azetidinone, kevo
NG2R50 NG2R50  340.00     1.2900 ! OXAD, oxadiazole123
NG2R50 NG2R51  360.00     1.3550 ! PYRZ, pyrazole
NG2R50 NG3C51  420.00     1.4110 ! 2PRZ, 2-pyrazoline, kevo
NG2R50 OG2R50  280.00     1.3950 ! ISOX, isoxazole
NG2R50 SG2R50  270.00     1.7000 ! ISOT, isothiazole
NG2R50 HGP1    474.00     1.0100 ! NA G, adm jr. 11/97
NG2R51 OG301   262.48     1.3448 ! TOX, by ac_aa            
NG2R51 PG2      76.66     1.9931 ! NEP, by ac_aa            
NG2R51 HGP1    474.00     1.0100 ! NA G, adm jr. 11/97
NG2R52 HGP2    453.00     1.0000 ! PROT his, adm jr., 6/27/90
NG2R53 HGP1    470.00     1.0150 !470 440 *NEW* 2PDO, 2-pyrrolidinone, kevo
NG2R57 NG2R57  450.00     1.3650 ! 11BPO, 1,1-bipyrrole, lf
NG2R60 HGP1    490.17     1.0160 ! flavin
NG2R61 HGP1    474.00     1.0100 ! NA C,U, JWK
NG2R61 HGP2    474.00     1.0100 ! NA C,U, JWK
NG2R62 NG2R62  420.00     1.3200 ! PYRD, pyridazine
NG2S0  OG311   367.06     1.4095 ! FHO, by ac_aa            
NG2S1  OG311   318.03     1.4032 ! HGA, by ac_aa            
NG2S1  HGP1    440.00     0.9970 ! PROT Alanine Dipeptide ab initio calc's (LK)
NG2S2  HGP1    480.00     1.00 ! PROT adm jr. 8/13/90 acetamide geometry and vibrations
NG2S3  PG0     237.77     1.7096 ! SUN, by ac_aa            
NG2S3  PG1     180.00     1.7920 ! NABAKB phosphoramidates
NG2S3  SG3O1   224.00     1.7000 ! NMSM, N-methyl-sulfamate, my (QM: 1.74; Crystal: 1.637 1.665 1.656 1.672, aver: 1.658)
NG2S3  HGP1    432.50     1.0250 ! NABAKB phosphoramidates
NG2S3  HGP4    488.00     1.00 ! NA A,C,G, JWK, adm jr. 7/24/91
NG301  SG3O2   215.00     1.6300 ! TSPD model for D3R, xxwy
NG311  SG3O2   235.00     1.6500 ! MMSM, N-methylmethanesulfonamide and other sulfonamides,(org 1.6950) compromise between crystal and mp2, xxwy
NG311  HGP1    442.00     1.0210 ! MMSM, N-methylmethanesulfonamide and other sulfonamides, xxwy
NG311  HGPAM1  447.80     1.0190 ! AMINE aliphatic amines
NG321  OG301   280.93     1.4471 ! CAN, by ac_aa            
NG321  SG3O2   240.00     1.6800 ! MSAM, methanesulfonamide; BSAM, benzenesulfonamide; (org 1.730) compromise between crystal and mp2, xxwy
NG321  HGP1    454.00     1.0200 ! MSAM, methanesulfonamide; BSAM, benzenesulfonamide; xxwy
NG321  HGPAM2  453.10     1.0140 ! AMINE aliphatic amines
NG331  HGPAM3  455.50     1.0140 ! AMINE aliphatic amines
NG3C51 NG3P2   270.00     1.4400 ! PRZP, Pyrazolidine.H+, kevo
NG3C51 OG312   313.22     1.3754 ! R1A, by ac_aa            
NG3C51 OG3C51  215.70     1.4528 ! 143, by ac_aa            
NG3C51 HGP1    450.00     1.0180 ! PRLD, pyrrolidine; 2PRL, 2-pyrroline, kevo
NG3N1  NG3N1   355.00     1.4000 ! HDZN, hydrazine, ed
NG3N1  HGP1    437.00     1.0100 ! HDZN, hydrazine, ed
NG3P0  OG311   245.00     1.4000 ! TMAOP, Hydroxy(trimethyl)Ammonium, xxwy
NG3P0  OG312   310.00     1.4000 ! TMAO, trimethylamine N-oxide, xxwy & ejd
NG3P1  HGP2    403.00     1.0400 ! PROT new stretch and bend; methylammonium (KK 03/10/92)
NG3P2  HGP2    460.00     1.0060 ! PROT AcProNH2, ProNH2, AcProNHCH3 RLD 4/23/93
NG3P3  HGP2    403.00     1.0400 ! PROT new stretch and bend; methylammonium (KK 03/10/92)
OG2D2  BG201   310.00     1.3500 !   BORN,BONN,BONB,BNNB,BONE,BNNE Boronic acid, sr
OG2P1  PG0     580.00     1.4800 ! MP_0 reorganization, kevo
OG2P1  PG1     500.00     1.5100 ! MP_1 reorganization, kevo
OG2P1  PG2     400.00     1.5200 ! MP_2 reorganization, kevo
OG2P1  SG3O1   540.00     1.4480 ! LIPID methylsulfate
OG2P1  SG3O2   630.00     1.4400 ! DMSN, dimethyl sulfone; MSAM, methanesulfonamide and other sulfonamides; compromise between crystal and mp2; xxwy & xhe
OG2P1  SG3O3   540.00     1.5300 ! DMSO, dimethylsulfoxide (ML Strader, et al.JPC2002_A106_1074), sz
OG2S1  PG2     578.00     1.4770 ! mono-thio S-P bond modulated oxygen
OG301  OG311   166.80     1.5130 ! TOX 2CO, by ac_aa           
OG301  SG301   235.03     1.6857 ! 2CO, by ac_aa            
OG303  PG0     230.00     1.6100 ! MP_0 reorganization, kevo
OG303  PG1     190.00     1.6500 ! MP_1 reorganization, kevo
OG303  PG2     150.00     1.6550 ! MP_2 reorganization, kevo
OG303  SG3O1   250.00     1.5750 ! LIPID methylsulfate
OG303  SG3O2   235.00     1.6000 ! MMST, methyl methanesulfonate, (org 1.640) compromise between crystal and mp2, xxwy
OG304  PG0     330.00     1.6750 ! mono-thio S-P bond
OG304  PG1     330.00     1.6750 ! PPI1, PPI2, METP reorganization, kevo ! pulls against attraction
OG304  PG2     300.00     1.7150 ! PPI1, METP reorganization, kevo ! pulls against very strong attraction
OG311  PG0     237.00     1.5800 ! NA MP_1, ADM Jr. !Reorganization:MP_0 RE-OPTIMIZE!
OG311  PG1     237.00     1.6100 ! MP_1 reorganization, kevo
OG311  PG2     237.00     1.6100 ! from OG311 PG1, PENALTY= 10 CSPP     
OG311  SG301   253.58     1.7016 ! CSO, by ac_aa            
OG311  BG201   245.00     1.4500 !   BORO,BORN,BORB,BONB,BORE,BONE Boronic acid, sr
OG311  HGP1    545.00     0.9600 ! PROT EMB 11/21/89 methanol vib fit; og tested on MeOH EtOH,...
OG312  SG301   309.08     1.6221 ! CSX, by ac_aa            
OG3C51 BG201   350.00     1.4350 !   BICB, Boronic acid, sr
PG0    SG2P1   260.40     1.9953 ! mono-thio S-P bond
PG0    SG2P2   260.40     1.9953 ! di-thio S-P bond
PG2    SG2P1   260.40     1.9953 ! mono-thio S-P bond
PG2    SG2P2   258.90     1.9953 ! di-thio S-P bond
SG301  SG301   173.00     2.0290 ! PROT improved CSSC torsion in DMDS  5/15/92 (FL)
SG301  SG311   196.02     2.0694 ! CSS, by ac_aa            
SG301  SG3O1   102.28     2.1784 ! CSU, by ac_aa            
SG311  HGP3    275.00     1.3250 ! PROT methanethiol pure solvent, adm jr., 6/22/92
FGP1   ALG1    205.00     1.7260 ! aluminum tetrafluoride, ALF4, w/UB
!LPH    CLGR1     0.00     0.0000 ! aromatic halogen to lone pair
!LPH    BRGR1     0.00     0.0000 ! aromatic halogen to lone pair
!LPH    IGR1      0.00     0.0000 ! aromatic halogen to lone pair

ANGLES
CG2R51 CG1N1  NG1T1    40.00    180.00 ! DCG, yxu, RNA
CG2R61 CG1N1  NG1T1    40.00    180.00 ! 3CYP, 3-Cyanopyridine (PYRIDINE pyr-CN), yin
CG321  CG1N1  NG1T1    21.20    180.00 ! CYU, from CG331 CG1N1 NG1T1, yxu, RNA
CG331  CG1N1  NG1T1    21.20    180.00 ! ACN, acetonitrile, kevo
NG1T1  CG1N1  SG311    40.70    179.93 ! XCN, by ac_aa                
CG1T1  CG1T1  CG331    19.00    180.00 ! 2BTY, 2-butyne, kevo
CG1T2  CG1T1  CG2D1    11.00    180.00 ! BEYN, pchat
CG1T2  CG1T1  CG321    11.00    180.00 ! BUTY , PNTY, HPTY, HXYN,OCTY , pchat
CG1T2  CG1T1  CG331    11.00    180.00 ! PRPY, propyne, kevo
CG1T1  CG1T2  HGPAM1    8.00    180.00 ! PRPY, propyne, xxwy & kevo
CG25C1 CG251O CG2R53   40.00    125.00 ! OIRD, oxindol-3-ylidene rhodanine, kevo & xxwy
CG25C1 CG251O NG2R53   40.00    124.00 ! OIHY, 5-(oxindol-3-ylidene)hydantoin, complete ring system, xxwy
CG25C1 CG251O SG311    40.00    124.00 ! OIRD, oxindol-3-ylidene rhodanine, kevo & xxwy
CG2DC1 CG251O CG2R53   40.00    119.00 ! from CG2DC3 CG251O CG2R53, PENALTY= 3.5 CRQ SWG CRF CRO PIA GYS CH6 CR2 DYG NRQ
CG2DC1 CG251O NG2R50   43.06    122.22 ! NRQ DYG, by ac_aa               
CG2DC3 CG251O CG2R53   40.00    119.00 ! MRDN, methylidene rhodanine, kevo & xxwy
CG2DC3 CG251O NG2R50   40.12    133.18 ! MDO, by ac_aa                
CG2DC3 CG251O NG2R53   40.00    130.00 ! MHYO, 5-methylenehydantoin, xxwy
CG2DC3 CG251O SG311    40.00    130.00 ! MRDN, methylidene rhodanine, kevo & xxwy
CG2R53 CG251O NG2R50  118.02    110.35 ! NRQ DYG MDO, by ac_aa              
CG2R53 CG251O NG2R53  116.00    111.00 ! MHYO, 5-methylenehydantoin, xxwy
CG2R53 CG251O SG311   110.00    111.00 ! MRDN, methylidene rhodanine, kevo & xxwy
CG25C2 CG252O CG2R53   40.00    125.00 ! OIRD, oxindol-3-ylidene rhodanine, kevo & xxwy
CG25C2 CG252O NG2R53   40.00    124.00 ! OIHY, 5-(oxindol-3-ylidene)hydantoin, complete ring system, xxwy
CG25C2 CG252O SG311    40.00    124.00 ! OIRD, oxindol-3-ylidene rhodanine, kevo & xxwy
CG2DC2 CG252O CG2R53   40.00    119.00 ! from CG2DC3 CG251O CG2R53, PENALTY= 3.5 CRQ SWG CRF CRO PIA GYS CH6 CR2 DYG NRQ
CG2DC2 CG252O NG2R50   43.06    122.22 ! NRQ DYG, by ac_aa               
CG2DC3 CG252O CG2R53   40.00    119.00 ! MRDN, methylidene rhodanine, kevo & xxwy
CG2DC3 CG252O NG2R50   40.12    133.18 ! MDO, by ac_aa                
CG2DC3 CG252O NG2R53   40.00    130.00 ! MHYO, 5-methylenehydantoin, xxwy
CG2DC3 CG252O SG311    40.00    130.00 ! MRDN, methylidene rhodanine, kevo & xxwy
CG2R53 CG252O NG2R50  118.02    110.35 ! NRQ DYG MDO, by ac_aa              
CG2R53 CG252O NG2R53  116.00    111.00 ! MHYO, 5-methylenehydantoin, xxwy
CG2R53 CG252O SG311   110.00    111.00 ! MRDN, methylidene rhodanine, kevo & xxwy
CG251O CG25C1 CG2R53   33.00    113.00 ! OIRD, oxindol-3-ylidene rhodanine, kevo & xxwy
CG251O CG25C1 CG2RC0   33.00    131.50 ! OIRD, oxindol-3-ylidene rhodanine, kevo & xxwy
CG2DC3 CG25C1 CG2R53   33.00    115.50 ! MEOI, methyleneoxindole, kevo & xxwy
CG2DC3 CG25C1 CG2RC0   33.00    130.00 ! MEOI, methyleneoxindole, kevo & xxwy
CG2R53 CG25C1 CG2RC0   45.00    114.50 ! MEOI, methyleneoxindole, kevo & xxwy
CG252O CG25C2 CG2R53   33.00    113.00 ! OIRD, oxindol-3-ylidene rhodanine, kevo & xxwy
CG252O CG25C2 CG2RC0   33.00    131.50 ! OIRD, oxindol-3-ylidene rhodanine, kevo & xxwy
CG2DC3 CG25C2 CG2R53   33.00    115.50 ! MEOI, methyleneoxindole, kevo & xxwy
CG2DC3 CG25C2 CG2RC0   33.00    130.00 ! MEOI, methyleneoxindole, kevo & xxwy
CG2R53 CG25C2 CG2RC0   45.00    114.50 ! MEOI, methyleneoxindole, kevo & xxwy
CG1T1  CG2D1  CG2D2    48.00    126.00 ! BEYN, pchat
CG1T1  CG2D1  HGA4     40.00    116.00 ! BEYN, pchat
CG2D1  CG2D1  CG301    48.00    123.50 ! CHOLEST cholesterol
CG2D1  CG2D1  CG311    48.00    123.50 ! from CG2D1 CG2D1 CG321, PENALTY= 0.6 ACZ        
CG2D1  CG2D1  CG314    42.24    121.96 ! ACZ, by ac_aa                
CG2D1  CG2D1  CG321    48.00    123.50 ! LIPID  2-butene, yin,adm jr., 12/95
CG2D1  CG2D1  CG324    39.00    122.50 ! IAU, yxu, RNA
CG2D1  CG2D1  CG331    48.00    123.50 ! LIPID 2-butene, yin,adm jr., 12/95
CG2D1  CG2D1  HGA4     52.00    119.50 ! LIPID 2-butene, yin,adm jr., 12/95
CG2D1O CG2D1  CG321    40.00    127.50 ! PY01, 4h-pyran
CG2D1O CG2D1  HGA4     52.00    119.50 ! PY01, 4h-pyran
CG2D2  CG2D1  CG321    48.00    126.00 ! LIPID 1-butene; propene, yin,adm jr., 12/95
CG2D2  CG2D1  CG331    47.00    125.20 ! LIPID propene, yin,adm jr., 12/95
CG2D2  CG2D1  HGA4     42.00    118.00 ! LIPID propene, yin,adm jr., 12/95
CG2D2O CG2D1  CG321    40.00    127.50 ! PY01, 4h-pyran
CG2D2O CG2D1  HGA4     52.00    119.50 ! PY01, 4h-pyran
CG301  CG2D1  CG321    50.00    113.00 ! CHOLEST cholesterol
CG301  CG2D1  CG331    48.00    123.50 ! RETINOL TMCH
CG311  CG2D1  HGA4     40.00    116.00 ! from CG321 CG2D1 HGA4, PENALTY= 0.6 ACZ        
CG314  CG2D1  HGA4     35.36    115.83 ! ACZ, by ac_aa                
CG321  CG2D1  CG331    48.00    123.50 ! RETINOL TMCH
CG321  CG2D1  HGA4     40.00    116.00 ! LIPID 1-butene; propene, yin,adm jr., 12/95
CG324  CG2D1  HGA4     37.00    118.00 ! IAU, yxu, RNA
CG331  CG2D1  CG331    55.00    119.00 ! IAU, yxu, RNA
CG331  CG2D1  NG2D1    80.00    123.00 ! RETINOL SCH1, Schiff's base, deprotonated, adjusted for improper, xxwy
CG331  CG2D1  NG2P1    47.00    125.60 ! RETINOL SCH2, Schiff's base, protonated, adjusted for improper, xxwy
CG331  CG2D1  HGA4     22.00    117.00 ! LIPID propene, yin,adm jr., 12/95
CG331  CG2D1  HGR52    42.00    120.40 ! RETINOL SCH2, Schiff's base, protonated
NG2D1  CG2D1  HGA4     49.00    119.50 ! RETINOL SCH1, Schiff's base, deprotonated, adjusted for improper, xxwy
NG2P1  CG2D1  HGR52    39.00    114.00 ! RETINOL SCH2, Schiff's base, protonated, adjusted for improper, xxwy
CG2D1  CG2D1O NG301    60.00    122.00 ! NADH, NDPH; Kenno: reverted to nadh/ppi, jjp1/adm jr. 7/95
CG2D1  CG2D1O NG311    60.00    122.00 ! NICH; Kenno: reverted to nadh/ppi, jjp1/adm jr. 7/95
CG2D1  CG2D1O OG3R60   40.00    126.00 ! PY01, 4h-pyran, maintain 360 around apex angle
CG2D1  CG2D1O HGA4     52.00    122.00 ! PY01, 4h-pyran
CG2D2  CG2D1O NG321    80.00    128.00 ! AMET, ethenamine; mp2-geom, molvib; pram
CG2D2  CG2D1O OG301    65.00    123.50 ! MOET, Methoxyethene, xxwy
CG2D2  CG2D1O HGA4     44.00    121.00 ! MOET, Methoxyethene, xxwy
CG2DC1 CG2D1O CG2O1    48.04    117.50 ! DYAP, by ac_aa                
CG2DC1 CG2D1O CG2O5    60.00    108.06 ! TPQ, by ac_aa
CG2DC1 CG2D1O NG2D1    90.00    125.00 ! ABSB, amide base, sr
CG2DC1 CG2D1O NG2S1    60.51    120.74 ! DYAP, by ac_aa                
CG2DC1 CG2D1O NG301    60.00    122.00 ! NADH, NDPH; Kenno: reverted to nadh/ppi, jjp1/adm jr. 7/95
CG2DC1 CG2D1O NG311    60.00    122.00 ! NICH; Kenno: reverted to nadh/ppi, jjp1/adm jr. 7/95
CG2DC1 CG2D1O OG301    56.00    124.50 ! MOBU, 1-Methoxy-1,3-butadiene, xxwy
CG2DC1 CG2D1O OG311    56.00    124.50 ! from CG2DC1 CG2D1O OG301, PENALTY= 5 TPQP        
CG2DC1 CG2D1O OG312    53.46    137.91 ! TPQ, by ac_aa
CG2DC1 CG2D1O OG3R60   40.00    128.00 ! PY02, 2h-pyran
CG2DC1 CG2D1O HGA4     42.00    120.00 ! PY02, 2h-pyran
CG2O1  CG2D1O NG2S1    78.65    120.66 ! DYAP, by ac_aa                
CG2O5  CG2D1O OG311    68.61    111.88 ! TPQP, by ac_aa                
CG2O5  CG2D1O OG312    66.59    120.73 ! TPQ, by ac_aa 
CG331  CG2D1O NG2D1    76.16    121.17 ! FZN, by ac_aa                
CG331  CG2D1O SG311    35.66    117.28 ! FZN, by ac_aa                
NG2D1  CG2D1O SG311    72.60    119.56 ! FZN, by ac_aa                
NG2D1  CG2D1O HGA4     49.00    119.50 ! ABSB, amide base, sr
NG301  CG2D1O HGA4     42.00    119.00 ! NADH, NDPH; Kenno: reverted to nad/ppi, jjp1/adm jr. 7/95
NG311  CG2D1O HGA4     42.00    119.00 ! NICH; Kenno: reverted to nad/ppi, jjp1/adm jr. 7/95
NG321  CG2D1O HGA4     30.00    113.00 ! AMET, ethenamine; mp2-geom, molvib; pram
OG301  CG2D1O HGA4     30.00    115.50 ! MOET, Methoxyethene, xxwy
OG3R60 CG2D1O HGA4     30.00    112.00 ! PY01, 4h-pyran
CG2D1  CG2D2  HGA5     45.00    120.50 ! LIPID propene, yin,adm jr., 12/95
CG2D1O CG2D2  HGA5     35.00    120.50 ! MOET, Methoxyethene, xxwy
CG2D2  CG2D2  HGA5     55.50    120.50 ! LIPID ethene, yin,adm jr., 12/95
CG2D2O CG2D2  HGA5     35.00    120.50 ! MOET, Methoxyethene, xxwy
HGA5   CG2D2  HGA5     19.00    119.00 ! LIPID propene, yin,adm jr., 12/95
CG2D1  CG2D2O NG301    60.00    122.00 ! NADH, NDPH; Kenno: reverted to nadh/ppi, jjp1/adm jr. 7/95
CG2D1  CG2D2O NG311    60.00    122.00 ! NICH; Kenno: reverted to nadh/ppi, jjp1/adm jr. 7/95
CG2D1  CG2D2O OG3R60   40.00    126.00 ! PY01, 4h-pyran, maintain 360 around apex angle
CG2D1  CG2D2O HGA4     52.00    122.00 ! PY01, 4h-pyran
CG2D2  CG2D2O NG321    80.00    128.00 ! AMET, ethenamine; mp2-geom, molvib; pram
CG2D2  CG2D2O OG301    65.00    123.50 ! MOET, Methoxyethene, xxwy
CG2D2  CG2D2O HGA4     44.00    121.00 ! MOET, Methoxyethene, xxwy
CG2DC2 CG2D2O CG2O1    48.04    117.50 ! DYAP, by ac_aa                
CG2DC2 CG2D2O CG2O5    60.00    108.06 ! TPQ, by ac_aa
CG2DC2 CG2D2O NG2D1    90.00    125.00 ! ABSB, amide base, sr
CG2DC2 CG2D2O NG2S1    60.51    120.74 ! DYAP, by ac_aa                
CG2DC2 CG2D2O NG301    60.00    122.00 ! NADH, NDPH; Kenno: reverted to nadh/ppi, jjp1/adm jr. 7/95
CG2DC2 CG2D2O NG311    60.00    122.00 ! NICH; Kenno: reverted to nadh/ppi, jjp1/adm jr. 7/95
CG2DC2 CG2D2O OG301    56.00    124.50 ! MOBU, 1-Methoxy-1,3-butadiene, xxwy
CG2DC2 CG2D2O OG311    56.00    124.50 ! from CG2DC1 CG2D1O OG301, PENALTY= 5 TPQP        
CG2DC2 CG2D2O OG312    53.46    137.91 ! TPQ, by ac_aa
CG2DC2 CG2D2O OG3R60   40.00    128.00 ! PY02, 2h-pyran
CG2DC2 CG2D2O HGA4     42.00    120.00 ! PY02, 2h-pyran
CG2O1  CG2D2O NG2S1    78.65    120.66 ! DYAP, by ac_aa                
CG2O5  CG2D2O OG311    68.61    111.88 ! TPQP, by ac_aa                
CG2O5  CG2D2O OG312    66.59    120.73 ! TPQ, by ac_aa 
CG331  CG2D2O NG2D1    76.16    121.17 ! FZN, by ac_aa                
CG331  CG2D2O SG311    35.66    117.28 ! FZN, by ac_aa                
NG2D1  CG2D2O SG311    72.60    119.56 ! FZN, by ac_aa                
NG2D1  CG2D2O HGA4     49.00    119.50 ! ABSB, amide base, sr
NG301  CG2D2O HGA4     42.00    119.00 ! NADH, NDPH; Kenno: reverted to nad/ppi, jjp1/adm jr. 7/95
NG311  CG2D2O HGA4     42.00    119.00 ! NICH; Kenno: reverted to nad/ppi, jjp1/adm jr. 7/95
NG321  CG2D2O HGA4     30.00    113.00 ! AMET, ethenamine; mp2-geom, molvib; pram
OG301  CG2D2O HGA4     30.00    115.50 ! MOET, Methoxyethene, xxwy
OG3R60 CG2D2O HGA4     30.00    112.00 ! PY01, 4h-pyran
CG251O CG2DC1 CG2R51   29.00    122.00 ! SWG, by ac_aa    
CG251O CG2DC1 CG2R61   29.60    110.07 ! XYG, by ac_aa                
CG251O CG2DC1 CG331    44.28    118.45 ! DYG NRQ, by ac_aa               
CG251O CG2DC1 HGA4     30.20    116.19 ! NRQ DYG, by ac_aa               
CG2D1O CG2DC1 CG2DC2   48.00    120.00 ! PY02, 2h-pyran
CG2D1O CG2DC1 CG2O1    65.00    113.00 ! NICH; Kenno: nad/ppi, jjp1/adm jr. 7/95 says 5.0 107.8 but that's too unlikely ==> re-optimize
CG2D1O CG2DC1 CG2O2    65.00    113.00 ! from CG2D1O CG2DC1 CG2O1, PENALTY= 2.5 DYA        
CG2D1O CG2DC1 CG2O3    48.00    123.50 ! from CG2DC1 CG2DC1 CG2O3, PENALTY= 3.5 DYA        
CG2D1O CG2DC1 CG2O5    65.00    113.00 ! from CG2D1O CG2DC1 CG2O1, PENALTY= 3 TPQ TPQP       
CG2D1O CG2DC1 CG321    43.50    126.50 ! NICH; Kenno: nadh/ppi, jjp1/adm jr. 7/95 says 43.50 128.00 but that's unlikely ==> re-optimize
CG2D1O CG2DC1 CG331    43.50    126.50 ! from CG2D1O CG2DC1 CG321, sm071            
CG2D1O CG2DC1 HGA4     42.00    122.00 ! PY02, 2h-pyran
CG2DC1 CG2DC1 CG2DC2   48.00    123.00 ! RETINOL 13DP, Pentadiene @@@@@ Kenno: 123.5-->123.0 @@@@@
CG2DC1 CG2DC1 CG2O1    48.00    123.50 ! RETINOL CROT
CG2DC1 CG2DC1 CG2O3    48.00    123.50 ! RETINOL PRAC
CG2DC1 CG2DC1 CG2O4    60.00    120.00 ! RETINOL RTAL unmodified
CG2DC1 CG2DC1 CG2O5    60.00    120.00 ! from CG2DC1 CG2DC1 CG2O4, PENALTY= 0.5 TPQ TPQP TRQ      
CG2DC1 CG2DC1 CG2R51   28.97    120.92 ! TRQ, by ac_aa                
CG2DC1 CG2DC1 CG2R61   29.00    122.00 ! from CG2DC3 CG2DC1 CG2R61, PENALTY= 3.5 STYA        
CG2DC1 CG2DC1 CG301    48.00    123.50 ! RETINOL MECH
CG2DC1 CG2DC1 CG321    48.00    123.50 ! RETINOL MECH
CG2DC1 CG2DC1 CG331    48.00    123.50 ! RETINOL BTE2, 2-butene
CG2DC1 CG2DC1 HGA4     42.00    119.00 ! RETINOL BTE2, 2-butene
CG2DC2 CG2DC1 CG2DC2   46.66    122.96 ! CR8D, by ac_aa                
CG2DC2 CG2DC1 CG2DC3   48.00    123.50 ! RETINOL 13DB, 1,3-Butadiene
CG2DC2 CG2DC1 CG2O5    48.16    121.57 ! sb_ot 2021, from CG2O5  CG2DC2 CG2DC1
CG2DC2 CG2DC1 CG301    48.00    123.50 ! RETINOL MECH
CG2DC2 CG2DC1 CG331    48.00    113.00 ! RETINOL DMB1, 2-methyl-1,3-butadiene
CG2DC2 CG2DC1 NG2D1    56.17    121.53 ! sb_ot 2021, from CG2DC1 CG2DC2 NG2D1
CG2DC2 CG2DC1 NG2P1    40.00    125.60 ! RETINOL SCH3, Schiff's base, protonated
CG2DC2 CG2DC1 HGA4     42.00    118.00 ! RETINOL 13DB, 1,3-Butadiene
CG2DC2 CG2DC1 HGR52    42.00    120.40 ! RETINOL SCH3, Schiff's base, protonated
CG2DC3 CG2DC1 CG2O3    40.00    119.00   35.00   2.5267 ! RETINOL PRAC
CG2DC3 CG2DC1 CG2O4    60.00    120.00 ! RETINOL PRAL unmodified
CG2DC3 CG2DC1 CG2O5    35.00    118.60 ! BEON, butenone, kevo
CG2DC3 CG2DC1 CG2R51   29.00    122.00 ! from CG2DC3 CG2DC1 CG2R61, PENALTY= 8.5 SWG        
CG2DC3 CG2DC1 CG2R61   29.00    122.00 ! STYR, styrene, xxwy & oashi
CG2DC3 CG2DC1 CG321    48.00    123.50 ! from CG2DC3 CG2DC2 CG331, PENALTY= 0.9 2NP        
CG2DC3 CG2DC1 CG331    48.00    123.50 ! RETINOL DMB1, 2-methyl-1,3-butadiene
CG2DC3 CG2DC1 HGA4     42.00    118.00 ! RETINOL 13DB, 1,3-Butadiene
CG2O1  CG2DC1 CG321    65.00    123.50 ! NICH; Kenno: nadh/ppi, jjp1/adm jr. 7/95 says 125.0 124.2 but that's unlikely ==> re-optimize
CG2O1  CG2DC1 HGA4     52.00    119.50 ! RETINOL CROT
CG2O2  CG2DC1 HGA4     32.00    122.00 ! from CG2O4 CG2DC2 HGA4, PENALTY= 1.5 DYA        
CG2O3  CG2DC1 CG321    65.00    123.50 ! from CG2O1 CG2DC1 CG321, PENALTY= 7.5 2NP        
CG2O3  CG2DC1 CG331    65.00    123.50 ! from CG2O1 CG2DC2 CG321, penalty= 8.4 KPI MCL       
CG2O3  CG2DC1 NG2D1    32.59    129.03 ! MCL, by ac_aa                
CG2O3  CG2DC1 HGA4     52.00    119.50 ! RETINOL PRAC
CG2O4  CG2DC1 HGA4     32.00    122.00 ! RETINOL RTAL unmodified
CG2O5  CG2DC1 CG321    65.00    123.50 ! from CG2O1 CG2DC2 CG321, PENALTY= 3 TPQ TPQP       
CG2O5  CG2DC1 NG2D1    60.47    114.69 ! sb_ot 2021, from CG2O5  CG2DC2 NG2D1
CG2O5  CG2DC1 HGA4     32.00    123.40 ! BEON, butenone, kevo
CG2R51 CG2DC1 HGA4     32.00    120.00 ! 23 , from CG2R61 CG2DC1 HGA4, penalty= 8.5 TQQ TRQ  SWG CRF CR8D     
CG2R53 CG2DC1 CG321    48.44    127.34 ! from CG331 CG2DC1 CG2R53, CRQ            
CG2R53 CG2DC1 CG331    48.44    127.34 ! NRQ, by ac_aa                
CG2R53 CG2DC1 NG2D1    56.00    117.00 ! from CG2R61 CG2DC1 NG2D1, PENALTY= 8.5 CRQ XYG NRQ      
CG2R61 CG2DC1 NG2D1    56.00    117.00 ! HDZ1b, hydrazone model cmpd 1b, kevo
CG2R61 CG2DC1 HGA4     32.00    120.00 ! HDZ1b, hydrazone model cmpd 1b; STYR, styrene; kevo, xxwy, oashi
CG321  CG2DC1 CG331    48.00    123.50 ! RETINOL MECH
CG321  CG2DC1 NG2D1    55.35    142.24 ! from NG2D1 CG2DC1 CG331, CRQ            
CG321  CG2DC1 HGA4     40.00    116.00 ! RETINOL PROL
CG331  CG2DC1 CG331    47.00    113.00 ! RETINOL DMP1, 4-methyl-1,3-pentadiene
CG331  CG2DC1 NG2D1    55.35    142.24 ! MCL, by ac_aa                
CG331  CG2DC1 HGA4     42.00    117.50 ! RETINOL BTE2, 2-butene
NG2D1  CG2DC1 HGA4     38.00    123.00 ! HDZ1b, hydrazone model cmpd 1b, kevo
NG2P1  CG2DC1 HGR52    38.00    114.00 ! RETINOL SCH2, Schiff's base, protonated
CG252O CG2DC2 CG2R51   29.00    122.00 ! SWG, by ac_aa    
CG252O CG2DC2 CG2R61   29.60    110.07 ! XYG, by ac_aa                
CG252O CG2DC2 CG331    44.28    118.45 ! DYG NRQ, by ac_aa               
CG252O CG2DC2 HGA4     30.20    116.19 ! NRQ DYG, by ac_aa               
CG2D2O CG2DC2 CG2DC1   48.00    120.00 ! PY02, 2h-pyran
CG2D2O CG2DC2 CG2O1    65.00    113.00 ! NICH; Kenno: nad/ppi, jjp1/adm jr. 7/95 says 5.0 107.8 but that's too unlikely ==> re-optimize
CG2D2O CG2DC2 CG2O2    65.00    113.00 ! from CG2D1O CG2DC1 CG2O1, PENALTY= 2.5 DYA        
CG2D2O CG2DC2 CG2O3    48.00    123.50 ! from CG2DC1 CG2DC1 CG2O3, PENALTY= 3.5 DYA        
CG2D2O CG2DC2 CG2O5    65.00    113.00 ! from CG2D1O CG2DC1 CG2O1, PENALTY= 3 TPQ TPQP       
CG2D2O CG2DC2 CG321    43.50    126.50 ! NICH; Kenno: nadh/ppi, jjp1/adm jr. 7/95 says 43.50 128.00 but that's unlikely ==> re-optimize
CG2D2O CG2DC2 CG331    43.50    126.50 ! from CG2D1O CG2DC1 CG321, sm071            
CG2D2O CG2DC2 HGA4     42.00    122.00 ! PY02, 2h-pyran
CG2DC1 CG2DC2 CG2DC1   46.66    122.96 ! CR8D, by ac_aa                
CG2DC1 CG2DC2 CG2DC2   48.00    123.00 ! RETINOL 13DP, Pentadiene @@@@@ Kenno: 123.5-->123.0 @@@@@
CG2DC1 CG2DC2 CG2DC3   48.00    123.50 ! RETINOL 13DB, 1,3-Butadiene
CG2DC1 CG2DC2 CG2O5    48.16    121.57 ! sb_ot 2021, from CG2O5  CG2DC2 CG2DC1
CG2DC1 CG2DC2 CG301    48.00    123.50 ! RETINOL MECH
CG2DC1 CG2DC2 CG331    48.00    113.00 ! RETINOL DMB1, 2-methyl-1,3-butadiene
CG2DC1 CG2DC2 NG2D1    56.17    121.53 ! sb_ot 2021, from CG2DC1 CG2DC2 NG2D1
CG2DC1 CG2DC2 NG2P1    40.00    125.60 ! RETINOL SCH3, Schiff's base, protonated
CG2DC1 CG2DC2 HGA4     42.00    118.00 ! RETINOL 13DB, 1,3-Butadiene
CG2DC1 CG2DC2 HGR52    42.00    120.40 ! RETINOL SCH3, Schiff's base, protonated
CG2DC2 CG2DC2 CG2O1    48.00    123.50 ! RETINOL CROT
CG2DC2 CG2DC2 CG2O3    48.00    123.50 ! RETINOL PRAC
CG2DC2 CG2DC2 CG2O4    60.00    120.00 ! RETINOL RTAL unmodified
CG2DC2 CG2DC2 CG2O5    60.00    120.00 ! from CG2DC1 CG2DC1 CG2O4, PENALTY= 0.5 TPQ TPQP TRQ      
CG2DC2 CG2DC2 CG2R51   28.97    120.92 ! TRQ, by ac_aa                
CG2DC2 CG2DC2 CG2R61   29.00    122.00 ! from CG2DC3 CG2DC1 CG2R61, PENALTY= 3.5 STYA        
CG2DC2 CG2DC2 CG301    48.00    123.50 ! RETINOL MECH
CG2DC2 CG2DC2 CG321    48.00    123.50 ! RETINOL MECH
CG2DC2 CG2DC2 CG331    48.00    123.50 ! RETINOL BTE2, 2-butene
CG2DC2 CG2DC2 HGA4     42.00    119.00 ! RETINOL BTE2, 2-butene
CG2DC3 CG2DC2 CG2O3    40.00    119.00   35.00   2.5267 ! RETINOL PRAC
CG2DC3 CG2DC2 CG2O4    60.00    120.00 ! RETINOL PRAL unmodified
CG2DC3 CG2DC2 CG2O5    35.00    118.60 ! BEON, butenone, kevo
CG2DC3 CG2DC2 CG2R51   29.00    122.00 ! from CG2DC3 CG2DC1 CG2R61, PENALTY= 8.5 SWG        
CG2DC3 CG2DC2 CG2R61   29.00    122.00 ! STYR, styrene, xxwy & oashi
CG2DC3 CG2DC2 CG321    48.00    123.50 ! from CG2DC3 CG2DC2 CG331, PENALTY= 0.9 2NP        
CG2DC3 CG2DC2 CG331    48.00    123.50 ! RETINOL DMB1, 2-methyl-1,3-butadiene
CG2DC3 CG2DC2 HGA4     42.00    118.00 ! RETINOL 13DB, 1,3-Butadiene
CG2O1  CG2DC2 CG321    65.00    123.50 ! NICH; Kenno: nadh/ppi, jjp1/adm jr. 7/95 says 125.0 124.2 but that's unlikely ==> re-optimize
CG2O1  CG2DC2 HGA4     52.00    119.50 ! RETINOL CROT
CG2O2  CG2DC2 HGA4     32.00    122.00 ! from CG2O4 CG2DC2 HGA4, PENALTY= 1.5 DYA        
CG2O3  CG2DC2 CG321    65.00    123.50 ! from CG2O1 CG2DC1 CG321, PENALTY= 7.5 2NP        
CG2O3  CG2DC2 CG331    65.00    123.50 ! from CG2O1 CG2DC2 CG321, penalty= 8.4 KPI MCL       
CG2O3  CG2DC2 NG2D1    32.59    129.03 ! MCL, by ac_aa                
CG2O3  CG2DC2 HGA4     52.00    119.50 ! RETINOL PRAC
CG2O4  CG2DC2 HGA4     32.00    122.00 ! RETINOL RTAL unmodified
CG2O5  CG2DC2 CG321    65.00    123.50 ! from CG2O1 CG2DC2 CG321, PENALTY= 3 TPQ TPQP       
CG2O5  CG2DC2 NG2D1    60.47    114.69 ! sb_ot 2021, from CG2O5  CG2DC2 NG2D1
CG2O5  CG2DC2 HGA4     32.00    123.40 ! BEON, butenone, kevo
CG2R51 CG2DC2 HGA4     32.00    120.00 ! 23 , from CG2R61 CG2DC1 HGA4, penalty= 8.5 TQQ TRQ  SWG CRF CR8D     
CG2R53 CG2DC2 CG321    48.44    127.34 ! from CG331 CG2DC1 CG2R53, CRQ            
CG2R53 CG2DC2 CG331    48.44    127.34 ! NRQ, by ac_aa                
CG2R53 CG2DC2 NG2D1    56.00    117.00 ! from CG2R61 CG2DC1 NG2D1, PENALTY= 8.5 CRQ XYG NRQ      
CG2R61 CG2DC2 NG2D1    56.00    117.00 ! HDZ1b, hydrazone model cmpd 1b, kevo
CG2R61 CG2DC2 HGA4     32.00    120.00 ! HDZ1b, hydrazone model cmpd 1b; STYR, styrene; kevo, xxwy, oashi
CG321  CG2DC2 CG331    48.00    123.50 ! RETINOL MECH
CG321  CG2DC2 NG2D1    55.35    142.24 ! from NG2D1 CG2DC1 CG331, CRQ            
CG321  CG2DC2 HGA4     40.00    116.00 ! RETINOL PROL
CG331  CG2DC2 CG331    47.00    113.00 ! RETINOL DMP1, 4-methyl-1,3-pentadiene
CG331  CG2DC2 NG2D1    55.35    142.24 ! MCL, by ac_aa                
CG331  CG2DC2 HGA4     42.00    117.50 ! RETINOL BTE2, 2-butene
NG2D1  CG2DC2 HGA4     38.00    123.00 ! HDZ1b, hydrazone model cmpd 1b, kevo
NG2P1  CG2DC2 HGR52    38.00    114.00 ! RETINOL SCH2, Schiff's base, protonated
CG251O CG2DC3 HGA5     35.00    120.50 ! MRDN, methylidene rhodanine, kevo & xxwy
CG252O CG2DC3 HGA5     35.00    120.50 ! MRDN, methylidene rhodanine, kevo & xxwy
CG25C1 CG2DC3 HGA5     45.00    120.50 ! MEOI, methyleneoxindole; from RETINOL 13DB, 1,3-Butadiene (re-optimize); kevo
CG25C2 CG2DC3 HGA5     45.00    120.50 ! MEOI, methyleneoxindole; from RETINOL 13DB, 1,3-Butadiene (re-optimize); kevo
CG2DC1 CG2DC3 HGA5     45.00    120.50 ! RETINOL 13DB, 1,3-Butadiene
CG2DC2 CG2DC3 HGA5     45.00    120.50 ! RETINOL 13DB, 1,3-Butadiene
HGA5   CG2DC3 HGA5     19.00    119.00 ! RETINOL 13DB, 1,3-Butadiene
NG2D1  CG2N1  NG311    50.00    125.00 ! MGU2, methylguanidine2
NG2D1  CG2N1  NG321   100.00    125.00 ! MGU1, methylguanidine; MGU2, methylguanidine2
NG2P1  CG2N1  NG2P1    52.00    120.00   90.00   2.36420 ! PROT changed from 60.0/120.3 for guanidinium (KK)
NG311  CG2N1  NG321    50.00    113.00 ! MGU2, methylguanidine2 kevo: sum=363 (deliberate)
NG321  CG2N1  NG321    75.00    113.00 ! MGU1, methylguanidine kevo: sum=363 (deliberate)
CG2R51 CG2N2  NG2P1    63.00    118.50 ! RCG, yxu, RNA
CG2R61 CG2N2  NG2P1    80.00    118.50 ! BAMI, benzamidinium, mp2 geom & movib, pram
CG331  CG2N2  NG2P1    52.00    118.50 ! AMDN, amidinium, mp2 geom, pram
NG2D1  CG2N2  NG2D1    70.00    132.00 ! ABSB, amide base, sr
NG2D1  CG2N2  NG321    85.00    127.00 ! MT2A, fylin
NG2D1  CG2N2  SG311    37.00    116.40 ! MT2A, fylin
NG2P1  CG2N2  NG2P1    52.00    123.00   90.00   2.36420 ! AMDN, amidinium, mp2 geom & movib, pram
NG321  CG2N2  SG311    56.00    116.60 ! MT2A, fylin
CG2D1O CG2O1  NG2S1    80.00    116.50 ! from CG2DC1 CG2O1 NG2S1, PENALTY= 3.5 DYA        
CG2D1O CG2O1  OG2D1    80.00    122.50 ! from CG2DC1 CG2O1 OG2D1, PENALTY= 3.5 DYA        
CG2D2O CG2O1  NG2S1    80.00    116.50 ! from CG2DC1 CG2O1 NG2S1, PENALTY= 3.5 DYA        
CG2D2O CG2O1  OG2D1    80.00    122.50 ! from CG2DC1 CG2O1 OG2D1, PENALTY= 3.5 DYA        
CG2DC1 CG2O1  NG2D1   100.00    107.50 ! ABSB, amide base, sr
CG2DC1 CG2O1  NG2S1    80.00    116.50 ! RETINOL CROT
CG2DC1 CG2O1  NG2S2    85.00    113.00 80.0  2.46 ! NICH; Kenno: reverted to nad/ppi, jjp1/adm jr. 7/95
CG2DC1 CG2O1  OG2D1    80.00    122.50 ! RETINOL CROT
CG2DC2 CG2O1  NG2D1   100.00    107.50 ! ABSB, amide base, sr
CG2DC2 CG2O1  NG2S1    80.00    116.50 ! RETINOL CROT
CG2DC2 CG2O1  NG2S2    85.00    113.00 80.0  2.46 ! NICH; Kenno: reverted to nad/ppi, jjp1/adm jr. 7/95
CG2DC2 CG2O1  OG2D1    80.00    122.50 ! RETINOL CROT
CG2R51 CG2O1  NG2S1    52.00    115.50 ! INCA model for D3R, xxwy
CG2R51 CG2O1  OG2D1    45.00    122.00 ! INCA model for D3R, xxwy
CG2R61 CG2O1  NG2D1    80.00    117.00 ! ABBM, amide base, sr
CG2R61 CG2O1  NG2S1    80.00    116.50 ! HDZ2, hydrazone model cmpd 2
CG2R61 CG2O1  NG2S2    50.00    110.23 ! 3NAP, nicotamide (PYRIDINE pyr-CONH2), yin
CG2R61 CG2O1  OG2D1    30.00    121.00 ! reverted to 3NAP, nicotamide. Kenno: compromise with NMA and HDZ2 ==> 124.5 --> 121.00
CG2R62 CG2O1  NG2S2    85.00    113.00 80.0  2.46 ! NA nad/ppi, jjp1/adm jr. 7/95
CG2R62 CG2O1  OG2D1    85.00    118.50 20.0  2.43 ! NA nad/ppi, jjp1/adm jr. 7/95
CG311  CG2O1  NG2D1    80.00    108.81 ! XYG, by ac_aa                
CG311  CG2O1  NG2S0    20.00    112.50 ! PROT AcProNH2, ProNH2, AcProNHCH3 RLD 4/23/93
CG311  CG2O1  NG2S1    80.00    116.50 ! PROT NMA Vib Modes (LK)
CG311  CG2O1  NG2S2    50.00    116.50   50.00   2.45000 ! PROT adm jr. 8/13/90  geometry and vibrations
CG311  CG2O1  OG2D1    80.00    121.00 ! PROT Alanine Dipeptide ab initio calc's (LK)
CG314  CG2O1  NG2S0    20.00    112.50 ! PROT AcProNH2, ProNH2, AcProNHCH3 RLD 4/23/93
CG314  CG2O1  NG2S1    80.00    116.50 ! PROT NMA Vib Modes (LK)
CG314  CG2O1  NG2S2    50.00    116.50   50.00   2.45000 ! PROT adm jr. 8/13/90  geometry and vibrations
CG314  CG2O1  OG2D1    80.00    121.00 ! PROT Alanine Dipeptide ab initio calc's (LK)
CG321  CG2O1  NG2S0    20.00    112.50 ! PROT AcProNH2, ProNH2, AcProNHCH3 RLD 4/23/93
CG321  CG2O1  NG2S1    80.00    116.50 ! PROT NMA Vib Modes (LK)
CG321  CG2O1  NG2S2    50.00    116.50   50.00   2.45000 ! PROT adm jr. 8/13/90  geometry and vibrations
CG321  CG2O1  OG2D1    80.00    121.00 ! PROT Alanine Dipeptide ab initio calc's (LK)
CG321  CG2O1  SG2D1    54.43    123.76 ! GL3, by ac_aa                
CG324  CG2O1  NG2S0    20.00    112.50 ! PROT AcProNH2, ProNH2, AcProNHCH3 RLD 4/23/93
CG324  CG2O1  NG2S1    80.00    116.50 ! PROT NMA Vib Modes (LK)
CG324  CG2O1  NG2S2    50.00    116.50   50.00   2.45000 ! PROT adm jr. 8/13/90  geometry and vibrations
CG324  CG2O1  OG2D1    80.00    121.00 ! PROT Alanine Dipeptide ab initio calc's (LK)
CG331  CG2O1  NG2D1    70.58    109.65 ! NRQ, by ac_aa                
CG331  CG2O1  NG2S0    40.00    115.00 ! DMF, Dimethylformamide, xxwy
CG331  CG2O1  NG2S1    80.00    116.50 ! PROT NMA Vib Modes (LK)
CG331  CG2O1  NG2S2    50.00    116.50   50.00   2.45000 ! PROT adm jr. 8/13/90  geometry and vibrations
CG331  CG2O1  OG2D1    80.00    121.00 ! PROT Alanine Dipeptide ab initio calc's (LK)
CG3C50 CG2O1  NG2S1    80.00    116.50 ! from CG3C51 CG2O1 NG2S1, sm140            
CG3C50 CG2O1  OG2D1    80.00    118.00 ! from CG3C51 CG2O1 OG2D1, PENALTY= 0.8 PXU        
CG3C51 CG2O1  NG2S0    20.00    112.50 ! PROT AcProNH2, ProNH2, AcProNHCH3 RLD 4/23/93
CG3C51 CG2O1  NG2S1    80.00    116.50 ! PROT AcProNH2, ProNH2, AcProNHCH3 RLD 4/23/93
CG3C51 CG2O1  NG2S2    80.00    112.50 ! PROT AcProNH2, ProNH2, AcProNHCH3 RLD 4/23/93
CG3C51 CG2O1  OG2D1    80.00    118.00 ! PROT AcProNH2, ProNH2, AcProNHCH3 RLD 4/23/93
CG3C53 CG2O1  NG2S0    20.00    112.50 ! PROT AcProNH2, ProNH2, AcProNHCH3 RLD 4/23/93
CG3C53 CG2O1  NG2S1    80.00    116.50 ! PROT AcProNH2, ProNH2, AcProNHCH3 RLD 4/23/93
CG3C53 CG2O1  NG2S2    80.00    112.50 ! PROT AcProNH2, ProNH2, AcProNHCH3 RLD 4/23/93
CG3C53 CG2O1  OG2D1    80.00    118.00 ! PROT AcProNH2, ProNH2, AcProNHCH3 RLD 4/23/93
NG2D1  CG2O1  OG2D1    80.00    120.54 ! NRQ, by ac_aa                
NG2S0  CG2O1  OG2D1    80.00    124.00 ! DMF, Dimethylformamide, xxwy
NG2S0  CG2O1  HGR52    43.00    115.00 ! DMF, Dimethylformamide, xxwy
NG2S1  CG2O1  OG2D1    80.00    122.50 ! PROT NMA Vib Modes (LK)
NG2S1  CG2O1  SG2D1    41.01    126.52 ! GL3, by ac_aa                
NG2S1  CG2O1  HGR52    44.00    111.00   50.00   1.98000 ! amba, from NG2S2 CG2O1 HGR52, not optimized, yxu, RNA
NG2S2  CG2O1  OG2D1    75.00    122.50   50.00   2.37000 ! PROT adm jr. 4/10/91, acetamide update
NG2S2  CG2O1  HGR52    44.00    111.00   50.00   1.98000 ! PROT, formamide
OG2D1  CG2O1  HGR52    44.00    122.00 ! kevo reverted to adm jr., 5/13/91, formamide geometry and vibrations
CG2DC1 CG2O2  OG2D1    70.00    121.80 ! from CG2DC2 CG2O5 OG2D3, PENALTY= 10.5 DYA        
CG2DC1 CG2O2  OG311    39.98    112.47  29.97 2.3436 ! DYAP, by ac_aa              
CG2DC2 CG2O2  OG2D1    70.00    121.80 ! from CG2DC2 CG2O5 OG2D3, PENALTY= 10.5 DYA        
CG2DC2 CG2O2  OG311    39.98    112.47  29.97 2.3436 ! DYAP, by ac_aa              
CG2R61 CG2O2  OG2D1    70.00    123.10   20.00   2.4420 ! ZOIC, benzoic acid, MBOA, methylbenzoate, jal
CG2R61 CG2O2  OG302    50.00    111.00   20.00   2.3600 ! MBOA, methylbenzoate (UB term has been adjusted), jal
CG2R61 CG2O2  OG311    40.00    113.90   30.00   2.3700 ! ZOIC, benzoic acid (UB term has been adjusted), jal
CG2R61 CG2O2  SG311    43.53    114.54  18.61 2.6826 ! JJJ, by ac_aa              
CG311  CG2O2  OG2D1    70.00    125.00   20.00   2.44200 ! PROT adm jr. 5/02/91, acetic acid pure solvent; LIPID methyl acetate
CG311  CG2O2  OG302    55.00    109.00   20.00   2.3260 ! AMGA, Alpha Methyl Glut Acid CDCA Amide
CG311  CG2O2  OG311    55.00    110.50 ! drug design project, xxwy
CG321  CG2O2  OG2D1    70.00    125.00   20.00   2.44200 ! PROT adm jr. 5/02/91, acetic acid pure solvent; LIPID methyl acetate
CG321  CG2O2  OG302    55.00    109.00   20.00   2.3260 ! LIPID methyl acetate
CG321  CG2O2  OG303    55.00    109.00  20.00 2.3260 ! from CG321 CG2O2 OG302, PENALTY= 2.5 PHD PHDP     
CG321  CG2O2  OG311    55.00    110.50 ! PROT adm jr, 10/17/90, acetic acid vibrations
CG321  CG2O2  SG311    39.59    112.73  19.93 2.7670 ! MCS, by ac_aa              
CG331  CG2O2  OG2D1    70.00    125.00   20.00   2.44200 ! PROT adm jr. 5/02/91, acetic acid pure solvent; LIPID methyl acetate
CG331  CG2O2  OG302    55.00    109.00   20.00   2.3260 ! LIPID methyl acetate
CG331  CG2O2  OG311    55.00    110.50 ! PROT adm jr, 10/17/90, acetic acid vibrations
CG331  CG2O2  SG311    42.84    116.03  19.94 2.7788 ! CYG, by ac_aa              
OG2D1  CG2O2  OG302    90.00    125.90  160.0   2.2576 ! LIPID acetic acid
OG2D1  CG2O2  OG303    90.00    125.90 160.00 2.2576 ! from OG2D1 CG2O2 OG302, PENALTY= 2.5 PHD PHDP     
OG2D1  CG2O2  OG311    50.00    123.00   210.00   2.26200 ! PROT adm jr, 10/17/90, acetic acid vibrations
OG2D1  CG2O2  SG311    68.38    122.40  19.69 2.7094 ! JJJ MCS CYG, by ac_aa            
OG2D1  CG2O2  HGR52    39.00    119.00 ! FORH, formic acid, xxwy
OG311  CG2O2  HGR52    47.00    105.00 ! FORH, formic acid, xxwy
CG2DC1 CG2O3  OG2D2    40.00    116.00   50.00   2.3530 ! RETINOL PRAC
CG2DC2 CG2O3  OG2D2    40.00    116.00   50.00   2.3530 ! RETINOL PRAC
CG2O5  CG2O3  OG2D2    95.00    116.00 ! BIPHENYL ANALOGS unmodified, peml
CG2R61 CG2O3  OG2D2    40.00    116.00   50.00   2.3530  ! 3CPY, pyridine-3-carboxylate (PYRIDINE nicotinic acid), yin
CG301  CG2O3  OG2D2    40.00    116.00  50.00  2.353 ! AMOL, alpha-methoxy-lactic acid, og
CG311  CG2O3  OG2D2    40.00    116.00   50.00   2.35300 ! PROT adm jr. 7/23/91, correction, ACETATE (KK)
CG314  CG2O3  OG2D2    40.00    116.00   50.00   2.35300 ! PROT adm jr. 7/23/91, correction, ACETATE (KK)
CG321  CG2O3  OG2D2    40.00    116.00   50.00   2.35300 ! PROT adm jr. 7/23/91, correction, ACETATE (KK)
CG322  CG2O3  OG2D2    30.98    104.01  49.99 2.4370 ! FGA4, by ac_aa              
CG324  CG2O3  OG2D2    40.00    116.00   50.00   2.35300 ! PROT adm jr. 7/23/91, correction, ACETATE (KK)
CG331  CG2O3  OG2D2    40.00    116.00   50.00   2.35300 ! PROT adm jr. 7/23/91, correction, ACETATE (KK)
CG3C51 CG2O3  OG2D2    40.00    116.00   50.00   2.35300 ! PROT AcProNH2, ProNH2, AcProNHCH3 RLD 4/23/93
CG3C53 CG2O3  OG2D2    40.00    116.00   50.00   2.35300 ! PROT AcProNH2, ProNH2, AcProNHCH3 RLD 4/23/93
NG2S1  CG2O3  OG2D2    79.48    105.91 ! KCX, by ac_aa                
OG2D2  CG2O3  OG2D2   100.00    128.00   70.00   2.25870 ! PROT adm jr. 7/23/91, correction, ACETATE (KK)
OG2D2  CG2O3  HGR52    45.00    116.00 ! FORA, formate, kevo (sum=360)
CG2DC1 CG2O4  OG2D1    75.00    126.00 ! RETINOL PRAL only angle modified
CG2DC1 CG2O4  HGR52    15.00    116.00 ! RETINOL PRAL only angle modified
CG2DC2 CG2O4  OG2D1    75.00    126.00 ! RETINOL PRAL only angle modified
CG2DC2 CG2O4  HGR52    15.00    116.00 ! RETINOL PRAL only angle modified
CG2R61 CG2O4  OG2D1    75.00    126.00 ! ALDEHYDE benzaldehyde only angle unmodified
CG2R61 CG2O4  HGR52    15.00    116.00 ! ALDEHYDE benzaldehyde only angle unmodified
CG2R62 CG2O4  OG2D1    75.00    126.00 ! 5FC, from CG2R61 CG2O4 OG2D1, yxu, RNA
CG2R62 CG2O4  HGR52    22.00    114.00 ! 5FC, yxu, RNA
CG311  CG2O4  OG2D1    45.00    126.00 ! amba, from CG321 CG2O4 OG2D1, not optimized, yxu, RNA
CG311  CG2O4  HGR52    65.00    116.00 ! amba, from CG321 CG2O4 HGR52, not optimized, yxu, RNA
CG321  CG2O4  OG2D1    45.00    126.00 ! ALDEHYDE propionaldehyde adm 11/08
CG321  CG2O4  HGR52    65.00    116.00 ! ALDEHYDE propionaldehyde adm 11/08
CG331  CG2O4  OG2D1    45.00    126.00 ! ALDEHYDE acetaldehyde adm 11/08
CG331  CG2O4  HGR52    65.00    116.00 ! ALDEHYDE acetaldehyde adm 11/08
CG3C41 CG2O4  CG3C41   89.00     98.00 ! 3OXT, ozyo
CG3C41 CG2O4  OG2D1    70.00    134.00 ! 2OXT, ozyo, 04/19
CG3C41 CG2O4  OG2D3    80.00    134.00 ! 3OXT, ozyo
CG3C41 CG2O4  OG3C51   89.00     99.00 ! 2OXT, ozyo
OG2D1  CG2O4  OG3C51   70.00    127.00 ! 2OXT, ozyo, 04/19
OG2D1  CG2O4  HGR52    65.00    118.00 ! ALDEHYDE acetaldehyde adm 11/08
CG2D1O CG2O5  CG2DC1   40.59    107.73 ! TPQ, by ac_aa                
CG2D1O CG2O5  OG2D3    70.00    121.80 ! from CG2DC1 CG2O5 OG2D3, PENALTY= 3.5 TPQ TPQP       
CG2D2O CG2O5  CG2DC2   40.59    107.73 ! TPQ, by ac_aa                
CG2D2O CG2O5  OG2D3    70.00    121.80 ! from CG2DC1 CG2O5 OG2D3, PENALTY= 3.5 TPQ TPQP       
CG2DC1 CG2O5  CG2DC1   36.00    102.84 ! TPQ, by ac_aa                
CG2DC1 CG2O5  CG2O5    36.85    117.43 ! TRQ, by ac_aa                
CG2DC1 CG2O5  CG2R51   40.08    108.42 ! sb_ot 2021, from CG2R51 CG2O5  CG2DC2
CG2DC1 CG2O5  CG331    35.00    116.00 ! BEON, butenone; from PHMK, phenyl methyl ketone; kevo
CG2DC1 CG2O5  OG2D3    70.00    121.80 ! BEON, butenone; from PHMK, phenyl methyl ketone; kevo
CG2DC2 CG2O5  CG2DC2   36.00    102.84 ! TPQ, by ac_aa                
CG2DC2 CG2O5  CG2O5    36.85    117.43 ! TRQ, by ac_aa                
CG2DC2 CG2O5  CG2R51   40.08    108.42 ! sb_ot 2021, from CG2R51 CG2O5  CG2DC2
CG2DC2 CG2O5  CG331    35.00    116.00 ! BEON, butenone; from PHMK, phenyl methyl ketone; kevo
CG2DC2 CG2O5  OG2D3    70.00    121.80 ! BEON, butenone; from PHMK, phenyl methyl ketone; kevo
CG2O3  CG2O5  CG2R61   40.00    117.20 ! BIPHENYLS BF7 C37, sum of equilibrium angles, kevo
CG2O3  CG2O5  CG321    20.00    108.19 ! 26P, by ac_aa                
CG2O3  CG2O5  OG2D3    95.00    121.50 ! BIPHENYLS BF7, C37 new init guess by Kenno based on ACO adm 11/08 ==> re-optimize
CG2O5  CG2O5  CG2R51   38.64    107.15 ! TRQ, by ac_aa
CG2O5  CG2O5  OG2D3    89.84    116.55 ! TRQ, by ac_aa                
CG2R51 CG2O5  OG2D3    70.00    121.30 ! 23 , from CG2R61 CG2O5 OG2D3, penalty= 8.5 8.5 TQQ TRQ      
CG2R61 CG2O5  CG2R61   39.93    107.75 ! PBF, by ac_aa                
CG2R61 CG2O5  CG311    40.00    117.20 ! BIPHENYLS BF6 C36, sum of equilibrium angles, kevo
CG2R61 CG2O5  CG321    20.00    116.50 ! PHEK, phenyl ethyl ketone; from 3ACP, 3-acetylpyridine; mcs
CG2R61 CG2O5  CG331    60.00    116.50 ! PHMK, phenyl methyl ketone, mcs
CG2R61 CG2O5  OG2D3    70.00    121.30 ! 3ACP, 3-acetylpyridine; BF6 BF7 C36 C37; PHMK, phenyl methyl ketone; verified by mcs
CG311  CG2O5  OG2D3    95.00    121.50 ! BIPHENYLS BF6, C36 new init guess by Kenno based on ACO adm 11/08 ==> re-optimize
CG321  CG2O5  CG321    35.00    115.60 ! CHON, cyclohexanone; from ACO, acetone; yapol
CG321  CG2O5  CG331    35.00    115.60 ! BTON, butanone; from ACO, acetone; yapol
CG321  CG2O5  OG2D3    75.00    122.20 ! BTON, butanone; from ACO, acetone; yapol
CG331  CG2O5  CG331    35.00    115.60 ! ACO, acetone adm 11/08
CG331  CG2O5  OG2D3    75.00    122.20 ! ACO, acetone adm 11/08
NG2D1  CG2O6  NG2S1    71.60    112.50 ! flavin
NG2D1  CG2O6  OG2D1    87.61    125.44 ! flavin
NG2R51 CG2O6  NG2S1    50.00    112.30 ! TICA model for D3R, xxwy
NG2R51 CG2O6  OG2D1    70.00    122.00 ! TICA model for D3R, xxwy
NG2S0  CG2O6  NG2S1    70.50    112.90 ! H2U, yxu, 21/2/14, RNA
NG2S0  CG2O6  OG2D1    62.70    125.70 ! H2U, yxu, RNA
NG2S0  CG2O6  OG302    90.00    110.30 ! from NG2S1 CG2O6 OG302, penalty= 1 BXT        
NG2S1  CG2O6  NG2S1    70.00    115.00 ! HNA, from NG2S2 CG2O6 NG2S2, cgenff_xyu, yxu, RNA
NG2S1  CG2O6  NG2S2    70.00    115.00 ! from NG2S2 CG2O6 NG2S2, PENALTY= 1 CIR THIC       
NG2S1  CG2O6  OG2D1    60.00    125.70 ! DMCB & DECB, dimethyl & diehtyl carbamate, cacha & kevo
NG2S1  CG2O6  OG302    90.00    110.30 ! DMCB & DECB, dimethyl & diehtyl carbamate, cacha & kevo
NG2S1  CG2O6  SG2D1    72.01    129.09 ! THIC, by ac_aa                
NG2S2  CG2O6  NG2S2    70.00    115.00 ! UREA, Urea
NG2S2  CG2O6  OG2D1    75.00    122.50   50.00   2.37000 ! UREA, Urea. Uses a slack parameter from PROT adm jr. 4/10/91, acetamide update ==> re-optimize
NG2S2  CG2O6  SG2D1    83.13    128.93 ! THIC, by ac_aa                
NG2S2  CG2O6  SG311    41.42    112.27 ! QCS, by ac_aa                
OG2D1  CG2O6  OG302    70.00    123.50 ! DMCB & DECB & DMCA, dimethyl & diehtyl carbamate and dimethyl carbonate, cacha & kevo
OG2D1  CG2O6  SG311    41.55    122.09 ! QCS, by ac_aa                
OG2D2  CG2O6  OG2D2    40.00    120.00   99.5   2.24127 ! PROTMOD carbonate
OG2D2  CG2O6  OG311    79.00    120.00 ! CO31, bicarbonate, xxwy
OG302  CG2O6  OG302    85.00    105.00 ! DMCA, dimethyl carbonate, xxwy
SG2D1  CG2O6  SG311    70.00    124.00 ! DMTT, dimethyl trithiocarbonate, kevo
SG311  CG2O6  SG311    40.00    112.00 ! DMTT, dimethyl trithiocarbonate, kevo
NG2D1  CG2O7  OG2D5    42.00    172.00 ! MICY, EICY: isocyanates, xxwy
OG2D5  CG2O7  OG2D5    45.00    180.00 ! PROT CO2, JES; re-optimized by kevo
CG1N1  CG2R51 CG2R51   45.00    128.70 ! DCG, yxu, RNA
CG1N1  CG2R51 CG2RC0   40.00    126.70 ! DCG, yxu, RNA
CG2DC1 CG2R51 CG2R51   34.88    154.35 ! TRQ, by ac_aa                
CG2DC1 CG2R51 CG2RC0   34.92    152.49 ! SWG, by ac_aa                
CG2DC1 CG2R51 NG2R50   35.00    153.48  19.53 2.5191 ! CR8D, by ac_aa              
CG2DC2 CG2R51 CG2R51   34.88    154.35 ! TRQ, by ac_aa                
CG2DC2 CG2R51 CG2RC0   34.92    152.49 ! SWG, by ac_aa                
CG2DC2 CG2R51 NG2R50   35.00    153.48  19.53 2.5191 ! CR8D, by ac_aa              
CG2N2  CG2R51 CG2R51   15.00    125.30 ! RCG, yxu, RNA
CG2N2  CG2R51 CG2RC0   15.00    128.00 ! RCG, yxu, RNA
CG2O1  CG2R51 CG2R51   35.00    130.00 ! INCA model for D3R, xxwy
CG2O1  CG2R51 NG2R51   35.00    124.00 ! INCA model for D3R, xxwy
CG2O5  CG2R51 CG2R51   35.00    130.00 ! 23 , from CG2O1 CG2R51 CG2R51, penalty= 3 3 TQQ TRQ      
CG2O5  CG2R51 NG2R51   35.00    124.00 ! 23 , from CG2O1 CG2R51 NG2R51, penalty= 3 3 TQQ TRQ      
CG2R51 CG2R51 CG2R51   90.00    107.20 ! PYRL, pyrrole
CG2R51 CG2R51 CG2R52   90.00    106.00 ! PYRZ, pyrazole
CG2R51 CG2R51 CG2R53  100.00    116.50 ! B2FO, 5H-furan-2-one, ctsai
CG2R51 CG2R51 CG2R57   90.00    107.20 ! 13BPO, 1,3-bipyrrole; from CG2R51 CG2R51 CG2R51; lf
CG2R51 CG2R51 CG2RC0   85.00    105.70   25.00 2.26100 !adm,dec06(106.4) INDO/TRP
CG2R51 CG2R51 CG2RC7   70.00    106.90 ! AZUL, Azulene, kevo
CG2R51 CG2R51 CG311    45.80    130.00 ! from CG2R51 CG2R51 CG321, PENALTY= 0.6 HTR        
CG2R51 CG2R51 CG314    49.04    131.25 ! 143, by ac_aa                
CG2R51 CG2R51 CG321    45.80    130.00 ! PROT his, ADM JR., 7/22/89, FC=>CT2CA CA,BA=> CRYSTALS
CG2R51 CG2R51 CG324    45.80    130.00 ! prf, ashalini
CG2R51 CG2R51 CG331    45.80    130.00 ! PROT his, ADM JR., 7/22/89, FC=>CT2CA CA,BA=> CRYSTALS
CG2R51 CG2R51 CG3C50  115.00    109.00 ! from CG2R51 CG2R51 CG3C52, PENALTY= 1.2 R1A        
CG2R51 CG2R51 CG3C51  115.00    109.00 ! QUG, from CG2R51 CG2R51 CG3C52, yxu, RNA
CG2R51 CG2R51 CG3C52  115.00    109.00 ! 2PRP, 2-pyrroline.H+; 2PRL, 2-pyrroline, kevo
CG2R51 CG2R51 CG3C53  115.00    109.00 ! QUG, from CG2R51 CG2R51 CG3C54, yxu, RNA
CG2R51 CG2R51 CG3C54  115.00    109.00 ! 3PRP, 3-pyrroline.H+; 2HPP, 2H-pyrrole.H+, kevo
CG2R51 CG2R51 NG2R50  130.00    110.00 ! PROT his, ADM JR., 7/20/89
CG2R51 CG2R51 NG2R51  130.00    106.00 !adm,dec06 110.6, PROT his, ADM JR., 7/20/89
CG2R51 CG2R51 NG2R52  145.00    108.00 ! PROT his, ADM JR., 7/20/89
CG2R51 CG2R51 NG2R57  130.00    106.00 ! 13BPO, 1,3-bipyrrole; from CG2R51 CG2R51 NG2R51; lf
CG2R51 CG2R51 NG2RC0  130.00    108.20 ! INDZ, indolizine, kevo
CG2R51 CG2R51 NG3C51  105.00    111.80 ! 2PRL, 2-pyrroline, kevo
CG2R51 CG2R51 NG3P2   120.00    111.00 ! 2PRP, 2-pyrroline.H+, kevo
CG2R51 CG2R51 OG2R50  130.00    111.70 ! FURA, furan @@@@@ Kenno: 108-->112 @@@@@
CG2R51 CG2R51 OG311    61.99    128.12 ! B2H, by ac_aa                
CG2R51 CG2R51 OG312    75.49    134.91 ! C12, by ac_aa                
CG2R51 CG2R51 OG3C51  135.00    113.20 ! 2DHF, 2,3-dihydrofuran, kevo
CG2R51 CG2R51 SG2R50  105.00    109.00 ! THIP, thiophene
CG2R51 CG2R51 SG3O2    27.00    129.00 ! TSPD model for D3R, xxwy
CG2R51 CG2R51 HGR51    32.00    126.40   25.00 2.17300 ! INDO/TRP
CG2R51 CG2R51 HGR52    22.00    130.00   15.00   2.21500 ! PROT adm jr., 6/27/90, his
CG2R52 CG2R51 CG321    20.00    130.00 ! INCA model for D3R, xxwy
CG2R52 CG2R51 HGR51    15.00    127.60 !x 2HPR, 2H-pyrrole; 2HPP, 2H-pyrrole.H+, kevo
CG2R53 CG2R51 HGR51    10.00    117.10 ! B2FO, 5H-furan-2-one, ctsai
CG2R57 CG2R51 NG2R51  130.00    106.00 ! 13BPO, 1,3-bipyrrole; from CG2R51 CG2R51 NG2R51; lf
CG2R57 CG2R51 HGR51    32.00    126.40   25.00   2.17300 ! 13BPO, 1,3-bipyrrole; from CG2R51 CG2R51 HGR51; lf
CG2R57 CG2R51 HGR52    22.00    130.00   15.00   2.21500 ! 13BPO, 1,3-bipyrrole; from CG2R51 CG2R51 HGR52; lf
CG2RC0 CG2R51 CG311    30.00    126.70 ! from CG2RC0 CG2R51 CG321, PENALTY= 0.6 HTR        
CG2RC0 CG2R51 CG321    30.00    126.70 ! INDO/TRP
CG2RC0 CG2R51 CG324    30.00    126.70 ! prf, ashalini
CG2RC0 CG2R51 CG331    30.00    126.70 ! INDO/TRP
CG2RC0 CG2R51 NG2R51  100.00    107.50 ! ISOI, isoindole, kevo
CG2RC0 CG2R51 HGR51    32.00    126.40   25.00 2.25500 ! INDO/TRP
CG2RC0 CG2R51 HGR52    31.00    128.50 ! ISOI, isoindole, kevo
CG2RC7 CG2R51 HGR51    32.00    126.70 ! AZUL, Azulene, kevo
CG314  CG2R51 OG3C51   39.01    113.97 ! 143, by ac_aa                
CG321  CG2R51 CG3C50   50.16    121.14 ! from CG331 CG2R51 CG3C50, R1A            
CG321  CG2R51 CG3C52   45.35    119.83 ! from CG331 CG2R51 CG3C50, R1A            
CG321  CG2R51 NG2R50   45.80    120.00 ! PROT his, ADM JR., 7/22/89, FC FROM CA CT2CT
CG321  CG2R51 NG2R51   45.80    124.00 ! PROT his, ADM JR., 7/22/89, FC FROM CA CT2CT
CG321  CG2R51 NG2R52   45.80    122.00 ! PROT his, ADM JR., 7/22/89, FC FROM CA CT2CT
CG321  CG2R51 NG2RC0   60.00    126.70 ! HWG, from MWG, yxu, RNA
CG321  CG2R51 OG2R50   45.78    114.16 ! FUA2, by ac_aa                
CG321  CG2R51 SG2R50   37.45    123.70 ! from CG331 CG2R51 SG2R50, TIH            
CG331  CG2R51 CG3C50   45.35    119.83 ! R1A, by ac_aa                
CG331  CG2R51 NG2R50   45.80    120.00 ! DWG, from CG321  CG2R51 NG2R50, yxu, RNA
CG331  CG2R51 NG2R51   45.80    124.00 ! PROT his, ADM JR., 7/22/89, FC FROM CA CT2CT
CG331  CG2R51 NG2R52   45.80    122.00 ! from CG321 CG2R51 NG2R52, penalty= 0.9 DDEP        
CG331  CG2R51 NG2RC0   60.00    126.70 ! MWG, yxu, RNA
CG331  CG2R51 OG3C51   45.52    111.07 ! 143, by ac_aa                
CG331  CG2R51 SG2R50   37.45    123.70 ! TIH, by ac_aa                
CG3C50 CG2R51 HGR51    29.00    124.60 ! from CG3C52 CG2R51 HGR51, PENALTY= 1.2 R1A        
CG3C51 CG2R51 HGR51    29.00    124.60 ! QUG, from CG3C52 CG2R51 HGR51, yxu, RNA
CG3C52 CG2R51 HGR51    29.00    124.60 ! 2PRP, 2-pyrroline.H+; 2PRL, 2-pyrroline, kevo
CG3C53 CG2R51 HGR51    13.00    124.60 ! QUG, from CG3C54 CG2R51 HGR51, yxu, RNA
CG3C54 CG2R51 HGR51    13.00    124.60 ! 124.6 3PRP, 3-pyrroline.H+; 2HPP, 2H-pyrrole.H+, kevo
NG2R50 CG2R51 HGR52    25.00    120.00   20.00   2.14000 ! PROT adm jr., 3/24/92
NG2R51 CG2R51 OG311    36.87    114.68 ! TRO, by ac_aa                
NG2R51 CG2R51 OG312    45.73    121.80 ! C12, by ac_aa                
NG2R51 CG2R51 HGR52    25.00    124.00   20.00   2.14000 ! PROT adm jr., 3/24/92
NG2R52 CG2R51 HGR52    22.00    122.00   15.00   2.18000 ! PROT his, adm jr., 6/27/90
NG2R57 CG2R51 HGR52    25.00    124.00   20.00   2.14000 ! 13BPO, 1,3-bipyrrole; from NG2R51 CG2R51 HGR52; lf
NG2RC0 CG2R51 HGR52    31.00    121.80 ! INDZ, indolizine, kevo
NG3C51 CG2R51 HGR52    35.00    118.20 ! 2PRL, 2-pyrroline, kevo
NG3P2  CG2R51 HGR52    35.00    119.00 ! 2PRP, 2-pyrroline.H+, kevo
OG2R50 CG2R51 HGR52    50.00    118.30 ! FURA, furan @@@@@ Kenno: 122 --> 118 @@@@@
OG3C51 CG2R51 HGR52    39.00    116.80 ! 2DHF, 2,3-dihydrofuran, kevo
SG2R50 CG2R51 SG3O2    27.00    122.00 ! TSPD model for D3R, xxwy
SG2R50 CG2R51 HGR52    45.00    121.00 ! THIP, thiophene
CG2R51 CG2R52 CG321    32.00    130.00 ! INCA model for D3R, xxwy
CG2R51 CG2R52 NG2R50  110.00    110.50 ! PYRZ, pyrazole
CG2R51 CG2R52 NG2R52  121.00    110.00 ! 2HPP, 2H-pyrrole.H+ C4-C5-N1, kevo
CG2R51 CG2R52 HGR52    32.00    126.50 ! PYRZ, pyrazole
CG2R52 CG2R52 NG2R50   70.00    106.00 ! TRZ2, 2H-1,2,3-triazole, lf
CG2R52 CG2R52 HGR52    30.00    131.00 ! TRZ2, 2H-1,2,3-triazole, lf
CG2RC0 CG2R52 NG2R50  150.00    110.40 ! INDA, 1H-indazole, kevo
CG2RC0 CG2R52 HGR52    32.00    126.60 ! INDA, 1H-indazole, kevo
CG321  CG2R52 NG2R50   45.00    120.00 ! INCA model for D3R, xxwy
CG3C52 CG2R52 NG2R50  170.00    112.00 !x 2PRZ, 2-pyrazoline; 3HPR, 3H-pyrrole N2-C3-C4, kevo
CG3C52 CG2R52 HGR52    47.00    125.00 !x 2PRZ, 2-pyrazoline; 3HPR, 3H-pyrrole H3-C3-C4, kevo
NG2R50 CG2R52 HGR52    32.00    123.00 ! PYRZ, pyrazole
NG2R52 CG2R52 HGR52    35.00    123.50 ! 2HPP, 2H-pyrrole.H+ N1-C5-H5, kevo
CG251O CG2R53 NG2R51   50.00    107.00 ! from CG25C1 CG2R53 NG2R51, PENALTY= 1.5 CRQ SWG CRF CRO MDO PIA GYS CH6 CR2 DYG NRQ
CG251O CG2R53 NG2R53   55.00    108.50 ! MRDN, methylidene rhodanine, kevo & xxwy
CG251O CG2R53 OG2D1    55.00    124.50 ! MRDN, methylidene rhodanine, kevo & xxwy
CG252O CG2R53 NG2R51   50.00    107.00 ! from CG25C1 CG2R53 NG2R51, PENALTY= 1.5 CRQ SWG CRF CRO MDO PIA GYS CH6 CR2 DYG NRQ
CG252O CG2R53 NG2R53   55.00    108.50 ! MRDN, methylidene rhodanine, kevo & xxwy
CG252O CG2R53 OG2D1    55.00    124.50 ! MRDN, methylidene rhodanine, kevo & xxwy
CG25C1 CG2R53 NG2R51   50.00    107.00 ! MEOI, methyleneoxindole, kevo & xxwy
CG25C1 CG2R53 OG2D1    55.00    125.50 ! MEOI, methyleneoxindole, kevo & xxwy
CG25C2 CG2R53 NG2R51   50.00    107.00 ! MEOI, methyleneoxindole, kevo & xxwy
CG25C2 CG2R53 OG2D1    55.00    125.50 ! MEOI, methyleneoxindole, kevo & xxwy
CG2DC1 CG2R53 NG2R50   36.13    135.82 ! NRQ, by ac_aa                
CG2DC1 CG2R53 NG2R51   35.02    123.39 ! NRQ, by ac_aa                
CG2DC2 CG2R53 NG2R50   36.13    135.82 ! NRQ, by ac_aa                
CG2DC2 CG2R53 NG2R51   35.02    123.39 ! NRQ, by ac_aa                
CG2R51 CG2R53 OG2D1    60.80    127.50 ! B2FO, 5H-furan-2-one, ctsai
CG2R51 CG2R53 OG3C51   65.50    105.00 ! B2FO, 5H-furan-2-one, ctsai
CG2R61 CG2R53 NG2R50   25.00    124.50 ! 2PTZ, xxwy, 5-methyl-3-phenyl-1,2,4-oxadiazole, JL, 2020
CG2R61 CG2R53 SG2R50   25.00    118.30 ! 2PTZ, xxwy, 2-phenylthiazole, JL, 2020
CG311  CG2R53 NG2R50   45.80    123.00 ! from CG321 CG2R53 NG2R50, PENALTY= 0.6 SWG CRF B2H CRO MDO PIA GYS CH6 CR8D
CG311  CG2R53 NG2R51   45.80    120.00 ! from CG321 CG2R53 NG2R51, PENALTY= 0.6 SWG CRF B2H CRO MDO PIA GYS CH6 CR8D
CG321  CG2R53 NG2R50   45.80    123.00 ! etea, 5-Ethyl-1H-tetrazole, pchat
CG321  CG2R53 NG2R51   45.80    120.00 ! etea, 5-Ethyl-1H-tetrazole, pchat
CG321  CG2R53 NG2R52   45.71    148.17 ! from NG2R52 CG2R53 CG331, DDEP            
CG331  CG2R53 NG2R50   45.80    123.00 ! MTEA , 5-Methyl-1H-tetrazole, pchat
CG331  CG2R53 NG2R51   45.80    120.00 ! MTEA , 5-Methyl-1H-tetrazole, pchat
CG331  CG2R53 NG2R52   45.71    148.17 ! DDEP, by ac_aa                
CG3C41 CG2R53 NG2R43  120.00    104.50 ! AZDO, 2-azetidinone, kevo
CG3C41 CG2R53 OG2D1    60.00    135.70 ! AZDO, 2-azetidinone, lsk & kevo
CG3C50 CG2R53 NG2R53   80.00    106.00 ! MSCH model for D3R, xxwy
CG3C50 CG2R53 OG2D1    55.00    126.20 ! MSCH model for D3R, xxwy
CG3C51 CG2R53 NG2R53  120.00    105.50 ! from CG3C52 CG2R53 NG2R53, penalty= 0.4 6V1 SUI        
CG3C51 CG2R53 OG2D1    65.00    126.70 ! from CG3C52 CG2R53 OG2D1, penalty= 0.4 SUI 6V1        
CG3C52 CG2R53 NG2R53  120.00    105.50 ! 2PDO, 2-pyrrolidinone N1-C2-C3 v, kevo
CG3C52 CG2R53 OG2D1    65.00    126.70 ! 2PDO, 2-pyrrolidinone, kevo
CG3C52 CG2R53 OG3C51   90.00    105.80 ! GBL, Gamma-butyrolactone, ctsai & kevo
NG2R43 CG2R53 OG2D1    60.00    134.30 ! AZDO, 2-azetidinone, lsk & kevo
NG2R50 CG2R53 NG2R50  100.00    111.00 ! TRZ4, triazole124, xxwy
NG2R50 CG2R53 NG2R51  100.00    113.00 ! NA Gua 5R)
NG2R50 CG2R53 NG3C51  160.00    117.40 ! 2IMI, 2-imidazoline N1-C2-N3 d1a,d1, kevo
NG2R50 CG2R53 OG2R50  120.00    115.70 ! OXAZ, oxazole @@@@@ Kenno: 108 --> 115.7 @@@@@
NG2R50 CG2R53 SG2R50  110.00    117.20 ! THAZ, thiazole @@@@@ Kenno: 112 --> 117.2 @@@@@
NG2R50 CG2R53 FGR1     66.17    118.84 ! 2HF1, by ac_aa                
NG2R50 CG2R53 HGR52    39.00    124.80 ! NA Ade h8, G,A
NG2R51 CG2R53 OG2D1    70.00    127.50 ! MEOI, methyleneoxindole, kevo & xxwy
NG2R51 CG2R53 FGR1     66.89    113.34 ! 2HF1, by ac_aa                
NG2R51 CG2R53 HGR52    40.00    122.20 ! NA Gua  h8 (NN4 CG2R53HN3 124.8)
NG2R52 CG2R53 NG2R52  145.00    108.00 ! PROT his, ADM JR., 7/20/89
NG2R52 CG2R53 FGR1     57.19    125.57 ! 2HF, by ac_aa                
NG2R52 CG2R53 HGR53    32.00    126.00   25.00   2.14000 ! PROT his, adm jr., 6/27/90
NG2R53 CG2R53 NG2R53   75.00    104.40 ! MHYO, 5-methylenehydantoin, xxwy
NG2R53 CG2R53 OG2D1    65.00    127.80 ! 2PDO, 2-pyrrolidinone, kevo
NG2R53 CG2R53 SG2D1    45.00    127.00 ! MRDN, methylidene rhodanine, kevo & xxwy
NG2R53 CG2R53 SG311    70.00    109.00 ! MRDN, methylidene rhodanine, kevo & xxwy
NG3C51 CG2R53 HGR52    32.00    117.80 ! 2IMI, 2-imidazoline N1-C2-H2, kevo
OG2D1  CG2R53 OG3C51   64.00    127.50 ! GBL, Gamma-butyrolactone, ctsai & kevo
OG2D1  CG2R53 SG311    55.00    125.00 ! MTDO, 5-methylene-2,4-thiazolidinedione, xxwy & oashi
OG2R50 CG2R53 HGR52    25.00    119.50   20.00   2.14000 ! OXAZ, oxazole @@@@@ Kenno: 120 -->119.5 @@@@@
SG2D1  CG2R53 SG311    45.00    124.00 ! MRDN, methylidene rhodanine, kevo & xxwy
SG2R50 CG2R53 HGR52    30.00    118.00 ! THAZ, thiazole
CG2R51 CG2R57 CG2R51   90.00    107.20 ! 13BPO, 1,3-bipyrrole; from CG2R51 CG2R51 CG2R51; lf
CG2R51 CG2R57 CG2R57   33.00    126.40 ! 33BPO, 3,3-bipyrrole, lf
CG2R51 CG2R57 NG2R57   42.50    126.40 ! 13BPO, 1,3-bipyrrole, lf
CG1N1  CG2R61 CG2R61   35.00    120.00 ! 3CYP, 3-Cyanopyridine (PYRIDINE pyr-CN) Kenno: 119 --> 120
CG2DC1 CG2R61 CG2R61   36.00    120.00 ! STYR, styrene & HDZ2, hydrazone model cmpd 2; xxwy & oashi; verified by kevo
CG2DC2 CG2R61 CG2R61   36.00    120.00 ! STYR, styrene & HDZ2, hydrazone model cmpd 2; xxwy & oashi; verified by kevo
CG2N2  CG2R61 CG2R61   25.00    120.00 ! BAMI, benzamidinium, mp2 molvib, pram
CG2O1  CG2R61 CG2R61   45.00    119.00 ! reverted to 3NAP, nicotinamide
CG2O1  CG2R61 CG2R64   62.51    126.95 ! flavin
CG2O1  CG2R61 CG2RC0   60.00    120.00 ! HDZ2, hydrazone model cmpd 2
CG2O1  CG2R61 NG2R60   69.75    115.90 ! flavin
CG2O2  CG2R61 CG2R61   45.00    120.00 ! ZOIC, benzoic acid, MBOA, methylbenzoate, jal
CG2O3  CG2R61 CG2R61   45.00    119.00 ! 3CB, Benzoate. Based on a slack parameter from 3ACP, 3-acetylpyridine ==> re-optimize
CG2O4  CG2R61 CG2R61   45.00    119.80 ! ALDEHYDE benzaldehyde unmodified
CG2O5  CG2R61 CG2R61   45.00    120.00 ! PHMK, PHEK, sum of equilibrium angles, kevo
CG2R53 CG2R61 CG2R61   32.00    120.00 ! 2PTZ model for D3R, xxwy
CG2R61 CG2R61 CG2R61   40.00    120.00   35.00   2.41620 ! PROT JES 8/25/89
CG2R61 CG2R61 CG2R62   40.00    119.00   35.00   2.41620 ! YTHY, 2,4(1H,3H)-quinazolinedione, isg
CG2R61 CG2R61 CG2R63   40.00    120.00   35.00   2.41620 ! YTS2, 2,4(1H,3H)-quinazolinedithione, isg
CG2R61 CG2R61 CG2R64   40.00    115.50   35.00   2.41620 ! 18NFD, 1,8-naphthyridine, erh
CG2R61 CG2R61 CG2R66   40.00    119.00   35.00   2.41620 ! NAMODEL difluorotoluene
CG2R61 CG2R61 CG2R67   40.00    120.00 ! BIPHENYL ANALOGS, peml
CG2R61 CG2R61 CG2RC0   50.00    120.00 !adm,dec06 113.20 ! INDO/TRP
CG2R61 CG2R61 CG301    45.80    120.00 ! from CG2R61 CG2R61 CG311, PENALTY= 1.2 TBP4        
CG2R61 CG2R61 CG302    45.80    120.00 ! from CG2R61 CG2R61 CG312, PENALTY= 2 TFG2 TFG3 TFG4      
CG2R61 CG2R61 CG311    45.80    120.00 ! modified by kevo for improved transferability
CG2R61 CG2R61 CG312    45.80    120.00 ! BDFP, BDFD, Difuorobenzylphosphonate, modified by kevo for improved transferability
CG2R61 CG2R61 CG321    45.80    120.00 ! EBEN, ethylbenzene, modified by kevo for improved transferability
CG2R61 CG2R61 CG324    45.80    120.00 ! BPIP, N-Benzyl PIP, modified by kevo for improved transferability
CG2R61 CG2R61 CG331    45.80    120.00 ! TOLU, toluene, modified by kevo for improved transferability
CG2R61 CG2R61 NG2D1    80.00    125.50 ! ABNB, amide base, sr
CG2R61 CG2R61 NG2O1    20.00    120.00 ! NITB, nitrobenzene
CG2R61 CG2R61 NG2P1    39.00    121.20   43.00   2.1900 ! K2C (model: ncyp), yxu, RNA
CG2R61 CG2R61 NG2R51   60.00    121.00 ! D3R set1 scaffold 1, xxwy
CG2R61 CG2R61 NG2R60   20.00    124.00 ! PYRIDINE pyridine, yin
CG2R61 CG2R61 NG2R61  125.00    120.00 ! YTS2, 2,4(1H,3H)-quinazolinedithione, isg
CG2R61 CG2R61 NG2R62   20.00    124.00 ! PYRD, pyridazine
CG2R61 CG2R61 NG2RC0  100.00    121.40 ! INDZ, indolizine, kevo
CG2R61 CG2R61 NG2S0    40.00    120.00   35.00   2.4162 ! dmpu, yxu, RNA, fentanyl, Lesnik et al, 2020
CG2R61 CG2R61 NG2S1    40.00    120.00   35.00   2.4162 ! RESI PACP, FRET AND OTHERS
CG2R61 CG2R61 NG2S3    60.00    121.00 ! PYRIDINE aminopyridine, adm jr., 7/94
CG2R61 CG2R61 NG301    42.00    120.00 ! DMAN, N,N-dimethylaniline, kevo
CG2R61 CG2R61 NG311    40.00    120.00 ! FEOZ, phenoxazine, erh
CG2R61 CG2R61 NG3N1    48.00    122.00 ! PHHZ, phenylhydrazine, ed
CG2R61 CG2R61 OG301   110.00    120.00 ! BIPHENYL ANALOGS, peml
CG2R61 CG2R61 OG303    75.00    120.00 ! PROTNA phenol phosphate, 6/94, adm jr.
CG2R61 CG2R61 OG311    45.20    120.00 ! PYRIDINE phenol, yin
CG2R61 CG2R61 OG312    40.00    120.00 ! PROT adm jr. 8/27/91, phenoxide
CG2R61 CG2R61 OG3R60   40.00    120.00 ! FEOZ, phenoxazine, erh
CG2R61 CG2R61 SG311    40.00    120.00 ! FETZ, phenothiazine, erh
CG2R61 CG2R61 SG3O1    10.00    122.30 ! benzene sulfonic acid anion, og
CG2R61 CG2R61 SG3O2    35.00    119.00 ! BSAM, benzenesulfonamide; PBSM, N-phenylbenzenesulfonamide; xxwy
CG2R61 CG2R61 CLGR1    60.00    120.00 ! CHLB, chlorobenzene
CG2R61 CG2R61 BRGR1    45.00    120.00 ! BROB, bromobenzene
CG2R61 CG2R61 IGR1     45.00    120.00 ! IODB, iodobenzene
CG2R61 CG2R61 BG201    42.00    120.00 !   BORB,BONB,BNNB Boronic acid, sr
CG2R61 CG2R61 HGR61    30.00    120.00   22.00   2.15250 ! PROT JES 8/25/89 benzene
CG2R61 CG2R61 HGR62    30.00    120.00   22.00   2.15250 ! BROB, bromobenzene
CG2R62 CG2R61 HGR61    20.00    121.00   22.00   2.15250 ! YTHY, 2,4(1H,3H)-quinazolinedione, isg
CG2R63 CG2R61 HGR62    18.00    120.00   22.00   2.15250 ! URA24S, 2,4(1H,3H)-pyrimidinedithione; from CG2R64 CG2R61 HGR61; isg
CG2R64 CG2R61 NG2R60   20.00    123.40 ! PTID, pteridine, erh
CG2R64 CG2R61 OG311    45.20    120.00 ! 2A3HPD, from PYRIDINE phenol, cacha
CG2R64 CG2R61 HGR61    30.00    120.00   22.00   2.15250 ! 2AMP, 2-amino pyridine, from PROT benzene, kevo
CG2R64 CG2R61 HGR62    38.00    120.10 ! 2SC, from CG2R62, NA36, RNA
CG2R66 CG2R61 CG2R66   40.00    117.00   35.00   2.41620 ! NAMODEL difluorotoluene
CG2R66 CG2R61 CG2RC0   40.00    119.00  35.00 2.4162 ! from CG2R61 CG2R61 CG2R66, PENALTY= 1.5 FT6 FTR     
CG2R66 CG2R61 CG321    45.80    120.00 ! from CG2R66 CG2R61 CG331, PENALTY= 0.9 FPH2 PF5       
CG2R66 CG2R61 CG331    45.80    120.00 ! NAMODEL difluorotoluene
CG2R66 CG2R61 NG2R60   20.00    124.00 ! 3FLP, 3-fluoropyridine. Kenno: copied from pyridine while retrofitting CG2R66 ==> re-optimize
CG2R66 CG2R61 NG2S1    40.00    120.00   35.00   2.4162 ! 2FBD, 2-fluoroanilide patch. Kenno: copied from RETINOL TMCH/MECH while retrofitting CG2R66 ==> re-optimize
CG2R66 CG2R61 OG311    45.20    120.00 ! from CG2R61 CG2R61 OG311, PENALTY= 1.5 YOF        
CG2R66 CG2R61 HGR62    30.00    121.50   22.00   2.15250 ! NAMODEL difluorotoluene
CG2R67 CG2R61 NG2R60   20.00    124.00 ! PYRIDINE pyridine, yin
CG2R67 CG2R61 HGR61    30.00    120.00 ! BIPHENYL ANALOGS, peml
CG2R67 CG2R61 HGR62    30.00    120.00 ! BIPHENYL ANALOGS, peml
CG2RC0 CG2R61 NG2R62   20.00    119.00 ! PUR9, purine(N9H); PUR7, purine(N7H), kevo
CG2RC0 CG2R61 NG2S3    60.00    121.00 ! from CG2R61 CG2R61 NG2S3, PENALTY= 1.5 4IN        
CG2RC0 CG2R61 OG311    45.20    120.00 ! 7MGe, from CG2R61 CG2R61 OG311, not optimized, yxu, RNA
CG2RC0 CG2R61 OG312    40.00    120.00 ! from CG2R61 CG2R61 OG312, penalty= 1.5 TQQ        
CG2RC0 CG2R61 CLGR1    60.00    120.00 ! from CG2R61 CG2R61 CLGR1, PENALTY= 1.5 CTE        
CG2RC0 CG2R61 HGR61    30.00    120.00   22.00 2.14600 ! 122 INDO/TRP
CG2RC0 CG2R61 HGR62    30.00    121.50 !  22.00   2.16830 ! PUR7, purine(N7H); PUR9, purine(N9H), kevo
CG321  CG2R61 NG2R60   45.80    122.30 ! 2AEPD, 2-ethylamino-pyridine CDCA conjugate, cacha
CG331  CG2R61 NG2R60   45.80    122.30 ! 3A2MPD, 3-amino-2-methyl-pyridine CDCA conjugate, cacha
NG2P1  CG2R61 HGR62    35.00    113.00 ! K2C, yxu, RNA
NG2R60 CG2R61 BRGR1    45.00    120.00 ! 3A6BPD, Gamma-3-Amino-6-bromo Pyridine GA CDCA Amide, cacha
NG2R60 CG2R61 HGR62    30.00    116.00   35.00   2.10000 ! PYR1, pyridine %%% Kenno: 112->116
NG2R61 CG2R61 HGR62    33.00    115.00 ! URA24S, 2,4(1H,3H)-pyrimidinedithione, isg
NG2R62 CG2R61 OG311    45.20    120.00 ! 7MGe, from CG2R61 CG2R61 OG311, not optimized, yxu, RNA
NG2R62 CG2R61 HGR62    30.00    116.00   35.00   2.10000 ! PYRD, pyridazine %%% Kenno: 112->116
NG2RC0 CG2R61 HGR62    30.00    118.60 ! INDZ, indolizine, kevo
CG2O1  CG2R62 CG2R62   10.00    131.80 ! NA nad/ppi, jjp1/adm jr. 7/95
CG2O4  CG2R62 CG2R62   50.00    120.00 ! 5FC, yxu, RNA
CG2O4  CG2R62 CG2R64   65.00    122.20 ! 5FC, yxu, RNA
CG2R61 CG2R62 CG2R62   40.00    121.00 ! RIN, coumarin, isg
CG2R61 CG2R62 CG2R63  120.00    122.30 ! YTHY, 2,4(1H,3H)-quinazolinedione, isg
CG2R61 CG2R62 NG2R61   23.00    116.10 ! YTHY, 2,4(1H,3H)-quinazolinedione, isg
CG2R61 CG2R62 NG2R62   30.00    118.00 ! TC243C, 4(3H)-quinazolinone, isg
CG2R61 CG2R62 OG3R60   40.00    119.70 ! RIN, coumarin, isg
CG2R62 CG2R62 CG2R62   40.00    118.00 ! NA nad/ppi, jjp1/adm jr. 7/95
CG2R62 CG2R62 CG2R63  120.00    116.70 ! NA T
CG2R62 CG2R62 CG2R64   85.00    117.80 ! NA C
CG2R62 CG2R62 CG2R67   40.00    121.00 ! pyo3b, from CG2R61 CG2R62 CG2R62, fylin
CG2R62 CG2R62 CG311    40.00    124.20 ! CMU, from CG2R62 CG2R62 CG331, yxu, RNA
CG2R62 CG2R62 CG321    40.00    123.00 ! 5CU, yxu, RNA
CG2R62 CG2R62 CG324    45.80    125.80 ! SAU, yxu, RNA
CG2R62 CG2R62 CG331    40.00    124.20 ! NA 5mc, adm jr. 9/9/93
CG2R62 CG2R62 NG2R61   85.00    122.90 ! NA C
CG2R62 CG2R62 NG2R62   20.00    121.00 ! TC243C, 4(3H)-quinazolinone, isg
CG2R62 CG2R62 NG2R67   85.00    122.90 ! 1PH4PO, 1-phenyl-4(1H)-pyridinone; from CG2R62 CG2R62 NG2R61; isg
CG2R62 CG2R62 OG301   120.00    120.30 ! MOU, yxu, 21/2/14, RNA
CG2R62 CG2R62 OG311    51.00    123.80 ! 5HU, yxu, RNA
CG2R62 CG2R62 OG3R60   10.00    119.30 ! RIN, coumarin, isg
CG2R62 CG2R62 HGR62    42.00    119.00 ! NA nadh/ppi, jjp1/adm jr. 7/95
CG2R62 CG2R62 HGR63    80.00    120.50 ! NA nad/ppi, jjp1/adm jr. 7/95
CG2R63 CG2R62 CG2R64    4.45    116.76 ! flavin
CG2R63 CG2R62 CG2R67  120.00    122.30 ! pyo2b, from CG2R61 CG2R62 CG2R63, fylin
CG2R63 CG2R62 CG311    43.00    121.20 ! CMU, yxu, RNA
CG2R63 CG2R62 CG321    61.00    119.10 ! 5CU, yxu, RNA
CG2R63 CG2R62 CG324    42.00    117.50 ! SAU, yxu, RNA
CG2R63 CG2R62 CG331    38.00    118.70 ! NA T, c5 methyl
CG2R63 CG2R62 NG311    42.76    109.62 ! flavin
CG2R63 CG2R62 OG301   110.00    123.00 ! MOU, yxu, 21/2/14, RNA
CG2R63 CG2R62 OG311    49.00    117.50 ! 5HU, yxu, RNA
CG2R63 CG2R62 HGR62    30.00    120.30 ! NA U, h5
CG2R64 CG2R62 CG321    46.00    118.50 ! HMC, from 5MC, yxu, RNA
CG2R64 CG2R62 CG331    46.00    118.90 ! 5MC, yxu, RNA
CG2R64 CG2R62 NG311    24.48    120.35 ! flavin
CG2R64 CG2R62 HGR62    38.00    120.10 ! NA C h5
CG2R67 CG2R62 NG2R61   23.00    116.10 ! pyo3b, from CG2R61 CG2R62 NG2R61, fylin
CG2R67 CG2R62 NG2R62   30.00    118.00 ! PYRF, from CG2R61 CG2R62 NG2R62, fylin
CG2R67 CG2R62 HGR62    42.00    119.00 ! pyo3b, from CG2R62 CG2R62 HGR62, fylin
CG2R67 CG2R62 HGR63    80.00    120.50 ! PIUB, from CG2R62 CG2R62 HGR63, fylin
NG2R61 CG2R62 NG2R62   50.00    124.00 ! PYRH, from NG2R61 CG2R64 NG2R62, fylin
NG2R61 CG2R62 HGR62    44.00    115.00 ! NA C, h6
NG2R61 CG2R62 HGR63    80.00    117.50 ! NA nad/ppi, jjp1/adm jr. 7/95
NG2R62 CG2R62 OG311    89.00    121.00   90.0    2.308  ! enoU, yxu, RNA
NG2R62 CG2R62 HGR62    23.50    120.00   35.00   2.10000 ! 43HPY, 4(3H)-pyrimidinone, isg. Adjusting angle without UB (from NG2R62 CG2R61 HGR62) is problematic ==> RE-OPTIMIZE!
NG2R62 CG2R62 HGR63    50.50    118.50 ! PYRH, fylin
NG2R67 CG2R62 HGR62    44.00    118.10 ! 1PH4PO, 1-phenyl-4(1H)-pyridinone, isg
CG2R61 CG2R63 NG2R61   59.00    111.90 ! YTS2, 2,4(1H,3H)-quinazolinedithione, isg
CG2R61 CG2R63 NG2R67   59.00    113.40 ! 3PH24S, 2,3-dihydro-3-phenyl-2-thioxo-4(1H)pyrimidinethione; from YTS2; isg
CG2R61 CG2R63 SG2D1    38.00    125.10 ! YTS2, 2,4(1H,3H)-quinazolinedithione, isg
CG2R62 CG2R63 CG2R62   10.00    120.80 ! 4PYO, 4(1H)-pyridinone; from CG2R62 CG2R62 CG2R62; isg
CG2R62 CG2R63 NG2R61   70.00    113.50 ! NA T, adm jr. 11/97
CG2R62 CG2R63 NG2R62   80.00    117.80 ! 1PC, yxu, RNA
CG2R62 CG2R63 NG2R67   70.00    115.70 ! 1PH2PO, 1-phenyl-2(1H)-pyridinone; from CG2R62 CG2R62 NG2R61; isg
CG2R62 CG2R63 OG2D4   100.00    124.60 ! NA T, o4
CG2R62 CG2R63 OG3R60   10.00    121.50 ! RIN, coumarin, isg
CG2R62 CG2R63 SG2D1    52.00    123.50 ! YT2S, 2,4(1H,3H)-quinazolinedithione, isg
CG2RC0 CG2R63 NG2R61   70.00    107.80 ! NA Gua 6R)
CG2RC0 CG2R63 NG2RC0   70.00    108.00 ! DWG, yxu, angsum 04/15, RNA
CG2RC0 CG2R63 OG2D4    50.00    124.70 ! NA Gua
NG2P1  CG2R63 NG2R61   61.00    115.60 ! 3MC, yxu, RNA
NG2P1  CG2R63 OG2D4    80.00    125.00 ! 3MC, yxu, RNA
NG2R61 CG2R63 NG2R61   50.00    114.00 ! NA U
NG2R61 CG2R63 NG2R62   50.00    116.80 ! NA C
NG2R61 CG2R63 NG2R67   50.00    114.00 ! 3PHURA, 3-phenyl-2,4(1H,3H)-pyrimidinedione; from NG2R61 CG2R63 NG2R61, NA; isg
NG2R61 CG2R63 OG2D4   130.00    119.40 ! NA C, o2
NG2R61 CG2R63 SG2D1    56.00    123.00 ! YTS2, 2,4(1H,3H)-quinazolinedithione, isg
NG2R61 CG2R63 SEGD1    65.00    122.50 ! SEU, yxu, to be reoptimized, RNA
NG2R62 CG2R63 OG2D4   130.00    123.80 ! NA C
NG2R62 CG2R63 SG2D1    70.00    123.70 ! 2SC, yxu, RNA
NG2R67 CG2R63 OG2D4   130.00    119.70 ! 1PH2PO, 1-phenyl-2(1H)-pyridinone; from NG2R61 CG2R63 OG2D4; isg
NG2R67 CG2R63 SG2D1    56.00    123.00 ! 3PH2SR, 2,3-dihydro-3-phenyl-2-thioxo-4(1H)pyrimidinone; from YTS2; isg
NG2RC0 CG2R63 OG2D4    97.00    122.10 ! DWG, yxu, angsum 04/15, RNA
OG2D4  CG2R63 OG3R60   20.00    113.90 ! RIN, coumarin, isg
CG2R61 CG2R64 NG2D1    48.00    119.00   60.00   2.5830 ! K2Cn (model: nmcy), yxu, angsum 04/15, RNA
CG2R61 CG2R64 NG2P1    60.00    110.00   51.00   2.5600 ! K2C (model: ncyp), yxu, angsum 04/15, RNA
CG2R61 CG2R64 NG2R51   40.00    120.00 ! PIPA model for D3R, xxwy
CG2R61 CG2R64 NG2R60   20.00    124.00 ! 2AMP, 2-amino pyridine, from PYR1, pyridine, kevo
CG2R61 CG2R64 NG2R61   33.49    115.66 ! flavin
CG2R61 CG2R64 NG2R62   20.00    128.00 ! 18NFD, 1,8-naphthyridine, erh
CG2R61 CG2R64 NG2S1    40.00    120.00   35.00   2.4162 ! 2AMP, 2-Amino pyridine, from PACP, p-acetamide-phenol, kevo
CG2R61 CG2R64 NG2S3    60.00    118.50 ! 2SC, cgenff_compromise, xxwy, KEVO: exocyclic N in 2SC planar, issue with CGenFF atom types?, RNA
CG2R61 CG2R64 NG311    63.00    121.00 ! bepa, from 4MC, yxu, RNA
CG2R62 CG2R64 NG2D1    48.00    124.50   43.00   2.5120 ! 3MCn, yxu, RNA
CG2R62 CG2R64 NG2P1    52.00    120.30   35.00   2.3600 ! 3MC, yxu, RNA
CG2R62 CG2R64 NG2R61   80.00    120.20 ! 3MCn, yxu, RNA
CG2R62 CG2R64 NG2R62   85.00    119.30 ! NA C
CG2R62 CG2R64 NG2S1    40.00    118.00   35.00   2.2420 ! 4AC, yxu, RNA
CG2R62 CG2R64 NG2S3    81.00    118.40 ! NA C
CG2R62 CG2R64 NG301    67.00    120.70 ! TMC, yxu
CG2R62 CG2R64 NG311    61.00    119.00 ! 4MC, yxu, RNA
CG2RC0 CG2R64 NG2D1    48.00    124.50   43.00   2.5120 ! 1MAn, from 3MCn CG2R62 CG2R64 NG2D1, yxu, RNA
CG2RC0 CG2R64 NG2P1    52.00    119.00   35.00   2.3600 ! 1MA, from 3MC CG2R62 CG2R64 NG2P1, yxu, angsum, RNA
CG2RC0 CG2R64 NG2R61   80.00    120.20 ! 1MAn, from 3MCn CG2R62 CG2R64 NG2R61, yxu, RNA
CG2RC0 CG2R64 NG2R62   60.00    110.70 ! NA Ade 6R)
CG2RC0 CG2R64 NG2S0    35.00    126.00   15.00   2.3800 ! 66A (m6pa), yxu, RNA
CG2RC0 CG2R64 NG2S1    40.00    118.00   35.00   2.2420 ! 6AA, from 4AC CG2R62 CG2R64 NG2S1, yxu, RNA
CG2RC0 CG2R64 NG2S3    50.00    118.60 ! NA Ade
CG2RC0 CG2R64 NG301    40.00    120.00 ! M6A, yxu
CG2RC0 CG2R64 NG311    61.00    119.00 ! 6MA, from 4MC CG2R62 CG2R64 NG311, yxu, RNA
CG331  CG2R64 NG2R62   63.50    116.00 ! 2MA, yxu, RNA
NG2D1  CG2R64 NG2P1    63.00    121.00   32.00   2.4830 ! K2C (model: ncyp), yxu, angsum 04/15, RNA
NG2D1  CG2R64 NG2R61   90.00    116.80 ! 3MCn, yxu, RNA
NG2D1  CG2R64 NG2R62   41.00    124.00   85.00   2.5620 ! K2Cn (model: nmcy), yxu, angsum 04/15, RNA
NG2P1  CG2R64 NG2P1    50.00    118.00   40.00   2.2750 ! 3MC, yxu, RNA
NG2P1  CG2R64 NG2R62   70.00    122.00 ! 1MA, from NG2R61 CG2R64 NG2R62, yxu, angsum, RNA
NG2P1  CG2R64 HGR62    48.00    112.60 ! 1MA, from un-angsumed NG2R61 CG2R64 HGR62, yxu, RNA
NG2R51 CG2R64 NG2R60   40.00    116.00 ! PIPA model for D3R, xxwy
NG2R60 CG2R64 NG2S1    40.00    120.00   35.00   2.4162 ! 2AMP, 2-Amino pyridine, from PACP, p-acetamide-phenol, cacha (verified by kevo)
NG2R60 CG2R64 NG311    78.00    119.70 ! bepa, from 4MC, yxu, RNA
NG2R61 CG2R64 NG2R62   70.00    122.20 ! NA Gua 6R)
NG2R61 CG2R64 NG2S3    95.00    115.40 ! NA Gua  n2
NG2R61 CG2R64 NG301    24.88    119.60 ! flavin
NG2R61 CG2R64 NG311    73.00    120.00 ! MMG, from K2Cn, yxu, RNA
NG2R61 CG2R64 SG311    20.00    121.80 ! 4O2SM, 2-(methylthio)-4(3H)-pyrimidinone; from CG2R61 CG2R61 SG311; isg
NG2R61 CG2R64 HGR62    80.00    119.00 ! TC243C, 4(3H)-quinazolinone, isg
NG2R62 CG2R64 NG2R62   60.00    128.00 ! NA Ade 6R) %%% TEST 133.0 -> 122.2 %%%
NG2R62 CG2R64 NG2R67   70.00    125.00 ! 43PPY, 3-phenyl-4(3H)-pyrimidinone; from NG2R61 CG2R64 NG2R62; isg
NG2R62 CG2R64 NG2S0    35.00    120.00   10.00   2.2500 ! 66A (m6pa), yxu, RNA
NG2R62 CG2R64 NG2S1    44.00    122.70   35.00   2.4162 ! 4AC, yxu, RNA
NG2R62 CG2R64 NG2S3    95.00    122.40 ! NA Gua
NG2R62 CG2R64 NG301    78.00    120.00 ! TMC, yxu
NG2R62 CG2R64 NG311    66.00    121.70 ! 4MC, yxu, RNA
NG2R62 CG2R64 SG311    54.00    116.00 ! 2SMPYR, 2-(methylthio)-pyrimidine; from CG2R61 CG2R61 SG311; isg
NG2R62 CG2R64 HGR62    38.00    116.00 ! NA Ade h2 %%% TEST 113.5 -> 118.9 %%%
NG2R67 CG2R64 HGR62    80.00    119.00 ! 43PPY, 3-phenyl-4(3H)-pyrimidinone; from NG2R61 CG2R64 HGR62, TC243C; isg
CG2R61 CG2R66 CG2R61   40.00    122.50   35.00   2.4162 ! NAMODEL difluorotoluene
CG2R61 CG2R66 CG2R66   40.00    122.50   35.00   2.4162 ! from CG2R61 CG2R66 CG2R61, PENALTY= 1.5 F2F PF5     
CG2R61 CG2R66 CG2R67   40.00    122.50   35.00   2.4162 ! PYO2F, from CG2R61 CG2R66 CG2R61, fylin
CG2R61 CG2R66 CG2RC0   40.00    122.50   35.00   2.4162 ! from CG2R61 CG2R66 CG2R61, PENALTY= 1.5 4FW      
CG2R61 CG2R66 FGR1     60.00    118.75 ! NAMODEL difluorotoluene
CG2R66 CG2R66 CG2R66   40.00    122.50   35.00   2.4162 ! from CG2R61 CG2R66 CG2R61, PENALTY= 3 PF5      
CG2R66 CG2R66 FGR1     60.00    118.75 ! from CG2R61 CG2R66 FGR1, PENALTY= 1.5 F2F PF5       
CG2R67 CG2R66 FGR1     60.00    118.75 ! PYO2F, from CG2R61 CG2R66 FGR1, fylin
CG2RC0 CG2R66 FGR1     60.00    118.75 ! from CG2R61 CG2R66 FGR1, PENALTY= 1.5 4FW        
CG2R61 CG2R67 CG2R61   40.00    120.00 ! BIPHENYL ANALOGS, peml
CG2R61 CG2R67 CG2R66   40.00    120.00 ! PYO2F, from CG2R61 CG2R67 CG2R61, fylin
CG2R61 CG2R67 CG2R67   40.00    120.00 ! BIPHENYL ANALOGS, peml
CG2R61 CG2R67 CG2RC0   50.00    120.00 ! CRBZ, carbazole, erh
CG2R61 CG2R67 NG2R60   58.00    126.80 ! 22BPY, 2,2'-bipyridine, kevo
CG2R61 CG2R67 NG2R67   50.00    120.00 ! 1PH4PO, 1-phenyl-4(1H)-pyridinone, isg
CG2R62 CG2R67 CG2R62   40.00    120.00 ! pyo3b, from CG2R61 CG2R67 CG2R61, fylin
CG2R62 CG2R67 CG2R67   40.00    120.00 ! pyo3b, from CG2R61 CG2R67 CG2R67, fylin
CG2R66 CG2R67 CG2R67   40.00    120.00 ! PYO2F, from CG2R61 CG2R67 CG2R67, fylin
CG2R67 CG2R67 CG2RC0   55.00    110.00 ! CRBZ, carbazole, erh
CG2R67 CG2R67 NG2R60   44.00    113.20 ! 22BPY, 2,2'-bipyridine, kevo
CG2R71 CG2R71 CG2R71   30.00    128.60 ! AZUL, Azulene, kevo
CG2R71 CG2R71 CG2RC7   90.00    129.30 ! AZUL, Azulene, kevo
CG2R71 CG2R71 HGR71    37.00    115.70 ! AZUL, Azulene, kevo
CG2RC7 CG2R71 HGR71    32.00    115.00 ! AZUL, Azulene, kevo
CG25C1 CG2RC0 CG2R61   40.00    125.00 ! MEOI, methyleneoxindole, kevo & xxwy
CG25C1 CG2RC0 CG2RC0   20.00    107.00 ! MEOI, methyleneoxindole, kevo & xxwy
CG25C2 CG2RC0 CG2R61   40.00    125.00 ! MEOI, methyleneoxindole, kevo & xxwy
CG25C2 CG2RC0 CG2RC0   20.00    107.00 ! MEOI, methyleneoxindole, kevo & xxwy
CG2R51 CG2RC0 CG2R61  130.00    132.00 !adm,dec06 133.50 ! INDO/TRP
CG2R51 CG2RC0 CG2R63  130.00    132.00 ! prf, ashalini
CG2R51 CG2RC0 CG2R66  130.00    132.00 ! from CG2R51 CG2RC0 CG2R61, PENALTY= 1.5 4FW        
CG2R51 CG2RC0 CG2RC0   85.00    108.00 ! INDO/TRP
CG2R51 CG2RC0 NG2RC0   90.00    109.20 ! INDZ, indolizine, kevo
CG2R52 CG2RC0 CG2R61   60.00    134.10 ! INDA, 1H-indazole, kevo
CG2R52 CG2RC0 CG2RC0   90.00    105.90 ! INDA, 1H-indazole, kevo
CG2R61 CG2RC0 CG2R67   50.00    120.00 ! CRBZ, carbazole, erh
CG2R61 CG2RC0 CG2RC0   50.00    120.00 !adm,dec06 110.00 ! INDO/TRP
CG2R61 CG2RC0 CG3C50   50.00    130.00 ! MSCH model for D3R, xxwy
CG2R61 CG2RC0 CG3C52   60.00    130.00 ! 3HIN, 3H-indole, kevo
CG2R61 CG2RC0 NG2R50  130.00    130.00 ! ZIMI, benzimidazole, kevo
CG2R61 CG2RC0 NG2R51  130.00    132.60 !adm,dec06 129.50 ! INDO/TRP
CG2R61 CG2RC0 NG2R52  130.00    130.00 ! 7MGe, from CG2R61 CG2RC0 NG2R50, not optimized, yxu, RNA
CG2R61 CG2RC0 NG2R53   50.00    130.00 ! MSCH model for D3R, xxwy
CG2R61 CG2RC0 NG2RC0   80.00    118.80 ! INDZ, indolizine, kevo
CG2R61 CG2RC0 NG3C51   35.00    130.70 ! INDI, indoline, kevo
CG2R61 CG2RC0 OG2R50  100.00    129.40 ! ZFUR, benzofuran, kevo
CG2R61 CG2RC0 OG3C51   50.00    125.30 !126.60 ZDOL, 1,3-benzodioxole, kevo
CG2R61 CG2RC0 SG2R50   45.00    123.70 ! ZTHP, benzothiophene, kevo
CG2R61 CG2RC0 BG201    35.00    130.70 !   BICB,BINB Boronic acid, sr
CG2R63 CG2RC0 CG2RC0   70.00    119.60 ! NA Gua 6R) bridgeC5
CG2R63 CG2RC0 NG2R50  125.00    129.00 ! NA Gua  bridgeC5
CG2R63 CG2RC0 NG2R52   85.00    126.50 ! 7MG, yxu, RNA
CG2R64 CG2RC0 CG2RC0   60.00    121.00 ! NA Ade 6R) bridgeC5
CG2R64 CG2RC0 NG2R50  100.00    129.00 ! NA Ade bridgeC5
CG2R66 CG2RC0 CG2RC0   50.00    120.00 ! from CG2R61 CG2RC0 CG2RC0, PENALTY= 1.5 4FW        
CG2R67 CG2RC0 CG3C52  110.00    110.00 ! FLRN, Fluorene, erh
CG2R67 CG2RC0 NG2R51  100.00    105.70 ! CRBZ, carbazole, erh
CG2RC0 CG2RC0 CG3C50   70.00    110.00 ! MSCH model for D3R, xxwy
CG2RC0 CG2RC0 CG3C52  110.00    110.00 ! 3HIN, 3H-indole, kevo
CG2RC0 CG2RC0 NG2R50  100.00    110.00 ! NA Ade 5R) bridgeC5
CG2RC0 CG2RC0 NG2R51  100.00    105.70 ! NA Ade 5R) bridgeC4
CG2RC0 CG2RC0 NG2R52   72.00    106.90 ! 7MG, yxu, RNA
CG2RC0 CG2RC0 NG2R53   70.00    110.00 ! MSCH model for D3R, xxwy
CG2RC0 CG2RC0 NG2R61   59.00    127.40 ! DWG, yxu, RNA
CG2RC0 CG2RC0 NG2R62   60.00    127.40 ! NA Ade 6R) bridgeC4
CG2RC0 CG2RC0 NG3C51  100.00    109.30 ! INDI, indoline, kevo
CG2RC0 CG2RC0 OG2R50  110.00    110.60 ! ZFUR, benzofuran, kevo
CG2RC0 CG2RC0 OG3C51   80.00    114.70 !113.50 ZDOL, 1,3-benzodioxole, kevo
CG2RC0 CG2RC0 SG2R50   70.00    116.30 ! ZTHP, benzothiophene, kevo
CG2RC0 CG2RC0 BG201   100.00    109.30 !   BICB,BINB Boronic acid, sr
NG2R50 CG2RC0 NG2R61   20.00    131.00 ! DWG, yxu, RNA
NG2R50 CG2RC0 NG2R62   20.00    122.60 ! PUR7, purine(N7H), kevo
NG2R50 CG2RC0 NG2RC0  140.00    112.60 ! DWG, yxu, RNA
NG2R51 CG2RC0 NG2R61  100.00    126.90 ! DWG, from NG2R51 CG2RC0 NG2R62, yxu, RNA
NG2R51 CG2RC0 NG2R62  100.00    126.90 ! NA Ade bridgeC4
NG2R52 CG2RC0 NG2R62   72.00    126.90 ! 7MG, yxu, RNA
NG2R61 CG2RC0 NG2RC0   68.00    116.40 ! DWG, yxu, RNA
CG2R51 CG2RC7 CG2R71   30.00    122.70 ! AZUL, Azulene, kevo
CG2R51 CG2RC7 CG2RC7  110.00    109.50 ! AZUL, Azulene, kevo
CG2R71 CG2RC7 CG2RC7   30.00    127.80 ! AZUL, Azulene, kevo
CG2D1  CG301  CG311    32.00    112.20 ! CHOLEST cholesterol
CG2D1  CG301  CG321    32.00    112.20 ! CHOLEST cholesterol
CG2D1  CG301  CG331    32.00    112.20 ! CHOLEST cholesterol
CG2DC1 CG301  CG321    32.00    112.20 ! RETINOL MECH
CG2DC1 CG301  CG331    32.00    112.20 ! RETINOL MECH
CG2DC2 CG301  CG321    32.00    112.20 ! RETINOL MECH
CG2DC2 CG301  CG331    32.00    112.20 ! RETINOL MECH
CG2O3  CG301  CG331    52.00    108.00 ! AMOL, alpha-methoxy-lactic acid, og
CG2O3  CG301  OG301    45.00    109.00 ! AMOL, alpha-methoxy-lactic acid, og
CG2O3  CG301  OG303    45.00    109.00 ! from CG2O3 CG301 OG301, PENALTY= 3 QPA        
CG2O3  CG301  OG311    75.70    110.10 ! AMOL, alpha-methoxy-lactic acid, og
CG2O3  CG301  SG311    65.04    103.43 ! QPA, by ac_aa                
CG2R61 CG301  CG331    51.80    107.50 ! from CG2R61 CG311 CG331, PENALTY= 8 TBP4        
CG311  CG301  CG311    58.35    113.50   11.16   2.561 ! CA, CHOLIC ACID, cacha, 03/06
CG311  CG301  CG321    58.35    113.50   11.16   2.561 ! CA, CHOLIC ACID, cacha, 03/06
CG311  CG301  CG331    58.35    113.50   11.16   2.561 ! CA, CHOLIC ACID, cacha, 03/06
CG311  CG301  OG311    75.70    110.10 ! from CG331 CG301 OG311, PENALTY= 1.5 TS9        
CG321  CG301  CG321    58.35    113.50   11.16   2.561 ! CHOLEST cholesterol
CG321  CG301  CG331    58.35    113.50   11.16   2.561 ! RETINOL TMCH/MECH
CG321  CG301  OG301    45.50    114.50 ! DMBU, dimethoxybutane, sna
CG331  CG301  CG331    58.35    113.50   11.16   2.561 ! RETINOL TMCH/MECH
CG331  CG301  OG301    45.00    111.50 ! AMOL, alpha-methoxy-lactic acid, og
CG331  CG301  OG302    75.70    110.10 ! AMGT, Alpha Methyl Gamma Tert Butyl Glu Acid CDCA Amide, cacha
CG331  CG301  OG303    75.70    110.10 ! from CG331 CG301 OG302, PENALTY= 2.5 QPA        
CG331  CG301  OG311    75.70    110.10 ! AMOL, alpha-methoxy-lactic acid, og
CG331  CG301  SG311    63.93    109.23 ! LE1, by ac_aa                
CG331  CG301  CLGA3    97.00    111.20 ! TCLE
CG331  CG301  BRGA3    98.00    111.20 ! TBRE
OG301  CG301  OG301    70.49    107.00 ! DMOP, dimethoxypropane, sna
OG301  CG301  OG311    45.00    116.50 ! AMOL, alpha-methoxy-lactic acid, og
OG303  CG301  SG311    61.42    112.28 ! QPA, by ac_aa                
CLGA3  CG301  CLGA3    95.00    109.00 ! TCLE
BRGA3  CG301  BRGA3    90.00    110.50 ! TBRE
CG2R61 CG302  FGA3     50.00    115.00   30.00   2.3570 ! from CG2R61 CG312 FGA2, PENALTY= 6.1 TFG2 TFG3 TFG4    
CG311  CG302  FGA3     42.00    112.00   30.00   2.3570 ! from CG321 CG302 FGA3, PENALTY= 0.6 TFLE      
CG314  CG302  FGA3     28.50    104.37   22.62   2.9305 ! FLA, by ac_aa              
CG321  CG302  FGA3     42.00    112.00   30.00   2.357 ! TFE, trifluoroethanol
CG331  CG302  FGA3     42.00    112.00   30.00   2.357 ! FLUROALK fluoroalkanes
FGA3   CG302  FGA3    118.00    107.00   30.00   2.155 ! FLUROALK fluoroalkanes
CG2D1  CG311  CG2D1    30.00    114.00 ! from CG2D1 CG321 CG2D1, PENALTY= 4 ACZ        
CG2D1  CG311  CG321    32.00    112.20 ! from CG2D1 CG321 CG321, PENALTY= 4 ACZ        
CG2D1  CG311  HGA1     45.00    111.50 ! from CG2D1 CG321 HGA2, PENALTY= 4 ACZ        
CG2O1  CG311  CG2O3    42.43    106.78 ! FGL, by ac_aa                
CG2O1  CG311  CG301    52.00    108.00 ! from CG2O1 CG311 CG311, PENALTY= 1.2 4HH LYX       
CG2O1  CG311  CG311    52.00    108.00 ! PROT Alanine Dipeptide ab initio calc's (LK)
CG2O1  CG311  CG321    52.00    108.00 ! PROT Alanine Dipeptide ab initio calc's (LK)
CG2O1  CG311  CG331    52.00    108.00 ! PROT Alanine Dipeptide ab initio calc's (LK)
CG2O1  CG311  NG2S0    50.00    107.00 ! from CG2O1 CG311 NG2S1, PENALTY= 1 MAA        
CG2O1  CG311  NG2S1    50.00    107.00 ! PROT Alanine Dipeptide ab initio calc's (LK)
CG2O1  CG311  OG311   112.00    111.00 ! from CG2O5 CG311 OG311, PENALTY= 3 4HH AHB GHG      
CG2O1  CG311  SG311    51.61    109.77 ! LYX, by ac_aa                
CG2O1  CG311  HGA1     50.00    109.50 ! PROT Alanine Dipeptide ab initio calc's (LK)
CG2O2  CG311  CG2O3    40.74    113.99 ! CGUH, by ac_aa                
CG2O2  CG311  CG2R61   40.00    107.50 ! cmbz, yxu, RNA
CG2O2  CG311  CG2R62   40.00    107.50 ! CMU, from cmbz, yxu, RNA
CG2O2  CG311  CG311    52.00    108.00 ! HWG, from CG2O2 CG311 CG321, yxu, RNA
CG2O2  CG311  CG321    52.00    108.00 ! PROT adm jr. 5/02/91, acetic acid pure solvent
CG2O2  CG311  CG331    52.00    108.00 ! hpme, from CG2O2 CG311 CG321, not optimized, yxu, RNA
CG2O2  CG311  NG2R53   50.00    107.00 ! drug design project, xxwy
CG2O2  CG311  NG2S1    50.00    107.00 ! PROT adm jr. 5/02/91, acetic acid pure solvent
CG2O2  CG311  NG321    43.70    110.00 ! 5UHA, from CG2O2  CG321  NG321, yxu, RNA
CG2O2  CG311  OG311   110.00    106.70 ! CMU, yxu, RNA
CG2O2  CG311  HGA1     50.00    109.50 ! PROT adm jr. 5/02/91, acetic acid pure solvent
CG2O3  CG311  CG2O3    45.44    124.90 ! CGU, by ac_aa                
CG2O3  CG311  CG2R61   51.80    107.50 ! FBIF, Fatty acid Binding protein Inhibitor F, cacha
CG2O3  CG311  CG2R62   58.00    104.50 ! HCU, yxu, RNA
CG2O3  CG311  CG311    52.00    108.00 ! PROT adm jr. 4/05/91, for asn,asp,gln,glu and cters
CG2O3  CG311  CG321    52.00    108.00 ! PROT adm jr. 4/05/91, for asn,asp,gln,glu and cters
CG2O3  CG311  CG331    52.00    108.00 ! PROT adm jr. 4/09/92, for ALA cter
CG2O3  CG311  NG2R53   50.00    107.00 ! drug design project, xxwy
CG2O3  CG311  NG2S1    50.00    107.00 ! PROT adm jr. 4/05/91, for asn,asp,gln,glu and cters
CG2O3  CG311  OG301    45.00    109.00 ! CC321 CC3163 OC3C61 optimize on PROA, gk (not affected by mistake)
CG2O3  CG311  OG302    45.00    109.00 ! from CG2O3 CG311 OG301, PENALTY= 0.5 ASL        
CG2O3  CG311  OG311    80.00    107.00 ! HCU, yxu, RNA
CG2O3  CG311  SG311    56.98    105.35 ! 0TD CML, by ac_aa               
CG2O3  CG311  HGA1     50.00    109.50 ! PROT adm jr. 4/05/91, for asn,asp,gln,glu and cters
CG2O4  CG311  CG311    52.00    108.00 ! amba, from CG2O2 CG311 CG321, not optimized, yxu, RNA
CG2O4  CG311  CG321    52.00    108.00 ! from CG2O2 CG311 CG321, PENALTY= 2 LED        
CG2O4  CG311  CG331    52.00    108.00 ! from CG2O2 CG311 CG321, PENALTY= 2.9 LED LVN       
CG2O4  CG311  NG2S1    50.00    107.00 ! amba, from CG2O2 CG311 NG2S1, not optimized, yxu, RNA
CG2O4  CG311  HGA1     50.00    109.50 ! amba, from CG2O5 CG311 HGA1, not optimized, yxu, RNA
CG2O5  CG311  OG311   112.00    111.00 ! BIPHENYL ANALOGS unmodified, peml ! reset by kevo to value from CG2O5 CG311 OG312 ==> RE-OPTIMIZE !!!
CG2O5  CG311  OG312   130.00    111.00 ! BIPHENYL ANALOGS unmodified, peml
CG2O5  CG311  HGA1     50.00    109.50 ! BIPHENYL ANALOGS from PROT Alanine Dipeptide ab initio calc's (LK) consistent with adm 11/08
CG2R51 CG311  CG331    58.35    114.00 ! from CG2R51 CG321 CG331, penalty= 4 HTR        
CG2R51 CG311  OG311    74.65    107.75 ! HTR, by ac_aa                
CG2R51 CG311  HGA1     55.00    109.50 ! from CG2R51 CG321 HGA2, PENALTY= 4 HTR        
CG2R53 CG311  CG311    59.00    111.00 ! from CG2R53 CG321 CG331, PENALTY= 5.5 CRF B2H CRO      
CG2R53 CG311  CG321    59.00    111.00 ! from CG2R53 CG321 CG331, PENALTY= 4.9 SWG GYS CH6 CR8D DYG    
CG2R53 CG311  CG331    59.00    111.00 ! from CG2R53 CG321 CG331, PENALTY= 4 MDO PIA       
CG2R53 CG311  NG2S1    54.56    107.92 ! MDO, by ac_aa                
CG2R53 CG311  HGA1     55.00    109.50 ! from CG2R53 CG321 HGA2, PENALTY= 4 SWG CRF B2H CRO MDO PIA GYS CH6 CR8D
CG2R61 CG311  CG2R61   51.80    107.50 ! from CG2R61 CG321 CG2R61, PENALTY= 4 2GX CYF DIPH      
CG2R61 CG311  CG321    51.80    107.50 ! Slack parameter from difluorotoluene picked up by FBIC ==> RE-OPTIMIZE !!!
CG2R61 CG311  CG331    51.80    107.50 ! FBIB, Fatty Binding Inhibitior B, cacha
CG2R61 CG311  OG311    82.00    112.80 ! cmbz, yxu, RNA
CG2R61 CG311  HGA1     43.00    111.00 ! NAMODEL difluorotoluene
CG2R62 CG311  OG311    82.00    112.80 ! CMU, from cmbz, yxu, RNA
CG2R62 CG311  HGA1     43.00    111.00 ! CMU, from CG2R61 CG311 HGA1, yxu, RNA
CG301  CG311  CG311    52.00    108.00 ! CA, CHOLIC ACID, cacha, 03/06
CG301  CG311  CG321    58.35    113.50   11.16   2.561 ! CA, CHOLIC ACID, cacha, 03/06
CG301  CG311  CG331    58.35    113.50   11.16   2.5610 ! from CG301 CG311 CG321, PENALTY= 0.9 TS9      
CG301  CG311  OG311    75.70    110.10 ! from CG311 CG311 OG311, PENALTY= 1.2 4HH LYX TS9      
CG301  CG311  HGA1     34.60    110.10   22.53   2.179 ! CA, CHOLIC ACID, cacha, 03/06
CG302  CG311  CG321    53.35    108.65    7.96   2.4926 ! from CG331 CG311 CG302, TFLE          
CG302  CG311  CG331    53.35    108.65    7.96   2.4926 ! TFLE, by ac_aa              
CG302  CG311  HGA1     34.60    110.10   22.53   2.1790 ! from CG302 CG321 HGA2, PENALTY= 4 TFLE      
CG311  CG311  CG311    53.35    111.00    8.00   2.56100 ! PROT alkane update, adm jr., 3/2/92
CG311  CG311  CG321    53.35    111.00    8.00   2.56100 ! PROT alkane update, adm jr., 3/2/92
CG311  CG311  CG331    53.35    108.50    8.00   2.56100 ! PROT alkane update, adm jr., 3/2/92
CG311  CG311  CG3RC1   53.35    103.70    8.00   2.561 ! CARBOCY carbocyclic sugars
CG311  CG311  NG2S1    70.00    113.50 ! PROT Alanine Dipeptide ab initio calc's (LK)
CG311  CG311  NG321    73.00    111.20 ! BUGn, from CG331 CG321 NG311, yxu, RNA
CG311  CG311  OG301   115.00    109.70 ! PBG, from CG321 CG311 OG302, yxu, RNA
CG311  CG311  OG311    75.70    110.10 ! PROT MeOH, EMB, 10/10/89
CG311  CG311  HGA1     34.50    110.10   22.53   2.17900 ! PROT alkane update, adm jr., 3/2/92
CG314  CG311  CG321    53.35    111.00    8.00   2.56100 ! PROT alkane update, adm jr., 3/2/92
CG314  CG311  CG331    53.35    108.50    8.00   2.56100 ! PROT alkane update, adm jr., 3/2/92
CG314  CG311  OG311    75.70    112.10 ! BUG, from CG324 CG311 OG311, yxu, RNA
CG314  CG311  HGA1     34.50    110.10   22.53   2.17900 ! PROT alkane update, adm jr., 3/2/92
CG321  CG311  CG321    58.35    113.50   11.16   2.561 ! LIPID glycerol
CG321  CG311  CG322    53.10    111.98    8.00   2.5015 ! from CG331 CG311 CG322, LEF          
CG321  CG311  CG324    58.35    110.50   11.16   2.56100 ! FLAVOP PIP1,2,3
CG321  CG311  CG331    53.35    114.00    8.00   2.561 ! PROT alkane update, adm jr., 3/2/92
CG321  CG311  CG3C51   53.35    111.00    8.00   2.561 ! CA, Cholic acid, cacha, 02/08
CG321  CG311  CG3RC1   53.35    103.70    8.00   2.561 ! CARBOCY carbocyclic sugars
CG321  CG311  NG2R53   70.00    113.50 ! drug design project, xxwy
CG321  CG311  NG2S0    70.00    108.00 ! fentanyl, Lesnik et al, 2020
CG321  CG311  NG2S1    70.00    113.50 ! PROT Alanine Dipeptide ab initio calc's (LK)
CG321  CG311  NG321    43.70    112.20 ! 5UHA, from CG331  CG321  NG311, yxu, RNA
CG321  CG311  OG301   115.00    109.70 ! PBG, from CG321 CG311 OG302, yxu, RNA
CG321  CG311  OG302   115.00    109.70 ! NA
CG321  CG311  OG311    75.70    110.00 ! NA
CG321  CG311  OG3C61   45.00    111.50 ! pepr, from CG321 CG321 OG3C61, not optimized, yxu, RNA
CG321  CG311  SG311    58.00    114.50 ! from CG321 CG321 SG311, penalty= 4 CML HTI LA2      
CG321  CG311  HGA1     34.50    110.10   22.53   2.17900 ! PROT alkane update, adm jr., 3/2/92
CG322  CG311  CG331    53.10    111.98    8.00   2.5015 ! LEF, by ac_aa              
CG322  CG311  HGA1     34.60    110.10   22.53   2.1790 ! from CG302 CG321 HGA2, PENALTY= 7.2 LEF      
CG324  CG311  CG331    53.35    108.50    8.00   2.5610 ! sidechai , from CG314 CG311 CG331, penalty= 0.6 ARO      
CG324  CG311  NG2S1    70.00    113.50 ! G3P(R/S), 01OH04
CG324  CG311  OG311    75.70    112.10 ! FLAVOP PIP1,2,3
CG324  CG311  HGA1     26.50    111.80   22.53   2.17900 ! FLAVOP PIP1,2,3
CG331  CG311  CG331    53.35    114.00    8.00   2.56100 ! PROT alkane update, adm jr., 3/2/92
CG331  CG311  CG3C51   53.35    108.50    8.00    2.561 ! BAM1, bile acid steroidal C-D ring, cacha, 02/08
CG331  CG311  NG2S0    70.00    113.50 ! from CG331 CG311 NG2S1, PENALTY= 1 MAA        
CG331  CG311  NG2S1    70.00    113.50 ! PROT Alanine Dipeptide ab initio calc's (LK)
CG331  CG311  NG321    73.00    113.20 ! aboh, cgenff_xyu, yxu, RNA
CG331  CG311  OG301    45.00    111.50 ! all34_ethers_1a OC30A CC32A CC33A, gk or og (not affected by mistake)
CG331  CG311  OG302    75.70    110.10 ! LIPID acetic acid
CG331  CG311  OG303   115.00    109.70 ! PROTNA Ser-Phos
CG331  CG311  OG311    75.70    110.10 ! PROT MeOH, EMB, 10/10/89
CG331  CG311  SG311    58.00    114.50 ! from CG331 CG321 SG311, penalty= 4 0TD HTI LA2      
CG331  CG311  CLGA1    88.00    111.20 ! DCLE
CG331  CG311  BRGA2    75.00    111.00 ! DBRE
CG331  CG311  HGA1     34.50    110.10  22.53   2.17900 ! PROT alkane update, adm jr., 3/2/92
CG3C51 CG311  HGA1     34.60    110.10   22.53   2.179 ! TF2M viv
CG3RC1 CG311  OG311    75.70    110.10 ! CARBOCY ncarbocyclic sugars
CG3RC1 CG311  HGA1     34.50    110.10   22.53 2.179  ! CARBOCY carbocyclic sugars
NG2R53 CG311  HGA1     48.00    108.00 ! drug design project, xxwy
NG2S0  CG311  HGA1     48.00    108.00 ! from NG2S1 CG311 HGA1, PENALTY= 1 MAA        
NG2S1  CG311  HGA1     48.00    108.00 ! PROT Alanine Dipeptide ab initio calc's (LK)
NG321  CG311  HGA1     32.40    109.50   50.00   2.14000 ! 5UHA, from NG321  CG321  HGA2, cgenff_xyu, yxu, RNA
OG301  CG311  OG3C61   90.00    112.00 ! MQG, from Carb36, RNA
OG301  CG311  HGA1     60.00    109.50 ! all34_ethers_1a HCA2 CC32A OC30A, gk or og (not affected by mistake)
OG302  CG311  HGA1     60.00    109.50 ! PROTNA Ser-Phos
OG303  CG311  OG311    74.45    112.79 ! ALS, by ac_aa                
OG303  CG311  HGA1     60.00    109.50 ! PROTNA Ser-Phos
OG311  CG311  OG311   100.50    117.15 ! DDZ, by ac_aa                
OG311  CG311  OG312   111.90    111.00   100.00   2.35000 ! BIPHENYL ANALOGS, peml
OG311  CG311  SG311    68.04    115.68 ! HTI, by ac_aa                
OG311  CG311  HGA1     45.90    108.89 ! PROT MeOH, EMB, 10/10/89
OG312  CG311  HGA1     65.90    117.80 ! BIPHENYL ANALOGS, peml
OG3C61 CG311  HGA1     45.00    109.50 ! pepr, from OG3C61 CG321 HGA2, not optimized, yxu, RNA
SG311  CG311  HGA1     46.10    111.30 ! from SG311 CG321 HGA2, penalty= 4 0TD CGV CML      
CLGA1  CG311  CLGA1    95.00    109.00 ! DCLE
CLGA1  CG311  HGA1     44.00    108.50 ! DCLE
BRGA2  CG311  BRGA2    95.00    110.00 ! DBRE
BRGA2  CG311  HGA1     36.00    107.00 ! DBRE
CG2R61 CG312  PG1      90.00    117.00   20.0   2.30  ! BDFP, Difuorobenzylphosphonate \ re-optimize?
CG2R61 CG312  PG2      90.00    117.00   20.0   2.30  ! BDFD, Difuorobenzylphosphonate / re-optimize?
CG2R61 CG312  FGA2     50.00    115.00   30.0   2.357 ! BDFP, BDFD, Difuorobenzylphosphonate
CG321  CG312  FGA2     50.00    112.00 30.00 2.3570 ! from CG331 CG312 FGA2, PENALTY= 0.9 OBF      
CG321  CG312  HGA7     32.00    112.00 3.00 2.1680 ! from CG331 CG312 HGA7, PENALTY= 0.9 OBF      
CG331  CG312  FGA2     50.00    112.00   30.00   2.357 ! FLUROALK fluoroalkanes
CG331  CG312  HGA7     32.00    112.00    3.00   2.168 ! FLUROALK fluoroalkanes
PG1    CG312  FGA2     50.00    122.00   30.0   2.357 ! BDFP, Difuorobenzylphosphonate \ re-optimize?
PG2    CG312  FGA2     50.00    122.00   30.0   2.357 ! BDFD, Difuorobenzylphosphonate / re-optimize?
SG311  CG312  FGA2     50.00    111.57   30.00   2.6018 ! 2FM, by ac_aa              
SG311  CG312  HGA7     46.08    110.60 ! 2FM, by ac_aa                
FGA2   CG312  FGA2    150.00    107.00   10.00   2.170 ! FLUROALK fluoroalkanes
FGA2   CG312  HGA7     41.90    108.89    5.00   1.980 ! FLUROALK fluoroalkanes
CG2D1  CG314  CG2D1    30.00    114.00 ! from CG2D1 CG321 CG2D1, PENALTY= 5 ACZ        
CG2D1  CG314  NG3P3    45.90    112.16   35.00   2.4644 ! ACZ, by ac_aa              
CG2D1  CG314  HGA1     45.00    111.50 ! from CG2D1 CG321 HGA2, PENALTY= 5 ACZ        
CG2O1  CG314  CG311    52.00    108.00 ! PROT Alanine Dipeptide ab initio calc's (LK)
CG2O1  CG314  CG321    52.00    108.00 ! PROT Alanine Dipeptide ab initio calc's (LK)
CG2O1  CG314  CG331    52.00    108.00 ! PROT Alanine Dipeptide ab initio calc's (LK)
CG2O1  CG314  NG3P0    43.70    110.00 ! from CG2O1 CG314 NG3P3, PENALTY= 2.7 DDE DDEP       
CG2O1  CG314  NG3P3    43.70    110.00 ! PROT new aliphatics, adm jr., 2/3/92
CG2O1  CG314  HGA1     50.00    109.50 ! PROT Alanine Dipeptide ab initio calc's (LK)
CG2O1  CG314  HGP5     50.44    116.42 ! DDE, by ac_aa                
CG2O3  CG314  CG2R51   51.80    107.50 ! from CG2O3 CG311 CG2R61, PENALTY= 9.5 143        
CG2O3  CG314  CG302    46.26    111.36 ! FLA, by ac_aa                
CG2O3  CG314  CG311    52.00    108.00 ! PROT adm jr. 4/05/91, for asn,asp,gln,glu and cters
CG2O3  CG314  CG321    52.00    108.00 ! PROT adm jr. 4/05/91, for asn,asp,gln,glu and cters
CG2O3  CG314  CG331    52.00    108.00 ! PROT adm jr. 4/09/92, for ALA cter
CG2O3  CG314  CG3C51   52.00    108.00 ! from CG2O3 CG314 CG321, PENALTY= 10 5CS        
CG2O3  CG314  NG3P3    43.70    110.00 ! PROT adm jr. 4/05/91, for asn,asp,gln,glu and cters
CG2O3  CG314  HGA1     50.00    109.50 ! PROT adm jr. 4/05/91, for asn,asp,gln,glu and cters
CG2R51 CG314  NG3P3    45.93    109.10   35.70   2.4377 ! 143, by ac_aa              
CG2R51 CG314  HGA1     55.00    109.50 ! from CG2R51 CG321 HGA2, PENALTY= 5 143        
CG302  CG314  NG3P3    67.69    108.76 ! FLA, by ac_aa                
CG302  CG314  HGA1     34.60    110.10   22.53   2.1790 ! from CG302 CG321 HGA2, PENALTY= 5 FLA      
CG311  CG314  NG3P3    67.70    110.00 ! PROT new aliphatics, adm jr., 2/3/92
CG311  CG314  HGA1     34.50    110.10   22.53   2.17900 ! PROT alkane update, adm jr., 3/2/92
CG321  CG314  CG321    58.35    113.50   11.16   2.561 ! 2MRB, Alpha benzyl gamma 2-methyl piperidine, cacha
CG321  CG314  CG331    58.35    113.50   11.16   2.5610 ! from CG321 CG314 CG321, PENALTY= 0.9 AGM      
CG321  CG314  NG2P1    67.70    110.00 ! from CG321 CG324 NG2P1, PENALTY= 4 AGM        
CG321  CG314  NG3P0    40.00    110.00 ! from CG321 CG314 NG3P2, PENALTY= 1.8 DDE DDEP       
CG321  CG314  NG3P2    40.00    110.00 ! 2MRB, Alpha benzyl gamma 2-methyl piperidine, cacha
CG321  CG314  NG3P3    67.70    110.00 ! PROT new aliphatics, adm jr., 2/3/92
CG321  CG314  HGA1     34.50    110.10   22.53   2.17900 ! PROT alkane update, adm jr., 3/2/92
CG321  CG314  HGP5     33.43    110.10   22.53   2.1790 ! from CG321 CG324 HGP5, PENALTY= 4 DDE DDEP     
CG331  CG314  CG331    53.35    114.00    8.00   2.5610 ! from CG331 CG311 CG331, penalty= 1 IAM      
CG331  CG314  NG2P1    67.70    110.00 ! from CG321 CG324 NG2P1, PENALTY= 4.9 AGM        
CG331  CG314  NG3P0    40.00    110.00 ! from CG321 CG314 NG3P2, penalty= 2.7 DDE        
CG331  CG314  NG3P2    67.70    110.00 ! from CG331 CG314 NG3P3, penalty= 0.9 IAM        
CG331  CG314  NG3P3    67.70    110.00 ! PROT new aliphatics, adm jr., 2/3/92
CG331  CG314  HGA1     34.50    110.10  22.53   2.17900 ! PROT alkane update, adm jr., 3/2/92
CG331  CG314  HGP5     33.43    110.10   22.53   2.1790 ! from CG331 CG324 HGP5, penalty= 4 DDE      
CG3C51 CG314  NG3P3    67.70    110.00 ! from CG321 CG314 NG3P3, PENALTY= 10 5CS        
CG3C51 CG314  HGA1     34.60    110.10   22.53   2.1790 ! from CG3C51 CG311 HGA1, penalty= 1 5CS      
NG2P1  CG314  HGA1     42.00    110.10 ! from NG2P1 CG324 HGA2, PENALTY= 4 AGM        
NG311  CG314  NG3P3    76.47    112.54 ! AGT, by ac_aa                
NG311  CG314  SG311    58.09    119.20 ! AGT, by ac_aa                
NG311  CG314  HGA1     32.40    109.50   50.00   2.1300 ! from NG311 CG321 HGA2, PENALTY= 5 AGT      
NG3P0  CG314  HGP5     40.00    109.50   27.00   2.1300 ! from NG3P0 CG324 HGP5, PENALTY= 4 DDE DDEP     
NG3P2  CG314  HGA1     45.00    102.30   35.00   2.10100 ! 2MRB, Alpha benzyl gamma 2-methyl piperidine, cacha
NG3P3  CG314  SG311    60.43    112.97 ! AGT, by ac_aa                
NG3P3  CG314  HGA1     51.50    107.50 ! PROT new aliphatics, adm jr., 2/3/92
SG311  CG314  HGA1     46.10    111.30 ! from SG311 CG321 HGA2, PENALTY= 5 AGT        
CG1N1  CG321  CG2R61   57.00    112.00 ! cybz, yxu, RNA
CG1N1  CG321  CG2R62   57.00    112.00 ! CYU from cybz, yxu, RNA
CG1N1  CG321  HGA2     50.00    109.00 ! CYU, yxu, RNA
CG1T1  CG321  CG321    70.00    113.50 ! PENTY, HPTY, HXYN, OCTY, pchat
CG1T1  CG321  CG331    70.00    120.00 ! BUTY , pchat
CG1T1  CG321  HGA2     47.00    111.50 ! BUTY , PENTY, HXYN, HPTY, OCTY , pchat
CG2D1  CG321  CG2D1    30.00    114.00 ! LIPID 1,4-dipentene, adm jr., 2/00
CG2D1  CG321  CG2DC1  125.00    108.00 ! NICH; Kenno: reverted to nadh/ppi, jjp1/adm jr. 7/95 ! force constant is unlikely high
CG2D1  CG321  CG2DC2  125.00    108.00 ! NICH; Kenno: reverted to nadh/ppi, jjp1/adm jr. 7/95 ! force constant is unlikely high
CG2D1  CG321  CG311    32.00    112.20 ! CHOLEST cholesterol
CG2D1  CG321  CG321    32.00    112.20 ! LIPID 1-butene; propene, yin,adm jr., 12/95
CG2D1  CG321  CG331    32.00    112.20 ! LIPID 1-butene; propene, yin,adm jr., 12/95
CG2D1  CG321  NG311    78.00    110.00 ! 6IA, yxu, RNA
CG2D1  CG321  OG311    75.70    110.10 ! RETINOL PROL
CG2D1  CG321  SG311    47.00    109.80 ! pesu, yxu, RNA
CG2D1  CG321  HGA2     45.00    111.50 ! LIPID 1-butene; propene, yin,adm jr., 12/95
CG2DC1 CG321  CG321    32.00    112.20 ! RETINOL MECH
CG2DC1 CG321  CG331    32.00    112.20 ! from CG2D1 CG321 CG331, penalty= 0.5 TPQ TPQP       
CG2DC1 CG321  OG311    75.70    110.10 ! RETINOL PROL
CG2DC1 CG321  OG3R60   20.00     99.00 ! PY02, 2h-pyran
CG2DC1 CG321  HGA2     45.00    111.50 ! RETINOL BTE2, 2-butene
CG2DC2 CG321  CG321    32.00    112.20 ! RETINOL MECH
CG2DC2 CG321  CG331    32.00    112.20 ! from CG2D1 CG321 CG331, penalty= 0.5 TPQ TPQP       
CG2DC2 CG321  OG311    75.70    110.10 ! RETINOL PROL
CG2DC2 CG321  OG3R60   20.00     99.00 ! PY02, 2h-pyran
CG2DC2 CG321  HGA2     45.00    111.50 ! RETINOL BTE2, 2-butene
CG2O1  CG321  CG2R61   51.80    107.50 ! acbz, from mebz, yxu, RNA
CG2O1  CG321  CG2R62   51.80    107.50 ! BCU, from mebz, yxu, RNA
CG2O1  CG321  CG311    52.00    108.00 ! PROT adm jr. 4/05/91, for asn,asp,gln,glu and cters
CG2O1  CG321  CG314    52.00    108.00 ! PROT adm jr. 4/05/91, for asn,asp,gln,glu and cters
CG2O1  CG321  CG321    52.00    108.00 ! PROT adm jr. 5/02/91, acetic acid pure solvent
CG2O1  CG321  CG331    52.00    108.00 ! PROT adm jr. 4/05/91, for asn,asp,gln,glu and cters
CG2O1  CG321  NG2R51   41.03    108.18 ! XYG, by ac_aa                
CG2O1  CG321  NG2R53   50.00    107.00 ! from CG2O1 CG321 NG2S1, penalty= 1 SUI        
CG2O1  CG321  NG2S0    50.00    107.00 ! from CG2O1 CG321 NG2S1, PENALTY= 1 I4G        
CG2O1  CG321  NG2S1    50.00    107.00 ! PROT Alanine Dipeptide ab initio calc's (LK)
CG2O1  CG321  SG311    49.50    110.05 ! CYF YCM, by ac_aa               
CG2O1  CG321  HGA2     33.00    109.50   30.00   2.16300 ! PROT alanine dipeptide, 5/09/91
CG2O2  CG321  CG2O3    39.13    112.79 ! MCS, by ac_aa                
CG2O2  CG321  CG2R61   51.80    107.50 ! mebz, yxu, RNA
CG2O2  CG321  CG2R62   51.80    107.50 ! OCU, from mebz, yxu, RNA
CG2O2  CG321  CG311    52.00    108.00 ! PROT adm jr. 5/02/91, acetic acid pure solvent
CG2O2  CG321  CG314    52.00    108.00 ! PROT adm jr. 5/02/91, acetic acid pure solvent
CG2O2  CG321  CG321    52.00    108.00 ! LIPID alkane
CG2O2  CG321  CG331    52.00    108.00 ! LIPID alkane
CG2O2  CG321  NG2S1    50.00    107.00 ! PROT adm jr. 5/02/91, acetic acid pure solvent
CG2O2  CG321  NG311    43.70    110.00 ! 5UHG, from CG2O2 CG321 NG321, yxu, RNA
CG2O2  CG321  NG321    43.70    110.00 ! PROT adm jr. 5/02/91, acetic acid pure solvent
CG2O2  CG321  OG301    70.00    109.00 ! OEU, yxu, RNA
CG2O2  CG321  HGA2     33.00    109.50   30.00   2.16300 ! PROT adm jr. 5/02/91, acetic acid pure solvent
CG2O3  CG321  CG2R61   51.80    107.50 ! bzac, from mebz, yxu, RNA
CG2O3  CG321  CG2R62   51.80    107.50 ! 5CU, from mebz, yxu, RNA
CG2O3  CG321  CG311    52.00    108.00 ! PROT adm jr. 4/05/91, for asn,asp,gln,glu and cters
CG2O3  CG321  CG314    52.00    108.00 ! PROT adm jr. 4/05/91, for asn,asp,gln,glu and cters
CG2O3  CG321  CG321    52.00    108.00 ! PROT adm jr. 4/05/91, for asn,asp,gln,glu and cters
CG2O3  CG321  CG331    52.00    108.00 ! PROT adm jr. 4/05/91, for asn,asp,gln,glu and cters
CG2O3  CG321  NG2S1    50.00    107.00 ! PROT adm jr. 5/20/92, for asn,asp,gln,glu and cters
CG2O3  CG321  OG301    63.00    109.00 ! OAU, yxu, RNA
CG2O3  CG321  OG302    45.00    109.00 ! from CG2O3 CG311 OG301, penalty= 4.5 ASB        
CG2O3  CG321  SG311    28.18     99.56   10.31   2.3505 ! CCS, by ac_aa              
CG2O3  CG321  HGA1     50.00    109.50 ! PROT adm jr. 4/05/91, for asn,asp,gln,glu and cters
CG2O3  CG321  HGA2     33.00    109.50   30.00   2.16300 ! PROT adm jr. 4/05/91, for asn,asp,gln,glu and cters
CG2O4  CG321  CG331    60.00    113.80 ! ALDEHYDE propionaldehyde unmodified
CG2O4  CG321  NG2R51   50.00    111.05 ! C12, by ac_aa                
CG2O4  CG321  CLGA1    65.00    111.82 ! ALDEHYDE chloroacetaldehyde unmodified
CG2O4  CG321  HGA2     33.00    109.50   30.00   2.16300 ! PALD, propionaldehyde from PROT adm jr. 5/02/91, Consistent with adm 11/08
CG2O5  CG321  CG321    60.00    113.80 ! CHON, cyclohexanone; from PALD, propionaldehyde; yapol
CG2O5  CG321  CG331    60.00    111.50 ! PHEK, phenyl ethyl ketone; from BTON, butanone; mcs
CG2O5  CG321  SG311    51.15    107.23 ! CSA CYD, by ac_aa               
CG2O5  CG321  HGA2     50.00    109.50 ! BTON, butanone; from ACO, acetone; yapol
CG2R51 CG321  CG2R51   58.35    114.00 ! from CG2R51 CG321 CG331, B2H            
CG2R51 CG321  CG2R61   51.80    107.50 ! from CG2R61 CG321 CG2R61, PENALTY= 8.5 C12        
CG2R51 CG321  CG311    58.35    114.00 ! INDO/TRP
CG2R51 CG321  CG314    58.35    114.00 ! PROT N-terminal AA - standard parameter collided with INDO/TRP
CG2R51 CG321  CG321    58.35    114.00 ! WBG, from CG2R51 CG321 CG311, yxu
CG2R51 CG321  CG331    58.35    114.00 ! INDO/TRP
CG2R51 CG321  NG301    57.00    107.00 ! D3R set1 scaffold 2, xxwy
CG2R51 CG321  NG311    70.00    111.50 ! 7GNM, yxu, RNA
CG2R51 CG321  NG321    70.00    110.00 ! 7GNA (idam), yxu, RNA
CG2R51 CG321  SG301    47.79    108.56    0.76   2.7143 ! R1A, by ac_aa1              
CG2R51 CG321  HGA2     55.00    109.50 ! INDO/TRP
CG2R52 CG321  CG321    58.00    111.00 ! INCA model for D3R, xxwy
CG2R52 CG321  HGA2     50.00    109.50 ! INCA model for D3R, xxwy
CG2R53 CG321  CG321    59.00    111.00 ! from CG2R53 CG321 CG331, PENALTY= 0.9 DDE DDEP       
CG2R53 CG321  CG331    59.00    111.00 ! etea, 5-Ethyl-1H-tetrazole, pchat
CG2R53 CG321  NG2S1    53.00    115.20 ! from CG2R61 CG321 NG2S1, PENALTY= 8.5 CR2        
CG2R53 CG321  HGA2     55.00    109.50 ! etea, 5-Ethyl-1H-tetrazole, pchat
CG2R61 CG321  CG2R61   51.80    107.50 ! PYRIDINE pyr_CH2C6H5, yin
CG2R61 CG321  CG311    51.80    107.50 ! PROT PARALLH19 (JES)
CG2R61 CG321  CG314    51.80    107.50 ! PROT PARALLH19 (JES)
CG2R61 CG321  CG321    51.80    107.50 ! PYRIDINE butylpyridine, yin
CG2R61 CG321  CG331    51.80    107.50 ! PROT ethylbenzene, adm jr., 3/7/92
CG2R61 CG321  NG2S1    53.00    115.20 ! NZAD, N-benzylacetamide; from CG2O2 CG321 NG2S1; isg
CG2R61 CG321  NG311    73.00    109.00  ! ambz, yxu, RNA
CG2R61 CG321  OG302    75.70    110.10 ! ABGA, Alpha Benzyl Glu Acid CDCA Amide, corrected by kevo
CG2R61 CG321  OG303    75.70    110.10 ! from CG2R61 CG321 OG302, PENALTY= 2.5 IT1 IT1P LLP      
CG2R61 CG321  OG311    75.70    110.10 ! toppar_all22_prot_pyridines.str has 115.1 but that appears to be a copy-paste error! - kevo
CG2R61 CG321  PG1      90.00    111.00    20.0  2.300 ! BDFP, Benzylphosphonate \ re-optimize?
CG2R61 CG321  PG2      90.00    111.00    20.0  2.300 ! BDFD, Benzylphosphonate / re-optimize?
CG2R61 CG321  SG311    54.27    108.24 ! BCS, by ac_aa                
CG2R61 CG321  SG3O2    69.57    104.74    1.66   2.7012 ! SEB, by ac_aa              
CG2R61 CG321  HGA2     49.30    107.50 ! PYRIDINE pyridines, yin
CG2R62 CG321  NG311    78.00    107.00 ! 5UHG, yxu, RNA
CG2R62 CG321  NG321    78.00    107.00 ! 5UNA , from 5UHG, yxu, RNA
CG2R62 CG321  OG311    75.70    109.70 ! HMC, yxu, RNA
CG2R62 CG321  HGA2     49.30    107.50 ! 5CU, yxu, RNA
CG301  CG321  CG311    58.35    113.50   11.16   2.5610 ! from CG301 CG321 CG321, PENALTY= 0.6 ADAM      
CG301  CG321  CG321    58.35    113.50   11.16   2.561 ! RETINOL TMCH/MECH
CG301  CG321  CG331    65.35    113.50 ! DMBU, dimethoxybutane, sna
CG301  CG321  OG303    75.70    110.10 ! from CG311 CG321 OG303, PENALTY= 1.2 4HH LYX       
CG301  CG321  SG3O3    45.00    105.00 ! from CG331 CG321 SG3O3, PENALTY= 2.7 M2S        
CG301  CG321  HGA2     26.50    110.10   22.53   2.179 ! RETINOL TMCH/MECH
CG302  CG321  OG311    75.70    110.10 ! TFE, triflouroethanol
CG302  CG321  HGA2     34.60    110.10   22.53   2.179 ! TFE, trifluoroethanol
CG311  CG321  CG311    58.35    113.50   11.16   2.56100 ! PROT alkanes
CG311  CG321  CG314    58.35    113.50   11.16   2.56100 ! PROT alkanes
CG311  CG321  CG321    58.35    113.50   11.16   2.56100 ! PROT alkanes
CG311  CG321  CG324    58.35    110.50   11.16   2.56100 ! FLAVOP PIP1,2,3
CG311  CG321  CG331    58.35    113.50   11.16   2.56100 ! PROT alkanes
CG311  CG321  NG2R61   67.35    112.23 ! flavin
CG311  CG321  NG2S0    85.00    111.50 ! MDU, yxu, RNA
CG311  CG321  NG2S1    70.00    113.50 ! G3P(R/S), 01OH04, cacha from CG311 CG311 NG2S1 ==> non-ideal analogy ==> re-optimize???
CG311  CG321  NG301    60.63    115.77 ! flavin
CG311  CG321  NG3C51   43.70    110.00 ! from CG321 CG321 NG311, PENALTY= 3.6 PR4        
CG311  CG321  OG302    75.70    110.10 ! LIPID acetic acid
CG311  CG321  OG303    75.70    110.10 ! LIPID acetic acid
CG311  CG321  OG311    75.70    110.10 ! PROT MeOH, EMB, 10/10/89
CG311  CG321  SG311    58.00    112.50 ! PROT as in expt.MeEtS & DALC crystal,  5/15/92
CG311  CG321  CLGA1    71.00    112.20 ! from CG331 CG321 CLGA1, PENALTY= 1.5 CTH        
CG311  CG321  HGA2     33.43    110.10   22.53   2.17900 ! PROT alkanes
CG312  CG321  CG331    53.02    111.63    8.00   2.5105 ! OBF, by ac_aa              
CG312  CG321  HGA2     34.60    110.10   22.53   2.1790 ! from CG302 CG321 HGA2, PENALTY= 2 OBF      
CG314  CG321  CG321    58.35    113.50   11.16   2.56100 ! PROT alkanes
CG314  CG321  CG331    58.35 110.50  11.16 2.5610 ! sidechai , from CG324 CG321 CG331, penalty= 0.6 AGM      
CG314  CG321  NG2S1    70.00    113.50 ! 2MRB, Alpha benzyl gamma 2-methyl piperidine, cacha from CG311 CG311 NG2S1 ==> non-ideal analogy ==> re-optimize???
CG314  CG321  OG311    75.70    110.10 ! PROT MeOH, EMB, 10/10/89
CG314  CG321  SG311    58.00    112.50 ! PROT as in expt.MeEtS & DALC crystal,  5/15/92
CG314  CG321  CLGA1   61.65 109.24               ! C2N, by ac_aa                
CG314  CG321  HGA2     33.43    110.10   22.53   2.17900 ! PROT alkanes
CG321  CG321  CG321    58.35    113.60   11.16   2.56100 ! PROT alkane update, adm jr., 3/2/92
CG321  CG321  CG324    58.35    110.50   11.16   2.56100 ! FLAVOP PIP1,2,3
CG321  CG321  CG331    58.00    115.00    8.00   2.56100 ! PROT alkane update, adm jr., 3/2/92
CG321  CG321  CG3C50   53.00    112.00    8.00   2.56100 ! MSCH model for D3R, xxwy
CG321  CG321  CG3RC1   53.35    111.00    8.0   2.561 ! CARBOCY carbocyclic sugars
CG321  CG321  NG1T1   50.83 113.13               ! AZH, by ac_aa                
CG321  CG321  NG2D1   103.00    112.00 ! EEPI, from CG321 CG321 NG2S1, fylin
CG321  CG321  NG2R61   67.00    112.00 ! 3AU, yxu, RNA
CG321  CG321  NG2S0    70.00    111.00 ! H2U, yxu, 21/2/14, RNA
CG321  CG321  NG2S1    70.00    113.50 ! slack parameter picked up by 3CPD ==> re-optimize?
CG321  CG321  NG2S3   27.30 109.70               ! from CG331 CG321 NG2S3, PENALTY= 0.9 APK GPL       
CG321  CG321  NG301    57.00    107.00 ! TSPD model for D3R, xxwy
CG321  CG321  NG311    43.70    110.00 ! K2Cn, cgenff_compromise, kevo
CG321  CG321  NG321    60.00    120.00 ! asbb, PC, 2020
CG321  CG321  OG301    45.00    111.50 ! diethylether, alex
CG321  CG321  OG302    75.70    110.10 ! LIPID acetic acid
CG321  CG321  OG303    75.70    110.10 ! LIPID acetic acid
CG321  CG321  OG311    75.70    110.10 ! PROT MeOH, EMB, 10/10/89
CG321  CG321  OG3C61   45.00    111.50 ! DIOX, dioxane
CG321  CG321  SG301   58.00 112.50               ! from CG331 CG321 SG301, penalty= 0.9 CME PR3       
CG321  CG321  SG311    58.00    114.50 ! PROT expt. MeEtS,     3/26/92 (FL)
CG321  CG321  SG3O1    43.00    105.50 ! PSNA, propyl sulfonate, xhe
CG321  CG321  SG3O2   45.00 105.00               ! from CG331 CG321 SG3O2, PENALTY= 0.9 OMT        
CG321  CG321  SG3O3   45.00 105.00               ! from CG331 CG321 SG3O3, PENALTY= 0.9 MHO SME       
CG321  CG321  BRGA1   71.00 111.00               ! from CG331 CG321 BRGA1, PENALTY= 0.9 BIU        
CG321  CG321  HGA2     26.50    110.10   22.53   2.17900 ! PROT alkane update, adm jr., 3/2/92
CG322  CG321  CG331   56.89 113.81   8.00 2.5000 ! FGA4, by ac_aa              
CG322  CG321  HGA2    34.60 110.10  22.53 2.1790 ! from CG302 CG321 HGA2, PENALTY= 3.2 FGA4      
CG324  CG321  CG331    58.35    110.50   11.16   2.56100 ! NIPR, nitropropane, abar
CG324  CG321  OG302    75.70    110.10 ! LIPID acetic acid
CG324  CG321  OG303    75.70    110.10 ! LIPID acetic acid
CG324  CG321  OG311    75.70    112.10 ! FLAVOP PIP1,2,3
CG324  CG321  OG3C61   50.00    106.50 ! MORP, morpholine
CG324  CG321  SG311    70.00    110.00 ! TMOR, thiomorpholine
CG324  CG321  SG3O1    35.00    104.50 ! 5TU, yxu, RNA
CG324  CG321  HGA2     26.50    110.10   22.53   2.17900 ! FLAVOP PIP1,2,3
CG331  CG321  CG331    53.35    114.00    8.00   2.56100 ! PROT alkane update, adm jr., 3/2/92
CG331  CG321  CG3C31   53.35    111.00 ! 1BOX, 1-butene oxide, sc
CG331  CG321  NG1T1   63.13 114.30               ! AZDA, by ac_aa                
CG331  CG321  NG2D1    62.00    114.00 ! EICY, ethyl isocyanate, xxwy
CG331  CG321  NG2R51   70.00    120.00 ! ETRZ, 1-Ethyl-1,2,3-triazole, from CG331 CG321 NG2S1, kevo
CG331  CG321  NG2R53  70.00 120.00               ! from CG331 CG321 NG2S1, penalty= 1 6V1        
CG331  CG321  NG2R61   67.35    112.23 ! flavin
CG331  CG321  NG2S0   70.00 120.00               ! from CG331 CG321 NG2S1, penalty= 1 BXT FHO I4G       
CG331  CG321  NG2S1    70.00    120.00 ! DECB, diethyl carbamate, cacha & xxwy ! 120, really??? DBLCHECK WITH WENBO!!!
CG331  CG321  NG2S3    27.30    109.70 ! NESM, N-ethyl-sulfamate, my & kevo
CG331  CG321  NG301    60.63    115.77 ! flavin
CG331  CG321  NG311    43.70    112.20 ! PEI polymers, kevo
CG331  CG321  OG301    45.00    111.50 ! diethylether, alex
CG331  CG321  OG302    75.70    110.10 ! LIPID acetic acid
CG331  CG321  OG303    70.00    108.40 ! PROTNA Thr-Phos
CG331  CG321  OG311    75.70    110.10 ! PROT MeOH, EMB, 10/10/89
CG331  CG321  OG312    65.00    122.00 ! PROT ethoxide 6-31+G* geom/freq, adm jr., 6/1/92
CG331  CG321  SG2P1   58.40 110.31               ! CSPP, by ac_aa                
CG331  CG321  SG301    58.00    112.50 ! PROT as in expt.MeEtS & DALC crystal,  5/15/92
CG331  CG321  SG311    58.00    114.50 ! PROT expt. MeEtS,     3/26/92 (FL)
CG331  CG321  SG3O1    50.00    105.50 ! ESNA, ethyl sulfonate, xhe
CG331  CG321  SG3O2    45.00    105.00 ! EESM, N-ethylethanesulfonamide; MESN, methyl ethyl sulfone; xxwy & xhe
CG331  CG321  SG3O3    45.00    105.00 ! MESO, methylethylsulfoxide, mnoon
CG331  CG321  CLGA1    71.00    112.20 ! CLET
CG331  CG321  BRGA1    71.00    111.00 ! BRET
CG331  CG321  BG201    80.00   112.00 !   BORE,BONE,BNNE Boronic acid, sr
CG331  CG321  HGA2     34.60    110.10   22.53   2.17900 ! PROT alkane update, adm jr., 3/2/92
CG3C31 CG321  HGA2     42.00    109.00 ! 1BOX, 1-butene oxide, sc
CG3C50 CG321  HGA2     32.00    109.00   22.53   2.17900 ! MSCH model for D3R, xxwy
CG3C51 CG321  OG301    75.70    110.10 ! 3POMP, 3-phenoxymethylpyrrolidine; standard parameter; kevo
CG3C51 CG321  OG303    75.70    110.10 ! LIPID acetic acid
CG3C51 CG321  OG311    75.70    110.10 ! PROT MeOH, EMB, 10/10/89
CG3C51 CG321  SG311    58.00    112.50 ! PROT as in expt.MeEtS & DALC crystal,  5/15/92
CG3C51 CG321  HGA2     34.60    110.10   22.53   2.179 ! TF2M viv
CG3RC1 CG321  OG303    75.70    110.10 ! CARBOCY carbocyclic sugars
CG3RC1 CG321  HGA2     34.50    110.10   22.53 2.179 ! CARBOCY carbocyclic sugars
NG1T1  CG321  HGA2    53.25 109.31               ! AZDA, by ac_aa                
NG2D1  CG321  HGA2     45.00    107.50 ! EEPI, from NG2D1 CG331 HGA3, fylin
NG2R51 CG321  HGA2     33.43    110.10 ! ETRZ, 1-Ethyl-1,2,3-triazole, from NG2R51 CG331 HGA3, kevo
NG2R53 CG321  HGA2    51.50 109.50               ! from NG2S1 CG321 HGA2, penalty= 1 SUI 6V1        
NG2R61 CG321  HGA2     51.26     98.71 ! flavin
NG2S0  CG321  HGA2     54.00    109.50 ! H2U, yxu, RNA
NG2S1  CG321  HGA2     51.50    109.50 ! PROT from NG2S1  CG331  HA, for lactams, adm jr.
NG2S3  CG321  HGA2     38.30    105.20 ! NESM, N-ethyl-sulfamate, my & kevo
NG301  CG321  HGA2     32.40    109.00 ! TSPD model for D3R, xxwy
NG311  CG321  NG311    90.00    113.00 ! OBTZ, 1,1-dioxo-3,4-dihydro-2H-1,2,4-benzothiadiazine, xxwy
NG311  CG321  HGA2     32.40    109.50   50.00   2.1300 ! PEI polymers, kevo
NG321  CG321  HGA2     32.40    109.50   50.00   2.1400 ! AMINE aliphatic amines
NG3C51 CG321  HGA2    32.40 109.50  50.00 2.1300 ! from NG311 CG321 HGA2, PENALTY= 3 PR4      
OG301  CG321  HGA2     45.90    108.89 ! ETOB, Ethoxybenzene, cacha
OG302  CG321  HGA2     60.00    109.50 ! PROT adm jr. 4/05/91, methyl acetate
OG303  CG321  HGA2     60.00    109.50 ! PROTNA Thr-Phos
OG311  CG321  SG311   56.24 112.27               ! ME0 M0H, by ac_aa               
OG311  CG321  HGA2     45.90    108.89 ! PROT MeOH, EMB, 10/10/89
OG312  CG321  HGA2     65.00    118.30 ! PROT ethoxide 6-31+G* geom/freq, adm jr., 6/1/92
OG3C61 CG321  OG3C61   45.00    110.50 ! DIXB, dioxane
OG3C61 CG321  HGA2     45.00    109.50 ! DIOX, dioxane
OG3R60 CG321  HGA2     55.00    111.50 ! PY02, 2h-pyran
PG1    CG321  SG311   39.97 109.28               ! CYQP, by ac_aa                
PG1    CG321  HGA2     90.00    110.00    5.40  1.802 ! BDFP, Benzylphosphonate \ re-optimize?
PG2    CG321  SG311   44.87 104.58               ! CYQ, by ac_aa                
PG2    CG321  HGA2     90.00    110.00    5.40  1.802 ! BDFD, Benzylphosphonate / re-optimize?
SG2P1  CG321  HGA2    33.48 106.57               ! CSPP, by ac_aa                
SG301  CG321  HGA2     38.00    111.00 ! PROT new S-S atom type 8/24/90
SG311  CG321  SG311   100.00    117.00 ! THIT, trithiazine
SG311  CG321  HGA2     46.10    111.30 ! PROT vib. freq. and HF/geo. (DTN) 8/24/90
SG3O1  CG321  HGA2     49.00    109.00 ! ESNA, ethyl sulfonate, xhe
SG3O2  CG321  HGA2     45.00    107.00 ! EESM, N-ethylethanesulfonamide; MESN, methyl ethyl sulfone; xxwy & xhe
SG3O3  CG321  HGA2     45.00    107.00 ! MESO, methylethylsulfoxide, mnoon
CLGA1  CG321  HGA2     42.00    107.00 ! CLET, chloroethane
BRGA1  CG321  HGA2     36.00    106.00 ! BRET
BG201  CG321  HGA2     50.00    109.00 !   BORE,BONE,BNNE Boronic acid, sr
HGA2   CG321  HGA2     35.50    109.00    5.40   1.802  ! PROT alkane update, adm jr., 3/2/92
CG2O3  CG322  CG321   44.32 111.32               ! FGA4, by ac_aa                
CG2O3  CG322  FGA1    47.24 106.59  30.03 2.4999 ! FGA4, by ac_aa              
CG2O3  CG322  HGA6    27.79 112.97  30.05 2.2340 ! FGA4, by ac_aa              
CG311  CG322  FGA1    44.00 112.00  30.00 2.3690 ! from CG331 CG322 FGA1, PENALTY= 1.5 LEF      
CG311  CG322  HGA6    31.00 112.00   3.00 2.1680 ! from CG331 CG322 HGA6, PENALTY= 1.5 LEF      
CG321  CG322  FGA1    44.00 112.00  30.00 2.3690 ! from CG331 CG322 FGA1, PENALTY= 0.9 FGA4      
CG321  CG322  HGA6    31.00 112.00   3.00 2.1680 ! from CG331 CG322 HGA6, PENALTY= 0.9 FGA4      
CG331  CG322  CG331   45.77 122.04  30.00 2.5228 ! FVAL, by ac_aa              
CG331  CG322  FGA1     44.00    112.00   30.00   2.369 ! FLUROALK fluoroalkanes
CG331  CG322  HGA6     31.00    112.00    3.00   2.168 ! FLUROALK fluoroalkanes
FGA1   CG322  HGA6     57.50    108.89    5.00   1.997 ! FLUROALK fluoroalkanes
HGA6   CG322  HGA6     35.50    108.40   10.40   1.746 ! FLUROALK fluoroalkanes
CG331  CG323  SG302    55.00    118.00 ! PROT ethylthiolate, adm jr., 6/1/92
CG331  CG323  HGA2     34.60    110.10   22.53   2.17900 ! PROT ethylthiolate, adm jr., 6/1/92
SG302  CG323  HGA2     40.00    112.30 ! PROT methylthiolate, adm jr., 6/1/92
SG302  CG323  HGA3     40.00    112.30 ! PROT methylthiolate, adm jr., 6/1/92
HGA2   CG323  HGA2     35.50    108.40   14.00   1.77500 ! PROT methylthiolate, adm jr., 6/1/92
HGA3   CG323  HGA3     35.50    108.40   14.00   1.77500 ! PROT methylthiolate, adm jr., 6/1/92
CG2D1  CG324  NG3P2    50.00    110.50   31.00   2.48500 ! IAU, yxu, RNA
CG2D1  CG324  HGA2     45.00    110.00 ! IAU, yxu, RNA
CG2O1  CG324  NG3P3    43.70    110.00 ! PROT alanine (JCS)
CG2O1  CG324  HGA2     33.00    109.50   30.00   2.16300 ! PROT alanine dipeptide, 5/09/91
CG2O3  CG324  NG3P2    70.00    104.00 ! 5DU, yxu (too strong?), RNA
CG2O3  CG324  NG3P3    43.70    110.00 ! PROT adm jr. 4/05/91, for asn,asp,gln,glu and cters
CG2O3  CG324  HGA2     33.00    109.50   30.00   2.16300 ! PROT adm jr. 4/05/91, for asn,asp,gln,glu and cters
CG2R51 CG324  NG3P2    52.00    109.00   38.00   2.45100 ! QUG, from DAG, yxu, RNA
CG2R51 CG324  NG3P3    25.00    102.30 ! prf, ashalini
CG2R51 CG324  HGA2     55.00    109.50 ! DAG, from CG2R51 CG321 HGA2, yxu, RNA
CG2R61 CG324  NG3P1    45.00    102.30   35.00   2.10100 ! BPIP, N-Benzyl PIP, cacha
CG2R61 CG324  NG3P2    54.00    108.50   37.00   2.43000 ! bzma, yxu, RNA
CG2R61 CG324  NG3P3    45.00    107.00 ! bzam, cgenff_compromise, pram, RNA
CG2R61 CG324  HGA2     49.30    107.50 ! BPIP, N-Benzyl PIP, cacha
CG2R62 CG324  NG3P2    54.00    107.00   37.00   2.21000 ! 5AU, yxu, 21/2/14, RNA
CG2R62 CG324  NG3P3    54.00    108.50   37.00   2.43000 ! SAU, yxu, RNA
CG2R62 CG324  HGA2     49.30    107.50 ! SAU, from CG2R61 CG324 HGA2, yxu, RNA
CG311  CG324  NG2P1   67.70 110.00               ! from CG321 CG324 NG2P1, PENALTY= 0.6 ARO        
CG311  CG324  NG3P1   100.00    110.00 ! FLAVOP PIP1,2,3
CG311  CG324  NG3P2    40.00    110.00 ! G3P(R/S), 01OH04
CG311  CG324  NG3P3   67.70 110.00               ! from CG321 CG324 NG3P3, PENALTY= 0.6 LYZ        
CG311  CG324  HGA2     26.50    111.80   22.53   2.17900 ! FLAVOP PIP1,2,3
CG321  CG324  NG2O1    56.80    109.00 ! NIPR, nitropropane, abar
CG321  CG324  NG2P1    67.70    110.00 ! RETINOL SCK1, protonated Schiff's base #eq#
CG321  CG324  NG3P0    67.70    115.00 ! LIPID tetramethylammonium
CG321  CG324  NG3P1   100.00    110.00 ! FLAVOP PIP1,2,3
CG321  CG324  NG3P2    40.00    110.00 ! PIP, piperidine
CG321  CG324  NG3P3    67.70    110.00 ! LIPID ethanolamine
CG321  CG324  HGA2     26.50    111.80   22.53   2.17900 ! FLAVOP PIP1,2,3
CG321  CG324  HGP5     33.43    110.10   22.53   2.17900  ! LIPID alkane
CG331  CG324  NG2P1   67.70 110.00               ! from CG321 CG324 NG2P1, PENALTY= 0.9 KPI        
CG331  CG324  NG3P0    67.70    115.00 ! LIPID tetramethylammonium
CG331  CG324  NG3P2   67.70 110.00               ! from CG331 CG324 NG3P3, penalty= 0.9 5CT IAM       
CG331  CG324  NG3P3    67.70    110.00 ! PROT new aliphatics, adm jr., 2/3/92
CG331  CG324  HGA2     34.60    110.10   22.53   2.17900 ! PROT alkane update, adm jr., 3/2/92
CG331  CG324  HGP5     33.43    110.10   22.53   2.17900 ! LIPID alkane
CG3C31 CG324  NG3P3    67.70    110.00 ! AMCP, aminomethyl cyclopropane; from PROT new aliphatics, adm jr., 2/3/92m; jhs
CG3C31 CG324  HGA2     34.60    110.10 ! AMCP, aminomethyl cyclopropane; from PROT alkane update, adm jr., 3/2/92; jhs, UB term deleted
NG2O1  CG324  HGA2     60.00    106.30 ! NIPR, nitropropane, abar
NG2P1  CG324  HGA2     42.00    110.10 ! RETINOL SCK1, deprotonated Schiff's base #eq#
NG3P0  CG324  HGP5     40.00    109.50   27.00 2.130 ! LIPID tetramethylammonium
NG3P1  CG324  HGA2     45.00    102.30   35.00   2.10100 ! FLAVOP PIP1,2,3
NG3P2  CG324  HGA2     45.00    102.30   35.00   2.10100 ! PIP, piperidine
NG3P3  CG324  HGA2     45.00    107.50   35.00   2.101 ! NA methylammonium
HGA2   CG324  HGA2     35.50    109.00    5.40   1.80200 ! PIP1,2,3
HGP5   CG324  HGP5     24.00    109.50   28.00   1.767  ! LIPID tetramethylammonium
CG1N1  CG331  HGA3     50.00    110.50 ! ACN, acetonitrile, kevo
CG1T1  CG331  HGA3     47.00    111.50 ! 2BTY, 2-butyne, kevo
CG2D1  CG331  HGA3     42.00    111.50 ! LIPID 2-butene, yin,adm jr., 12/95
CG2D1O CG331  HGA3    42.00 111.50               ! from CG2D1 CG331 HGA3, PENALTY= 3 FZN        
CG2D2O CG331  HGA3    42.00 111.50               ! from CG2D1 CG331 HGA3, PENALTY= 3 FZN        
CG2DC1 CG331  HGA3     42.00    111.50 ! RETINOL BTE2, 2-butene
CG2DC2 CG331  HGA3     42.00    111.50 ! RETINOL BTE2, 2-butene
CG2N2  CG331  HGA3     33.00    109.50   30.00   2.13000 ! AMDN, amidinium, mp2 geom, pram
CG2O1  CG331  HGA3     33.00    109.50   30.00   2.16300 ! PROT alanine dipeptide, 5/09/91
CG2O2  CG331  HGA3     33.00    109.50   30.00   2.16300 ! PROT adm jr. 5/02/91, acetic acid pure solvent
CG2O3  CG331  HGA3     33.00    109.50   30.00   2.16300 ! PROT adm jr. 4/05/91, for asn,asp,gln,glu and cters
CG2O4  CG331  HGA3     33.00    109.50   30.00   2.16300 ! AALD, acetaldehyde from PROT adm jr. 5/02/91, acetic acid pure solvent consistent with adm 11/08
CG2O5  CG331  HGA3     50.00    109.50 ! methylketones 3ACP, ACO; from PROT Alanine Dipeptide ab initio calc's (LK) consistent with adm 11/08
CG2R51 CG331  HGA3     55.00    109.50 ! INDO/TRP
CG2R53 CG331  HGA3     55.00    109.50 ! MTEA , 5-Methyl-1H-tetrazole, pchat
CG2R61 CG331  HGA3     49.30    107.50 ! PROT toluene, adm jr. 3/7/92
CG2R62 CG331  HGA3     33.43    110.10   22.53   2.17900 ! NA Alkanes, sacred
CG2R64 CG331  HGA3     33.43    110.10   22.53   2.17900 ! 2MA, from CG2R62 CG331 HGA3, yxu, RNA
CG301  CG331  HGA3     33.43    110.10   22.53   2.17900 ! RETINOL TMCH/MECH
CG302  CG331  HGA3     33.00    110.50   39.00   2.15500 ! FLUROALK fluoroalkanes
CG311  CG331  HGA3     33.43    110.10   22.53   2.17900 ! PROT alkanes
CG312  CG331  HGA3     33.00    110.50   37.00   2.16800 ! FLUROALK fluoroalkanes
CG314  CG331  HGA3     33.43    110.10   22.53   2.17900 ! PROT alkanes
CG321  CG331  HGA3     34.60    110.10   22.53   2.17900 ! PROT alkane update, adm jr., 3/2/92
CG322  CG331  HGA3     33.00    110.50   38.00   2.18100 ! FLUROALK fluoroalkanes
CG323  CG331  HGA3     34.60    110.10   22.53   2.17900 ! PROT ethylthiolate, adm jr., 6/1/92
CG324  CG331  HGA3     34.60    110.10   22.53   2.17900 ! PROT alkane update, adm jr., 3/2/92
CG331  CG331  HGA3     37.50    110.10   22.53   2.17900 ! PROT alkane update, adm jr., 3/2/92
CG3C50 CG331  HGA3    34.60 110.10  22.53 2.1790 ! from CG3C51 CG331 HGA3, PENALTY= 0.8 R1A      
CG3C51 CG331  HGA3     34.60    110.10   22.53   2.179 ! TF2M viv
CG3RC1 CG331  HGA3     33.43    110.10   22.53   2.179 ! BAM1, bile acid steroidal C-D ring, cacha, 02/08
NG2D1  CG331  HGA3     42.00    113.50 ! RETINOL SCH1, Schiff's base, deprotonated
NG2R51 CG331  HGA3     33.43    110.10 ! NA FOR 9-M-G(C), adm jr.
NG2R53 CG331  HGA3     39.00    109.00 ! MSCH model for D3R, xxwy
NG2R61 CG331  HGA3     33.43    110.10   22.53 2.179 ! 1MTH, 1-Methyl-Thymine, kevo for gsk/ibm
NG2S0  CG331  HGA3     50.00    105.00 ! DMF, Dimethylformamide, xxwy
NG2S1  CG331  HGA3     51.50    109.50 ! PROT NMA crystal (JCS)
NG2S3  CG331  HGA3     51.50    107.50 ! Was introduced for 'PROT methylguanidiniumi (MGU1, MGU2)', then (questionably) transferred to 'Phosphoramidate (PHA)'. In 2008, the atom types were split ==> RE-OPTIMIZE!!!
NG301  CG331  HGA3     30.50    109.70   50.00   2.1400 ! TMC, from NG311 CG331 HGA3, yxu
NG311  CG331  HGA3     30.50    109.70   50.00   2.1400 ! MGU2, methylguanidine2
NG3C51 CG331  HGA3    30.50 109.70  50.00 2.1400 ! from NG311 CG331 HGA3, sm136          
OG301  CG331  HGA3     45.90    108.89 ! MEOB, Methoxybenzene, cacha
OG302  CG331  HGA3     60.00    109.50 ! PROT adm jr. 4/05/91, methyl acetate
OG303  CG331  HGA3     60.00    109.50 ! NA DMP, ADM Jr.
OG311  CG331  HGA3     45.90    108.89 ! PROT MeOH, EMB, 10/10/89
OG312  CG331  HGA3     65.00    118.30 ! PROT methoxide, adm jr., 6/1/92
PG0    CG331  HGA3    90.00 110.00   5.40 1.8020 ! from PG1 CG321 HGA2, PENALTY= 8 SGB SVX     
PG1    CG331  HGA3    90.00 110.00   5.40 1.8020 ! from PG1 CG321 HGA2, PENALTY= 6 SBG      
SG301  CG331  HGA3     38.00    111.00 ! PROT new S-S atom type 8/24/90
SG311  CG331  HGA3     46.10    111.30 ! PROT vib. freq. and HF/geo. (DTN) 8/24/90
SG3O1  CG331  HGA3     42.00    110.60 ! MSNA, methyl sulfonate, xhe
SG3O2  CG331  HGA3     45.00    108.50 ! DMSN, dimethyl sulfone; MSAM, methanesulfonamide and other sulfonamides; xxwy & xhe
SG3O3  CG331  HGA3     46.10    111.30 ! DMSO, dimethylsulfoxide (ML Strader, et al.JPC2002_A106_1074), sz
BG201  CG331  HGA3    110.50    111.00 !   BORO, Boronic acid, sr
HGA3   CG331  HGA3     35.50    108.40    5.40   1.80200 ! PROT alkane update, adm jr., 3/2/92
NG2O1  CG334  HGA3     47.80    108.00 ! NIME, nitromethane, abar
NG2P1  CG334  HGA3     42.00    110.10 ! RETINOL SCH2, Schiff's base, protonated #eq#
NG2R52 CG334  HGA3     42.00    107.00 ! 7MG, yxu, RNA
NG3P0  CG334  HGP5     40.00    109.50   27.00   2.13000 ! LIPID tetramethylammonium
NG3P1  CG334  HGA3     45.00    102.30   35.00   2.10100 ! FLAVOP PIP1,2,3
NG3P2  CG334  HGA3     45.00    102.30   35.00   2.10100 ! nc2, fylin/kenno
NG3P3  CG334  HGA3     45.00    107.50   35.00   2.10100 ! PROT methylammonium (KK 03/10/92)
HGA3   CG334  HGA3     35.50    108.40    5.40   1.80200 ! PROT alkane update, adm jr., 3/2/92
HGP5   CG334  HGP5     24.00    109.50   28.00   1.76700  ! LIPID tetramethylammonium
NG301  CG3AM0 HGAAM0   35.00    109.50   50.00   2.1400 ! AMINE aliphatic amines
HGAAM0 CG3AM0 HGAAM0   35.50    108.40    5.40   1.8020 ! AMINE aliphatic amines
NG311  CG3AM1 HGAAM1   30.50    109.70   50.00   2.1400 ! AMINE aliphatic amines
HGAAM1 CG3AM1 HGAAM1   35.80    109.00    5.40   1.8020 ! AMINE aliphatic amines
NG321  CG3AM2 HGAAM2   32.40    109.50   50.00   2.1400 ! AMINE aliphatic amines
HGAAM2 CG3AM2 HGAAM2   35.00    109.47    5.40   1.8020 ! AMINE aliphatic amines
CG321  CG3C31 CG3C31   67.35    116.70 ! 1BOX, 1-butene oxide, sc
CG321  CG3C31 OG3C31   60.35    115.50 ! 1BOX, 1-butene oxide, sc
CG321  CG3C31 HGA1     30.00    115.40 ! 1BOX, 1-butene oxide, sc
CG324  CG3C31 CG3C31   58.35    120.00 ! AMCP, aminomethyl cyclopropane; from FLAVOP PIP1,2,3; jhs ! Kenno: "outside angle" of a 3-membered ring; the QM value is ~119 and the MM ~115.
CG324  CG3C31 HGA1     34.60    110.10 ! AMCP, aminomethyl cyclopropane; from PROT alkane update, adm jr., 3/2/92; jhs, UB term deleted
CG3C31 CG3C31 CG3C31   77.35    111.00    8.00  2.56100 ! PROTMOD cyclopropane
CG3C31 CG3C31 OG3C31   30.00    103.00 ! 1EOX, 1-ethylene oxide, sc
CG3C31 CG3C31 HGA1     23.00    117.10   22.53  2.17900 ! PROTMOD cyclopropane
CG3C31 CG3C31 HGA2     23.00    117.10   22.53  2.17900 ! PROTMOD cyclopropane
CG3RC1 CG3C31 CG3RC1   53.35     58.50 ! CARBOCY carbocyclic sugars
CG3RC1 CG3C31 HGA2     34.50    110.10   22.53 2.179 ! CARBOCY carbocyclic sugars
OG3C31 CG3C31 HGA1     64.00    118.50 ! 1BOX, 1-butene oxide, sc
OG3C31 CG3C31 HGA2     68.50    115.00 ! 1EOX, 1-ethylene oxide, sc
HGA2   CG3C31 HGA2     23.00    117.00    5.40  1.80200 ! PROTMOD cyclopropane
CG2O4  CG3C41 CG3C41   95.00    101.00 ! 2OXT, ozyo, 04/19
CG2O4  CG3C41 OG3C51   85.00     90.00 ! 3OXT, ozyo
CG2O4  CG3C41 HGA2     72.00    113.00 ! 2OXT, ozyo, 04/19
CG2R53 CG3C41 CG3C41   90.00    106.00 ! AZDO, 2-azetidinone, lsk & kevo
CG2R53 CG3C41 HGA2     46.00    112.30 ! AZDO, 2-azetidinone, lsk & kevo
CG3C41 CG3C41 CG3C41   70.00    106.00 ! CBU, cyclobutane; QM by Nikolay Simakov; lsk
CG3C41 CG3C41 NG2R43   90.00    104.50 ! AZDO, 2-azetidinone, lsk & kevo
CG3C41 CG3C41 OG3C51   89.00     99.49 ! OXTN, oxetane, gmu
CG3C41 CG3C41 HGA2     46.00    110.50 ! CBU, cyclobutane; QM by Nikolay Simakov; lsk
NG2R43 CG3C41 HGA2     51.00    110.80 ! AZDO, 2-azetidinone, lsk & kevo
OG3C51 CG3C41 HGA2     55.00    112.00 ! OXTN, oxetane, gmu
HGA2   CG3C41 HGA2     28.00    105.00   5.40   1.8067 ! CBU, cyclobutane; AZDO, 2-azetidinone; QM by Nikolay Simakov; lsk & kevo
CG2O1  CG3C50 CG3C52  52.00 112.30               ! from CG2O1 CG3C51 CG3C52, PENALTY= 6 PXU        
CG2O1  CG3C50 NG2S0   50.00 108.20               ! from CG2O1 CG3C51 NG2S0, PENALTY= 6 PXU        
CG2O1  CG3C50 OG311   45.19 111.93               ! PXU, by ac_aa                
CG2R51 CG3C50 CG331   45.00 103.00               ! from CG2R53 CG3C50 CG321, PENALTY= 3.9 R1A        
CG2R51 CG3C50 NG3C51  70.00 105.10               ! from CG2R51 CG3C52 NG3C51, PENALTY= 10 R1A        
CG2R53 CG3C50 CG2RC0   45.00    103.00 ! MSCH model for D3R, xxwy
CG2R53 CG3C50 CG321    45.00    103.00 ! MSCH model for D3R, xxwy
CG2RC0 CG3C50 CG321    45.00    105.00 ! MSCH model for D3R, xxwy
CG321  CG3C50 CG321    58.00    110.00   11.16   2.56100 ! MSCH model for D3R, xxwy
CG331  CG3C50 CG331   58.00 110.00  11.16 2.5610 ! from CG321 CG3C50 CG321, PENALTY= 1.8 R1A      
CG331  CG3C50 NG3C51  45.43  93.46               ! R1A, by ac_aa                
CG3C52 CG3C50 NG2S0   70.00 110.80               ! from CG3C52 CG3C51 NG2S0, PENALTY= 6 PXU        
CG3C52 CG3C50 OG311   75.70 110.00               ! from CG3C52 CG3C51 OG311, PENALTY= 6 PXU        
NG2S0  CG3C50 OG311   49.86 114.20               ! PXU, by ac_aa                
CG2O1  CG3C51 CG2R51  63.41 106.41               ! 8LJ, by ac_aa                
CG2O1  CG3C51 CG3C52   52.00    112.30 ! PROT AcProNH2, ProNH2, AcProNHCH3 RLD 4/23/93
CG2O1  CG3C51 NG2S0    50.00    108.20 ! PROT AcProNH2, ProNH2, AcProNHCH3 RLD 4/23/93
CG2O1  CG3C51 NG3C51  72.50 113.34               ! PR4, by ac_aa                
CG2O1  CG3C51 HGA1     50.00    112.00 ! PROT AcProNH2, ProNH2, AcProNHCH3 RLD 4/23/93
CG2O3  CG3C51 CG3C52   52.00    112.30 ! PROT AcProNH2, ProNH2, AcProNHCH3 RLD 4/23/93
CG2O3  CG3C51 NG2S0    50.00    108.20 ! PROT AcProNH2, ProNH2, AcProNHCH3 RLD 4/23/93
CG2O3  CG3C51 HGA1     50.00    112.00 ! PROT AcProNH2, ProNH2, AcProNHCH3 RLD 4/23/93
CG2R51 CG3C51 CG3C51  112.00    102.70 ! QUG, from cpea, yxu, RNA
CG2R51 CG3C51 CG3C52  112.00    102.70 ! cpea, yxu, RNA
CG2R51 CG3C51 NG2S0   68.48 105.91               ! 8LJ, by ac_aa                
CG2R51 CG3C51 NG311    68.50    105.00 ! 7GNM (cena), yxu, RNA
CG2R51 CG3C51 NG3C51  70.00 105.10               ! from CG2R51 CG3C52 NG3C51, PENALTY= 4 143        
CG2R51 CG3C51 OG311    60.00    115.50 ! QUG, yxu, RNA
CG2R51 CG3C51 SG311   46.09 116.37               ! 143, by ac_aa                
CG2R51 CG3C51 HGA1     48.00    110.10 ! QUG, yxu, RNA
CG2R53 CG3C51 CG3C52  70.00 106.50               ! from CG2R53 CG3C52 CG3C52, penalty= 4 6V1 SUI        
CG2R53 CG3C51 NG2S1   68.43 105.49               ! SUI, by ac_aa                
CG2R53 CG3C51 SG311   39.63 106.00               ! 6V1, by ac_aa                
CG2R53 CG3C51 HGA1    58.00 111.00               ! from CG2R53 CG3C52 HGA2, penalty= 4 6V1 SUI        
CG311  CG3C51 CG3C52   58.00    115.00    8.00   2.561 ! TF2M viv
CG311  CG3C51 CG3RC1   52.00    108.00               ! BAM1, bile acid steroidal C-D ring, cacha, 02/08
CG311  CG3C51 HGA1     34.60    110.10   22.53   2.179 ! TF2M viv
CG314  CG3C51 CG3C52  58.47 109.83   7.61 2.5387 ! 5CS, by ac_aa              
CG314  CG3C51 OG3C51  45.00 103.88               ! 5CS, by ac_aa                
CG314  CG3C51 HGA1    34.60 109.63   5.32 2.1519 ! 5CS, by ac_aa              
CG321  CG3C51 CG3C51   58.00    115.00    8.00   2.561 ! TF2M viv
CG321  CG3C51 CG3C52   58.00    115.00    8.00   2.561 ! TF2M viv
CG321  CG3C51 CG3RC1   53.35    103.70    8.00   2.561 ! CARBOCY carbocyclic sugars
CG321  CG3C51 OG3C51   45.00    111.50               ! TF2M, viv
CG321  CG3C51 HGA1     34.60    110.10   22.53   2.179 ! TF2M viv
CG331  CG3C51 CG3C51   58.00    115.00    8.00   2.561 ! TF2M viv
CG331  CG3C51 CG3C52   58.00    115.00    8.00   2.561 ! TF2M viv
CG331  CG3C51 CG3RC1   53.35    108.50   8.00   2.56100 ! PROT alkane update, adm jr., 3/2/92
CG331  CG3C51 OG3C51   45.00    111.50               ! TF2M, viv
CG331  CG3C51 HGA1     34.60    110.10   22.53   2.179 ! TF2M viv
CG3C51 CG3C51 CG3C51   58.00    109.50   11.16   2.561 ! THF, nucleotide CSD/NDB survey, 05/30/06, viv
CG3C51 CG3C51 CG3C52   58.00    109.50   11.16   2.561 ! THF, nucleotide CSD/NDB survey, 05/30/06, viv
CG3C51 CG3C51 CG3C53   53.35    111.00   8.00   2.56100 ! PROT alkane update, adm jr., 3/2/92
CG3C51 CG3C51 CG3RC1   53.35    103.70    8.00   2.561 ! CARBOCY carbocyclic sugars
CG3C51 CG3C51 NG2R51  110.00    111.00 ! NA T/U/G, Arabinose (NF)
CG3C51 CG3C51 NG2R61  110.00    111.00 ! NA C/A, RNA
CG3C51 CG3C51 NG2S3    43.70    110.00 ! NABAKB  phosphoramidates
CG3C51 CG3C51 NG301   110.00    111.00 ! NADH, NDPH; Kenno: reverted to "C/A, RNA" from par_all27_na.prm
CG3C51 CG3C51 NG311   110.00    111.00 ! 7GNM, from CG3C51 CG3C51 NG301, yxu, RNA
CG3C51 CG3C51 NG321    67.70    107.50 ! PROT arg, (DS)
CG3C51 CG3C51 OG301    58.00    106.50    8.00   2.56100 ! MQG, from CG36, RNA
CG3C51 CG3C51 OG303   115.00    109.70 ! PROTNA Ser-Phos
CG3C51 CG3C51 OG311    75.70    110.10 ! PROT MeOH, EMB, 10/10/89
CG3C51 CG3C51 OG3C51   45.00    111.10               ! THF 10/21/05, viv
CG3C51 CG3C51 SG311  104.11 104.17               ! FZN, by ac_aa                
CG3C51 CG3C51 FGA1     44.00    112.00   30.00   2.369 ! FLUROALK fluoroalkanes
CG3C51 CG3C51 HGA1     35.00    111.40   22.53   2.179 ! TF2M, viv
CG3C51 CG3C51 HGA6     35.00    111.40   22.53   2.179 ! TF2M, viv
CG3C52 CG3C51 CG3C52   58.00    109.50   11.16   2.561 ! THF, nucleotide CSD/NDB survey, 05/30/06, viv
CG3C52 CG3C51 CG3RC1   53.35    103.70    8.00   2.561 ! CARBOCY carbocyclic sugars
CG3C52 CG3C51 NG2R51  140.00    113.70 ! NA
CG3C52 CG3C51 NG2R61  110.00    113.70 ! NA C/A
CG3C52 CG3C51 NG2S0    70.00    110.80 ! PROT AcProNH2, ProNH2, AcProNHCH3 RLD 4/23/93
CG3C52 CG3C51 NG2S1   70.00 110.80               ! from CG3C52 CG3C51 NG2S0, penalty= 2 SUI        
CG3C52 CG3C51 NG2S3    43.70    110.00 ! NABAKB  phosphoramidates
CG3C52 CG3C51 NG311   110.00    113.00 ! cena, yxu, RNA
CG3C52 CG3C51 NG321    67.70    107.50 ! PROT arg, (DS)
CG3C52 CG3C51 NG3C51  84.00 107.60               ! from CG3C52 CG3C52 NG3C51, PENALTY= 4 PR4 5CS        
CG3C52 CG3C51 OG301    58.00    106.50    8.00   2.561 ! THF2, THF-2'OMe c3'-c2'-om, from Nucl. Acids, ed
CG3C52 CG3C51 OG303   115.00    109.70 ! NA
CG3C52 CG3C51 OG311    75.70    110.00 ! NA
CG3C52 CG3C51 OG3C51   45.00    111.10               ! THF 10/21/05, viv
CG3C52 CG3C51 SG311   70.39 107.69               ! 6V1, by ac_aa                
CG3C52 CG3C51 FGA1     44.00    112.00   30.00   2.369 ! FLUROALK fluoroalkanes
CG3C52 CG3C51 HGA1     35.00    111.40   22.53   2.179 ! TF2M, viv
CG3C52 CG3C51 HGA6     35.00    111.40   22.53   2.179 ! TF2M, viv
CG3C53 CG3C51 OG301    75.70    110.10 ! MQG, from CG3C53 CG3C51 OG311, yxu, RNA
CG3C53 CG3C51 OG311    75.70    110.10 ! PROT MeOH, EMB, 10/10/89
CG3C53 CG3C51 HGA1     34.50    110.10   22.53   2.17900 ! PROT alkane update, adm jr., 3/2/92
CG3RC1 CG3C51 NG2R51  110.00    108.00 ! CARBOCY carbocyclic sugars
CG3RC1 CG3C51 NG2R61  110.00    108.00 ! CARBOCY carbocyclic sugars
CG3RC1 CG3C51 NG311   110.00    111.00 ! 7GNM, from CG3C51 CG3C51 NG301, yxu, RNA
CG3RC1 CG3C51 OG303    75.70    110.10 ! CARBOCY ncarbocyclic sugars
CG3RC1 CG3C51 OG311    75.70    110.10 ! CARBOCY ncarbocyclic sugars
CG3RC1 CG3C51 HGA1     34.50    110.10   22.53 2.179  ! CARBOCY carbocyclic sugars
NG2R51 CG3C51 OG3C51  140.00    108.00 ! NA
NG2R51 CG3C51 HGA1     43.00    111.00 ! NA From HGA1   CG3C51 NN2
NG2R61 CG3C51 OG3C51  110.00    108.00 ! NA C/A DNA
NG2R61 CG3C51 HGA1     43.00    111.00 ! NA
NG2S0  CG3C51 HGA1     48.00    112.00 ! PROT AcProNH2, ProNH2, AcProNHCH3 RLD 4/23/93
NG2S1  CG3C51 HGA1    48.00 112.00               ! from NG2S0 CG3C51 HGA1, PENALTY= 2 SUI        
NG2S3  CG3C51 HGA1     48.00    110.00 ! NABAKB  phosphoramidates
NG301  CG3C51 OG3C51  110.00    112.00 ! NADH, NDPH; Kenno: reverted to "C/A RNA" from par_all27_na.prm
NG301  CG3C51 HGA1     43.00    111.00 ! NADH, NDPH; Kenno: reverted to uncommented parameter from par_all27_na.prm
NG311  CG3C51 HGA1     43.00    106.00 ! 7GNM, yxu, RNA
NG321  CG3C51 HGA1     32.40    109.50   50.00   2.1400 ! AMINE aliphatic amines
NG3C51 CG3C51 SG311   75.70 112.51               ! 143, by ac_aa                
NG3C51 CG3C51 HGA1    54.00 109.00               ! from NG3C51 CG3C52 HGA2, penalty= 4 143 5CS PR4       
OG301  CG3C51 OG3C51  100.00    112.00 ! rbrb, yxu, RNA
OG301  CG3C51 HGA1     45.90    108.50 ! THF2, THF-2'OMe h2''-c2'-om, from Nucl. Acids, ed
OG303  CG3C51 HGA1     60.00    109.50 ! PROTNA Ser-Phos
OG311  CG3C51 HGA1     45.90    108.89 ! PROT MeOH, EMB, 10/10/89
OG3C51 CG3C51 SG311  103.38 114.84               ! FZN, by ac_aa                
OG3C51 CG3C51 HGA1     70.00    107.30               ! THF 10/21/05, viv
SG311  CG3C51 HGA1    42.84 107.95               ! 6V1 143 FZN, by ac_aa              
FGA1   CG3C51 HGA6     57.50    108.89    5.00   1.997 ! FLUROALK fluoroalkanes
CG2R51 CG3C52 CG2R51   76.00    107.60 ! CPDE, cyclopentadiene, kevo
CG2R51 CG3C52 CG2R52   84.00    106.00 ! 3HPR, 3H-pyrrole, kevo
CG2R51 CG3C52 CG2R53   45.00    108.00 ! A2FO, 3H-furan-2-one, ctsai
CG2R51 CG3C52 CG2RC0   40.00    107.30 ! INDE, indene, kevo
CG2R51 CG3C52 CG3C51   52.00    106.00 ! pepr, from CG2R51 CG3C52 CG3C52, not optimized, yxu, RNA
CG2R51 CG3C52 CG3C52   52.00    106.00 ! 105 2PRL, 2-pyrroline, kevo
CG2R51 CG3C52 CG3C54   52.00    103.30 ! 106 2PRL, 2-pyrroline RE-OPTIMIZE!, kevo
CG2R51 CG3C52 NG2R50  105.00    111.60 ! 115.00 111.60 2HPR, 2H-pyrrole 1, kevo
CG2R51 CG3C52 NG2S0   68.50 104.59               ! 8LJ, by ac_aa                
CG2R51 CG3C52 NG3C51   70.00    105.10 ! 3PRL, 3-pyrroline, kevo
CG2R51 CG3C52 OG3C51   75.00    102.40 ! B2FO, 5H-furan-2-one, ctsai
CG2R51 CG3C52 HGA2     52.00    112.60 ! 2PRP, 2-pyrroline.H+; 2PRL, 2-pyrroline, kevo
CG2R52 CG3C52 CG2RC0   70.00    105.00 ! 3HIN, 3H-indole, kevo
CG2R52 CG3C52 CG3C52   80.00     99.00 !~ 99.5 99 2PRZ, 2-pyrazoline C3-C4-C5, kevo
CG2R52 CG3C52 HGA2     58.00    112.20 !x 112.2 2PRZ, 2-pyrazoline; 3HPR, 3H-pyrrole C3-C4-H4x, kevo
CG2R53 CG3C52 CG3C51  70.00 106.50               ! from CG2R53 CG3C52 CG3C52, penalty= 0.4 6V1 SUI        
CG2R53 CG3C52 CG3C52   70.00    106.50 ! 2PDO, 2-pyrrolidinone C2-C3-C4, kevo
CG2R53 CG3C52 HGA2     58.00    111.00 ! 2PDO, 2-pyrrolidinone, kevo
CG2RC0 CG3C52 CG2RC0   40.00     95.00 ! FLRN, Fluorene, erh
CG2RC0 CG3C52 CG3C51  65.00 108.20               ! from CG2RC0 CG3C52 CG3C52, PENALTY= 0.4 IGL        
CG2RC0 CG3C52 CG3C52   65.00    108.20 ! INDI, indoline, kevo
CG2RC0 CG3C52 OG3C51   75.00   105.40 !   BICB,BINB Boronic acid, sr
CG2RC0 CG3C52 HGA2     38.00    114.00 ! 3HIN, 3H-indole, kevo
CG3C50 CG3C52 CG3C52  58.00 109.50  11.16 2.5610 ! from CG3C51 CG3C52 CG3C52, PENALTY= 0.8 PXU      
CG3C50 CG3C52 HGA2    35.00 111.40  22.53 2.1790 ! from CG3C51 CG3C52 HGA2, PENALTY= 0.8 PXU      
CG3C51 CG3C52 CG3C51   58.00    109.50   11.16   2.561 ! THF, nucleotide CSD/NDB survey, 05/30/06, viv
CG3C51 CG3C52 CG3C52   58.00    109.50   11.16   2.561 ! THF, nucleotide CSD/NDB survey, 05/30/06, viv
CG3C51 CG3C52 CG3C53   70.00    108.50 ! cpea, from CG3C52 CG3C52 CG3C53, yxu, RNA
CG3C51 CG3C52 CG3RC1   80.00    105.50    8.00   2.56100 ! CARBOCY carbocyclic sugars
CG3C51 CG3C52 NG2S0   70.00 110.50               ! from CG3C52 CG3C52 NG2S0, PENALTY= 0.4 MP8 4FB HZP HYP FP9    
CG3C51 CG3C52 NG3C51   84.00    107.60 ! 3POMP, 3-phenoxymethylpyrrolidine; from PRLD etc; kevo
CG3C51 CG3C52 OG3C51   45.00    111.10               ! THF 10/21/05, viv
CG3C51 CG3C52 SG311  108.04 106.29               ! PRS, by ac_aa                
CG3C51 CG3C52 HGA2     35.00    111.40   22.53   2.179 ! TF2M, viv
CG3C52 CG3C52 CG3C52   58.00    109.50   11.16   2.561 ! THF, nucleotide CSD/NDB survey, 05/30/06, viv
CG3C52 CG3C52 CG3C53   70.00    108.50 ! PROT AcProNH2, ProNH2, AcProNHCH3 RLD 4/23/93
CG3C52 CG3C52 CG3C54   70.00    108.50 ! PROT AcProNH2, ProNH2, AcProNHCH3 RLD 4/23/93
CG3C52 CG3C52 CG3RC1   53.35    111.00    8.0   2.561 ! CARBOCY carbocyclic sugars
CG3C52 CG3C52 NG2R50   40.00    107.10 !~ 104.2 ! 105.80 2IMI, 2-imidazoline N3-C4-C5 d1,d1a, kevo
CG3C52 CG3C52 NG2R53   90.00    104.50 ! 2PDO, 2-pyrrolidinone C4-C5-N1, kevo
CG3C52 CG3C52 NG2S0    70.00    110.50 ! PROT AcProNH2, ProNH2, AcProNHCH3 RLD 4/23/93
CG3C52 CG3C52 NG3C51   84.00    107.60 !x 107 PRLD, pyrrolidine; 103.3 2PRL, 2-pyrroline; 100.4 2IMI, 2-imidazoline; 2PRZ, 2-pyrazoline, kevo
CG3C52 CG3C52 OG3C51   45.00    111.10               ! THF 10/21/05, viv
CG3C52 CG3C52 HGA2     35.00    111.40   22.53   2.179 ! TF2M, viv
CG3C53 CG3C52 HGA2     33.43    110.10   22.53   2.17900 ! PROT AcProNH2, ProNH2, AcProNHCH3 RLD 4/23/93
CG3C54 CG3C52 NG3C51   87.00    110.40 ! IMDP, imidazolidine, erh and kevo
CG3C54 CG3C52 HGA2     26.50    110.10   22.53   2.17900 ! PROT AcProNH2, ProNH2, AcProNHCH3 RLD 4/23/93
CG3RC1 CG3C52 CG3RC1   58.00    105.30 ! NORB, Norbornane, kevo
CG3RC1 CG3C52 HGA2     34.50    110.10   22.53 2.179 ! CARBOCY carbocyclic sugars
NG2R50 CG3C52 HGA2     44.00    109.80 !x 2IMI, 2-imidazoline; 2HPR, 2H-pyrrole, kevo
NG2R53 CG3C52 HGA2     59.00    111.00 ! 2PDO, 2-pyrrolidinone, kevo
NG2S0  CG3C52 SG311   55.86 106.64               ! PRS, by ac_aa                
NG2S0  CG3C52 HGA2     48.00    108.00 ! PROT AcProNH2, ProNH2, AcProNHCH3 RLD 4/23/93
NG3C51 CG3C52 HGA2     54.00    109.00 !v 107.7 PRLD, pyrrolidine; 110.8 2PRL, 2-pyrroline; 110.4 3PRL, 3-pyrroline; 111.4 2IMI, 2-imidazoline; 111.7 2PRZ, 2-pyrazoline, kevo
OG3C51 CG3C52 OG3C51   85.00    108.10 ! DIOL, 1,3-Dioxolane, erh
OG3C51 CG3C52 HGA2     70.00    107.30               ! THF 10/21/05, viv
SG311  CG3C52 HGA2    45.96 113.26               ! PRS, by ac_aa                
HGA2   CG3C52 HGA2     38.50    106.80    5.40   1.802 ! THF, 10/17/05 viv
CG2O1  CG3C53 CG3C52   52.00    112.30 ! PROT AcProNH2, ProNH2, AcProNHCH3 RLD 4/23/93
CG2O1  CG3C53 NG3P2    50.00    106.00 ! PROT AcProNH2, ProNH2, AcProNHCH3 RLD 4/23/93
CG2O1  CG3C53 HGA1     50.00    112.00 ! PROT AcProNH2, ProNH2, AcProNHCH3 RLD 4/23/93
CG2O3  CG3C53 CG3C52   52.00    112.30 ! PROT AcProNH2, ProNH2, AcProNHCH3 RLD 4/23/93
CG2O3  CG3C53 NG3P2    50.00    106.00 ! PROT AcProNH2, ProNH2, AcProNHCH3 RLD 4/23/93
CG2O3  CG3C53 HGA1     50.00    112.00 ! PROT AcProNH2, ProNH2, AcProNHCH3 RLD 4/23/93
CG2R51 CG3C53 CG3C51  105.00    106.00 ! QUG, from cpea, yxu, RNA
CG2R51 CG3C53 CG3C52  105.00    106.00 ! cpea, yxu, RNA
CG2R51 CG3C53 NG3P2    77.00    109.50 ! QUG, from cpea, yxu, RNA
CG2R51 CG3C53 NG3P3    77.00    109.50 ! cpea, yxu, RNA
CG2R51 CG3C53 HGA1     46.00    114.80 ! QUG, yxu, RNA
CG3C51 CG3C53 CG3RC1   53.35    103.70    8.00   2.56100 ! EQG, from CG3C51 CG3C51 CG3RC1, yxu, RNA
CG3C51 CG3C53 NG2R61  110.00    111.00 ! NA C/A, RNA
CG3C51 CG3C53 NG3P2    70.00    108.50 ! QUG, from CG3C52 CG3C53 NG3P2, yxu, RNA
CG3C51 CG3C53 OG3C51  120.00    106.25 ! NA
CG3C51 CG3C53 HGA1     34.50    110.10   22.53   2.17900 ! PROT alkane update, adm jr., 3/2/92
CG3C52 CG3C53 CG3RC1   53.35    103.70    8.00   2.56100 ! cpoa, from CG3C52 CG3C51 CG3RC1, yxu, RNA
CG3C52 CG3C53 NG3P2    70.00    108.50 ! PROT AcProNH2, ProNH2, AcProNHCH3 RLD 4/23/93
CG3C52 CG3C53 NG3P3    70.00    108.50 ! cpoa, from CG3C52 CG3C53 NG3P2, yxu, RNA
CG3C52 CG3C53 HGA1     35.00    118.00 ! PROT AcProNH2, ProNH2, AcProNHCH3 RLD 4/23/93
CG3RC1 CG3C53 NG3P2    70.00    108.50 ! EQG, from CG3C52 CG3C53 NG3P2, yxu, RNA
CG3RC1 CG3C53 NG3P3    70.00    108.50 ! cpoa, from CG3C52 CG3C53 NG3P2, yxu, RNA
CG3RC1 CG3C53 HGA1     34.50    110.10   22.53   2.17900 ! EQG, from CG3RC1 CG3C51 HGA1, yxu, RNA
NG2R61 CG3C53 OG3C51  110.00    108.00 ! NA C/A DNA
NG2R61 CG3C53 HGA1     43.00    111.00 ! NA
NG3P2  CG3C53 HGA1     51.50    107.50 ! PROT AcProNH2, ProNH2, AcProNHCH3 RLD 4/23/93
NG3P3  CG3C53 HGA1     51.50    107.50 ! cpoa, from NG3P2 CG3C53 HGA1, yxu, RNA
OG3C51 CG3C53 HGA1     45.20    107.24 ! NA
CG2R51 CG3C54 NG2R52  138.00    103.10 ! 2HPP, 2H-pyrrole.H+ N1-C2-C3, kevo
CG2R51 CG3C54 NG3P2    62.00    103.00 ! 3PRP, 3-pyrroline.H+, kevo
CG2R51 CG3C54 HGA2     41.00    114.80 ! 109.8 3PRP, 3-pyrroline.H+; 2HPP, 2H-pyrrole.H+, kevo
CG3C52 CG3C54 NG3P2    70.00    108.50 ! PROT AcProNH2, ProNH2, AcProNHCH3 RLD 4/23/93
CG3C52 CG3C54 HGA2     26.50    110.10   22.53   2.17900 ! PROT AcProNH2, ProNH2, AcProNHCH3 RLD 4/23/93
CG3C54 CG3C54 NG2R52   68.00    106.00 ! 2IMP, 2-imidazoline.H+ 1a,1, kevo
CG3C54 CG3C54 HGA2     26.50    110.10   22.53   2.17900 !~ 2IMP, 2-imidazoline.H+ ! RE-OPTIMIZE !!!, kevo
NG2R52 CG3C54 HGA2     54.00    107.00 !x 2IMP, 2-imidazoline.H+; 2HPP, 2H-pyrrole.H+, kevo
NG3C51 CG3C54 NG3P2    86.00    119.00 ! IMDP, imidazolidine ! questionable - RE-OPTIMIZE?, erh and kevo
NG3C51 CG3C54 HGA2     53.00    114.60 ! IMDP, imidazolidine, erh and kevo
NG3P2  CG3C54 HGA2     51.50    109.15 ! PROT AcProNH2, ProNH2, AcProNHCH3 RLD 4/23/93
HGA2   CG3C54 HGA2     35.50    109.00    5.40   1.80200 ! PROT AcProNH2, ProNH2, AcProNHCH3 RLD 4/23/93
CG311  CG3RC1 CG331    58.35    113.50   11.16   2.561 ! CA, Cholic acid, cacha, 02/08
CG311  CG3RC1 CG3C51   58.35    113.50   11.16   2.561 ! CA, Cholic acid, cacha, 02/08
CG311  CG3RC1 CG3C52   53.35    111.00   8.00    2.561 ! CA, Cholic acid, cacha, 02/08
CG311  CG3RC1 CG3RC1   53.35    108.00    8.0   2.561 ! CARBOCY carbocyclic sugars
CG311  CG3RC1 HGA1     34.50    110.10   22.53 2.179  ! CARBOCY carbocyclic sugars
CG321  CG3RC1 CG331    58.35    113.50   11.16   2.561 ! BAM1, bile acid steroidal C-D ring, cacha, 02/08
CG321  CG3RC1 CG3C31   53.35    111.00    8.0   2.561 ! CARBOCY carbocyclic sugars
CG321  CG3RC1 CG3C51   53.35    111.00    8.00   2.561 ! CARBOCY carbocyclic sugars
CG321  CG3RC1 CG3C52   58.35    113.50   11.16   2.561 ! BAM1, bile acid steroidal C-D ring, cacha, 02/08
CG321  CG3RC1 CG3RC1   53.35    111.00    8.0   2.561 ! CARBOCY carbocyclic sugars
CG321  CG3RC1 HGA1     34.50    110.10   22.53 2.179  ! CARBOCY carbocyclic sugars
CG331  CG3RC1 CG3C51   58.35    113.50   11.16   2.561 ! BAM1, bile acid steroidal C-D ring, cacha, 02/08
CG331  CG3RC1 CG3RC1   58.35    113.50   11.16   2.561 ! BAM1, bile acid steroidal C-D ring, cacha, 02/08
CG3C31 CG3RC1 CG3C51   53.35    111.00    8.0   2.561 ! CARBOCY carbocyclic sugars
CG3C31 CG3RC1 CG3C52   53.35    111.00    8.0   2.561 ! CARBOCY carbocyclic sugars
CG3C31 CG3RC1 CG3RC1   53.35     62.50 ! CARBOCY carbocyclic sugars
CG3C31 CG3RC1 NG2R51   70.00    113.70 ! CARBOCY carbocyclic sugars
CG3C31 CG3RC1 NG2R61   70.00    113.70 ! CARBOCY carbocyclic sugars
CG3C31 CG3RC1 HGA1     34.50    110.10   22.53  2.179 ! CARBOCY carbocyclic sugars
CG3C51 CG3RC1 CG3C52   70.00    109.00 ! RSRF, 4,6-dioxabicyclo[3.3.0]octan-8-ol, xxwy
CG3C51 CG3RC1 CG3RC1   53.35    108.00    8.0   2.561 ! CARBOCY carbocyclic sugars
CG3C51 CG3RC1 OG3C31   95.00    112.00 ! EQG, from cpoa, yxu, RNA
CG3C51 CG3RC1 HGA1     34.50    110.10   22.53 2.179  ! CARBOCY carbocyclic sugars
CG3C52 CG3RC1 CG3C52   56.00    109.40 ! NORB, Norbornane, kevo
CG3C52 CG3RC1 CG3RC1   53.35    111.00    8.0   2.561 ! CARBOCY carbocyclic sugars
CG3C52 CG3RC1 NG2R51   70.00    113.70 ! CARBOCY carbocyclic sugars
CG3C52 CG3RC1 NG2R61   70.00    113.70 ! CARBOCY carbocyclic sugars
CG3C52 CG3RC1 OG3C31   95.00    112.00 ! cpoa, yxu, RNA
CG3C52 CG3RC1 HGA1     34.50    110.10   22.53 2.179  ! CARBOCY carbocyclic sugars
CG3C53 CG3RC1 CG3RC1  103.00    107.00   45.00   2.38300 ! EQG, yxu, RNA
CG3C53 CG3RC1 OG3C31   93.00    105.80 ! EQG, yxu, RNA
CG3C53 CG3RC1 HGA1     17.50    105.70   44.00   2.01000 ! EQG, yxu, RNA
CG3RC1 CG3RC1 NG2R51   70.00    113.70 ! CARBOCY carbocyclic sugars
CG3RC1 CG3RC1 NG2R53   70.00    113.70 ! CBHH, glycoluril, (CG3RC1 CG3RC1 NG2R51), jing
CG3RC1 CG3RC1 NG2R61   70.00    113.70 ! CARBOCY carbocyclic sugars
CG3RC1 CG3RC1 OG3C31   54.00     59.60    8.00   1.42500 ! EQG, yxu, RNA
CG3RC1 CG3RC1 OG3C51   50.00    109.00 ! RSRF, 4,6-dioxabicyclo[3.3.0]octan-8-ol, xxwy
CG3RC1 CG3RC1 HGA1     34.50    110.10   22.53 2.179  ! CARBOCY carbocyclic sugars
NG2R53 CG3RC1 NG2R53   70.00    117.00 ! CBHH, glycoluril, jing
NG2R53 CG3RC1 HGA1     59.00    111.00 ! CBHH, glycoluril, (NG2R53 CG3C52 HGA2), jing
OG3C31 CG3RC1 HGA1     73.00    112.50 ! EQG, yxu, RNA
OG3C51 CG3RC1 OG3C51   70.00    105.00 ! RSRF, 4,6-dioxabicyclo[3.3.0]octan-8-ol, xxwy
OG3C51 CG3RC1 HGA1     55.00    106.00 ! RSRF, 4,6-dioxabicyclo[3.3.0]octan-8-ol, xxwy
CG321  NG1T1  NG1T1   37.95 112.75               ! AZDA, by ac_aa                
NG1T1  NG1T1  NG1T1   54.88 171.86               ! AZDA, by ac_aa                
CG2D1  NG2D1  CG321    74.50    111.00 ! EEPI, from CG2D1 NG2D1 CG331, fylin
CG2D1  NG2D1  CG331    67.00    111.00 ! RETINOL SCH1, Schiff's base, deprotonated
CG2D1  NG2D1  NG2S1   100.00    115.00 ! HDZ1, hydrazone model cmpd
CG2D1O NG2D1  CG2N2   100.00    107.00 ! ABSB, amide base, sr
CG2D1O NG2D1  CG321   74.50 111.00               ! from CG2D1 NG2D1 CG321, PENALTY= 3 FZN        
CG2D1O NG2D1  CG331   67.00 111.00               ! from CG2D1 NG2D1 CG331, penalty= 3 FZN        
CG2D2O NG2D1  CG2N2   100.00    107.00 ! ABSB, amide base, sr
CG2D2O NG2D1  CG321   74.50 111.00               ! from CG2D1 NG2D1 CG321, PENALTY= 3 FZN        
CG2D2O NG2D1  CG331   67.00 111.00               ! from CG2D1 NG2D1 CG331, penalty= 3 FZN        
CG2DC1 NG2D1  CG2O1   44.18 119.68               ! NRQ, by ac_aa                
CG2DC1 NG2D1  CG321   74.50 111.00               ! from CG2D1 NG2D1 CG321, PENALTY= 0.5 IT1 IT1P LLP      
CG2DC1 NG2D1  CG331   67.00 111.00               ! from CG2D1 NG2D1 CG331, penalty= 0.5 LLPP        
CG2DC1 NG2D1  NG2S1   100.00    115.00 ! HDZ2, hydrazone model cmpd
CG2DC1 NG2D1  HGP1    66.14 107.73               ! sb_ot 2021, from CG2DC2 NG2D1  HGP1
CG2DC2 NG2D1  CG2O1   44.18 119.68               ! NRQ, by ac_aa                
CG2DC2 NG2D1  CG321   74.50 111.00               ! from CG2D1 NG2D1 CG321, PENALTY= 0.5 IT1 IT1P LLP      
CG2DC2 NG2D1  CG331   67.00 111.00               ! from CG2D1 NG2D1 CG331, penalty= 0.5 LLPP        
CG2DC2 NG2D1  NG2S1   100.00    115.00 ! HDZ2, hydrazone model cmpd
CG2DC2 NG2D1  HGP1    66.14 107.73               ! sb_ot 2021, from CG2DC2 NG2D1  HGP1
CG2N1  NG2D1  CG331    50.00    108.00 ! MGU1, methylguanidine
CG2N1  NG2D1  OG301   61.64  99.79               ! GGB, by ac_aa                
CG2N1  NG2D1  HGP1     49.00    113.00 ! MGU2, methylguanidine2
CG2N2  NG2D1  CG2O1    70.00    114.80 ! ABSB, amide base, sr
CG2N2  NG2D1  CG321    45.00    103.80 ! MT2A, fylin, re-opt
CG2O1  NG2D1  CG2R61   90.00    118.02 ! ABNB, amide base, sr
CG2O1  NG2D1  CG321    70.00    105.80 ! ABMM, amide base, sr
CG2O1  NG2D1  CG331    70.00    105.80 ! ABBM, amide base, sr
CG2O6  NG2D1  CG2R64   37.62  105.64 ! flavin
CG2O7  NG2D1  CG331     9.00    136.00 ! MICY, methyl isocyanate, xxwy
CG2R61 NG2D1  NG2D1    80.00    104.80 ! (E)-1,2-di-p-tolyldiazene (fdmab, trans), Klaja et al., 2020
CG2R64 NG2D1  HGP1     58.00    111.00 ! 3MCn, yxu, angsum 04/15, RNA
OG2D1  NG2D1  SG311   76.80 115.33               ! SNC, by ac_aa                
CG2R61 NG2O1  OG2N1    65.00    116.00 ! NITB, nitrobenzene
CG324  NG2O1  OG2N1    56.00    117.00 ! NIPR, nitropropane, abar
CG334  NG2O1  OG2N1    60.00    120.00 ! NIME, nitromethane, abar ! we'll tolerate the angle strain in this specific case - Kenno
OG2N1  NG2O1  OG2N1   105.00    128.00 ! NITB, nitrobenzene
CG2D1  NG2P1  CG334    67.00    123.60 ! RETINOL SCH2, Schiff's base, protonated
CG2D1  NG2P1  HGP2     38.00    118.80 ! RETINOL SCH2, Schiff's base, protonated
CG2DC1 NG2P1  CG324   67.00 123.60               ! from CG2DC1 NG2P1 CG334, PENALTY= 1.7 KPI        
CG2DC1 NG2P1  CG334    67.00    123.60 ! RETINOL SCH2, Schiff's base, protonated
CG2DC1 NG2P1  HGP2     38.00    118.80 ! RETINOL SCH2, Schiff's base, protonated
CG2DC2 NG2P1  CG324   67.00 123.60               ! from CG2DC1 NG2P1 CG334, PENALTY= 1.7 KPI        
CG2DC2 NG2P1  CG334    67.00    123.60 ! RETINOL SCH2, Schiff's base, protonated
CG2DC2 NG2P1  HGP2     38.00    118.80 ! RETINOL SCH2, Schiff's base, protonated
CG2N1  NG2P1  CG314   62.30 120.00               ! from CG2N1 NG2P1 CG324, PENALTY= 0.6 AGM        
CG2N1  NG2P1  CG324    62.30    120.00 ! PROT 107.5->120.0 to make planar Arg (KK)
CG2N1  NG2P1  CG334    62.30    120.00 ! PROT methylguanidinium, adm jr., 3/26/92
CG2N1  NG2P1  OG301   62.15 101.88               ! GGBP, by ac_aa
CG2N1  NG2P1  HGP2     49.00    120.00 ! PROT 35.3->49.0 GUANIDINIUM (KK)
CG2N2  NG2P1  HGP2     40.00    120.00 ! AMDN, amidinium; BAMI, benzamidinium; mp2 molvib; pram
CG2R61 NG2P1  CG2R64   47.30    121.40 ! K2C (model: ncyp), yxu, RNA
CG2R61 NG2P1  CG334    53.00    120.00 ! K2C (model: ncyp), yxu, RNA
CG2R61 NG2P1  HGP2     47.00    120.00 ! ncyp, yxu, RNA
CG2R63 NG2P1  CG2R64   50.00    126.40 ! 3MC, yxu, RNA
CG2R63 NG2P1  CG334    60.00    115.50 ! 3MC, yxu, RNA
CG2R63 NG2P1  HGP2     38.00    118.70 ! CYTp, yxu, RNA
CG2R64 NG2P1  CG2R64   42.80    125.00   78.00   2.6700 ! K2C (model: ncyp), yxu, angsum 05/15, RNA
CG2R64 NG2P1  CG324    60.00    118.10 ! pncp, from 3MC, yxu, RNA
CG2R64 NG2P1  CG334    60.00    118.10 ! 3MC, yxu, RNA
CG2R64 NG2P1  HGP2     40.00    120.70 ! 3MC, yxu, angsum 05/15, RNA
CG314  NG2P1  HGP2    40.40 120.00               ! from CG324 NG2P1 HGP2, PENALTY= 0.6 AGM        
CG324  NG2P1  HGP2     40.40    120.00 ! PROT 107.5->120.0 to make planar Arg (KK)
CG334  NG2P1  CG334   41.81 120.64               ! DA2, by ac_aa               
CG334  NG2P1  HGP2     40.40    120.00 ! PROT methylguanidinium, adm jr., 3/26/92
OG301  NG2P1  HGP2    40.22 104.69               ! GGBP, by ac_aa
HGP2   NG2P1  HGP2     25.00    120.00 ! PROT 40.0->25.0 GUANIDINIUM (KK)
CG2R53 NG2R43 CG3C41   85.00    111.50 ! AZDO, 2-azetidinone, kevo
CG2R53 NG2R43 HGP1     34.00    129.70 ! AZDO, 2-azetidinone, kevo
CG3C41 NG2R43 HGP1     34.00    125.30 ! AZDO, 2-azetidinone, kevo
CG251O NG2R50 CG2R53 100.00 101.00               ! from CG2R53 NG2R50 CG2R53, PENALTY= 3.5 CRQ SWG CRF CRO MDO PIA GYS CH6 CR2 DYG NRQ 
CG252O NG2R50 CG2R53 100.00 101.00               ! from CG2R53 NG2R50 CG2R53, PENALTY= 3.5 CRQ SWG CRF CRO MDO PIA GYS CH6 CR2 DYG NRQ 
CG2R51 NG2R50 CG2R52   58.00    103.00 ! 3HPR, 3H-pyrrole, kevo
CG2R51 NG2R50 CG2R53  130.00    103.50 ! PROT his, adm jr., 6/27/90 @@@@@ Kenno: 104 --> 103.5 @@@@@
CG2R51 NG2R50 CG2RC0   60.00    103.00 ! DWG, from CG2R52 NG2R50 CG2RC0, yxu, RNA
CG2R51 NG2R50 NG2R50  110.00    106.80 ! OXAD, oxadiazole123 @@@@@ Kenno: 107.1 --> 106.8 @@@@@
CG2R51 NG2R50 HGP1    30.000    125.50   20.00    2.150000 ! protein FF
CG2R52 NG2R50 CG2RC0   60.00    103.00 ! 3HIN, 3H-indole, kevo
CG2R52 NG2R50 CG3C52  115.00    102.90 ! 105.00 102.90 2HPR, 2H-pyrrole 1,1a, kevo
CG2R52 NG2R50 NG2R51  160.00    103.50 ! PYRZ, pyrazole
CG2R52 NG2R50 NG3C51  160.00    105.50 !~ 107.5 2PRZ, 2-pyrazoline N1-N2-C3, kevo
CG2R52 NG2R50 OG2R50  150.00    103.30 ! ISOX, isoxazole @@@@@ Kenno: 105.6 --> 103.3 @@@@@
CG2R52 NG2R50 SG2R50  150.00    111.00 ! ISOT, isothiazole
CG2R53 NG2R50 CG2R53  100.00    101.00 ! TRZ4, triazole124, xxwy
CG2R53 NG2R50 CG2RC0  120.00    103.80 ! NA Gua 5R)
CG2R53 NG2R50 CG3C52  160.00    101.90 !  101.0 ! 104.50 2IMI, 2-imidazoline C2-N3-C4 d1a, kevo
CG2R53 NG2R50 NG2R50  110.00    105.90 ! TEAZ ,1H-tetrazole, pchat
CG2R53 NG2R50 NG2R51  100.00    101.00 ! TRZ4, triazole124, xxwy
CG2R53 NG2R50 OG2R50   50.00    103.00 ! OXD4, oxadiazole124, xxwy
NG2R50 NG2R50 NG2R50  160.00    108.20 ! etea, 5-Ethyl-1H-tetrazole, pchat
NG2R50 NG2R50 NG2R51  160.00    102.20 ! TRZ3, triazole123 @@@@@ Kenno: 101.9 --> 102.2 @@@@@
NG2R50 NG2R50 OG2R50  110.00    103.00 ! OXAD, oxadiazole123 @@@@@ Kenno: 105.5 --> 103.0 @@@@@
NG2R50 NG2R50 HGP1    30.000    127.00   20.00    2.140000 ! protein FF
CG2O6  NG2R51 CG2R51   30.00    125.50 ! TICA model for D3R, xxwy
CG2R51 NG2R51 CG2R51  100.00    109.00 ! PYRL, pyrrole
CG2R51 NG2R51 CG2R53  130.00    107.50 ! PROT his, adm jr., 6/27/90
CG2R51 NG2R51 CG2R61   40.00    127.00 ! D3R set1 scaffold 1, xxwy
CG2R51 NG2R51 CG2R64   35.00    128.00 ! PIPA model for D3R, xxwy
CG2R51 NG2R51 CG2RC0   85.00    110.00 ! adm,dec06(112.0)INDO/TRP
CG2R51 NG2R51 CG321    70.00    127.10 ! ETRZ, 1-Ethyl-1,2,3-triazole, kevo
CG2R51 NG2R51 CG331    70.00    127.80 ! RCG, from G, cgenff_xyu, yxu
CG2R51 NG2R51 CG3C51  130.00    126.00 ! NA
CG2R51 NG2R51 NG2R50  160.00    115.00 ! PYRZ, pyrazole
CG2R51 NG2R51 OG301   48.07 120.63               ! TOX, by ac_aa                
CG2R51 NG2R51 PG2     36.92 117.38               ! NEP, by ac_aa                
CG2R51 NG2R51 HGP1     30.00    125.50   20.00   2.15000 ! PROT his, adm jr., 6/27/90
CG2R53 NG2R51 CG2R53 130.00 107.50               ! from CG2R51 NG2R51 CG2R53, PENALTY= 2.5 CRQ SWG CRF CRO MDO PIA GYS CH6 CR2 DYG NRQ
CG2R53 NG2R51 CG2RC0  100.00    107.20 ! NA Gua 5R)
CG2R53 NG2R51 CG321   70.00 127.80               ! from CG2R53 NG2R51 CG331, PENALTY= 0.9 CRQ SWG CRF B2H CRO MDO PIA GYS CH6 C12 TRZ4
CG2R53 NG2R51 CG331    70.00    127.80 ! NA 9-M-A, adm jr.
CG2R53 NG2R51 CG3C51   45.00    126.30 ! NA G
CG2R53 NG2R51 CG3RC1   45.00    127.60 ! CARBOCY carbocyclic sugars
CG2R53 NG2R51 NG2R50  130.00    114.00 ! TRZ4, triazole124, xxwy
CG2R53 NG2R51 PG2     26.02 134.06               ! NEP, by ac_aa                
CG2R53 NG2R51 HGP1     30.00    127.00   20.00   2.14000 ! PROT his, adm jr., 6/27/90
CG2R61 NG2R51 NG2R50   40.00    118.00 ! D3R set1 scaffold 1, xxwy
CG2R64 NG2R51 NG2R50   35.00    117.00 ! PIPA model for D3R, xxwy
CG2RC0 NG2R51 CG2RC0   85.00    110.00 ! CRBZ, carbazole, erh
CG2RC0 NG2R51 CG331    70.00    125.90 ! NA 9-M-G, adm jr.
CG2RC0 NG2R51 CG3C51   45.00    126.50 ! NA G
CG2RC0 NG2R51 CG3RC1   45.00    126.50 ! CARBOCY carbocyclic sugars
CG2RC0 NG2R51 NG2R50  190.00    114.50 ! INDA, 1H-indazole, kevo
CG2RC0 NG2R51 OG301   48.43 118.99               ! TOX, by ac_aa                
CG2RC0 NG2R51 HGP1     28.00    126.00 ! INDO/TRP
CG321  NG2R51 NG2R50   70.00    117.90 ! ETRZ, 1-Ethyl-1,2,3-triazole, kevo
CG331  NG2R51 NG2R50   40.00    118.00 ! INCA model for D3R, xxwy
NG2R50 NG2R51 NG2R50   90.00    121.00 ! TRZ2, 2H-1,2,3-triazole, lf
NG2R50 NG2R51 HGP1     32.00    119.50 ! PYRZ, pyrazole
CG2R51 NG2R52 CG2R53  145.00    108.00 ! PROT his, ADM JR., 7/20/89
CG2R51 NG2R52 CG334   23.96 122.57  15.00 2.4801 ! MHSP, by ac_aa              
CG2R51 NG2R52 HGP2     25.00    124.90   15.00   2.13000 ! PROT his, adm jr., 6/27/90
CG2R52 NG2R52 CG3C54  101.00    111.90 !x 2HPP, 2H-pyrrole.H+ C5-N1-C2, kevo
CG2R52 NG2R52 HGP2     29.00    123.20 !x 2IMP, 2-imidazoline.H+; 2HPP, 2H-pyrrole.H+, kevo
CG2R53 NG2R52 CG2RC0  103.00    108.00 ! 7MG, yxu, RNA
CG2R53 NG2R52 CG334    44.00    126.30   23.00   2.4300 ! 7MG, yxu, RNA
CG2R53 NG2R52 CG3C54  140.00    108.00 ! 2IMP, 2-imidazoline.H+ 1,1a, kevo
CG2R53 NG2R52 HGP2     25.00    127.10   15.00   2.09000 ! PROT his, adm jr., 6/27/90
CG2RC0 NG2R52 CG334    44.00    124.90 ! 7MG, yxu, RNA
CG2RC0 NG2R52 HGP2     39.00    126.90 ! 7MG, yxu, RNA
CG3C54 NG2R52 HGP2     29.00    124.90 !x 2IMP, 2-imidazoline.H+; 2HPP, 2H-pyrrole.H+, kevo
CG251O NG2R53 CG2R53  116.00    117.50 ! MHYO, 5-methylenehydantoin, xxwy
CG251O NG2R53 HGP1     38.00    123.00 ! MHYO, 5-methylenehydantoin, xxwy
CG252O NG2R53 CG2R53  116.00    117.50 ! MHYO, 5-methylenehydantoin, xxwy
CG252O NG2R53 HGP1     38.00    123.00 ! MHYO, 5-methylenehydantoin, xxwy
CG2R53 NG2R53 CG2R53   55.00    120.50 ! MRDN, methylidene rhodanine, kevo & xxwy
CG2R53 NG2R53 CG2RC0   35.00    111.00 ! MSCH model for D3R, xxwy
CG2R53 NG2R53 CG311    50.00    120.00 ! drug design project, xxwy
CG2R53 NG2R53 CG321   50.00 120.00               ! from CG2R53 NG2R53 CG311, penalty= 0.6 SUI 6V1        
CG2R53 NG2R53 CG331    30.00    124.00 ! MSCH model for D3R, xxwy
CG2R53 NG2R53 CG3C52   75.00    111.00 ! 2PDO, 2-pyrrolidinone C5-N1-C2 v, kevo
CG2R53 NG2R53 CG3RC1   75.00    112.00 ! CBHH, glycoluril, jing
CG2R53 NG2R53 HGP1     38.00    119.50 ! 2PDO, 2-pyrrolidinone (H1-N1-C2), kevo
CG2RC0 NG2R53 CG331    30.00    125.00 ! MSCH model for D3R, xxwy
CG3C52 NG2R53 HGP1     38.00    116.00 ! 2PDO, 2-pyrrolidinone (C5-N1-H1), kevo
CG3RC1 NG2R53 HGP1     38.00    116.00 ! CBHH, glycoluril, (CG3C52 NG2R53 HGP1), jing
CG2R51 NG2R57 CG2R51  100.00    109.00 ! 13BPO, 1,3-bipyrrole; from CG2R51 NG2R51 CG2R51; lf
CG2R51 NG2R57 CG2R57   42.00    125.50 ! 13BPO, 1,3-bipyrrole, lf
CG2R51 NG2R57 NG2R57   54.00    125.50 ! 11BPO, 1,1-bipyrrole, lf
CG2R61 NG2R60 CG2R61   20.00    112.00 ! PYRIDINE pyridine, yin
CG2R61 NG2R60 CG2R64   20.00    112.00 ! 2AMP, 2-amino pyridine, from PYR1, pyridine, kevo
CG2R61 NG2R60 CG2R67   20.00    109.20 ! 22BPY, 2,2'-bipyridine, kevo
CG2R61 NG2R60 HGP1     28.29    114.58 ! flavin
CG2R61 NG2R61 CG2R63   10.00    123.90 ! YTS2, 2,4(1H,3H)-quinazolinedithione, isg
CG2R61 NG2R61 CG2R64   68.88    132.07 ! flavin
CG2R61 NG2R61 CG321    26.71    117.66 ! flavin
CG2R61 NG2R61 CG331    70.00    120.50 ! 34c, yxu, RNA
CG2R61 NG2R61 HGP1     33.00    120.70 ! YTS2, 2,4(1H,3H)-quinazolinedithione, isg
CG2R62 NG2R61 CG2R62   30.00    120.00 ! NA nad/ppi, jjp1/adm jr. 7/95
CG2R62 NG2R61 CG2R63   70.00    122.00 ! NA U, adm jr. 11/97
CG2R62 NG2R61 CG2R64   70.00    122.00 ! 1PC, from CG2R62 NG2R61 CG2R63, yxu, RNA
CG2R62 NG2R61 CG331    70.00    120.50 ! NA 1-M-C, adm jr. 7/24/91
CG2R62 NG2R61 CG3C51   45.00    118.40 ! CARBOCY carbocyclic sugars
CG2R62 NG2R61 CG3C53   45.00    118.40 ! CARBOCY carbocyclic sugars
CG2R62 NG2R61 CG3RC1   45.00    115.90 ! CARBOCY carbocyclic sugars
CG2R62 NG2R61 HGP1     32.00    117.40 ! NA nad/ppi, jjp1/adm jr. 7/95
CG2R62 NG2R61 HGP2     32.00    117.40 ! NA nad/ppi, jjp1/adm jr. 7/95
CG2R63 NG2R61 CG2R63   50.00    130.20 ! NA U
CG2R63 NG2R61 CG2R64   70.00    131.10 ! NA Gua 6R)G, adm jr. 11/97
CG2R63 NG2R61 CG321    70.00    115.40 ! 3AU, from CG2R63 NG2R61 CG331, yxu, RNA
CG2R63 NG2R61 CG331    70.00    115.40 ! NA 1-M-C, adm jr.
CG2R63 NG2R61 CG3C51   45.00    118.40 ! CARBOCY carbocyclic sugars
CG2R63 NG2R61 CG3RC1   45.00    120.00 ! CARBOCY carbocyclic sugars
CG2R63 NG2R61 HGP1     40.50    115.40 ! NA U
CG2R64 NG2R61 CG2R64   70.00    131.10 ! 1MAn, from CG2R63 NG2R61 CG2R64, yxu, RNA
CG2R64 NG2R61 CG321    64.27    114.87 ! flavin
CG2R64 NG2R61 CG331    50.00    115.40 ! 3MCn, yxu, RNA
CG2R64 NG2R61 HGP1     45.00    115.60 ! NA Gua
CG2RC0 NG2R61 CG2RC0   30.00    120.00 ! DWG, from CG2R62 NG2R61 CG2R62, yxu, RNA
CG2RC0 NG2R61 CG331    24.00    120.50 ! MWG, yxu, RNA
CG2RC0 NG2R61 HGP1     32.00    117.40 ! DWG, from CG2R62 NG2R61 HGP1, yxu, RNA
CG2R61 NG2R62 CG2R64   40.00    110.50 ! PYRM, pyrimidine %%% TEST 108.0 -> 113.4 %%%
CG2R61 NG2R62 NG2R62   10.00    120.00 ! PYRD, pyridazine
CG2R62 NG2R62 CG2R62   25.00    114.10 ! PYRH , from CG2R62 NG2R62 CG2R64, fylin
CG2R62 NG2R62 CG2R63   40.00    110.50 ! 5fop, from CG2R61 NG2R62 CG2R64, not optimized, yxu, RNA
CG2R62 NG2R62 CG2R64   70.00    115.50 ! TC243C, 4(3H)-quinazolinone, isg
CG2R63 NG2R62 CG2R64   85.00    119.10 ! NA C
CG2R64 NG2R62 CG2R64   90.00    117.80 ! NA Ade 6R) adm jr. 11/97
CG2R64 NG2R62 CG2RC0   90.00    115.10 ! NA Ade 6R) %%% TEST 110.1 -> 120.9 %%%
CG2R64 NG2R62 NG2R62   65.00    121.00 ! TRIB, triazine124
CG2R62 NG2R67 CG2R62   30.00    120.00 ! 1PH4PO, 1-phenyl-4(1H)-pyridinone; from CG2R62 NG2R61 CG2R62; isg
CG2R62 NG2R67 CG2R63   70.00    128.70 ! 1PH2PO, 1-phenyl-2(1H)-pyridinone; from CG2R61 NG2R61 CG2R63; isg
CG2R62 NG2R67 CG2R67   52.00    120.0  ! 1PH4PO, 1-phenyl-4(1H)-pyridinone, isg
CG2R63 NG2R67 CG2R63   50.00    128.70 ! 3PHURA, 3-phenyl-2,4(1H,3H)-pyrimidinedione; from CG2R63 NG2R61 CG2R63, NA; isg
CG2R63 NG2R67 CG2R64   70.00    126.10 ! 43PPY, 3-phenyl-4(3H)-pyrimidinone; from CG2R63 NG2R61 CG2R64; isg
CG2R63 NG2R67 CG2R67   33.00    111.30 ! 1PH2PO, 1-phenyl-2(1H)-pyridinone; from CG2R62 NG2R61 CG2R63; isg
CG2R64 NG2R67 CG2R67   55.00    121.00 ! 43PPY, 3-phenyl-4(3H)-pyrimidinone; from CG2R63 NG2R61 CG2R64; isg
CG2R51 NG2RC0 CG2R61   15.00    130.50 ! INDZ, indolizine, kevo
CG2R51 NG2RC0 CG2R63   55.00    122.50 ! DWG, yxu, RNA
CG2R51 NG2RC0 CG2RC0  100.00    109.70 ! INDZ, indolizine, kevo
CG2R61 NG2RC0 CG2RC0   15.00    119.80 ! INDZ, indolizine, kevo
CG2R63 NG2RC0 CG2RC0   60.00    127.80 ! DWG, yxu, RNA
CG2O1  NG2S0  CG2R61   50.00    120.00 ! fentanyl, Lesnik et al, 2020
CG2O1  NG2S0  CG2R64   60.00    118.00 ! m6pa, yxu, angsum 04/15, RNA
CG2O1  NG2S0  CG311   42.00 119.50               ! MAA        
CG2O1  NG2S0  CG321   42.00 119.50               ! from CG2O1 NG2S0 CG331, PENALTY= 0.9 I4G FHO        
CG2O1  NG2S0  CG331    42.00    119.50 ! DMF, Dimethylformamide, xxwy
CG2O1  NG2S0  CG3C50  60.00 117.00               ! from CG2O1 NG2S0 CG3C51, sm140  
CG2O1  NG2S0  CG3C51   60.00    117.00 ! PROT AcProNH2, ProNH2, AcProNHCH3 RLD 4/23/93
CG2O1  NG2S0  CG3C52   60.00    117.00 ! PROT AcProNH2, ProNH2, AcProNHCH3 RLD 4/23/93
CG2O1  NG2S0  OG311   47.78 101.45               ! FHO, by ac_aa                
CG2O6  NG2S0  CG2R61   60.00    115.00 ! dmpu, from m6pa, yxu, RNA
CG2O6  NG2S0  CG2R64   60.00    118.00 ! 66A, from m6pa CG2R64 NG2S0  CG2O1, yxu, angsum 04/15, RNA
CG2O6  NG2S0  CG321    39.50    117.00 ! H2U, yxu, 21/2/14, RNA
CG2O6  NG2S0  CG331    38.00    116.00 ! H2U, yxu, angsum 04/15, RNA
CG2R61 NG2S0  CG311    42.00    119.50 ! fentanyl, Lesnik et al, 2020
CG2R61 NG2S0  CG331    45.00    115.50 ! dmpu, from m6pa, yxu, RNA
CG2R64 NG2S0  CG331    45.00    117.50 ! 66A (m6pa), yxu, angsum 04/15, RNA
CG311  NG2S0  CG331   45.00 121.00               ! from CG331 NG2S0 CG331, PENALTY= 1.5 MAA        
CG321  NG2S0  CG321   45.00 121.00               ! from CG331 NG2S0 CG331, PENALTY= 1.8 I4G        
CG321  NG2S0  CG331    40.00    121.00 ! H2U, yxu, RNA
CG321  NG2S0  OG311   38.57 101.75               ! FHO, by ac_aa                
CG331  NG2S0  CG331    45.00    121.00 ! DMF, Dimethylformamide, xxwy
CG3C50 NG2S0  CG3C52 100.00 114.20               ! from CG3C51 NG2S0 CG3C52, PENALTY= 0.8 PXU        
CG3C51 NG2S0  CG3C52  100.00    114.20 ! PROT AcProNH2, ProNH2, AcProNHCH3 RLD 4/23/93
CG2D1O NG2S1  CG2O1   43.13 120.49               ! DYAP, by ac_aa                
CG2D1O NG2S1  HGP1    30.05 121.53               ! DYAP, by ac_aa                
CG2D2O NG2S1  CG2O1   43.13 120.49               ! DYAP, by ac_aa                
CG2D2O NG2S1  HGP1    30.05 121.53               ! DYAP, by ac_aa                
CG2O1  NG2S1  CG2O6    46.80    124.60 ! H2U, yxu, angsum 04/15, RNA
CG2O1  NG2S1  CG2R61   50.00    120.00 ! RESI PACP, FRET AND OTHERS
CG2O1  NG2S1  CG2R64   50.00    120.00 ! 2AMP, 2-amino pyridine, from PACP, p-acetamide-phenol, pyridine, kevo
CG2O1  NG2S1  CG311    50.00    120.00 ! PROT NMA Vib Modes (LK)
CG2O1  NG2S1  CG321    50.00    120.00 ! PROT NMA Vib Modes (LK)
CG2O1  NG2S1  CG331    50.00    120.00 ! PROT NMA Vib Modes (LK)
CG2O1  NG2S1  CG3C51  50.00 120.00               ! from CG2O1 NG2S1 CG321, penalty= 10 SUI        
CG2O1  NG2S1  NG2D1    50.00    115.00 ! HDZ1, hydrazone model cmpd
CG2O1  NG2S1  OG311   54.52 105.86               ! HGA, by ac_aa                
CG2O1  NG2S1  HGP1     34.00    123.00 ! PROT NMA Vib Modes (LK)
CG2O3  NG2S1  CG311   50.00 120.00               ! from CG2O1 NG2S1 CG311, PENALTY= 7.5 CXM        
CG2O3  NG2S1  CG321   50.00 120.00               ! from CG2O1 NG2S1 CG321, penalty= 7.5 KCX        
CG2O3  NG2S1  HGP1    34.00 123.00               ! from CG2O1 NG2S1 HGP1, penalty= 7.5 KCX CXM        
CG2O6  NG2S1  CG2R61   50.00    119.00 ! mpyu, yxu, RNA
CG2O6  NG2S1  CG2R64   50.00    119.00 ! HNA, from mpyu CG2R61 NG2S1  CG2O6, yxu, RNA
CG2O6  NG2S1  CG311    60.00    120.00 ! HNA, from CG2O6 NG2S1 CG321, yxu, RNA
CG2O6  NG2S1  CG321    60.00    120.00 ! DECB, diehtyl carbamate, from DMCB, cacha & kevo & xxwy
CG2O6  NG2S1  CG331    60.00    120.00 ! DMCB & DECB, dimethyl & diehtyl carbamate, cacha & kevo & xxwy
CG2O6  NG2S1  HGP1     40.00    121.50 ! DMCB & DECB, dimethyl & diehtyl carbamate, cacha & kevo & xxwy
CG2R61 NG2S1  HGP1     34.00    117.00 ! RESI PACP, FRET AND OTHERS
CG2R64 NG2S1  HGP1     34.00    117.00 ! 2AMP, 2-amino pyridine, from PACP, p-acetamide-phenol, pyridine, kevo
CG311  NG2S1  HGP1     35.00    117.00 ! PROT NMA Vibrational Modes (LK)
CG321  NG2S1  HGP1     35.00    117.00 ! PROT NMA Vibrational Modes (LK)
CG331  NG2S1  HGP1     35.00    117.00 ! PROT NMA Vibrational Modes (LK)
CG3C51 NG2S1  HGP1    35.00 117.00               ! from CG321 NG2S1 HGP1, PENALTY= 10 SUI        
NG2D1  NG2S1  HGP1     34.00    122.00 ! HDZ1, hydrazone model cmpd
OG311  NG2S1  HGP1    37.50  98.23               ! HGA, by ac_aa                
CG2O1  NG2S2  HGP1     50.00    120.00 ! PROT his, adm jr. 8/13/90  geometry and vibrations
CG2O6  NG2S2  HGP1     50.00    120.00 ! PROT his, adm jr. 8/13/90  geometry and vibrations NOW UREA ==> re-optimize???
HGP1   NG2S2  HGP1     23.00    120.00 ! PROT adm jr. 8/13/90  geometry and vibrations
CG2R61 NG2S3  HGP4     60.00    111.60 ! PYRIDINE aminopyridine, adm jr., 7/94 kevo: 120 --> 111.6
CG2R64 NG2S3  CG331    50.00    120.00 ! 2-amino pyridine
CG2R64 NG2S3  HGP4     40.00    121.50 ! NA Ade h61,h62, C,A,G
CG321  NG2S3  PG1    110.00 118.30  35.00 2.3300 ! from CG331 NG2S3 PG1, PENALTY= 0.9 APK GPL     
CG321  NG2S3  SG3O1    58.70    104.90 ! NESM, N-ethyl-sulfamate, my & kevo
CG321  NG2S3  HGP1     51.80    109.50 ! NESM, N-ethyl-sulfamate, my & kevo
CG331  NG2S3  CG331   48.69 114.29               ! SUN SEN, by ac_aa               
CG331  NG2S3  PG0    110.00 118.30  35.00 2.3300 ! from CG331 NG2S3 PG1, PENALTY= 2 SUN      
CG331  NG2S3  PG1     110.00    118.30   35.0  2.33 ! NABAKB phosphoramidates
CG331  NG2S3  SG3O1    39.50    103.10 ! NMSM, N-methyl-sulfamate, my
CG331  NG2S3  HGP1     35.00    109.00 ! NABAKB phosphoramidates
CG3C51 NG2S3  PG1     110.00    118.30   35.0  2.33 ! NABAKB phosphoramidates
CG3C51 NG2S3  HGP1     35.00    109.00 ! NABAKB  phosphoramidates
PG1    NG2S3  HGP1     30.00    123.60   40.0  2.35 ! NABAKB phosphoramidates
SG3O1  NG2S3  HGP1     47.00    113.10 ! NMSM, N-methyl-sulfamate, my
HGP1   NG2S3  HGP1    31.00 117.00               ! from HGP4 NG2S3 HGP4, PENALTY= 1 SVV        
HGP4   NG2S3  HGP4     31.00    117.00 ! NA Ade C,A,G
CG2D1O NG301  CG2D1O   20.00    114.00 ! NADH, NDPH; Kenno: reverted to nadh/ppi, jjp1/adm jr. 7/95
CG2D1O NG301  CG3C51   70.00    121.70 ! NADH, NDPH; Kenno: reverted to nad/ppi, jjp1/adm jr. 7/95
CG2D2O NG301  CG2D2O   20.00    114.00 ! NADH, NDPH; Kenno: reverted to nadh/ppi, jjp1/adm jr. 7/95
CG2D2O NG301  CG3C51   70.00    121.70 ! NADH, NDPH; Kenno: reverted to nad/ppi, jjp1/adm jr. 7/95
CG2R61 NG301  CG2R64   47.35    107.73 ! flavin
CG2R61 NG301  CG321    56.61    114.00 ! flavin
CG2R61 NG301  CG331    48.00    113.50 ! TMC, trimethylcytosine, yxu; DMAN, N,N-dimethylaniline, kevo
CG2R64 NG301  CG321    35.26    111.39 ! flavin
CG2R64 NG301  CG331    48.00    113.50 ! TMC, trimethylcytosine, yxu
CG321  NG301  CG321    70.00    112.00 ! TSPD model for D3R, xxwy
CG321  NG301  SG3O2    35.00    111.00 ! TSPD model for D3R, xxwy
CG331  NG301  CG331    42.50    116.00 ! TMC, trimethylcytosine, yxu; DMAN, N,N-dimethylaniline, kevo
CG3AM0 NG301  CG3AM0   53.00    110.90 ! AMINE aliphatic amines
CG2D1O NG311  CG2D1O   20.00    114.00 ! NICH; Kenno: reverted to nad/ppi, jjp1/adm jr. 7/95
CG2D1O NG311  HGPAM1   39.00    123.00 ! NICH; Kenno: reverted to nad/ppi, jjp1/adm jr. 7/95
CG2D2O NG311  CG2D2O   20.00    114.00 ! NICH; Kenno: reverted to nad/ppi, jjp1/adm jr. 7/95
CG2D2O NG311  HGPAM1   39.00    123.00 ! NICH; Kenno: reverted to nad/ppi, jjp1/adm jr. 7/95
CG2N1  NG311  CG331    43.00    106.00 ! MGU2, methylguanidine2
CG2N1  NG311  HGPAM1   45.00    106.00 ! MGU2, methylguanidine2 Kenno: 104 -> 106
CG2R61 NG311  CG2R61   40.00    109.00 ! FEOZ, phenoxazine, erh
CG2R61 NG311  CG2R62   34.78    114.44 ! flavin
CG2R61 NG311  CG321    55.00    113.00 ! OBTZ, 1,1-dioxo-3,4-dihydro-2H-1,2,4-benzothiadiazine, xxwy
CG2R61 NG311  SG3O2    35.00    115.00 ! PMSM, N-phenylmethanesulfonamide; PBSM, N-phenylbenzenesulfonamide; xxwy
CG2R61 NG311  HGP1     40.00    114.00 ! PMSM, N-phenylmethanesulfonamide; PBSM, N-phenylbenzenesulfonamide; xxwy
CG2R61 NG311  HGPAM1   45.00    115.00 ! FEOZ, phenoxazine, erh
CG2R62 NG311  HGPAM1   43.89    111.49 ! flavin
CG2R64 NG311  CG321    46.00    114.00 ! K2Cn, from 4MC, yxu, RNA
CG2R64 NG311  CG331    46.00    114.00 ! 4MC, yxu  ###ang small, but N is not always in planar geometry, RNA
CG2R64 NG311  HGPAM1   43.50    113.50 ! 4MC, yxu, RNA
CG314  NG311  CG321   42.53 109.95               ! from CG314 NG311 CG331, AGT            
CG314  NG311  CG331   42.53 109.95               ! AGT, by ac_aa                
CG314  NG311  HGPAM1  41.97 111.88   5.00 2.0127 ! AGT, by ac_aa              
CG321  NG311  CG321    40.50    109.60 ! 5UHG, from nmgn, cgenff_compromise, kevo
CG321  NG311  CG331    48.00    112.20   38.00   2.35000 ! nmgn, yxu, RNA
CG321  NG311  CG3C51   70.00    111.00    40.00   2.3100 ! 7GNM (cena), yxu, RNA
CG321  NG311  SG3O2    60.00    115.00 ! EESM, N-ethylethanesulfonamide, xxwy
CG321  NG311  HGP1     46.00    111.00 ! EESM, N-ethylethanesulfonamide, xxwy
CG321  NG311  HGPAM1   35.00    111.00 ! compromise between PEI0 on the one hand and OBTZ AOBT on the other hand, kevo & xxwy
CG331  NG311  CG3C51   90.00    112.20    35.00   2.3600 ! cona, from cena, yxu, RNA
CG331  NG311  SG3O2    68.00    114.00 ! MMSM, N-methylmethanesulfonamide; MBSM, N-methylbenzenesulfonamide; xxwy
CG331  NG311  HGP1     42.30    111.50 ! MMSM, N-methylmethanesulfonamide; MBSM, N-methylbenzenesulfonamide; xxwy
CG331  NG311  HGPAM1   45.00    104.00 ! MGU2, methylguanidine2
CG3AM1 NG311  CG3AM1   40.50    112.20    5.00   2.4217 ! AMINE aliphatic amines
CG3AM1 NG311  HGPAM1   42.10    108.90    5.00   2.0292 ! AMINE aliphatic amines
CG3C51 NG311  HGPAM1   50.00    111.00 ! 7GNM (cena), yxu, RNA
SG3O2  NG311  HGP1     42.30    113.20 ! MMSM, N-methylmethanesulfonamide and other sulfonamides, xxwy
CG2D1O NG321  HGPAM2   55.00    113.00 ! AMET, ethenamine; mp2-geom, molvib; pram & kevo
CG2D2O NG321  HGPAM2   55.00    113.00 ! AMET, ethenamine; mp2-geom, molvib; pram & kevo
CG2N1  NG321  HGPAM2   55.00    108.00 ! MGU1, methylguanidine
CG2N2  NG321  HGPAM2   50.00    115.80 ! MT2A, fylin
CG311  NG321  HGPAM2   41.00    112.10 ! 5UHA, from CG321  NG321  HGPAM2, cgenff_xyu, yxu, RNA
CG321  NG321  HGPAM2   41.00    112.10 ! AMINE aliphatic amines
CG3AM2 NG321  HGPAM2   41.00    112.10 ! AMINE aliphatic amines
CG3C51 NG321  HGPAM2   41.00    112.10 ! AMINE aliphatic amines
OG301  NG321  HGP1    59.29 102.37               ! CAN, by ac_aa                
SG3O2  NG321  HGP1     49.00    115.00 ! MSAM, methanesulfonamide; BSAM, benzenesulfonamide; xxwy
HGP1   NG321  HGP1     38.00    110.00 ! MSAM, methanesulfonamide; BSAM, benzenesulfonamide; xxwy
HGPAM2 NG321  HGPAM2   42.00    105.85 ! AMINE aliphatic amines kevo: 29.50 -> 42.00 based on MAM1 molvib & AMET scans
HGPAM3 NG331  HGPAM3   41.50    107.10 ! AMINE aliphatic amines kevo: 29.00 -> 41.50 based on MAM1 molvib & AMET scans
CG2R51 NG3C51 CG3C52   45.00    104.80 ! 2PRL, 2-pyrroline, kevo
CG2R51 NG3C51 HGP1     43.00    113.90 ! 2PRL, 2-pyrroline, kevo
CG2R53 NG3C51 CG3C52   40.00    107.00 !x 104.60 77 2IMI, 2-imidazoline C5-N1-C2 d1, kevo
CG2R53 NG3C51 HGP1     43.00    115.60 !~ 117.7 ! 112.5 ! 30 116.5 2IMI, 2-imidazoline H1-N1-C2, kevo
CG2RC0 NG3C51 CG3C52   60.00    106.90 ! INDI, indoline, kevo
CG2RC0 NG3C51 HGP1     41.00    114.50 ! INDI, indoline, kevo
CG321  NG3C51 CG3C51  45.46 110.01               ! PR4, by ac_aa                
CG321  NG3C51 CG3C52  70.28 113.25               ! PR4, by ac_aa                
CG331  NG3C51 CG3C51  45.46 110.01               ! from CG321 NG3C51 CG3C51, sm136           
CG331  NG3C51 CG3C52  70.28 113.25               ! from CG321 NG3C51 CG3C52, sm136          
CG3C50 NG3C51 CG3C50 140.00 103.70               ! from CG3C52 NG3C51 CG3C52, PENALTY= 2.4 R1A        
CG3C50 NG3C51 OG312   57.56 109.57               ! R1A, by ac_aa                
CG3C51 NG3C51 CG3C52 140.00 103.70               ! from CG3C52 NG3C51 CG3C52, PENALTY= 0.4 PR4        
CG3C51 NG3C51 OG3C51 131.35 101.45               ! 143, by ac_aa                
CG3C51 NG3C51 HGP1    43.00 112.00               ! from CG3C52 NG3C51 HGP1, penalty= 0.4 143 5CS       
CG3C52 NG3C51 CG3C52  140.00    103.70 !v 102.9 PRLD, pyrrolidine; 105.4 3PRL, 3-pyrroline, kevo
CG3C52 NG3C51 CG3C54   67.00    104.10 ! IMDP, imidazolidine, erh and kevo
CG3C52 NG3C51 NG2R50   47.00    109.00 !~ 107.5 2PRZ, 2-pyrazoline C5-N1-N2, kevo
CG3C52 NG3C51 NG3P2    47.00    103.90 ! PRZP, Pyrazolidine.H+, kevo
CG3C52 NG3C51 OG312   47.08 102.42               ! R1A, by ac_aa1                
CG3C52 NG3C51 OG3C51 101.00  99.86               ! 143, by ac_aa                
CG3C52 NG3C51 HGP1     43.00    112.00 !x 108 PRLD, pyrrolidine; 113 2PRL, 2-pyrroline; 106(v) 3PRL, 3-pyrroline; 117 2IMI, 2-imidazoline; 2PRZ, 2-pyrazoline, kevo
CG3C54 NG3C51 HGP1     50.00    109.25 ! IMDP, imidazolidine, erh and kevo
NG2R50 NG3C51 HGP1     50.00    103.60 !~ 104.9 2PRZ, 2-pyrazoline, kevo
NG3P2  NG3C51 HGP1     56.00    100.60 ! PRZP, Pyrazolidine.H+, kevo
OG3C51 NG3C51 HGP1    65.21 103.64               ! 143, by ac_aa                
CG2R61 NG3N1  NG3N1    60.00    112.00 ! PHHZ, phenylhydrazine, decrease angle to make HN become out of plane, ed
CG2R61 NG3N1  HGP1     52.00    115.00 ! PHHZ, phenylhydrazine, decrease angle to make HN become out of plane, ed
NG3N1  NG3N1  HGP1     55.00    102.00 ! HDZN, hydrazine, ed
HGP1   NG3N1  HGP1     50.00    102.00 ! HDZN, hydrazine, ed
CG314  NG3P0  CG334   60.00 109.50  26.00 2.4660 ! from CG324 NG3P0 CG334, PENALTY= 0.6 DDE DDEP     
CG324  NG3P0  CG324    60.00    109.50   26.     2.466  ! LIPID tetraethylammonium, from CG334  NG3P0  CG324
CG324  NG3P0  CG334    60.00    109.50   26.     2.466  ! LIPID tetramethylammonium
CG334  NG3P0  CG334    60.00    109.50   26.     2.466  ! LIPID tetramethylammonium
CG334  NG3P0  OG311    69.00    100.00 ! TMAOP, Hydroxy(trimethyl)Ammonium, xxwy
CG334  NG3P0  OG312    80.00    112.00 ! TMAO, trimethylamine N-oxide, xxwy & ejd
CG324  NG3P1  CG324    45.00    115.20 ! FLAVOP PIP1,2,3 ! tweaked 115.50 --> 115.20 by kevo
CG324  NG3P1  CG334    45.00    109.50 ! FLAVOP PIP1,2,3
CG324  NG3P1  HGP2     30.00    110.80   27.00   2.07400 ! FLAVOP PIP1,2,3
CG334  NG3P1  CG334    45.00    109.50 ! nc3 , fylin/kenno
CG334  NG3P1  HGP2     30.00    110.80   27.00   2.07400 ! FLAVOP PIP1,2,3
CG2R51 NG3P2  CG3C54   85.00    107.00 ! 2PRP, 2-pyrroline.H+, kevo
CG2R51 NG3P2  HGP2     38.00    112.00 ! 2PRP, 2-pyrroline.H+, kevo
CG314  NG3P2  CG324    45.00    115.20 ! 2MRB, Alpha benzyl gamma 2-methyl piperidine, cacha ! tweaked 115.50 --> 115.20 by kevo
CG314  NG3P2  HGP2     30.00    110.80   27.00   2.07400 ! 2MRB, Alpha benzyl gamma 2-methyl piperidine, cacha
CG324  NG3P2  CG324    40.00    115.20 ! PIP, piperidine ! tweaked 115.50 --> 115.20 by kevo
CG324  NG3P2  CG334    50.00    115.20 ! 5AU, yxu, RNA
CG324  NG3P2  CG3C53   46.00    115.20 ! QUG, yxu, RNA
CG324  NG3P2  HGP2     30.00    110.80   27.00   2.07400 ! PIP, piperidine
CG334  NG3P2  CG334    40.00    115.20 ! nc2 , fylin/kenno
CG334  NG3P2  CG3C53   46.00    115.20 ! ponm, from pnpa, yxu, RNA
CG334  NG3P2  HGP2     30.00    110.80   27.00   2.07400 ! nc2 , fylin/kenno
CG3C53 NG3P2  CG3C54  100.00    111.00 ! PROT AcProNH2, ProNH2, AcProNHCH3 RLD 4/23/93
CG3C53 NG3P2  HGP2     33.00    109.50    4.00   2.05600 ! PROT AcProNH2, ProNH2, AcProNHCH3 RLD 4/23/93
CG3C54 NG3P2  CG3C54  104.00    113.00 ! PRLP, pyrrolidine.H+, kevo
CG3C54 NG3P2  NG3C51  135.00    114.20 ! PRZP, Pyrazolidine.H+, kevo
CG3C54 NG3P2  HGP2     33.00    109.50    4.00   2.05600 ! PROT AcProNH2, ProNH2, AcProNHCH3 RLD 4/23/93
NG3C51 NG3P2  HGP2     42.00    106.30 ! PRZP, Pyrazolidine.H+, kevo
HGP2   NG3P2  HGP2     51.00    107.50 ! PROT AcProNH2, ProNH2, AcProNHCH3 RLD 4/23/93
CG314  NG3P3  HGP2     30.00    109.50   20.00   2.07400 ! PROT new stretch and bend; methylammonium (KK 03/10/92)
CG324  NG3P3  HGP2     30.00    109.50   20.00   2.07400 ! PROT new stretch and bend; methylammonium (KK 03/10/92)
CG334  NG3P3  HGP2     30.00    109.50   20.00   2.07400 ! PROT new stretch and bend; methylammonium (KK 03/10/92)
CG3C53 NG3P3  HGP2     30.00    109.50   20.00   2.07400 ! cpoa, from CG314 NG3P3 HGP2, yxu, RNA
HGP2   NG3P3  HGP2     44.00    109.50 ! PROT new stretch and bend; methylammonium (KK 03/10/92)
CG2R51 OG2R50 CG2R51  100.00    106.00 ! FURA, furan
CG2R51 OG2R50 CG2R53  140.00    104.00 ! OXAZ, oxazole
CG2R51 OG2R50 CG2RC0   50.00    104.00 ! ZFUR, benzofuran, kevo
CG2R51 OG2R50 NG2R50  150.00    108.50 ! ISOX, isoxazole @@@@@ Kenno: 109.9 --> 108.5 @@@@@
CG2R53 OG2R50 NG2R50  165.00    109.30 ! OXD4, oxadiazole124, xxwy
CG2D1O OG301  CG331    53.00    109.00 ! MOET, Methoxyethene, xxwy
CG2D2O OG301  CG331    53.00    109.00 ! MOET, Methoxyethene, xxwy
CG2R61 OG301  CG2R61  185.00    120.00 ! BIPHENYL ANALOGS, peml
CG2R61 OG301  CG321    65.00    108.00 ! ETOB, Ethoxybenzene, cacha
CG2R61 OG301  CG331    65.00    108.00 ! MEOB, Methoxybenzene, cacha
CG2R62 OG301  CG321    65.00    108.00 ! OAU, from CG2R61 OG301 CG321 yxu, RNA
CG2R62 OG301  CG331    65.00    104.00 ! MOU, yxu, 21/2/14, RNA
CG301  OG301  CG331    95.00    109.70 ! AMOL, alpha-methoxy-lactic acid, og
CG311  OG301  CG331    95.00    109.70 ! all34_ethers_1a CC33A OC30A CC32A, gk or og (not affected by mistake)
CG311  OG301  CG3C51   65.00    107.00 ! pepr, from CG331 OG301 CG3C51, not optimized, yxu, RNA
CG311  OG301  OG311    72.00    104.00 ! PBG, yxu, RNA
CG321  OG301  CG321    95.00    109.70 ! diethylether, alex
CG321  OG301  CG331    95.00    109.70 !  diethylether, alex
CG321  OG301  NG2D1   54.17 104.20               ! GGB, by ac_aa                
CG321  OG301  NG2P1   54.98 102.86               ! GGBP, by ac_aa
CG321  OG301  NG321   71.89 104.74               ! CAN, by ac_aa                
CG331  OG301  CG331    95.00    109.70 ! diethylether, alex!from CG321  OG301  CCT2, DME viv
CG331  OG301  CG3C51   65.00    107.00 ! THF2, THF-2'OMe c2'-om-cm, from Nucl. Acids, ed
CG331  OG301  OG311    72.00    104.00 ! mhp, from ppox, yxu, RNA
CG3C51 OG301  CG3C51   55.00    107.00 ! rbrb, yxu, RNA
NG2R51 OG301  OG311   61.14 105.67               ! TOX, by ac_aa                
OG311  OG301  SG301   92.30 109.65               ! 2CO, by ac_aa                
CG2O2  OG302  CG301    40.00    109.60   30.00   2.2651 ! AMGT, Alpha Methyl Gamma Tert Butyl Glu Acid CDCA Amide, cacha
CG2O2  OG302  CG311    40.00    109.60   30.00   2.2651 ! LIPID methyl acetate
CG2O2  OG302  CG321    40.00    109.60   30.00   2.2651 ! LIPID methyl acetate
CG2O2  OG302  CG331    40.00    109.60   30.00   2.2651 ! LIPID methyl acetate
CG2O6  OG302  CG321    40.00    111.00 ! DECB, diehtyl carbamate, from DMCB, cacha & kevo & xxwy
CG2O6  OG302  CG331    40.00    111.00 ! DMCB & DMCA, dimethyl carbamate & carbonate, cacha & kevo & xxwy
CG2O2  OG303  PG1     49.20 126.80   1.77 2.3106 ! PHDP, by ac_aa             
CG2O2  OG303  PG2     14.23 135.67  10.48 3.0104 ! PHD, by ac_aa
CG2R61 OG303  PG1      90.00    120.00   20.00   2.30 ! PROTNA phenol phosphate, 6/94, adm jr.
CG2R61 OG303  SG3O1   33.00 108.00               ! from CG2R61 OG303 SG3O2, PENALTY= 5 TYS        
CG2R61 OG303  SG3O2    33.00    108.00 ! PMST, phenyl methanesulfonate, PSMT, phenyl sulfamate, xxwy
CG301  OG303  PG1     20.00 120.00  35.00 2.3300 ! from CG321 OG303 PG1, PENALTY= 1.8 QPA      
CG311  OG303  PG0     20.00 120.00  35.00 2.3300 ! from CG321 OG303 PG0, PENALTY= 0.6 SGB SVY     
CG311  OG303  PG2      20.00    120.00   35.00   2.33 ! NA IP_2
CG311  OG303  SG3O1   15.00 109.00  27.00 1.9000 ! from CG321 OG303 SG3O1, penalty= 0.6 ALS      
CG321  OG303  PG0      20.00    120.00   35.00   2.33000 ! mono-thio S-P bond
CG321  OG303  PG1      20.00    120.00   35.00   2.33 ! NA !Reorganization: PC and others
CG321  OG303  PG2      20.00    120.00   35.00   2.33 ! NA !Reorganization: TH5P and others
CG321  OG303  SG3O1    15.00    109.00   27.00   1.90 ! LIPID methylsulfate
CG321  OG303  SG3O2   48.00 113.00               ! from CG331 OG303 SG3O2, PENALTY= 0.9 SEB        
CG331  OG303  PG0      20.00    120.00   35.0    2.33 ! LIPID phosphate !Reorganization:MP_0
CG331  OG303  PG1      20.00    120.00   35.0    2.33 ! LIPID phosphate !Reorganization:MP_1
CG331  OG303  PG2      20.00    120.00   35.0    2.33 ! LIPID phosphate !Reorganization:MP_2
CG331  OG303  SG3O1    15.00    109.00   27.00   1.90 ! LIPID methylsulfate
CG331  OG303  SG3O2    48.00    113.00 ! MMST, methyl methanesulfonate, xxwy
CG3C51 OG303  PG1      20.00    120.00   35.0    2.33 ! BPNP and others
CG3C51 OG303  PG2      20.00    120.00   35.0    2.33 ! TH3P and others
PG0    OG304  PG0      45.00    143.00   40.00   3.25000 ! mono-thio S-P bond
PG1    OG304  PG1      45.00    143.00   40.0  3.25 ! PPI2, METP reorganization, kevo
PG1    OG304  PG2      45.00    139.50   40.0  3.05 ! PPI1, METP reorganization, kevo
CG2D1O OG311  HGP1    65.63 105.72               ! TPQP, by ac_aa                
CG2D2O OG311  HGP1    65.63 105.72               ! TPQP, by ac_aa                
CG2O2  OG311  HGP1     55.00    115.00 ! PROT adm jr. 5/02/91, acetic acid pure solvent
CG2O6  OG311  HGP1     61.00    116.00 ! CO31, bicarbonate, xxwy
CG2R51 OG311  HGP1    65.00 108.00               ! from CG2R61 OG311 HGP1, PENALTY= 8.5 B2H CR8D TRO       
CG2R61 OG311  HGP1     65.00    108.00 ! PROT JES 8/25/89 phenol
CG2R62 OG311  HGP1     66.00    108.00   40      1.9280  ! 5HU, yxu, RNA
CG301  OG311  HGP1     50.00    106.00 ! AMOL, alpha-methoxy-lactic acid, og
CG311  OG311  HGP1     50.00    106.00 ! og 1/06 EtOH IR fit; was 57.5 106
CG321  OG311  HGP1     50.00    106.00 ! sng mod (qm and crystal data); was 57.5 106
CG331  OG311  HGP1     57.50    106.00 ! Team Sugar, HCP1M OC311M CC331M; unchanged
CG3C50 OG311  HGP1    50.00 109.00               ! from CG3C51 OG311 HGP1, PENALTY= 0.8 PXU        
CG3C51 OG311  HGP1     50.00    109.00 ! par_Sugars, CC315x OC311 HCP1; was 57.5 106
NG2S0  OG311  HGP1    65.01 100.67               ! FHO, by ac_aa                
NG2S1  OG311  HGP1    64.99  98.89               ! HGA, by ac_aa                
NG3P0  OG311  HGP1     60.00    101.50 ! TMAOP, Hydroxy(trimethyl)Ammonium, xxwy
OG301  OG311  HGP1     61.00     98.30 ! PBG, yxu, RNA
PG0    OG311  HGP1     30.00    115.00   40.00   2.3500 ! NA MP_1, ADM Jr. !Reorganization:MP_0
PG1    OG311  HGP1     30.00    115.00   40.00   2.3500 ! NA MP_1, ADM Jr. !Reorganization:MP_1
PG2    OG311  HGP1    30.00 115.00  40.00 2.3500 ! from PG1 OG311 HGP1, penalty= 1 CSPP      
SG301  OG311  HGP1    34.52 105.26  39.99 2.1906 ! CSO, by ac_aa              
BG201  OG311  HGP1     82.00    110.00 !   BORO,BORB,BONE,BICB Boronic acid, sr
CG3C31 OG3C31 CG3C31   50.35     97.00 ! 1EOX, 1-ethylene oxide, sc
CG3RC1 OG3C31 CG3RC1   90.00     60.80 ! EQG, yxu, RNA
CG2O4  OG3C51 CG3C41   89.00     95.00 ! 2OXT, ozyo, 04/19
CG2R51 OG3C51 CG2R53   85.00    104.00 ! A2FO, 3H-furan-2-one, ctsai
CG2R51 OG3C51 CG3C52  125.00    104.40 ! 2DHF, 2,3-dihydrofuran, kevo
CG2R51 OG3C51 NG3C51 117.37 102.36               ! 143, by ac_aa                
CG2R53 OG3C51 CG3C52   90.00    107.10 ! GBL, Gamma-butyrolactone, ctsai
CG2RC0 OG3C51 CG3C52   76.00    108.05 !107.15 ZDOL, 1,3-benzodioxole, kevo
CG3C41 OG3C51 CG3C41   55.00     89.12 ! OXTN, oxetane, gmu (CG3C52 OG3C51 CG3C52)
CG3C51 OG3C51 CG3C51   95.00    111.00               ! THF 10/21/05, viv
CG3C51 OG3C51 CG3C52   95.00    111.00               ! THF 10/21/05, viv
CG3C51 OG3C51 CG3C53  110.00    108.00 ! NA
CG3C51 OG3C51 NG3C51  95.12 107.05               ! 5CS, by ac_aa                
CG3C52 OG3C51 CG3C52   95.00    111.00               ! THF 10/21/05, viv
CG3C52 OG3C51 CG3RC1  170.00    109.00 ! RSRF, 4,6-dioxabicyclo[3.3.0]octan-8-ol, xxwy
CG3C52 OG3C51 BG201    95.00    111.00 !   BICB,BINB Boronic acid, sr
CG311  OG3C61 CG321    95.00    109.70 ! pepr, from CG321 OG3C61 CG321, not optimized, yxu, RNA
CG321  OG3C61 CG321    95.00    109.70 ! DIOX, dioxane
CG2D1O OG3R60 CG2D1O   40.00     99.00 ! PY01, 4h-pyran, maintain 720 in ring
CG2D1O OG3R60 CG321    20.00     99.00 ! PY02, 2h-pyran
CG2D2O OG3R60 CG2D2O   40.00     99.00 ! PY01, 4h-pyran, maintain 720 in ring
CG2D2O OG3R60 CG321    20.00     99.00 ! PY02, 2h-pyran
CG2R61 OG3R60 CG2R61   40.00    115.00 ! FEOZ, phenoxazine, erh
CG2R62 OG3R60 CG2R63  102.00    126.50 ! RIN, coumarin, isg
CG331  PG0    OG2P1   64.36 121.00               ! SGB SVX, by ac_aa               
CG331  PG0    OG303   52.85 107.34               ! SVX SGB, by ac_aa               
NG2S3  PG0    OG2P1  119.54 120.64               ! SUN, by ac_aa                
NG2S3  PG0    OG303   60.02  96.04               ! SUN, by ac_aa                
OG2P1  PG0    OG303    98.90    111.60 ! LIPID phosphate !Reorganization:MP_0 RE-OPTIMIZE!
OG2P1  PG0    OG304    98.90    111.60 ! mono-thio S-P bond
OG2P1  PG0    OG311    98.90    108.23 ! NA MP_1, ADM Jr. !Reorganization:MP_0 RE-OPTIMIZE!
OG2P1  PG0    SG2P1    75.00    131.03 ! mono-thio S-P bond
OG303  PG0    OG303    48.10    108.00 ! GTP neutral
OG303  PG0    OG304    48.10    108.00 ! mono-thio S-P bond
OG303  PG0    OG311    48.10    108.00 ! NA MP_1, ADM Jr. !Reorganization:MP_0 RE-OPTIMIZE!
OG303  PG0    SG2P1    98.90    111.60 ! mono-thio S-P bond
OG303  PG0    SG2P2    98.90    111.60 ! di-thio S-P bond
OG304  PG0    OG304    48.10    108.00 ! mono-thio S-P bond
OG304  PG0    OG311    48.10    108.00 ! mono-thio S-P bond
OG304  PG0    SG2P1    96.80    112.84 ! mono-thio S-P bond
OG304  PG0    SG2P2    96.80    112.84 ! di-thio S-P bond
OG311  PG0    OG311    98.90    104.00 ! NA MP_0, ADM Jr.
OG311  PG0    SG2P1    75.00    131.03 ! mono-thio S-P bond
OG311  PG0    SG2P2    75.00    131.03 ! di-thio S-P bond
SG2P2  PG0    SG2P2    92.40    128.47 ! di-thio S-P bond
CG312  PG1    OG2P1    98.90     94.00 ! BDFP, Difuorobenzylphosphonate \ re-optimize?
CG312  PG1    OG311    90.10     90.00 ! BDFP, BDFD, Difuorobenzylphosphonate
CG321  PG1    OG2P1    98.90    103.00 ! BDFP, Benzylphosphonate \ re-optimize?
CG321  PG1    OG311    90.10     94.00 ! BDFP, BDFD, Benzylphosphonate
CG331  PG1    OG2P1   98.90 103.00               ! from CG321 PG1 OG2P1, PENALTY= 0.9 SBG        
CG331  PG1    OG303   88.71  94.70               ! SBG, by ac_aa                
NG2S3  PG1    OG2P1   140.00    110.60 ! NABAKB  phosphoramidates
NG2S3  PG1    OG303    60.00    103.20 ! NABAKB  phosphoramidates
OG2P1  PG1    OG2P1   104.00    120.00 ! MP_1 reorganization, kevo
OG2P1  PG1    OG303    98.90    107.50 ! MP_1 reorganization, kevo
OG2P1  PG1    OG304    88.90    111.60 ! NA nad/ppi, jjp1/adm jr. 7/95 !Reorganization:PPI1, PPI2
OG2P1  PG1    OG311    98.90    111.00 ! MP_1 reorganization, kevo
OG303  PG1    OG303    80.00    104.30 ! NA DMP, ADM Jr. !Reorganization: PC and others
OG303  PG1    OG304    48.10    105.00 ! PPI1, PPI2, METP reorganization, kevo
OG303  PG1    OG311    48.10    108.00 ! MP_1 reorganization, kevo
OG304  PG1    OG304    48.10    107.50 ! METP reorganization, kevo
OG304  PG1    OG311    48.10    111.00 ! PPI2 reorganization, kevo
CG312  PG2    OG2P1    98.90     94.00 ! BDFD, Difuorobenzylphosphonate / re-optimize?
CG321  PG2    OG2P1    98.90    103.00 ! BDFD, Benzylphosphonate / re-optimize?
NG2R51 PG2    OG2P1   95.59 100.09               ! NEP, by ac_aa                
OG2P1  PG2    OG2P1   104.00    121.00 ! MP_2 reorganization, kevo
OG2P1  PG2    OG303    88.90    111.00 ! MP_2 reorganization, kevo
OG2P1  PG2    OG304    88.90    111.60 ! NA nad/ppi, jjp1/adm jr. 7/95 !Reorganization:PPI1, PPI2
OG2P1  PG2    SG2P1    75.00    131.03 ! mono-thio S-P bond
OG2S1  PG2    OG2S1   104.00    121.00 ! mono-thio S-P bond
OG2S1  PG2    OG303    88.90    111.00 ! mono-thio S-P bond
OG2S1  PG2    OG304    88.90    111.60 ! mono-thio S-P bond
OG2S1  PG2    OG311   88.90 111.00               ! from OG2S1 PG2 OG303, penalty= 6.5 CSPP        
OG2S1  PG2    SG2P1    75.00    131.03 ! mono-thio S-P bond
OG2S1  PG2    SG2P2    75.00    131.03 ! di-thio S-P bond
OG303  PG2    SG2P1    88.90    111.00 ! mono-thio S-P bond
OG303  PG2    SG2P2    88.90    111.00 ! di-thio S-P bond
OG304  PG2    SG2P1    96.80    112.84 ! mono-thio S-P bond
OG304  PG2    SG2P2    96.80    112.84 ! di-thio S-P bond
OG311  PG2    SG2P1   88.90 111.00               ! from OG303 PG2 SG2P1, penalty= 6.5 CSPP        
SG2P2  PG2    SG2P2    92.40    128.47 ! di-thio S-P bond
CG321  SG2P1  PG2     39.86  91.85               ! CSPP, by ac_aa                
CG2R51 SG2R50 CG2R51  105.00     95.00 ! THIP, thiophene
CG2R51 SG2R50 CG2R53  110.00     97.00 ! THAZ, thiazole @@@@@ Kenno: 95 --> 97 @@@@@
CG2R51 SG2R50 CG2RC0   70.00     99.50 ! ZTHP, benzothiophene, kevo
CG2R51 SG2R50 NG2R50  150.00    103.00 ! ISOT, isothiazole
CG2R53 SG2R50 CG2RC0  110.00     97.00 ! ZTHZ, benzothiazole, kevo
CG321  SG301  OG301   51.51 101.70               ! 2CO, by ac_aa                
CG321  SG301  OG311   69.62  99.37               ! CSO, by ac_aa                
CG321  SG301  OG312   53.44 104.89               ! CSX, by ac_aa                
CG321  SG301  SG301    72.50    103.30 ! PROT expt. dimethyldisulfide,    3/26/92 (FL)
CG321  SG301  SG311   72.50 103.30               ! from CG321 SG301 SG301, penalty= 2 CSS        
CG321  SG301  SG3O1   59.16  94.97               ! CSU, by ac_aa                
CG331  SG301  SG301    72.50    103.30 ! PROT expt. dimethyldisulfide,    3/26/92 (FL)
CG1N1  SG311  CG321   62.50  99.48               ! XCN, by ac_aa                
CG251O SG311  CG2R53   75.00     92.00 ! MRDN, methylidene rhodanine, kevo & xxwy
CG252O SG311  CG2R53   75.00     92.00 ! MRDN, methylidene rhodanine, kevo & xxwy
CG2D1O SG311  CG331   65.86  98.05               ! FZN, by ac_aa                
CG2D1O SG311  CG3C51  65.86  98.05               ! from CG2D1O SG311 CG331, FZN            
CG2D2O SG311  CG331   65.86  98.05               ! FZN, by ac_aa                
CG2D2O SG311  CG3C51  65.86  98.05               ! from CG2D1O SG311 CG331, FZN            
CG2N2  SG311  CG321    59.00     94.70 ! DH3T, transferred from MT2A , fylin
CG2N2  SG311  CG331    59.00     94.70 ! MT2A, fylin
CG2O2  SG311  CG321   60.00  96.00               ! CYG JJJ MCS, asbb, PC, 2020
CG2O2  SG311  CG331   60.00  96.00               ! from CG2O6 SG311 CG331, penalty= 4.5 CYG        
CG2O6  SG311  CG321   60.00  96.00               ! from CG2O6 SG311 CG331, PENALTY= 0.9 QCS        
CG2O6  SG311  CG331    60.00     96.00 ! DMTT, dimethyl trithiocarbonate, kevo
CG2R61 SG311  CG2R61   50.00    109.00 ! FETZ, phenothiazine, erh
CG2R64 SG311  CG321    46.00     97.00 ! pesu, yxu, RNA
CG2R64 SG311  CG331    66.00     91.00 ! 2SMPYR, 2-(methylthio)-pyrimidine; from CG2O6 SG311 CG331; isg (may need to be re-evaluated because yxu got "a QM value of 100.8" for RESI 2MSA)
CG301  SG311  CG321   34.00  95.00               ! from CG321 SG311 CG321, PENALTY= 1.8 QPA        
CG301  SG311  HGP3    38.80  95.00               ! from CG321 SG311 HGP3, PENALTY= 1.8 LE1        
CG311  SG311  CG321   34.00  95.00               ! from CG321 SG311 CG321, penalty= 0.6 CGV CML HTI      
CG311  SG311  CG331   34.00  95.00               ! from CG321 SG311 CG331, penalty= 0.6 0TD HTI       
CG311  SG311  HGP3    38.80  95.00               ! from CG321 SG311 HGP3, PENALTY= 0.6 LA2        
CG312  SG311  CG321   47.58  95.20               ! 2FM, by ac_aa                
CG314  SG311  CG321   36.05  92.08               ! from CG331 SG311 CG314, AGT            
CG314  SG311  CG331   36.05  92.08               ! AGT, by ac_aa                
CG321  SG311  CG321    34.00     95.00 ! PROTNA sahc
CG321  SG311  CG331    34.00     95.00 ! PROT expt. MeEtS,    3/26/92 (FL)
CG321  SG311  CG3C51  34.00  95.00               ! from CG321 SG311 CG321, PENALTY= 10 143 5CS 6V1      
CG321  SG311  NG2D1   65.91  92.33               ! SNC, by ac_aa                
CG321  SG311  HGP3     38.80     95.00 ! PROT methanethiol pure solvent, adm jr., 6/22/92
CG331  SG311  HGP3     43.00     95.00 ! PROT methanethiol pure solvent, adm jr., 6/22/92
CG3C52 SG311  CG3C52  45.20  96.20               ! PRS, by ac_aa                
SG301  SG311  HGP3    60.74  99.09               ! CSS, by ac_aa                
CG2R61 SG3O1  OG2P1    85.0      98.0   ! benzene sulfonic acid anion, og
CG321  SG3O1  OG2P1    80.00     99.00 ! ESNA, ethyl sulfonate, xhe
CG331  SG3O1  OG2P1    85.00    100.00 ! MSNA, methyl sulfonate, xhe
NG2S3  SG3O1  OG2P1    33.20     94.20 ! NMSM, N-methyl-sulfamate, my
OG2P1  SG3O1  OG2P1   130.00    109.47   35.0    2.45 ! LIPID methylsulfate
OG2P1  SG3O1  OG303    85.00     98.00 ! LIPID methylsulfate
OG2P1  SG3O1  SG301   75.97  97.86               ! CSU, by ac_aa                
CG2R51 SG3O2  NG301    50.00     97.00 ! TSPD model for D3R, xxwy
CG2R51 SG3O2  OG2P1    70.00    106.50 ! TSPD model for D3R, xxwy
CG2R61 SG3O2  NG301    50.00     97.00 ! D3R set1 scaffold 2, xxwy
CG2R61 SG3O2  NG311    70.00     97.00 ! MBSM, N-methylbenzenesulfonamide; PBSM, N-phenylbenzenesulfonamide; xxwy
CG2R61 SG3O2  NG321    60.00     98.00 ! BSAM, benzenesulfonamide, xxwy
CG2R61 SG3O2  OG2P1    60.00    101.00 ! BSAM, benzenesulfonamide, xxwy
CG321  SG3O2  CG331    80.00    102.00 ! MESN, methyl ethyl sulfone, xhe
CG321  SG3O2  NG311    62.00    101.00 ! EESM, N-ethylethanesulfonamide, xxwy
CG321  SG3O2  OG2P1    75.00    107.50 ! EESM, N-ethylethanesulfonamide; MESN, methyl ethyl sulfone; xxwy & xhe
CG321  SG3O2  OG303   93.00  96.00               ! from CG331 SG3O2 OG303, PENALTY= 0.9 SEB        
CG331  SG3O2  CG331    80.00    102.00 ! DMSN, dimethyl sulfone, xhe
CG331  SG3O2  NG311    73.00    103.00 ! MMSM, N-methylmethanesulfonamide; PMSM, N-phenylmethanesulfonamide; xxwy
CG331  SG3O2  NG321    83.00    101.00 ! MSAM, methanesulfonamide, xxwy
CG331  SG3O2  OG2P1    79.00    108.50 ! DMSN, dimethyl sulfone; MSAM, methanesulfonamide and other sulfonamides; xxwy & xhe
CG331  SG3O2  OG303    93.00     96.00 ! MMST, methyl methanesulfonate, xxwy
NG301  SG3O2  OG2P1    70.00    108.50 ! TSPD model for D3R, xxwy
NG311  SG3O2  NG311    83.10    102.30 ! MESI, N-methyl,N'-ethylsulfamide, rting
NG311  SG3O2  OG2P1    75.00    110.50 ! MMSM, N-methylmethanesulfonamide and other sulfonamides, xxwy
NG321  SG3O2  OG2P1    80.00    111.00 ! MSAM, methanesulfonamide; BSAM, benzenesulfonamide; xxwy
NG321  SG3O2  OG303   100.00    102.00 ! MSMT, methyl sulfamate, & PSMT, xxwy
OG2P1  SG3O2  OG2P1    85.00    121.00 ! DMSN, dimethyl sulfone; MSAM, methanesulfonamide and other sulfonamides; xxwy & xhe
OG2P1  SG3O2  OG303    90.00    109.00 ! MMST, methyl methanesulfonate, xxwy
CG321  SG3O3  CG331    85.00     95.00 ! MESO, methylethylsulfoxide, mnoon
CG321  SG3O3  OG2P1    65.00    106.50 ! MESO, methylethylsulfoxide, mnoon
CG331  SG3O3  CG331    34.00     95.00 ! DMSO, dimethylsulfoxide (ML Strader, et al.JPC2002_A106_1074), sz
CG331  SG3O3  OG2P1    79.00    106.75 ! DMSO, dimethylsulfoxide (ML Strader, et al.JPC2002_A106_1074), sz
CG2R61 BG201  OG2D2    80.00    133.00 !   BONB,BNNB Boronic acid, sr
CG2R61 BG201  OG311    40.00    123.00 !   BORB,BONB Boronic acid, sr
CG2RC0 BG201  OG2D2    80.00    126.00 !   BINB, Boronic acid, sr
CG2RC0 BG201  OG311    60.00    120.90 !   BICB, Boronic acid, sr
CG2RC0 BG201  OG3C51   60.00    108.90 !   BICB,BINB Boronic acid, sr
CG321  BG201  OG2D2    80.00    133.00 !   BONE, Boronic acid, sr
CG321  BG201  OG311    40.00    125.00 !   BORE,BONE,BNNE Boronic acid, sr
CG331  BG201  OG2D2    80.00    133.00 !   BORN, Boronic acid, sr
CG331  BG201  OG311    40.00    125.00 !   BORO, Boronic acid, sr
OG2D2  BG201  OG2D2   150.00    148.00 !   BONN,BNNB Boronic acid, sr
OG2D2  BG201  OG311   110.00    135.00 !   BORN, Boronic acid, sr
OG2D2  BG201  OG3C51  110.00    126.90 !   BINB, Boronic acid, sr
OG311  BG201  OG311   150.00    120.00 !   BORO,BORB Boronic acid, sr
OG311  BG201  OG3C51  110.00    122.50 !   BICB, Boronic acid, sr
FGP1   ALG1   FGP1     23.00    109.47 15.0 2.81855 ! aluminum tetrafluoride, ALF4, tetrahedral

DIHEDRALS
NG1T1  CG1N1  CG2R61 CG2R61  0.0100 2    0.00 ! CNP2, by ac_aa
NG1T1  CG1N1  SG311  CG321   0.0060 1    0.00 ! XCN, by ac_aa
CG2R53 CG251O CG25C1 CG2R53     6.4000  2   180.00 ! OIRD, oxindol-3-ylidene rhodanine, kevo & xxwy
CG2R53 CG251O CG25C1 CG2RC0     6.4000  2   180.00 ! OIRD, oxindol-3-ylidene rhodanine, kevo & xxwy
NG2R53 CG251O CG25C1 CG2R53     3.4000  2   180.00 ! OIHY, 5-(oxindol-3-ylidene)hydantoin, complete ring system, xxwy
NG2R53 CG251O CG25C1 CG2RC0     3.4000  2   180.00 ! OIHY, 5-(oxindol-3-ylidene)hydantoin, complete ring system, xxwy
SG311  CG251O CG25C1 CG2R53     6.4000  2   180.00 ! OIRD, oxindol-3-ylidene rhodanine, kevo & xxwy
SG311  CG251O CG25C1 CG2RC0     6.4000  2   180.00 ! OIRD, oxindol-3-ylidene rhodanine, kevo & xxwy
CG2R53 CG251O CG2DC1 CG2R51  4.0217 2  180.00 ! from CG331 CG2DC1 CG251O CG2R53, SWG
CG2R53 CG251O CG2DC1 CG2R61  4.0217 2  180.00 ! from CG331 CG2DC1 CG251O CG2R53, XYG
CG2R53 CG251O CG2DC1 CG331   4.0217 2  180.00 ! NRQ, by ac_aa
CG2R53 CG251O CG2DC1 HGA4    3.9046 2  180.00 ! NRQ, by ac_aa
NG2R50 CG251O CG2DC1 CG2R51  4.5078 2  180.00 ! from CG331 CG2DC1 CG251O NG2R50, SWG
NG2R50 CG251O CG2DC1 CG2R61  4.6584 2  180.00 ! from CG331 CG2DC1 CG251O NG2R50, XYG
NG2R50 CG251O CG2DC1 CG331   4.6584 2  180.00 ! NRQ, by ac_aa
NG2R50 CG251O CG2DC1 HGA4    5.3882 2  180.00 ! NRQ, by ac_aa
CG2R53 CG251O CG2DC3 HGA5       3.9000  2   180.00 ! MRDN, methylidene rhodanine, kevo & xxwy
NG2R50 CG251O CG2DC3 HGA5    6.3509 2  180.00 ! MDO, by ac_aa
NG2R53 CG251O CG2DC3 HGA5       4.6000  2   180.00 ! MHYO, 5-methylenehydantoin, xxwy
SG311  CG251O CG2DC3 HGA5       5.3000  2   180.00 ! MRDN, methylidene rhodanine, kevo & xxwy
CG25C1 CG251O CG2R53 NG2R53     5.00  2   180.00 ! OIRD, oxindol-3-ylidene rhodanine, kevo & xxwy
CG25C1 CG251O CG2R53 OG2D1      4.00  2   180.00 ! OIRD, oxindol-3-ylidene rhodanine, kevo & xxwy
CG2DC1 CG251O CG2R53 NG2R51  0.1000 2  180.00 ! from CG2DC3 CG25C1 CG2R53 NG2R51, PENALTY= 8.5 CRQ SWG CRF CRO PIA GYS DYG NRQ
CG2DC1 CG251O CG2R53 OG2D1   0.8000 2  180.00 ! from CG2DC3 CG251O CG2R53 OG2D1, PENALTY= 3.5 CRQ SWG CRF CRO PIA GYS DYG NRQ
CG2DC3 CG251O CG2R53 NG2R51  0.1000 2  180.00 ! from CG2DC3 CG25C1 CG2R53 NG2R51, penalty= 5 MDO
CG2DC3 CG251O CG2R53 NG2R53     0.2000  2   180.00 ! MRDN, methylidene rhodanine, kevo & xxwy
CG2DC3 CG251O CG2R53 OG2D1      0.8000  2   180.00 ! MRDN, methylidene rhodanine, kevo & xxwy
NG2R50 CG251O CG2R53 NG2R51  0.0050 2  180.00 ! MDO, by ac_aa
NG2R50 CG251O CG2R53 OG2D1   0.0011 2  180.00 ! NRQ, by ac_aa
NG2R53 CG251O CG2R53 NG2R53     0.2000  2   180.00 ! MHYO, 5-methylenehydantoin, xxwy
NG2R53 CG251O CG2R53 OG2D1      4.5000  2   180.00 ! MHYO, 5-methylenehydantoin, xxwy
SG311  CG251O CG2R53 NG2R53     1.2000  2   180.00 ! MRDN, methylidene rhodanine, kevo & xxwy
SG311  CG251O CG2R53 OG2D1      0.8000  2   180.00 ! MRDN, methylidene rhodanine, kevo & xxwy
CG2DC1 CG251O NG2R50 CG2R53  1.7800 2  180.00 ! NRQ, by ac_aa
CG2DC3 CG251O NG2R50 CG2R53  1.5083 2  180.00 ! MDO, by ac_aa
CG2R53 CG251O NG2R50 CG2R53  0.0764 2  180.00 ! MDO, by ac_aa
CG25C1 CG251O NG2R53 CG2R53     4.00  2   180.00 ! OIHY, 5-(oxindol-3-ylidene)hydantoin, complete ring system, xxwy
CG25C1 CG251O NG2R53 HGP1       0.4000  2   180.00 ! OIHY, 5-(oxindol-3-ylidene)hydantoin, complete ring system, xxwy
CG2DC3 CG251O NG2R53 CG2R53     1.00  2   180.00 ! MHYO, 5-methylenehydantoin, xxwy
CG2DC3 CG251O NG2R53 HGP1       0.4000  2   180.00 ! MHYO, 5-methylenehydantoin, xxwy
CG2R53 CG251O NG2R53 CG2R53     0.5000  2   180.00 ! MHYO, 5-methylenehydantoin, xxwy
CG2R53 CG251O NG2R53 HGP1       0.4000  2   180.00 ! MHYO, 5-methylenehydantoin, xxwy
CG25C1 CG251O SG311  CG2R53     4.00  3     0.00 ! OIRD, oxindol-3-ylidene rhodanine, kevo & xxwy
CG2DC3 CG251O SG311  CG2R53     0.2000  3     0.00 ! MRDN, methylidene rhodanine, kevo & xxwy
CG2R53 CG251O SG311  CG2R53     1.2000  3   180.00 ! MRDN, methylidene rhodanine, kevo & xxwy
CG2R53 CG252O CG25C2 CG2R53     6.4000  2   180.00 ! OIRD, oxindol-3-ylidene rhodanine, kevo & xxwy
CG2R53 CG252O CG25C2 CG2RC0     6.4000  2   180.00 ! OIRD, oxindol-3-ylidene rhodanine, kevo & xxwy
NG2R53 CG252O CG25C2 CG2R53     3.4000  2   180.00 ! OIHY, 5-(oxindol-3-ylidene)hydantoin, complete ring system, xxwy
NG2R53 CG252O CG25C2 CG2RC0     3.4000  2   180.00 ! OIHY, 5-(oxindol-3-ylidene)hydantoin, complete ring system, xxwy
SG311  CG252O CG25C2 CG2R53     6.4000  2   180.00 ! OIRD, oxindol-3-ylidene rhodanine, kevo & xxwy
SG311  CG252O CG25C2 CG2RC0     6.4000  2   180.00 ! OIRD, oxindol-3-ylidene rhodanine, kevo & xxwy
CG2R53 CG252O CG2DC2 CG2R51  4.0217 2  180.00 ! from CG331 CG2DC1 CG251O CG2R53, SWG
CG2R53 CG252O CG2DC2 CG2R61  4.0217 2  180.00 ! from CG331 CG2DC1 CG251O CG2R53, XYG
CG2R53 CG252O CG2DC2 CG331   4.0217 2  180.00 ! NRQ, by ac_aa
CG2R53 CG252O CG2DC2 HGA4    3.9046 2  180.00 ! NRQ, by ac_aa
NG2R50 CG252O CG2DC2 CG2R51  4.5078 2  180.00 ! from CG331 CG2DC1 CG251O NG2R50, SWG
NG2R50 CG252O CG2DC2 CG2R61  4.6584 2  180.00 ! from CG331 CG2DC1 CG251O NG2R50, XYG
NG2R50 CG252O CG2DC2 CG331   4.6584 2  180.00 ! NRQ, by ac_aa
NG2R50 CG252O CG2DC2 HGA4    5.3882 2  180.00 ! NRQ, by ac_aa
CG2R53 CG252O CG2DC3 HGA5       3.9000  2   180.00 ! MRDN, methylidene rhodanine, kevo & xxwy
NG2R50 CG252O CG2DC3 HGA5    6.3509 2  180.00 ! MDO, by ac_aa
NG2R53 CG252O CG2DC3 HGA5       4.6000  2   180.00 ! MHYO, 5-methylenehydantoin, xxwy
SG311  CG252O CG2DC3 HGA5       5.3000  2   180.00 ! MRDN, methylidene rhodanine, kevo & xxwy
CG25C2 CG252O CG2R53 NG2R53     5.00  2   180.00 ! OIRD, oxindol-3-ylidene rhodanine, kevo & xxwy
CG25C2 CG252O CG2R53 OG2D1      4.00  2   180.00 ! OIRD, oxindol-3-ylidene rhodanine, kevo & xxwy
CG2DC2 CG252O CG2R53 NG2R51  0.1000 2  180.00 ! from CG2DC3 CG25C1 CG2R53 NG2R51, PENALTY= 8.5 CRQ SWG CRF CRO PIA GYS DYG NRQ
CG2DC2 CG252O CG2R53 OG2D1   0.8000 2  180.00 ! from CG2DC3 CG251O CG2R53 OG2D1, PENALTY= 3.5 CRQ SWG CRF CRO PIA GYS DYG NRQ
CG2DC3 CG252O CG2R53 NG2R51  0.1000 2  180.00 ! from CG2DC3 CG25C1 CG2R53 NG2R51, penalty= 5 MDO
CG2DC3 CG252O CG2R53 NG2R53     0.2000  2   180.00 ! MRDN, methylidene rhodanine, kevo & xxwy
CG2DC3 CG252O CG2R53 OG2D1      0.8000  2   180.00 ! MRDN, methylidene rhodanine, kevo & xxwy
NG2R50 CG252O CG2R53 NG2R51  0.0050 2  180.00 ! MDO, by ac_aa
NG2R50 CG252O CG2R53 OG2D1   0.0011 2  180.00 ! NRQ, by ac_aa
NG2R53 CG252O CG2R53 NG2R53     0.2000  2   180.00 ! MHYO, 5-methylenehydantoin, xxwy
NG2R53 CG252O CG2R53 OG2D1      4.5000  2   180.00 ! MHYO, 5-methylenehydantoin, xxwy
SG311  CG252O CG2R53 NG2R53     1.2000  2   180.00 ! MRDN, methylidene rhodanine, kevo & xxwy
SG311  CG252O CG2R53 OG2D1      0.8000  2   180.00 ! MRDN, methylidene rhodanine, kevo & xxwy
CG2DC2 CG252O NG2R50 CG2R53  1.7800 2  180.00 ! NRQ, by ac_aa
CG2DC3 CG252O NG2R50 CG2R53  1.5083 2  180.00 ! MDO, by ac_aa
CG2R53 CG252O NG2R50 CG2R53  0.0764 2  180.00 ! MDO, by ac_aa
CG25C2 CG252O NG2R53 CG2R53     4.00  2   180.00 ! OIHY, 5-(oxindol-3-ylidene)hydantoin, complete ring system, xxwy
CG25C2 CG252O NG2R53 HGP1       0.4000  2   180.00 ! OIHY, 5-(oxindol-3-ylidene)hydantoin, complete ring system, xxwy
CG2DC3 CG252O NG2R53 CG2R53     1.00  2   180.00 ! MHYO, 5-methylenehydantoin, xxwy
CG2DC3 CG252O NG2R53 HGP1       0.4000  2   180.00 ! MHYO, 5-methylenehydantoin, xxwy
CG2R53 CG252O NG2R53 CG2R53     0.5000  2   180.00 ! MHYO, 5-methylenehydantoin, xxwy
CG2R53 CG252O NG2R53 HGP1       0.4000  2   180.00 ! MHYO, 5-methylenehydantoin, xxwy
CG25C2 CG252O SG311  CG2R53     4.00  3     0.00 ! OIRD, oxindol-3-ylidene rhodanine, kevo & xxwy
CG2DC3 CG252O SG311  CG2R53     0.2000  3     0.00 ! MRDN, methylidene rhodanine, kevo & xxwy
CG2R53 CG252O SG311  CG2R53     1.2000  3   180.00 ! MRDN, methylidene rhodanine, kevo & xxwy
CG2R53 CG25C1 CG2DC3 HGA5       4.4000  2   180.00 ! MEOI, methyleneoxindole, kevo & xxwy
CG2RC0 CG25C1 CG2DC3 HGA5       4.4000  2   180.00 ! MEOI, methyleneoxindole, kevo & xxwy
CG251O CG25C1 CG2R53 NG2R51     3.00  2   180.00 ! OIRD, oxindol-3-ylidene rhodanine, kevo & xxwy
CG251O CG25C1 CG2R53 OG2D1      4.00  2   180.00 ! OIRD, oxindol-3-ylidene rhodanine, kevo & xxwy
CG2DC3 CG25C1 CG2R53 NG2R51     0.1000  2   180.00 ! MEOI, methyleneoxindole, kevo & xxwy
CG2DC3 CG25C1 CG2R53 OG2D1      1.00  2   180.00 ! MEOI, methyleneoxindole, kevo & xxwy
CG2RC0 CG25C1 CG2R53 NG2R51     1.2000  2   180.00 ! MEOI, methyleneoxindole, kevo & xxwy
CG2RC0 CG25C1 CG2R53 OG2D1      1.2000  2   180.00 ! MEOI, methyleneoxindole, kevo & xxwy
CG251O CG25C1 CG2RC0 CG2R61     4.00  2   180.00 ! OIRD, oxindol-3-ylidene rhodanine, kevo & xxwy
CG251O CG25C1 CG2RC0 CG2RC0     4.00  2   180.00 ! OIRD, oxindol-3-ylidene rhodanine, kevo & xxwy
CG2DC3 CG25C1 CG2RC0 CG2R61     0.1000  2   180.00 ! MEOI, methyleneoxindole, kevo & xxwy
CG2DC3 CG25C1 CG2RC0 CG2RC0     0.1000  2   180.00 ! MEOI, methyleneoxindole, kevo & xxwy
CG2R53 CG25C1 CG2RC0 CG2R61     3.00  2   180.00 ! MEOI, methyleneoxindole, kevo & xxwy
CG2R53 CG25C1 CG2RC0 CG2RC0     3.5000  2   180.00 ! MEOI, methyleneoxindole, kevo & xxwy
CG2R53 CG25C2 CG2DC3 HGA5       4.4000  2   180.00 ! MEOI, methyleneoxindole, kevo & xxwy
CG2RC0 CG25C2 CG2DC3 HGA5       4.4000  2   180.00 ! MEOI, methyleneoxindole, kevo & xxwy
CG252O CG25C2 CG2R53 NG2R51     3.00  2   180.00 ! OIRD, oxindol-3-ylidene rhodanine, kevo & xxwy
CG252O CG25C2 CG2R53 OG2D1      4.00  2   180.00 ! OIRD, oxindol-3-ylidene rhodanine, kevo & xxwy
CG2DC3 CG25C2 CG2R53 NG2R51     0.1000  2   180.00 ! MEOI, methyleneoxindole, kevo & xxwy
CG2DC3 CG25C2 CG2R53 OG2D1      1.00  2   180.00 ! MEOI, methyleneoxindole, kevo & xxwy
CG2RC0 CG25C2 CG2R53 NG2R51     1.2000  2   180.00 ! MEOI, methyleneoxindole, kevo & xxwy
CG2RC0 CG25C2 CG2R53 OG2D1      1.2000  2   180.00 ! MEOI, methyleneoxindole, kevo & xxwy
CG252O CG25C2 CG2RC0 CG2R61     4.00  2   180.00 ! OIRD, oxindol-3-ylidene rhodanine, kevo & xxwy
CG252O CG25C2 CG2RC0 CG2RC0     4.00  2   180.00 ! OIRD, oxindol-3-ylidene rhodanine, kevo & xxwy
CG2DC3 CG25C2 CG2RC0 CG2R61     0.1000  2   180.00 ! MEOI, methyleneoxindole, kevo & xxwy
CG2DC3 CG25C2 CG2RC0 CG2RC0     0.1000  2   180.00 ! MEOI, methyleneoxindole, kevo & xxwy
CG2R53 CG25C2 CG2RC0 CG2R61     3.00  2   180.00 ! MEOI, methyleneoxindole, kevo & xxwy
CG2R53 CG25C2 CG2RC0 CG2RC0     3.5000  2   180.00 ! MEOI, methyleneoxindole, kevo & xxwy
CG301  CG2D1  CG2D1  CG321      0.4500  1   180.00 ! CHL1, cholesterol
CG301  CG2D1  CG2D1  CG321      8.5000  2   180.00 ! CHL1, cholesterol
CG301  CG2D1  CG2D1  CG331     10.00  2   180.00 ! RETINOL TMCH
CG301  CG2D1  CG2D1  HGA4       1.00  2   180.00 ! LIPID 2-butene, adm jr., 8/98 update
CG311  CG2D1  CG2D1  CG314   0.0939 1  180.00 ! ACZ, by ac_aa
CG311  CG2D1  CG2D1  CG314   4.4071 2  180.00 ! ACZ, by ac_aa
CG311  CG2D1  CG2D1  HGA4    1.0000 2  180.00 ! from CG321 CG2D1 CG2D1 HGA4, PENALTY= 0.6 ACZ
CG314  CG2D1  CG2D1  HGA4    6.5211 2  180.00 ! ACZ, by ac_aa
CG321  CG2D1  CG2D1  CG321      0.4500  1   180.00 ! LIPID 2-butene, adm jr., 4/04
CG321  CG2D1  CG2D1  CG321      8.5000  2   180.00 ! LIPID
CG321  CG2D1  CG2D1  CG331      0.4500  1   180.00 ! LIPID 2-butene, adm jr., 4/04
CG321  CG2D1  CG2D1  CG331      8.5000  2   180.00 ! LIPID
CG321  CG2D1  CG2D1  HGA4       1.00  2   180.00 ! LIPID 2-butene, adm jr., 8/98 update
CG324  CG2D1  CG2D1  CG331      0.4500  1   180.00 ! IAU, yxu, RNA
CG324  CG2D1  CG2D1  CG331      7.00  2   180.00 ! IAU, yxu, RNA
CG331  CG2D1  CG2D1  CG331      0.4500  1   180.00 ! LIPID 2-butene, adm jr., 4/04
CG331  CG2D1  CG2D1  CG331      8.5000  2   180.00 ! LIPID
CG331  CG2D1  CG2D1  HGA4       1.00  2   180.00 ! LIPID 2-butene, adm jr., 8/98 update
HGA4   CG2D1  CG2D1  HGA4       1.00  2   180.00 ! LIPID 2-butene, adm jr., 8/98 update
CG321  CG2D1  CG2D1O NG301      3.00  2   180.00 ! NICH; Kenno: nad/ppi, jjp1/adm jr. 7/95 says 0.1 but that's unlikely ==> re-optimize
CG321  CG2D1  CG2D1O NG311      3.00  2   180.00 ! NICH; Kenno: nad/ppi, jjp1/adm jr. 7/95 says 0.1 but that's unlikely ==> re-optimize
CG321  CG2D1  CG2D1O OG3R60     3.00  2   180.00 ! PY01, 4h-pyran
CG321  CG2D1  CG2D1O HGA4       6.00  2   180.00 ! PY01, 4h-pyran
HGA4   CG2D1  CG2D1O NG301      1.00  2   180.00 ! NICH; Kenno: nad/ppi, jjp1/adm jr. 7/95 says 0.1 but that's unlikely ==> re-optimize
HGA4   CG2D1  CG2D1O NG311      1.00  2   180.00 ! NICH; Kenno: nad/ppi, jjp1/adm jr. 7/95 says 0.1 but that's unlikely ==> re-optimize
HGA4   CG2D1  CG2D1O OG3R60     8.00  2   180.00 ! PY01, 4h-pyran
HGA4   CG2D1  CG2D1O HGA4       1.00  2   180.00 ! PY01, 4h-pyran
CG1T1  CG2D1  CG2D2  HGA5       5.2000  2   180.00 ! BEYN
CG321  CG2D1  CG2D2  HGA5       5.2000  2   180.00 ! LIPID propene, yin,adm jr., 12/95
CG331  CG2D1  CG2D2  HGA5       5.2000  2   180.00 ! LIPID propene, yin,adm jr., 12/95
HGA4   CG2D1  CG2D2  HGA5       5.2000  2   180.00 ! LIPID propene, yin,adm jr., 12/95
CG321  CG2D1  CG2D2O NG301      3.00  2   180.00 ! NICH; Kenno: nad/ppi, jjp1/adm jr. 7/95 says 0.1 but that's unlikely ==> re-optimize
CG321  CG2D1  CG2D2O NG311      3.00  2   180.00 ! NICH; Kenno: nad/ppi, jjp1/adm jr. 7/95 says 0.1 but that's unlikely ==> re-optimize
CG321  CG2D1  CG2D2O OG3R60     3.00  2   180.00 ! PY01, 4h-pyran
CG321  CG2D1  CG2D2O HGA4       6.00  2   180.00 ! PY01, 4h-pyran
HGA4   CG2D1  CG2D2O NG301      1.00  2   180.00 ! NICH; Kenno: nad/ppi, jjp1/adm jr. 7/95 says 0.1 but that's unlikely ==> re-optimize
HGA4   CG2D1  CG2D2O NG311      1.00  2   180.00 ! NICH; Kenno: nad/ppi, jjp1/adm jr. 7/95 says 0.1 but that's unlikely ==> re-optimize
HGA4   CG2D1  CG2D2O OG3R60     8.00  2   180.00 ! PY01, 4h-pyran
HGA4   CG2D1  CG2D2O HGA4       1.00  2   180.00 ! PY01, 4h-pyran
CG2D1  CG2D1  CG301  CG311      0.5000  1   180.00 ! CHOLEST cholesterol
CG2D1  CG2D1  CG301  CG311      1.3000  3   180.00 ! CHOLEST cholesterol
CG2D1  CG2D1  CG301  CG321      0.5000  1   180.00 ! CHOLEST cholesterol
CG2D1  CG2D1  CG301  CG321      1.3000  3   180.00 ! CHOLEST cholesterol
CG2D1  CG2D1  CG301  CG331      0.5000  1   180.00 ! CHOLEST cholesterol
CG2D1  CG2D1  CG301  CG331      1.3000  3   180.00 ! CHOLEST cholesterol
CG321  CG2D1  CG301  CG311      0.00  3   180.00 ! CHOLEST cholesterol
CG321  CG2D1  CG301  CG321      0.3000  3   180.00 ! CHOLEST cholesterol
CG321  CG2D1  CG301  CG331      0.00  3   180.00 ! CHOLEST cholesterol
CG331  CG2D1  CG301  CG321      0.4000  3     0.00 ! RETINOL TMCH
CG331  CG2D1  CG301  CG331      0.4000  3     0.00 ! RETINOL TMCH
CG2D1  CG2D1  CG311  CG2D1   1.0000 1  180.00 ! from CG2D1 CG2D1 CG321 CG2D1, PENALTY= 4 ACZ
CG2D1  CG2D1  CG311  CG2D1   0.1000 2    0.00 ! from CG2D1 CG2D1 CG321 CG2D1, PENALTY= 4 ACZ
CG2D1  CG2D1  CG311  CG2D1   0.3000 3  180.00 ! from CG2D1 CG2D1 CG321 CG2D1, PENALTY= 4 ACZ
CG2D1  CG2D1  CG311  CG321   0.6000 1  180.00 ! from CG2D1 CG2D1 CG321 CG321, PENALTY= 4 ACZ
CG2D1  CG2D1  CG311  HGA1    0.3000 3  180.00 ! from CG2D1 CG2D1 CG321 HGA2, PENALTY= 4 ACZ
HGA4   CG2D1  CG311  CG2D1   0.0000 3    0.00 ! from HGA4 CG2D1 CG321 CG2D1, PENALTY= 4 ACZ
HGA4   CG2D1  CG311  CG321   0.1200 3    0.00 ! from HGA4 CG2D1 CG321 CG321, PENALTY= 4 ACZ
HGA4   CG2D1  CG311  HGA1    0.0000 3    0.00 ! from HGA4 CG2D1 CG321 HGA2, PENALTY= 4 ACZ
CG2D1  CG2D1  CG314  CG2D1   1.0000 1  180.00 ! from CG2D1 CG2D1 CG321 CG2D1, PENALTY= 5 ACZ
CG2D1  CG2D1  CG314  CG2D1   0.1000 2    0.00 ! from CG2D1 CG2D1 CG321 CG2D1, PENALTY= 5 ACZ
CG2D1  CG2D1  CG314  CG2D1   0.3000 3  180.00 ! from CG2D1 CG2D1 CG321 CG2D1, PENALTY= 5 ACZ
CG2D1  CG2D1  CG314  CG2D1   0.2000 4    0.00 ! from CG2D1 CG2D1 CG321 CG2D1, PENALTY= 5 ACZ
CG2D1  CG2D1  CG314  NG3P3   2.1417 1  180.00 ! ACZ, by ac_aa
CG2D1  CG2D1  CG314  HGA1    0.3000 3  180.00 ! from CG2D1 CG2D1 CG321 HGA2, PENALTY= 5 ACZ
HGA4   CG2D1  CG314  CG2D1   0.0000 3    0.00 ! from HGA4 CG2D1 CG321 CG2D1, PENALTY= 5 ACZ
HGA4   CG2D1  CG314  NG3P3   0.2485 3    0.00 ! ACZ, by ac_aa
HGA4   CG2D1  CG314  HGA1    0.0000 3    0.00 ! from HGA4 CG2D1 CG321 HGA2, PENALTY= 5 ACZ
CG2D1  CG2D1  CG321  CG2D1      1.00  1   180.00 ! LIPID 2,5-diheptane
CG2D1  CG2D1  CG321  CG2D1      0.1000  2     0.00 ! LIPID 2,5-diheptane
CG2D1  CG2D1  CG321  CG2D1      0.3000  3   180.00 ! LIPID 2,5-diheptane
CG2D1  CG2D1  CG321  CG2D1      0.2000  4     0.00 ! LIPID 2,5-diheptane
CG2D1  CG2D1  CG321  CG311      0.5000  1   180.00 ! CHOLEST cholesterol
CG2D1  CG2D1  CG321  CG311      1.3000  3   180.00 ! CHOLEST cholesterol
CG2D1  CG2D1  CG321  CG321      0.6000  1   180.00 ! LIPID alkenes
CG2D1  CG2D1  CG321  CG331      0.9000  1   180.00 ! LIPID alkenes
CG2D1  CG2D1  CG321  CG331      0.2000  2   180.00 ! LIPID alkenes
CG2D1  CG2D1  CG321  NG311      1.6000  1   180.00 ! 6IA, yxu, RNA
CG2D1  CG2D1  CG321  NG311      0.3000  3     0.00 ! 6IA, yxu, RNA
CG2D1  CG2D1  CG321  OG311      1.9000  1   180.00 ! HIA (hbt), yxu, RNA
CG2D1  CG2D1  CG321  OG311      0.4000  2   180.00 ! HIA, yxu, RNA
CG2D1  CG2D1  CG321  OG311      0.6000  3   180.00 ! HIA, yxu, RNA
CG2D1  CG2D1  CG321  SG311      0.7000  1   180.00 ! GAU, from pesu, RNA
CG2D1  CG2D1  CG321  SG311      1.4000  3   180.00 ! GAU, from pesu, RNA
CG2D1  CG2D1  CG321  HGA2       0.3000  3   180.00 ! LIPID alkenes
CG2D1O CG2D1  CG321  CG2D1      0.5000  2     0.00 ! PY01, 4h-pyran
CG2D1O CG2D1  CG321  CG2D1      0.4500  4     0.00 ! PY01, 4h-pyran
CG2D1O CG2D1  CG321  CG2DC1     0.00  3   180.00 ! NICH; Kenno: nad/ppi, jjp1/adm jr. 7/95 says 1.0 3 180 but that's unlikely ==> re-optimize
CG2D1O CG2D1  CG321  HGA2       0.1000  3     0.00 ! PY01, 4h-pyran
CG2D2  CG2D1  CG321  CG2D1      1.2000  1   180.00 ! LIPID 1,4-dipentene
CG2D2  CG2D1  CG321  CG2D1      0.4000  2   180.00 ! LIPID 1,4-dipentene
CG2D2  CG2D1  CG321  CG2D1      1.3000  3   180.00 ! LIPID 1,4-dipentene
CG2D2  CG2D1  CG321  CG321      0.5000  1   180.00 ! 15he, from CG2D2 CG2D1 CG321 CG331, not optimized, yxu, RNA
CG2D2  CG2D1  CG321  CG321      1.3000  3   180.00 ! 15he, from CG2D2 CG2D1 CG321 CG331, not optimized, yxu, RNA
CG2D2  CG2D1  CG321  CG331      0.5000  1   180.00 ! LIPID 1-butene, adm jr., 2/00 update
CG2D2  CG2D1  CG321  CG331      1.3000  3   180.00 ! LIPID 1-butene, adm jr., 2/00 update
CG2D2  CG2D1  CG321  NG311      1.6000  1   180.00 ! penm, from bepa, yxu, RNA
CG2D2  CG2D1  CG321  NG311      0.3000  3     0.00 ! penm, from bepa, yxu, RNA
CG2D2  CG2D1  CG321  OG311      1.9000  1   180.00 ! RETINOL PROL
CG2D2  CG2D1  CG321  OG311      0.4000  2   180.00 ! RETINOL PROL
CG2D2  CG2D1  CG321  OG311      0.6000  3   180.00 ! RETINOL PROL
CG2D2  CG2D1  CG321  SG311      0.7000  1   180.00 ! pesu, RNA
CG2D2  CG2D1  CG321  SG311      1.4000  3   180.00 ! pesu, RNA
CG2D2  CG2D1  CG321  HGA2       0.1200  3     0.00 ! LIPID 1-butene, yin,adm jr., 12/95
CG2D2O CG2D1  CG321  CG2D1      0.5000  2     0.00 ! PY01, 4h-pyran
CG2D2O CG2D1  CG321  CG2D1      0.4500  4     0.00 ! PY01, 4h-pyran
CG2D2O CG2D1  CG321  CG2DC2     0.00  3   180.00 ! NICH; Kenno: nad/ppi, jjp1/adm jr. 7/95 says 1.0 3 180 but that's unlikely ==> re-optimize
CG2D2O CG2D1  CG321  HGA2       0.1000  3     0.00 ! PY01, 4h-pyran
CG301  CG2D1  CG321  CG311      0.3000  3   180.00 ! CHOLEST cholesterol
CG301  CG2D1  CG321  HGA2       0.0300  3     0.00 ! CHOLEST cholesterol
CG331  CG2D1  CG321  CG321      0.1900  3     0.00 ! RETINOL TMCH
CG331  CG2D1  CG321  OG311      0.2500  1   180.00 ! HIA, yxu, RNA
CG331  CG2D1  CG321  OG311      0.5200  2   180.00 ! HIA, yxu, RNA
CG331  CG2D1  CG321  OG311      0.2300  3   180.00 ! HIA, yxu, RNA
CG331  CG2D1  CG321  HGA2       0.1900  3     0.00 ! RETINOL TMCH
HGA4   CG2D1  CG321  CG2D1      0.00  3     0.00 ! LIPID 1,4-dipentene
HGA4   CG2D1  CG321  CG2DC1     0.00  3     0.00 ! NICH; Kenno: nad/ppi, jjp1/adm jr. 7/95 says 1.0 3 180 but that's unlikely ==> re-optimize
HGA4   CG2D1  CG321  CG2DC2     0.00  3     0.00 ! NICH; Kenno: nad/ppi, jjp1/adm jr. 7/95 says 1.0 3 180 but that's unlikely ==> re-optimize
HGA4   CG2D1  CG321  CG311      0.00  3     0.00 ! CHOLEST cholesterol
HGA4   CG2D1  CG321  CG321      0.1200  3     0.00 ! LIPID butene, yin,adm jr., 12/95
HGA4   CG2D1  CG321  CG331      0.1200  3     0.00 ! LIPID butene, yin,adm jr., 12/95
HGA4   CG2D1  CG321  NG311      0.2600  3     0.00 ! 6IA, yxu, RNA
HGA4   CG2D1  CG321  OG311      0.2000  3     0.00 ! RETINOL PROL
HGA4   CG2D1  CG321  SG311      0.2000  3     0.00 ! GAU, yxu, RNA
HGA4   CG2D1  CG321  HGA2       0.00  3     0.00 ! LIPID butene, adm jr., 2/00 update
CG2D1  CG2D1  CG324  NG3P2      0.6000  1     0.00 ! IAU, yxu, RNA
CG2D1  CG2D1  CG324  NG3P2      0.8200  2     0.00 ! IAU, yxu, RNA
CG2D1  CG2D1  CG324  HGA2       0.3000  3   180.00 ! IAU, yxu, RNA
HGA4   CG2D1  CG324  NG3P2      0.2000  3     0.00 ! IAU, yxu, RNA
HGA4   CG2D1  CG324  HGA2       0.00  3     0.00 ! IAU, from HGA4 CG2D1 CG321 HGA2, yxu, RNA
CG2D1  CG2D1  CG331  HGA3       0.3000  3   180.00 ! LIPID alkenes
CG2D2  CG2D1  CG331  HGA3       0.0500  3   180.00 ! LIPID propene, yin,adm jr., 12/95
CG301  CG2D1  CG331  HGA3       0.1600  3     0.00 ! RETINOL TMCH
CG321  CG2D1  CG331  HGA3       0.1600  3     0.00 ! RETINOL TMCH
CG331  CG2D1  CG331  HGA3       0.1600  3     0.00 ! IAU, from CG321 CG2D1 CG331 HGA3, yxu, RNA
NG2D1  CG2D1  CG331  HGA3       0.1000  3   180.00 ! RETINOL SCH1, Schiff's base, deprotonated
NG2P1  CG2D1  CG331  HGA3       0.1500  3   180.00 ! RETINOL SCH2, Schiff's base, protonated
HGA4   CG2D1  CG331  HGA3       0.00  3     0.00 ! LIPID butene, adm jr., 2/00 update
HGR52  CG2D1  CG331  HGA3       0.1500  3     0.00 ! RETINOL SCH2, Schiff's base, protonated
CG331  CG2D1  NG2D1  CG321     12.00  2   180.00 ! EEPI, from CG331 CG2D1 NG2D1 CG331, fylin
CG331  CG2D1  NG2D1  CG331     12.00  2   180.00 ! RETINOL SCH1, Schiff's base, deprotonated
CG331  CG2D1  NG2D1  NG2S1     12.00  2   180.00 ! HDZ1, hydrazone model cmpd
HGA4   CG2D1  NG2D1  CG321      8.5000  2   180.00 ! EEPI, from HGA4 CG2D1 NG2D1 CG331, fylin
HGA4   CG2D1  NG2D1  CG331      8.5000  2   180.00 ! RETINOL SCH1, Schiff's base, deprotonated
HGA4   CG2D1  NG2D1  NG2S1      4.00  2   180.00 ! HDZ1, hydrazone model cmpd
CG331  CG2D1  NG2P1  CG334      7.00  2   180.00 ! RETINOL SCH2, Schiff's base, protonated
CG331  CG2D1  NG2P1  HGP2       5.00  2   180.00 ! RETINOL SCH2, Schiff's base, protonated
HGR52  CG2D1  NG2P1  CG334      8.5000  2   180.00 ! RETINOL SCH2, Schiff's base, protonated
HGR52  CG2D1  NG2P1  HGP2       5.00  2   180.00 ! RETINOL SCH2, Schiff's base, protonated
NG321  CG2D1O CG2D2  HGA5       2.00  2   180.00 ! AMET, ethenamine, 1.0->2.0 to improve molvib; pram
OG301  CG2D1O CG2D2  HGA5       9.00  2   180.00 ! MOET, Methoxyethene, xxwy
HGA4   CG2D1O CG2D2  HGA5       2.00  2   180.00 ! MOET, Methoxyethene, xxwy
CG2O1  CG2D1O CG2DC1 CG2O2   0.7882 1  180.00 ! DYAP, by ac_aa
CG2O1  CG2D1O CG2DC1 CG2O2   6.9237 2  180.00 ! DYAP, by ac_aa
CG2O1  CG2D1O CG2DC1 CG2O3   0.7882 1  180.00 ! from CG2O2 CG2DC1 CG2D1O CG2O1
CG2O1  CG2D1O CG2DC1 CG2O3   6.9237 2  180.00 ! from CG2O2 CG2DC1 CG2D1O CG2O1
CG2O1  CG2D1O CG2DC1 CG331   0.7882 1  180.00 ! from CG2O2 CG2DC1 CG2D1O CG2O1, sm071         
CG2O1  CG2D1O CG2DC1 CG331   6.9237 2  180.00 ! from CG2O2 CG2DC1 CG2D1O CG2O1 , sm071        
CG2O1  CG2D1O CG2DC1 HGA4    5.2619 2  180.00 ! DYAP, by ac_aa
CG2O5  CG2D1O CG2DC1 CG2O5   0.5605 1  180.00 ! TPQ, by ac_aa
CG2O5  CG2D1O CG2DC1 CG2O5   2.0000 2  180.00 ! TPQ, by ac_aa
CG2O5  CG2D1O CG2DC1 HGA4    3.2122 2  180.00 ! TPQ, by ac_aa
NG2D1  CG2D1O CG2DC1 CG2O1      5.0524  2   180.00 ! ABSB, amide base, sr
NG2D1  CG2D1O CG2DC1 HGA4       3.00  2   180.00 ! ABSB, amide base, sr
NG2S1  CG2D1O CG2DC1 CG2O2   2.8565 2  180.00 ! DYAP, by ac_aa
NG2S1  CG2D1O CG2DC1 CG2O3   2.8565 2  180.00 ! from CG2O2 CG2DC1 CG2D1O NG2S1
NG2S1  CG2D1O CG2DC1 CG331   2.8565 2  180.00 ! from CG2O2 CG2DC1 CG2D1O NG2S1, sm071         
NG2S1  CG2D1O CG2DC1 HGA4    3.0819 2  180.00 ! DYAP, by ac_aa
NG301  CG2D1O CG2DC1 CG2O1      2.5000  2   180.00 ! NICH; Kenno: reverted to nad/ppi, jjp1/adm jr. 7/95
NG301  CG2D1O CG2DC1 CG321      2.5000  2   180.00 ! NICH; Kenno: nad/ppi, jjp1/adm jr. 7/95 says 0.1 but that's unlikely ==> re-optimize
NG311  CG2D1O CG2DC1 CG2O1      2.5000  2   180.00 ! NICH; Kenno: reverted to nad/ppi, jjp1/adm jr. 7/95
NG311  CG2D1O CG2DC1 CG321      2.5000  2   180.00 ! NICH; Kenno: nad/ppi, jjp1/adm jr. 7/95 says 0.1 but that's unlikely ==> re-optimize
OG301  CG2D1O CG2DC1 CG2DC2     1.5000  1   180.00 ! MOBU, 1-Methoxy-1,3-butadiene, xxwy
OG301  CG2D1O CG2DC1 CG2DC2    15.00  2   180.00 ! MOBU, 1-Methoxy-1,3-butadiene, xxwy
OG301  CG2D1O CG2DC1 HGA4       3.00  2   180.00 ! MOBU, 1-Methoxy-1,3-butadiene, xxwy
OG311  CG2D1O CG2DC1 CG2O5   1.5018 1  180.00 ! TPQP, by ac_aa
OG311  CG2D1O CG2DC1 CG2O5   7.3735 2  180.00 ! TPQP, by ac_aa
OG311  CG2D1O CG2DC1 HGA4    3.0000 2  180.00 ! from OG301 CG2D1O CG2DC1 HGA4, PENALTY= 5 TPQP
OG312  CG2D1O CG2DC1 CG2O5   2.1500 2  180.00 ! TPQ, by ac_aa
OG312  CG2D1O CG2DC1 HGA4    2.4295 2  180.00 ! TPQ, by ac_aa
OG3R60 CG2D1O CG2DC1 CG2DC2     2.00  2   180.00 ! PY02, 2h-pyran
OG3R60 CG2D1O CG2DC1 HGA4       7.00  2   180.00 ! PY02, 2h-pyran
HGA4   CG2D1O CG2DC1 CG2DC2     6.00  2   180.00 ! PY02, 2h-pyran
HGA4   CG2D1O CG2DC1 CG2O1      1.00  2   180.00 ! NICH; Kenno: nad/ppi, jjp1/adm jr. 7/95 says 0.1 but that's unlikely ==> re-optimize
HGA4   CG2D1O CG2DC1 CG321      1.00  2   180.00 ! NICH; Kenno: nad/ppi, jjp1/adm jr. 7/95 says 0.1 but that's unlikely ==> re-optimize
HGA4   CG2D1O CG2DC1 HGA4       2.5000  2   180.00 ! PY02, 2h-pyran
CG2DC1 CG2D1O CG2O1  NG2S1   0.0229 1  180.00 ! DYAP, by ac_aa
CG2DC1 CG2D1O CG2O1  NG2S1   1.6759 2  180.00 ! DYAP, by ac_aa
CG2DC1 CG2D1O CG2O1  NG2S1   0.1012 3    0.00 ! DYAP, by ac_aa
CG2DC1 CG2D1O CG2O1  NG2S1   0.1191 4    0.00 ! DYAP, by ac_aa
CG2DC1 CG2D1O CG2O1  OG2D1   0.9284 1    0.00 ! DYAP, by ac_aa
CG2DC1 CG2D1O CG2O1  OG2D1   2.2016 2  180.00 ! DYAP, by ac_aa
CG2DC1 CG2D1O CG2O1  OG2D1   0.0260 3  180.00 ! DYAP, by ac_aa
CG2DC1 CG2D1O CG2O1  OG2D1   0.4071 4    0.00 ! DYAP, by ac_aa
NG2S1  CG2D1O CG2O1  NG2S1   0.5191 2  180.00 ! DYAP, by ac_aa
NG2S1  CG2D1O CG2O1  NG2S1   0.3594 3  180.00 ! DYAP, by ac_aa
NG2S1  CG2D1O CG2O1  NG2S1   0.4680 6    0.00 ! DYAP, by ac_aa
NG2S1  CG2D1O CG2O1  OG2D1   3.4282 2    0.00 ! DYAP, by ac_aa
NG2S1  CG2D1O CG2O1  OG2D1   1.5400 3    0.00 ! DYAP, by ac_aa
NG2S1  CG2D1O CG2O1  OG2D1   0.0470 6  180.00 ! DYAP, by ac_aa
CG2DC1 CG2D1O CG2O5  CG2DC1  0.4156 2  180.00 ! TPQ, by ac_aa
CG2DC1 CG2D1O CG2O5  OG2D3   0.0396 2  180.0  ! TPQ, by ac_aa
OG311  CG2D1O CG2O5  CG2DC1  1.3968 2  180.00 ! TPQP, by ac_aa
OG311  CG2D1O CG2O5  OG2D3   1.4829 2  180.00 ! TPQP, by ac_aa
OG312  CG2D1O CG2O5  CG2DC1  0.3666 2  180.00 ! TPQ, by ac_aa
OG312  CG2D1O CG2O5  OG2D3   0.4010 2  180.00 ! TPQ, by ac_aa
NG2D1  CG2D1O CG331  HGA3    0.1797 3  180.00 ! FZN, by ac_aa
SG311  CG2D1O CG331  HGA3    0.0177 3  180.00 ! FZN, by ac_aa
CG2DC1 CG2D1O NG2D1  CG2N2      5.5846  2   180.00 ! ABSB, amide base, sr
CG331  CG2D1O NG2D1  CG321   6.5102 2  180.00 ! from CG331 CG2D1O NG2D1 CG331, FZN
CG331  CG2D1O NG2D1  CG331   6.5102 2  180.00 ! FZN, by ac_aa
SG311  CG2D1O NG2D1  CG321   1.1661 1  180.00 ! from SG311 CG2D1O NG2D1 CG331, FZN
SG311  CG2D1O NG2D1  CG321   8.4790 2  180.00 ! from SG311 CG2D1O NG2D1 CG331, FZN
SG311  CG2D1O NG2D1  CG331   1.1661 1  180.00 ! FZN, by ac_aa
SG311  CG2D1O NG2D1  CG331   8.4790 2  180.00 ! FZN, by ac_aa
HGA4   CG2D1O NG2D1  CG2N2      4.00  2   180.00 ! ABSB, amide base, sr
CG2DC1 CG2D1O NG2S1  CG2O1   4.1833 1  180.00 ! DYAP, by ac_aa
CG2DC1 CG2D1O NG2S1  CG2O1   2.3518 2  180.00 ! DYAP, by ac_aa
CG2DC1 CG2D1O NG2S1  HGP1    2.6645 2  180.00 ! DYAP, by ac_aa
CG2O1  CG2D1O NG2S1  CG2O1   1.5293 1    0.00 ! DYAP, by ac_aa
CG2O1  CG2D1O NG2S1  CG2O1   2.4723 2  180.00 ! DYAP, by ac_aa
CG2O1  CG2D1O NG2S1  HGP1    2.5006 2  180.00 ! DYAP, by ac_aa
CG2D1  CG2D1O NG301  CG2D1O     0.1000  2   180.00 ! NADH, NDPH; Kenno: reverted to nad/ppi, jjp1/adm jr. 7/95
CG2D1  CG2D1O NG301  CG3C51     0.1000  2   180.00 ! NICH; Kenno: reverted to nad/ppi, jjp1/adm jr. 7/95
CG2DC1 CG2D1O NG301  CG2D1O     0.5000  2   180.00 ! NICH; Kenno: nad/ppi, jjp1/adm jr. 7/95 says 0.1 but that's unlikely ==> re-optimize
CG2DC1 CG2D1O NG301  CG3C51     0.1000  2   180.00 ! NICH; Kenno: reverted to nad/ppi, jjp1/adm jr. 7/95
HGA4   CG2D1O NG301  CG2D1O     0.1000  2   180.00 ! NICH; Kenno: reverted to nad/ppi, jjp1/adm jr. 7/95
HGA4   CG2D1O NG301  CG3C51     0.1000  2   180.00 ! NICH; Kenno: reverted to nad/ppi, jjp1/adm jr. 7/95
CG2D1  CG2D1O NG311  CG2D1O     0.1000  2   180.00 ! NICH; Kenno: reverted to nad/ppi, jjp1/adm jr. 7/95
CG2D1  CG2D1O NG311  HGPAM1     0.1000  2   180.00 ! NICH; Kenno: reverted to nad/ppi, jjp1/adm jr. 7/95
CG2DC1 CG2D1O NG311  CG2D1O     0.5000  2   180.00 ! NICH; Kenno: nad/ppi, jjp1/adm jr. 7/95 says 0.1 but that's unlikely ==> re-optimize
CG2DC1 CG2D1O NG311  HGPAM1     0.1000  2   180.00 ! NICH; Kenno: reverted to nad/ppi, jjp1/adm jr. 7/95
HGA4   CG2D1O NG311  CG2D1O     0.1000  2   180.00 ! NICH; Kenno: reverted to nad/ppi, jjp1/adm jr. 7/95
HGA4   CG2D1O NG311  HGPAM1     0.1000  2   180.00 ! NICH; Kenno: reverted to nad/ppi, jjp1/adm jr. 7/95
CG2D2  CG2D1O NG321  HGPAM2     1.7000  1     0.00 ! 1.66 w/o 4-fold; AMET, ethenamine, lsfitdih run 9 w 113, kevo
CG2D2  CG2D1O NG321  HGPAM2     3.0600  2   180.00 ! 3.02 w/o 4-fold; AMET, ethenamine, lsfitdih run 9 w 113, kevo
CG2D2  CG2D1O NG321  HGPAM2     0.2300  3   180.00 ! 0.24 w/o 4-fold; AMET, ethenamine, lsfitdih run 9 w 113, kevo
CG2D2  CG2D1O NG321  HGPAM2     0.1200  4     0.00 ! needed for OOP but poorly transferable; AMET, ethenamine, lsfitdih run 9 w 113, kevo
HGA4   CG2D1O NG321  HGPAM2     0.1600  3     0.00 ! AMET, ethenamine; from MAM1, methylamine; kevo
CG2D2  CG2D1O OG301  CG331      0.9000  1   180.00 ! MOET, Methoxyethene, xxwy
CG2D2  CG2D1O OG301  CG331      3.1000  2   180.00 ! MOET, Methoxyethene, xxwy
CG2D2  CG2D1O OG301  CG331      1.2000  3   180.00 ! MOET, Methoxyethene, xxwy
CG2DC1 CG2D1O OG301  CG331      0.8000  1   180.00 ! MOET, Methoxyethene, xxwy
CG2DC1 CG2D1O OG301  CG331      3.00  2   180.00 ! MOET, Methoxyethene, xxwy
CG2DC1 CG2D1O OG301  CG331      1.1000  3   180.00 ! MOET, Methoxyethene, xxwy
HGA4   CG2D1O OG301  CG331      0.00  2   180.00 ! MOET, Methoxyethene, xxwy
CG2DC1 CG2D1O OG311  HGP1    0.6463 1  180.00 ! TPQP, by ac_aa
CG2DC1 CG2D1O OG311  HGP1    3.4120 2  180.00 ! TPQP, by ac_aa
CG2DC1 CG2D1O OG311  HGP1    0.0001 3  180.00 ! TPQP, by ac_aa
CG2O5  CG2D1O OG311  HGP1    2.0570 1  180.00 ! TPQP, by ac_aa
CG2O5  CG2D1O OG311  HGP1    1.5460 2  180.00 ! TPQP, by ac_aa
CG2O5  CG2D1O OG311  HGP1    0.4141 3  180.00 ! TPQP, by ac_aa
CG2O5  CG2D1O OG311  HGP1    0.0101 6  180.00 ! TPQP, by ac_aa
CG2D1  CG2D1O OG3R60 CG2D1O     3.00  2   180.00 ! PY01, 4h-pyran seems reasonable - kevo
CG2D1  CG2D1O OG3R60 CG2D2O     3.00  2   180.00 ! PY01, 4h-pyran seems reasonable - kevo
CG2DC1 CG2D1O OG3R60 CG321      2.00  2     0.00 ! PY02, 2h-pyran seems reasonable - kevo
HGA4   CG2D1O OG3R60 CG2D1O     0.00  2   180.00 ! PY01, 4h-pyran; re-initialized from MOET, Methoxyethene; kevo
HGA4   CG2D1O OG3R60 CG2D2O     0.00  2   180.00 ! PY01, 4h-pyran; re-initialized from MOET, Methoxyethene; kevo
HGA4   CG2D1O OG3R60 CG321      0.00  2   180.00 ! PY02, 2h-pyran; re-initialized from MOET, Methoxyethene; kevo
CG331  CG2D1O SG311  CG331   2.5857 2  180.00 ! FZN, by ac_aa
CG331  CG2D1O SG311  CG3C51  2.5857 2  180.00 ! from CG331 SG311 CG2D1O CG331, FZN
NG2D1  CG2D1O SG311  CG331   1.6981 1  180.00 ! FZN, by ac_aa
NG2D1  CG2D1O SG311  CG331   0.9433 2  180.00 ! FZN, by ac_aa
NG2D1  CG2D1O SG311  CG3C51  1.6981 1  180.00 ! from CG331 SG311 CG2D1O NG2D1, FZN
NG2D1  CG2D1O SG311  CG3C51  0.9433 2  180.00 ! from CG331 SG311 CG2D1O NG2D1, FZN
HGA5   CG2D2  CG2D2  HGA5       4.9000  2   180.00 ! LIPID ethene, yin,adm jr., 12/95
HGA5   CG2D2  CG2D2O NG321      2.00  2   180.00 ! AMET, ethenamine, 1.0->2.0 to improve molvib; pram
HGA5   CG2D2  CG2D2O OG301      9.00  2   180.00 ! MOET, Methoxyethene, xxwy
HGA5   CG2D2  CG2D2O HGA4       2.00  2   180.00 ! MOET, Methoxyethene, xxwy
CG2O1  CG2D2O CG2DC2 CG2O2   0.7882 1  180.00 ! DYAP, by ac_aa
CG2O1  CG2D2O CG2DC2 CG2O2   6.9237 2  180.00 ! DYAP, by ac_aa
CG2O1  CG2D2O CG2DC2 CG2O3   0.7882 1  180.00 ! from CG2O2 CG2DC1 CG2D1O CG2O1
CG2O1  CG2D2O CG2DC2 CG2O3   6.9237 2  180.00 ! from CG2O2 CG2DC1 CG2D1O CG2O1
CG2O1  CG2D2O CG2DC2 CG331   0.7882 1  180.00 ! from CG2O2 CG2DC1 CG2D1O CG2O1, sm071         
CG2O1  CG2D2O CG2DC2 CG331   6.9237 2  180.00 ! from CG2O2 CG2DC1 CG2D1O CG2O1 , sm071        
CG2O1  CG2D2O CG2DC2 HGA4    5.2619 2  180.00 ! DYAP, by ac_aa
CG2O5  CG2D2O CG2DC2 CG2O5   0.5605 1  180.00 ! TPQ, by ac_aa
CG2O5  CG2D2O CG2DC2 CG2O5   2.0000 2  180.00 ! TPQ, by ac_aa
CG2O5  CG2D2O CG2DC2 HGA4    3.2122 2  180.00 ! TPQ, by ac_aa
NG2D1  CG2D2O CG2DC2 CG2O1      5.0524  2   180.00 ! ABSB, amide base, sr
NG2D1  CG2D2O CG2DC2 HGA4       3.00  2   180.00 ! ABSB, amide base, sr
NG2S1  CG2D2O CG2DC2 CG2O2   2.8565 2  180.00 ! DYAP, by ac_aa
NG2S1  CG2D2O CG2DC2 CG2O3   2.8565 2  180.00 ! from CG2O2 CG2DC1 CG2D1O NG2S1
NG2S1  CG2D2O CG2DC2 CG331   2.8565 2  180.00 ! from CG2O2 CG2DC1 CG2D1O NG2S1, sm071         
NG2S1  CG2D2O CG2DC2 HGA4    3.0819 2  180.00 ! DYAP, by ac_aa
NG301  CG2D2O CG2DC2 CG2O1      2.5000  2   180.00 ! NICH; Kenno: reverted to nad/ppi, jjp1/adm jr. 7/95
NG301  CG2D2O CG2DC2 CG321      2.5000  2   180.00 ! NICH; Kenno: nad/ppi, jjp1/adm jr. 7/95 says 0.1 but that's unlikely ==> re-optimize
NG311  CG2D2O CG2DC2 CG2O1      2.5000  2   180.00 ! NICH; Kenno: reverted to nad/ppi, jjp1/adm jr. 7/95
NG311  CG2D2O CG2DC2 CG321      2.5000  2   180.00 ! NICH; Kenno: nad/ppi, jjp1/adm jr. 7/95 says 0.1 but that's unlikely ==> re-optimize
OG301  CG2D2O CG2DC2 CG2DC1     1.5000  1   180.00 ! MOBU, 1-Methoxy-1,3-butadiene, xxwy
OG301  CG2D2O CG2DC2 CG2DC1    15.00  2   180.00 ! MOBU, 1-Methoxy-1,3-butadiene, xxwy
OG301  CG2D2O CG2DC2 HGA4       3.00  2   180.00 ! MOBU, 1-Methoxy-1,3-butadiene, xxwy
OG311  CG2D2O CG2DC2 CG2O5   1.5018 1  180.00 ! TPQP, by ac_aa
OG311  CG2D2O CG2DC2 CG2O5   7.3735 2  180.00 ! TPQP, by ac_aa
OG311  CG2D2O CG2DC2 HGA4    3.0000 2  180.00 ! from OG301 CG2D1O CG2DC1 HGA4, PENALTY= 5 TPQP
OG312  CG2D2O CG2DC2 CG2O5   2.1500 2  180.00 ! TPQ, by ac_aa
OG312  CG2D2O CG2DC2 HGA4    2.4295 2  180.00 ! TPQ, by ac_aa
OG3R60 CG2D2O CG2DC2 CG2DC1     2.00  2   180.00 ! PY02, 2h-pyran
OG3R60 CG2D2O CG2DC2 HGA4       7.00  2   180.00 ! PY02, 2h-pyran
HGA4   CG2D2O CG2DC2 CG2DC1     6.00  2   180.00 ! PY02, 2h-pyran
HGA4   CG2D2O CG2DC2 CG2O1      1.00  2   180.00 ! NICH; Kenno: nad/ppi, jjp1/adm jr. 7/95 says 0.1 but that's unlikely ==> re-optimize
HGA4   CG2D2O CG2DC2 CG321      1.00  2   180.00 ! NICH; Kenno: nad/ppi, jjp1/adm jr. 7/95 says 0.1 but that's unlikely ==> re-optimize
HGA4   CG2D2O CG2DC2 HGA4       2.5000  2   180.00 ! PY02, 2h-pyran
CG2DC2 CG2D2O CG2O1  NG2S1   0.0229 1  180.00 ! DYAP, by ac_aa
CG2DC2 CG2D2O CG2O1  NG2S1   1.6759 2  180.00 ! DYAP, by ac_aa
CG2DC2 CG2D2O CG2O1  NG2S1   0.1012 3    0.00 ! DYAP, by ac_aa
CG2DC2 CG2D2O CG2O1  NG2S1   0.1191 4    0.00 ! DYAP, by ac_aa
CG2DC2 CG2D2O CG2O1  OG2D1   0.9284 1    0.00 ! DYAP, by ac_aa
CG2DC2 CG2D2O CG2O1  OG2D1   2.2016 2  180.00 ! DYAP, by ac_aa
CG2DC2 CG2D2O CG2O1  OG2D1   0.0260 3  180.00 ! DYAP, by ac_aa
CG2DC2 CG2D2O CG2O1  OG2D1   0.4071 4    0.00 ! DYAP, by ac_aa
NG2S1  CG2D2O CG2O1  NG2S1   0.5191 2  180.00 ! DYAP, by ac_aa
NG2S1  CG2D2O CG2O1  NG2S1   0.3594 3  180.00 ! DYAP, by ac_aa
NG2S1  CG2D2O CG2O1  NG2S1   0.4680 6    0.00 ! DYAP, by ac_aa
NG2S1  CG2D2O CG2O1  OG2D1   3.4282 2    0.00 ! DYAP, by ac_aa
NG2S1  CG2D2O CG2O1  OG2D1   1.5400 3    0.00 ! DYAP, by ac_aa
NG2S1  CG2D2O CG2O1  OG2D1   0.0470 6  180.00 ! DYAP, by ac_aa
CG2DC2 CG2D2O CG2O5  CG2DC2  0.4156 2  180.00 ! TPQ, by ac_aa
CG2DC2 CG2D2O CG2O5  OG2D3   0.0396 2  180.0  ! TPQ, by ac_aa
OG311  CG2D2O CG2O5  CG2DC2  1.3968 2  180.00 ! TPQP, by ac_aa
OG311  CG2D2O CG2O5  OG2D3   1.4829 2  180.00 ! TPQP, by ac_aa
OG312  CG2D2O CG2O5  CG2DC2  0.3666 2  180.00 ! TPQ, by ac_aa
OG312  CG2D2O CG2O5  OG2D3   0.4010 2  180.00 ! TPQ, by ac_aa
NG2D1  CG2D2O CG331  HGA3    0.1797 3  180.00 ! FZN, by ac_aa
SG311  CG2D2O CG331  HGA3    0.0177 3  180.00 ! FZN, by ac_aa
CG2DC2 CG2D2O NG2D1  CG2N2      5.5846  2   180.00 ! ABSB, amide base, sr
CG331  CG2D2O NG2D1  CG321   6.5102 2  180.00 ! from CG331 CG2D1O NG2D1 CG331, FZN
CG331  CG2D2O NG2D1  CG331   6.5102 2  180.00 ! FZN, by ac_aa
SG311  CG2D2O NG2D1  CG321   1.1661 1  180.00 ! from SG311 CG2D1O NG2D1 CG331, FZN
SG311  CG2D2O NG2D1  CG321   8.4790 2  180.00 ! from SG311 CG2D1O NG2D1 CG331, FZN
SG311  CG2D2O NG2D1  CG331   1.1661 1  180.00 ! FZN, by ac_aa
SG311  CG2D2O NG2D1  CG331   8.4790 2  180.00 ! FZN, by ac_aa
HGA4   CG2D2O NG2D1  CG2N2      4.00  2   180.00 ! ABSB, amide base, sr
CG2DC2 CG2D2O NG2S1  CG2O1   4.1833 1  180.00 ! DYAP, by ac_aa
CG2DC2 CG2D2O NG2S1  CG2O1   2.3518 2  180.00 ! DYAP, by ac_aa
CG2DC2 CG2D2O NG2S1  HGP1    2.6645 2  180.00 ! DYAP, by ac_aa
CG2O1  CG2D2O NG2S1  CG2O1   1.5293 1    0.00 ! DYAP, by ac_aa
CG2O1  CG2D2O NG2S1  CG2O1   2.4723 2  180.00 ! DYAP, by ac_aa
CG2O1  CG2D2O NG2S1  HGP1    2.5006 2  180.00 ! DYAP, by ac_aa
CG2D1  CG2D2O NG301  CG2D2O     0.1000  2   180.00 ! NADH, NDPH; Kenno: reverted to nad/ppi, jjp1/adm jr. 7/95
CG2D1  CG2D2O NG301  CG3C51     0.1000  2   180.00 ! NICH; Kenno: reverted to nad/ppi, jjp1/adm jr. 7/95
CG2DC2 CG2D2O NG301  CG2D2O     0.5000  2   180.00 ! NICH; Kenno: nad/ppi, jjp1/adm jr. 7/95 says 0.1 but that's unlikely ==> re-optimize
CG2DC2 CG2D2O NG301  CG3C51     0.1000  2   180.00 ! NICH; Kenno: reverted to nad/ppi, jjp1/adm jr. 7/95
HGA4   CG2D2O NG301  CG2D2O     0.1000  2   180.00 ! NICH; Kenno: reverted to nad/ppi, jjp1/adm jr. 7/95
HGA4   CG2D2O NG301  CG3C51     0.1000  2   180.00 ! NICH; Kenno: reverted to nad/ppi, jjp1/adm jr. 7/95
CG2D1  CG2D2O NG311  CG2D2O     0.1000  2   180.00 ! NICH; Kenno: reverted to nad/ppi, jjp1/adm jr. 7/95
CG2D1  CG2D2O NG311  HGPAM1     0.1000  2   180.00 ! NICH; Kenno: reverted to nad/ppi, jjp1/adm jr. 7/95
CG2DC2 CG2D2O NG311  CG2D2O     0.5000  2   180.00 ! NICH; Kenno: nad/ppi, jjp1/adm jr. 7/95 says 0.1 but that's unlikely ==> re-optimize
CG2DC2 CG2D2O NG311  HGPAM1     0.1000  2   180.00 ! NICH; Kenno: reverted to nad/ppi, jjp1/adm jr. 7/95
HGA4   CG2D2O NG311  CG2D2O     0.1000  2   180.00 ! NICH; Kenno: reverted to nad/ppi, jjp1/adm jr. 7/95
HGA4   CG2D2O NG311  HGPAM1     0.1000  2   180.00 ! NICH; Kenno: reverted to nad/ppi, jjp1/adm jr. 7/95
CG2D2  CG2D2O NG321  HGPAM2     1.7000  1     0.00 ! 1.66 w/o 4-fold; AMET, ethenamine, lsfitdih run 9 w 113, kevo
CG2D2  CG2D2O NG321  HGPAM2     3.0600  2   180.00 ! 3.02 w/o 4-fold; AMET, ethenamine, lsfitdih run 9 w 113, kevo
CG2D2  CG2D2O NG321  HGPAM2     0.2300  3   180.00 ! 0.24 w/o 4-fold; AMET, ethenamine, lsfitdih run 9 w 113, kevo
CG2D2  CG2D2O NG321  HGPAM2     0.1200  4     0.00 ! needed for OOP but poorly transferable; AMET, ethenamine, lsfitdih run 9 w 113, kevo
HGA4   CG2D2O NG321  HGPAM2     0.1600  3     0.00 ! AMET, ethenamine; from MAM1, methylamine; kevo
CG2D2  CG2D2O OG301  CG331      0.9000  1   180.00 ! MOET, Methoxyethene, xxwy
CG2D2  CG2D2O OG301  CG331      3.1000  2   180.00 ! MOET, Methoxyethene, xxwy
CG2D2  CG2D2O OG301  CG331      1.2000  3   180.00 ! MOET, Methoxyethene, xxwy
CG2DC2 CG2D2O OG301  CG331      0.8000  1   180.00 ! MOET, Methoxyethene, xxwy
CG2DC2 CG2D2O OG301  CG331      3.00  2   180.00 ! MOET, Methoxyethene, xxwy
CG2DC2 CG2D2O OG301  CG331      1.1000  3   180.00 ! MOET, Methoxyethene, xxwy
HGA4   CG2D2O OG301  CG331      0.00  2   180.00 ! MOET, Methoxyethene, xxwy
CG2DC2 CG2D2O OG311  HGP1    0.6463 1  180.00 ! TPQP, by ac_aa
CG2DC2 CG2D2O OG311  HGP1    3.4120 2  180.00 ! TPQP, by ac_aa
CG2DC2 CG2D2O OG311  HGP1    0.0001 3  180.00 ! TPQP, by ac_aa
CG2O5  CG2D2O OG311  HGP1    2.0570 1  180.00 ! TPQP, by ac_aa
CG2O5  CG2D2O OG311  HGP1    1.5460 2  180.00 ! TPQP, by ac_aa
CG2O5  CG2D2O OG311  HGP1    0.4141 3  180.00 ! TPQP, by ac_aa
CG2O5  CG2D2O OG311  HGP1    0.0101 6  180.00 ! TPQP, by ac_aa
CG2D1  CG2D2O OG3R60 CG2D1O     3.00  2   180.00 ! PY01, 4h-pyran seems reasonable - kevo
CG2D1  CG2D2O OG3R60 CG2D2O     3.00  2   180.00 ! PY01, 4h-pyran seems reasonable - kevo
CG2DC2 CG2D2O OG3R60 CG321      2.00  2     0.00 ! PY02, 2h-pyran seems reasonable - kevo
HGA4   CG2D2O OG3R60 CG2D1O     0.00  2   180.00 ! PY01, 4h-pyran; re-initialized from MOET, Methoxyethene; kevo
HGA4   CG2D2O OG3R60 CG2D2O     0.00  2   180.00 ! PY01, 4h-pyran; re-initialized from MOET, Methoxyethene; kevo
HGA4   CG2D2O OG3R60 CG321      0.00  2   180.00 ! PY02, 2h-pyran; re-initialized from MOET, Methoxyethene; kevo
CG331  CG2D2O SG311  CG331   2.5857 2  180.00 ! FZN, by ac_aa
CG331  CG2D2O SG311  CG3C51  2.5857 2  180.00 ! from CG331 SG311 CG2D1O CG331, FZN
NG2D1  CG2D2O SG311  CG331   1.6981 1  180.00 ! FZN, by ac_aa
NG2D1  CG2D2O SG311  CG331   0.9433 2  180.00 ! FZN, by ac_aa
NG2D1  CG2D2O SG311  CG3C51  1.6981 1  180.00 ! from CG331 SG311 CG2D1O NG2D1, FZN
NG2D1  CG2D2O SG311  CG3C51  0.9433 2  180.00 ! from CG331 SG311 CG2D1O NG2D1, FZN
CG2DC2 CG2DC1 CG2DC1 CG2DC2     0.5600  1   180.00 ! RETINOL HEP3, 1,3,5-heptatriene
CG2DC2 CG2DC1 CG2DC1 CG2DC2     7.00  2   180.00 ! RETINOL HEP3, 1,3,5-heptatriene
CG2DC2 CG2DC1 CG2DC1 CG2O1      0.5600  1   180.00 ! RETINOL FRET
CG2DC2 CG2DC1 CG2DC1 CG2O1      7.00  2   180.00 ! RETINOL FRET
CG2DC2 CG2DC1 CG2DC1 CG2O3      0.5600  1   180.00 ! RETINOL PRAC
CG2DC2 CG2DC1 CG2DC1 CG2O3      7.00  2   180.00 ! RETINOL PRAC
CG2DC2 CG2DC1 CG2DC1 CG2O4      0.5600  1   180.00 ! RETINOL RTAL unmodified
CG2DC2 CG2DC1 CG2DC1 CG2O4      7.00  2   180.00 ! RETINOL RTAL unmodified
CG2DC2 CG2DC1 CG2DC1 CG2O5   0.5600  1   180.00 ! sb_ot 2021, from CG2DC2 CG2DC1 CG2DC1 CG2O4
CG2DC2 CG2DC1 CG2DC1 CG2O5   7.0000  2   180.00 ! sb_ot 2021, from CG2DC2 CG2DC1 CG2DC1 CG2O4
CG2DC2 CG2DC1 CG2DC1 CG2R51  0.6243 1  180.00 ! TQQ, by ac_aa
CG2DC2 CG2DC1 CG2DC1 CG2R51  6.9432 2  180.00 ! TQQ, by ac_aa
CG2DC2 CG2DC1 CG2DC1 CG321      0.5600  1   180.00 ! RETINOL MECH
CG2DC2 CG2DC1 CG2DC1 CG321      7.00  2   180.00 ! RETINOL MECH
CG2DC2 CG2DC1 CG2DC1 CG331      0.5600  1   180.00 ! RETINOL 13DP, 1,3-Pentadiene
CG2DC2 CG2DC1 CG2DC1 CG331      7.00  2   180.00 ! RETINOL 13DP, 1,3-Pentadiene
CG2DC2 CG2DC1 CG2DC1 HGA4       5.2000  2   180.00 ! RETINOL 13DB, 1,3-Butadiene
CG2O1  CG2DC1 CG2DC1 CG331      0.5600  1   180.00 ! RETINOL CROT
CG2O1  CG2DC1 CG2DC1 CG331      7.00  2   180.00 ! RETINOL CROT
CG2O1  CG2DC1 CG2DC1 HGA4    5.1963 2  180.00 ! KCR, by ac_aa
CG2O3  CG2DC1 CG2DC1 CG331      0.5600  1   180.00 ! RETINOL PRAC
CG2O3  CG2DC1 CG2DC1 CG331      7.00  2   180.00 ! RETINOL PRAC
CG2O4  CG2DC1 CG2DC1 CG331      0.5600  1   180.00 ! RETINOL RTAL
CG2O4  CG2DC1 CG2DC1 CG331      7.00  2   180.00 ! RETINOL RTAL Kenno: 0.5 -> 7.0 for the sake of transferability
CG2O5  CG2DC1 CG2DC1 CG2O5   0.5600 1  180.00 ! TPQ, by ac_aa
CG2O5  CG2DC1 CG2DC1 CG2O5   0.2032 2  180.00 ! TPQ, by ac_aa
CG2O5  CG2DC1 CG2DC1 CG2R51  1.6848 2  180.00 ! TRQ, by ac_aa
CG2O5  CG2DC1 CG2DC1 CG321   0.5600 1  180.00 ! from CG2O4 CG2DC1 CG2DC1 CG331, PENALTY= 1.4 TPQ TPQP
CG2O5  CG2DC1 CG2DC1 CG321   7.0000 2  180.00 ! from CG2O4 CG2DC1 CG2DC1 CG331, PENALTY= 1.4 TPQ TPQP
CG2O5  CG2DC1 CG2DC1 HGA4    1.0845 2  180.00 ! TPQ, by ac_aa
CG2R51 CG2DC1 CG2DC1 HGA4    5.2705 2  180.00 ! TRQ, by ac_aa
CG2R61 CG2DC1 CG2DC1 CG321   0.5605 1  180.00 ! from CG2R61 CG2DC1 CG2DC1 CG331, STYA
CG2R61 CG2DC1 CG2DC1 CG321   6.9692 2  180.00 ! from CG2R61 CG2DC1 CG2DC1 CG331, STYA
CG2R61 CG2DC1 CG2DC1 CG331   0.5605 1  180.00 ! STYA, by ac_aa
CG2R61 CG2DC1 CG2DC1 CG331   6.9692 2  180.00 ! STYA, by ac_aa
CG2R61 CG2DC1 CG2DC1 HGA4    5.1988 2  180.00 ! STYA, by ac_aa
CG301  CG2DC1 CG2DC1 CG321     10.00  2   180.00 ! RETINOL TMCH
CG301  CG2DC1 CG2DC1 CG331     10.00  2   180.00 ! RETINOL MECH
CG321  CG2DC1 CG2DC1 CG331     10.00  2   180.00 ! RETINOL BTE2, 2-butene
CG321  CG2DC1 CG2DC1 HGA4       5.2000  2   180.00 ! PY02, 2h-pyran; re-initialized from BTE2, 2-butene; kevo
CG331  CG2DC1 CG2DC1 HGA4       5.2000  2   180.00 ! RETINOL BTE2, 2-butene
HGA4   CG2DC1 CG2DC1 HGA4       5.2000  2   180.00 ! RETINOL BTE2, 2-butene
CG2D1O CG2DC1 CG2DC2 CG2DC2     1.5000  1   180.00 ! PY02, 2h-pyran; re-initialized from MOBU, 1-Methoxy-1,3-butadiene; xxwy
CG2D1O CG2DC1 CG2DC2 CG2DC2     1.00  2   180.00 ! PY02, 2h-pyran; re-initialized from MOBU, 1-Methoxy-1,3-butadiene; xxwy
CG2D1O CG2DC1 CG2DC2 CG2DC2     1.5000  3     0.00 ! PY02, 2h-pyran; re-initialized from MOBU, 1-Methoxy-1,3-butadiene; xxwy
CG2D1O CG2DC1 CG2DC2 CG2DC3     1.5000  1   180.00 ! MOBU, 1-Methoxy-1,3-butadiene, xxwy
CG2D1O CG2DC1 CG2DC2 CG2DC3     1.00  2   180.00 ! MOBU, 1-Methoxy-1,3-butadiene, xxwy
CG2D1O CG2DC1 CG2DC2 CG2DC3     1.5000  3     0.00 ! MOBU, 1-Methoxy-1,3-butadiene, xxwy
CG2D1O CG2DC1 CG2DC2 HGA4       1.00  2   180.00 ! PY02, 2h-pyran; re-initialized from MOBU, 1-Methoxy-1,3-butadiene; xxwy
CG2DC1 CG2DC1 CG2DC2 CG2D2O     1.5000  1   180.00 ! PY02, 2h-pyran; re-initialized from MOBU, 1-Methoxy-1,3-butadiene; xxwy
CG2DC1 CG2DC1 CG2DC2 CG2D2O     1.00  2   180.00 ! PY02, 2h-pyran; re-initialized from MOBU, 1-Methoxy-1,3-butadiene; xxwy
CG2DC1 CG2DC1 CG2DC2 CG2D2O     1.5000  3     0.00 ! PY02, 2h-pyran; re-initialized from MOBU, 1-Methoxy-1,3-butadiene; xxwy
CG2DC1 CG2DC1 CG2DC2 CG2DC1  0.5000  1   180.00 ! sb_ot 2021, from CG2DC1 CG2DC1 CG2DC2 CG2DC2
CG2DC1 CG2DC1 CG2DC2 CG2DC1  2.0000  2     0.00 ! sb_ot 2021, from CG2DC1 CG2DC1 CG2DC2 CG2DC2
CG2DC1 CG2DC1 CG2DC2 CG2DC1  1.0000  3     0.00 ! sb_ot 2021, from CG2DC1 CG2DC1 CG2DC2 CG2DC2
CG2DC1 CG2DC1 CG2DC2 CG2DC2     0.5000  1   180.00 ! RETINOL HEP3, 1,3,5-heptatriene
CG2DC1 CG2DC1 CG2DC2 CG2DC2     2.00  2     0.00 ! RETINOL HEP3, 1,3,5-heptatriene
CG2DC1 CG2DC1 CG2DC2 CG2DC2     1.00  3     0.00 ! RETINOL HEP3, 1,3,5-heptatriene
CG2DC1 CG2DC1 CG2DC2 CG2DC3     0.5000  1   180.00 ! RETINOL HEP3, 1,3,5-heptatriene
CG2DC1 CG2DC1 CG2DC2 CG2DC3     2.00  2     0.00 ! RETINOL HEP3, 1,3,5-heptatriene
CG2DC1 CG2DC1 CG2DC2 CG2DC3     1.00  3     0.00 ! RETINOL HEP3, 1,3,5-heptatriene
CG2DC1 CG2DC1 CG2DC2 CG2O5   0.7660 1  180.00 ! TQQ, by ac_aa
CG2DC1 CG2DC1 CG2DC2 CG2O5   3.4011 2    0.00 ! TQQ, by ac_aa
CG2DC1 CG2DC1 CG2DC2 CG2O5   0.9925 3    0.00 ! TQQ, by ac_aa
CG2DC1 CG2DC1 CG2DC2 CG301      0.9000  1     0.00 ! RETINOL MECH
CG2DC1 CG2DC1 CG2DC2 CG301      2.1000  2   180.00 ! RETINOL MECH
CG2DC1 CG2DC1 CG2DC2 CG301      0.2200  3     0.00 ! RETINOL MECH
CG2DC1 CG2DC1 CG2DC2 CG301      0.2500  5   180.00 ! RETINOL MECH
CG2DC1 CG2DC1 CG2DC2 CG301      0.1000  6     0.00 ! RETINOL MECH
CG2DC1 CG2DC1 CG2DC2 CG331      1.1000  1   180.00 ! RETINOL DMP2, 2-methyl-1,3-pentadiene
CG2DC1 CG2DC1 CG2DC2 CG331      0.7000  2   180.00 ! RETINOL DMP2, 2-methyl-1,3-pentadiene
CG2DC1 CG2DC1 CG2DC2 NG2D1   0.4780 1    0.00 ! TQQ, by ac_aa
CG2DC1 CG2DC1 CG2DC2 NG2D1   2.2128 2  180.00 ! TQQ, by ac_aa
CG2DC1 CG2DC1 CG2DC2 NG2D1   0.9332 3    0.00 ! TQQ, by ac_aa
CG2DC1 CG2DC1 CG2DC2 NG2D1   0.8297 4    0.00 ! TQQ, by ac_aa
CG2DC1 CG2DC1 CG2DC2 HGA4       1.00  2   180.00 ! RETINOL 13DB, 1,3-Butadiene
CG2DC2 CG2DC1 CG2DC2 CG2DC2  0.5000  1   180.00 ! sb_ot 2021, from CG2DC1 CG2DC1 CG2DC2 CG2DC2
CG2DC2 CG2DC1 CG2DC2 CG2DC2  2.0000  2     0.00 ! sb_ot 2021, from CG2DC1 CG2DC1 CG2DC2 CG2DC2
CG2DC2 CG2DC1 CG2DC2 CG2DC2  1.0000  3     0.00 ! sb_ot 2021, from CG2DC1 CG2DC1 CG2DC2 CG2DC2
CG2DC2 CG2DC1 CG2DC2 HGA4    1.7511 2  180.00 ! CR8D, by ac_aa
CG2DC3 CG2DC1 CG2DC2 CG2D2O     1.5000  1   180.00 ! MOBU, 1-Methoxy-1,3-butadiene, xxwy
CG2DC3 CG2DC1 CG2DC2 CG2D2O     1.00  2   180.00 ! MOBU, 1-Methoxy-1,3-butadiene, xxwy
CG2DC3 CG2DC1 CG2DC2 CG2D2O     1.5000  3     0.00 ! MOBU, 1-Methoxy-1,3-butadiene, xxwy
CG2DC3 CG2DC1 CG2DC2 CG2DC2     0.5000  1   180.00 ! RETINOL HEP3, 1,3,5-heptatriene
CG2DC3 CG2DC1 CG2DC2 CG2DC2     2.00  2     0.00 ! RETINOL HEP3, 1,3,5-heptatriene
CG2DC3 CG2DC1 CG2DC2 CG2DC2     1.00  3     0.00 ! RETINOL HEP3, 1,3,5-heptatriene
CG2DC3 CG2DC1 CG2DC2 CG2DC3     0.4000  1   180.00 ! RETINOL 13DB, 1,3-Butadiene
CG2DC3 CG2DC1 CG2DC2 CG2DC3     0.4000  2   180.00 ! RETINOL 13DB, 1,3-Butadiene
CG2DC3 CG2DC1 CG2DC2 CG2DC3     1.3000  3     0.00 ! RETINOL 13DB, 1,3-Butadiene
CG2DC3 CG2DC1 CG2DC2 CG301      0.9000  1     0.00 ! RETINOL MECH
CG2DC3 CG2DC1 CG2DC2 CG301      2.1000  2   180.00 ! RETINOL MECH
CG2DC3 CG2DC1 CG2DC2 CG301      0.2200  3     0.00 ! RETINOL MECH
CG2DC3 CG2DC1 CG2DC2 CG301      0.2500  5   180.00 ! RETINOL MECH
CG2DC3 CG2DC1 CG2DC2 CG301      0.1000  6     0.00 ! RETINOL MECH
CG2DC3 CG2DC1 CG2DC2 CG331      1.1000  1   180.00 ! RETINOL DMB1, 2-methyl-1,3-butadiene
CG2DC3 CG2DC1 CG2DC2 CG331      0.7000  2   180.00 ! RETINOL DMB1, 2-methyl-1,3-butadiene
CG2DC3 CG2DC1 CG2DC2 NG2P1      0.5000  1     0.00 ! RETINOL SCH3, Schiff's base, protonated
CG2DC3 CG2DC1 CG2DC2 NG2P1      2.2000  2   180.00 ! RETINOL SCH3, Schiff's base, protonated
CG2DC3 CG2DC1 CG2DC2 NG2P1      1.1000  3     0.00 ! RETINOL SCH3, Schiff's base, protonated
CG2DC3 CG2DC1 CG2DC2 NG2P1      0.6000  4     0.00 ! RETINOL SCH3, Schiff's base, protonated
CG2DC3 CG2DC1 CG2DC2 HGA4       1.00  2   180.00 ! RETINOL 13DB, 1,3-Butadiene
CG2DC3 CG2DC1 CG2DC2 HGR52      1.00  2   180.00 ! RETINOL SCH3, Schiff's base, protonated
CG2O5  CG2DC1 CG2DC2 CG2DC2  0.7660 1  180.00 ! TQQ, by ac_aa
CG2O5  CG2DC1 CG2DC2 CG2DC2  3.4011 2    0.00 ! TQQ, by ac_aa
CG2O5  CG2DC1 CG2DC2 CG2DC2  0.9925 3    0.00 ! TQQ, by ac_aa
CG2O5  CG2DC1 CG2DC2 HGA4    1.0154  2   180.00 ! sb_ot 2021, from CG2O5  CG2DC2 CG2DC1 HGA4
CG301  CG2DC1 CG2DC2 CG2DC2     0.9000  1     0.00 ! RETINOL MECH
CG301  CG2DC1 CG2DC2 CG2DC2     2.1000  2   180.00 ! RETINOL MECH
CG301  CG2DC1 CG2DC2 CG2DC2     0.2200  3     0.00 ! RETINOL MECH
CG301  CG2DC1 CG2DC2 CG2DC2     0.2500  5   180.00 ! RETINOL MECH
CG301  CG2DC1 CG2DC2 CG2DC2     0.1000  6     0.00 ! RETINOL MECH
CG301  CG2DC1 CG2DC2 CG2DC3     0.9000  1     0.00 ! RETINOL MECH
CG301  CG2DC1 CG2DC2 CG2DC3     2.1000  2   180.00 ! RETINOL MECH
CG301  CG2DC1 CG2DC2 CG2DC3     0.2200  3     0.00 ! RETINOL MECH
CG301  CG2DC1 CG2DC2 CG2DC3     0.2500  5   180.00 ! RETINOL MECH
CG301  CG2DC1 CG2DC2 CG2DC3     0.1000  6     0.00 ! RETINOL MECH
CG301  CG2DC1 CG2DC2 HGA4       1.00  2   180.00 ! RETINOL MECH
CG331  CG2DC1 CG2DC2 CG2DC2     1.1000  1   180.00 ! RETINOL DMP2, 2-methyl-1,3-pentadiene
CG331  CG2DC1 CG2DC2 CG2DC2     0.7000  2   180.00 ! RETINOL DMP2, 2-methyl-1,3-pentadiene
CG331  CG2DC1 CG2DC2 CG2DC3     1.1000  1   180.00 ! RETINOL DMB1, 2-methyl-1,3-butadiene
CG331  CG2DC1 CG2DC2 CG2DC3     0.7000  2   180.00 ! RETINOL DMB1, 2-methyl-1,3-butadiene
CG331  CG2DC1 CG2DC2 HGA4       1.00  2   180.00 ! RETINOL DMB1, 2-methyl-1,3-butadiene
NG2D1  CG2DC1 CG2DC2 CG2DC2  0.4780 1    0.00 ! TQQ, by ac_aa
NG2D1  CG2DC1 CG2DC2 CG2DC2  2.2128 2  180.00 ! TQQ, by ac_aa
NG2D1  CG2DC1 CG2DC2 CG2DC2  0.9332 3    0.00 ! TQQ, by ac_aa
NG2D1  CG2DC1 CG2DC2 CG2DC2  0.8297 4    0.00 ! TQQ, by ac_aa
NG2D1  CG2DC1 CG2DC2 HGA4    0.9013  2   180.00 ! sb_ot 2021, from NG2D1  CG2DC2 CG2DC1 HGA4
NG2P1  CG2DC1 CG2DC2 CG2DC3     0.5000  1     0.00 ! RETINOL SCH3, Schiff's base, protonated
NG2P1  CG2DC1 CG2DC2 CG2DC3     2.2000  2   180.00 ! RETINOL SCH3, Schiff's base, protonated
NG2P1  CG2DC1 CG2DC2 CG2DC3     1.1000  3     0.00 ! RETINOL SCH3, Schiff's base, protonated
NG2P1  CG2DC1 CG2DC2 CG2DC3     0.6000  4     0.00 ! RETINOL SCH3, Schiff's base, protonated
NG2P1  CG2DC1 CG2DC2 HGA4       1.00  2   180.00 ! RETINOL SCH3, Schiff's base, protonated
HGA4   CG2DC1 CG2DC2 CG2D2O     1.00  2   180.00 ! PY02, 2h-pyran; re-initialized from MOBU, 1-Methoxy-1,3-butadiene; xxwy
HGA4   CG2DC1 CG2DC2 CG2DC1  1.7511 2  180.00 ! CR8D, by ac_aa
HGA4   CG2DC1 CG2DC2 CG2DC2     1.00  2   180.00 ! RETINOL 13DB, 1,3-Butadiene
HGA4   CG2DC1 CG2DC2 CG2DC3     1.00  2   180.00 ! RETINOL 13DB, 1,3-Butadiene
HGA4   CG2DC1 CG2DC2 CG2O5   1.0154  2   180.00 ! sb_ot 2021, from CG2O5  CG2DC2 CG2DC1 HGA4
HGA4   CG2DC1 CG2DC2 CG301      1.00  2   180.00 ! RETINOL MECH
HGA4   CG2DC1 CG2DC2 CG331      1.00  2   180.00 ! RETINOL DMB1, 2-methyl-1,3-butadiene
HGA4   CG2DC1 CG2DC2 NG2D1   0.9013  2   180.00 ! sb_ot 2021, from NG2D1  CG2DC2 CG2DC1 HGA4
HGA4   CG2DC1 CG2DC2 NG2P1      1.00  2   180.00 ! RETINOL SCH3, Schiff's base, protonated
HGA4   CG2DC1 CG2DC2 HGA4       0.00  2   180.00 ! RETINOL 13DB, 1,3-Butadiene
HGA4   CG2DC1 CG2DC2 HGR52      0.00  2   180.00 ! RETINOL SCH3, Schiff's base, protonated
HGR52  CG2DC1 CG2DC2 CG2DC3     1.00  2   180.00 ! RETINOL SCH3, Schiff's base, protonated
HGR52  CG2DC1 CG2DC2 HGA4       0.00  2   180.00 ! RETINOL SCH3, Schiff's base, protonated
CG2DC2 CG2DC1 CG2DC3 HGA5       5.00  2   180.00 ! RETINOL 13DB, 1,3-Butadiene
CG2O3  CG2DC1 CG2DC3 HGA5       4.2000  2   180.00 ! RETINOL PRAC
CG2O4  CG2DC1 CG2DC3 HGA5       3.2000  2   180.00 ! RETINOL PRAL unmodified
CG2O5  CG2DC1 CG2DC3 HGA5       3.2000  2   180.00 ! BEON, butenone; from PRAL, acrolein; mcs
CG2R51 CG2DC1 CG2DC3 HGA5    3.5000 2  180.00 ! from CG2R61 CG2DC1 CG2DC3 HGA5, PENALTY= 8.5 SWG
CG2R61 CG2DC1 CG2DC3 HGA5       3.5000  2   180.00 ! STYR, styrene, xxwy & oashi
CG321  CG2DC1 CG2DC3 HGA5    5.2000 2  180.00 ! from CG331 CG2DC1 CG2DC3 HGA5, PENALTY= 0.9 2NP
CG331  CG2DC1 CG2DC3 HGA5       5.2000  2   180.00 ! RETINOL DMB1, 2-methyl-1,3-butadiene
HGA4   CG2DC1 CG2DC3 HGA5       5.2000  2   180.00 ! RETINOL HEP3, 1,3,5-heptatriene
CG2D1O CG2DC1 CG2O1  NG2D1      6.0313  2     0.00 ! ABSB, amide base, sr
CG2D1O CG2DC1 CG2O1  NG2S2      1.1000  1   180.00 ! NICH; Kenno: reverted to nadh, jjp1,adm jr. 4/95
CG2D1O CG2DC1 CG2O1  NG2S2      1.9500  2   180.00 ! NICH; Kenno: reverted to nadh, jjp1,adm jr. 4/95
CG2D1O CG2DC1 CG2O1  OG2D1      0.3000  1     0.00 ! NICH; Kenno: reverted to nadh, jjp1,adm jr. 4/95
CG2D1O CG2DC1 CG2O1  OG2D1      1.9500  2   180.00 ! NICH; Kenno: reverted to nadh, jjp1,adm jr. 4/95
CG2DC1 CG2DC1 CG2O1  NG2S1      0.7000  1     0.00 ! RETINOL CROT
CG2DC1 CG2DC1 CG2O1  NG2S1      1.2000  2   180.00 ! RETINOL CROT
CG2DC1 CG2DC1 CG2O1  NG2S1      0.1000  3     0.00 ! RETINOL CROT
CG2DC1 CG2DC1 CG2O1  NG2S1      0.1500  4     0.00 ! RETINOL CROT
CG2DC1 CG2DC1 CG2O1  OG2D1      0.7000  1   180.00 ! RETINOL CROT
CG2DC1 CG2DC1 CG2O1  OG2D1      1.2000  2   180.00 ! RETINOL CROT
CG2DC1 CG2DC1 CG2O1  OG2D1      0.1000  3   180.00 ! RETINOL CROT
CG2DC1 CG2DC1 CG2O1  OG2D1      0.2000  4     0.00 ! RETINOL CROT
CG321  CG2DC1 CG2O1  NG2S2      0.5000  2   180.00 ! NICH; Kenno: reverted to nadh, jjp1,adm jr. 4/95
CG321  CG2DC1 CG2O1  NG2S2      0.3500  3   180.00 ! NICH; Kenno: reverted to nadh, jjp1,adm jr. 4/95
CG321  CG2DC1 CG2O1  NG2S2      0.4000  6     0.00 ! NICH; Kenno: reverted to nadh, jjp1,adm jr. 4/95
CG321  CG2DC1 CG2O1  OG2D1      1.00  2   180.00 ! NICH; Kenno: reverted to nadh, jjp1,adm jr. 4/95
CG321  CG2DC1 CG2O1  OG2D1      1.00  3     0.00 ! NICH; Kenno: reverted to nadh, jjp1,adm jr. 4/95
CG321  CG2DC1 CG2O1  OG2D1      0.4000  6     0.00 ! NICH; Kenno: reverted to nadh, jjp1,adm jr. 4/95
HGA4   CG2DC1 CG2O1  NG2D1      0.3000  3   180.00 ! ABSB, amide base, sr
HGA4   CG2DC1 CG2O1  NG2S1      0.3000  3   180.00 ! RETINOL CROT
HGA4   CG2DC1 CG2O1  OG2D1      0.3000  3   180.00 ! RETINOL CROT
CG2D1O CG2DC1 CG2O2  OG2D1   6.8277 2  180.00 ! DYAP, by ac_aa
CG2D1O CG2DC1 CG2O2  OG311   1.1436 2  180.00 ! DYAP, by ac_aa
HGA4   CG2DC1 CG2O2  OG2D1   0.0000 2  180.00 ! from HGA4 CG2DC1 CG2O5 OG2D3, PENALTY= 10.5 DYA
HGA4   CG2DC1 CG2O2  OG311   0.2589 2  180.00 ! DYAP, by ac_aa
CG2D1O CG2DC1 CG2O3  OG2D2   1.3000 2  180.00 ! from CG2DC1 CG2DC1 CG2O3 OG2D2, PENALTY= 3.5 DYA
CG2DC1 CG2DC1 CG2O3  OG2D2      1.3000  2   180.00 ! RETINOL PRAC
CG2DC3 CG2DC1 CG2O3  OG2D2      1.3000  2   180.00 ! RETINOL PRAC
CG321  CG2DC1 CG2O3  OG2D2   0.0703 2    0.00 ! 2NP, by ac_aa
CG321  CG2DC1 CG2O3  OG2D2   1.4086 3    0.00 ! 2NP, by ac_aa
CG321  CG2DC1 CG2O3  OG2D2   0.0011 6  180.00 ! 2NP, by ac_aa
CG331  CG2DC1 CG2O3  OG2D2   0.9676 2  180.00 ! KPI, by ac_aa
CG331  CG2DC1 CG2O3  OG2D2   1.6382 3    0.00 ! KPI, by ac_aa
CG331  CG2DC1 CG2O3  OG2D2   0.0001 6    0.00 ! KPI, by ac_aa
NG2D1  CG2DC1 CG2O3  OG2D2   0.4982 2    0.00 ! MCL, by ac_aa
HGA4   CG2DC1 CG2O3  OG2D2      0.00  2   180.00 ! RETINOL PRAC
CG2DC1 CG2DC1 CG2O4  OG2D1      1.00  2   180.00 ! RETINOL PRAL unmodified
CG2DC1 CG2DC1 CG2O4  HGR52      3.2000  2   180.00 ! RETINOL PRAL unmodified
CG2DC3 CG2DC1 CG2O4  OG2D1      1.00  2   180.00 ! RETINOL PRAL unmodified
CG2DC3 CG2DC1 CG2O4  HGR52      3.2000  2   180.00 ! RETINOL PRAL unmodified
HGA4   CG2DC1 CG2O4  OG2D1      0.00  2   180.00 ! RETINOL PRAL unmodified
HGA4   CG2DC1 CG2O4  HGR52      0.00  2   180.00 ! RETINOL PRAL unmodified
CG2D1O CG2DC1 CG2O5  CG2DC1  3.2850 2  180.00 ! TPQ, by ac_aa
CG2D1O CG2DC1 CG2O5  OG2D3   1.4000 2  180.00 ! from CG2DC3 CG2DC1 CG2O5 OG2D3, PENALTY= 5.5 TPQ TPQP
CG2DC1 CG2DC1 CG2O5  CG2D1O  0.2011 2  180.00 ! TPQ, by ac_aa
CG2DC1 CG2DC1 CG2O5  CG2DC1  1.0109 2  180.00 ! TPQ, by ac_aa
CG2DC1 CG2DC1 CG2O5  CG2O5   0.0125 2  180.00 ! TRQ, by ac_aa
CG2DC1 CG2DC1 CG2O5  OG2D3   1.4000 2  180.00 ! from CG2DC3 CG2DC1 CG2O5 OG2D3, PENALTY= 3.5 TPQ TPQP TRQ
CG2DC2 CG2DC1 CG2O5  CG2R51  1.0847  2   180.00 ! sb_ot 2021, from CG2DC1 CG2DC2 CG2O5  CG2R51
CG2DC2 CG2DC1 CG2O5  OG2D3   1.4000  2   180.00 ! sb_ot 2021, from CG2DC1 CG2DC1 CG2O5  OG2D3
CG2DC3 CG2DC1 CG2O5  CG331      1.4000  2   180.00 ! BEON, butenone, kevo
CG2DC3 CG2DC1 CG2O5  OG2D3      1.4000  2   180.00 ! BEON, butenone, kevo
CG321  CG2DC1 CG2O5  CG2DC1  0.0012 2  180.00 ! TPQ, by ac_aa
CG321  CG2DC1 CG2O5  OG2D3   0.9041 2  180.00 ! TPQ, by ac_aa
CG331  CG2DC1 CG2O5  CG2DC1  0.0012 2  180.00 ! TPQ, by ac_aa
CG331  CG2DC1 CG2O5  OG2D3   0.9041 2  180.00 ! TPQ, by ac_aa
NG2D1  CG2DC1 CG2O5  CG2R51  0.0016  2   180.00 ! sb_ot 2021, from NG2D1  CG2DC2 CG2O5  CG2R51
NG2D1  CG2DC1 CG2O5  OG2D3   0.0111  2   180.00 ! sb_ot 2021, from NG2D1  CG2DC2 CG2O5  OG2D3 
HGA4   CG2DC1 CG2O5  CG2D1O  2.3575 2  180.00 ! TPQ, by ac_aa
HGA4   CG2DC1 CG2O5  CG2DC1  3.0981 2  180.00 ! TPQ, by ac_aa
HGA4   CG2DC1 CG2O5  CG2O5   0.0525 2  180.00 ! TRQ, by ac_aa
HGA4   CG2DC1 CG2O5  CG331      0.00  2   180.00 ! BEON, butenone, from PRAL, acrolein; mcs
HGA4   CG2DC1 CG2O5  OG2D3      0.00  2   180.00 ! BEON, butenone, from PRAL, acrolein; mcs
CG251O CG2DC1 CG2R51 CG2R51  0.0503 1  180.00 ! from CG2R51 CG2R51 CG2DC1 CG2DC3, SWG
CG251O CG2DC1 CG2R51 CG2R51  0.7718 2  180.00 ! from CG2R51 CG2R51 CG2DC1 CG2DC3, SWG
CG251O CG2DC1 CG2R51 CG2R51  0.4345 4    0.00 ! from CG2R51 CG2R51 CG2DC1 CG2DC3, SWG
CG251O CG2DC1 CG2R51 CG2RC0  0.4019 2  180.00 ! from CG2RC0 CG2R51 CG2DC1 CG2DC3, SWG
CG2DC1 CG2DC1 CG2R51 CG2R51  0.7600 2  180.00 ! TRQ, by ac_aa
CG2DC1 CG2DC1 CG2R51 NG2R50  1.9911 1  180.00 ! from CG2DC3 CG2DC1 CG2R51 NG2R50, CR8D
CG2DC1 CG2DC1 CG2R51 NG2R50  1.3259 2  180.00 ! from CG2DC3 CG2DC1 CG2R51 NG2R50, CR8D
CG2DC1 CG2DC1 CG2R51 NG2R50  0.1046 4    0.00 ! from CG2DC3 CG2DC1 CG2R51 NG2R50, CR8D
CG2DC3 CG2DC1 CG2R51 CG2R51  0.0503 1  180.00 ! CR8D, by ac_aa
CG2DC3 CG2DC1 CG2R51 CG2R51  0.7718 2  180.00 ! CR8D, by ac_aa
CG2DC3 CG2DC1 CG2R51 CG2R51  0.4345 4    0.00 ! CR8D, by ac_aa
CG2DC3 CG2DC1 CG2R51 CG2RC0  0.4019 2  180.00 ! SWG, by ac_aa
CG2DC3 CG2DC1 CG2R51 NG2R50  1.9911 1  180.00 ! CR8D, by ac_aa
CG2DC3 CG2DC1 CG2R51 NG2R50  1.3259 2  180.00 ! CR8D, by ac_aa
CG2DC3 CG2DC1 CG2R51 NG2R50  0.1046 4    0.00 ! CR8D, by ac_aa
HGA4   CG2DC1 CG2R51 CG2R51  0.8346 2  180.00 ! TRQ, by ac_aa
HGA4   CG2DC1 CG2R51 CG2RC0  0.5934 2  180.00 ! SWG, by ac_aa
HGA4   CG2DC1 CG2R51 NG2R50  0.0055 2  180.00 ! CR8D, by ac_aa
CG321  CG2DC1 CG2R53 NG2R50  0.5016 2  180.00 ! from NG2R50 CG2R53 CG2DC1 CG331, CRQ
CG321  CG2DC1 CG2R53 NG2R50  0.4507 3  180.00 ! from NG2R50 CG2R53 CG2DC1 CG331, CRQ
CG321  CG2DC1 CG2R53 NG2R50  0.0954 6    0.00 ! from NG2R50 CG2R53 CG2DC1 CG331, CRQ
CG321  CG2DC1 CG2R53 NG2R51  0.9539 2  180.00 ! from NG2R51 CG2R53 CG2DC1 CG331, CRQ
CG321  CG2DC1 CG2R53 NG2R51  0.6267 4    0.00 ! from NG2R51 CG2R53 CG2DC1 CG331, CRQ
CG331  CG2DC1 CG2R53 NG2R50  0.5016 2  180.00 ! NRQ, by ac_aa
CG331  CG2DC1 CG2R53 NG2R50  0.4507 3  180.00 ! NRQ, by ac_aa
CG331  CG2DC1 CG2R53 NG2R50  0.0954 6    0.00 ! NRQ, by ac_aa
CG331  CG2DC1 CG2R53 NG2R51  0.9539 2  180.00 ! NRQ, by ac_aa
CG331  CG2DC1 CG2R53 NG2R51  0.6267 4    0.00 ! NRQ, by ac_aa
NG2D1  CG2DC1 CG2R53 NG2R50  3.5999 2  180.00 ! NRQ, by ac_aa
NG2D1  CG2DC1 CG2R53 NG2R51  1.7827 2  180.00 ! NRQ, by ac_aa
CG251O CG2DC1 CG2R61 CG2R61  1.9716 2  180.00 ! XYG, by ac_aa
CG251O CG2DC1 CG2R61 CG2R61  0.0166 4  180.00 ! XYG, by ac_aa
CG2DC1 CG2DC1 CG2R61 CG2R61  0.7500 2  180.00 ! from CG2DC3 CG2DC1 CG2R61 CG2R61, PENALTY= 3.5 STYA
CG2DC1 CG2DC1 CG2R61 CG2R61  0.1900 4    0.00 ! from CG2DC3 CG2DC1 CG2R61 CG2R61, PENALTY= 3.5 STYA
CG2DC3 CG2DC1 CG2R61 CG2R61     0.7500  2   180.00 ! STYR, styrene, xxwy & oashi
CG2DC3 CG2DC1 CG2R61 CG2R61     0.1900  4     0.00 ! STYR, styrene, xxwy & oashi
NG2D1  CG2DC1 CG2R61 CG2R61     1.6000  2   180.00 ! HDZ1b, hydrazone model cmpd 1b, kevo
HGA4   CG2DC1 CG2R61 CG2R61     0.6000  2   180.00 ! HDZ1b, hydrazone model cmpd 1b, kevo
CG2DC1 CG2DC1 CG301  CG321      0.5000  2     0.00 ! RETINOL TMCH
CG2DC1 CG2DC1 CG301  CG321      0.3000  3     0.00 ! RETINOL TMCH
CG2DC1 CG2DC1 CG301  CG331      0.5000  2     0.00 ! RETINOL TMCH
CG2DC1 CG2DC1 CG301  CG331      0.4000  3     0.00 ! RETINOL TMCH
CG2DC2 CG2DC1 CG301  CG321      0.3000  3     0.00 ! RETINOL MECH
CG2DC2 CG2DC1 CG301  CG331      0.3000  3     0.00 ! RETINOL MECH
CG2D1O CG2DC1 CG321  CG2D1      0.00  3   180.00 ! NICH; Kenno: nad/ppi, jjp1/adm jr. 7/95 says 1.0 3 180 but that's unlikely ==> re-optimize
CG2D1O CG2DC1 CG321  HGA2       0.00  3   180.00 ! NICH; Kenno: nad/ppi, jjp1/adm jr. 7/95 says 1.0 3 180 but that's unlikely ==> re-optimize
CG2DC1 CG2DC1 CG321  CG321      0.5000  2     0.00 ! RETINOL TMCH
CG2DC1 CG2DC1 CG321  CG321      0.3000  3     0.00 ! RETINOL TMCH
CG2DC1 CG2DC1 CG321  CG331   0.5000 2    0.00 ! from CG2DC1 CG2DC1 CG321 CG321, penalty= 0.9 TPQ TPQP
CG2DC1 CG2DC1 CG321  CG331   0.3000 3    0.00 ! from CG2DC1 CG2DC1 CG321 CG321, penalty= 0.9 TPQ TPQP
CG2DC1 CG2DC1 CG321  OG311      1.9000  1   180.00 ! RETINOL PROL
CG2DC1 CG2DC1 CG321  OG311      0.4000  2   180.00 ! RETINOL PROL
CG2DC1 CG2DC1 CG321  OG311      0.6000  3   180.00 ! RETINOL PROL
CG2DC1 CG2DC1 CG321  OG3R60     0.7000  3     0.00 ! PY02, 2h-pyran
CG2DC1 CG2DC1 CG321  HGA2       0.0300  3     0.00 ! RETINOL PROL
CG2DC3 CG2DC1 CG321  CG321   0.5000 2    0.00 ! from CG2DC1 CG2DC1 CG321 CG321, PENALTY= 4 2NP
CG2DC3 CG2DC1 CG321  CG321   0.3000 3    0.00 ! from CG2DC1 CG2DC1 CG321 CG321, PENALTY= 4 2NP
CG2DC3 CG2DC1 CG321  HGA2    0.0300 3    0.00 ! from CG2DC1 CG2DC1 CG321 HGA2, PENALTY= 4 2NP
CG2O1  CG2DC1 CG321  CG2D1      0.00  3     0.00 ! NICH; Kenno: nad/ppi, jjp1/adm jr. 7/95 says 1.0 3 180 but that's unlikely ==> re-optimize
CG2O1  CG2DC1 CG321  HGA2       0.00  3     0.00 ! NICH; Kenno: nad/ppi, jjp1/adm jr. 7/95 says 1.0 3 180 but that's unlikely ==> re-optimize
CG2O3  CG2DC1 CG321  CG321   0.6710 1    0.00 ! 2NP, by ac_aa
CG2O3  CG2DC1 CG321  CG321   2.2481 3    0.00 ! 2NP, by ac_aa
CG2O3  CG2DC1 CG321  HGA2    0.0000 3    0.00 ! from CG2O1 CG2DC1 CG321 HGA2, PENALTY= 7.5 2NP
CG2O5  CG2DC1 CG321  CG331   0.9108 1    0.00 ! TPQ, by ac_aa
CG2O5  CG2DC1 CG321  CG331   0.6689 2    0.00 ! TPQ, by ac_aa
CG2O5  CG2DC1 CG321  CG331   1.7455 3    0.00 ! TPQ, by ac_aa
CG2O5  CG2DC1 CG321  HGA2    0.0000 3    0.00 ! from CG2O1 CG2DC1 CG321 HGA2, PENALTY= 3 TPQ TPQP
CG2R53 CG2DC1 CG321  CG321   0.1900 3    0.00 ! from CG331 CG2DC1 CG321 CG321, NRQ
CG2R53 CG2DC1 CG321  HGA2    0.6022 3  180.00 ! from HGA3 CG331 CG2DC1 CG2R53, CRQ
CG331  CG2DC1 CG321  CG321      0.1900  3     0.00 ! RETINOL TMCH
CG331  CG2DC1 CG321  HGA2       0.1900  3     0.00 ! RETINOL TMCH
NG2D1  CG2DC1 CG321  CG321   0.0603 2    0.00 ! NRQ, by ac_aa1
NG2D1  CG2DC1 CG321  CG321   0.4727 3    0.00 ! NRQ, by ac_aa1
NG2D1  CG2DC1 CG321  HGA2    0.3860 3  180.00 ! from HGA3 CG331 CG2DC1 NG2D1, CRQ
HGA4   CG2DC1 CG321  OG311      0.2000  3     0.00 ! RETINOL PROL
HGA4   CG2DC1 CG321  OG3R60     0.2000  3     0.00 ! PY02, 2h-pyran; re-initialized from PROL, 3-propenol; kevo
HGA4   CG2DC1 CG321  HGA2       0.2000  3     0.00 ! RETINOL PROL
CG2DC1 CG2DC1 CG324  HGA2    0.0300 3    0.00 ! from CG2DC1 CG2DC1 CG321 HGA2, PENALTY= 1 LYR
HGA4   CG2DC1 CG324  HGA2    0.2000 3    0.00 ! from HGA4 CG2DC1 CG321 HGA2, PENALTY= 1 LYR
CG251O CG2DC1 CG331  HGA3    0.2666 3  180.00 ! NRQ, by ac_aa
CG2D1O CG2DC1 CG331  HGA3    0.3000 3  180.00 ! from CG2DC1 CG2DC1 CG331 HGA3, penalty= 3.5, sm071       
CG2DC1 CG2DC1 CG331  HGA3       0.3000  3   180.00 ! RETINOL BTE2, 2-butene @@@@@ Kenno: 0 --> 180 to fix minimum @@@@@
CG2DC2 CG2DC1 CG331  HGA3       0.3000  3   180.00 ! RETINOL DMB1, 2-methyl-1,3-butadiene
CG2DC3 CG2DC1 CG331  HGA3       0.3000  3     0.00 ! RETINOL DMP2, 2-methyl-1,3-pentadiene
CG2O3  CG2DC1 CG331  HGA3    0.3456 3  180.00 ! KPI, by ac_aa
CG2R53 CG2DC1 CG331  HGA3    0.6022 3  180.00 ! NRQ, by ac_aa
CG321  CG2DC1 CG331  HGA3       0.1600  3     0.00 ! RETINOL MECH
CG331  CG2DC1 CG331  HGA3       0.3000  3     0.00 ! RETINOL DMP1, 4-methyl-1,3-pentadiene
NG2D1  CG2DC1 CG331  HGA3    0.3860 3  180.00 ! MCL, by ac_aa
HGA4   CG2DC1 CG331  HGA3       0.00  3     0.00 ! RETINOL BTE2, 2-butene @@@@@ Kenno: 0.3 --> 0.0 to fix planarity around CG2DCx @@@@@
CG2DC2 CG2DC1 NG2D1  HGP1   11.9186  2   180.00 ! sb_ot 2021, from HGP1   NG2D1  CG2DC2 CG2DC
CG2O3  CG2DC1 NG2D1  CG321   4.9370 2  180.00 ! MCL, by ac_aa
CG2O3  CG2DC1 NG2D1  CG331   4.8960 2  180.00 ! KPI, by ac_aa
CG2O5  CG2DC1 NG2D1  HGP1   11.1779  2   180.00 ! sb_ot 2021, from HGP1   NG2D1  CG2DC2 CG2O5
CG2R53 CG2DC1 NG2D1  CG2O1   9.0360 2  180.00 ! NRQ, by ac_aa
CG2R61 CG2DC1 NG2D1  CG321   1.4584 2  180.00 ! IT1P, by ac_aa
CG2R61 CG2DC1 NG2D1  CG331   9.7661 2  180.00 ! LLPP, by ac_aa
CG2R61 CG2DC1 NG2D1  NG2S1     12.00  2   180.00 ! HDZ2, hydrazone model cmpd 2
CG321  CG2DC1 NG2D1  CG2O1   6.6486 1    0.00 ! NRQ, by ac_aa1
CG321  CG2DC1 NG2D1  CG2O1   5.1386 2  180.00 ! NRQ, by ac_aa1
CG331  CG2DC1 NG2D1  CG2O1   5.9486 1    0.00 ! NRQ, by ac_aa
CG331  CG2DC1 NG2D1  CG2O1   6.6224 2  180.00 ! NRQ, by ac_aa
CG331  CG2DC1 NG2D1  CG321   9.2266 2  180.00 ! MCL, by ac_aa
CG331  CG2DC1 NG2D1  CG331   7.9516 2  180.00 ! KPI, by ac_aa
HGA4   CG2DC1 NG2D1  CG321   3.6835 2  180.00 ! IT1P, by ac_aa
HGA4   CG2DC1 NG2D1  CG331   4.3966 2  180.00 ! LLPP, by ac_aa
HGA4   CG2DC1 NG2D1  NG2S1      4.00  2   180.00 ! HDZ2, hydrazone model cmpd 2
CG2DC2 CG2DC1 NG2P1  CG334      7.00  2   180.00 ! RETINOL SCH3, Schiff's base, protonated
CG2DC2 CG2DC1 NG2P1  HGP2       5.00  2   180.00 ! RETINOL SCH3, Schiff's base, protonated
CG2O3  CG2DC1 NG2P1  CG324   4.4264 2  180.00 ! from CG2O3 CG2DC1 NG2P1 CG334, KPI
CG331  CG2DC1 NG2P1  CG324   4.0628 2  180.00 ! from CG331 CG2DC1 NG2P1 CG334, KPI
HGR52  CG2DC1 NG2P1  CG334      8.5000  2   180.00 ! RETINOL SCH2, Schiff's base, protonated
HGR52  CG2DC1 NG2P1  HGP2       5.00  2   180.00 ! RETINOL SCH2, Schiff's base, protonated
CG2DC1 CG2DC2 CG2DC2 CG2DC1     0.5600  1   180.00 ! RETINOL HEP3, 1,3,5-heptatriene
CG2DC1 CG2DC2 CG2DC2 CG2DC1     7.00  2   180.00 ! RETINOL HEP3, 1,3,5-heptatriene
CG2DC1 CG2DC2 CG2DC2 CG2O1      0.5600  1   180.00 ! RETINOL FRET
CG2DC1 CG2DC2 CG2DC2 CG2O1      7.00  2   180.00 ! RETINOL FRET
CG2DC1 CG2DC2 CG2DC2 CG2O3      0.5600  1   180.00 ! RETINOL PRAC
CG2DC1 CG2DC2 CG2DC2 CG2O3      7.00  2   180.00 ! RETINOL PRAC
CG2DC1 CG2DC2 CG2DC2 CG2O4      0.5600  1   180.00 ! RETINOL RTAL unmodified
CG2DC1 CG2DC2 CG2DC2 CG2O4      7.00  2   180.00 ! RETINOL RTAL unmodified
CG2DC1 CG2DC2 CG2DC2 CG2O5   0.5600  1   180.00 ! sb_ot 2021, from CG2DC2 CG2DC1 CG2DC1 CG2O4
CG2DC1 CG2DC2 CG2DC2 CG2O5   7.0000  2   180.00 ! sb_ot 2021, from CG2DC2 CG2DC1 CG2DC1 CG2O4
CG2DC1 CG2DC2 CG2DC2 CG2R51  0.6243 1  180.00 ! TQQ, by ac_aa
CG2DC1 CG2DC2 CG2DC2 CG2R51  6.9432 2  180.00 ! TQQ, by ac_aa
CG2DC1 CG2DC2 CG2DC2 CG321      0.5600  1   180.00 ! RETINOL MECH
CG2DC1 CG2DC2 CG2DC2 CG321      7.00  2   180.00 ! RETINOL MECH
CG2DC1 CG2DC2 CG2DC2 CG331      0.5600  1   180.00 ! RETINOL 13DP, 1,3-Pentadiene
CG2DC1 CG2DC2 CG2DC2 CG331      7.00  2   180.00 ! RETINOL 13DP, 1,3-Pentadiene
CG2DC1 CG2DC2 CG2DC2 HGA4       5.2000  2   180.00 ! RETINOL 13DB, 1,3-Butadiene
CG2O1  CG2DC2 CG2DC2 CG331      0.5600  1   180.00 ! RETINOL CROT
CG2O1  CG2DC2 CG2DC2 CG331      7.00  2   180.00 ! RETINOL CROT
CG2O1  CG2DC2 CG2DC2 HGA4    5.1963 2  180.00 ! KCR, by ac_aa
CG2O3  CG2DC2 CG2DC2 CG331      0.5600  1   180.00 ! RETINOL PRAC
CG2O3  CG2DC2 CG2DC2 CG331      7.00  2   180.00 ! RETINOL PRAC
CG2O4  CG2DC2 CG2DC2 CG331      0.5600  1   180.00 ! RETINOL RTAL
CG2O4  CG2DC2 CG2DC2 CG331      7.00  2   180.00 ! RETINOL RTAL Kenno: 0.5 -> 7.0 for the sake of transferability
CG2O5  CG2DC2 CG2DC2 CG2O5   0.5600 1  180.00 ! TPQ, by ac_aa
CG2O5  CG2DC2 CG2DC2 CG2O5   0.2032 2  180.00 ! TPQ, by ac_aa
CG2O5  CG2DC2 CG2DC2 CG2R51  1.6848 2  180.00 ! TRQ, by ac_aa
CG2O5  CG2DC2 CG2DC2 CG321   0.5600 1  180.00 ! from CG2O4 CG2DC1 CG2DC1 CG331, PENALTY= 1.4 TPQ TPQP
CG2O5  CG2DC2 CG2DC2 CG321   7.0000 2  180.00 ! from CG2O4 CG2DC1 CG2DC1 CG331, PENALTY= 1.4 TPQ TPQP
CG2O5  CG2DC2 CG2DC2 HGA4    1.0845 2  180.00 ! TPQ, by ac_aa
CG2R51 CG2DC2 CG2DC2 HGA4    5.2705 2  180.00 ! TRQ, by ac_aa
CG2R61 CG2DC2 CG2DC2 CG321   0.5605 1  180.00 ! from CG2R61 CG2DC1 CG2DC1 CG331, STYA
CG2R61 CG2DC2 CG2DC2 CG321   6.9692 2  180.00 ! from CG2R61 CG2DC1 CG2DC1 CG331, STYA
CG2R61 CG2DC2 CG2DC2 CG331   0.5605 1  180.00 ! STYA, by ac_aa
CG2R61 CG2DC2 CG2DC2 CG331   6.9692 2  180.00 ! STYA, by ac_aa
CG2R61 CG2DC2 CG2DC2 HGA4    5.1988 2  180.00 ! STYA, by ac_aa
CG301  CG2DC2 CG2DC2 CG321     10.00  2   180.00 ! RETINOL TMCH
CG301  CG2DC2 CG2DC2 CG331     10.00  2   180.00 ! RETINOL MECH
CG321  CG2DC2 CG2DC2 CG331     10.00  2   180.00 ! RETINOL BTE2, 2-butene
CG321  CG2DC2 CG2DC2 HGA4       5.2000  2   180.00 ! PY02, 2h-pyran; re-initialized from BTE2, 2-butene; kevo
CG331  CG2DC2 CG2DC2 HGA4       5.2000  2   180.00 ! RETINOL BTE2, 2-butene
HGA4   CG2DC2 CG2DC2 HGA4       5.2000  2   180.00 ! RETINOL BTE2, 2-butene
CG2DC1 CG2DC2 CG2DC3 HGA5       5.00  2   180.00 ! RETINOL 13DB, 1,3-Butadiene
CG2O3  CG2DC2 CG2DC3 HGA5       4.2000  2   180.00 ! RETINOL PRAC
CG2O4  CG2DC2 CG2DC3 HGA5       3.2000  2   180.00 ! RETINOL PRAL unmodified
CG2O5  CG2DC2 CG2DC3 HGA5       3.2000  2   180.00 ! BEON, butenone; from PRAL, acrolein; mcs
CG2R51 CG2DC2 CG2DC3 HGA5    3.5000 2  180.00 ! from CG2R61 CG2DC1 CG2DC3 HGA5, PENALTY= 8.5 SWG
CG2R61 CG2DC2 CG2DC3 HGA5       3.5000  2   180.00 ! STYR, styrene, xxwy & oashi
CG321  CG2DC2 CG2DC3 HGA5    5.2000 2  180.00 ! from CG331 CG2DC1 CG2DC3 HGA5, PENALTY= 0.9 2NP
CG331  CG2DC2 CG2DC3 HGA5       5.2000  2   180.00 ! RETINOL DMB1, 2-methyl-1,3-butadiene
HGA4   CG2DC2 CG2DC3 HGA5       5.2000  2   180.00 ! RETINOL HEP3, 1,3,5-heptatriene
CG2D2O CG2DC2 CG2O1  NG2D1      6.0313  2     0.00 ! ABSB, amide base, sr
CG2D2O CG2DC2 CG2O1  NG2S2      1.1000  1   180.00 ! NICH; Kenno: reverted to nadh, jjp1,adm jr. 4/95
CG2D2O CG2DC2 CG2O1  NG2S2      1.9500  2   180.00 ! NICH; Kenno: reverted to nadh, jjp1,adm jr. 4/95
CG2D2O CG2DC2 CG2O1  OG2D1      0.3000  1     0.00 ! NICH; Kenno: reverted to nadh, jjp1,adm jr. 4/95
CG2D2O CG2DC2 CG2O1  OG2D1      1.9500  2   180.00 ! NICH; Kenno: reverted to nadh, jjp1,adm jr. 4/95
CG2DC2 CG2DC2 CG2O1  NG2S1      0.7000  1     0.00 ! RETINOL CROT
CG2DC2 CG2DC2 CG2O1  NG2S1      1.2000  2   180.00 ! RETINOL CROT
CG2DC2 CG2DC2 CG2O1  NG2S1      0.1000  3     0.00 ! RETINOL CROT
CG2DC2 CG2DC2 CG2O1  NG2S1      0.1500  4     0.00 ! RETINOL CROT
CG2DC2 CG2DC2 CG2O1  OG2D1      0.7000  1   180.00 ! RETINOL CROT
CG2DC2 CG2DC2 CG2O1  OG2D1      1.2000  2   180.00 ! RETINOL CROT
CG2DC2 CG2DC2 CG2O1  OG2D1      0.1000  3   180.00 ! RETINOL CROT
CG2DC2 CG2DC2 CG2O1  OG2D1      0.2000  4     0.00 ! RETINOL CROT
CG321  CG2DC2 CG2O1  NG2S2      0.5000  2   180.00 ! NICH; Kenno: reverted to nadh, jjp1,adm jr. 4/95
CG321  CG2DC2 CG2O1  NG2S2      0.3500  3   180.00 ! NICH; Kenno: reverted to nadh, jjp1,adm jr. 4/95
CG321  CG2DC2 CG2O1  NG2S2      0.4000  6     0.00 ! NICH; Kenno: reverted to nadh, jjp1,adm jr. 4/95
CG321  CG2DC2 CG2O1  OG2D1      1.00  2   180.00 ! NICH; Kenno: reverted to nadh, jjp1,adm jr. 4/95
CG321  CG2DC2 CG2O1  OG2D1      1.00  3     0.00 ! NICH; Kenno: reverted to nadh, jjp1,adm jr. 4/95
CG321  CG2DC2 CG2O1  OG2D1      0.4000  6     0.00 ! NICH; Kenno: reverted to nadh, jjp1,adm jr. 4/95
HGA4   CG2DC2 CG2O1  NG2D1      0.3000  3   180.00 ! ABSB, amide base, sr
HGA4   CG2DC2 CG2O1  NG2S1      0.3000  3   180.00 ! RETINOL CROT
HGA4   CG2DC2 CG2O1  OG2D1      0.3000  3   180.00 ! RETINOL CROT
CG2D2O CG2DC2 CG2O2  OG2D1   6.8277 2  180.00 ! DYAP, by ac_aa
CG2D2O CG2DC2 CG2O2  OG311   1.1436 2  180.00 ! DYAP, by ac_aa
HGA4   CG2DC2 CG2O2  OG2D1   0.0000 2  180.00 ! from HGA4 CG2DC1 CG2O5 OG2D3, PENALTY= 10.5 DYA
HGA4   CG2DC2 CG2O2  OG311   0.2589 2  180.00 ! DYAP, by ac_aa
CG2D2O CG2DC2 CG2O3  OG2D2   1.3000 2  180.00 ! from CG2DC1 CG2DC1 CG2O3 OG2D2, PENALTY= 3.5 DYA
CG2DC2 CG2DC2 CG2O3  OG2D2      1.3000  2   180.00 ! RETINOL PRAC
CG2DC3 CG2DC2 CG2O3  OG2D2      1.3000  2   180.00 ! RETINOL PRAC
CG321  CG2DC2 CG2O3  OG2D2   0.0703 2    0.00 ! 2NP, by ac_aa
CG321  CG2DC2 CG2O3  OG2D2   1.4086 3    0.00 ! 2NP, by ac_aa
CG321  CG2DC2 CG2O3  OG2D2   0.0011 6  180.00 ! 2NP, by ac_aa
CG331  CG2DC2 CG2O3  OG2D2   0.9676 2  180.00 ! KPI, by ac_aa
CG331  CG2DC2 CG2O3  OG2D2   1.6382 3    0.00 ! KPI, by ac_aa
CG331  CG2DC2 CG2O3  OG2D2   0.0001 6    0.00 ! KPI, by ac_aa
NG2D1  CG2DC2 CG2O3  OG2D2   0.4982 2    0.00 ! MCL, by ac_aa
HGA4   CG2DC2 CG2O3  OG2D2      0.00  2   180.00 ! RETINOL PRAC
CG2DC2 CG2DC2 CG2O4  OG2D1      1.00  2   180.00 ! RETINOL PRAL unmodified
CG2DC2 CG2DC2 CG2O4  HGR52      3.2000  2   180.00 ! RETINOL PRAL unmodified
CG2DC3 CG2DC2 CG2O4  OG2D1      1.00  2   180.00 ! RETINOL PRAL unmodified
CG2DC3 CG2DC2 CG2O4  HGR52      3.2000  2   180.00 ! RETINOL PRAL unmodified
HGA4   CG2DC2 CG2O4  OG2D1      0.00  2   180.00 ! RETINOL PRAL unmodified
HGA4   CG2DC2 CG2O4  HGR52      0.00  2   180.00 ! RETINOL PRAL unmodified
CG2D2O CG2DC2 CG2O5  CG2DC2  3.2850 2  180.00 ! TPQ, by ac_aa
CG2D2O CG2DC2 CG2O5  OG2D3   1.4000 2  180.00 ! from CG2DC3 CG2DC1 CG2O5 OG2D3, PENALTY= 5.5 TPQ TPQP
CG2DC1 CG2DC2 CG2O5  CG2R51  1.0847  2   180.00 ! sb_ot 2021, from CG2DC1 CG2DC2 CG2O5  CG2R51
CG2DC1 CG2DC2 CG2O5  OG2D3   1.4000  2   180.00 ! sb_ot 2021, from CG2DC1 CG2DC1 CG2O5  OG2D3
CG2DC2 CG2DC2 CG2O5  CG2D2O  0.2011 2  180.00 ! TPQ, by ac_aa
CG2DC2 CG2DC2 CG2O5  CG2DC2  1.0109 2  180.00 ! TPQ, by ac_aa
CG2DC2 CG2DC2 CG2O5  CG2O5   0.0125 2  180.00 ! TRQ, by ac_aa
CG2DC2 CG2DC2 CG2O5  OG2D3   1.4000 2  180.00 ! from CG2DC3 CG2DC1 CG2O5 OG2D3, PENALTY= 3.5 TPQ TPQP TRQ
CG2DC3 CG2DC2 CG2O5  CG331      1.4000  2   180.00 ! BEON, butenone, kevo
CG2DC3 CG2DC2 CG2O5  OG2D3      1.4000  2   180.00 ! BEON, butenone, kevo
CG321  CG2DC2 CG2O5  CG2DC2  0.0012 2  180.00 ! TPQ, by ac_aa
CG321  CG2DC2 CG2O5  OG2D3   0.9041 2  180.00 ! TPQ, by ac_aa
CG331  CG2DC2 CG2O5  CG2DC2  0.0012 2  180.00 ! TPQ, by ac_aa
CG331  CG2DC2 CG2O5  OG2D3   0.9041 2  180.00 ! TPQ, by ac_aa
NG2D1  CG2DC2 CG2O5  CG2R51  0.0016  2   180.00 ! sb_ot 2021, from NG2D1  CG2DC2 CG2O5  CG2R51
NG2D1  CG2DC2 CG2O5  OG2D3   0.0111  2   180.00 ! sb_ot 2021, from NG2D1  CG2DC2 CG2O5  OG2D3 
HGA4   CG2DC2 CG2O5  CG2D2O  2.3575 2  180.00 ! TPQ, by ac_aa
HGA4   CG2DC2 CG2O5  CG2DC2  3.0981 2  180.00 ! TPQ, by ac_aa
HGA4   CG2DC2 CG2O5  CG2O5   0.0525 2  180.00 ! TRQ, by ac_aa
HGA4   CG2DC2 CG2O5  CG331      0.00  2   180.00 ! BEON, butenone, from PRAL, acrolein; mcs
HGA4   CG2DC2 CG2O5  OG2D3      0.00  2   180.00 ! BEON, butenone, from PRAL, acrolein; mcs
CG252O CG2DC2 CG2R51 CG2R51  0.0503 1  180.00 ! from CG2R51 CG2R51 CG2DC1 CG2DC3, SWG
CG252O CG2DC2 CG2R51 CG2R51  0.7718 2  180.00 ! from CG2R51 CG2R51 CG2DC1 CG2DC3, SWG
CG252O CG2DC2 CG2R51 CG2R51  0.4345 4    0.00 ! from CG2R51 CG2R51 CG2DC1 CG2DC3, SWG
CG252O CG2DC2 CG2R51 CG2RC0  0.4019 2  180.00 ! from CG2RC0 CG2R51 CG2DC1 CG2DC3, SWG
CG2DC2 CG2DC2 CG2R51 CG2R51  0.7600 2  180.00 ! TRQ, by ac_aa
CG2DC2 CG2DC2 CG2R51 NG2R50  1.9911 1  180.00 ! from CG2DC3 CG2DC1 CG2R51 NG2R50, CR8D
CG2DC2 CG2DC2 CG2R51 NG2R50  1.3259 2  180.00 ! from CG2DC3 CG2DC1 CG2R51 NG2R50, CR8D
CG2DC2 CG2DC2 CG2R51 NG2R50  0.1046 4    0.00 ! from CG2DC3 CG2DC1 CG2R51 NG2R50, CR8D
CG2DC3 CG2DC2 CG2R51 CG2R51  0.0503 1  180.00 ! CR8D, by ac_aa
CG2DC3 CG2DC2 CG2R51 CG2R51  0.7718 2  180.00 ! CR8D, by ac_aa
CG2DC3 CG2DC2 CG2R51 CG2R51  0.4345 4    0.00 ! CR8D, by ac_aa
CG2DC3 CG2DC2 CG2R51 CG2RC0  0.4019 2  180.00 ! SWG, by ac_aa
CG2DC3 CG2DC2 CG2R51 NG2R50  1.9911 1  180.00 ! CR8D, by ac_aa
CG2DC3 CG2DC2 CG2R51 NG2R50  1.3259 2  180.00 ! CR8D, by ac_aa
CG2DC3 CG2DC2 CG2R51 NG2R50  0.1046 4    0.00 ! CR8D, by ac_aa
HGA4   CG2DC2 CG2R51 CG2R51  0.8346 2  180.00 ! TRQ, by ac_aa
HGA4   CG2DC2 CG2R51 CG2RC0  0.5934 2  180.00 ! SWG, by ac_aa
HGA4   CG2DC2 CG2R51 NG2R50  0.0055 2  180.00 ! CR8D, by ac_aa
CG321  CG2DC2 CG2R53 NG2R50  0.5016 2  180.00 ! from NG2R50 CG2R53 CG2DC1 CG331, CRQ
CG321  CG2DC2 CG2R53 NG2R50  0.4507 3  180.00 ! from NG2R50 CG2R53 CG2DC1 CG331, CRQ
CG321  CG2DC2 CG2R53 NG2R50  0.0954 6    0.00 ! from NG2R50 CG2R53 CG2DC1 CG331, CRQ
CG321  CG2DC2 CG2R53 NG2R51  0.9539 2  180.00 ! from NG2R51 CG2R53 CG2DC1 CG331, CRQ
CG321  CG2DC2 CG2R53 NG2R51  0.6267 4    0.00 ! from NG2R51 CG2R53 CG2DC1 CG331, CRQ
CG331  CG2DC2 CG2R53 NG2R50  0.5016 2  180.00 ! NRQ, by ac_aa
CG331  CG2DC2 CG2R53 NG2R50  0.4507 3  180.00 ! NRQ, by ac_aa
CG331  CG2DC2 CG2R53 NG2R50  0.0954 6    0.00 ! NRQ, by ac_aa
CG331  CG2DC2 CG2R53 NG2R51  0.9539 2  180.00 ! NRQ, by ac_aa
CG331  CG2DC2 CG2R53 NG2R51  0.6267 4    0.00 ! NRQ, by ac_aa
NG2D1  CG2DC2 CG2R53 NG2R50  3.5999 2  180.00 ! NRQ, by ac_aa
NG2D1  CG2DC2 CG2R53 NG2R51  1.7827 2  180.00 ! NRQ, by ac_aa
CG252O CG2DC2 CG2R61 CG2R61  1.9716 2  180.00 ! XYG, by ac_aa
CG252O CG2DC2 CG2R61 CG2R61  0.0166 4  180.00 ! XYG, by ac_aa
CG2DC2 CG2DC2 CG2R61 CG2R61  0.7500 2  180.00 ! from CG2DC3 CG2DC1 CG2R61 CG2R61, PENALTY= 3.5 STYA
CG2DC2 CG2DC2 CG2R61 CG2R61  0.1900 4    0.00 ! from CG2DC3 CG2DC1 CG2R61 CG2R61, PENALTY= 3.5 STYA
CG2DC3 CG2DC2 CG2R61 CG2R61     0.7500  2   180.00 ! STYR, styrene, xxwy & oashi
CG2DC3 CG2DC2 CG2R61 CG2R61     0.1900  4     0.00 ! STYR, styrene, xxwy & oashi
NG2D1  CG2DC2 CG2R61 CG2R61     1.6000  2   180.00 ! HDZ1b, hydrazone model cmpd 1b, kevo
HGA4   CG2DC2 CG2R61 CG2R61     0.6000  2   180.00 ! HDZ1b, hydrazone model cmpd 1b, kevo
CG2DC1 CG2DC2 CG301  CG321      0.3000  3     0.00 ! RETINOL MECH
CG2DC1 CG2DC2 CG301  CG331      0.3000  3     0.00 ! RETINOL MECH
CG2DC2 CG2DC2 CG301  CG321      0.5000  2     0.00 ! RETINOL TMCH
CG2DC2 CG2DC2 CG301  CG321      0.3000  3     0.00 ! RETINOL TMCH
CG2DC2 CG2DC2 CG301  CG331      0.5000  2     0.00 ! RETINOL TMCH
CG2DC2 CG2DC2 CG301  CG331      0.4000  3     0.00 ! RETINOL TMCH
CG2D2O CG2DC2 CG321  CG2D1      0.00  3   180.00 ! NICH; Kenno: nad/ppi, jjp1/adm jr. 7/95 says 1.0 3 180 but that's unlikely ==> re-optimize
CG2D2O CG2DC2 CG321  HGA2       0.00  3   180.00 ! NICH; Kenno: nad/ppi, jjp1/adm jr. 7/95 says 1.0 3 180 but that's unlikely ==> re-optimize
CG2DC2 CG2DC2 CG321  CG321      0.5000  2     0.00 ! RETINOL TMCH
CG2DC2 CG2DC2 CG321  CG321      0.3000  3     0.00 ! RETINOL TMCH
CG2DC2 CG2DC2 CG321  CG331   0.5000 2    0.00 ! from CG2DC1 CG2DC1 CG321 CG321, penalty= 0.9 TPQ TPQP
CG2DC2 CG2DC2 CG321  CG331   0.3000 3    0.00 ! from CG2DC1 CG2DC1 CG321 CG321, penalty= 0.9 TPQ TPQP
CG2DC2 CG2DC2 CG321  OG311      1.9000  1   180.00 ! RETINOL PROL
CG2DC2 CG2DC2 CG321  OG311      0.4000  2   180.00 ! RETINOL PROL
CG2DC2 CG2DC2 CG321  OG311      0.6000  3   180.00 ! RETINOL PROL
CG2DC2 CG2DC2 CG321  OG3R60     0.7000  3     0.00 ! PY02, 2h-pyran
CG2DC2 CG2DC2 CG321  HGA2       0.0300  3     0.00 ! RETINOL PROL
CG2DC3 CG2DC2 CG321  CG321   0.5000 2    0.00 ! from CG2DC1 CG2DC1 CG321 CG321, PENALTY= 4 2NP
CG2DC3 CG2DC2 CG321  CG321   0.3000 3    0.00 ! from CG2DC1 CG2DC1 CG321 CG321, PENALTY= 4 2NP
CG2DC3 CG2DC2 CG321  HGA2    0.0300 3    0.00 ! from CG2DC1 CG2DC1 CG321 HGA2, PENALTY= 4 2NP
CG2O1  CG2DC2 CG321  CG2D1      0.00  3     0.00 ! NICH; Kenno: nad/ppi, jjp1/adm jr. 7/95 says 1.0 3 180 but that's unlikely ==> re-optimize
CG2O1  CG2DC2 CG321  HGA2       0.00  3     0.00 ! NICH; Kenno: nad/ppi, jjp1/adm jr. 7/95 says 1.0 3 180 but that's unlikely ==> re-optimize
CG2O3  CG2DC2 CG321  CG321   0.6710 1    0.00 ! 2NP, by ac_aa
CG2O3  CG2DC2 CG321  CG321   2.2481 3    0.00 ! 2NP, by ac_aa
CG2O3  CG2DC2 CG321  HGA2    0.0000 3    0.00 ! from CG2O1 CG2DC1 CG321 HGA2, PENALTY= 7.5 2NP
CG2O5  CG2DC2 CG321  CG331   0.9108 1    0.00 ! TPQ, by ac_aa
CG2O5  CG2DC2 CG321  CG331   0.6689 2    0.00 ! TPQ, by ac_aa
CG2O5  CG2DC2 CG321  CG331   1.7455 3    0.00 ! TPQ, by ac_aa
CG2O5  CG2DC2 CG321  HGA2    0.0000 3    0.00 ! from CG2O1 CG2DC1 CG321 HGA2, PENALTY= 3 TPQ TPQP
CG2R53 CG2DC2 CG321  CG321   0.1900 3    0.00 ! from CG331 CG2DC1 CG321 CG321, NRQ
CG2R53 CG2DC2 CG321  HGA2    0.6022 3  180.00 ! from HGA3 CG331 CG2DC1 CG2R53, CRQ
CG331  CG2DC2 CG321  CG321      0.1900  3     0.00 ! RETINOL TMCH
CG331  CG2DC2 CG321  HGA2       0.1900  3     0.00 ! RETINOL TMCH
NG2D1  CG2DC2 CG321  CG321   0.0603 2    0.00 ! NRQ, by ac_aa1
NG2D1  CG2DC2 CG321  CG321   0.4727 3    0.00 ! NRQ, by ac_aa1
NG2D1  CG2DC2 CG321  HGA2    0.3860 3  180.00 ! from HGA3 CG331 CG2DC1 NG2D1, CRQ
HGA4   CG2DC2 CG321  OG311      0.2000  3     0.00 ! RETINOL PROL
HGA4   CG2DC2 CG321  OG3R60     0.2000  3     0.00 ! PY02, 2h-pyran; re-initialized from PROL, 3-propenol; kevo
HGA4   CG2DC2 CG321  HGA2       0.2000  3     0.00 ! RETINOL PROL
CG2DC2 CG2DC2 CG324  HGA2    0.0300 3    0.00 ! from CG2DC1 CG2DC1 CG321 HGA2, PENALTY= 1 LYR
HGA4   CG2DC2 CG324  HGA2    0.2000 3    0.00 ! from HGA4 CG2DC1 CG321 HGA2, PENALTY= 1 LYR
CG252O CG2DC2 CG331  HGA3    0.2666 3  180.00 ! NRQ, by ac_aa
CG2D2O CG2DC2 CG331  HGA3    0.3000 3  180.00 ! from CG2DC1 CG2DC1 CG331 HGA3, penalty= 3.5, sm071       
CG2DC1 CG2DC2 CG331  HGA3       0.3000  3   180.00 ! RETINOL DMB1, 2-methyl-1,3-butadiene
CG2DC2 CG2DC2 CG331  HGA3       0.3000  3   180.00 ! RETINOL BTE2, 2-butene @@@@@ Kenno: 0 --> 180 to fix minimum @@@@@
CG2DC3 CG2DC2 CG331  HGA3       0.3000  3     0.00 ! RETINOL DMP2, 2-methyl-1,3-pentadiene
CG2O3  CG2DC2 CG331  HGA3    0.3456 3  180.00 ! KPI, by ac_aa
CG2R53 CG2DC2 CG331  HGA3    0.6022 3  180.00 ! NRQ, by ac_aa
CG321  CG2DC2 CG331  HGA3       0.1600  3     0.00 ! RETINOL MECH
CG331  CG2DC2 CG331  HGA3       0.3000  3     0.00 ! RETINOL DMP1, 4-methyl-1,3-pentadiene
NG2D1  CG2DC2 CG331  HGA3    0.3860 3  180.00 ! MCL, by ac_aa
HGA4   CG2DC2 CG331  HGA3       0.00  3     0.00 ! RETINOL BTE2, 2-butene @@@@@ Kenno: 0.3 --> 0.0 to fix planarity around CG2DCx @@@@@
CG2DC1 CG2DC2 NG2D1  HGP1   11.9186  2   180.00 ! sb_ot 2021, from HGP1   NG2D1  CG2DC2 CG2DC
CG2O3  CG2DC2 NG2D1  CG321   4.9370 2  180.00 ! MCL, by ac_aa
CG2O3  CG2DC2 NG2D1  CG331   4.8960 2  180.00 ! KPI, by ac_aa
CG2O5  CG2DC2 NG2D1  HGP1   11.1779  2   180.00 ! sb_ot 2021, from HGP1   NG2D1  CG2DC2 CG2O5
CG2R53 CG2DC2 NG2D1  CG2O1   9.0360 2  180.00 ! NRQ, by ac_aa
CG2R61 CG2DC2 NG2D1  CG321   1.4584 2  180.00 ! IT1P, by ac_aa
CG2R61 CG2DC2 NG2D1  CG331   9.7661 2  180.00 ! LLPP, by ac_aa
CG2R61 CG2DC2 NG2D1  NG2S1     12.00  2   180.00 ! HDZ2, hydrazone model cmpd 2
CG321  CG2DC2 NG2D1  CG2O1   6.6486 1    0.00 ! NRQ, by ac_aa1
CG321  CG2DC2 NG2D1  CG2O1   5.1386 2  180.00 ! NRQ, by ac_aa1
CG331  CG2DC2 NG2D1  CG2O1   5.9486 1    0.00 ! NRQ, by ac_aa
CG331  CG2DC2 NG2D1  CG2O1   6.6224 2  180.00 ! NRQ, by ac_aa
CG331  CG2DC2 NG2D1  CG321   9.2266 2  180.00 ! MCL, by ac_aa
CG331  CG2DC2 NG2D1  CG331   7.9516 2  180.00 ! KPI, by ac_aa
HGA4   CG2DC2 NG2D1  CG321   3.6835 2  180.00 ! IT1P, by ac_aa
HGA4   CG2DC2 NG2D1  CG331   4.3966 2  180.00 ! LLPP, by ac_aa
HGA4   CG2DC2 NG2D1  NG2S1      4.00  2   180.00 ! HDZ2, hydrazone model cmpd 2
CG2DC1 CG2DC2 NG2P1  CG334      7.00  2   180.00 ! RETINOL SCH3, Schiff's base, protonated
CG2DC1 CG2DC2 NG2P1  HGP2       5.00  2   180.00 ! RETINOL SCH3, Schiff's base, protonated
CG2O3  CG2DC2 NG2P1  CG324   4.4264 2  180.00 ! from CG2O3 CG2DC1 NG2P1 CG334, KPI
CG331  CG2DC2 NG2P1  CG324   4.0628 2  180.00 ! from CG331 CG2DC1 NG2P1 CG334, KPI
HGR52  CG2DC2 NG2P1  CG334      8.5000  2   180.00 ! RETINOL SCH2, Schiff's base, protonated
HGR52  CG2DC2 NG2P1  HGP2       5.00  2   180.00 ! RETINOL SCH2, Schiff's base, protonated
NG311  CG2N1  NG2D1  HGP1       5.2000  2   180.00 ! MGU2, methylguanidine2
NG321  CG2N1  NG2D1  CG331      6.5000  2   180.00 ! MGU1, methylguanidine
NG321  CG2N1  NG2D1  OG301   2.2773 2  180.00 ! GGB, by ac_aa
NG321  CG2N1  NG2D1  HGP1       5.2000  2   180.00 ! MGU2, methylguanidine2
NG2P1  CG2N1  NG2P1  CG314   2.2500 2  180.00 ! from NG2P1 CG2N1 NG2P1 CG324, PENALTY= 0.6 AGM
NG2P1  CG2N1  NG2P1  CG324      2.2500  2   180.00 ! PROT 9.0->2.25 GUANIDINIUM (KK)
NG2P1  CG2N1  NG2P1  CG334      2.2500  2   180.00 ! PROT 9.0->2.25 GUANIDINIUM (KK)
NG2P1  CG2N1  NG2P1  OG301   3.9070 2  180.00 ! GGBP, by ac_aa
NG2P1  CG2N1  NG2P1  HGP2       2.2500  2   180.00 ! PROT 9.0->2.25 GUANIDINIUM (KK)
NG2D1  CG2N1  NG311  CG331      0.5000  2   180.00 ! MGU2, methylguanidine2
NG2D1  CG2N1  NG311  HGPAM1     2.8000  2   180.00 ! MGU2, methylguanidine2 kevo: 3 --> 2 (counteracting forces). May benefit optimization.
NG321  CG2N1  NG311  CG331      0.5000  2   180.00 ! MGU2, methylguanidine2
NG321  CG2N1  NG311  HGPAM1     2.8000  2   180.00 ! MGU2, methylguanidine2 kevo: 3 --> 2 (counteracting forces). May benefit optimization.
NG2D1  CG2N1  NG321  HGPAM2     0.2000  2   180.00 ! MGU1, methylguanidine; MGU2, methylguanidine2 kevo: new. Needs to be further optimized.
NG2D1  CG2N1  NG321  HGPAM2     0.1500  6     0.00 ! MGU1, methylguanidine; MGU2, methylguanidine2 kevo: new. Needs to be further optimized.
NG311  CG2N1  NG321  HGPAM2     0.2000  2   180.00 ! MGU2, methylguanidine2 kevo: new. Needs to be further optimized.
NG311  CG2N1  NG321  HGPAM2     0.1500  6     0.00 ! MGU2, methylguanidine2 kevo: new. Needs to be further optimized.
NG321  CG2N1  NG321  HGPAM2     0.2000  2   180.00 ! MGU1, methylguanidine kevo: new. Needs to be further optimized.
NG321  CG2N1  NG321  HGPAM2     0.1500  6     0.00 ! MGU1, methylguanidine kevo: new. Needs to be further optimized.
NG2P1  CG2N2  CG2R51 CG2R51     1.1500  2   180.00 ! RCG, yxu, RNA
NG2P1  CG2N2  CG2R51 CG2R51     0.3100  4     0.00 ! RCG, yxu, RNA
NG2P1  CG2N2  CG2R51 CG2RC0     1.1500  2   180.00 ! RCG, yxu, RNA
NG2P1  CG2N2  CG2R51 CG2RC0     0.3100  4     0.00 ! RCG, yxu, RNA
NG2P1  CG2N2  CG2R61 CG2R61     0.8200  2   180.00 ! BAMI, benzamidinium, sz (verified by pram)
NG2P1  CG2N2  CG2R61 CG2R61     0.2900  4     0.00 ! BAMI, benzamidinium, sz (verified by pram)
NG2P1  CG2N2  CG2R61 CG2R61     0.0900  6     0.00 ! BAMI, benzamidinium, sz (verified by pram)
NG2P1  CG2N2  CG331  HGA3       0.2500  3     0.00 ! AMDN, amidinium amidinium, mp2 scan, pram
NG2D1  CG2N2  NG2D1  CG2D1O     6.5727  2   180.00 ! ABSB, amide base, sr
NG2D1  CG2N2  NG2D1  CG2D2O     6.5727  2   180.00 ! ABSB, amide base, sr
NG2D1  CG2N2  NG2D1  CG2O1      5.4104  2     0.00 ! ABSB, amide base, sr
NG321  CG2N2  NG2D1  CG321      6.5000  2   180.00 ! MT2A , from NG321 CG2N1 NG2D1 CG331, fylin
SG311  CG2N2  NG2D1  CG2D1O     2.9944  1   180.00 ! ABSB, amide base, sr
SG311  CG2N2  NG2D1  CG2D1O     2.6356  2     0.00 ! ABSB, amide base, sr
SG311  CG2N2  NG2D1  CG2D1O     1.9933  3   180.00 ! ABSB, amide base, sr
SG311  CG2N2  NG2D1  CG2D1O     0.8692  4     0.00 ! ABSB, amide base, sr
SG311  CG2N2  NG2D1  CG2D1O     0.0662  5   180.00 ! ABSB, amide base, sr
SG311  CG2N2  NG2D1  CG2D1O     1.4139  6     0.00 ! ABSB, amide base, sr
SG311  CG2N2  NG2D1  CG2D2O     2.9944  1   180.00 ! ABSB, amide base, sr
SG311  CG2N2  NG2D1  CG2D2O     2.6356  2     0.00 ! ABSB, amide base, sr
SG311  CG2N2  NG2D1  CG2D2O     1.9933  3   180.00 ! ABSB, amide base, sr
SG311  CG2N2  NG2D1  CG2D2O     0.8692  4     0.00 ! ABSB, amide base, sr
SG311  CG2N2  NG2D1  CG2D2O     0.0662  5   180.00 ! ABSB, amide base, sr
SG311  CG2N2  NG2D1  CG2D2O     1.4139  6     0.00 ! ABSB, amide base, sr
SG311  CG2N2  NG2D1  CG2O1      5.5559  1     0.00 ! ABSB, amide base, sr
SG311  CG2N2  NG2D1  CG2O1      5.1113  2   180.00 ! ABSB, amide base, sr
SG311  CG2N2  NG2D1  CG2O1      3.9983  3     0.00 ! ABSB, amide base, sr
SG311  CG2N2  NG2D1  CG2O1      1.0992  4   180.00 ! ABSB, amide base, sr
SG311  CG2N2  NG2D1  CG2O1      2.6249  5   180.00 ! ABSB, amide base, sr
SG311  CG2N2  NG2D1  CG2O1      1.9964  6   180.00 ! ABSB, amide base, sr
SG311  CG2N2  NG2D1  CG321      2.3600  1   180.00 ! MT2A, fylin
SG311  CG2N2  NG2D1  CG321      2.0800  2   180.00 ! MT2A, fylin
SG311  CG2N2  NG2D1  CG321      0.0600  3     0.00 ! MT2A, fylin
SG311  CG2N2  NG2D1  CG321      1.0700  4   180.00 ! MT2A, fylin
SG311  CG2N2  NG2D1  CG321      0.2800  6     0.00 ! MT2A, fylin
CG2R51 CG2N2  NG2P1  HGP2       2.00  2   180.00 ! RCG, from CG2R61 CG2N2 NG2P1 HGP2, yxu, RNA
CG2R61 CG2N2  NG2P1  HGP2       2.00  2   180.00 ! BAMI, benzamidinium, mp2 scan, pram
CG331  CG2N2  NG2P1  HGP2       3.5000  2   180.00 ! AMDN, amidinium, mp2 scan, pram
NG2P1  CG2N2  NG2P1  HGP2       3.5000  2   180.00 ! AMDN, amidinium, mp2 scan, pram
NG2D1  CG2N2  NG321  HGPAM2     0.2000  2   180.00 ! MT2A , from NG2D1 CG2N1 NG321 HGPAM2, fylin
NG2D1  CG2N2  NG321  HGPAM2     0.1500  6     0.00 ! MT2A , from NG2D1 CG2N1 NG321 HGPAM2, fylin
SG311  CG2N2  NG321  HGPAM2     0.0200  1   180.00 ! MT2A, fylin
SG311  CG2N2  NG321  HGPAM2     2.8700  2   180.00 ! MT2A, fylin
SG311  CG2N2  NG321  HGPAM2     0.1200  3     0.00 ! MT2A, fylin
SG311  CG2N2  NG321  HGPAM2     0.2000  4   180.00 ! MT2A, fylin
SG311  CG2N2  NG321  HGPAM2     0.2000  6   180.00 ! MT2A, fylin
NG2D1  CG2N2  SG311  CG321      1.1200  2   180.00 ! DH3T, fylin
NG2D1  CG2N2  SG311  CG331      1.1200  2   180.00 ! MT2A, fylin
NG321  CG2N2  SG311  CG321      0.6400  1   180.00 ! DH3T, fylin
NG321  CG2N2  SG311  CG321      1.1200  2   180.00 ! DH3T, fylin
NG321  CG2N2  SG311  CG321      0.3300  4     0.00 ! DH3T, fylin
NG321  CG2N2  SG311  CG331      0.6400  1   180.00 ! MT2A, fylin
NG321  CG2N2  SG311  CG331      1.1200  2   180.00 ! MT2A, fylin
NG321  CG2N2  SG311  CG331      0.3300  4     0.00 ! MT2A, fylin
NG2S1  CG2O1  CG2R51 CG2R51     1.1000  2   180.00 ! INCA model for D3R, xxwy; updated to match with other yxu par in na_rna_modified.prm
NG2S1  CG2O1  CG2R51 CG2R51     0.3000  4     0.00 ! INCA model for D3R, xxwy; updated to match with other yxu par in na_rna_modified.prm
NG2S1  CG2O1  CG2R51 NG2R51     1.1000  2   180.00 ! INCA model for D3R, xxwy; updated to match with other yxu par in na_rna_modified.prm
NG2S1  CG2O1  CG2R51 NG2R51     0.3000  4     0.00 ! INCA model for D3R, xxwy; updated to match with other yxu par in na_rna_modified.prm
OG2D1  CG2O1  CG2R51 CG2R51     1.1000  2   180.00 ! INCA model for D3R, xxwy; updated to match with other yxu par in na_rna_modified.prm
OG2D1  CG2O1  CG2R51 CG2R51     0.3000  4     0.00 ! INCA model for D3R, xxwy; updated to match with other yxu par in na_rna_modified.prm
OG2D1  CG2O1  CG2R51 NG2R51     1.1000  2   180.00 ! INCA model for D3R, xxwy; updated to match with other yxu par in na_rna_modified.prm
OG2D1  CG2O1  CG2R51 NG2R51     0.3000  4     0.00 ! INCA model for D3R, xxwy; updated to match with other yxu par in na_rna_modified.prm
NG2D1  CG2O1  CG2R61 CG2R61     1.00  2   180.00 ! ABBM, amide base, sr
NG2S1  CG2O1  CG2R61 CG2R61     1.00  2   180.00 ! HDZ2, hydrazone model cmpd 2
NG2S1  CG2O1  CG2R61 CG2R64     0.00    2    180.0 ! flavin
NG2S1  CG2O1  CG2R61 CG2RC0     1.00  2   180.00 ! HDZ2, hydrazone model cmpd 2
NG2S1  CG2O1  CG2R61 NG2R60     1.62    2     180.0 ! flavin
NG2S2  CG2O1  CG2R61 CG2R61     1.00  2   180.00 ! 3NAP, nicotinamide (PYRIDINE pyr-CONH2), yin
OG2D1  CG2O1  CG2R61 CG2R61     1.00  2   180.00 ! 3NAP, nicotinamide (PYRIDINE pyr-CONH2), yin
OG2D1  CG2O1  CG2R61 CG2R64     0.00    2     180.0 ! flavin
OG2D1  CG2O1  CG2R61 CG2RC0     1.00  2   180.00 ! HDZ2, hydrazone model cmpd 2
OG2D1  CG2O1  CG2R61 NG2R60     1.94    2     180.0 ! flavin
NG2S2  CG2O1  CG2R62 CG2R62     0.3500  1   180.00 ! NA nad/ppi, jjp1/adm jr. 7/95
NG2S2  CG2O1  CG2R62 CG2R62     0.6200  2     0.00 ! NA nad/ppi, jjp1/adm jr. 7/95
OG2D1  CG2O1  CG2R62 CG2R62     2.3800  2   180.00 ! NA nad/ppi, jjp1/adm jr. 7/95
NG2D1  CG2O1  CG311  CG331   3.3704 1    0.00 ! XYG, by ac_aa
NG2D1  CG2O1  CG311  CG331   0.7918 2    0.00 ! XYG, by ac_aa
NG2D1  CG2O1  CG311  NG2S1   5.1998 1  180.00 ! XYG, by ac_aa
NG2D1  CG2O1  CG311  NG2S1   2.2045 2  180.00 ! XYG, by ac_aa
NG2D1  CG2O1  CG311  HGA1    3.3555 1  180.00 ! XYG, by ac_aa
NG2S0  CG2O1  CG311  CG311      0.00  1     0.00 ! PROT AcProNH2, ProNH2, AcProNHCH3 RLD 4/23/93
NG2S0  CG2O1  CG311  CG321      0.00  1     0.00 ! PROT AcProNH2, ProNH2, AcProNHCH3 RLD 4/23/93
NG2S0  CG2O1  CG311  CG323      0.00  1     0.00 ! PROT AcProNH2, ProNH2, AcProNHCH3 RLD 4/23/93
NG2S0  CG2O1  CG311  CG331      0.00  1     0.00 ! PROT AcProNH2, ProNH2, AcProNHCH3 RLD 4/23/93
NG2S0  CG2O1  CG311  NG2S1      0.4000  1     0.00 ! PROT AcProNH2, ProNH2, AcProNHCH3 RLD 4/23/93
NG2S0  CG2O1  CG311  HGA1       0.00  1     0.00 ! PROT AcProNH2, ProNH2, AcProNHCH3 RLD 4/23/93
NG2S1  CG2O1  CG311  CG2O3   0.0004 1    0.00 ! FGL, by ac_aa
NG2S1  CG2O1  CG311  CG2O3   1.7685 2    0.00 ! FGL, by ac_aa
NG2S1  CG2O1  CG311  CG2O3   1.0322 3    0.00 ! FGL, by ac_aa
NG2S1  CG2O1  CG311  CG301   0.0000 1    0.00 ! from NG2S1 CG2O1 CG311 CG311, PENALTY= 1.2 4HH LYX
NG2S1  CG2O1  CG311  CG311      0.00  1     0.00 ! PROT ala dipeptide, new C VDW Rmin, 4/10/93 (LK)
NG2S1  CG2O1  CG311  CG321      0.00  1     0.00 ! PROT ala dipeptide, new C VDW Rmin, 4/10/93 (LK)
NG2S1  CG2O1  CG311  CG323      0.00  1     0.00 ! PROT ala dipeptide, new C VDW Rmin, 4/10/93 (LK)
NG2S1  CG2O1  CG311  CG331      0.00  1     0.00 ! PROT ala dipeptide, new C VDW Rmin, 4/10/93 (LK)
NG2S1  CG2O1  CG311  NG2S0   0.6000 1    0.00 ! from NG2S1 CG2O1 CG311 NG2S1, PENALTY= 1 MAA
NG2S1  CG2O1  CG311  NG2S1      0.6000  1     0.00 ! PROT ala dipeptide, new C VDW Rmin, adm jr., 3/3/93
NG2S1  CG2O1  CG311  OG311   2.5684 1    0.00 ! 4HH, by ac_aa
NG2S1  CG2O1  CG311  OG311   0.4562 3    0.00 ! 4HH, by ac_aa
NG2S1  CG2O1  CG311  SG311   1.2715 1    0.00 ! LYX, by ac_aa
NG2S1  CG2O1  CG311  HGA1       0.00  1     0.00 ! PROT Alanine Dipeptide ab initio calc's (LK)
NG2S2  CG2O1  CG311  CG311      0.00  1     0.00 ! PROT ala dipeptide, new C VDW Rmin, 4/10/93 (LK)
NG2S2  CG2O1  CG311  CG321      0.00  1     0.00 ! PROT ala dipeptide, new C VDW Rmin, 4/10/93 (LK)
NG2S2  CG2O1  CG311  CG323      0.00  1     0.00 ! PROT ala dipeptide, new C VDW Rmin, 4/10/93 (LK)
NG2S2  CG2O1  CG311  CG331      0.00  1     0.00 ! PROT ala dipeptide, new C VDW Rmin, 4/10/93 (LK)
NG2S2  CG2O1  CG311  NG2S1      0.6000  1     0.00 ! PROT ala dipeptide, new C VDW Rmin, adm jr., 3/3/93
NG2S2  CG2O1  CG311  OG311   1.8834 1  180.00 ! GHG, by ac_aa
NG2S2  CG2O1  CG311  OG311   1.6971 2    0.00 ! GHG, by ac_aa
NG2S2  CG2O1  CG311  OG311   0.9144 3  180.00 ! GHG, by ac_aa
NG2S2  CG2O1  CG311  HGA1       0.00  1     0.00 ! PROT Alanine Dipeptide ab initio calc's (LK)
OG2D1  CG2O1  CG311  CG2O3   0.0504 2  180.00 ! FGL, by ac_aa
OG2D1  CG2O1  CG311  CG2O3   0.0473 3  180.00 ! FGL, by ac_aa
OG2D1  CG2O1  CG311  CG301   1.4000 1    0.00 ! from OG2D1 CG2O1 CG311 CG311, PENALTY= 1.2 4HH LYX
OG2D1  CG2O1  CG311  CG311      1.4000  1     0.00 ! PROT ala dipeptide, new C VDW Rmin, adm jr., 3/3/93c
OG2D1  CG2O1  CG311  CG321      1.4000  1     0.00 ! PROT ala dipeptide, new C VDW Rmin, adm jr., 3/3/93c
OG2D1  CG2O1  CG311  CG323      1.4000  1     0.00 ! PROT ala dipeptide, new C VDW Rmin, adm jr., 3/3/93c
OG2D1  CG2O1  CG311  CG331      1.4000  1     0.00 ! PROT ala dipeptide, new C VDW Rmin, adm jr., 3/3/93c
OG2D1  CG2O1  CG311  NG2S0   0.0000 1    0.00 ! from OG2D1 CG2O1 CG311 NG2S1, PENALTY= 1 MAA
OG2D1  CG2O1  CG311  NG2S1      0.00  1     0.00 ! PROT Alanine Dipeptide ab initio calc's (LK)
OG2D1  CG2O1  CG311  OG311   1.6799 2  180.00 ! 4HH, by ac_aa
OG2D1  CG2O1  CG311  SG311   1.4188 1    0.00 ! LYX, by ac_aa
OG2D1  CG2O1  CG311  HGA1       0.00  1     0.00 ! PROT Alanine Dipeptide ab initio calc's (LK)
NG2S0  CG2O1  CG314  CG311      0.00  1     0.00 ! PROT AcProNH2, ProNH2, AcProNHCH3 RLD 4/23/93
NG2S0  CG2O1  CG314  CG321      0.00  1     0.00 ! PROT AcProNH2, ProNH2, AcProNHCH3 RLD 4/23/93
NG2S0  CG2O1  CG314  CG323      0.00  1     0.00 ! PROT AcProNH2, ProNH2, AcProNHCH3 RLD 4/23/93
NG2S0  CG2O1  CG314  CG331      0.00  1     0.00 ! PROT AcProNH2, ProNH2, AcProNHCH3 RLD 4/23/93
NG2S0  CG2O1  CG314  NG3P3      0.4000  1     0.00 ! PROT AcProNH2, ProNH2, AcProNHCH3 RLD 4/23/93
NG2S0  CG2O1  CG314  HGA1       0.00  1     0.00 ! PROT AcProNH2, ProNH2, AcProNHCH3 RLD 4/23/93
NG2S1  CG2O1  CG314  CG311      0.00  1     0.00 ! PROT ala dipeptide, new C VDW Rmin, 4/10/93 (LK)
NG2S1  CG2O1  CG314  CG321      0.00  1     0.00 ! PROT ala dipeptide, new C VDW Rmin, 4/10/93 (LK)
NG2S1  CG2O1  CG314  CG323      0.00  1     0.00 ! NOT OPTIMIZED! PROT ala dipeptide, new C VDW Rmin, 4/10/93 (LK)
NG2S1  CG2O1  CG314  CG331      0.00  1     0.00 ! PROT ala dipeptide, new C VDW Rmin, 4/10/93 (LK)
NG2S1  CG2O1  CG314  NG3P3      0.6000  1     0.00 ! PROT ala dipeptide, new C VDW Rmin, adm jr., 3/3/93
NG2S1  CG2O1  CG314  HGA1       0.00  1     0.00 ! PROT Alanine Dipeptide ab initio calc's (LK)
NG2S2  CG2O1  CG314  CG311      0.00  1     0.00 ! PROT ala dipeptide, new C VDW Rmin, 4/10/93 (LK)
NG2S2  CG2O1  CG314  CG321      0.00  1     0.00 ! PROT ala dipeptide, new C VDW Rmin, 4/10/93 (LK)
NG2S2  CG2O1  CG314  CG323      0.00  1     0.00 ! PROT ala dipeptide, new C VDW Rmin, 4/10/93 (LK)
NG2S2  CG2O1  CG314  CG331      0.00  1     0.00 ! PROT ala dipeptide, new C VDW Rmin, 4/10/93 (LK)
NG2S2  CG2O1  CG314  NG3P0   0.6000 1    0.00 ! from NG2S2 CG2O1 CG314 NG3P3, PENALTY= 2.7 DDE DDEP
NG2S2  CG2O1  CG314  NG3P3      0.6000  1     0.00 ! PROT ala dipeptide, new C VDW Rmin, adm jr., 3/3/93
NG2S2  CG2O1  CG314  HGA1       0.00  1     0.00 ! PROT Alanine Dipeptide ab initio calc's (LK)
NG2S2  CG2O1  CG314  HGP5    0.2499 2  180.00 ! DDE, by ac_aa
NG2S2  CG2O1  CG314  HGP5    0.4646 3  180.00 ! DDE, by ac_aa
OG2D1  CG2O1  CG314  CG311      1.4000  1     0.00 ! PROT ala dipeptide, new C VDW Rmin, adm jr., 3/3/93c
OG2D1  CG2O1  CG314  CG321      1.4000  1     0.00 ! PROT ala dipeptide, new C VDW Rmin, adm jr., 3/3/93c
OG2D1  CG2O1  CG314  CG323      1.4000  1     0.00 ! PROT ala dipeptide, new C VDW Rmin, adm jr., 3/3/93c
OG2D1  CG2O1  CG314  CG331      1.4000  1     0.00 ! PROT ala dipeptide, new C VDW Rmin, adm jr., 3/3/93c
OG2D1  CG2O1  CG314  NG3P0   0.0000 1    0.00 ! from OG2D1 CG2O1 CG314 NG3P3, PENALTY= 2.7 DDE DDEP
OG2D1  CG2O1  CG314  NG3P3      0.00  1     0.00 ! PROT Backbone parameter set made complete RLD 8/8/90
OG2D1  CG2O1  CG314  HGA1       0.00  1     0.00 ! PROT Alanine Dipeptide ab initio calc's (LK)
OG2D1  CG2O1  CG314  HGP5    0.2645 2  180.00 ! DDE, by ac_aa
NG2S0  CG2O1  CG321  CG331      1.5000  1     0.00 ! DMPR, dimethylpropanamide, mnoon
NG2S0  CG2O1  CG321  NG2S1      0.4000  1     0.00 ! PROT AcProNH2, ProNH2, AcProNHCH3 RLD 4/23/93
NG2S0  CG2O1  CG321  HGA2       0.00  1     0.00 ! PROT AcProNH2, ProNH2, AcProNHCH3 RLD 4/23/93
NG2S1  CG2O1  CG321  CG311   0.0000 1    0.00 ! from NG2S1 CG2O1 CG321 CG321, PENALTY= 0.6 KHB
NG2S1  CG2O1  CG321  CG321      0.00  1     0.00 ! PROT from NG2S1  CG2O1  CG311  CT2, for lactams, adm jr.
NG2S1  CG2O1  CG321  CG331   0.0000 1    0.00 ! from NG2S1 CG2O1 CG321 CG321, PENALTY= 0.9 HGA PRK
NG2S1  CG2O1  CG321  NG2R51  0.5854 1    0.00 ! XYG, by ac_aa
NG2S1  CG2O1  CG321  NG2R53  0.6000 1    0.00 ! from NG2S1 CG2O1 CG321 NG2S1, penalty= 1 SUI
NG2S1  CG2O1  CG321  NG2S0   0.6000 1    0.00 ! from NG2S1 CG2O1 CG321 NG2S1, PENALTY= 1 I4G
NG2S1  CG2O1  CG321  NG2S1      0.6000  1     0.00 ! PROT ala dipeptide, new C VDW Rmin, adm jr., 3/3/93
NG2S1  CG2O1  CG321  SG311   1.7278 1    0.00 ! CYF, by ac_aa
NG2S1  CG2O1  CG321  SG311   1.4577 2    0.00 ! CYF, by ac_aa
NG2S1  CG2O1  CG321  SG311   3.0295 3    0.00 ! CYF, by ac_aa
NG2S1  CG2O1  CG321  HGA1       0.00  1     0.00 ! PROT Alanine Dipeptide ab initio calc's (LK)
NG2S1  CG2O1  CG321  HGA2       0.00  3     0.00 ! PROT, sp2-methyl, no torsion potential
NG2S2  CG2O1  CG321  CG2R61     0.2100  1   180.00 ! acbz, yxu, RNA
NG2S2  CG2O1  CG321  CG2R61     0.5500  3     0.00 ! acbz, yxu, RNA
NG2S2  CG2O1  CG321  CG2R62     0.2100  1   180.00 ! BCU, from acbz, yxu, RNA
NG2S2  CG2O1  CG321  CG2R62     0.5500  3     0.00 ! BCU, from acbz, yxu, RNA
NG2S2  CG2O1  CG321  CG311      0.0500  6   180.00 ! PROT For side chains of asp,asn,glu,gln, (n=6) from KK(LK)
NG2S2  CG2O1  CG321  CG314      0.0500  6   180.00 ! PROT For side chains of asp,asn,glu,gln, (n=6) from KK(LK)
NG2S2  CG2O1  CG321  CG321      0.0500  6   180.00 ! PROT For side chains of asp,asn,glu,gln, (n=6) from KK(LK)
NG2S2  CG2O1  CG321  CG331      0.0500  6   180.00 ! PROT For side chains of asp,asn,glu,gln, (n=6) from KK(LK)
NG2S2  CG2O1  CG321  NG2S1      0.6000  1     0.00 ! PROT ala dipeptide, new C VDW Rmin, adm jr., 3/3/93
NG2S2  CG2O1  CG321  SG311   1.9296 1    0.00 ! YCM, by ac_aa
NG2S2  CG2O1  CG321  SG311   0.8700 2  180.00 ! YCM, by ac_aa
NG2S2  CG2O1  CG321  SG311   1.1207 3    0.00 ! YCM, by ac_aa
NG2S2  CG2O1  CG321  HGA2       0.00  3   180.00 ! PROT adm jr., 8/13/90  geometry and vibrations
OG2D1  CG2O1  CG321  CG2R61     0.6700  2   180.00 ! acbz, yxu, RNA
OG2D1  CG2O1  CG321  CG2R61     0.9400  3     0.00 ! acbz, yxu, RNA
OG2D1  CG2O1  CG321  CG2R62     0.6700  2   180.00 ! BCU, from acbz, yxu, RNA
OG2D1  CG2O1  CG321  CG2R62     0.9400  3     0.00 ! BCU, from acbz, yxu, RNA
OG2D1  CG2O1  CG321  CG311      0.0500  6   180.00 ! PROT For side chains of asp,asn,glu,gln, (n=6) from KK(LK)
OG2D1  CG2O1  CG321  CG314      0.0500  6   180.00 ! PROT For side chains of asp,asn,glu,gln, (n=6) from KK(LK)
OG2D1  CG2O1  CG321  CG321      0.0500  6   180.00 ! PROT For side chains of asp,asn,glu,gln, (n=6) from KK(LK)
OG2D1  CG2O1  CG321  CG331      0.0500  6   180.00 ! PROT For side chains of asp,asn,glu,gln, (n=6) from KK(LK)
OG2D1  CG2O1  CG321  NG2R51  0.3000 1    0.00 ! B2H, by ac_aa
OG2D1  CG2O1  CG321  NG2R53  0.0000 1    0.00 ! from OG2D1 CG2O1 CG321 NG2S1, penalty= 1 SUI
OG2D1  CG2O1  CG321  NG2S0   0.0000 1    0.00 ! from OG2D1 CG2O1 CG321 NG2S1, PENALTY= 1 I4G
OG2D1  CG2O1  CG321  NG2S1      0.00  1     0.00 ! PROT Alanine Dipeptide ab initio calc's (LK)
OG2D1  CG2O1  CG321  SG311   1.4920 1    0.00 ! YCM, by ac_aa
OG2D1  CG2O1  CG321  SG311   1.9421 2  180.00 ! CYF, by ac_aa
OG2D1  CG2O1  CG321  SG311   0.6200 3    0.00 ! YCM, by ac_aa
OG2D1  CG2O1  CG321  SG311   0.2771 6  180.00 ! CYF, by ac_aa
OG2D1  CG2O1  CG321  HGA2       0.00  3   180.00 ! PROT adm jr., 8/13/90  geometry and vibrations
SG2D1  CG2O1  CG321  NG2S1   0.5686 1    0.00 ! GL3, by ac_aa
SG2D1  CG2O1  CG321  NG2S1   0.2090 2    0.00 ! GL3, by ac_aa
SG2D1  CG2O1  CG321  HGA2    0.1935 3  180.00 ! GL3, by ac_aa
NG2S0  CG2O1  CG324  NG3P3      0.4000  1     0.00 ! PROT AcProNH2, ProNH2, AcProNHCH3 RLD 4/23/93
NG2S0  CG2O1  CG324  HGA2       0.00  1     0.00 ! PROT AcProNH2, ProNH2, AcProNHCH3 RLD 4/23/93
NG2S1  CG2O1  CG324  NG3P3      0.4000  1     0.00 ! PROT adm jr. 3/24/92, for PRES GLYP
NG2S1  CG2O1  CG324  HGA2       0.00  3     0.00 ! PROT, sp2-methyl, no torsion potential
NG2S2  CG2O1  CG324  NG3P3      0.4000  1     0.00 ! PROT adm jr. 3/24/92, for PRES GLYP
NG2S2  CG2O1  CG324  HGA2       0.00  3   180.00 ! PROT adm jr., 8/13/90  geometry and vibrations
OG2D1  CG2O1  CG324  NG3P3      0.00  1     0.00 ! PROT Backbone parameter set made complete RLD 8/8/90
OG2D1  CG2O1  CG324  HGA2       0.00  3   180.00 ! PROT adm jr., 8/13/90  geometry and vibrations
NG2D1  CG2O1  CG331  HGA3       0.00  3     0.00 ! ABMM, amide base, sr
NG2S0  CG2O1  CG331  HGA3       0.00  3     0.00 ! PROT AcProNH2, ProNH2, AcProNHCH3 RLD 4/23/93
NG2S1  CG2O1  CG331  HGA3       0.00  3     0.00 ! PROT, sp2-methyl, no torsion potential
NG2S2  CG2O1  CG331  HGA3       0.00  3     0.00 ! PROT, sp2-methyl, no torsion potential
OG2D1  CG2O1  CG331  HGA3       0.00  3   180.00 ! PROT adm jr., 8/13/90  geometry and vibrations
NG2S1  CG2O1  CG3C50 CG3C52  0.4000 1    0.00 ! from NG2S1 CG2O1 CG3C51 CG3C52, penalty= 6, sm239       
NG2S1  CG2O1  CG3C50 CG3C52  0.6000 2    0.00 ! from NG2S1 CG2O1 CG3C51 CG3C52, penalty= 6, sm239       
NG2S1  CG2O1  CG3C50 NG2S0   0.3000 1    0.00 ! from NG2S1 CG2O1 CG3C51 NG2S0, penalty= 6, sm239       
NG2S1  CG2O1  CG3C50 NG2S0   0.3000 4  180.00 ! from NG2S1 CG2O1 CG3C51 NG2S0, penalty= 6, sm239       
NG2S1  CG2O1  CG3C50 OG311   0.1860 1    0.00 ! PXU, by ac_aa
OG2D1  CG2O1  CG3C50 CG3C52  0.4000 1  180.00 ! from OG2D1 CG2O1 CG3C51 CG3C52, PENALTY= 6 PXU
OG2D1  CG2O1  CG3C50 CG3C52  0.6000 2    0.00 ! from OG2D1 CG2O1 CG3C51 CG3C52, PENALTY= 6 PXU
OG2D1  CG2O1  CG3C50 NG2S0   0.3000 4  180.00 ! from OG2D1 CG2O1 CG3C51 NG2S0, PENALTY= 6 PXU
OG2D1  CG2O1  CG3C50 OG311   0.1909 3    0.00 ! PXU, by ac_aa
NG2S0  CG2O1  CG3C51 CG3C52     0.4000  1     0.00 ! PROT AcProNH2, ProNH2, AcProNHCH3 RLD 4/23/93
NG2S0  CG2O1  CG3C51 CG3C52     0.6000  2     0.00 ! PROT AcProNH2, ProNH2, AcProNHCH3 RLD 4/23/93
NG2S0  CG2O1  CG3C51 NG2S0      0.3000  1     0.00 ! PROT AcProNH2, ProNH2, AcProNHCH3 RLD 4/23/93
NG2S0  CG2O1  CG3C51 NG2S0     -0.3000  4     0.00 ! PROT AcProNH2, ProNH2, AcProNHCH3 RLD 4/23/93
NG2S0  CG2O1  CG3C51 HGA1       0.4000  1   180.00 ! PROT AcProNH2, ProNH2, AcProNHCH3 RLD 4/23/93
NG2S0  CG2O1  CG3C51 HGA1       0.6000  2     0.00 ! PROT AcProNH2, ProNH2, AcProNHCH3 RLD 4/23/93
NG2S1  CG2O1  CG3C51 CG2R51  0.3318 1    0.00 ! 8LJ, by ac_aa
NG2S1  CG2O1  CG3C51 CG2R51  0.0416 2    0.00 ! 8LJ, by ac_aa
NG2S1  CG2O1  CG3C51 CG3C52     0.4000  1     0.00 ! PROT AcProNH2, ProNH2, AcProNHCH3 RLD 4/23/93
NG2S1  CG2O1  CG3C51 CG3C52     0.6000  2     0.00 ! PROT AcProNH2, ProNH2, AcProNHCH3 RLD 4/23/93
NG2S1  CG2O1  CG3C51 NG2S0      0.3000  1     0.00 ! PROT AcProNH2, ProNH2, AcProNHCH3 RLD 4/23/93
NG2S1  CG2O1  CG3C51 NG2S0     -0.3000  4     0.00 ! PROT AcProNH2, ProNH2, AcProNHCH3 RLD 4/23/93
NG2S1  CG2O1  CG3C51 NG3C51  0.5925 1  180.00 ! PR4, by ac_aa
NG2S1  CG2O1  CG3C51 NG3C51  2.8794 2  180.00 ! PR4, by ac_aa
NG2S1  CG2O1  CG3C51 NG3C51  0.4185 3  180.00 ! PR4, by ac_aa
NG2S1  CG2O1  CG3C51 HGA1       0.4000  1   180.00 ! PROT AcProNH2, ProNH2, AcProNHCH3 RLD 4/23/93
NG2S1  CG2O1  CG3C51 HGA1       0.6000  2     0.00 ! PROT AcProNH2, ProNH2, AcProNHCH3 RLD 4/23/93
NG2S2  CG2O1  CG3C51 CG3C52     0.4000  1     0.00 ! PROT AcProNH2, ProNH2, AcProNHCH3 RLD 4/23/93
NG2S2  CG2O1  CG3C51 CG3C52     0.6000  2     0.00 ! PROT AcProNH2, ProNH2, AcProNHCH3 RLD 4/23/93
NG2S2  CG2O1  CG3C51 NG2S0      0.3000  1     0.00 ! PROT AcProNH2, ProNH2, AcProNHCH3 RLD 4/23/93
NG2S2  CG2O1  CG3C51 NG2S0     -0.3000  4     0.00 ! PROT AcProNH2, ProNH2, AcProNHCH3 RLD 4/23/93
NG2S2  CG2O1  CG3C51 HGA1       0.4000  1   180.00 ! PROT AcProNH2, ProNH2, AcProNHCH3 RLD 4/23/93
NG2S2  CG2O1  CG3C51 HGA1       0.6000  2     0.00 ! PROT AcProNH2, ProNH2, AcProNHCH3 RLD 4/23/93
OG2D1  CG2O1  CG3C51 CG2R51  0.6374 1  180.00 ! 8LJ, by ac_aa
OG2D1  CG2O1  CG3C51 CG2R51  0.4331 2    0.00 ! 8LJ, by ac_aa
OG2D1  CG2O1  CG3C51 CG3C52     0.4000  1   180.00 ! PROT AcProNH2, ProNH2, AcProNHCH3 RLD 4/23/93
OG2D1  CG2O1  CG3C51 CG3C52     0.6000  2     0.00 ! PROT AcProNH2, ProNH2, AcProNHCH3 RLD 4/23/93
OG2D1  CG2O1  CG3C51 NG2S0     -0.3000  4     0.00 ! PROT AcProNH2, ProNH2, AcProNHCH3 RLD 4/23/93
OG2D1  CG2O1  CG3C51 NG3C51  0.7669 1  180.00 ! PR4, by ac_aa
OG2D1  CG2O1  CG3C51 HGA1       0.4000  1     0.00 ! PROT AcProNH2, ProNH2, AcProNHCH3 RLD 4/23/93
OG2D1  CG2O1  CG3C51 HGA1       0.6000  2     0.00 ! PROT AcProNH2, ProNH2, AcProNHCH3 RLD 4/23/93
NG2S0  CG2O1  CG3C53 CG3C52     0.4000  1     0.00 ! PROT AcProNH2, ProNH2, AcProNHCH3 RLD 4/23/93
NG2S0  CG2O1  CG3C53 CG3C52     0.6000  2     0.00 ! PROT AcProNH2, ProNH2, AcProNHCH3 RLD 4/23/93
NG2S0  CG2O1  CG3C53 NG3P2      0.3000  1     0.00 ! PROT AcProNH2, ProNH2, AcProNHCH3 RLD 4/23/93
NG2S0  CG2O1  CG3C53 HGA1       0.4000  1   180.00 ! PROT AcProNH2, ProNH2, AcProNHCH3 RLD 4/23/93
NG2S0  CG2O1  CG3C53 HGA1       0.6000  2     0.00 ! PROT AcProNH2, ProNH2, AcProNHCH3 RLD 4/23/93
NG2S1  CG2O1  CG3C53 CG3C52     0.4000  1     0.00 ! PROT AcProNH2, ProNH2, AcProNHCH3 RLD 4/23/93
NG2S1  CG2O1  CG3C53 CG3C52     0.6000  2     0.00 ! PROT AcProNH2, ProNH2, AcProNHCH3 RLD 4/23/93
NG2S1  CG2O1  CG3C53 NG3P2      0.3000  1     0.00 ! PROT AcProNH2, ProNH2, AcProNHCH3 RLD 4/23/93
NG2S1  CG2O1  CG3C53 HGA1       0.4000  1   180.00 ! PROT AcProNH2, ProNH2, AcProNHCH3 RLD 4/23/93
NG2S1  CG2O1  CG3C53 HGA1       0.6000  2     0.00 ! PROT AcProNH2, ProNH2, AcProNHCH3 RLD 4/23/93
NG2S2  CG2O1  CG3C53 CG3C52     0.4000  1     0.00 ! PROT AcProNH2, ProNH2, AcProNHCH3 RLD 4/23/93
NG2S2  CG2O1  CG3C53 CG3C52     0.6000  2     0.00 ! PROT AcProNH2, ProNH2, AcProNHCH3 RLD 4/23/93
NG2S2  CG2O1  CG3C53 NG3P2      0.3000  1     0.00 ! PROT AcProNH2, ProNH2, AcProNHCH3 RLD 4/23/93
NG2S2  CG2O1  CG3C53 HGA1       0.4000  1   180.00 ! PROT AcProNH2, ProNH2, AcProNHCH3 RLD 4/23/93
NG2S2  CG2O1  CG3C53 HGA1       0.6000  2     0.00 ! PROT AcProNH2, ProNH2, AcProNHCH3 RLD 4/23/93
OG2D1  CG2O1  CG3C53 CG3C52     0.4000  1   180.00 ! PROT AcProNH2, ProNH2, AcProNHCH3 RLD 4/23/93
OG2D1  CG2O1  CG3C53 CG3C52     0.6000  2     0.00 ! PROT AcProNH2, ProNH2, AcProNHCH3 RLD 4/23/93
OG2D1  CG2O1  CG3C53 NG3P2      0.1400  3     0.00 ! PROT AcProNH2, ProNH2, AcProNHCH3 RLD 4/23/93
OG2D1  CG2O1  CG3C53 HGA1       0.4000  1     0.00 ! PROT AcProNH2, ProNH2, AcProNHCH3 RLD 4/23/93
OG2D1  CG2O1  CG3C53 HGA1       0.6000  2     0.00 ! PROT AcProNH2, ProNH2, AcProNHCH3 RLD 4/23/93
CG2DC1 CG2O1  NG2D1  CG2N2      6.5000  2   180.00 ! ABSB, amide base, sr
CG2DC2 CG2O1  NG2D1  CG2N2      6.5000  2   180.00 ! ABSB, amide base, sr
CG2R61 CG2O1  NG2D1  CG331      7.6828  1   180.00 ! ABBM, amide base, sr
CG2R61 CG2O1  NG2D1  CG331      3.9364  2   180.00 ! ABBM, amide base, sr
CG2R61 CG2O1  NG2D1  CG331      2.6177  3     0.00 ! ABBM, amide base, sr
CG311  CG2O1  NG2D1  CG2DC1  2.9440 1    0.00 ! XYG, by ac_aa
CG311  CG2O1  NG2D1  CG2DC1  1.3470 2  180.00 ! XYG, by ac_aa
CG311  CG2O1  NG2D1  CG2DC1  2.3574 3  180.00 ! XYG, by ac_aa
CG311  CG2O1  NG2D1  CG2DC2  2.9440 1    0.00 ! XYG, by ac_aa
CG311  CG2O1  NG2D1  CG2DC2  1.3470 2  180.00 ! XYG, by ac_aa
CG311  CG2O1  NG2D1  CG2DC2  2.3574 3  180.00 ! XYG, by ac_aa
CG331  CG2O1  NG2D1  CG2DC1  1.1586 1  180.00 ! NRQ, by ac_aa
CG331  CG2O1  NG2D1  CG2DC1  1.5039 2    0.00 ! NRQ, by ac_aa
CG331  CG2O1  NG2D1  CG2DC2  1.1586 1  180.00 ! NRQ, by ac_aa
CG331  CG2O1  NG2D1  CG2DC2  1.5039 2    0.00 ! NRQ, by ac_aa
CG331  CG2O1  NG2D1  CG2R61     3.8319  1   180.00 ! ABNB, amide base, sr
CG331  CG2O1  NG2D1  CG2R61     1.9865  2   180.00 ! ABNB, amide base, sr
CG331  CG2O1  NG2D1  CG2R61     0.9745  3     0.00 ! ABNB, amide base, sr
CG331  CG2O1  NG2D1  CG2R61     1.7523  4     0.00 ! ABNB, amide base, sr
CG331  CG2O1  NG2D1  CG2R61     1.3108  5   180.00 ! ABNB, amide base, sr
CG331  CG2O1  NG2D1  CG2R61     0.4805  6     0.00 ! ABNB, amide base, sr
CG331  CG2O1  NG2D1  CG321      3.4913  1   180.00 ! ABMM, amide base, sr
CG331  CG2O1  NG2D1  CG321      3.8307  2   180.00 ! ABMM, amide base, sr
CG331  CG2O1  NG2D1  CG321      2.3343  3     0.00 ! ABMM, amide base, sr
CG331  CG2O1  NG2D1  CG331      3.4913  1   180.00 ! ABMM, amide base, sr
CG331  CG2O1  NG2D1  CG331      3.8307  2   180.00 ! ABMM, amide base, sr
CG331  CG2O1  NG2D1  CG331      2.3343  3     0.00 ! ABMM, amide base, sr
OG2D1  CG2O1  NG2D1  CG2DC1  0.0227 2  180.00 ! NRQ, by ac_aa
OG2D1  CG2O1  NG2D1  CG2DC2  0.0227 2  180.00 ! NRQ, by ac_aa
OG2D1  CG2O1  NG2D1  CG2N2      4.3746  2   180.00 ! ABSB, amide base, sr
OG2D1  CG2O1  NG2D1  CG2R61     0.1745  1   180.00 ! ABNB, amide base, sr
OG2D1  CG2O1  NG2D1  CG2R61     0.4993  2   180.00 ! ABNB, amide base, sr
OG2D1  CG2O1  NG2D1  CG2R61     1.3856  3     0.00 ! ABNB, amide base, sr
OG2D1  CG2O1  NG2D1  CG2R61     1.1029  4   180.00 ! ABNB, amide base, sr
OG2D1  CG2O1  NG2D1  CG2R61     0.5507  5   180.00 ! ABNB, amide base, sr
OG2D1  CG2O1  NG2D1  CG2R61     0.2034  6     0.00 ! ABNB, amide base, sr
OG2D1  CG2O1  NG2D1  CG321      7.8500  2   180.00 ! ABMM, amide base, sr
OG2D1  CG2O1  NG2D1  CG331      7.8500  2   180.00 ! ABBM, amide base, sr
CG311  CG2O1  NG2S0  CG3C51     2.7500  2   180.00 ! PROT AcProNH2, ProNH2, AcProNHCH3 RLD 4/23/93
CG311  CG2O1  NG2S0  CG3C51     0.3000  4     0.00 ! PROT AcProNH2, ProNH2, AcProNHCH3 RLD 4/23/93
CG311  CG2O1  NG2S0  CG3C52     2.7500  2   180.00 ! PROT AcProNH2, ProNH2, AcProNHCH3 RLD 4/23/93
CG311  CG2O1  NG2S0  CG3C52     0.3000  4     0.00 ! PROT AcProNH2, ProNH2, AcProNHCH3 RLD 4/23/93
CG314  CG2O1  NG2S0  CG3C51     2.7500  2   180.00 ! PROT AcProNH2, ProNH2, AcProNHCH3 RLD 4/23/93
CG314  CG2O1  NG2S0  CG3C51     0.3000  4     0.00 ! PROT AcProNH2, ProNH2, AcProNHCH3 RLD 4/23/93
CG314  CG2O1  NG2S0  CG3C52     2.7500  2   180.00 ! PROT AcProNH2, ProNH2, AcProNHCH3 RLD 4/23/93
CG314  CG2O1  NG2S0  CG3C52     0.3000  4     0.00 ! PROT AcProNH2, ProNH2, AcProNHCH3 RLD 4/23/93
CG321  CG2O1  NG2S0  CG2R61     1.6000  1     0.00 ! fentanyl, Lesnik et al, 2020
CG321  CG2O1  NG2S0  CG2R61     2.5000  2   180.00 ! fentanyl, Lesnik et al, 2020
CG321  CG2O1  NG2S0  CG311      2.6000  2   180.00 ! fentanyl, Lesnik et al, 2020
CG321  CG2O1  NG2S0  CG331      2.6000  2   180.00 ! DMPR, dimethylpropanamide; from DMF, Dimethylformamide; kevo
CG321  CG2O1  NG2S0  CG3C51     2.7500  2   180.00 ! PROT AcProNH2, ProNH2, AcProNHCH3 RLD 4/23/93
CG321  CG2O1  NG2S0  CG3C51     0.3000  4     0.00 ! PROT AcProNH2, ProNH2, AcProNHCH3 RLD 4/23/93
CG321  CG2O1  NG2S0  CG3C52     2.7500  2   180.00 ! PROT AcProNH2, ProNH2, AcProNHCH3 RLD 4/23/93
CG321  CG2O1  NG2S0  CG3C52     0.3000  4     0.00 ! PROT AcProNH2, ProNH2, AcProNHCH3 RLD 4/23/93
CG324  CG2O1  NG2S0  CG3C51     2.7500  2   180.00 ! PROT AcProNH2, ProNH2, AcProNHCH3 RLD 4/23/93
CG324  CG2O1  NG2S0  CG3C51     0.3000  4     0.00 ! PROT AcProNH2, ProNH2, AcProNHCH3 RLD 4/23/93
CG324  CG2O1  NG2S0  CG3C52     2.7500  2   180.00 ! PROT AcProNH2, ProNH2, AcProNHCH3 RLD 4/23/93
CG324  CG2O1  NG2S0  CG3C52     0.3000  4     0.00 ! PROT AcProNH2, ProNH2, AcProNHCH3 RLD 4/23/93
CG331  CG2O1  NG2S0  CG2R64     1.6000  1     0.00 ! m6pa, not optimized, yxu, RNA
CG331  CG2O1  NG2S0  CG2R64     2.5000  2   180.00 ! m6pa, not optimized, yxu, RNA
CG331  CG2O1  NG2S0  CG311   2.6000 2  180.00 ! from CG331 CG2O1 NG2S0 CG331, PENALTY= 1.5 MAA
CG331  CG2O1  NG2S0  CG321   2.6000 2  180.00 ! from CG331 CG2O1 NG2S0 CG331, PENALTY= 0.9 I4G
CG331  CG2O1  NG2S0  CG331      2.6000  2   180.00 ! DMF, Dimethylformamide, xxwy
CG331  CG2O1  NG2S0  CG3C50  2.7500 2  180.00 ! from CG331 CG2O1 NG2S0 CG3C51, penalty= 0.8, sm239       
CG331  CG2O1  NG2S0  CG3C50  0.3000 4    0.00 ! from CG331 CG2O1 NG2S0 CG3C51, penalty= 0.8, sm239       
CG331  CG2O1  NG2S0  CG3C51     2.7500  2   180.00 ! PROT AcProNH2, ProNH2, AcProNHCH3 RLD 4/23/93
CG331  CG2O1  NG2S0  CG3C51     0.3000  4     0.00 ! PROT AcProNH2, ProNH2, AcProNHCH3 RLD 4/23/93
CG331  CG2O1  NG2S0  CG3C52     2.7500  2   180.00 ! PROT AcProNH2, ProNH2, AcProNHCH3 RLD 4/23/93
CG331  CG2O1  NG2S0  CG3C52     0.3000  4     0.00 ! PROT AcProNH2, ProNH2, AcProNHCH3 RLD 4/23/93
CG3C51 CG2O1  NG2S0  CG3C51     2.7500  2   180.00 ! PROT AcProNH2, ProNH2, AcProNHCH3 RLD 4/23/93
CG3C51 CG2O1  NG2S0  CG3C51     0.3000  4     0.00 ! PROT AcProNH2, ProNH2, AcProNHCH3 RLD 4/23/93
CG3C51 CG2O1  NG2S0  CG3C52     2.7500  2   180.00 ! PROT AcProNH2, ProNH2, AcProNHCH3 RLD 4/23/93
CG3C51 CG2O1  NG2S0  CG3C52     0.3000  4     0.00 ! PROT AcProNH2, ProNH2, AcProNHCH3 RLD 4/23/93
CG3C53 CG2O1  NG2S0  CG3C51     2.7500  2   180.00 ! PROT AcProNH2, ProNH2, AcProNHCH3 RLD 4/23/93
CG3C53 CG2O1  NG2S0  CG3C51     0.3000  4     0.00 ! PROT AcProNH2, ProNH2, AcProNHCH3 RLD 4/23/93
CG3C53 CG2O1  NG2S0  CG3C52     2.7500  2   180.00 ! PROT AcProNH2, ProNH2, AcProNHCH3 RLD 4/23/93
CG3C53 CG2O1  NG2S0  CG3C52     0.3000  4     0.00 ! PROT AcProNH2, ProNH2, AcProNHCH3 RLD 4/23/93
OG2D1  CG2O1  NG2S0  CG2R61     2.5000  2   180.00 ! fentanyl, Lesnik et al, 2020
OG2D1  CG2O1  NG2S0  CG2R64     2.5000  2   180.00 ! m6pa, not optimized, yxu, RNA
OG2D1  CG2O1  NG2S0  CG311   2.6000 2  180.00 ! from OG2D1 CG2O1 NG2S0 CG331, PENALTY= 1.5 MAA, fentanyl, Lesnik et al, 2020
OG2D1  CG2O1  NG2S0  CG321   2.6000 2  180.00 ! from OG2D1 CG2O1 NG2S0 CG331, PENALTY= 0.9 I4G FHO
OG2D1  CG2O1  NG2S0  CG331      2.6000  2   180.00 ! DMF, Dimethylformamide, xxwy
OG2D1  CG2O1  NG2S0  CG3C50  2.7500 2  180.00 ! from OG2D1 CG2O1 NG2S0 CG3C51, penalty= 0.8, sm239       
OG2D1  CG2O1  NG2S0  CG3C50  0.3000 4    0.00 ! from OG2D1 CG2O1 NG2S0 CG3C51, penalty= 0.8, sm239       
OG2D1  CG2O1  NG2S0  CG3C51     2.7500  2   180.00 ! PROT AcProNH2, ProNH2, AcProNHCH3 RLD 4/23/93
OG2D1  CG2O1  NG2S0  CG3C51     0.3000  4     0.00 ! PROT AcProNH2, ProNH2, AcProNHCH3 RLD 4/23/93
OG2D1  CG2O1  NG2S0  CG3C52     2.7500  2   180.00 ! PROT AcProNH2, ProNH2, AcProNHCH3 RLD 4/23/93
OG2D1  CG2O1  NG2S0  CG3C52     0.3000  4     0.00 ! PROT AcProNH2, ProNH2, AcProNHCH3 RLD 4/23/93
OG2D1  CG2O1  NG2S0  OG311   3.4959 1  180.00 ! FHO, by ac_aa
OG2D1  CG2O1  NG2S0  OG311   8.7338 2  180.00 ! FHO, by ac_aa
OG2D1  CG2O1  NG2S0  OG311   0.7840 3  180.00 ! FHO, by ac_aa
HGR52  CG2O1  NG2S0  CG321   2.6000 2  180.00 ! from HGR52 CG2O1 NG2S0 CG331, PENALTY= 0.9 FHO
HGR52  CG2O1  NG2S0  CG331      2.6000  2   180.00 ! DMF, Dimethylformamide, xxwy
HGR52  CG2O1  NG2S0  OG311   0.6007 2  180.00 ! FHO, by ac_aa
CG2D1O CG2O1  NG2S1  CG331   1.6000 1    0.00 ! from CG2DC1 CG2O1 NG2S1 CG331, PENALTY= 3.5 DYA
CG2D1O CG2O1  NG2S1  CG331   2.5000 2  180.00 ! from CG2DC1 CG2O1 NG2S1 CG331, PENALTY= 3.5 DYA
CG2D1O CG2O1  NG2S1  HGP1    2.5000 2  180.00 ! from CG2DC1 CG2O1 NG2S1 HGP1, PENALTY= 3.5 DYA
CG2D2O CG2O1  NG2S1  CG331   1.6000 1    0.00 ! from CG2DC1 CG2O1 NG2S1 CG331, PENALTY= 3.5 DYA
CG2D2O CG2O1  NG2S1  CG331   2.5000 2  180.00 ! from CG2DC1 CG2O1 NG2S1 CG331, PENALTY= 3.5 DYA
CG2D2O CG2O1  NG2S1  HGP1    2.5000 2  180.00 ! from CG2DC1 CG2O1 NG2S1 HGP1, PENALTY= 3.5 DYA
CG2DC1 CG2O1  NG2S1  CG2R61     1.6000  1     0.00 ! RETINOL FRET
CG2DC1 CG2O1  NG2S1  CG2R61     2.5000  2   180.00 ! RETINOL FRET
CG2DC1 CG2O1  NG2S1  CG321   1.6000 1    0.00 ! from CG2DC1 CG2O1 NG2S1 CG331, penalty= 0.9 KCR
CG2DC1 CG2O1  NG2S1  CG321   2.5000 2  180.00 ! from CG2DC1 CG2O1 NG2S1 CG331, penalty= 0.9 KCR
CG2DC1 CG2O1  NG2S1  CG331      1.6000  1     0.00 ! RETINOL CROT
CG2DC1 CG2O1  NG2S1  CG331      2.5000  2   180.00 ! RETINOL CROT
CG2DC1 CG2O1  NG2S1  HGP1       2.5000  2   180.00 ! RETINOL CROT
CG2DC2 CG2O1  NG2S1  CG2R61     1.6000  1     0.00 ! RETINOL FRET
CG2DC2 CG2O1  NG2S1  CG2R61     2.5000  2   180.00 ! RETINOL FRET
CG2DC2 CG2O1  NG2S1  CG321   1.6000 1    0.00 ! from CG2DC1 CG2O1 NG2S1 CG331, penalty= 0.9 KCR
CG2DC2 CG2O1  NG2S1  CG321   2.5000 2  180.00 ! from CG2DC1 CG2O1 NG2S1 CG331, penalty= 0.9 KCR
CG2DC2 CG2O1  NG2S1  CG331      1.6000  1     0.00 ! RETINOL CROT
CG2DC2 CG2O1  NG2S1  CG331      2.5000  2   180.00 ! RETINOL CROT
CG2DC2 CG2O1  NG2S1  HGP1       2.5000  2   180.00 ! RETINOL CROT
CG2R51 CG2O1  NG2S1  CG331      1.6000  1     0.00 ! INCA model for D3R, xxwy
CG2R51 CG2O1  NG2S1  CG331      4.00  2   180.00 ! INCA model for D3R, xxwy
CG2R51 CG2O1  NG2S1  HGP1       1.00  2   180.00 ! INCA model for D3R, xxwy
CG2R61 CG2O1  NG2S1  CG2O6      1.84    1       0.0 ! flavin
CG2R61 CG2O1  NG2S1  CG2O6      1.01    2     180.0 ! flavin
CG2R61 CG2O1  NG2S1  CG321      1.6000  1     0.00 ! 3CPD, Gamma-3-Amide Pyridine Lysine CDCA Amide; from HDZ2, hydrazone model cmpd 2; cacha
CG2R61 CG2O1  NG2S1  CG321      4.00  2   180.00 ! 3CPD, Gamma-3-Amide Pyridine Lysine CDCA Amide; from HDZ2, hydrazone model cmpd 2; cacha
CG2R61 CG2O1  NG2S1  NG2D1      1.6000  1     0.00 ! HDZ2, hydrazone model cmpd 2
CG2R61 CG2O1  NG2S1  NG2D1      4.00  2   180.00 ! HDZ2, hydrazone model cmpd 2
CG2R61 CG2O1  NG2S1  HGP1       2.5000  2   180.00 ! HDZ2, hydrazone model cmpd 2
CG311  CG2O1  NG2S1  CG2O6      0.7400  2   180.00 ! MDU, from H2U, yxu, RNA
CG311  CG2O1  NG2S1  CG311      1.6000  1     0.00 ! PROT NMA cis/trans energy difference. (LK)
CG311  CG2O1  NG2S1  CG311      2.5000  2   180.00 ! PROT Gives appropriate NMA cis/trans barrier. (LK)
CG311  CG2O1  NG2S1  CG321      1.6000  1     0.00 ! PROT NMA cis/trans energy difference. (LK)
CG311  CG2O1  NG2S1  CG321      2.5000  2   180.00 ! PROT Gives appropriate NMA cis/trans barrier. (LK)
CG311  CG2O1  NG2S1  CG331      1.6000  1     0.00 ! PROT NMA cis/trans energy difference. (LK)
CG311  CG2O1  NG2S1  CG331      2.5000  2   180.00 ! PROT Gives appropriate NMA cis/trans barrier. (LK)
CG311  CG2O1  NG2S1  HGP1       2.5000  2   180.00 ! PROT Gives appropriate NMA cis/trans barrier. (LK)
CG314  CG2O1  NG2S1  CG311      1.6000  1     0.00 ! PROT NMA cis/trans energy difference. (LK)
CG314  CG2O1  NG2S1  CG311      2.5000  2   180.00 ! PROT Gives appropriate NMA cis/trans barrier. (LK)
CG314  CG2O1  NG2S1  CG321      1.6000  1     0.00 ! PROT NMA cis/trans energy difference. (LK)
CG314  CG2O1  NG2S1  CG321      2.5000  2   180.00 ! PROT Gives appropriate NMA cis/trans barrier. (LK)
CG314  CG2O1  NG2S1  CG331      1.6000  1     0.00 ! PROT NMA cis/trans energy difference. (LK)
CG314  CG2O1  NG2S1  CG331      2.5000  2   180.00 ! PROT Gives appropriate NMA cis/trans barrier. (LK)
CG314  CG2O1  NG2S1  HGP1       2.5000  2   180.00 ! PROT Gives appropriate NMA cis/trans barrier. (LK)
CG321  CG2O1  NG2S1  CG2O6      1.6500  2   180.00 ! H2U, yxu, RNA
CG321  CG2O1  NG2S1  CG2R61     1.6000  1     0.00 ! 3APP, Alpha-Benzyl Gamma-3-Amino Pyridine GA CDCA Amide, cacha
CG321  CG2O1  NG2S1  CG2R61     2.5000  2   180.00 ! 3APP, Alpha-Benzyl Gamma-3-Amino Pyridine GA CDCA Amide, cacha
CG321  CG2O1  NG2S1  CG2R64     1.6000  1     0.00 ! 2APP, Alpha-Benzyl Gamma-2-Amino Pyridine GA CDCA Amide, cacha
CG321  CG2O1  NG2S1  CG2R64     2.5000  2   180.00 ! 2APP, Alpha-Benzyl Gamma-2-Amino Pyridine GA CDCA Amide, cacha
CG321  CG2O1  NG2S1  CG311      1.6000  1     0.00 ! PROT NMA cis/trans energy difference. (LK)
CG321  CG2O1  NG2S1  CG311      2.5000  2   180.00 ! PROT Gives appropriate NMA cis/trans barrier. (LK)
CG321  CG2O1  NG2S1  CG321      1.6000  1     0.00 ! PROT NMA cis/trans energy difference. (LK)
CG321  CG2O1  NG2S1  CG321      2.5000  2   180.00 ! PROT Gives appropriate NMA cis/trans barrier. (LK)
CG321  CG2O1  NG2S1  CG331      1.6000  1     0.00 ! PROT from CG321  CG2O1  NG2S1  CT2, adm jr. 10/21/96
CG321  CG2O1  NG2S1  CG331      2.5000  2   180.00 ! PROT from CG321  CG2O1  NG2S1  CT2, adm jr. 10/21/96
CG321  CG2O1  NG2S1  NG2D1      0.9000  1     0.00 ! PMHA, hydrazone-containing model compound:, sz
CG321  CG2O1  NG2S1  NG2D1      3.5000  2   180.00 ! PMHA, hydrazone-containing model compound: HDZ1, hydrazone model cmpd, sz
CG321  CG2O1  NG2S1  OG311   2.9932 1    0.00 ! HGA, by ac_aa
CG321  CG2O1  NG2S1  OG311   7.0425 2  180.00 ! HGA, by ac_aa
CG321  CG2O1  NG2S1  HGP1       2.5000  2   180.00 ! PROT Gives appropriate NMA cis/trans barrier. (LK)
CG324  CG2O1  NG2S1  CG311      1.6000  1     0.00 ! PROT NMA cis/trans energy difference. (LK)
CG324  CG2O1  NG2S1  CG311      2.5000  2   180.00 ! PROT Gives appropriate NMA cis/trans barrier. (LK)
CG324  CG2O1  NG2S1  CG321      1.6000  1     0.00 ! PROT NMA cis/trans energy difference. (LK)
CG324  CG2O1  NG2S1  CG321      2.5000  2   180.00 ! PROT Gives appropriate NMA cis/trans barrier. (LK)
CG324  CG2O1  NG2S1  CG331      1.6000  1     0.00 ! PROT from CG321  CG2O1  NG2S1  CT2, adm jr. 10/21/96
CG324  CG2O1  NG2S1  CG331      2.5000  2   180.00 ! PROT from CG321  CG2O1  NG2S1  CT2, adm jr. 10/21/96
CG324  CG2O1  NG2S1  HGP1       2.5000  2   180.00 ! PROT Gives appropriate NMA cis/trans barrier. (LK)
CG331  CG2O1  NG2S1  CG2D1O  1.5741 1    0.00 ! DYAP, by ac_aa
CG331  CG2O1  NG2S1  CG2D1O  0.0520 2  180.00 ! DYAP, by ac_aa
CG331  CG2O1  NG2S1  CG2D2O  1.5741 1    0.00 ! DYAP, by ac_aa
CG331  CG2O1  NG2S1  CG2D2O  0.0520 2  180.00 ! DYAP, by ac_aa
CG331  CG2O1  NG2S1  CG2R61     1.6000  1     0.00 ! RETINOL PACP 1-fold added by kevo
CG331  CG2O1  NG2S1  CG2R61     2.5000  2   180.00 ! RETINOL PACP
CG331  CG2O1  NG2S1  CG2R64     1.6000  1     0.00 ! 2AMP, 2-amino pyridine, from PACP, p-acetamide-phenol, pyridine, kevo
CG331  CG2O1  NG2S1  CG2R64     2.5000  2   180.00 ! 2AMP, 2-amino pyridine, from PACP, p-acetamide-phenol, pyridine, kevo
CG331  CG2O1  NG2S1  CG311      1.6000  1     0.00 ! PROT NMA cis/trans energy difference. (LK)
CG331  CG2O1  NG2S1  CG311      2.5000  2   180.00 ! PROT Gives appropriate NMA cis/trans barrier. (LK)
CG331  CG2O1  NG2S1  CG321      1.6000  1     0.00 ! PROT for acetylated GLY N-terminus, adm jr.
CG331  CG2O1  NG2S1  CG321      2.5000  2   180.00 ! PROT for acetylated GLY N-terminus, adm jr.
CG331  CG2O1  NG2S1  CG331      1.6000  1     0.00 ! PROT NMA cis/trans energy difference. (LK)
CG331  CG2O1  NG2S1  CG331      2.5000  2   180.00 ! PROT Gives appropriate NMA cis/trans barrier. (LK)
CG331  CG2O1  NG2S1  CG3C51  1.6000 1    0.00 ! from CG331 CG2O1 NG2S1 CG321, penalty= 10 SUI
CG331  CG2O1  NG2S1  CG3C51  2.5000 2  180.00 ! from CG331 CG2O1 NG2S1 CG321, penalty= 10 SUI
CG331  CG2O1  NG2S1  NG2D1      0.9000  1     0.00 ! HDZ1, hydrazone model cmpd
CG331  CG2O1  NG2S1  NG2D1      3.5000  2   180.00 ! HDZ1, hydrazone model cmpd
CG331  CG2O1  NG2S1  HGP1       2.5000  2   180.00 ! PROT Gives appropriate NMA cis/trans barrier. (LK)
CG3C50 CG2O1  NG2S1  CG331   1.6000 1    0.00 ! from CG3C51 CG2O1 NG2S1 CG331, penalty= 0.8, sm239       
CG3C50 CG2O1  NG2S1  CG331   2.5000 2  180.00 ! from CG3C51 CG2O1 NG2S1 CG331, penalty= 0.8, sm239       
CG3C50 CG2O1  NG2S1  HGP1    2.5000 2  180.00 ! from CG3C51 CG2O1 NG2S1 HGP1, penalty= 0.8, sm239       
CG3C51 CG2O1  NG2S1  CG311      1.6000  1     0.00 ! PROT AcProNH2, ProNH2, AcProNHCH3 RLD 4/23/93
CG3C51 CG2O1  NG2S1  CG311      2.5000  2   180.00 ! PROT AcProNH2, ProNH2, AcProNHCH3 RLD 4/23/93
CG3C51 CG2O1  NG2S1  CG321      1.6000  1     0.00 ! PROT AcProNH2, ProNH2, AcProNHCH3 RLD 4/23/93
CG3C51 CG2O1  NG2S1  CG321      2.5000  2   180.00 ! PROT AcProNH2, ProNH2, AcProNHCH3 RLD 4/23/93
CG3C51 CG2O1  NG2S1  CG331      1.6000  1     0.00 ! PROT AcProNH2, ProNH2, AcProNHCH3 RLD 4/23/93
CG3C51 CG2O1  NG2S1  CG331      2.5000  2   180.00 ! PROT AcProNH2, ProNH2, AcProNHCH3 RLD 4/23/93
CG3C51 CG2O1  NG2S1  HGP1       2.5000  2   180.00 ! PROT AcProNH2, ProNH2, AcProNHCH3 RLD 4/23/93
CG3C53 CG2O1  NG2S1  CG311      1.6000  1     0.00 ! PROT AcProNH2, ProNH2, AcProNHCH3 RLD 4/23/93
CG3C53 CG2O1  NG2S1  CG311      2.5000  2   180.00 ! PROT AcProNH2, ProNH2, AcProNHCH3 RLD 4/23/93
CG3C53 CG2O1  NG2S1  CG321      1.6000  1     0.00 ! PROT AcProNH2, ProNH2, AcProNHCH3 RLD 4/23/93
CG3C53 CG2O1  NG2S1  CG321      2.5000  2   180.00 ! PROT AcProNH2, ProNH2, AcProNHCH3 RLD 4/23/93
CG3C53 CG2O1  NG2S1  CG331      1.6000  1     0.00 ! PROT AcProNH2, ProNH2, AcProNHCH3 RLD 4/23/93
CG3C53 CG2O1  NG2S1  CG331      2.5000  2   180.00 ! PROT AcProNH2, ProNH2, AcProNHCH3 RLD 4/23/93
CG3C53 CG2O1  NG2S1  HGP1       2.5000  2   180.00 ! PROT AcProNH2, ProNH2, AcProNHCH3 RLD 4/23/93
OG2D1  CG2O1  NG2S1  CG2D1O  2.1468 2  180.00 ! DYAP, by ac_aa
OG2D1  CG2O1  NG2S1  CG2D2O  2.1468 2  180.00 ! DYAP, by ac_aa
OG2D1  CG2O1  NG2S1  CG2O6      0.58    2   180.00 ! flavin
OG2D1  CG2O1  NG2S1  CG2R61     2.5000  2   180.00 ! RETINOL PACP
OG2D1  CG2O1  NG2S1  CG2R64     2.5000  2   180.00 ! 2AMP, 2-amino pyridine, from PACP, p-acetamide-phenol, pyridine, kevo
OG2D1  CG2O1  NG2S1  CG311      2.5000  2   180.00 ! PROT Gives appropriate NMA cis/trans barrier. (LK)
OG2D1  CG2O1  NG2S1  CG321      2.5000  2   180.00 ! PROT Gives appropriate NMA cis/trans barrier. (LK)
OG2D1  CG2O1  NG2S1  CG331      2.5000  2   180.00 ! PROT Gives appropriate NMA cis/trans barrier. (LK)
OG2D1  CG2O1  NG2S1  CG3C51  2.5000 2  180.00 ! from OG2D1 CG2O1 NG2S1 CG321, penalty= 10 SUI
OG2D1  CG2O1  NG2S1  NG2D1      2.5000  2   180.00 ! HDZ1, hydrazone model cmpd
OG2D1  CG2O1  NG2S1  OG311   0.0567 2  180.00 ! HGA, by ac_aa
OG2D1  CG2O1  NG2S1  HGP1       2.5000  2   180.00 ! PROT Gives appropriate NMA cis/trans barrier. (LK)
SG2D1  CG2O1  NG2S1  CG331   1.5662 1    0.00 ! GL3, by ac_aa
SG2D1  CG2O1  NG2S1  CG331   3.0958 2  180.00 ! GL3, by ac_aa
SG2D1  CG2O1  NG2S1  HGP1    1.1805 2  180.00 ! GL3, by ac_aa
HGR52  CG2O1  NG2S1  CG311   1.5394 1    0.00 ! FME, by ac_aa
HGR52  CG2O1  NG2S1  CG311   2.9160 2  180.00 ! FME, by ac_aa
HGR52  CG2O1  NG2S1  HGP1       1.4000  2   180.00 ! amba, from HGR52 CG2O1 NG2S2 HGP1, not optimized, yxu, RNA
CG2DC1 CG2O1  NG2S2  HGP1       2.5000  2   180.00 ! NICH; Kenno: reverted to nad/ppi, jjp1/adm jr. 7/95
CG2DC2 CG2O1  NG2S2  HGP1       2.5000  2   180.00 ! NICH; Kenno: reverted to nad/ppi, jjp1/adm jr. 7/95
CG2R61 CG2O1  NG2S2  HGP1       1.00  2   180.00 ! 3NAP, nicotamide (PYRIDINE pyr-CONH2), yin
CG2R62 CG2O1  NG2S2  HGP1       2.5000  2   180.00 ! NA nad/ppi, jjp1/adm jr. 7/95
CG311  CG2O1  NG2S2  HGP1       2.5000  2   180.00 ! PROT Gives appropriate NMA cis/trans barrier. (LK)
CG314  CG2O1  NG2S2  HGP1       2.5000  2   180.00 ! PROT Gives appropriate NMA cis/trans barrier. (LK)
CG321  CG2O1  NG2S2  HGP1       1.4000  2   180.00 ! PROT adm jr. 4/10/91, acetamide update
CG324  CG2O1  NG2S2  HGP1       1.4000  2   180.00 ! PROT adm jr. 4/10/91, acetamide update
CG331  CG2O1  NG2S2  HGP1       1.4000  2   180.00 ! PROT adm jr. 4/10/91, acetamide update
CG3C51 CG2O1  NG2S2  HGP1       2.5000  2   180.00 ! PROT AcProNH2, ProNH2, AcProNHCH3 RLD 4/23/93
CG3C53 CG2O1  NG2S2  HGP1       2.5000  2   180.00 ! PROT AcProNH2, ProNH2, AcProNHCH3 RLD 4/23/93
OG2D1  CG2O1  NG2S2  HGP1       1.4000  2   180.00 ! PROT adm jr. 4/10/91, acetamide update
HGR52  CG2O1  NG2S2  HGP1       1.4000  2   180.00 ! PROT, formamide
OG2D1  CG2O2  CG2R61 CG2R61     1.0250  2   180.00 ! ZOIC, benzoic acid, MBOA, methylbenzoate, jal
OG302  CG2O2  CG2R61 CG2R61     0.8500  2   180.00 ! MBOA, methylbenzoate, jal
OG311  CG2O2  CG2R61 CG2R61     1.0250  2   180.00 ! ZOIC, benzoic acid, jal
SG311  CG2O2  CG2R61 CG2R61  0.4919 2  180.00 ! JJJ, by ac_aa
SG311  CG2O2  CG2R61 CG2R61  0.2039 4    0.00 ! JJJ, by ac_aa
OG2D1  CG2O2  CG311  CG2O3   3.1096 2    0.00 ! CGUH, by ac_aa
OG2D1  CG2O2  CG311  CG2R61     0.7000  1     0.00 ! cmbz, yxu, RNA
OG2D1  CG2O2  CG311  CG2R61     0.3000  3   180.00 ! cmbz, yxu, RNA
OG2D1  CG2O2  CG311  CG2R62     0.7000  1     0.00 ! CMU, from cmbz, yxu, RNA
OG2D1  CG2O2  CG311  CG2R62     0.3000  3   180.00 ! CMU, from cmbz, yxu, RNA
OG2D1  CG2O2  CG311  CG311      0.0500  6   180.00 ! HWG, from OG2D1 CG2O2 CG311 CG321, yxu, RNA
OG2D1  CG2O2  CG311  CG321      0.0500  6   180.00 ! AMGA, Alpha Methyl Tert Butyl Glu Acid, cacha, 05/06 ! corrected kevo, 01/08
OG2D1  CG2O2  CG311  CG331      0.0500  6   180.00 ! hpme, from OG2D1 CG2O2 CG311 CG321, not optimized, yxu, RNA
OG2D1  CG2O2  CG311  NG2R53     0.00  1     0.00 ! drug design project, xxwy
OG2D1  CG2O2  CG311  NG2S1      0.00  1     0.00 ! PROT Alanine Dipeptide ab initio calc's (LK)
OG2D1  CG2O2  CG311  NG321      0.00  6   180.00 ! 5UHA, from OG2D1  CG2O2  CG321  NG321, yxu, RNA
OG2D1  CG2O2  CG311  OG311      0.5500  2   180.00 ! CMU (hpme), yxu, RNA
OG2D1  CG2O2  CG311  HGA1       0.00  3     0.00 ! AMGA, Alpha Methyl Glu Acid CDCA Amide, cacha, 03/06
OG302  CG2O2  CG311  CG2R61     0.3000  3     0.00 ! cmbz, yxu, RNA
OG302  CG2O2  CG311  CG2R62     1.00  1   180.00 ! CMU, (compensation for inner O8..O6), yxu, RNA
OG302  CG2O2  CG311  CG2R62     0.3000  3     0.00 ! CMU, cmbz, yxu, RNA
OG302  CG2O2  CG311  CG311      0.0500  6   180.00 ! HWG, from OG302 CG2O2 CG311 CG321, yxu, RNA
OG302  CG2O2  CG311  CG321      0.0500  6   180.00 ! AMGA, Alpha Methyl Glu Acid CDCA Amide, cacha
OG302  CG2O2  CG311  CG331      0.0500  6   180.00 ! hpme, from OG302 CG2O2 CG311 CG321, not optimized, yxu, RNA
OG302  CG2O2  CG311  NG2R53     0.00  1     0.00 ! B5HE, B5H6 ethyl ester, xxwy
OG302  CG2O2  CG311  NG2S1      0.00  1     0.00 ! AMGA, Alpha Methyl Glut Acid CDCA Amide, cacha, 05/06
OG302  CG2O2  CG311  OG311      0.4000  2   180.00 ! CMU (hpme), yxu, RNA
OG302  CG2O2  CG311  OG311      0.1000  6     0.00 ! CMU (hpme), yxu, RNA
OG302  CG2O2  CG311  HGA1       0.00  1     0.00 ! AMGA, Alpha Methyl Glut Acid CDCA Amide, cacha, 05/06
OG311  CG2O2  CG311  CG2O3   3.3694 1  180.00 ! CGUH, by ac_aa
OG311  CG2O2  CG311  CG2O3   2.9546 2  180.00 ! CGUH, by ac_aa
OG311  CG2O2  CG311  CG2R62     0.9300  2   180.00 ! 5UHC, from bzaa, yxu, RNA
OG311  CG2O2  CG311  CG2R62     0.1200  3   180.00 ! 5UHC, from bzaa, yxu, RNA
OG311  CG2O2  CG311  CG311      0.0500  6   180.00 ! BUGn, from OG311 CG2O2 CG311 CG321, yxu, RNA
OG311  CG2O2  CG311  CG321      0.0500  6   180.00 ! drug design project, xxwy
OG311  CG2O2  CG311  NG2R53     0.00  1     0.00 ! drug design project, xxwy
OG311  CG2O2  CG311  NG2S1      0.00  1     0.00 ! 6AH, from OG302  CG2O2  CG311  NG2S1, yxu, RNA
OG311  CG2O2  CG311  NG321      0.00  6   180.00 ! 5UHA, from OG311  CG2O2  CG321  NG321, yxu, RNA
OG311  CG2O2  CG311  OG311      0.4600  2   180.00 ! 5UHC, from moac, yxu, RNA
OG311  CG2O2  CG311  HGA1       0.0500  6   180.00 ! drug design project, xxwy
OG2D1  CG2O2  CG321  CG2O3   2.1115 2  180.00 ! MCS, by ac_aa
OG2D1  CG2O2  CG321  CG2O3   2.3159 3    0.00 ! MCS, by ac_aa
OG2D1  CG2O2  CG321  CG2R61     0.8500  1     0.00 ! mebz, yxu, RNA
OG2D1  CG2O2  CG321  CG2R62     0.8500  1     0.00 ! OCU, from mebz, yxu, RNA
OG2D1  CG2O2  CG321  CG311      0.00  6   180.00 ! 576P, standard param [0.05 also acceptable]
OG2D1  CG2O2  CG321  CG321      0.0500  6   180.00 ! LIPID methyl acetate
OG2D1  CG2O2  CG321  CG331      0.0500  6   180.00 ! LIPID methyl acetate
OG2D1  CG2O2  CG321  NG2S1      0.00  1     0.00 ! 6AH, from OG2D1  CG2O2  CG311  NG2S1, yxu, RNA
OG2D1  CG2O2  CG321  NG311      0.00  6   180.00 ! 5UHG, from OG2D1 CG2O2 CG321 NG321, yxu, RNA
OG2D1  CG2O2  CG321  NG321      0.00  6   180.00 ! PROT adm jr. 3/19/92, from lipid methyl acetate
[truncated: 526,414 more chars]
