# Supplementary material for: Asymmetric conformations and lipid interactions shape the ATP-coupled cycle of a heterodimeric ABC transporter
Source: Nat Commun. 2023 Nov 8;14:7184. doi: 10.1038/s41467-023-42937-5 (PMC10632425; doi:10.1038/s41467-023-42937-5)
Supplement: Supplementary file 5 — Supplementary Data 2 [file 41467_2023_42937_MOESM5_ESM.zip › simulation_files_IF_conformation/toppar/par_interface.prm]

* INTERFACE FF 
* topology and parameter for caly minerals, cement minerals 
*

!CLAY MINERA 
!ATOMS
!MASS -1 AY1   26.981539  ! Al  6 coordinate ; Aluminum atom(+1.45) or magnesium defect(+1.1) in octahedral aluminate sheet 
!MASS -1 AY2   26.981539  ! Al  6 coordinate ; Aluminum atom +1.45) or magnesium defect(+1.1) in octahedral aluminate sheet
!MASS -1 HOK    1.008000  ! H   1 coordinate ; Hydrogen atom in AlOH surface group in kaolinite
!MASS -1 HOY    1.008000  ! H   1 coordinate ; Hydrogen atom in (Al,Mg,Si)OH and OH- group in clay, silica
!MASS -1 OY1   15.999400  ! O   2 coordinate ; Oxygen atom in silicate sheet, surface (-0.55, -0.783 if next to Al defect) 
!MASS -1 OY2   15.999400  ! O   2 coordinate ; Oxygen atom in silicate sheet, surface (-0.55, -0.783 if next to Al defect)  
!MASS -1 OY3   15.999400  ! O   2 coordinate ; Oxygen atom in silicate sheet, surface (-0.55, -0.783 if next to Al defect) 
!MASS -1 OY4   15.999400  ! O   3 coordinate ; Oxygen atom in octahedral aluminate sheet (-0.758, -0.867 if next to Mg defect) 
!MASS -1 OY5   15.999400  ! O   3 coordinate ; Oxygen atom in octahedral aluminate sheet (-0.758, -0.867 if next to Mg defect)  
!MASS -1 OY6   15.999400  ! O   3 coordinate ; Oxygen atom in octahedral aluminate sheet (-0.683, -0.792 if next to Mg defect)   
!MASS -1 OY7   15.999400  ! O   3 coordinate ; Oxygen atom in octahedral aluminate sheet (-0.758, -0.867 if next to Mg defect)  
!MASS -1 OY8   15.999400  ! O   3 coordinate ; Oxygen atom in octahedral aluminate sheet (-0.758, -0.867 if next to Mg defect)  
!MASS -1 OY9   15.999400  ! O   3 coordinate ; Oxygen atom in octahedral aluminate sheet (-0.683, -0.792 if next to Mg defect)  
!MASS -1 SY1   28.086000  ! Si  4 coordinate ; Silicon atom in tetrahedral silicate sheet (+1.1) 
!MASS -1 SY2   28.086000  ! Si  4 coordinate ; Silicon atom in tetrahedral silicate sheet (+1.1) 
!MASS -1 AYT1  26.981539  ! Al               ; Aluminum defect of SY1 (+0.8)
!MASS -1 AYT2  26.981539  ! Al               ; Aluminum defect of SY2 (+0.8)
!MASS -1 K_CM  39.102000  ! K+               ; Potassium ion in mica, montmorillonite, and other clays (+1.0)         
!MASS -1 NA+   22.989770 ! Na+              ; Sodium ion in silica, clay, and organic salts (+1.0)
!MASS -1 HT5   1.007970  ! H   1 coordinate ; Hydrogen atom in TIP5P water model
!MASS -1 OT5  14.999400  ! O   2 coordinate ; Oxygen atom in TIP5P water model
!MASS -1 ET5   0.500000  ! Lp  1 coordinate ; Electron pair in TIP5P water/ether model (shown as He)
!CEMENT MINERAL & SILICA & CA_SULFATE
!MASS -1 AC1   26.981530  ! Al  4 coordinate ; Aluminum atom in aluminate ring in Ca3Al2O6 (+1.2; note: eps 0.04 better)
!MASS -1 AC2   26.981530  ! Al  4 coordinate ; Aluminum atom in ettringite, octahedrally coordinated(+1.6)
!MASS -1 SC1   28.086000  ! Si  4 coordinate ; Silicon atom in silicate ion in Ca3SiO5 (+1.0)
!MASS -1 SC2   28.086000  ! Si  4 coordinate ; Silicon atom in tobermolite ring (+1.0)
!MASS -1 SC3   28.086000  ! Si  4 coordinate ; Silicon atom in tobermolite ring junction (+1.0)
!MASS -1 SC4   28.086000  ! Si  4 coordinate ; Silicon atom in silica (+1.1 in bulk SiO2 or SiOH, +0.725 in SiO-)
!MASS -1 CA_S  40.080000  ! Ca  0 coordinate ; Calcium ion in Ca3SiO5 (+1.5) and organic salts. replace CA++ with CA_S in C3S.
!MASS -1 CA_A  40.080000  ! Ca  0 coordinate ; Calcium ion in Ca3Al2O6 (+1.5). replace CA+A with CA_A in C3A.
!MASS -1 CA_G  40.080000  ! Ca  0 coordinate ; Calcium ion in gypsum, hemihydrate, and anhydrite(+1.5). replace CA+G with CA_G.
!MASS -1 CA_H  40.080000  ! Ca  0 coordinate ; Calcium ion in hydroxyapatite (+1.5). replace CA+H with CA_H.
!MASS -1 CA_E  40.080000  ! CA  0 coordinate ; Calcium ion in ettringite(+1.6). replace CA+E with CA_E.
!MASS -1 CA_T  40.080000  ! Ca  0 coordinate ; Calcium ion in tobermolite (+1.5). replace CA+T with CA_T.
!MASS -1 OC1   15.999400  ! O   1 coordinate ; Oxygen atom silicate ion in Ca3SiO5 (-1.0)
!MASS -1 OC2   15.999400  ! O   0 coordinate ; Oxide ion in Ca3SiO5 (-1.5)
!MASS -1 OC3   15.999400  ! O   2 coordinate ; Oxygen atom in aluminate ring in Ca3Al2O6 (-0.75)
!MASS -1 OC4   15.999400  ! O   1 coordinate ; Oxygen atom in apical position in Ca3Al2O6 (-1.35)
!MASS -1 OC5   15.999400  ! O   2 coordinate ; Oxygen atom in ettringite, Al(OH)6 unit (-0.9) and in superficial hydroxide ions (-1.05)
!MASS -1 OC6   15.999400  ! O   2 coordinate ; Oxygen atom in ettringite, Al(OH)6 unit (-0.9)
!MASS -1 OC7   15.999400  ! O   2 coordinate ; Oxygen atom in ettringite, Al(OH)6 unit (-0.9)
!MASS -1 OC8   15.999400  ! O   2 coordinate ; Oxygen atom in ettringite, Al(OH)6 unit (-0.9)
!MASS -1 OC9   15.999400  ! O   2 coordinate ; Oxygen atom in ettringite, Al(OH)6 unit (-0.9)
!MASS -1 OC10  15.999400  ! O   2 coordinate ; Oxygen atom in ettringite, Al(OH)6 unit (-0.9)
!MASS -1 OC11  15.999400  ! O   2 coordinate ; Oxygen atom in ettringite, Al(OH)6 unit (-0.9)
!MASS -1 OC12  15.999400  ! O   2 coordinate ; Oxygen atom in tobermolite (-0.6 and -0.5)
!MASS -1 OC13  15.999400  ! O   2 coordinate ; Oxygen atom in tobermolite in apical position (-0.925 in tob 11A, -1.0 tob 14A)
!MASS -1 OC14  15.999400  ! O   2 coordinate ; Oxygen atom in tobermolite in SiOH unit (-0.66)
!MASS -1 S_AN  32.080000  ! S   1 coordinate ; S in thioketone group. replace S' with S_AN.
!MASS -1 O_SC  15.999400  ! O   2 coordinate ; oxygen in water(-0.82 in this model).replace O_SC with O* 
!MASS -1 O2_SC 15.999400  ! O   2 coordinate ; oxygen in water(-0.82, compass). replace O2_SC with O2*
!MASS -1 H_SC   1.007970  ! H   1 coordinate ; hydrogen bonded to nitrogen, Oxygen. replace H_SC with H*
!MASS -1 HOC    1.007970  ! H   1 coordinate ; Hydrogen atom in OH group of ettringite (+0.35) and in superficial hydroxide ions (+0.3)
!MASS -1 H1O    1.007970  ! H   1 coordinate ; Hydrogen atom bonded to oxygen, nitrogen(compass)
!MASS -1 OC23  15.999400  ! O   2 coordinate ; Oxygen atom in bulk silica (-0.55)
!MASS -1 OC24  15.999400  ! O   2 coordinate ; Oxygen atom on silica surface and clay edges (-0.675 in Si-OH, -0.9 in SiO-)
!MASS -1 PAP  30.973800   ! P   4 coordinate ; Phosphorus atom in (hydrogen)phosphate ion in hydroxyapatite (+1.0)
!MASS -1 OAP1 15.999400   ! O   1 coordinate ; Oxygen atom in (hydrogen)phosphate ion in hydroxyapatite (-0.8 to -0.6)
!MASS -1 OAP2 15.999400   ! O   1 coordinate ; Oxygen atom in hydroxide ion in hydroxyapatite (-1.1)
!MASS -1 HOP   1.008000   ! H   1 coordinate ; Hydrogen atom in hydrogenphosphate and in hydroxide ion in apatite (+0.4 and +0.2)
!MASS -1 HA1   1.007970  ! H   1 coordinate ; Hydrogen atom in terminal OH group in PEO (+0.4)
!MASS -1 OA1  15.999400  ! O   2 coordinate ; Oxygen atom in terminal OH group in PEO (-0.6)
!MASS -1 CPEO  12.011150  ! C   4 coordinate ; Carbon atom in backbone or terminal group in PEO. Because of duplicate, CE1 convert to CPEO
!MASS -1 HPEO   1.007970  ! H   1 coordinate ; Hydrogen atom in backbone or terminal group in PEO. Because of duplicate, HE1 convert to HPEO
!MASS -1 OPEO  15.999400  ! O   2 coordinate ; Oxygen atom in PEO backbone. Because of duplicate, OE1 convert to OPEO
!MASS -1 OET5 14.999400  ! O   2 coordinate ; Oxygen atom in PEO backbone with lone pairs ET5 attached (et5=-0.12)
!MASS -1 OAT5 14.999400  ! O   2 coordinate ; Oxygen atom in terminal OH group in PEO with lone pairs et5 attached (et5=-0.18)
!METAL
!MASS  -1 AG  107.868200  ! AG  0 coordinate ; Silver metal (HH et al. 2008)
!MASS  -1 AL   26.981539  ! AL  0 coordinate ; Aluminium metal (HH et al. 2008)
!MASS  -1 AU  196.966500  ! AU  0 coordinate ; Gold metal (HH et al. 2008)
!MASS  -1 CU   63.546000  ! CU  0 coordinate ; Copper metal (HH et al. 2008)
!MASS  -1 NI   58.693400  ! NI  0 coordinate ; Nickel metal (HH et al. 2008)
!MASS  -1 PB  207.200000  ! PB  0 coordinate ; Lead metal (HH et al. 2008)
!MASS  -1 PD  106.420000  ! PD  0 coordinate ; Palladium metal (HH et al. 2008)
!MASS  -1 PT  195.084000  ! PT  0 coordinate ; Platinum metal (HH et al. 2008)

BONDS 
! V (bond) = Kb(b-b0)**2 
! Kb: kcal/mole/A**2 
! b0: A 
! atom type  Kb        b0   
!
!CLAY MINERALS
!
AY1  OY4     430.0000  2.0412  
AY1  OY5     430.0000  2.0234  
AY1  OY6     430.0000  2.0170  
AY1  OY7     430.0000  2.0212    
AY1  OY8     430.0000  2.0433
AY1  OY9     430.0000  2.0128    
AYT1 OY1     430.0000  1.7262
AYT1 OY2     430.0000  1.7167
AYT1 OY3     430.0000  1.7430
AYT1 OY4     430.0000  1.7315
AYT1 OY7     430.0000  1.7315
AYT1 OC24    285.0000  1.6800
AY2  OY4     430.0000  2.0212     
AY2  OY5     430.0000  2.0433    
AY2  OY6     430.0000  2.0128    
AY2  OY7     430.0000  2.0412    
AY2  OY8     430.0000  2.0234    
AY2  OY9     430.0000  2.0170    
AYT2 OY1     430.0000  1.7283
AYT2 OY2     430.0000  1.7230
AYT2 OY3     430.0000  1.7230
AYT2 OY5     430.0000  1.7304
AYT2 OY8     430.0000  1.7304
AYT2 OC24    285.0000  1.6800
SY1  OY1     430.0000  1.7262
SY1  OY2     430.0000  1.7167    
SY1  OY3     430.0000  1.7430   
SY1  OY4     430.0000  1.7315
SY1  OY7     430.0000  1.7315     
SY1  OC24    285.0000  1.6800
SY2  OY1     430.0000  1.7283     
SY2  OY2     430.0000  1.7230     
SY2  OY3     430.0000  1.7230     
SY2  OY5     430.0000  1.7304
SY2  OY8     430.0000  1.7304   
SY2  OC24    285.0000  1.6800  
OY1  HOK     495.0000  0.9290 
OY4  HOK     495.0000  0.9290     
OY5  HOK     495.0000  0.9290    
OY6  HOK     495.0000  0.9290     
OY6  HOY     495.0000  0.9290     
OY9  HOY     495.0000  0.9290     
!
!caly_mineral_tpatch_bond 
!
!OY1 HOY     495.0000  1.6100  !  pres PYOHY1 in pyrophyllite  
OY2  HOK     495.0000  1.0600  !  pres KAOHX2 in kaolinite    
OY3  HOK     495.0000  1.0600  !  pres KAOHX1 in kaolinite    
!OY2 HOY     495.0000  0.9290  !  pres PYROH1 in pyrophyllite 
!OY3 HOY     495.0000  0.9290  !  pres PYROH3 in pyrophyllite
OY1  HOY     430.0000  0.9300  ! PYOHY1_tpatch
OY2  HOY     430.0000  0.9300  ! PYROX1_tpatch
OY3  HOY     430.0000  0.9300  ! PYROX2_tpatch
!
!CEMENT MINERALS & silica & ca_sulfate
SC1  OC1     250.0000  1.6800
SC2  OC12    430.0000  1.6900
SC2  OC13    430.0000  1.6200
SC2  OC14    430.0000  1.6880
!SC2  OC22   430.0000  1.6300
SC3  OC12    430.0000  1.6900  !  come from SC2 OC12 and has to be changed 
SC3  OC13    430.0000  1.6200  !  come from SC2 OC13 and has to be changed 
SC3  OC14    430.0000  1.6880  !  come from SC2 OC14 and has to be changed 
SC4  OC23    285.0000  1.6800  !  quartz 
S_AN OC11    550.0000  1.5000  !  ettringite & anhydrite
AC1  OC3     180.0000  1.9800  
AC1  OC4     180.0000  1.8100  
AC2  OC5     350.0000  2.0200  !  ettringite
AC2  OC6     350.0000  2.0200  !  ettringite, replace with AC2 CO5.
AC2  OC7     350.0000  2.0200  !  ettringite, replace with AC2 CO5.
AC2  OC8     350.0000  2.0200  !  ettringite, replace with AC2 CO5.
AC2  OC9     350.0000  2.0200  !  ettringite, replace with AC2 CO5.
AC2  OC10    350.0000  2.0200  !  ettringite, replace with AC2 CO5.
OC4  HOC     495.0000  0.9290  
OC5  HOC     495.0000  0.9290  !  ettringite
OC6  HOC     495.0000  0.9290  !  ettringite, replace with OC5-HOC.
OC7  HOC     495.0000  0.9290  !  ettringite, replace with OC5-HOC.
OC8  HOC     495.0000  0.9290  !  ettringite, replace with OC5-HOC.
OC9  HOC     495.0000  0.9290  !  ettringite, replace with OC5-HOC.
OC10 HOC     495.0000  0.9290  !  ettringite, replace with OC5-HOC.
OC14 HOY     495.0000  0.9450  
OC23 HOY     495.0000  0.9450
PAP  OAP1    430.0000  1.5700
OAP1 HOP     500.0000  0.9400
OAP2 HOP     500.0000  0.9400
!OT5  HT5    540.6336  0.9570
!OT5  ET5    300.0000  0.6800
!OA1  HA1    540.6336  0.9600
!CPEO OA1    384.0000  1.4000
CPEO OPEO    273.2000  1.4000
CPEO CPEO    322.7158  1.5260
CPEO HPEO    340.6175  1.0900
!OA1  HT5    540.6336  0.9570 
!OA1  ET5    300.0000  0.7000 
!OA1  ET5    300.0000  0.7000 
O_SC  H_SC   540.6336  0.9600  !  flexible SPC water(from CVFF)
O2_SC H1O    552.0000  0.9572  !  hemihydrate in the water(from PCFF)
!
!cement_mineral_tpach_bond
!
OC12 HOY     495.0000  0.9290  !  tombermolite, TMOHY1 for tpatch.

ANGLES
!quadratic_angle   Theta0         K2  
! V(angle) = Ktheta(Theta - Theta0)**2 
! V(Urey-Bradley) = Kub(S-S0)**2 
! Ketheta: kcal/mole/rad**2
! Theta0: degrees
! Kub: kcal/mole/A**2 (Urey-Bradley)
! S0: A
! atom type       Ktheta   Theta0    Kub    S0
! atom type          K2          Theta     
!  
!CLAY MIMERALS
!
SY1   OY4   AY1    170.0000    127.5000
SY1   OY4   AY2    170.0000    123.7000
SY1   OY7   AY1    170.0000    123.7000
SY1   OY7   AY2    170.0000    127.5000
AYT1  OY4   AY1    170.0000    127.5000
AYT1  OY4   AY2    170.0000    123.7000
AYT1  OY7   AY1    170.0000    123.7000
AYT1  OY7   AY2    170.0000    127.5000
SY2   OY5   AY1    170.0000    123.8000
SY2   OY5   AY2    170.0000    127.2000
SY2   OY8   AY1    170.0000    127.2000
SY2   OY8   AY2    170.0000    123.8000
AYT2  OY5   AY1    170.0000    123.8000
AYT2  OY5   AY2    170.0000    127.2000
AYT2  OY8   AY1    170.0000    127.2000
AYT2  OY8   AY2    170.0000    123.8000
AY1   OY4   AY2    170.0000    101.6000
AY1   OY5   AY2    170.0000    101.6000
AY1   OY6   AY2    170.0000    103.0000
AY1   OY7   AY2    170.0000    101.6000
AY1   OY8   AY2    170.0000    101.6000
AY1   OY9   AY2    170.0000    103.0000
SY1   OY1   SY2    170.0000    128.8000
SY1   OY2   SY2    170.0000    139.9000    
SY1   OY3   SY2    170.0000    128.2000    
AYT1  OY1   SY2    170.0000    128.8000
AYT1  OY2   SY2    170.0000    139.9000
AYT1  OY3   SY2    170.0000    128.2000
AYT2  OY1   SY1    170.0000    128.8000
AYT2  OY2   SY1    170.0000    139.9000
AYT2  OY3   SY1    170.0000    128.2000
OY1   SY1   OY2    170.0000    110.0000
OY2   SY1   OY3    170.0000    106.7000
OY3   SY1   OY1    170.0000    107.0000
OY1   SY1   OY4    170.0000    110.0000
OY2   SY1   OY4    170.0000    112.5000
OY3   SY1   OY4    170.0000    110.3000
OY1   SY1   OY7    170.0000    110.0000
OY2   SY1   OY7    170.0000    112.5000
OY3   SY1   OY7    170.0000    110.3000
OY1   AYT1  OY2    170.0000    110.0000
OY2   AYT1  OY3    170.0000    106.7000
OY3   AYT1  OY1    170.0000    107.0000
OY1   AYT1  OY4    170.0000    110.0000
OY2   AYT1  OY4    170.0000    112.5000
OY3   AYT1  OY4    170.0000    110.3000
OY1   AYT1  OY7    170.0000    110.0000
OY2   AYT1  OY7    170.0000    112.5000
OY3   AYT1  OY7    170.0000    110.3000
OY1   SY2   OY2    170.0000    107.0000
OY2   SY2   OY3    170.0000    109.6000
OY3   SY2   OY1    170.0000    107.3000
OY1   SY2   OY5    170.0000    110.2000
OY2   SY2   OY5    170.0000    112.2000
OY3   SY2   OY5    170.0000    110.4000
OY1   SY2   OY8    170.0000    110.2000
OY2   SY2   OY8    170.0000    112.2000
OY3   SY2   OY8    170.0000    110.4000
OY1   AYT2  OY2    170.0000    107.0000
OY2   AYT2  OY3    170.0000    109.6000
OY3   AYT2  OY1    170.0000    107.3000
OY1   AYT2  OY5    170.0000    110.2000
OY2   AYT2  OY5    170.0000    112.2000
OY3   AYT2  OY5    170.0000    110.4000
OY1   AYT2  OY8    170.0000    110.2000
OY2   AYT2  OY8    170.0000    112.2000
OY3   AYT2  OY8    170.0000    110.4000
OY4   AY1   OY5    170.0000     92.8000
OY4   AY1   OY6    170.0000     92.7000
OY4   AY1   OY7    170.0000     78.4000
OY4   AY1   OY8    170.0000     98.2000
OY4   AY1   OY9    170.0000    167.1000
OY5   AY1   OY6    170.0000     94.8000
OY5   AY1   OY7    170.0000    166.7000
OY5   AY1   OY8    170.0000     78.4000
OY5   AY1   OY9    170.0000     95.8000
OY6   AY1   OY7    170.0000     95.6000
OY6   AY1   OY8    170.0000    167.3000
OY6   AY1   OY9    170.0000     77.0000
OY7   AY1   OY8    170.0000     92.9000
OY7   AY1   OY9    170.0000     94.7000
OY8   AY1   OY9    170.0000     92.9000
OY4   AY2   OY5    170.0000     92.9000
OY4   AY2   OY6    170.0000     94.7000
OY4   AY2   OY7    170.0000     78.4000
OY4   AY2   OY8    170.0000    166.7000
OY4   AY2   OY9    170.0000     95.6000
OY5   AY2   OY6    170.0000     92.9000
OY5   AY2   OY7    170.0000     98.2000
OY5   AY2   OY8    170.0000     78.4000
OY5   AY2   OY9    170.0000    167.3000
OY6   AY2   OY7    170.0000    167.1000
OY6   AY2   OY8    170.0000     95.8000
OY6   AY2   OY9    170.0000     77.0000
OY7   AY2   OY8    170.0000     92.8000
OY7   AY2   OY9    170.0000     92.7000
OY8   AY2   OY9    170.0000     94.8000
HOY   OY6   AY1     45.0000    126.0000
HOY   OY6   AY2     45.0000    126.0000
HOY   OY9   AY1     45.0000    126.0000
HOY   OY9   AY2     45.0000    126.0000
HOK   OY4   AY1     45.0000    126.0000
HOK   OY4   AY2     45.0000    126.0000
HOK   OY5   AY1     45.0000    126.0000
HOK   OY5   AY2     45.0000    126.0000
HOK   OY6   AY1     45.0000    126.0000
HOK   OY6   AY2     45.0000    126.0000
HOY   OC24  SY1     50.0000    115.0000
HOY   OC24  SY2     50.0000    115.0000
HOY   OC24  AYT1    50.0000    115.0000
HOY   OC24  AYT2    50.0000    115.0000
OC24  SY1   OY1    100.0000    109.5000
OC24  SY1   OY2    100.0000    109.5000
OC24  SY1   OY3    100.0000    109.5000
OC24  SY1   OY4    100.0000    109.5000
OC24  SY1   OY7    100.0000    109.5000
OC24  SY2   OY1    100.0000    109.5000
OC24  SY2   OY2    100.0000    109.5000
OC24  SY2   OY3    100.0000    109.5000
OC24  SY2   OY5    100.0000    109.5000
OC24  SY2   OY8    100.0000    109.5000
OC24  AYT1  OY1    100.0000    109.5000
OC24  AYT1  OY2    100.0000    109.5000
OC24  AYT1  OY3    100.0000    109.5000
OC24  AYT1  OY4    100.0000    109.5000
OC24  AYT1  OY7    100.0000    109.5000
OC24  AYT2  OY1    100.0000    109.5000
OC24  AYT2  OY2    100.0000    109.5000
OC24  AYT2  OY3    100.0000    109.5000
OC24  AYT2  OY5    100.0000    109.5000
OC24  AYT2  OY8    100.0000    109.5000
OC24  SY1   OC24   100.0000    109.5000
OC24  SY2   OC24   100.0000    109.5000
OC24  AYT1  OC24   100.0000    109.5000
OC24  AYT2  OC24   100.0000    109.5000
!
!clay_mineral_tpatch_angle
!
SY1   OY1   HOY    170.0000    131.42    ! PYOHY3_tpatch
SY1   OY2   HOY    170.0000    144.68    ! PYOHX1_tpatch
SY1   OY3   HOY    170.0000    131.53    ! PYOHX4_tpatch
SY2   OY1   HOY    170.0000    131.42    ! PYOHY1_tpatch
SY2   OY2   HOY    170.0000    144.68    ! PYOHX5_tpatch
SY2   OY3   HOY    170.0000    131.52    ! PYOHX2_tpatch
AYT2  OY2   HOY    170.0000    139.8600  ! MIOHX3
!HOY  OY3   HOY    170.0000    120.0000  ! PYOHY4 error 
!SY1  OY1   HOY    170.0000    131.4200  ! PYOHY2
SY1   OY2   HOK    170.0000    151.0100  ! for replacing O9 with O9-H11 in kaolinate terminal
SY1   OY3   HOK    170.0000    138.8736  ! for replacing SI1 with SI1-O19-H12 in kaolinate terminal
!SY1  OY3   HOY    170.0000    131.5235  ! PYOHX4 for replaceing SI4 with SI4-O28-H10 in pyrophyllite terminal
!AYT2 OY2   HOY    170.0000    139.8600  ! MIOHX3                                                            
SY2   OY1   HOK    170.0000    120.0000  ! for replacing O8 with O8-H9 in kaolinate terminal                 
!SY2  OY1   HOY    170.0000    131.4200  ! PYOHY1 for replacing SI1 with SI1-O25-H5 in pyrophyllite terminal 
SY2   OY3   HOK    170.0000    120.0000  ! for replacing O10 with O10-H10 in kaolinate terminal             
SY2   OY2   HOK    170.0000    151.0060  ! for SI2 with SI2-O20-H13 in kaolinate terminal                    
!SY2  OY2   HOY    170.0000    144.6800  ! for SI1 with SI1-O26-H6 in pyrophyllite terminal                  
SY1   OY1   HOK    170.0000    129.8500  ! for replacing SI3 with SI3-O21-H14 in kaolinite terminal 
!SY1  OY2   HOY    170.0000    144.6800  ! for replacing O2 with SI2-O2-H7 in pyrophyllite terinal
!SY2  OY3   HOY    170.0000    131.5235  ! for repacing O4 with SI3-O4-H8 in pyrophyllite terminal

!CEMENT MINERALS & silica & ca_sulfate
!
OC1   SC1   OC1    160.0000    109.5000
OC3   AC1   OC3    110.0000    111.5000
AC1   OC3   AC1    110.0000    156.7000
OC3   AC1   OC4    110.0000    105.0000
OC4   AC1   OC4    110.0000    121.0000
OC5   AC2   OC6     80.0000     90.0000  !  ettringite
OC5   AC2   OC7     80.0000     90.0000  !  ettringite
OC5   AC2   OC8     80.0000    180.0000  !  ettringite  
OC5   AC2   OC9     80.0000     90.0000  !  ettringite  
OC5   AC2   OC10    80.0000     90.0000  !  ettringite 
OC6   AC2   OC7     80.0000     90.0000  !  ettringite 
OC6   AC2   OC8     80.0000     90.0000  !  ettringite   
OC6   AC2   OC9     80.0000    180.0000  !  ettringite 
OC6   AC2   OC10    80.0000     90.0000  !  ettringite 
OC7   AC2   OC8     80.0000     90.0000  !  ettringite
OC7   AC2   OC9     80.0000     90.0000  !  ettringite
OC7   AC2   OC10    80.0000    180.0000  !  ettringite
OC8   AC2   OC9     80.0000     90.0000  !  ettringite
OC8   AC2   OC10    80.0000     90.0000  !  ettringite
OC9   AC2   OC10    80.0000     90.0000  !  ettringite 
AC2   OC5   HOC     40.0000    115.0000  !  ettringite
AC2   OC6   HOC     40.0000    115.0000  !  ettringite
AC2   OC7   HOC     40.0000    115.0000  !  ettringite
AC2   OC8   HOC     40.0000    115.0000  !  ettringite
AC2   OC9   HOC     40.0000    115.0000  !  ettringite
AC2   OC10  HOC     40.0000    115.0000  !  ettringite 
!OC11 S_AN  OC11   135.0000    109.5000  !  ettringite & anhydrite 
OC11  S_AN  OC11   130.0000    109.5000  ! test for error ettringite & anhydrite & gyps & hemi
HOC   OC4   AC1     40.0000    115.0000 
OC23  SC4   OC23   100.0000    109.5000  !  quartz
SC2   OC12  SC2    170.0000    144.0000  
SC2   OC12  SC3    170.0000    139.0000 
SC3   OC12  SC3    170.0000    174.5000 
SC3   OC14  HOY     50.0000    125.0000
OC12  SC2   OC12   170.0000    100.2000
OC12  SC2   OC13   170.0000    111.5000
OC12  SC3   OC12   170.0000    107.0000
OC12  SC3   OC14   170.0000    111.0000
OC13  SC2   OC13   170.0000    112.5000
SC4   OC23  SC4    100.0000    149.0000  !  quartz
SC4   OC23  HOY     50.0000    115.0000  !   
OAP1  PAP   OAP1   125.0000    109.4700  !  
HOP   OAP1  PAP     50.0000    115.0000
!HT5   OT5   HT5    50.0000    104.5200
!ET5   OT5   ET5    80.0000    109.4700
!ET5   OT5   HT5    80.0000    110.6800
!HA1   OA1   CPEO   58.5000    106.0000
!OA1   CPEO  CPEO   70.0000    109.5000
OPEO  CPEO  CPEO    70.0000    109.5000
!OA1   CPEO  HPEO   57.0000    109.5000
OPEO  CPEO  HPEO    57.0000    109.5000
HPEO  CPEO  HPEO    39.5000    106.4000
CPEO  CPEO  HPEO    44.4000    110.0000
CPEO  OPEO  CPEO    60.0000    107.0000
!HT5   OA1   CPEO   58.5000    106.0000
!ET5   OPEO  *      80.0000    110.0000
!ET5   OA1   *      80.0000    110.0000
H_SC  O_SC  H_SC    50.0000    104.5000
H1O   O2_SC H1O     46.6500    104.5200
!
!cement_mineral_tpatch_angle
!
OC13  SC2   OC14   170.0000    111.7400  ! TBOHY2 
OC12  SC2   OC14   170.0000    101.0200  ! TBOHY2 
SC2   OC14  HOY     50.0000    136.1500  ! TBOHY2 
OC14  SC3   OC14   170.0000    110.9800  ! TBOHY5
SC2   OC12  HOY    170.0000    140.1041  !  TOBM in TMOHY1 for tpatch
SC3   OC12  HOY    170.0000    135.3300  !  TOBM in TMOHY5 for tpatch

DIHEDRALS  
! V(dihedral) = Kchi(1 + cos(n(chi) - delta) 
! Kchi: kcal/mole 
! n: multiplicity 
! delta: degrees 
! atom types                 Kchi   n      delta   
!
!CLAY MINERALS
!
!X     SY1   OY1   X        0.00   3      0.00  !  in charmm27_interface_v1_5.prm 
!X     SY1   OY2   x        0.00   3      0.00  !  in charmm27_interface_v1_5.prm
!X     SY1   OY3   X        0.00   3      0.00  !  in charmm27_interface_v1_5.prm
!X     SY1   OY4   X        0.00   3      0.00  !  in charmm27_interface_v1_5.prm
!X     SY1   OY7   X        0.00   3      0.00  !  in charmm27_interface_v1_5.prm
!X     SY2   OY1   X        0.00   3      0.00  !  in charmm27_interface_v1_5.prm
!X     SY2   OY2   X        0.00   3      0.00  !  in charmm27_interface_v1_5.prm
!X     SY2   OY3   X        0.00   3      0.00  !  in charmm27_interface_v1_5.prm
!X     SY2   OY5   X        0.00   3      0.00  !  in charmm27_interface_v1_5.prm
!X     SY2   OY8   X        0.00   3      0.00  !  in charmm27_interface_v1_5.prm
!X     AY1   OY4   X        0.00   2      0.00  !  in charmm27_interface_v1_5.prm
!X     AY1   OY5   X        0.00   2      0.00  !  in charmm27_interface_v1_5.prm
!X     AY1   OY6   X        0.00   2      0.00  !  in charmm27_interface_v1_5.prm  
!X     AY1   OY7   X        0.00   2      0.00  !  in charmm27_interface_v1_5.prm
!X     AY1   OY8   X        0.00   2      0.00  !  in charmm27_interface_v1_5.prm
!X     AY1   OY9   X        0.00   2      0.00  !  in charmm27_interface_v1_5.prm
!X     AY2   OY4   X        0.00   2      0.00  !  in charmm27_interface_v1_5.prm
!X     AY2   OY5   X        0.00   2      0.00  !  in charmm27_interface_v1_5.prm
!X     AY2   OY6   X        0.00   2      0.00  !  in charmm27_interface_v1_5.prm 
!X     AY2   OY7   X        0.00   2      0.00  !  in charmm27_interface_v1_5.prm
!X     AY2   OY8   X        0.00   2      0.00  !  in charmm27_interface_v1_5.prm
!X     AY2   OY9   X        0.00   2      0.00  !  in charmm27_interface_v1_5.prm
!X     AYT1  OY2   X        0.00   2      0.00  !  in charmm27_interface_v1_5.prm 
!X     AYT1  OY3   X        0.00   2      0.00  !  in charmm27_interface_v1_5.prm
!X     AYT1  OY4   X        0.00   2      0.00  !  in charmm27_interface_v1_5.prm
!X     AYT1  OY7   X        0.00   2      0.00  !  in charmm27_interface_v1_5.prm
!X     AYT2  OY1   X        0.00   2      0.00  !  in charmm27_interface_v1_5.prm
!X     AYT2  OY2   X        0.00   2      0.00  !  in charmm27_interface_v1_5.prm
!X     AYT2  OY3   X        0.00   2      0.00  !  in charmm27_interface_v1_5.prm
!X     AYT2  OY5   X        0.00   2      0.00  !  in charmm27_interface_v1_5.prm
!X     AYT2  OY8   X        0.00   2      0.00  !  in charmm27_interface_v1_5.prm
!X     SY1   OC24  X        0.00   2      0.00  !  in charmm27_interface_v1_5.prm
!X     SY2   OC24  X        0.00   2      0.00  !  in charmm27_interface_v1_5.prm
!X     AYT1  OC24  X        0.00   2      0.00  !  in charmm27_interface_v1_5.prm
!X     AYT2  OC24  X        0.00   2      0.00  !  in charmm27_interface_v1_5.prm
AY1   OY4   AY2   OY5       0.00   2      0.00  !  kaolinite,        replace with  X     AY2   OY4   X    in charmm27_interface_v1_5.prm
AY1   OY4   AY2   OY7       0.00   2      0.00  !  kaolinite,        replace with  X     AY2   OY4   X    in charmm27_interface_v1_5.prm
AY1   OY4   AY2   OY6       0.00   2      0.00  !  kaolinite,        replace with  X     AY2   OY4   X    in charmm27_interface_v1_5.prm
AY1   OY4   AY2   OY8       0.00   2      0.00  !  kaolinite,        replace with  X     AY2   OY4   X    in charmm27_interface_v1_5.prm
AY1   OY4   AY2   OY9       0.00   2      0.00  !  kaolinite,        replace with  X     AY2   OY4   X    in charmm27_interface_v1_5.prm
AY1   OY5   AY2   OY4       0.00   2      0.00  !  kaolinite,        replace with  X     AY2   OY5   X    in charmm27_interface_v1_5.prm
AY1   OY5   AY2   OY6       0.00   2      0.00  !  kaolinite,        replace with  X     AY2   OY5   X    in charmm27_interface_v1_5.prm   
AY1   OY5   AY2   OY7       0.00   2      0.00  !  kaolinite,        replace with  X     AY2   OY5   X    in charmm27_interface_v1_5.prm      
AY1   OY5   AY2   OY8       0.00   2      0.00  !  kaolinite,        replace with  X     AY2   OY5   X    in charmm27_interface_v1_5.prm       
AY1   OY5   AY2   OY9       0.00   2      0.00  !  kaolinite,        replace with  X     AY2   OY5   X    in charmm27_interface_v1_5.prm
AY1   OY6   AY2   OY5       0.00   2      0.00  !  kaolinite,        replace with  X     AY2   OY6   X    in charmm27_interface_v1_5.prm
AY1   OY6   AY2   OY8       0.00   2      0.00  !  kaolinite,        replace with  X     AY2   OY6   X    in charmm27_interface_v1_5.prm
AY1   OY6   AY2   OY9       0.00   2      0.00  !  kaolinite,        replace with  X     AY2   OY6   X    in charmm27_interface_v1_5.prm   
AY1   OY7   AY2   OY4       0.00   2      0.00  !  kaolinite,        replace with  X     AY2   OY7   X    in charmm27_interface_v1_5.prm 
AY1   OY7   AY2   OY5       0.00   2      0.00  !  kaolinite,        replace with  X     AY2   OY7   X    in charmm27_interface_v1_5.prm
AY1   OY7   AY2   OY6       0.00   2      0.00  !  kaolinite,        replace with  X     AY2   OY7   X    in charmm27_interface_v1_5.prm
AY1   OY7   AY2   OY8       0.00   2      0.00  !  kaolinite,        replace with  X     AY2   OY7   X    in charmm27_interface_v1_5.prm
AY1   OY7   AY2   OY9       0.00   2      0.00  !  kaolinite,        replace with  X     AY2   OY7   X    in charmm27_interface_v1_5.prm
AY1   OY7   SY1   OY1       0.00   3      0.00  !  kaolinite,        replace with  X     SY1   OY7   X    in charmm27_interface_v1_5.prm   
AY1   OY7   SY1   OY2       0.00   3      0.00  !  kaolinite,        replace with  X     SY1   OY7   X    in charmm27_interface_v1_5.prm     
AY1   OY7   SY1   OY3       0.00   3      0.00  !  kaolinite,        replace with  X     SY1   OY7   X    in charmm27_interface_v1_5.prm
AY1   OY8   SY2   OY1       0.00   3      0.00  !  kaolinite,        replace with  X     SY2   OY8   X    in charmm27_interface_v1_5.prm
AY1   OY8   SY2   OY3       0.00   3      0.00  !  kaolinite,        replace with  X     SY2   OY8   X    in charmm27_interface_v1_5.prm
AY1   OY8   AY2   OY4       0.00   2      0.00  !  kaolinite,        replace with  X     AY2   OY8   X    in charmm27_interface_v1_5.prm  
AY1   OY8   AY2   OY5       0.00   2      0.00  !  kaolinite,        replace with  X     AY2   OY8   X    in charmm27_interface_v1_5.prm       
AY1   OY8   AY2   OY6       0.00   2      0.00  !  kaolinite,        replace with  X     AY2   OY8   X    in charmm27_interface_v1_5.prm
AY1   OY8   AY2   OY7       0.00   2      0.00  !  kaolinite,        replace with  X     AY2   OY8   X    in charmm27_interface_v1_5.prm
AY1   OY8   AY2   OY9       0.00   2      0.00  !  kaolinite,        replace with  X     AY2   OY8   X    in charmm27_interface_v1_5.prm
AY1   OY9   AY2   OY5       0.00   2      0.00  !  kaolinite,        replace with  X     AY2   OY9   X    in charmm27_interface_v1_5.prm
AY1   OY9   AY2   OY6       0.00   2      0.00  !  kaolinite,        replace with  X     AY2   OY9   X    in charmm27_interface_v1_5.prm
AY1   OY9   AY2   OY8       0.00   2      0.00  !  kaolinite,        replace with  X     AY2   OY9   X    in charmm27_interface_v1_5.prm
AY2   OY4   AY1   OY7       0.00   2      0.00  !  kaolinite,        replace with  X     AY1   OY4   X    in charmm27_interface_v1_5.prm
AY2   OY5   AY1   OY8       0.00   2      0.00  !  kaolinite,        replace with  X     AY1   OY5   X    in charmm27_interface_v1_5.prm
AY2   OY6   AY1   OY4       0.00   2      0.00  !  kaolinite,        replace with  X     AY1   OY6   X    in charmm27_interface_v1_5.prm  
AY2   OY6   AY1   OY5       0.00   2      0.00  !  kaolinite,        replace with  X     AY1   OY6   X    in charmm27_interface_v1_5.prm  
AY2   OY6   AY1   OY7       0.00   2      0.00  !  kaolinite,        replace with  X     AY1   OY6   X    in charmm27_interface_v1_5.prm  
AY2   OY6   AY1   OY8       0.00   2      0.00  !  kaolinite,        replace with  X     AY1   OY6   X    in charmm27_interface_v1_5.prm   
AY2   OY6   AY1   OY9       0.00   2      0.00  !  kaolinite,        replace with  X     AY1   OY6   X    in charmm27_interface_v1_5.prm    
AY2   OY7   SY1   OY2       0.00   3      0.00  !  kaolinite,        replace with  X     SY1   OY7   X    in charmm27_interface_v1_5.prm
AY2   OY7   SY1   OY3       0.00   3      0.00  !  kaolinite,        replace with  X     SY1   OY7   X    in charmm27_interface_v1_5.prm  
AY2   OY7   AY1   OY4       0.00   2      0.00  !  kaolinite,        replace with  X     AY1   OY7   X    in charmm27_interface_v1_5.prm 
AY2   OY8   SY2   OY1       0.00   3      0.00  !  kaolinite,        replace with  X     SY2   OY8   X    in charmm27_interface_v1_5.prm   
AY2   OY8   SY2   OY2       0.00   3      0.00  !  kaolinite,        replace with  X     SY2   OY8   X    in charmm27_interface_v1_5.prm   
AY2   OY8   SY2   OY3       0.00   3      0.00  !  kaolinite,        replace with  X     SY2   OY8   X    in charmm27_interface_v1_5.prm 
AY2   OY8   AY1   OY5       0.00   2      0.00  !  kaolinite,        replace with  X     AY1   OY8   X    in charmm27_interface_v1_5.prm 
AY2   OY9   AY1   OY4       0.00   2      0.00  !  kaolinite,        replace with  X     AY1   OY9   X    in charmm27_interface_v1_5.prm
AY2   OY9   AY1   OY5       0.00   2      0.00  !  kaolinite,        replace with  X     AY1   OY9   X    in charmm27_interface_v1_5.prm
AY2   OY9   AY1   OY6       0.00   2      0.00  !  kaolinite,        replace with  X     AY1   OY9   X    in charmm27_interface_v1_5.prm
AY2   OY9   AY1   OY7       0.00   2      0.00  !  kaolinite,        replace with  X     AY1   OY9   X    in charmm27_interface_v1_5.prm
AY2   OY9   AY1   OY8       0.00   2      0.00  !  kaolinite,        replace with  X     AY1   OY9   X    in charmm27_interface_v1_5.prm
SY1   OY1   SY2   OY3       0.00   3      0.00  !  kaolinite,        replace with  X     SY2   OY1   X    in charmm27_interface_v1_5.prm
SY1   OY1   SY2   OY8       0.00   3      0.00  !  kaolinite,        replace with  X     SY2   OY1   X    in charmm27_interface_v1_5.prm
SY1   OY2   SY2   OY1       0.00   3      0.00  !  kaolinite,        replace with  X     SY2   OY2   X    in charmm27_interface_v1_5.prm
SY1   OY2   SY2   OY3       0.00   3      0.00  !  kaolinite,        replace with  X     SY2   OY2   X    in charmm27_interface_v1_5.prm
SY1   OY2   SY2   OY8       0.00   3      0.00  !  kaolinite,        replace with  X     SY2   OY2   X    in charmm27_interface_v1_5.prm
SY1   OY3   SY2   OY1       0.00   3      0.00  !  kaolinite,        replace with  X     SY2   OY3   X    in charmm27_interface_v1_5.prm
SY1   OY3   SY2   OY8       0.00   3      0.00  !  kaolinite,        replace with  X     SY2   OY3   X    in charmm27_interface_v1_5.prm
SY1   OY7   AY1   OY5       0.00   2      0.00  !  kaolinite,        replace with  X     AY1   OY7   X    in charmm27_interface_v1_5.prm 
SY1   OY7   AY1   OY8       0.00   2      0.00  !  kaolinite,        replace with  X     AY1   OY7   X    in charmm27_interface_v1_5.prm
SY1   OY7   AY2   OY8       0.00   2      0.00  !  kaolinite,        replace with  X     AY2   OY7   X    in charmm27_interface_v1_5.prm
SY2   OY2   SY1   OY7       0.00   3      0.00  !  kaolinite,        replace with  X     SY1   OY2   X    in charmm27_interface_v1_5.prm
SY2   OY2   SY1   OY1       0.00   3      0.00  !  kaolinite,        replace with  X     SY1   OY2   X    in charmm27_interface_v1_5.prm
SY2   OY3   SY1   OY2       0.00   3      0.00  !  kaolinite,        replace with  X     SY1   OY3   X    in charmm27_interface_v1_5.prm
SY2   OY3   SY1   OY7       0.00   3      0.00  !  kaolinite,        replace with  X     SY1   OY3   X    in charmm27_interface_v1_5.prm
SY2   OY8   AY2   OY7       0.00   2      0.00  !  kaolinite,        replace with  X     AY2   OY8   X    in charmm27_interface_v1_5.prm
OY2   SY1   OY1   SY2       0.00   3      0.00  !  kaolinite,        replace with  X     SY1   OY1   X    in charmm27_interface_v1_5.prm
OY4   AY1   OY5   AY2       0.00   2      0.00  !  kaolinite,        replace with  X     AY1   OY5   X    in charmm27_interface_v1_5.prm   
OY4   AY1   OY5   HOK       0.00   2      0.00  !  kaolinite,        replace with  X     AY1   OY5   X    in charmm27_interface_v1_5.prm     
OY4   AY1   OY6   HOK       0.00   2      0.00  !  kaolinite,        replace with  X     AY1   OY6   X    in charmm27_interface_v1_5.prm      
OY4   AY1   OY7   SY1       0.00   2      0.00  !  kaolinite,        replace with  X     AY1   OY7   X    in charmm27_interface_v1_5.prm    
OY4   AY1   OY8   AY2       0.00   2      0.00  !  kaolinite,        replace with  X     AY1   OY8   X    in charmm27_interface_v1_5.prm     
OY4   AY1   OY8   SY2       0.00   2      0.00  !  kaolinite,        replace with  X     AY1   OY8   X    in charmm27_interface_v1_5.prm    
OY4   AY1   OY9   HOY       0.00   2      0.00  !  kaolinite,        replace with  X     AY1   OY9   X    in charmm27_interface_v1_5.prm   
OY4   AY2   OY5   HOK       0.00   2      0.00  !  kaolinite,        replace with  X     AY2   OY5   X    in charmm27_interface_v1_5.prm 
OY4   AY2   OY6   HOK       0.00   2      0.00  !  kaolinite,        replace with  X     AY2   OY6   X    in charmm27_interface_v1_5.prm
OY4   AY2   OY7   SY1       0.00   2      0.00  !  kaolinite,        replace with  X     AY2   OY7   X    in charmm27_interface_v1_5.prm
OY4   AY2   OY8   SY2       0.00   2      0.00  !  kaolinite,        replace with  X     AY2   OY8   X    in charmm27_interface_v1_5.prm
OY4   AY2   OY9   HOY       0.00   2      0.00  !  kaolinite,        replace with  X     AY2   OY9   X    in charmm27_interface_v1_5.prm
OY5   AY1   OY8   SY2       0.00   2      0.00  !  kaolinite,        replace with  X     AY1   OY8   X    in charmm27_interface_v1_5.prm
OY5   AY2   OY4   HOK       0.00   2      0.00  !  kaolinite,        replace with  X     AY2   OY4   X    in charmm27_interface_v1_5.prm
OY5   AY2   OY6   HOK       0.00   2      0.00  !  kaolinite,        replace with  X     AY2   OY6   X    in charmm27_interface_v1_5.prm      
OY5   AY2   OY7   SY1       0.00   2      0.00  !  kaolinite,        replace with  X     AY2   OY7   X    in charmm27_interface_v1_5.prm
OY5   AY2   OY8   SY2       0.00   2      0.00  !  kaolinite,        replace with  X     AY2   OY8   X    in charmm27_interface_v1_5.prm      
OY5   AY2   OY9   HOY       0.00   2      0.00  !  kaolinite,        replace with  X     AY2   OY9   X    in charmm27_interface_v1_5.prm       
OY6   AY1   OY4   HOK       0.00   2      0.00  !  kaolinite,        replace with  X     AY1   OY4   X    in charmm27_interface_v1_5.prm 
OY6   AY1   OY5   AY2       0.00   2      0.00  !  kaolinite,        replace with  X     AY1   OY5   X    in charmm27_interface_v1_5.prm
OY6   AY1   OY5   HOK       0.00   2      0.00  !  kaolinite,        replace with  X     AY1   OY5   X    in charmm27_interface_v1_5.prm
OY6   AY1   OY7   SY1       0.00   2      0.00  !  kaolinite,        replace with  X     AY1   OY7   X    in charmm27_interface_v1_5.prm 
OY6   AY1   OY9   HOY       0.00   2      0.00  !  kaolinite,        replace with  X     AY1   OY9   X    in charmm27_interface_v1_5.prm 
OY6   AY1   OY8   AY2       0.00   2      0.00  !  kaolinite,        replace with  X     AY1   OY8   X    in charmm27_interface_v1_5.prm 
OY6   AY1   OY8   SY2       0.00   2      0.00  !  kaolinite,        replace with  X     AY1   OY8   X    in charmm27_interface_v1_5.prm 
OY6   AY2   OY4   HOK       0.00   2      0.00  !  kaolinite,        replace with  X     AY2   OY4   X    in charmm27_interface_v1_5.prm
OY6   AY2   OY5   HOK       0.00   2      0.00  !  kaolinite,        replace with  X     AY2   OY5   X    in charmm27_interface_v1_5.prm 
OY6   AY2   OY7   SY1       0.00   2      0.00  !  kaolinite,        replace with  X     AY2   OY7   X    in charmm27_interface_v1_5.prm
OY6   AY2   OY8   SY2       0.00   2      0.00  !  kaolinite,        replace with  X     AY2   OY8   X    in charmm27_interface_v1_5.prm
OY6   AY2   OY9   HOY       0.00   2      0.00  !  kaolinite,        replace with  X     AY2   OY9   X    in charmm27_interface_v1_5.prm   
OY7   AY1   OY5   AY2       0.00   2      0.00  !  kaolinite,        replace with  X     AY1   OY5   X    in charmm27_interface_v1_5.prm
OY7   AY1   OY5   HOK       0.00   2      0.00  !  kaolinite,        replace with  X     AY1   OY5   X    in charmm27_interface_v1_5.prm
OY7   AY1   OY8   AY2       0.00   2      0.00  !  kaolinite,        replace with  X     AY1   OY8   X    in charmm27_interface_v1_5.prm
OY7   AY1   OY8   SY2       0.00   2      0.00  !  kaolinite,        replace with  X     AY1   OY8   X    in charmm27_interface_v1_5.prm
OY7   SY1   OY1   SY2       0.00   3      0.00  !  kaolinite,        replace with  X     SY1   OY1   X    in charmm27_interface_v1_5.prm
OY9   AY1   OY4   HOK       0.00   2      0.00  !  kaolinite,        replace with  X     AY1   OY4   X    in charmm27_interface_v1_5.prm        
OY9   AY1   OY5   AY2       0.00   2      0.00  !  kaolinite,        replace with  X     AY1   OY5   X    in charmm27_interface_v1_5.prm       
OY9   AY1   OY5   HOK       0.00   2      0.00  !  kaolinite,        replace with  X     AY1   OY5   X    in charmm27_interface_v1_5.prm       
OY9   AY1   OY6   HOK       0.00   2      0.00  !  kaolinite,        replace with  X     AY1   OY6   X    in charmm27_interface_v1_5.prm   
OY9   AY1   OY7   SY1       0.00   2      0.00  !  kaolinite,        replace with  X     AY1   OY7   X    in charmm27_interface_v1_5.prm       
OY9   AY1   OY8   AY2       0.00   2      0.00  !  kaolinite,        replace with  X     AY1   OY8   X    in charmm27_interface_v1_5.prm     
OY9   AY1   OY8   SY2       0.00   2      0.00  !  kaolinite,        replace with  X     AY1   OY8   X    in charmm27_interface_v1_5.prm    
OY9   AY2   OY4   HOK       0.00   2      0.00  !  kaolinite,        replace with  X     AY2   OY4   X    in charmm27_interface_v1_5.prm
OY9   AY2   OY5   HOK       0.00   2      0.00  !  kaolinite,        replace with  X     AY2   OY5   X    in charmm27_interface_v1_5.prm
OY9   AY2   OY6   HOK       0.00   2      0.00  !  kaolinite,        replace with  X     AY2   OY6   X    in charmm27_interface_v1_5.prm
OY9   AY2   OY7   SY1       0.00   2      0.00  !  kaolinite,        replace with  X     AY2   OY7   X    in charmm27_interface_v1_5.prm
OY9   AY2   OY8   SY2       0.00   2      0.00  !  kaolinite,        replace with  X     AY2   OY8   X    in charmm27_interface_v1_5.prm
HOK   OY4   AY1   OY5       0.00   2      0.00  !  kaolinite,        replace with  X     AY1   OY4   X    in charmm27_interface_v1_5.prm
HOK   OY4   AY1   OY7       0.00   2      0.00  !  kaolinite,        replace with  X     AY1   OY4   X    in charmm27_interface_v1_5.prm  
HOK   OY4   AY2   OY7       0.00   2      0.00  !  kaolinite,        replace with  X     AY2   OY4   X    in charmm27_interface_v1_5.prm
HOK   OY4   AY2   OY8       0.00   2      0.00  !  kaolinite,        replace with  X     AY2   OY4   X    in charmm27_interface_v1_5.prm
HOK   OY4   AY1   OY8       0.00   2      0.00  !  kaolinite,        replace with  X     AY1   OY4   X    in charmm27_interface_v1_5.prm  
HOK   OY5   AY1   OY8       0.00   2      0.00  !  kaolinite,        replace with  X     AY1   OY5   X    in charmm27_interface_v1_5.prm
HOK   OY5   AY2   OY7       0.00   2      0.00  !  kaolinite,        replace with  X     AY2   OY5   X    in charmm27_interface_v1_5.prm
HOK   OY5   AY2   OY8       0.00   2      0.00  !  kaolinite,        replace with  X     AY2   OY5   X    in charmm27_interface_v1_5.prm      
HOK   OY6   AY1   OY5       0.00   2      0.00  !  kaolinite,        replace with  X     AY1   OY6   X    in charmm27_interface_v1_5.prm        
HOK   OY6   AY1   OY7       0.00   2      0.00  !  kaolinite,        replace with  X     AY1   OY6   X    in charmm27_interface_v1_5.prm     
HOK   OY6   AY1   OY8       0.00   2      0.00  !  kaolinite,        replace with  X     AY1   OY6   X    in charmm27_interface_v1_5.prm     
HOK   OY6   AY2   OY7       0.00   2      0.00  !  kaolinite,        replace with  X     AY2   OY6   X    in charmm27_interface_v1_5.prm
HOK   OY6   AY2   OY8       0.00   2      0.00  !  kaolinite,        replace with  X     AY2   OY6   X    in charmm27_interface_v1_5.prm  
HOY   OY9   AY1   OY5       0.00   2      0.00  !  kaolinite,        replace with  X     AY1   OY9   X    in charmm27_interface_v1_5.prm
HOY   OY9   AY1   OY7       0.00   2      0.00  !  kaolinite,        replace with  X     AY1   OY9   X    in charmm27_interface_v1_5.prm    
HOY   OY9   AY1   OY8       0.00   2      0.00  !  kaolinite,        replace with  X     AY1   OY9   X    in charmm27_interface_v1_5.prm    
HOY   OY9   AY2   OY7       0.00   2      0.00  !  kaolinite,        replace with  X     AY2   OY9   X    in charmm27_interface_v1_5.prm 
HOY   OY9   AY2   OY8       0.00   2      0.00  !  kaolinite,        replace with  X     AY2   OY9   X    in charmm27_interface_v1_5.prm    
AY1   OY4   SY1   OY1       0.00   3      0.00  !  pyrophyllite,     replace with  X     SY1   OY4   X    in charmm27_interface_v1_5.prm 
AY1   OY4   SY1   OY2       0.00   3      0.00  !  pyrophyllite,     replace with  X     SY1   OY4   X    in charmm27_interface_v1_5.prm
AY1   OY4   SY1   OY3       0.00   3      0.00  !  pyrophyllite,     replace with  X     SY1   OY4   X    in charmm27_interface_v1_5.prm
AY1   OY5   SY2   OY1       0.00   3      0.00  !  pyrophyllite,     replace with  X     SY2   OY5   X    in charmm27_interface_v1_5.prm
AY1   OY5   SY2   OY2       0.00   3      0.00  !  pyrophyllite,     replace with  X     SY2   OY5   X    in charmm27_interface_v1_5.prm
AY1   OY5   SY2   OY3       0.00   3      0.00  !  pyrophyllite,     replace with  X     SY2   OY5   X    in charmm27_interface_v1_5.prm
AY1   OY6   AY2   OY4       0.00   2      0.00  !  pyrophyllite,     replace with  X     AY2   OY6   X    in charmm27_interface_v1_5.prm
AY1   OY6   AY2   OY7       0.00   2      0.00  !  pyrophyllite,     replace with  X     AY2   OY6   X    in charmm27_interface_v1_5.prm
AY1   OY9   AY2   OY4       0.00   2      0.00  !  pyrophyllite,     replace with  X     AY2   OY9   X    in charmm27_interface_v1_5.prm
AY1   OY9   AY2   OY7       0.00   2      0.00  !  pyrophyllite,     replace with  X     AY2   OY9   X    in charmm27_interface_v1_5.prm
AY2   OY4   AY1   OY5       0.00   2      0.00  !  pyrophyllite,     replace with  X     AY1   OY4   X    in charmm27_interface_v1_5.prm 
AY2   OY4   AY1   OY6       0.00   2      0.00  !  pyrophyllite,     replace with  X     AY1   OY4   X    in charmm27_interface_v1_5.prm
AY2   OY4   AY1   OY8       0.00   2      0.00  !  pyrophyllite,     replace with  X     AY1   OY4   X    in charmm27_interface_v1_5.prm
AY2   OY4   AY1   OY9       0.00   2      0.00  !  pyrophyllite,     replace with  X     AY1   OY4   X    in charmm27_interface_v1_5.prm
AY2   OY4   SY1   OY1       0.00   3      0.00  !  pyrophyllite,     replace with  X     SY1   OY4   X    in charmm27_interface_v1_5.prm
AY2   OY4   SY1   OY2       0.00   3      0.00  !  pyrophyllite,     replace with  X     SY1   OY4   X    in charmm27_interface_v1_5.prm
AY2   OY4   SY1   OY3       0.00   3      0.00  !  pyrophyllite,     replace with  X     SY1   OY4   X    in charmm27_interface_v1_5.prm
AY2   OY5   SY2   OY1       0.00   3      0.00  !  pyrophyllite,     replace with  X     SY2   OY5   X    in charmm27_interface_v1_5.prm
AY2   OY5   SY2   OY2       0.00   3      0.00  !  pyrophyllite,     replace with  X     SY2   OY5   X    in charmm27_interface_v1_5.prm
AY2   OY5   SY2   OY3       0.00   3      0.00  !  pyrophyllite,     replace with  X     SY2   OY5   X    in charmm27_interface_v1_5.prm
AY2   OY7   AY1   OY5       0.00   2      0.00  !  pyrophyllite,     replace with  X     AY1   OY7   X    in charmm27_interface_v1_5.prm  
AY2   OY7   AY1   OY6       0.00   2      0.00  !  pyrophyllite,     replace with  X     AY1   OY7   X    in charmm27_interface_v1_5.prm
AY2   OY7   AY1   OY8       0.00   2      0.00  !  pyrophyllite,     replace with  X     AY1   OY7   X    in charmm27_interface_v1_5.prm   
AY2   OY7   AY1   OY9       0.00   2      0.00  !  pyrophyllite,     replace with  X     AY1   OY7   X    in charmm27_interface_v1_5.prm
!SY1  OY1   AYT2  OY5       0.00   2      0.00  !  pyrophyllite,     replace with  X     AYT2  OY5   X    in charmm27_interface_v1_5.prm 
SY1   OY1   SY2   OY2       0.00   3      0.00  !  pyrophyllite,     replace with  X     SY2   OY1   X    in charmm27_interface_v1_5.prm
SY1   OY3   SY2   OY2       0.00   3      0.00  !  pyrophyllite,     replace with  X     SY2   OY3   X    in charmm27_interface_v1_5.prm
!SY1  OY3   AYT2  OY5       0.00   2      0.00  !  pyrophyllite,     replace with  X     AYT2  OY3   X    in charmm27_interface_v1_5.prm
SY2   OY1   SY1   OY3       0.00   3      0.00  !  pyrophyllite,     replace with  X     SY1   OY1   X    in charmm27_interface_v1_5.prm
SY2   OY3   SY1   OY1       0.00   3      0.00  !  pyrophyllite,     replace with  X     SY1   OY3   X    in charmm27_interface_v1_5.prm
OY1   SY1   OY7   AY2       0.00   3      0.00  !  pyrophyllite,     replace with  X     SY1   OY7   X    in charmm27_interface_v1_5.prm!replacing                            
!OY2  SY2   OY3   SY1       0.00   3      0.00  !  pyrophyllite,     replace with  X     SY2   OY3   X    in charmm27_interface_v1_5.prm                 
OY3   SY1   OY2   SY2       0.00   3      0.00  !  pyrophyllite,     replace with  X     SY1   OY2   X    in charmm27_interface_v1_5.prm
OY4   AY1   OY6   HOY       0.00   2      0.00  !  pyrophyllite,     replace with  X     AY1   OY6   X    in charmm27_interface_v1_5.prm         
OY4   AY2   OY5   SY2       0.00   2      0.00  !  pyrophyllite,     replace with  X     AY2   OY5   X    in charmm27_interface_v1_5.prm
OY4   AY2   OY6   HOY       0.00   2      0.00  !  pyrophyllite,     replace with  X     AY2   OY6   X    in charmm27_interface_v1_5.prm
OY4   SY1   OY1   SY2       0.00   3      0.00  !  pyrophyllite,     replace with  X     SY1   OY1   X    in charmm27_interface_v1_5.prm  
OY4   SY1   OY2   SY2       0.00   3      0.00  !  pyrophyllite,     replace with  X     SY1   OY2   X    in charmm27_interface_v1_5.prm
OY5   AY1   OY6   HOY       0.00   2      0.00  !  pyrophyllite,     replace with  X     AY1   OY6   X    in charmm27_interface_v1_5.prm
OY5   AY2   OY4   SY1       0.00   2      0.00  !  pyrophyllite,     replace with  X     AY2   OY4   X    in charmm27_interface_v1_5.prm 
OY5   AY2   OY6   HOY       0.00   2      0.00  !  pyrophyllite,     replace with  X     AY2   OY6   X    in charmm27_interface_v1_5.prm
OY5   SY2   OY1   SY1       0.00   3      0.00  !  pyrophyllite,     replace with  X     SY2   OY1   X    in charmm27_interface_v1_5.prm
OY5   SY2   OY2   SY1       0.00   3      0.00  !  pyrophyllite,     replace with  X     SY2   OY1   X    in charmm27_interface_v1_5.prm
OY6   AY1   OY4   SY1       0.00   2      0.00  !  pyrophyllite,     replace with  X     AY1   OY4   X    in charmm27_interface_v1_5.prm
OY6   AY1   OY5   SY2       0.00   2      0.00  !  pyrophyllite,     replace with  X     AY1   OY5   X    in charmm27_interface_v1_5.prm 
OY6   AY2   OY4   SY1       0.00   2      0.00  !  pyrophyllite,     replace with  X     AY2   OY4   X    in charmm27_interface_v1_5.prm
OY6   AY2   OY5   SY2       0.00   2      0.00  !  pyrophyllite,     replace with  X     AY2   OY5   X    in charmm27_interface_v1_5.prm
OY7   AY1   OY4   SY1       0.00   2      0.00  !  pyrophyllite,     replace with  X     AY1   OY4   X    in charmm27_interface_v1_5.prm
OY7   AY1   OY6   HOY       0.00   2      0.00  !  pyrophyllite,     replace with  X     AY1   OY6   X    in charmm27_interface_v1_5.prm
OY7   AY2   OY4   SY1       0.00   2      0.00  !  pyrophyllite,     replace with  X     AY2   OY4   X    in charmm27_interface_v1_5.prm
OY7   AY2   OY5   SY2       0.00   2      0.00  !  pyrophyllite,     replace with  X     AY2   OY5   X    in charmm27_interface_v1_5.prm
OY7   AY2   OY6   HOY       0.00   2      0.00  !  pyrophyllite,     replace with  X     AY2   OY6   X    in charmm27_interface_v1_5.prm
OY8   AY2   OY4   SY1       0.00   2      0.00  !  pyrophyllite,     replace with  X     AY2   OY4   X    in charmm27_interface_v1_5.prm
OY8   AY2   OY5   SY2       0.00   2      0.00  !  pyrophyllite,     replace with  X     AY2   OY5   X    in charmm27_interface_v1_5.prm
OY8   AY2   OY6   HOY       0.00   2      0.00  !  pyrophyllite,     replace with  X     AY2   OY6   X    in charmm27_interface_v1_5.prm
OY9   AY1   OY4   SY1       0.00   2      0.00  !  pyrophyllite,     replace with  X     AY1   OY4   X    in charmm27_interface_v1_5.prm
OY9   AY1   OY5   SY2       0.00   2      0.00  !  pyrophyllite,     replace with  X     AY1   OY5   X    in charmm27_interface_v1_5.prm
OY9   AY1   OY6   HOY       0.00   2      0.00  !  pyrophyllite,     replace with  X     AY1   OY6   X    in charmm27_interface_v1_5.prm
OY9   AY2   OY4   SY1       0.00   2      0.00  !  pyrophyllite,     replace with  X     AY2   OY4   X    in charmm27_interface_v1_5.prm
OY9   AY2   OY5   SY2       0.00   2      0.00  !  pyrophyllite,     replace with  X     AY2   OY5   X    in charmm27_interface_v1_5.prm
OY9   AY2   OY6   HOY       0.00   2      0.00  !  pyrophyllite,     replace with  X     AY2   OY6   X    in charmm27_interface_v1_5.prm
AY1   OY5   AYT2  OY1       0.00   2      0.00  !  mica,             replace with  X     AYT2  OY5   X    in charmm27_interface_v1_5.prm
AY1   OY5   AYT2  OY2       0.00   2      0.00  !  mica,             replace with  X     AYT2  OY5   X    in charmm27_interface_v1_5.prm
AY1   OY5   AYT2  OY3       0.00   2      0.00  !  mica,             replace with  X     AYT2  OY5   X    in charmm27_interface_v1_5.prm
AY1   OY8   AYT2  OY1       0.00   2      0.00  !  mica,             replace with  X     AYT2  OY8   X    in charmm27_interface_v1_5.prm
AY1   OY8   AYT2  OY2       0.00   2      0.00  !  mica,             replace with  X     AYT2  OY8   X    in charmm27_interface_v1_5.prm 
AY1   OY8   AYT2  OY3       0.00   2      0.00  !  mica,             replace with  X     AYT2  OY8   X    in charmm27_interface_v1_5.prm 
AY2   OY5   AYT2  OY1       0.00   2      0.00  !  mica,             replace with  X     AYT2  OY5   X    in charmm27_interface_v1_5.prm 
AY2   OY5   AYT2  OY2       0.00   2      0.00  !  mica,             replace with  X     AYT2  OY5   X    in charmm27_interface_v1_5.prm 
AY2   OY5   AYT2  OY3       0.00   2      0.00  !  mica,             replace with  X     AYT2  OY5   X    in charmm27_interface_v1_5.prm 
AY2   OY8   AYT2  OY1       0.00   2      0.00  !  mica,             replace with  X     AYT2  OY8   X    in charmm27_interface_v1_5.prm 
AY2   OY8   AYT2  OY2       0.00   2      0.00  !  mica,             replace with  X     AYT2  OY8   X    in charmm27_interface_v1_5.prm
AY2   OY8   AYT2  OY3       0.00   2      0.00  !  mica,             replace with  X     AYT2  OY8   X    in charmm27_interface_v1_5.prm 
AYT2  OY1   SY1   OY2       0.00   3      0.00  !  mica,             replace with  X     SY1   OY1   X    in charmm27_interface_v1_5.prm
AYT2  OY1   SY1   OY3       0.00   3      0.00  !  mica,             replace with  X     SY1   OY1   X    in charmm27_interface_v1_5.prm  
AYT2  OY1   SY1   OY4       0.00   3      0.00  !  mica,             replace with  X     SY1   OY1   X    in charmm27_interface_v1_5.prm 
AYT2  OY1   SY1   OY7       0.00   3      0.00  !  mica,             replace with  X     SY1   OY1   X    in charmm27_interface_v1_5.prm
AYT2  OY2   SY1   OY1       0.00   3      0.00  !  mica,             replace with  X     SY1   OY2   x    in charmm27_interface_v1_5.prm
AYT2  OY2   SY1   OY3       0.00   3      0.00  !  mica,             replace with  X     SY1   OY2   x    in charmm27_interface_v1_5.prm
AYT2  OY2   SY1   OY7       0.00   3      0.00  !  mica,             replace with  X     SY1   OY2   x    in charmm27_interface_v1_5.prm 
AYT2  OY2   SY1   OY4       0.00   3      0.00  !  mica,             replace with  X     SY1   OY2   x    in charmm27_interface_v1_5.prm
AYT2  OY3   SY1   OY1       0.00   3      0.00  !  mica,             replace with  X     SY1   OY3   X    in charmm27_interface_v1_5.prm
AYT2  OY3   SY1   OY2       0.00   3      0.00  !  mica,             replace with  X     SY1   OY3   X    in charmm27_interface_v1_5.prm
AYT2  OY3   SY1   OY4       0.00   3      0.00  !  mica,             replace with  X     SY1   OY3   X    in charmm27_interface_v1_5.prm 
AYT2  OY3   SY1   OY7       0.00   3      0.00  !  mica,             replace with  X     SY1   OY3   X    in charmm27_interface_v1_5.prm
AYT2  OY5   AY1   OY4       0.00   2      0.00  !  mica,             replace with  X     AY1   OY5   X    in charmm27_interface_v1_5.prm 
AYT2  OY5   AY1   OY6       0.00   2      0.00  !  mica,             replace with  X     AY1   OY5   X    in charmm27_interface_v1_5.prm 
AYT2  OY5   AY1   OY7       0.00   2      0.00  !  mica,             replace with  X     AY1   OY5   X    in charmm27_interface_v1_5.prm 
AYT2  OY5   AY1   OY8       0.00   2      0.00  !  mica,             replace with  X     AY1   OY5   X    in charmm27_interface_v1_5.prm  
AYT2  OY5   AY1   OY9       0.00   2      0.00  !  mica,             replace with  X     AY1   OY5   X    in charmm27_interface_v1_5.prm 
AYT2  OY5   AY2   OY4       0.00   2      0.00  !  mica,             replace with  X     AY2   OY5   X    in charmm27_interface_v1_5.prm 
AYT2  OY5   AY2   OY6       0.00   2      0.00  !  mica,             replace with  X     AY2   OY5   X    in charmm27_interface_v1_5.prm 
AYT2  OY5   AY2   OY7       0.00   2      0.00  !  mica,             replace with  X     AY2   OY5   X    in charmm27_interface_v1_5.prm 
AYT2  OY5   AY2   OY8       0.00   2      0.00  !  mica,             replace with  X     AY2   OY5   X    in charmm27_interface_v1_5.prm 
AYT2  OY5   AY2   OY9       0.00   2      0.00  !  mica,             replace with  X     AY2   OY5   X    in charmm27_interface_v1_5.prm
AYT2  OY8   AY1   OY4       0.00   2      0.00  !  mica,             replace with  X     AY1   OY8   X    in charmm27_interface_v1_5.prm
AYT2  OY8   AY1   OY5       0.00   2      0.00  !  mica,             replace with  X     AY1   OY8   X    in charmm27_interface_v1_5.prm 
AYT2  OY8   AY1   OY6       0.00   2      0.00  !  mica,             replace with  X     AY1   OY8   X    in charmm27_interface_v1_5.prm 
AYT2  OY8   AY1   OY7       0.00   2      0.00  !  mica,             replace with  X     AY1   OY8   X    in charmm27_interface_v1_5.prm 
AYT2  OY8   AY1   OY9       0.00   2      0.00  !  mica,             replace with  X     AY1   OY8   X    in charmm27_interface_v1_5.prm 
AYT2  OY8   AY2   OY5       0.00   2      0.00  !  mica,             replace with  X     AY2   OY8   X    in charmm27_interface_v1_5.prm   
AYT2  OY8   AY2   OY7       0.00   2      0.00  !  mica,             replace with  X     AY2   OY8   X    in charmm27_interface_v1_5.prm 
AYT2  OY8   AY2   OY6       0.00   2      0.00  !  mica,             replace with  X     AY2   OY8   X    in charmm27_interface_v1_5.prm
AYT2  OY8   AY2   OY4       0.00   2      0.00  !  mica,             replace with  X     AY2   OY8   X    in charmm27_interface_v1_5.prm
AYT2  OY8   AY2   OY9       0.00   2      0.00  !  mica,             replace with  X     AY2   OY8   X    in charmm27_interface_v1_5.prm 
SY1   OY1   AYT2  OY2       0.00   2      0.00  !  mica,             replace with  X     AYT2  OY1   X    in charmm27_interface_v1_5.prm
SY1   OY1   AYT2  OY3       0.00   2      0.00  !  mica,             replace with  X     AYT2  OY1   X    in charmm27_interface_v1_5.prm
SY1   OY1   AYT2  OY5       0.00   2      0.00  !  mica,             replace with  X     AYT2  OY1   X    in charmm27_interface_v1_5.prm 
SY1   OY1   AYT2  OY8       0.00   2      0.00  !  mica,             replace with  X     AYT2  OY1   X    in charmm27_interface_v1_5.prm 
SY1   OY2   AYT2  OY1       0.00   2      0.00  !  mica,             replace with  X     AYT2  OY2   X    in charmm27_interface_v1_5.prm
SY1   OY2   AYT2  OY3       0.00   2      0.00  !  mica,             replace with  X     AYT2  OY2   X    in charmm27_interface_v1_5.prm
SY1   OY2   AYT2  OY5       0.00   2      0.00  !  mica,             replace with  X     AYT2  OY2   X    in charmm27_interface_v1_5.prm 
SY1   OY2   AYT2  OY8       0.00   2      0.00  !  mica,             replace with  X     AYT2  OY2   X    in charmm27_interface_v1_5.prm 
SY1   OY3   AYT2  OY1       0.00   2      0.00  !  mica,             replace with  X     AYT2  OY3   X    in charmm27_interface_v1_5.prm
SY1   OY3   AYT2  OY2       0.00   2      0.00  !  mica,             replace with  X     AYT2  OY3   X    in charmm27_interface_v1_5.prm  
SY1   OY3   AYT2  OY5       0.00   2      0.00  !  mica,             replace with  X     AYT2  OY3   X    in charmm27_interface_v1_5.prm 
SY1   OY3   AYT2  OY8       0.00   2      0.00  !  mica,             replace with  X     AYT2  OY3   X    in charmm27_interface_v1_5.prm
OY2   SY2   OY8   AY1       0.00   3      0.00  !  mica,             replace with  X     SY2   OY8   X    in charmm27_interface_v1_5.prm
OY5   AY1   OY4   SY1       0.00   2      0.00  !  mica,             replace with  X     AY1   OY4   X    in charmm27_interface_v1_5.prm
OY7   AY1   OY5   SY2       0.00   2      0.00  !  mica,             replace with  X     AY1   OY5   X    in charmm27_interface_v1_5.prm
OY8   AY1   OY4   SY1       0.00   2      0.00  !  mica,             replace with  X     AY1   OY4   X    in charmm27_interface_v1_5.prm
OY8   AY1   OY5   SY2       0.00   2      0.00  !  mica,             replace with  X     AY1   OY5   X    in charmm27_interface_v1_5.prm
OY8   AY1   OY6   HOY       0.00   2      0.00  !  mica,             replace with  X     AY1   OY6   X    in charmm27_interface_v1_5.prm 
SY1   OY3   SY2   OY5       0.00   3      0.00  !  montmorillonite,  replace with  X     SY2   OY3   X    in charmm27_interface_v1_5.prm 
SY2   OY3   SY1   OY4       0.00   3      0.00  !  montmorillonite,  replace with  X     SY1   OY3   X    in charmm27_interface_v1_5.prm
SY2   OY5   AY1   OY4       0.00   2      0.00  !  montmorillonite,  replace with  X     AY1   OY5   X    in charmm27_interface_v1_5.prm
!
!clay_mineral_impatch_dihedral
!
OY3   SY1   OY1   OY2       0.00   3      0.00  ! SIOX1; kaolinate     
OY3   SY1   OY2   OY1       0.00   3      0.00  ! SIOX1; kaolinate  
OY2   SY2   OY1   OY3       0.00   3      0.00  ! SIOX2; kaolinate
OY2   SY2   OY3   OY1       0.00   3      0.00  ! SIOX2; kaolinate 
!
!clay_mineral_tpatch_dihedral
!
OY1   SY1   OY2   HOY       0.00   3      0.00  !  PYOHX1_tpatch; pyrophyllite       
OY1   SY2   OY2   HOY       0.00   3      0.00  !  PYOHY2_tpatch; pyrophyllite
OY1   SY1   OY3   HOY       0.00   3      0.00  !  PYOHX4_tpatch; pyrophyllite
OY1   SY2   OY3   HOY       0.00   3      0.00  !  PYOHX2_tpatch; pyrophyllite
OY2   SY1   OY1   HOY       0.00   3      0.00  !  PYOHY3_tpatch; pyrophyllite
OY2   SY1   OY3   HOY       0.00   3      0.00  !  PYOHX4_tpatch; pyrophyllite
OY2   SY2   OY3   HOY       0.00   3      0.00  !  PYOHX2_tpatch; pyrophyllite 
OY3   SY2   OY1   HOY       0.00   3      0.00  !  PYOHY1_tpatch; pyrophyllite
OY3   SY2   OY2   HOY       0.00   3      0.00  !  PYOHX5_tpatch; pyrophyllite
OY4   SY1   OY2   HOY       0.00   3      0.00  !  PYOHY4_tpatch; pyrophyllite
OY4   SY1   OY3   HOY       0.00   3      0.00  !  PYOHX4_tpatch; pyrophyllite 
OY5   SY2   OY2   HOY       0.00   3      0.00  !  PYOHY2_tpatch; pyrophyllite
OY5   SY2   OY3   HOY       0.00   3      0.00  !  PYOHX3_tpatch; pyrophyllite
OY7   SY1   OY1   HOY       0.00   3      0.00  !  PYOHY3_tpatch; pyrophyllite
OY7   SY1   OY3   HOY       0.00   3      0.00  !  PYOHX6_tpatch; pyrophyllite
OY8   SY2   OY1   HOY       0.00   3      0.00  !  PYOHY1_tpatch; pyrophyllite
OY8   SY2   OY3   HOY       0.00   3      0.00  !  PYOHX2_tpatch; pyrophyllite
OY8   SY2   OY2   HOY       0.00   3      0.00  !  PYOHX5_tpatch; pyrophyllite
!
OY3   SY1   OY1   HOY       0.00   3      0.00  !  MTOHY1_tpatch; montmorillonite
OY4   SY1   OY1   HOY       0.00   3      0.00  !  MTOHY1_tpatch; montmorillonite
OY2   SY2   OY1   HOY       0.00   3      0.00  !  MTOHY2_tpatch; montmorillonite
OY5   SY2   OY1   HOY       0.00   3      0.00  !  MTOHY3_tpatch; montmorillonite
!
OY1   AYT2  OY2   HOY       0.00   2      0.00  !  MIOHX6_tpatch; mica; in charmm27_interface_v1_5.prm 
OY3   AYT2  OY2   HOY       0.00   2      0.00  !  MIOHX6_tpatch; mica; in charmm27_interface_v1_5.prm 
OY8   AYT2  OY2   HOY       0.00   2      0.00  !  MIOHX6_tpatch; mica; in charmm27_interface_v1_5.prm 
OY5   AYT2  OY2   HOY       0.00   2      0.00  !  MIOHX3_tpatch; mica; in charmm27_interface_v1_5.prm
!
AY2   OY8   SY2   OY5       0.00   3      0.00  !  kaolinite,        replace with  X     SY2   OY8   X    in charmm27_interface_v1_5.prm!replacing O8 with O19-H9 in kaol
OY1   SY1   OY2   HOK       0.00   3      0.00  !  kaolinite,        replace with  X     SY1   OY2   X    in charmm27_interface_v1_5.prm!tpatch for KAOHY2                    
OY1   SY1   OY3   HOK       0.00   3      0.00  !  kaolinite,        replace with  X     SY1   OY3   X    in charmm27_interface_v1_5.prm!replacing SI1 with SI1-O19-H12 in kaol 
OY1   SY2   OY2   HOK       0.00   3      0.00  !  kaolinite,        replace with  X     SY2   OY2   X    in charmm27_interface_v1_5.prm!replacing O3-SI2-O20-H13 in kaol     
OY1   SY2   OY3   HOK       0.00   3      0.00  !  kaolinite,        replace with  X     SY2   OY3   X    in charmm27_interface_v1_5.prm!replacing O10 with O10-H10 in kaol    
OY2   SY1   OY3   HOK       0.00   3      0.00  !  kaolinite,        replace with  X     SY1   OY3   X    in charmm27_interface_v1_5.prm!replacing SI1 with SI1-O19-H12 in kaol
OY2   SY1   OY1   HOK       0.00   3      0.00  !  kaolinite,        replace with  X     SY1   OY1   X    in charmm27_interface_v1_5.prm!replacing SI3 with SI3-O21-H14 in kaol
OY2   SY2   OY1   HOK       0.00   3      0.00  !  kaolinite,        replace with  X     SY2   OY1   X    in charmm27_interface_v1_5.prm!replacing O8 with O8-H9 in kaol      
OY2   SY2   OY3   HOK       0.00   3      0.00  !  kaolinite,        replace with  X     SY2   OY3   X    in charmm27_interface_v1_5.prm!replacing O10 with O10-H10 in kaol    
OY3   SY1   OY1   HOK       0.00   3      0.00  !  kaolinite,        replace with  X     SY1   OY1   X    in charmm27_interface_v1_5.prm!replacing SI3 with SI3-O21-H14 in kaol 
OY3   SY1   OY2   HOK       0.00   3      0.00  !  kaolinite,        replace with  X     SY1   OY2   X    in charmm27_interface_v1_5.prm!replacing O9 with O9-H11 in kaol      
OY3   SY2   OY1   HOK       0.00   3      0.00  !  kaolinite,        replace with  X     SY2   OY1   X    in charmm27_interface_v1_5.prm!replacing O8 with O19-H9 in kaol      
OY3   SY2   OY2   HOK       0.00   3      0.00  !  kaolinite,        replace with  X     SY2   OY2   X    in charmm27_interface_v1_5.prm!replacing O3-SI2-O20-H13 in kaol        
OY7   SY1   OY1   HOK       0.00   3      0.00  !  kaolinite,        replace with  X     SY1   OY1   X    in charmm27_interface_v1_5.prm!replacing SI3 with SI3-O21-H14 in kaol
OY7   SY1   OY2   HOK       0.00   3      0.00  !  kaolinite,        replace with  X     SY1   OY2   X    in charmm27_interface_v1_5.prm!replacing O9 with O9-H11 in kaol     
OY7   SY1   OY3   HOK       0.00   3      0.00  !  kaolinite,        replace with  X     SY1   OY3   X    in charmm27_interface_v1_5.prm!replacing SI1 with SI1-O19-H12 in kaol
OY8   SY2   OY1   HOK       0.00   3      0.00  !  kaolinite,        replace with  X     SY2   OY1   X    in charmm27_interface_v1_5.prm!replacing O8 with O19-H9 in kaol      
OY8   SY2   OY2   HOK       0.00   3      0.00  !  kaolinite,        replace with  X     SY2   OY2   X    in charmm27_interface_v1_5.prm!replacing O3-SI2-O20-H13 in kaol     
OY8   SY2   OY3   HOK       0.00   3      0.00  !  kaolinite,        replace with  X     SY2   OY3   X    in charmm27_interface_v1_5.prm!replacing O10 with O10-H10 in kaoli   
!
!OY1  AYT2  OY2   HOY       0.00   2      0.00  !  pyrophyllite,     replace with  X     AYT2  OY2   X    in charmm27_interface_v1_5.prm!MIOHX3                         
!OY1  SY1   OY2   HOY       0.00   3      0.00  !  pyrophyllite,     replace with  X     SY1   OY2   X    in charmm27_interface_v1_5.prm!replacing O3-SI2-O2-H7 in pyro 
!OY1  SY1   OY3   HOY       0.00   3      0.00  !  pyrophyllite,     replace with  X     SY1   OY3   X    in charmm27_interface_v1_5.prm!PYOHX4 replacing ??-SI4-O28-H10
!OY1  SY1   OY7   AY2       0.00   3      0.00  !  pyrophyllite,     replace with  X     SY1   OY7   X    in charmm27_interface_v1_5.prm                                      
!OY1  SY2   OY2   HOY       0.00   3      0.00  !  pyrophyllite,     replace with  X     SY2   OY2   X    in charmm27_interface_v1_5.prm!PYOHX5 replacing SI5 with SI5-O29-H11
!OY1  SY2   OY3   HOY       0.00   3      0.00  !  pyrophyllite,     replace with  X     SY2   OY3   X    in charmm27_interface_v1_5.prm!replacing O5-SI3-O4-H8 in pyro       
!OY2  SY1   OY1   HOY       0.00   3      0.00  !  pyrophyllite,     replace with  X     SY1   OY1   X    in charmm27_interface_v1_5.prm!PRES PYOHY2                           
!OY2  SY1   OY3   HOY       0.00   3      0.00  !  pyrophyllite,     replace with  X     SY1   OY3   X    in charmm27_interface_v1_5.prm!PYOHX4 replacing O5-SI4-O28-H10 in pyro
!OY2  SY2   OY1   HOY       0.00   3      0.00  !  prophyllite,      replace with  X     SY2   OY1   X    in charmm27_interface_v1_5.prm!MIOHY1                                 
!OY2  SY2   OY3   HOY       0.00   3      0.00  !  pyrophyllite,     replace with  X     SY2   OY3   X    in charmm27_interface_v1_5.prm!replacing O5-SI3-O4-H8 in pyro        
!OY3  AYT2  OY2   HOY       0.00   2      0.00  !  pyrophyllite,     replace with  X     AYT2  OY2   X    in charmm27_interface_v1_5.prm!MIOHX3                
!OY3  SY1   OY1   HOY       0.00   3      0.00  !  pyrophyllite,     replace with  X     SY1   OY1   X    in charmm27_interface_v1_5.prm!MIOHY2                
OY3   SY1   OY2   HOY       0.00   3      0.00  !  pyrophyllite,     replace with  X     SY1   OY2   X    in charmm27_interface_v1_5.prm!replacing O3-SI2-O2-H7
!OY3  SY2   OY1   HOY       0.00   3      0.00  !  prophyllite,      replace with  X     SY2   OY1   X    in charmm27_interface_v1_5.prm!PYOHY1                          
!OY3  SY2   OY2   HOY       0.00   3      0.00  !  prophyllite,      replace with  X     SY2   OY2   X    in charmm27_interface_v1_5.prm!replacing O1-SI1-O26-H6 in pyro
!OY4  SY1   OY1   HOY       0.00   3      0.00  !  pyrophyllite,     replace with  X     SY1   OY1   X    in charmm27_interface_v1_5.prm!MIOHY2
!OY4  SY1   OY2   HOY       0.00   3      0.00  !  pyrophyllite,     replace with  X     SY1   OY2   X    in charmm27_interface_v1_5.prm!PRES PYOHY3
!OY4  SY1   OY3   HOY       0.00   3      0.00  !  pyrophyllite,     replace with  X     SY1   OY3   X    in charmm27_interface_v1_5.prm!PYOHX7     
!OY5  AYT2  OY2   HOY       0.00   2      0.00  !  pyrophyllite,     replace with  X     AYT2  OY2   X    in charmm27_interface_v1_5.prm!MIOHX3
!OY5  SY2   OY1   HOY       0.00   3      0.00  !  pyrophyllite,     replace with  X     SY2   OY1   X    in charmm27_interface_v1_5.prm!MIOHY4
!OY5  SY2   OY2   HOY       0.00   3      0.00  !  pyrophyllite,     replace with  X     SY2   OY2   X    in charmm27_interface_v1_5.prm!PYOHX5 replacing SI5 with SI5-O29-H11
!OY5  SY2   OY3   HOY       0.00   3      0.00  !  pyrophyllite,     replace with  X     SY2   OY3   X    in charmm27_interface_v1_5.prm!PYOHX6 replacing SI5 with SI5-O24-H12
!OY7  SY1   OY1   HOY       0.00   3      0.00  !  pyrophyllite,     replace with  X     SY1   OY1   X    in charmm27_interface_v1_5.prm!PRES PYOHY2 
!OY7  SY1   OY3   HOY       0.00   3      0.00  !  pyrophyllite,     replace with  X     SY1   OY3   X    in charmm27_interface_v1_5.prm!PYOHX4  replacing O15-SI4-O28-H10 in pyro
OY7   SY1   OY2   HOY       0.00   3      0.00  !  pyrophyllite,     replace with  X     SY1   OY2   X    in charmm27_interface_v1_5.prm!replacing O3-SI2-O2-H7
!OY8  AYT2  OY2   HOY       0.00   2      0.00  !  pyrophyllite,     replace with  X     AYT2  OY2   X    in charmm27_interface_v1_5.prm!MIOHX6 
!OY8  SY2   OY1   HOY       0.00   3      0.00  !  prophyllite,      replace with  X     SY2   OY1   X    in charmm27_interface_v1_5.prm!PYOHY1
!OY8  SY2   OY2   HOY       0.00   3      0.00  !  prophyllite,      replace with  X     SY2   OY2   X    in charmm27_interface_v1_5.prm!replacing O1-SI1-O26-H6 in pyro
!OY8  SY2   OY3   HOY       0.00   3      0.00  !  pyrophyllite,     replace with  X     SY2   OY3   X    in charmm27_interface_v1_5.prm!replacing O5-SI3-O4-H8 in pyro
!
!CEMENT MINERALS
!
SC3   OC12  SC2   OC14      0.00   3      0.00  !  TBOHY2;tombermolite,     replace with  X     SC2   OC12   X    in pcff_interface_V1_5.frc.
SC2   OC12  SC2   OC14      0.00   3      0.00  !  TBOHY2;tombermolite,     replace with  X     SC2   OC12   X    in pcff_interface_V1_5.frc.
OC13  SC2   OC14  HOY       0.00   3      0.00  !  TBOHY2;tombermolite,     replace with  X     SC2   OC12   X    in pcff_interface_V1_5.frc.
OC12  SC2   OC14  HOY       0.00   3      0.00  !  TBOHY2;tombermolite,     replace with  X     SC2   OC12   X    in pcff_interface_V1_5.frc.
OC14  SC3   OC14  HOY       0.00   3      0.00  !  TBOHY5
!
!X     SC1   OC12  X        0.00   0      0.00  !  tobermolite in pcff_interface_V1_5.frc
!X     SC3   OC12  X        0.00   0      0.00  !  tobermolite, replace with  X SC2 OC12 X in pcff_interface_V1_5.frc.
!X     SC3   OC14  X        0.00   0      0.00  !  tobermolite, replace with  X SC2 OC12 X in pcff_interface_V1_5.frc.
!X     SC4   OC23  X        0.00   0      0.00  !  cristobalite, in charmm27_interface_v1_5.prm
!X     AC1   OC3   X        0.00   2      0.00  ! 
!X     AC1   OC4   X        0.00   2      0.00  ! 
!X     AC2   OC5   X        0.00   2      0.00  ! ! 2?  ettringite in pcff_interface_v1_5.frc 
!X     PAP   OAP1  X        0.00   2      0.00  !  
!X     OPEO  CPEO  X        0.39   3      0.00  !  PEO,              replace with  X     OE1   CE1    X    in cvff_interface_v1_5.frc
!X     oET5  CPEO  X        0.39   3      0.00  !                    replace with  X     oET5  CE1    X    in cvff_interface_v1_5.frc
!X     CPEO  CPEO  X        1.00   3      0.00  !  PEO,              replace with  X     CE1   CE1    X    in cvff_interface_v1_5.frc 
!ET5   oET5  CPEO  X        0.00   0      0.00  !                    replace with  ET5   oET5  CE1    X    in cvff_interface_v1_5.frc
OPEO  CPEO  CPEO  OPEO     -2.55   1      0.00  !  PEO,              replace with  OE1   CE1   CE1    OE1  in cvff_interface_v1_5.frc
!OET5  CPEO  CPEO  OET5    -1.72   1      0.00  !                    replace with  oET5  CE1   CE1    oET5 in cvff_interface_v1_5.frc
CPEO  OPEO  CPEO  CPEO      0.39   3      0.00  !  PEO,              replace with  X     OE1   CE1    X    in cvff_interface_v1_5.frc 
CPEO  OPEO  CPEO  HPEO      0.39   3      0.00  !  PEO,              replace with  X     OE1   CE1    X    in cvff_interface_v1_5.frc
OPEO  CPEO  CPEO  HPEO      1.00   3      0.00  !  PEO,              replace with  X     CE1   CE1    X    in cvff_interface_v1_5.frc
!CPEO  CPEO  OPEO  CPEO     0.39   3      0.00  !  PEO,              replace with  X     OE1   CE1    X    in cvff_interface_v1_5.frc
HPEO  CPEO  CPEO  HPEO      1.00   3      0.00  !  PEO,              replace with  X     CE1   CE1    X    in cvff_interface_v1_5.frc 
AC1   OC3   AC1   OC4       0.00   2      0.00  !  C3A,              replace with  X     AC1   OC5    X    in charmm27_interface_v1_5.prm
AC1   OC3   AC1   OC3       0.00   2      0.00  !  C3A,              replace with  X     AC1   OC5    X    in charmm27_interface_v1_5.prm
OC4   AC2   OC9   HOC       0.00   3      0.00  !  ettringite,       replace with  X     AC2   OC5    X    in pcff_interface_v1_5.frc
OC5   AC2   OC6   HOC       0.00   3      0.00  !  ettringite,       replace with  X     AC2   OC5    X    in pcff_interface_v1_5.frc
OC5   AC2   OC7   HOC       0.00   3      0.00  !  ettringite,       replace with  X     AC2   OC5    X    in pcff_interface_v1_5.frc
OC5   AC2   OC9   HOC       0.00   3      0.00  !  ettringite,       replace with  X     AC2   OC5    X    in pcff_interface_v1_5.frc
OC5   AC2   OC10  HOC       0.00   3      0.00  !  ettringite,       replace with  X     AC2   OC5    X    in pcff_interface_v1_5.frc
OC6   AC2   OC5   HOC       0.00   3      0.00  !  ettringite,       replace with  X     AC2   OC5    X    in pcff_interface_v1_5.frc
OC6   AC2   OC7   HOC       0.00   3      0.00  !  ettringite,       replace with  X     AC2   OC5    X    in pcff_interface_v1_5.frc
OC6   AC2   OC8   HOC       0.00   3      0.00  !  ettringite,       replace with  X     AC2   OC5    X    in pcff_interface_v1_5.frc
OC6   AC2   OC10  HOC       0.00   3      0.00  !  ettringite,       replace with  X     AC2   OC5    X    in pcff_interface_v1_5.frc
OC7   AC2   OC5   HOC       0.00   3      0.00  !  ettringite,       replace with  X     AC2   OC5    X    in pcff_interface_v1_5.frc
OC7   AC2   OC6   HOC       0.00   3      0.00  !  ettringite,       replace with  X     AC2   OC5    X    in pcff_interface_v1_5.frc
OC7   AC2   OC8   HOC       0.00   3      0.00  !  ettringite,       replace with  X     AC2   OC5    X    in pcff_interface_v1_5.frc
OC7   AC2   OC9   HOC       0.00   3      0.00  !  ettringite,       replace with  X     AC2   OC5    X    in pcff_interface_v1_5.frc
OC8   AC2   OC9   HOC       0.00   3      0.00  !  ettringite,       replace with  X     AC2   OC5    X    in pcff_interface_v1_5.frc
OC8   AC2   OC10  HOC       0.00   3      0.00  !  ettringite,       replace with  X     AC2   OC5    X    in pcff_interface_v1_5.frc
OC8   AC2   OC6   HOC       0.00   3      0.00  !  ettringite,       replace with  X     AC2   OC5    X    in pcff_interface_v1_5.frc
OC8   AC2   OC7   HOC       0.00   3      0.00  !  ettringite,       replace with  X     AC2   OC5    X    in pcff_interface_v1_5.frc
OC9   AC2   OC5   HOC       0.00   3      0.00  !  ettringite,       replace with  X     AC2   OC5    X    in pcff_interface_v1_5.frc
OC9   AC2   OC7   HOC       0.00   3      0.00  !  ettringite,       replace with  X     AC2   OC5    X    in pcff_interface_v1_5.frc
OC9   AC2   OC8   HOC       0.00   3      0.00  !  ettringite,       replace with  X     AC2   OC5    X    in pcff_interface_v1_5.frc
OC9   AC2   OC10  HOC       0.00   3      0.00  !  ettringite,       replace with  X     AC2   OC5    X    in pcff_interface_v1_5.frc
OC10  AC2   OC5   HOC       0.00   3      0.00  !  ettringite,       replace with  X     AC2   OC5    X    in pcff_interface_v1_5.frc
OC10  AC2   OC8   HOC       0.00   3      0.00  !  ettringite,       replace with  X     AC2   OC5    X    in pcff_interface_v1_5.frc
OC10  AC2   OC9   HOC       0.00   3      0.00  !  ettringite,       replace with  X     AC2   OC5    X    in pcff_interface_v1_5.frc
OC10  AC2   OC6   HOC       0.00   3      0.00  !  ettringite,       replace with  X     AC2   OC5    X    in pcff_interface_v1_5.frc
OC12  SC2   OC12  HOY       0.00   3      0.00  !  tombermolite,     replace with  X     SC2   OC12   X    in pcff_interface_V1_5.frc.
OC12  SC3   OC12  HOY       0.00   3      0.00  !  tobermolite,      replace with  X     SC3   OC12   X    in pcff_interface_V1_5.frc.
OC13  SC2   OC12  HOY       0.00   3      0.00  !  tombermolite,     replace with  X     SC2   OC12   X    in pcff_interface_V1_5.frc.
OC14  SC3   OC12  HOY       0.00   3      0.00  !  tombermolite,     replace with  X     SC3   OC12   X    in pcff_interface_V1_5.frc.
SC3   OC12  SC2   OC12      0.00   3      0.00  !  tobermolite,      replace with  X     SC2   OC12   X    in pcff_interface_V1_5.frc.
SC3   OC12  SC2   OC13      0.00   3      0.00  !  tobermolite,      replace with  X     SC2   OC12   X    in pcff_interface_V1_5.frc.
SC3   OC12  SC3   OC12      0.00   3      0.00  !  tobermolite,      replace with  X     SC3   OC12   X    in pcff_interface_V1_5.frc.
SC3   OC12  SC3   OC14      0.00   3      0.00  !  tobermolite,      replace with  X     SC3   OC12   X    in pcff_interface_V1_5.frc.
SC2   OC12  SC3   OC12      0.00   3      0.00  !  tobermolite,      replace with  X     SC3   OC12   X    in pcff_interface_V1_5.frc.
SC2   OC12  SC3   OC14      0.00   3      0.00  !  tobermolite,      replace with  X     SC3   OC12   X    in pcff_interface_V1_5.frc.
SC2   OC12  SC2   OC13      0.00   3      0.00  !  tobermolite,      replace with  X     SC3   OC12   X    in pcff_interface_V1_5.frc.
SC2   OC12  SC2   OC12      0.00   3      0.00  !  tobermolite,      replace with  X     SC3   OC12   X    in pcff_interface_V1_5.frc.
OC12  SC3   OC14  HOY       0.00   3      0.00  !  tobermolite,      replace with  X     SC3   OC12   X    in pcff_interface_V1_5.frc.
SC4   OC23  SC4   OC23      0.00   2      0.00  !  cristobalite,     replace with  X     SC4   OC23   X    in charmm27_interface_v1_5.prm
OC23  SC4   OC23  HOY       0.00   2      0.00  !  cristobalite,     replace with  X     SC4   OC23   X    in charmm27_interface_v1_5.prm
OC11  OC11  S_AN  OC11      0.00   1      0.00  !  test for error
!OC11 OC11  *S    OC11      0.00   2      0.00  !  test for error

IMPROPER
!
!atom types           Kpsi                   psi0
!

NONBONDED  NBXMOD 5  ATOM CDIEL FSHIFT VATOM VDISTANCE VFSWITCH -
     CUTNB 14.0  CTOFNB 12.0  CTONNB 10.0  EPS 1.0  E14FAC 1.0  WMIN 1.5
!
!V(Lennard-Jones) = Eps,i,j[(Rmin,i,j/ri,j)**12 - 2(Rmin,i,j/ri,j)**6]
!
!epsilon: kcal/mole, Eps,i,j = sqrt(eps,i * eps,j)
!Rmin/2: A, Rmin,i,j = Rmin/2,i + Rmin/2,j
!
!atom  ignored    epsilon      Rmin/2   ignored   eps,1-4       Rmin/2,1-4
!

AG       0.0     -4.560        1.4775  !  HH et al. (2008) in charmm27_interface_V1_5.prm
AL       0.0     -4.020        1.4625  !  HH et al. (2008) in charmm27_interface_V1_5.prm 
AU       0.0     -5.290        1.4755  !  HH et al. (2008) in charmm27_interface_V1_5.prm
CU       0.0     -4.720        1.3080  !  HH et al. (2008) in charmm27_interface_V1_5.prm
NI       0.0     -5.650        1.2760  !  HH et al. (2008) in charmm27_interface_V1_5.prm
PB       0.0     -2.930        1.7825  !  HH et al. (2008) in charmm27_interface_V1_5.prm
PD       0.0     -6.150        1.4095  !  HH et al. (2008) in charmm27_interface_V1_5.prm
PT       0.0     -7.800        1.4225  !  HH et al. (2008) in charmm27_interface_V1_5.prm
                                                           
!Clay minerals (NA+ and HOY from silica needed)
!K+      0.0     -0.200        1.9000  !  in charmm27_interface_V1_5.prm 
K_CM     0.0     -0.200        1.9000  !  replace K+ with K_CM in MICA and MONT.
!K_CM    0.0     -0.087        1.7650  !  POT
SY1      0.0     -0.050        2.0000  !  in charmm27_interface_V1_5.prm  
SY2      0.0     -0.050        2.0000  !  in charmm27_interface_V1_5.prm  
AY1      0.0     -0.050        2.1000  !  in charmm27_interface_V1_5.prm  
AY2      0.0     -0.050        2.1000  !  in charmm27_interface_V1_5.prm   
AYT1     0.0     -0.050        2.1000  !  in charmm27_interface_V1_5.prm   
AYT2     0.0     -0.050        2.1000  !  in charmm27_interface_V1_5.prm   
OY1      0.0     -0.025        1.7500  !  in charmm27_interface_V1_5.prm   
OY2      0.0     -0.025        1.7500  !  in charmm27_interface_V1_5.prm   
OY3      0.0     -0.025        1.7500  !  in charmm27_interface_V1_5.prm   
OY4      0.0     -0.025        1.7500  !  in charmm27_interface_V1_5.prm   
OY5      0.0     -0.025        1.7500  !  in charmm27_interface_V1_5.prm   
OY6      0.0     -0.025        1.7500  !  in charmm27_interface_V1_5.prm   
OY7      0.0     -0.025        1.7500  !  in charmm27_interface_V1_5.prm   
OY8      0.0     -0.025        1.7500  !  in charmm27_interface_V1_5.prm   
OY9      0.0     -0.025        1.7500  !  in charmm27_interface_V1_5.prm   
HOK      0.0     -0.015        0.5425  !  in charmm27_interface_V1_5.prm(See also HOC)
HOC      0.0     -0.015        0.5425  !  in charmm27_interface_V1_5.prm 

!Cement minerals (HOY from silica needed)
!CA++    0.0     -0.280        1.6750  !  in charmm27_interface_V1_5.prm. Tricalcium silicate starts here. 
CA_S     0.0     -0.280        1.6750  !  in charmm27_interface_V1_5.prm. Tricalcium silicate starts here. replace CA_S with CA++ in C3S.
SC1      0.0     -0.470        2.250   !  in charmm27_interface_V1_5.prm.                        
SC2      0.0     -0.470        2.250   !  replace SC1 with SC2. later SC2 has to be confirmed.
SC3      0.0     -0.470        2.250   !  replace SC1 with SC3. later SC3 has to be confirmed.
S_AN     0.0     -0.450        2.0130  !  in pcff_interface_v_1_5.frc. using nonbond(9-6) not (12-6). in ANHY, ETTR,and HEMI. replace S' with S_AN.
!CA+A    0.0     -0.150        1.6500  !  in charmm27_interface_V1_5.prm. using nonbond(9-6) not (12-6). Tricalcium aluminate starts here. 
CA_A     0.0     -0.150        1.6500  !  in charmm27_interface_V1_5.prm. Tricalcium aluminate starts here. replace CA_A with CA+A in C3A.
CA_E     0.0     -0.240        1.8250  !  in pcff_interface_v_1_5.frc. using nonbond(9-6) not (12-6). ETTR
CA_T     0.0     -0.240        1.8500  !  in pcff_interface_v_1_5.frc. using nonbond(9-6) not (12-6). TOBM.
AC1      0.0     -0.500        2.3000  !  in charmm27_interface_V1_5.prm 
AC2      0.0     -0.500        2.3000  !  in charmm27_interface_V1_5.prm. replace AC2 with AC1. later AC2 has to be confirmed.
OC1      0.0     -0.080        1.5750  !  in charmm27_interface_V1_5.prm. using nonbond(9-6) not (12-6) 
OC2      0.0     -0.080        1.7500  !  in charmm27_interface_V1_5.prm. using nonbond(9-6) not (12-6)
OC3      0.0     -0.080        1.7500  !  in charmm27_interface_V1_5.prm  
OC4      0.0     -0.080        1.7000  !  in charmm27_interface_V1_5.prm 
OC5      0.0     -0.120        1.7350  !  in charmm27_interface_V1_5.prm
OC6      0.0     -0.080        1.7500  !  replace OC6 with OC3. later OC1 has to be confirmed.   
OC7      0.0     -0.080        1.7500  !  replace OC7 with OC3. later OC1 has to be confirmed.  
OC8      0.0     -0.080        1.7500  !  replace OC8 with OC3. later OC1 has to be confirmed.  
OC9      0.0     -0.080        1.7500  !  replace OC3 with OC9. later OC1 has to be confirmed.   
OC10     0.0     -0.080        1.7500  !  replace OC10 with OC3. later OC1 has to be confirmed.  
OC11     0.0     -0.080        1.7500  !  replace OC11 with OC3. later OC1 has to be confirmed.  
OC12     0.0     -0.080        1.7500  !  replace OC10 with OC3. later OC1 has to be confirmed.  
OC13     0.0     -0.080        1.7500  !  replace OC11 with OC3. later OC1 has to be confirmed.  
OC14     0.0     -0.080        1.7500  !  replace OC14 with OC3. later OC1 has to be confirmed.  
!H*      0.0     -0.000        0.0001  !  in charmm27_interface_V1_5.prm. SPC water
H_SC     0.0     -0.0150       0.5425  !  in charmm27_interface_V1_5.prm. SPC water
!O*      0.0     -0.1554       1.7766  !  in charmm27_interface_V1_5.prm. SPC water 
O_SC     0.0     -0.1554       1.7766  !  in charmm27_interface_V1_5.prm. SPC water 

!Silica
!NA+     0.0     -0.094        1.585   !  in charmm27_interface_V1_5.prm. Hydration energy -98 +/-4 kcal/mol; supersedes older value for clays
SC4      0.0     -0.093        2.075   !  in charmm27_interface_V1_5.prm.
OC23     0.0     -0.054        1.735   !  in charmm27_interface_V1_5.prm. 
OC24     0.0     -0.122        1.735   !  in charmm27_interface_V1_5.prm. 
HOY      0.0     -0.015        0.5425  !  in charmm27_interface_V1_5.prm. Also used for clay minerals, supercedes older value (see also HOC)
                                       
!Ca-sulfate                            
CA_G     0.00    -0.240        1.8000  !  in pcff_interface_v_1_5.frc. using nonbond(9-6) not (12-6). in ANHY, GYPS, and HEMI. CA_H 
!O2*     0.0     -0.0800       1.9200  !  in pcff_interface_v_1_5.frc. using nonbond(9-6) not (12-6)
O2_SC    0.0     -0.0800       1.9200  !  in pcff_interface_v_1_5.frc. using nonbond(9-6) not (12-6). replace O2_SC with O2*
H1O      0.0     -0.008        0.5435  !  in pcff_interface.frc; using nonbond(9-6) not (12-6) 

!Apatite
!CA+H    0.0     -0.130        1.650   !  in charmm27_interface_V1_5.prm.
CA_H     0.0     -0.130        1.650   !  in charmm27_interface_V1_5.prm. replace CA_H with CA+H in HAPP.
PAP      0.0     -0.280        2.150   !  in charmm27_interface_V1_5.prm.
OAP1     0.0     -0.070        1.700   !  in charmm27_interface_V1_5.prm.
OAP2     0.0     -0.080        1.850   !  in charmm27_interface_V1_5.prm.
HOP      0.0     -0.000        0.0001  !  in charmm27_interface_V1_5.prm. Same as H*
                                       
!PEO                                   
HPEO     0.0     -0.031        1.2500  !  in charmm27_interface_V1_5.prm. convert HE1 to HPEO
CPEO     0.0     -0.068        2.0900  !  in charmm27_interface_V1_5.prm. convert CE1 to CPEO
OPEO     0.0     -0.300        1.6500  !  in pcff_interface_v_1_5.frc. using nonbond(9-6) not (12-6). convert OE1 to OPEO."please check"


END
