# Supplementary material for: Asymmetric conformations and lipid interactions shape the ATP-coupled cycle of a heterodimeric ABC transporter
Source: Nat Commun. 2023 Nov 8;14:7184. doi: 10.1038/s41467-023-42937-5 (PMC10632425; doi:10.1038/s41467-023-42937-5)
Supplement: Supplementary file 5 — Supplementary Data 2 [file 41467_2023_42937_MOESM5_ESM.zip › simulation_files_IF_conformation/toppar/toppar_all36_lipid_hmmm.str]

* new parameters
*

BONDS
!
CEL3  CTL3  365.000     1.502              ! CEL3  CTL2  365.000     1.502  ! lip36; butene; from propene, yin,adm jr., 12/95; CEL1-CTL2


ANGLES
!
CEL3   CEL3   CTL3    48.000   123.50      ! CEL3   CEL3   CTL2    48.000   123.50   ! lip36; 2-butene,from 2-butene, yin,adm jr., 12/95; CEL1-CEL1-CTL2
HEL1   CEL3   CTL3    40.00    116.00      ! HEL1   CEL3   CTL2    40.00    116.00   ! lip36; 1-butene; from propene, yin,adm jr., 12/95; HEL1-CEL1-CTL2
CEL3   CTL3   HAL3    45.00    111.50      ! CEL3   CTL2   HAL2    45.00    111.50   ! lip36; 1-butene; from propene, yin,adm jr., 12/95; HAL2-CTL2-CEL1


DIHEDRALS
!
CTO1 CEL3 CEL3 CTL3     0.1500  1     0.00 ! CTO1 CEL3 CEL3 CTL2     0.1500  1     0.00 ! prot27; 2-butene, adm jr., 2/00 update; X CEL1 CEL1 X
CTO1 CEL3 CEL3 CTL3     8.5000  2   180.00 ! CTO1 CEL3 CEL3 CTL2     8.5000  2   180.00 ! prot27; 2-butene, adm jr., 2/00 update; X CEL1 CEL1 X
CEL3 CEL3 CTL3 HAL3     0.3000  3   180.00 ! CEL3 CEL3 CTL2 HAL2     0.3000  3   180.00 ! lip36; 2-butene, adm jr., 4/04; CEL1 CEL1 CTL2 HAL2
HEL1 CEL3 CEL3 CTL3     0.1500  1   180.00 ! HEL1 CEL3 CEL3 CTL2     0.1500  1   180.00 ! lip36; 2-butene, adm jr., 2/00 update; X CEL1 CEL1 X
HEL1 CEL3 CEL3 CTL3     8.5000  2   180.00 ! HEL1 CEL3 CEL3 CTL2     8.5000  2   180.00 ! lip36; 2-butene, adm jr., 2/00 update; X CEL1 CEL1 X
HEL1 CEL3 CTL3 HAL3     0.000   3     0.00 ! HEL1 CEL3 CTL2 HAL2     0.000   3     0.00 ! lip36; butene, adm jr., 2/00 update; HEL1 CEL1 CTL2 HAL2

END

return
