# Supplementary material for: Asymmetric conformations and lipid interactions shape the ATP-coupled cycle of a heterodimeric ABC transporter
Source: Nat Commun. 2023 Nov 8;14:7184. doi: 10.1038/s41467-023-42937-5 (PMC10632425; doi:10.1038/s41467-023-42937-5)
Supplement: Supplementary file 5 — Supplementary Data 2 [file 41467_2023_42937_MOESM5_ESM.zip › simulation_files_IF_conformation/toppar/toppar_all36_na_rna_modified.str]

* Additive CHARMM parameters for modified nucleic acids, BETA version
* You Xu, Karolinska Institutet, 2015.
*

!ATOMS
!MASS  -1  SEGD1     78.96000 ! selenocarbonyl Se

BONDS
!!!!!!!! ############################### !!!!!!!!
!!!!!!!! ######## Nucleic Acids ######## !!!!!!!!
!!!!!!!! ############################### !!!!!!!!
!!***Guanine***
CC3162 OG301   360.00     1.4150 ! MQG, from CG36

!!***Model compounds***
CG331  NN2B    400.00     1.4560 ! U & G, from CG36
CG331  NN2     400.00     1.4560 ! A & C, from CG36

!!***2'-O-substituted ribose***
CN7B   OG301    334.30     1.4110 ! 2OM, from CG3C51 OG301, yxu
CN7B   OC301    334.30     1.4110 ! 2OR, from CG3C51 OG301, yxu

!!***glycosyl linkage***
CN7B   NG2R61   220.00     1.4570 ! U, from NA36
CN7B   NG2R51   220.00     1.4570 ! G, from NA36
CG2R62 CN7B     350.00     1.4860 ! PSU, yxu
CN7B   NG2S0    320.00     1.4340 ! H2U, from CG36
NG2R52 CN7B     320.00     1.4600 ! 7MG, from NG2R52 CG334, yxu
CN7B   NG2P1    243.00     1.4530 ! K2C, yxu

!!!!!!!! ######################################## !!!!!!!!
!!!!!!!! ######## CGenFF model compounds ######## !!!!!!!!
!!!!!!!! ######################################## !!!!!!!!
!!***Uracils***
CG2R63 SEGD1   350.00     1.8500 ! SEU, yxu, to be reoptimized
CG2O6  NG2S0   445.00     1.3600 ! H2U, yxu, 21/2/14
CG321  NG2S0   340.00     1.4510 ! H2U, yxu, 21/2/14
CG2R62 OG311   348.00     1.3490 ! 5HU, yxu
CG2R62 OG301   315.00     1.3420 ! MOU, yxu, 21/2/14
CG2R62 CG324   300.00     1.4800 ! SAU, yxu
CG334  NG3P2   220.00     1.4900 ! 5AU, yxu
CG2D1  CG324   370.00     1.4950 ! IAU, yxu
CG2R62 CG321   265.00     1.4800 ! 5CU, yxu
CG2R62 CG311   265.00     1.4800 ! CMU, from 5CU, yxu
CG321  NG2R61  375.00     1.4510 ! 3AU, cgenff_xyu, yxu
CG311  NG321   263.00     1.4740 ! 5UHA, from CG321  NG321, yxu
CG1N1  CG321   400.00     1.4700 ! CYU, from CG1N1 CG331, yxu

!!***Cytosines***
CG2O4  CG2R62  390.00     1.4640 ! 5FC, yxu
CG2R64 NG311   370.00     1.3700 ! 4MC, yxu
CG2R64 NG2D1   485.00     1.2950 ! 3MCn, yxu
CG2R63 NG2P1   410.00     1.4100 ! 3MC, yxu
CG2R64 NG2P1   440.00     1.3700 ! 3MC, yxu
CG2R61 NG2P1   300.00     1.3820 ! K2C, yxu

!!***Adenine***
CG2R64 CG331   252.00     1.5020 ! 2MA, yxu
CG2R64 NG2S0   300.00     1.3860 ! 66A, yxu
CG2R53 CG331   270.00     1.4950 ! 8MA, yxu

!!***Guanine***
CG2RC0 NG2R52  340.00     1.3810 ! 7MG, yxu
CG334  NG2R52  330.00     1.4680 ! 7MG, yxu
CG1N1  CG2R51  375.00     1.4220 ! DCG, yxu
CG2N2  CG2R51  325.00     1.4200 ! RCG, yxu
CG2R51 CG324   300.00     1.4800 ! DAG, yxu
CG2R51 CG3C53  355.00     1.4960 ! QUG, yxu
CG2R51 CG3C51  345.00     1.5100 ! QUG, yxu
CG3C53 CG3RC1  222.50     1.5240 ! EQG, from CG3C51 CG3RC1, yxu
CG3RC1 OG3C31  250.00     1.4250 ! EQG, yxu
CG2RC0 NG2R61  360.00     1.3790 ! DWG, yxu
CG2R63 NG2RC0  300.00     1.3910 ! DWG, yxu
OG301  OG311   300.00     1.4610 ! PBG, yxu

!!***Model compounds***
CG2O4  CG311   250.00     1.5000 ! amba, from CG2O4 CG321, not optimized, yxu
CG311  OG3C61  360.00     1.4150 ! pepr, from CG321 OG3C61, not optimized, yxu
CG3C53 NG3P3   320.00     1.4850 ! cpoa, not optimized, yxu
CG2R61 NG2S0   305.00     1.4140 ! dmpu, not optimized, yxu
CG3C51 NG311   220.00     1.4560 ! 7GNM, from CG3C51 NG301, not optimized, yxu

ANGLES
!!!!!!!! ############################### !!!!!!!!
!!!!!!!! ######## Nucleic Acids ######## !!!!!!!!
!!!!!!!! ############################### !!!!!!!!
!!***Adenine***

!!***Guanine***
CC3161 CC3162 OG301   115.00    109.70 ! MQG, from CG36
OG301  CC3162 HCA1     60.00    109.50 ! MQG, from CG36
CC3162 OG301  CG3C51   65.00    107.00 ! MQG, from CG36
OG301  CC3162 OC3C61   90.00    112.00 ! MQG, from Carb36

!!***Model compounds***
CN3    NN2B   CG331    70.00    120.50 ! U, from CG36
CN1T   NN2B   CG331    70.00    115.40 ! U, from CG36
NN2B   CG331  HGA3     33.43    110.10   22.53 2.179 ! U & G, from CG36
CN3    NN2    CG331    70.00    120.50 ! C, from CG36
CN1    NN2    CG331    70.00    115.40 ! C, from CG36
NN2    CG331  HGA3     33.43    110.10   22.53 2.179 ! A & C, from CG36
CN4    NN2    CG331    70.00    127.80 ! A, from CG36
CN5    NN2    CG331    70.00    125.90 ! A, from CG36
CN4    NN2B   CG331    70.00    127.80 ! G, from CG36
CN5    NN2B   CG331    70.00    125.90 ! G, from CG36

!!***2'-O-substituted ribose***
CN7B   CN7B   OG301    76.00    107.00 ! 2OM, yxu
CN7    CN7B   OG301    60.00    106.50 ! 2OM, yxu
OG301  CN7B   HN7      45.90    108.50 ! 2OM, from CG36
CG331  OG301  CN7B     65.00    107.00 ! 2OM, from CG36
CN7B   CN7B   OC301    76.00    107.00 ! 2OR, yxu
CN7    CN7B   OC301    60.00    106.50 ! 2OR, yxu
OC301  CN7B   HN7      45.90    108.50 ! 2OR, yxu
CN7B   OC301  CC3152   55.00    107.00 ! 2OR, from rbrb, yxu
CC3153 CC321  OC30P    75.70    110.10 ! 2OR, from CG3C51 CG321  OG303, yxu
CC321  OC30P  PC       20.00    120.00   35.00   2.33 ! 2OR, from CG321  OG303  PG1, yxu

!!***glycosyl linkage***
CG2R62 NG2R61 CN7B     45.00    119.60 ! U, from NA36
CG2R63 NG2R61 CN7B     45.00    118.40 ! U, from NA36
NG2R61 CN7B   ON6B    110.00    112.00 ! U, from NA36
NG2R61 CN7B   HN7      43.00    111.00 ! U, from NA36
NG2R61 CN7B   CN7B    110.00    111.00 ! U, from NA36
CG2RC0 NG2R51 CN7B     45.00    126.30 ! G, from NA36
CG2R53 NG2R51 CN7B     45.00    126.90 ! G, from NA36
ON6B   CN7B   NG2R51  110.00    112.00 ! G, from NA36
CN7B   CN7B   NG2R51  110.00    111.00 ! G, from NA36
HN7    CN7B   NG2R51   43.00    111.00 ! G, from NA36
CG2R62 CG2R62 CN7B     36.00    121.00 ! PSU, yxu
CG2R63 CG2R62 CN7B     43.00    122.30 ! PSU, yxu
CG2R62 CN7B   CN7B     54.00    109.30 ! PSU, yxu
CG2R62 CN7B   ON6B     74.00    107.50 ! PSU, yxu
CG2R62 CN7B   HN7      48.00    111.00 ! PSU, yxu
NG2S0  CN7B   CN7B     45.00    110.80 ! H2U, yxu
NG2S0  CN7B   ON6B     85.00    108.00 ! H2U, yxu
CG2O6  NG2S0  CN7B     38.00    116.00 ! H2U, yxu, 1/12/14
CG321  NG2S0  CN7B     40.00    120.00 ! H2U, yxu, 1/12/14
NG2S0  CN7B   HN7      48.00    112.00 ! H2U, from CG36
CG2R61 NG2R61 CN7B     45.00    119.60 ! 2SC, from C
CG2R53 NG2R52 CN7B    100.00    112.00 ! 7MG, yxu
CG2RC0 NG2R52 CN7B     72.00    112.90 ! 7MG, from CG2RC0 NG2R52 CG334, yxu
NG2R52 CN7B   HN7      54.00    106.00 ! 7MG, yxu
NG2R52 CN7B   CN7B     90.00    105.50 ! 7MG, yxu
NG2R52 CN7B   ON6B     75.00    102.00 ! 7MG, yxu
NG2P1  CN7B   ON6B     85.00    108.00 ! K2C, yxu
NG2P1  CN7B   CN7B     55.00    109.30 ! K2C, yxu
NG2P1  CN7B   HN7      52.00    107.70 ! K2C, yxu
CG2R64 NG2P1  CN7B     60.00    118.10 ! K2C, yxu
CG2R61 NG2P1  CN7B     53.00    120.00 ! K2C, yxu
CG2R64 NG2R61 CN7B     50.00    115.40 ! K2Cn, yxu
CG2R51 NG2R51 CN7B     45.00    126.90 ! DCG, from NA36
!!@@Deoxyribose
CG2R62 CN7B   CN8      54.00    109.30 ! PSU, from CG2R62 CN7B CN7B, yxu
CG2R62 CN7B   ON6      74.00    107.50 ! PSU, from CG2R62 CN7B ON6B, yxu
NG2R61 CN7B   ON6     110.00    108.00 ! C/U, from NA36
NG2R61 CN7B   CN8     110.00    113.70 ! C/U, from NA36
NG2R51 CN7B   ON6     110.0     108.0  ! A/G, from NA36
NG2R51 CN7B   CN8     110.0     113.7  ! A/G, from NA36


!!!!!!!! ######################################## !!!!!!!!
!!!!!!!! ######## CGenFF model compounds ######## !!!!!!!!
!!!!!!!! ######################################## !!!!!!!!
!!***Uracils***
NG2R61 CG2R63 SEGD1    65.00    122.50 ! SEU, yxu, to be reoptimized
NG2S0  CG2O6  OG2D1    62.70    125.70 ! H2U, yxu
CG321  CG321  NG2S0    70.00    111.00 ! H2U, yxu, 21/2/14
NG2S0  CG321  HGA2     54.00    109.50 ! H2U, yxu
NG2S0  CG2O6  NG2S1    70.50    112.90 ! H2U, yxu, 21/2/14
CG321  NG2S0  CG331    40.00    121.00 ! H2U, yxu
CG2O6  NG2S0  CG321    39.50    117.00 ! H2U, yxu, 21/2/14
CG2O6  NG2S0  CG331    38.00    116.00 ! H2U, yxu, angsum 04/15
CG2O1  NG2S1  CG2O6    46.80    124.60 ! H2U, yxu, angsum 04/15
CG2R63 CG2R62 OG311    49.00    117.50 ! 5HU, yxu
CG2R62 CG2R62 OG311    51.00    123.80 ! 5HU, yxu
CG2R62 OG311  HGP1     66.00    108.00   40      1.9280  ! 5HU, yxu
CG2R62 CG2R62 OG301   120.00    120.30 ! MOU, yxu, 21/2/14
CG2R63 CG2R62 OG301   110.00    123.00 ! MOU, yxu, 21/2/14
CG2R62 OG301  CG331    65.00    104.00 ! MOU, yxu, 21/2/14
CG311  CG321  NG2S0    85.00    111.50 ! MDU, yxu
CG2R62 CG2R62 CG324    45.80    125.80 ! SAU, yxu
CG2R63 CG2R62 CG324    42.00    117.50 ! SAU, yxu
CG2R62 CG324  NG3P3    54.00    108.50   37.00   2.43000 ! SAU, yxu
CG2R62 CG324  HGA2     49.30    107.50 ! SAU, from CG2R61 CG324 HGA2, yxu
CG2R62 CG324  NG3P2    54.00    107.00   37.00   2.21000 ! 5AU, yxu, 21/2/14
NG3P2  CG334  HGA3     45.00    103.90   35.00   2.08000 ! 5AU, yxu
CG324  NG3P2  CG334    50.00    115.20 ! 5AU, yxu
CG334  NG3P2  HGP2     30.00    111.30   27.00   2.09000 ! 5AU, yxu
CG2O3  CG324  NG3P2    70.00    104.00 ! 5DU, yxu (too strong?)
CG2D1  CG2D1  CG324    39.00    122.50 ! IAU, yxu
CG324  CG2D1  HGA4     37.00    118.00 ! IAU, yxu
CG2D1  CG324  NG3P2    50.00    110.50   31.00   2.48500 ! IAU, yxu
CG331  CG2D1  CG331    55.00    119.00 ! IAU, yxu
CG2D1  CG324  HGA2     45.00    110.00 ! IAU, yxu
CG2R63 CG2R62 CG321    61.00    119.10 ! 5CU, yxu
CG2R62 CG2R62 CG321    40.00    123.00 ! 5CU, yxu
CG2R62 CG321  HGA2     49.30    107.50 ! 5CU, yxu
CG2O3  CG321  CG2R62   51.80    107.50 ! 5CU, from mebz, yxu
CG2O2  CG321  CG2R62   51.80    107.50 ! OCU, from mebz, yxu
CG2O1  CG321  CG2R62   51.80    107.50 ! BCU, from mebz, yxu
CG2O2  CG311  OG311   110.00    106.70 ! CMU, yxu
CG2R62 CG311  OG311    82.00    112.80 ! CMU, from cmbz, yxu
CG2O2  CG311  CG2R62   40.00    107.50 ! CMU, from cmbz, yxu
CG2R62 CG2R62 CG311    40.00    124.20 ! CMU, from CG2R62 CG2R62 CG331, yxu
CG2R62 CG311  HGA1     43.00    111.00 ! CMU, from CG2R61 CG311 HGA1, yxu
CG2R63 CG2R62 CG311    43.00    121.20 ! CMU, yxu
CG2O3  CG311  CG2R62   58.00    104.50 ! HCU, yxu
CG2O3  CG311  OG311    80.00    107.00 ! HCU, yxu
CG2R62 OG301  CG321    65.00    108.00 ! OAU, from CG2R61 OG301 CG321 yxu
CG2O3  CG321  OG301    63.00    109.00 ! OAU, yxu
CG2O2  CG321  OG301    70.00    109.00 ! OEU, yxu
CG2R63 NG2R61 CG321    70.00    115.40 ! 3AU, from CG2R63 NG2R61 CG331, yxu
CG321  CG321  NG2R61   67.00    112.00 ! 3AU, yxu
NG2R61 CG321  HGA2     51.50    106.00 ! 3AU, cgenff_xyu, yxu
CG324  CG321  SG3O1    35.00    104.50 ! 5TU, yxu
CG2O2  CG321  NG311    43.70    110.00 ! 5UHG, from CG2O2 CG321 NG321, yxu
CG2R62 CG321  NG311    78.00    107.00 ! 5UHG, yxu
CG2O2  CG311  NG321    43.70    110.00 ! 5UHA, from CG2O2  CG321  NG321, yxu
CG321  CG311  NG321    43.70    112.20 ! 5UHA, from CG331  CG321  NG311, yxu
NG321  CG311  HGA1     32.40    109.50   50.00   2.14000 ! 5UHA, from NG321  CG321  HGA2, cgenff_xyu, yxu
CG311  NG321  HGPAM2   41.00    112.10 ! 5UHA, from CG321  NG321  HGPAM2, cgenff_xyu, yxu
CG2R62 CG321  NG321    78.00    107.00 ! 5UNA , from 5UHG, yxu
CG321  CG1N1  NG1T1    21.20    180.00 ! CYU, from CG331 CG1N1 NG1T1, yxu
CG1N1  CG321  CG2R62   57.00    112.00 ! CYU from cybz, yxu
CG1N1  CG321  HGA2     50.00    109.00 ! CYU, yxu

!!***Cytosines***
CG2R64 CG2R61 HGR62    38.00    120.10 ! 2SC, from CG2R62, NA36
!the following is not in CGenFF
CG2R61 CG2R64 NG2S3    60.00    118.50 ! 2SC, cgenff_compromise, xxwy, KEVO: exocyclic N in 2SC planar, issue with CGenFF atom types?
NG2R62 CG2R63 SG2D1    70.00    123.70 ! 2SC, yxu
CG2R64 CG2R62 CG331    46.00    118.90 ! 5MC, yxu
CG2R64 CG2R62 CG321    46.00    118.50 ! HMC, from 5MC, yxu
CG2R62 CG321  OG311    75.70    109.70 ! HMC, yxu
CG2R62 CG2O4  OG2D1    75.00    126.00 ! 5FC, from CG2R61 CG2O4 OG2D1, yxu
CG2R62 CG2O4  HGR52    22.00    114.00 ! 5FC, yxu
CG2O4  CG2R62 CG2R62   50.00    120.00 ! 5FC, yxu
CG2O4  CG2R62 CG2R64   65.00    122.20 ! 5FC, yxu
NG2R62 CG2R64 NG311    66.00    121.70 ! 4MC, yxu
CG2R62 CG2R64 NG311    61.00    119.00 ! 4MC, yxu
CG2R64 NG311  HGPAM1   43.50    113.50 ! 4MC, yxu
CG2R64 NG311  CG331    46.00    114.00 ! 4MC, yxu  ###ang small, but N is not always in planar geometry
NG2R62 CG2R64 NG2S1    44.00    122.70   35.00   2.4162 ! 4AC, yxu
CG2R62 CG2R64 NG2S1    40.00    118.00   35.00   2.2420 ! 4AC, yxu
CG2R62 CG2R64 NG2D1    48.00    124.50   43.00   2.5120 ! 3MCn, yxu
NG2D1  CG2R64 NG2R61   90.00    116.80 ! 3MCn, yxu
CG2R62 CG2R64 NG2R61   80.00    120.20 ! 3MCn, yxu
CG2R64 NG2R61 CG331    50.00    115.40 ! 3MCn, yxu
CG2R64 NG2D1  HGP1     58.00    111.00 ! 3MCn, yxu, angsum 04/15
NG2P1  CG2R63 NG2R61   61.00    115.60 ! 3MC, yxu
NG2P1  CG2R63 OG2D4    80.00    125.00 ! 3MC, yxu
CG2R63 NG2P1  CG2R64   50.00    126.40 ! 3MC, yxu
CG2R63 NG2P1  CG334    60.00    115.50 ! 3MC, yxu
CG2R64 NG2P1  CG334    60.00    118.10 ! 3MC, yxu
NG2P1  CG2R64 NG2P1    50.00    118.00   40.00   2.27500 ! 3MC, yxu
CG2R62 CG2R64 NG2P1    52.00    120.30   35.00   2.36000 ! 3MC, yxu
CG2R64 NG2P1  HGP2     40.00    120.70 ! 3MC, yxu, angsum 05/15
CG2R61 NG2P1  CG2R64   47.30    121.40 ! K2C (model: ncyp), yxu
CG2R61 NG2P1  CG334    53.00    120.00 ! K2C (model: ncyp), yxu
CG2R64 NG2P1  CG2R64   42.80    125.00   78.00   2.6700 ! K2C (model: ncyp), yxu, angsum 05/15
CG2R61 CG2R64 NG2P1    60.00    110.00   51.00   2.5600 ! K2C (model: ncyp), yxu, angsum 04/15
NG2D1  CG2R64 NG2P1    63.00    121.00   32.00   2.4830 ! K2C (model: ncyp), yxu, angsum 04/15
CG2R61 CG2R61 NG2P1    39.00    121.20   43.00   2.1900 ! K2C (model: ncyp), yxu
NG2P1  CG2R61 HGR62    35.00    113.00 ! K2C, yxu
CG2R61 CG2R64 NG2D1    48.00    119.00   60.00   2.5830 ! K2Cn (model: nmcy), yxu, angsum 04/15
NG2D1  CG2R64 NG2R62   41.00    124.00   85.00   2.5620 ! K2Cn (model: nmcy), yxu, angsum 04/15
CG2R61 NG2R61 CG2R64   70.00    122.00 ! K2Cn, from CG2R62 NG2R61 CG2R63, yxu
CG2R64 NG311  CG321    46.00    114.00 ! K2Cn, from 4MC, yxu
CG2R64 NG2P1  CG324    60.00    118.10 ! pncp, from 3MC, yxu
CG2R63 NG2P1  HGP2     38.00    118.70 ! CYTp, yxu
CG2R62 CG2R63 NG2R62   80.00    117.80 ! 1PC, yxu
CG2R62 NG2R61 CG2R64   70.00    122.00 ! 1PC, from CG2R62 NG2R61 CG2R63, yxu

!!***Adenine***
CG331  CG2R64 NG2R62   63.50    116.00 ! 2MA, yxu
CG2R64 CG331  HGA3     33.43    110.10   22.53   2.17900 ! 2MA, from CG2R62 CG331 HGA3, yxu
CG2RC0 CG2R64 NG311    61.00    119.00 ! 6MA, from 4MC CG2R62 CG2R64 NG311, yxu
CG2RC0 CG2R64 NG2S1    40.00    118.00   35.00   2.2420 ! 6AA, from 4AC CG2R62 CG2R64 NG2S1, yxu
CG2RC0 CG2R64 NG2D1    48.00    124.50   43.00   2.5120 ! 1MAn, from 3MCn CG2R62 CG2R64 NG2D1, yxu
CG2RC0 CG2R64 NG2R61   80.00    120.20 ! 1MAn, from 3MCn CG2R62 CG2R64 NG2R61, yxu
CG2R64 NG2R61 CG2R64   70.00    131.10 ! 1MAn, from CG2R63 NG2R61 CG2R64, yxu
CG2RC0 CG2R64 NG2P1    52.00    119.00   35.00   2.36000 ! 1MA, from 3MC CG2R62 CG2R64 NG2P1, yxu, angsum
NG2P1  CG2R64 NG2R62   70.00    122.00 ! 1MA, from NG2R61 CG2R64 NG2R62, yxu, angsum
NG2P1  CG2R64 HGR62    48.00    112.60 ! 1MA, from un-angsumed NG2R61 CG2R64 HGR62, yxu
CG2D1  CG321  NG311    78.00    110.00 ! 6IA, yxu
NG2S1  CG2O6  NG2S1    70.00    115.00 ! HNA, from NG2S2 CG2O6 NG2S2, cgenff_xyu, yxu
CG2O6  NG2S1  CG2R64   50.00    119.00 ! HNA, from mpyu CG2R61 NG2S1  CG2O6, yxu
CG2O6  NG2S1  CG311    60.00    120.00 ! HNA, from CG2O6 NG2S1 CG321, yxu
CG2O6  NG2S0  CG2R64   60.00    118.00 ! 66A, from m6pa CG2R64 NG2S0  CG2O1, yxu, angsum 04/15
CG2R64 NG2S0  CG331    45.00    117.50 ! 66A (m6pa), yxu, angsum 04/15
CG2RC0 CG2R64 NG2S0    35.00    126.00   15.00   2.3800 ! 66A (m6pa), yxu
NG2R62 CG2R64 NG2S0    35.00    120.00   10.00   2.2500 ! 66A (m6pa), yxu
CG331  CG2R53 NG2R51   48.00    121.00 ! 8MA, yxu
CG331  CG2R53 NG2R50   45.80    126.00 ! 8MA, yxu
CG2R53 CG331  HGA3     55.00    109.50 ! 8MA, yxu

!!***Guanine***
NG2R61 CG2R64 NG311    73.00    120.00 ! MMG, from K2Cn, yxu
CG2R53 NG2R52 CG334    44.00    126.30   23.00   2.4300 ! 7MG, yxu
CG2R63 CG2RC0 NG2R52   85.00    126.50 ! 7MG, yxu
NG2R52 CG2RC0 NG2R62   72.00    126.90 ! 7MG, yxu
CG2RC0 CG2RC0 NG2R52   72.00    106.90 ! 7MG, yxu
NG2R52 CG334  HGA3     42.00    107.00 ! 7MG, yxu
CG2R53 NG2R52 CG2RC0  103.00    108.00 ! 7MG, yxu
CG2RC0 NG2R52 CG334    44.00    124.90 ! 7MG, yxu
CG2RC0 NG2R52 HGP2     39.00    126.90 ! 7MG, yxu
CG2R51 CG1N1  NG1T1    40.00    180.00 ! DCG, yxu
CG2R51 CG2RC0 CG2R63  130.00    132.00 ! DCG, from CG2R51 CG2RC0 CG2R61, yxu
CG1N1  CG2R51 CG2R51   45.00    128.70 ! DCG, yxu
CG1N1  CG2R51 CG2RC0   40.00    126.70 ! DCG, yxu
NG2R61 CG2R64 NG301    76.00    117.00 ! M2G, yxu
CG2N2  CG2R51 CG2R51   15.00    125.30 ! RCG, yxu
CG2N2  CG2R51 CG2RC0   15.00    128.00 ! RCG, yxu
CG2R51 CG2N2  NG2P1    63.00    118.50 ! RCG, yxu
CG2R51 CG324  HGA2     55.00    109.50 ! DAG, from CG2R51 CG321 HGA2, yxu
CG2R51 CG2R51 CG324    45.00    128.00 ! DAG, yxu
CG2RC0 CG2R51 CG324    40.00    127.20 ! DAG, yxu
CG2R51 CG324  NG3P3    52.00    109.00   38.00   2.45100 ! DAG, yxu
CG2R51 CG324  NG3P2    52.00    109.00   38.00   2.45100 ! QUG, from DAG, yxu
CG3C51 CG3C53 NG3P2    70.00    108.50 ! QUG, from CG3C52 CG3C53 NG3P2, yxu
CG2R51 CG2R51 CG3C51  115.00    109.00 ! QUG, from CG2R51 CG2R51 CG3C52, yxu
CG2R51 CG2R51 CG3C53  115.00    109.00 ! QUG, from CG2R51 CG2R51 CG3C54, yxu
CG3C51 CG2R51 HGR51    29.00    124.60 ! QUG, from CG3C52 CG2R51 HGR51, yxu
CG3C53 CG2R51 HGR51    13.00    124.60 ! QUG, from CG3C54 CG2R51 HGR51, yxu
CG2R51 CG3C53 HGA1     46.00    114.80 ! QUG, yxu
CG2R51 CG3C51 OG311    60.00    115.50 ! QUG, yxu
CG2R51 CG3C51 HGA1     48.00    110.10 ! QUG, yxu
CG2R51 CG3C51 CG3C51  112.00    102.70 ! QUG, from cpea, yxu
CG2R51 CG3C53 CG3C51  105.00    106.00 ! QUG, from cpea, yxu
CG2R51 CG3C53 NG3P2    77.00    109.50 ! QUG, from cpea, yxu
CG324  NG3P2  CG3C53   46.00    115.20 ! QUG, yxu
CG3C51 CG3C53 CG3RC1   53.35    103.70    8.00   2.56100 ! EQG, from CG3C51 CG3C51 CG3RC1, yxu
CG3RC1 CG3C53 NG3P2    70.00    108.50 ! EQG, from CG3C52 CG3C53 NG3P2, yxu
CG3RC1 CG3C53 HGA1     34.50    110.10   22.53   2.17900 ! EQG, from CG3RC1 CG3C51 HGA1, yxu
CG3C51 CG3RC1 OG3C31   95.00    112.00 ! EQG, from cpoa, yxu
CG3C53 CG3RC1 CG3RC1  103.00    107.00   45.00   2.38300 ! EQG, yxu
CG3C53 CG3RC1 OG3C31   93.00    105.80 ! EQG, yxu
CG3C53 CG3RC1 HGA1     17.50    105.70   44.00   2.01000 ! EQG, yxu
CG3RC1 CG3RC1 OG3C31   54.00     59.60    8.00   1.42500 ! EQG, yxu
OG3C31 CG3RC1 HGA1     73.00    112.50 ! EQG, yxu
CG3RC1 OG3C31 CG3RC1   90.00     60.80 ! EQG, yxu
CG331  CG2R51 NG2R50   45.80    120.00 ! DWG, from CG321  CG2R51 NG2R50, yxu
CG2R51 NG2R50 CG2RC0   60.00    103.00 ! DWG, from CG2R52 NG2R50 CG2RC0, yxu
CG2RC0 NG2R61 CG2RC0   30.00    120.00 ! DWG, from CG2R62 NG2R61 CG2R62, yxu
NG2R51 CG2RC0 NG2R61  100.00    126.90 ! DWG, from NG2R51 CG2RC0 NG2R62, yxu
NG2R50 CG2RC0 NG2R61   20.00    131.00 ! DWG, yxu
CG2RC0 CG2RC0 NG2R61   59.00    127.40 ! DWG, yxu
CG2R51 NG2RC0 CG2R63   55.00    122.50 ! DWG, yxu
CG2R63 NG2RC0 CG2RC0   60.00    127.80 ! DWG, yxu
CG2RC0 CG2R63 NG2RC0   70.00    108.00 ! DWG, yxu, angsum 04/15
NG2RC0 CG2R63 OG2D4    97.00    122.10 ! DWG, yxu, angsum 04/15
NG2R50 CG2RC0 NG2RC0  140.00    112.60 ! DWG, yxu
NG2R61 CG2RC0 NG2RC0   68.00    116.40 ! DWG, yxu
CG331  CG2R51 NG2RC0   60.00    126.70 ! MWG, yxu
CG2RC0 NG2R61 CG331    24.00    120.50 ! MWG, yxu
CG321  CG2R51 NG2RC0   60.00    126.70 ! HWG, from MWG, yxu
CG2O2  CG311  CG311    52.00    108.00 ! HWG, from CG2O2 CG311 CG321, yxu
!CG2R51 CG321  CG321    58.35    114.00 ! WBG, from CG2R51 CG321 CG311, yxu: to par_all36_cgenff.par
CG314  CG311  OG311    75.70    112.10 ! BUG, from CG324 CG311 OG311, yxu
CG3C51 CG3C51 OG301    58.00    106.50    8.00   2.56100 ! MQG, from CG36
CG3C53 CG3C51 OG301    75.70    110.10 ! MQG, from CG3C53 CG3C51 OG311, yxu
CG311  OG301  OG311    72.00    104.00 ! PBG, yxu
OG301  OG311  HGP1     61.00     98.30 ! PBG, yxu
CG311  CG311  OG301   115.00    109.70 ! PBG, from CG321 CG311 OG302, yxu
CG321  CG311  OG301   115.00    109.70 ! PBG, from CG321 CG311 OG302, yxu
CG311  CG311  NG321    73.00    111.20 ! BUGn, from CG331 CG321 NG311, yxu
CG2R51 CG321  NG321    70.00    110.00 ! 7GNA (idam), yxu
CG2R51 CG321  NG311    70.00    111.50 ! 7GNM, yxu
CG3C51 CG3C51 NG311   110.00    111.00 ! 7GNM, from CG3C51 CG3C51 NG301, yxu
NG311  CG3C51 HGA1     43.00    106.00 ! 7GNM, yxu
CG3RC1 CG3C51 NG311   110.00    111.00 ! 7GNM, from CG3C51 CG3C51 NG301, yxu
CG2R51 CG3C51 NG311    68.50    105.00 ! 7GNM (cena), yxu
CG321  NG311  CG3C51   70.00    111.00    40.00   2.3100 ! 7GNM (cena), yxu
CG3C51 NG311  HGPAM1   50.00    111.00 ! 7GNM (cena), yxu

CG2R61 CG2RC0 NG2R52  130.00    130.00 ! 7MGe, from CG2R61 CG2RC0 NG2R50, not optimized, yxu
CG2RC0 CG2R61 OG311    45.20    120.00 ! 7MGe, from CG2R61 CG2R61 OG311, not optimized, yxu
NG2R62 CG2R61 OG311    45.20    120.00 ! 7MGe, from CG2R61 CG2R61 OG311, not optimized, yxu

!!***Model compounds***
!CG2R51 NG2R51 CG331    70.00    127.80 ! RCG, from G, cgenff_xyu, yxu: to par_all36_cgenff.par
CG2R61 CG324  NG3P2    54.00    108.50   37.00   2.43000 ! bzma, yxu
CG2O2  CG321  CG2R61   51.80    107.50 ! mebz, yxu
CG2O1  CG321  CG2R61   51.80    107.50 ! acbz, from mebz, yxu
CG2R61 CG311  OG311    82.00    112.80 ! cmbz, yxu
CG2O2  CG311  CG2R61   40.00    107.50 ! cmbz, yxu
CG321  NG311  CG331    48.00    112.20   38.00   2.35000 ! nmgn, yxu
CG2R61 CG321  NG311    73.00    109.00  ! ambz, yxu
CG2R61 NG2P1  HGP2     47.00    120.00 ! ncyp, yxu
CG2O6  NG2S1  CG2R61   50.00    119.00 ! mpyu, yxu
CG2O1  NG2S0  CG2R64   60.00    118.00 ! m6pa, yxu, angsum 04/15
CG3C51 CG3C52 CG3C53   70.00    108.50 ! cpea, from CG3C52 CG3C52 CG3C53, yxu
CG2R51 CG3C51 CG3C52  112.00    102.70 ! cpea, yxu
CG2R51 CG3C53 CG3C52  105.00    106.00 ! cpea, yxu
CG2R51 CG3C53 NG3P3    77.00    109.50 ! cpea, yxu
CG3C52 CG3RC1 OG3C31   95.00    112.00 ! cpoa, yxu
CG2RC0 NG2R61 HGP1     32.00    117.40 ! DWG, from CG2R62 NG2R61 HGP1, yxu
CG331  CG311  NG321    73.00    113.20 ! aboh, cgenff_xyu, yxu
CG3C51 OG301  CG3C51   55.00    107.00 ! rbrb, yxu
OG301  CG3C51 OG3C51  100.00    112.00 ! rbrb, yxu
CG331  OG301  OG311    72.00    104.00 ! mhp, from ppox, yxu
CG2R61 NG2R61 CG331    70.00    120.50 ! 34c, yxu
CG2R61 CG2R61 NG2S0    40.00    120.00   35.00   2.41620 ! dmpu, from CG2R61 CG2R61 NG2S1, yxu
CG2O6  NG2S0  CG2R61   60.00    115.00 ! dmpu, from m6pa, yxu
CG2R61 NG2S0  CG331    45.00    115.50 ! dmpu, from m6pa, yxu
CG3C52 CG3C53 NG3P3    70.00    108.50 ! cpoa, from CG3C52 CG3C53 NG3P2, yxu
NG3P3  CG3C53 HGA1     51.50    107.50 ! cpoa, from NG3P2 CG3C53 HGA1, yxu
CG3C53 NG3P3  HGP2     30.00    109.50   20.00   2.07400 ! cpoa, from CG314 NG3P3 HGP2, yxu
CG3C52 CG3C53 CG3RC1   53.35    103.70    8.00   2.56100 ! cpoa, from CG3C52 CG3C51 CG3RC1, yxu
CG3RC1 CG3C53 NG3P3    70.00    108.50 ! cpoa, from CG3C52 CG3C53 NG3P2, yxu
CG2O3  CG321  CG2R61   51.80    107.50 ! bzac, from mebz, yxu
CG3C52 CG3C51 NG311   110.00    113.00 ! cena, yxu
CG331  NG311  CG3C51   90.00    112.20    35.00   2.3600 ! cona, from cena, yxu
NG2R60 CG2R64 NG311    78.00    119.70 ! bepa, from 4MC, yxu
CG2R61 CG2R64 NG311    63.00    121.00 ! bepa, from 4MC, yxu
CG334  NG3P2  CG3C53   46.00    115.20 ! ponm, from pnpa, yxu
CG1N1  CG321  CG2R61   57.00    112.00 ! cybz, yxu
CG2R61 CG324  NG3P3    45.00    107.00 ! bzam, cgenff_compromise, pram
NG2R62 CG2R62 OG311    89.00    121.00   90.0    2.308  ! enoU, yxu
OG301  CG311  OG3C61   90.00    112.00 ! MQG, from Carb36
CG2R64 SG311  CG321    46.00     97.00 ! pesu, yxu
CG2D1  CG321  SG311    47.00    109.80 ! pesu, yxu
CG334  NG3P2  CG334    50.00    115.20 ! dma, not optimized, yxu
NG2S1  CG2O1  HGR52    44.00    111.00   50.00   1.98000 ! amba, from NG2S2 CG2O1 HGR52, not optimized, yxu
CG311  CG2O4  OG2D1    45.00    126.00 ! amba, from CG321 CG2O4 OG2D1, not optimized, yxu
CG311  CG2O4  HGR52    65.00    116.00 ! amba, from CG321 CG2O4 HGR52, not optimized, yxu
CG2O4  CG311  CG311    52.00    108.00 ! amba, from CG2O2 CG311 CG321, not optimized, yxu
CG2O4  CG311  NG2S1    50.00    107.00 ! amba, from CG2O2 CG311 NG2S1, not optimized, yxu
CG2O4  CG311  HGA1     50.00    109.50 ! amba, from CG2O5 CG311 HGA1, not optimized, yxu
CG2R62 NG2R62 CG2R63   40.00    110.50 ! 5fop, from CG2R61 NG2R62 CG2R64, not optimized, yxu
CG321  CG311  OG3C61   45.00    111.50 ! pepr, from CG321 CG321 OG3C61, not optimized, yxu
OG3C61 CG311  HGA1     45.00    109.50 ! pepr, from OG3C61 CG321 HGA2, not optimized, yxu
CG2R51 CG3C52 CG3C51   52.00    106.00 ! pepr, from CG2R51 CG3C52 CG3C52, not optimized, yxu
CG311  OG301  CG3C51   65.00    107.00 ! pepr, from CG331 OG301 CG3C51, not optimized, yxu
CG311  OG3C61 CG321    95.00    109.70 ! pepr, from CG321 OG3C61 CG321, not optimized, yxu
CG2O2  CG311  CG331    52.00    108.00 ! hpme, from CG2O2 CG311 CG321, not optimized, yxu

DIHEDRALS                        
!!!!!!!! ############################### !!!!!!!!
!!!!!!!! ######## Nucleic Acids ######## !!!!!!!!
!!!!!!!! ############################### !!!!!!!!
!!***Cytosines***
NG2P1  CG2R63 NG2R61 CN7B      11.000  2   180.0 ! CYTp, from NA36
CG2R61 CG2R61 NG2R61 CN7B      11.000  2   180.0 ! 2SC, from C
HGR62  CG2R61 NG2R61 CN7B       0.300  2   180.0 ! 2SC, from C

!!***Guanine***
OG301  CC3162 CC3161 CC3161     0.200  3     0.0 ! MQG, from Carb36
OG301  CC3162 CC3161 OC311      2.650  1   180.0 ! MQG, from Carb36
OG301  CC3162 CC3161 OC311      0.000  2     0.0 ! MQG, from Carb36
OG301  CC3162 CC3161 OC311      0.130  3   180.0 ! MQG, from Carb36
OG301  CC3162 CC3161 HCA1       0.200  3     0.0 ! MQG, from Carb36
OG301  CC3162 OC3C61 CC3163     0.200  3     0.0 ! MQG, from Carb36
CC3161 CC3162 OG301  CG3C51     0.450  3     0.0 ! MQG, from pepr, yxu
OC3C61 CC3162 OG301  CG3C51     0.820  1     0.0 ! MQG, from pepr, yxu
OC3C61 CC3162 OG301  CG3C51     0.810  2     0.0 ! MQG, from pepr, yxu
OC3C61 CC3162 OG301  CG3C51     0.350  3     0.0 ! MQG, from pepr, yxu
HCA1   CC3162 OG301  CG3C51     0.350  3     0.0 ! MQG, from pepr, yxu
CG3C51 CG3C51 OG301  CC3162     0.200  1   180.0 ! MQG, from pepr, yxu
CG3C51 CG3C51 OG301  CC3162     0.300  3     0.0 ! MQG, from pepr, yxu
CG3C53 CG3C51 OG301  CC3162     0.200  1   180.0 ! MQG, from pepr, yxu
CG3C53 CG3C51 OG301  CC3162     0.300  3     0.0 ! MQG, from pepr, yxu
HGA1   CG3C51 OG301  CC3162     0.500  1     0.0 ! MQG, from pepr, yxu
HGA1   CG3C51 OG301  CC3162     0.600  3   180.0 ! MQG, from pepr, yxu

!!***Model compounds***
CN3    NN2B   CG331  HGA3       0.000  3     0.0 ! U, from CG36
CN1T   NN2B   CG331  HGA3       0.190  3     0.0 ! U, from CG36
CN3    NN2    CG331  HGA3       0.000  3     0.0 ! C, from CG36
CN1    NN2    CG331  HGA3       0.190  3     0.0 ! C, from CG36
CN4    NN2    CG331  HGA3       0.000  3     0.0 ! A, from CG36A
CN5    NN2    CG331  HGA3       0.190  3     0.0 ! A, from CG36
CN4    NN2B   CG331  HGA3       0.000  3     0.0 ! G, from CG36A
CN5    NN2B   CG331  HGA3       0.190  3     0.0 ! G, from CG36

!!***2'-O-substituted ribose***
OG301  CN7B   CN7    ON2        0.000  3     0.0 ! 2OM, yxu
OG301  CN7B   CN7    ON5        0.000  3     0.0 ! 2OM, yxu
OG301  CN7B   CN7B   ON6B       0.000  3     0.0 ! 2OM, yxu
OG301  CN7B   CN7    CN7        0.000  3     0.0 ! 2OM, yxu
CG331  OG301  CN7B   CN7B       1.300  2   180.0 ! 2OM, yxu lower to increase base-orientation
CG331  OG301  CN7B   CN7B       0.400  3     0.0 ! 2OM, yxu
CG331  OG301  CN7B   CN7        1.600  2   180.0 ! 2OM, yxu
CG331  OG301  CN7B   CN7        0.300  3     0.0 ! 2OM, yxu
CG331  OG301  CN7B   HN7        1.000  1     0.0 ! 2OM, yxu
CG331  OG301  CN7B   HN7        1.600  2   180.0 ! 2OM, yxu
CG331  OG301  CN7B   HN7        0.400  3     0.0 ! 2OM, yxu
OG301  CN7B   CN7B   HN7        0.195  3     0.0 ! 2OM, yxu
OG301  CN7B   CN7    HN7        0.195  3     0.0 ! 2OM, from NA36
CN9    CN7B   CN7B   OG301      0.000  3   180.0 ! 2OM, from NA36
HGA3   CG331  OG301  CN7B       0.200  1   180.0 ! 2OM, from CG36
HGA3   CG331  OG301  CN7B       1.200  2   180.0 ! 2OM, from CG36
NN2    CN7B   CN7B   OG301      0.000  3     0.0 ! 2OM(A/C), yxu 0.2 180 pyrimidine: doesn't change pucker but enlarge 2OM torsion effect
NN2B   CN7B   CN7B   OG301      0.000  3     0.0 ! 2OM(G/U), yxu         purine: increase C3'endo a little
NG2R61 CN7B   CN7B   OG301      0.000  3     0.0 ! 2OM(U), yxu
NG2R51 CN7B   CN7B   OG301      0.000  3     0.0 ! 2OM(G), yxu
CG2R62 CN7B   CN7B   OG301      0.000  3     0.0 ! 2OM(P), yxu
NG2R52 CN7B   CN7B   OG301      0.000  3     0.0 ! 2OM(G+), yxu
OC301  CN7B   CN7    ON2        0.000  3     0.0 ! 2OR, yxu
OC301  CN7B   CN7    ON5        0.000  3     0.0 ! 2OR, yxu
OC301  CN7B   CN7B   ON6B       0.000  3     0.0 ! 2OR, yxu
OC301  CN7B   CN7    CN7        0.000  3     0.0 ! 2OR, yxu
OC301  CN7B   CN7B   HN7        0.195  3     0.0 ! 2OR, yxu
OC301  CN7B   CN7    HN7        0.195  3     0.0 ! 2OR, from NA36
NN2    CN7B   CN7B   OC301      0.000  3     0.0 ! 2OR(A), yxu
NN2B   CN7B   CN7B   OC301      0.000  3     0.0 ! 2OR(G), yxu
CN7    CN7B   OC301  CC3152     0.300  1   180.0 ! 2OR, from rbrb, yxu
CN7    CN7B   OC301  CC3152     0.800  2   180.0 ! 2OR, from rbrb, yxu
CN7B   CN7B   OC301  CC3152     0.300  1   180.0 ! 2OR, from rbrb, yxu
CN7B   CN7B   OC301  CC3152     0.800  2   180.0 ! 2OR, from rbrb, yxu
HN7    CN7B   OC301  CC3152     0.300  1     0.0 ! 2OR, from rbrb, yxu
HN7    CN7B   OC301  CC3152     0.800  2   180.0 ! 2OR, from rbrb, yxu
CC3151 CC3152 OC301  CN7B       0.300  1   180.0 ! 2OR, from rbrb, yxu
CC3151 CC3152 OC301  CN7B       0.800  2   180.0 ! 2OR, from rbrb, yxu
OC3C51 CC3152 OC301  CN7B       0.600  2     0.0 ! 2OR, from rbrb, yxu
OC3C51 CC3152 OC301  CN7B       0.200  3     0.0 ! 2OR, from rbrb, yxu
HCA1   CC3152 OC301  CN7B       0.300  1     0.0 ! 2OR, from rbrb, yxu
HCA1   CC3152 OC301  CN7B       0.800  2   180.0 ! 2OR, from rbrb, yxu
CC3153 CC321  OC30P  PC         0.600  1   180.0 ! 2OR, from CG3C51 CG321  OG303  PG1, yxu
CC3153 CC321  OC30P  PC         0.650  2     0.0 ! 2OR, from CG3C51 CG321  OG303  PG1, yxu
CC3153 CC321  OC30P  PC         0.050  3     0.0 ! 2OR, from CG3C51 CG321  OG303  PG1, yxu
CC321  OC30P  PC     OC2DP      0.100  3     0.0 ! 2OR, from CG321  OG303  PG1    OG2P1, yxu
OC3C51 CC3153 CC321  OC30P      3.400  1   180.0 ! 2OR, from OG303  CG321  CG3C51 OG3C51 , yxu
HCA1   CC3153 CC321  OC30P      0.195  3     0.0 ! 2OR, from OG303  CG321  CG3C51 HGA1, yxu
CC3151 CC3153 CC321  OC30P      2.500  1   180.0 ! 2OR, from OG303  CG321  CG3C51 CG3C51, yxu
CC3151 CC3153 CC321  OC30P      0.400  2     0.0 ! 2OR, from OG303  CG321  CG3C51 CG3C51, yxu
CC3151 CC3153 CC321  OC30P      0.800  3   180.0 ! 2OR, from OG303  CG321  CG3C51 CG3C51, yxu
CC3151 CC3153 CC321  OC30P      0.200  4   180.0 ! 2OR, from OG303  CG321  CG3C51 CG3C51, yxu
CC321  OC30P  PC     OC312      0.950  2     0.0 ! 2OR, from CG321  OG303  PG1    OG311, yxu
CC321  OC30P  PC     OC312      0.500  3     0.0 ! 2OR, from CG321  OG303  PG1    OG311, yxu
HCA2   CC321  OC30P  PC         0.000  3     0.0 ! 2OR, from HGA2   CG321  OG303  PG1, yxu

!!***glycosyl linkage***
!!@@general
NG2R61 CN7B   CN7B   ON5        0.000  3     0.0 ! U, from NA36
NG2R61 CN7B   CN7B   HN7        0.000  3     0.0 ! U, from NA36
NG2R61 CN7B   ON6B   CN7        0.000  3     0.0 ! U, from NA36
NG2R61 CN7B   CN7B   CN7        0.000  3     0.0 ! U, from NA36
NG2R51 CN7B   CN7B   ON5        0.000  3     0.0 ! G, from NA36
NG2R51 CN7B   CN7B   HN7        0.000  3     0.0 ! G, from NA36
NG2R51 CN7B   ON6B   CN7        0.000  3     0.0 ! G, from NA36
NG2R51 CN7B   CN7B   CN7        0.000  3     0.0 ! G, from NA36
HGR62  CG2R62 NG2R61 CN7B       0.300  2   180.0 ! U, from NA36
OG2D4  CG2R63 NG2R61 CN7B      11.000  2   180.0 ! U, from NA36
CG2R62 CG2R62 NG2R61 CN7B      11.000  2   180.0 ! U, from NA36
NG2R61 CG2R63 NG2R61 CN7B      11.000  2   180.0 ! U, from NA36
NG2R62 CG2R63 NG2R61 CN7B      11.000  2   180.0 ! C, from NA36
HGR52  CG2R53 NG2R51 CN7B       0.300  2   180.0 ! G, from NA36
NG2R50 CG2R53 NG2R51 CN7B      11.000  2   180.0 ! G, from NA36
CG2RC0 CG2RC0 NG2R51 CN7B      11.000  2   180.0 ! G, from NA36
NG2R62 CG2RC0 NG2R51 CN7B      11.000  2   180.0 ! G, from NA36
CG2R62 NG2R61 CN7B   CN7B       0.000  3   180.0 ! U & C, chi, from CG36
CG2R63 NG2R61 CN7B   CN7B       1.000  3     0.0 ! U & C, chi, from CG36
CG2R62 NG2R61 CN7B   ON6B       1.000  1     0.0 ! U & C, chi, from CG36
CG2R63 NG2R61 CN7B   ON6B       0.000  3     0.0 ! U & C, chi, from CG36
CG2R62 NG2R61 CN7B   HN7        0.195  3     0.0 ! U & C, chi, from CG36
CG2R63 NG2R61 CN7B   HN7        0.195  3     0.0 ! U & C, chi, from CG36
CG2R53 NG2R51 CN7B   CN7B       0.000  3   180.0 ! A & G, chi, from CG36
CG2RC0 NG2R51 CN7B   CN7B       0.000  3     0.0 ! A & G, chi, from CG36
CG2R53 NG2R51 CN7B   ON6B       1.100  1     0.0 ! A & G, chi, from CG36
CG2RC0 NG2R51 CN7B   ON6B       1.100  1   180.0 ! A & G, chi, from CG36
CG2RC0 NG2R51 CN7B   ON6B       0.200  3     0.0 ! A & G, chi, from CG36
CG2R53 NG2R51 CN7B   HN7        0.250  2   180.0 ! A & G, chi, from CG36
CG2R53 NG2R51 CN7B   HN7        0.195  3     0.0 ! A & G, chi, from CG36
CG2RC0 NG2R51 CN7B   HN7        0.250  2   180.0 ! A & G, chi, from CG36
!!@@pseudouridine
CG2R62 CN7B   CN7B   CN7        0.000  3     0.0 ! PSU, yxu
CG2R62 CN7B   CN7B   ON5        0.000  3     0.0 ! PSU, yxu
CG2R62 CN7B   CN7B   HN7        0.000  3   180.0 ! PSU, yxu  enhance C3'endo
CG2R62 CN7B   ON6B   CN7        0.000  3     0.0 ! PSU, yxu
NG2R61 CG2R62 CG2R62 CN7B      11.000  2   180.0 ! PSU, from NA36
HGR62  CG2R62 CG2R62 CN7B       4.000  2   180.0 ! PSU, yxu
NG2R61 CG2R63 CG2R62 CN7B      11.000  2   180.0 ! PSU, from NA36
OG2D4  CG2R63 CG2R62 CN7B      11.000  2   180.0 ! PSU, from NA36
CG2R63 CG2R62 CN7B   ON6B       0.300  1   180.0 ! PSU, chi, yxu, higher, more syn
CG2R62 CG2R62 CN7B   ON6B       0.700  3   180.0 ! PSU, chi, yxu 
CG2R63 CG2R62 CN7B   CN7B       1.300  1   180.0 ! PSU, chi, yxu 
CG2R62 CG2R62 CN7B   CN7B       0.800  3   180.0 ! PSU, chi, yxu 
CG2R63 CG2R62 CN7B   HN7        0.000  3     0.0 ! PSU, chi, yxu 
CG2R62 CG2R62 CN7B   HN7        0.000  3   180.0 ! PSU, chi, yxu 
!!@@dihydrouridine
NG2S0  CN7B   CN7B   CN7        0.200  3     0.0 ! H2U, enhance C2'endo, yxu
NG2S0  CN7B   CN7B   ON5        0.200  3     0.0 ! H2U, enhance C2'endo, yxu
NG2S0  CN7B   CN7B   HN7        0.200  3     0.0 ! H2U, enhance C2'endo, yxu
NG2S0  CN7B   ON6B   CN7        0.000  3     0.0 ! H2U, yxu
NG2S1  CG2O6  NG2S0  CN7B       3.200  2   180.0 ! H2U, yxu
OG2D1  CG2O6  NG2S0  CN7B       4.700  2   180.0 ! H2U, yxu
CG321  CG321  NG2S0  CN7B       0.100  1     0.0 ! H2U, yxu
CG311  CG321  NG2S0  CN7B       0.100  1     0.0 ! MDU, from H2U, yxu
HGA2   CG321  NG2S0  CN7B       0.320  3     0.0 ! H2U, yxu
CG2O6  NG2S0  CN7B   ON6B       2.000  1   180.0 ! H2U, chi, yxu
CG2O6  NG2S0  CN7B   ON6B       0.900  2     0.0 ! H2U, chi, yxu
CG321  NG2S0  CN7B   ON6B       1.700  1     0.0 ! H2U, chi, yxu
CG321  NG2S0  CN7B   ON6B       0.400  2     0.0 ! H2U, chi, yxu
CG2O6  NG2S0  CN7B   CN7B       1.000  1   180.0 ! H2U, chi, yxu
CG321  NG2S0  CN7B   CN7B       0.000  3     0.0 ! H2U, chi, yxu
CG2O6  NG2S0  CN7B    HN7       0.000  3     0.0 ! H2U, chi, yxu
CG321  NG2S0  CN7B    HN7       0.000  3     0.0 ! H2U, chi, yxu
!!@@2-thiocytidine
CG2R61 NG2R61 CN7B   CN7B       0.000  3   180.0 ! 2SC, from C
CG2R61 NG2R61 CN7B   ON6B       1.000  1     0.0 ! 2SC, from C
CG2R61 NG2R61 CN7B   HN7        0.195  3     0.0 ! 2SC, from C
!!@@2-thiouridine
SG2D1  CG2R63 NG2R61 CN7B      11.000  2   180.0 ! 2SU, yxu
CG2R64 NG2R61 CN7B   ON6B       0.800  1   180.0 ! GAU, from U, yxu
CG2R64 NG2R61 CN7B   ON6B       0.700  3     0.0 ! GAU, from U, yxu
CG2R64 NG2R61 CN7B   HN7        0.000  3     0.0 ! GAU, from U, yxu
CG2R64 NG2R61 CN7B   CN7B       0.200  3   180.0 ! GAU, from U, yxu
SG311  CG2R64 NG2R61 CN7B       6.000  2   180.0 ! GAU, yxu
NG2R62 CG2R64 NG2R61 CN7B      11.000  2   180.0 ! GAU, from u, yxu
!!@@7-methylguanosine
NG2R52 CN7B   CN7B   CN7        0.000  3     0.0 ! 7MG, yxu
NG2R52 CN7B   CN7B   ON5        0.000  3     0.0 ! 7MG, yxu
NG2R52 CN7B   CN7B   HN7        0.000  3     0.0 ! 7MG, yxu
NG2R52 CN7B   ON6B   CN7        0.000  3     0.0 ! 7MG, yxu
NG2R52 CG2R53 NG2R52 CN7B       7.700  2   180.0 ! 7MG, from NG2R52 CG2R53 NG2R52 CG334 , yxu
HGR53  CG2R53 NG2R52 CN7B       6.300  2   180.0 ! 7MG, from HGR53  CG2R53 NG2R52 CG334, yxu
CG2RC0 CG2RC0 NG2R52 CN7B       5.500  2   180.0 ! 7MG, yxu
NG2R62 CG2RC0 NG2R52 CN7B      11.000  2   180.0 ! 7MG, from NA36
CG2R53 NG2R52 CN7B   CN7B       0.850  3   180.0 ! 7MG, chi, yxu
CG2RC0 NG2R52 CN7B   CN7B       1.100  1   180.0 ! 7MG, chi, yxu
CG2R53 NG2R52 CN7B   ON6B       0.700  1     0.0 ! 7MG, chi, yxu
CG2RC0 NG2R52 CN7B   ON6B       0.400  1   180.0 ! 7MG, chi, yxu
CG2R53 NG2R52 CN7B   HN7        0.000  3   180.0 ! 7MG, chi, yxu
CG2RC0 NG2R52 CN7B   HN7        0.100  3     0.0 ! 7MG, chi, yxu
!!@@7-deazaguanosine
CG2R51 NG2R51 CN7B   CN7B       0.000  3   180.0 ! DCG, from G
CG2R51 NG2R51 CN7B   ON6B       1.100  1     0.0 ! DCG, from G
CG2R51 NG2R51 CN7B   HN7        0.250  2   180.0 ! DCG, from G
CG2R51 NG2R51 CN7B   HN7        0.195  3     0.0 ! DCG, from G
CG2R51 CG2R51 NG2R51 CN7B      11.000  2   180.0 ! DCG, from G
HGR52  CG2R51 NG2R51 CN7B       0.300  2   180.0 ! DCG, from G
!!@@lysidine
NG2P1  CN7B   ON6B   CN7        0.000  3     0.0 ! K2C, from NA36
NG2P1  CN7B   CN7B   CN7        0.000  3     0.0 ! K2C, from NA36
NG2P1  CN7B   CN7B   ON5        0.000  3     0.0 ! K2C, from NA36
NG2P1  CN7B   CN7B   HN7        0.000  3     0.0 ! K2C, from NA36
CG2R61 CG2R61 NG2P1  CN7B       0.750  2   180.0 ! K2C, yxu
HGR62  CG2R61 NG2P1  CN7B       2.700  2   180.0 ! K2C, yxu
NG2P1  CG2R64 NG2P1  CN7B       1.520  2   180.0 ! K2C, yxu
NG311  CG2R64 NG2R61 CN7B       3.500  2   180.0 ! 34HC, yxu
CG2R61 NG2P1  CN7B   CN7B       0.000  1     0.0 ! K2C, chi, yxu
CG2R64 NG2P1  CN7B   CN7B       0.000  1   180.0 ! K2C, chi, yxu
CG2R61 NG2P1  CN7B   ON6B       1.300  1   180.0 ! K2C, chi, yxu
CG2R61 NG2P1  CN7B   ON6B       0.000  2     0.0 ! K2C, chi, yxu
CG2R64 NG2P1  CN7B   ON6B       1.300  1     0.0 ! K2C, chi, yxu
CG2R64 NG2P1  CN7B   ON6B       0.000  2     0.0 ! K2C, chi, yxu
CG2R61 NG2P1  CN7B   HN7        0.000  3   180.0 ! K2C, chi, yxu
CG2R64 NG2P1  CN7B   HN7        0.000  3     0.0 ! K2C, chi, yxu
!!@@others
SEGD1  CG2R63 NG2R61 CN7B      11.000  2   180.0 ! SEU, yxu
NG2R61 CG2RC0 NG2R51 CN7B       7.500  2   180.0 ! DWG, yxu
CG331  CG2R53 NG2R51 CN7B       3.000  2   180.0 ! 8MA, yxu
NG2R62 CG2R63 CG2R62 CN7B       9.000  2   180.0 ! 1PC, yxu, 21/2/14
NG2R62 CG2R62 CG2R62 CN7B       9.000  2   180.0 ! 3PC, yxu, 21/2/14
!!@@Deoxyribose
CG2R62 CN7B   CN8    CN7        0.000  3     0.0 ! PSU, yxu
CG2R62 CN7B   CN8    HN8        0.000  3     0.0 ! PSU, yxu
CG2R62 CN7B   ON6    CN7        0.000  3     0.0 ! PSU, yxu
CG2R63 CG2R62 CN7B   ON6        0.300  1   180.0 ! PSU, yxu
CG2R62 CG2R62 CN7B   ON6        0.700  3   180.0 ! PSU, yxu
CG2R63 CG2R62 CN7B   CN8        1.000  1   180.0 ! PSU, yxu
CG2R62 CG2R62 CN7B   CN8        0.800  3   180.0 ! PSU, yxu
NG2R61 CN7B   ON6    CN7        0.000  3     0.0 ! C/U, from NA36
NG2R61 CN7B   CN8    HN8        0.000  3     0.0 ! C/U, from NA36
NG2R61 CN7B   CN8    CN7        0.000  3     0.0 ! C/U, from NA36
NG2R51 CN7B   ON6    CN7        0.000  3     0.0 ! A/G, from NA36
NG2R51 CN7B   CN8    CN7        0.000  3     0.0 ! A/G, from NA36
NG2R51 CN7B   CN8    HN8        0.000  3     0.0 ! A/G, from NA36
CG2R62 NG2R61 CN7B   CN8        0.000  3   180.0 ! U & C, chi, from CG36
CG2R63 NG2R61 CN7B   CN8        1.000  3     0.0 ! U & C, chi, from CG36
CG2R62 NG2R61 CN7B   ON6        1.000  1     0.0 ! U & C, chi, from CG36
CG2R63 NG2R61 CN7B   ON6        0.000  3     0.0 ! U & C, chi, from CG36
CG2R53 NG2R51 CN7B   CN8        0.000  3   180.0 ! A & G, chi, from CG36
CG2RC0 NG2R51 CN7B   CN8        0.000  3     0.0 ! A & G, chi, from CG36
CG2R53 NG2R51 CN7B   ON6        1.100  1     0.0 ! A & G, chi, from CG36
CG2RC0 NG2R51 CN7B   ON6        1.100  1   180.0 ! A & G, chi, from CG36
CG2RC0 NG2R51 CN7B   ON6        0.200  3     0.0 ! A & G, chi, from CG36

!!!!!!!! ######################################## !!!!!!!!
!!!!!!!! ######## CGenFF model compounds ######## !!!!!!!!
!!!!!!!! ######################################## !!!!!!!!
!***Uracils***
SEGD1  CG2R63 NG2R61 CG2R62     2.5000  2   180.00 ! SEU, yxu, to be reoptimized
SEGD1  CG2R63 NG2R61 CG2R63     2.5000  2   180.00 ! SEU, yxu, to be reoptimized
SEGD1  CG2R63 NG2R61 HGP1       0.4500  2   180.00 ! SEU, yxu, to be reoptimized
HGA3   CG331  NG2S0  CG2O6      0.0000  3     0.00 ! H2U, from HGA3 CG331 NG2S0 CG2O1, yxu
HGA3   CG331  NG2S0  CG321      0.4200  3     0.00 ! H2U, from HGA3 CG331 NG2S0 CG331, yxu
HGA2   CG321  NG2S0  CG2O6      0.0000  3     0.00 ! H2U, yxu
CG2O1  CG321  CG321  NG2S0      0.3800  3     0.00 ! H2U, yxu
NG2S0  CG321  CG321  HGA2       0.1950  3     0.00 ! H2U, yxu
NG2S1  CG2O6  NG2S0  CG321      0.2000  2   180.00 ! H2U, yxu
OG2D1  CG2O6  NG2S0  CG321      2.8000  2   180.00 ! H2U, yxu
NG2S0  CG2O6  NG2S1  CG2O1      1.3000  2   180.00 ! H2U, yxu
OG2D1  CG2O6  NG2S1  CG2O1      0.8000  2   180.00 ! H2U, yxu
NG2S0  CG2O6  NG2S1  HGP1       0.9000  2   180.00 ! H2U, yxu
CG321  CG2O1  NG2S1  CG2O6      1.6500  2   180.00 ! H2U, yxu
OG2D1  CG2O1  NG2S1  CG2O6      1.2000  2   180.00 ! H2U, yxu
CG321  CG321  NG2S0  CG2O6      0.0000  3     0.00 ! H2U, yxu
CG2O1  CG311  CG321  NG2S0      0.4500  3     0.00 ! MDU, yxu
HGA1   CG311  CG321  NG2S0      0.3000  3     0.00 ! MDU, yxu
CG331  CG311  CG321  NG2S0      0.3500  3     0.00 ! MDU, yxu
CG311  CG321  NG2S0  CG2O6      0.0000  3     0.00 ! MDU, yxu
CG311  CG321  NG2S0  CG331      0.1000  3   180.00 ! MDU, from H2U_m, yxu, 8/8,13
CG311  CG2O1  NG2S1  CG2O6      0.7400  2   180.00 ! MDU, from H2U, yxu
NG2R61 CG2R62 CG2R62 OG311      3.0000  2   180.00 ! 5HU, yxu
OG311  CG2R62 CG2R62 HGR62      2.7000  2   180.00 ! 5HU, yxu
OG311  CG2R62 CG2R63 NG2R61     2.7000  2   180.00 ! 5HU, yxu
OG311  CG2R62 CG2R63 OG2D4      0.0000  2   180.00 ! 5HU, yxu
CG2R63 CG2R62 OG311  HGP1       0.4100  1   180.00 ! 5HU, yxu lower if interaction between HO5 and O4 is weakened in solution
CG2R63 CG2R62 OG311  HGP1       0.9900  2   180.00 ! 5HU, yxu
CG2R63 CG2R62 OG311  HGP1       0.1000  3     0.00 ! 5HU, yxu
CG2R62 CG2R62 OG311  HGP1       0.9900  2   180.00 ! 5HU, yxu
NG2R61 CG2R62 CG2R62 OG301      1.6000  2   180.00 ! MOU, yxu, 21/2/14
OG301  CG2R62 CG2R62 HGR62      3.7000  2   180.00 ! MOU, yxu, 21/2/14
OG301  CG2R62 CG2R63 NG2R61     2.5000  2   180.00 ! MOU, yxu, 21/2/14
OG301  CG2R62 CG2R63 OG2D4      0.0000  2   180.00 ! MOU, yxu, 21/2/14
CG2R63 CG2R62 OG301  CG331      1.4000  1     0.00 ! MOU, yxu
CG2R63 CG2R62 OG301  CG331      1.0000  2   180.00 ! MOU, yxu
CG2R63 CG2R62 OG301  CG331      1.3000  3     0.00 ! MOU, yxu
CG2R62 CG2R62 OG301  CG331      1.5800  2   180.00 ! MOU, from bzmo, yxu
CG2R62 CG2R62 OG301  CG331      0.2000  4   180.00 ! MOU, from bzmo, yxu
HGA3   CG331  OG301  CG2R62     0.0850  3     0.00 ! MOU, from HGA3 CG331 OG301 CG2R61, yxu
CG2R62 CG2R63 NG2R61 CG331      5.5000  2   180.00 ! 3MP, yxu
CG324  CG2R62 CG2R62 NG2R61     3.2000  2   180.00 ! SAU, yxu, 21/2/14
CG324  CG2R62 CG2R62 HGR62      5.4000  2   180.00 ! SAU, yxu, 21/2/14
CG324  CG2R62 CG2R63 NG2R61     4.5000  2   180.00 ! SAU, yxu, 21/2/14
CG324  CG2R62 CG2R63 OG2D4      0.0000  2   180.00 ! SAU, yxu, 21/2/14
CG2R62 CG324  NG3P3  HGP2       0.0400  3     0.00 ! SAU, from CG2R61 CG324 NG3P1 HGP2, yxu
CG2R62 CG2R62 CG324  NG3P3      0.5000  2   180.00 ! SAU, from bzam, yxu
CG2R62 CG2R62 CG324  HGA2       0.0500  2     0.00 ! SAU, yxu, 21/2/14
CG2R63 CG2R62 CG324  NG3P3      0.7500  2     0.00 ! SAU, yxu, 21/2/14
CG2R63 CG2R62 CG324  HGA2       0.5500  3     0.00 ! SAU, yxu, 21/2/14
CG2R62 CG324  NG3P2  CG334      0.6500  1   180.00 ! 5AU, from bzma, yxu
CG2R62 CG324  NG3P2  CG334      0.7800  3     0.00 ! 5AU, from bzma, yxu
CG2R62 CG324  NG3P2  HGP2       0.1000  3     0.00 ! 5AU, from bzma, yxu
CG2R63 CG2R62 CG324  NG3P2      1.9000  1   180.00 ! 5AU, (compensation for inner H-bond N8-H..O6), yxu
CG2R63 CG2R62 CG324  NG3P2      0.2000  2     0.00 ! 5AU, yxu
CG2R62 CG2R62 CG324  NG3P2      0.2000  2     0.00 ! 5AU, from bzma, yxu
HGA2   CG324  NG3P2  CG334      0.1000  3     0.00 ! 5AU, from HGA2 CG324 NG3P2 CG324, yxu
HGA3   CG334  NG3P2  CG324      0.1000  3     0.00 ! 5AU, from HGA2 CG324 NG3P2 CG324, yxu
HGA3   CG334  NG3P2  HGP2       0.1000  3     0.00 ! 5AU, from HGA2 CG324 NG3P2 HGP2, yxu
CG2R62 CG324  NG3P2  CG324      0.6500  1   180.00 ! 5DU, from 5AU, yxu
CG2R62 CG324  NG3P2  CG324      0.7800  3     0.00 ! 5DU, from 5AU, yxu
OG2D2  CG2O3  CG324  NG3P2      2.9000  2   180.00 ! 5DU, yxu
CG2O3  CG324  NG3P2  CG324      1.0000  1   180.00 ! 5DU, from nmgi, yxu
CG2O3  CG324  NG3P2  CG324      0.7000  2     0.00 ! 5DU, from nmgi, yxu
CG2O3  CG324  NG3P2  HGP2       0.0400  3   180.00 ! 5DU, yxu
CG324  CG2D1  CG2D1  CG331      0.4500  1   180.00 ! IAU, yxu
CG324  CG2D1  CG2D1  CG331      7.0000  2   180.00 ! IAU, yxu
HGA4   CG2D1  CG324  HGA2       0.0000  3     0.00 ! IAU, from HGA4 CG2D1 CG321 HGA2, yxu
CG2D1  CG2D1  CG324  NG3P2      0.6000  1     0.00 ! IAU, yxu
CG2D1  CG2D1  CG324  NG3P2      0.8200  2     0.00 ! IAU, yxu
CG2D1  CG2D1  CG324  HGA2       0.3000  3   180.00 ! IAU, yxu
HGA4   CG2D1  CG324  NG3P2      0.2000  3     0.00 ! IAU, yxu
CG331  CG2D1  CG331  HGA3       0.1600  3     0.00 ! IAU, from CG321 CG2D1 CG331 HGA3, yxu
CG2D1  CG324  NG3P2  CG324      0.7000  1   180.00 ! IAU, from nmba, yxu
CG2D1  CG324  NG3P2  CG324      0.8000  3     0.00 ! IAU, from nmba, yxu
CG2D1  CG324  NG3P2  HGP2       0.0500  3     0.00 ! IAU, yxu
OG2D2  CG2O3  CG321  CG2R62     0.6000  2   180.00 ! 5CU, from bzac, yxu
OG2D2  CG2O3  CG321  CG2R62     0.1000  4     0.00 ! 5CU, from bzac, yxu
CG321  CG2R62 CG2R62 NG2R61     4.0000  2   180.00 ! 5CU, from CG331 CG2R62 CG2R62 NG2R61, yxu
CG321  CG2R62 CG2R62 HGR62      4.0000  2   180.00 ! 5CU, from CG331 CG2R62 CG2R62 HGR62, yxu
CG321  CG2R62 CG2R63 NG2R61     5.6000  2   180.00 ! 5CU, from CG331 CG2R62 CG2R63 NG2R61, yxu
CG321  CG2R62 CG2R63 OG2D4      1.0000  2   180.00 ! 5CU, from OG2D4 CG2R63 CG2R62 CG331, yxu
CG2R62 CG2R62 CG321  CG2O3      0.1000  4     0.00 ! 5CU, from bzac, yxu
CG2R62 CG2R62 CG321  HGA2       0.0600  4     0.00 ! 5CU, yxu
CG2R63 CG2R62 CG321  CG2O3      0.1500  3     0.00 ! 5CU, (compensation for inner repulsion O8..O6), yxu
CG2R63 CG2R62 CG321  CG2O3      0.1000  4     0.00 ! 5CU, yxu
CG2R63 CG2R62 CG321  HGA2       0.0600  4     0.00 ! 5CU, yxu
OG2D1  CG2O2  CG321  CG2R62     0.8500  1     0.00 ! OCU, from mebz, yxu
OG302  CG2O2  CG321  CG2R62     0.3000  1     0.00 ! OCU, from mebz, yxu
OG302  CG2O2  CG321  CG2R62     1.0000  2   180.00 ! OCU, from mebz, yxu
CG2R62 CG2R62 CG321  CG2O2      0.1000  2     0.00 ! OCU, from mebz, yxu
CG2R63 CG2R62 CG321  CG2O2      0.1000  2     0.00 ! OCU, from mebz, yxu
NG2S2  CG2O1  CG321  CG2R62     0.2100  1   180.00 ! BCU, from acbz, yxu
NG2S2  CG2O1  CG321  CG2R62     0.5500  3     0.00 ! BCU, from acbz, yxu
OG2D1  CG2O1  CG321  CG2R62     0.6700  2   180.00 ! BCU, from acbz, yxu
OG2D1  CG2O1  CG321  CG2R62     0.9400  3     0.00 ! BCU, from acbz, yxu
CG2R62 CG2R62 CG321  CG2O1      0.1000  2     0.00 ! BCU, from mebz, yxu
CG2R63 CG2R62 CG321  CG2O1      0.1000  2     0.00 ! BCU, from mebz, yxu
CG311  CG2R62 CG2R62 NG2R61     4.0000  2   180.00 ! CMU, from CG331 CG2R62 CG2R62 NG2R61, yxu
CG311  CG2R62 CG2R62 HGR62      4.0000  2   180.00 ! CMU, from CG331 CG2R62 CG2R62 HGR62, yxu
CG311  CG2R62 CG2R63 NG2R61     5.6000  2   180.00 ! CMU, from CG331 CG2R62 CG2R63 NG2R61, yxu
CG311  CG2R62 CG2R63 OG2D4      0.0000  2   180.00 ! CMU, yxu
CG2R62 CG2R62 CG311  CG2O2      0.2000  2     0.00 ! CMU, from cmbz, yxu
CG2R62 CG2R62 CG311  OG311      0.7000  2   180.00 ! CMU, from cmbz, yxu
CG2R62 CG2R62 CG311  HGA1       0.1000  6   180.00 ! CMU, from CG2R61 CG2R61 CG311 HGA1 yxu
CG2R63 CG2R62 CG311  CG2O2      0.2000  2     0.00 ! CMU, from cmbz, yxu
CG2R63 CG2R62 CG311  OG311      0.8000  1   180.00 ! CMU, (compensation for inner O8..O6 & H7O..O6), yxu
CG2R63 CG2R62 CG311  HGA1       0.1000  6   180.00 ! CMU, yxu
OG2D1  CG2O2  CG311  OG311      0.5500  2   180.00 ! CMU (hpme), yxu
OG302  CG2O2  CG311  OG311      0.4000  2   180.00 ! CMU (hpme), yxu
OG302  CG2O2  CG311  OG311      0.1000  6     0.00 ! CMU (hpme), yxu
OG2D1  CG2O2  CG311  CG2R62     0.7000  1     0.00 ! CMU, from cmbz, yxu
OG2D1  CG2O2  CG311  CG2R62     0.3000  3   180.00 ! CMU, from cmbz, yxu
OG302  CG2O2  CG311  CG2R62     1.0000  1   180.00 ! CMU, (compensation for inner O8..O6), yxu
OG302  CG2O2  CG311  CG2R62     0.3000  3     0.00 ! CMU, cmbz, yxu
CG2O2  CG311  OG311  HGP1       0.8500  1   180.00 ! CMU (hpme), yxu
CG2O2  CG311  OG311  HGP1       0.3800  2   180.00 ! CMU (hpme), yxu
CG2O2  CG311  OG311  HGP1       0.3500  3     0.00 ! CMU (hpme), yxu
CG2R62 CG311  OG311  HGP1       1.0800  1     0.00 ! CMU, from bzhe, yxu
CG2R62 CG311  OG311  HGP1       0.5400  2     0.00 ! CMU, from bzhe, yxu
CG2R62 CG311  OG311  HGP1       0.7700  3     0.00 ! CMU, from bzhe, yxu
CG2R63 CG2R62 OG301  CG321      1.8000  1     0.00 ! OAU, from MOU, yxu
CG2R63 CG2R62 OG301  CG321      2.8000  2   180.00 ! OAU, from MOU, yxu
CG2R63 CG2R62 OG301  CG321      1.0000  3     0.00 ! OAU, from MOU, yxu
CG2R62 CG2R62 OG301  CG321      1.5800  2   180.00 ! OAU, from bzmo, yxu
CG2R62 CG2R62 OG301  CG321      0.2000  4   180.00 ! OAU, from bzmo, yxu
OG2D2  CG2O3  CG321  OG301      1.2800  2   180.00 ! OAU, yxu
CG2O3  CG321  OG301  CG2R62     1.3100  1   180.00 ! OAU, from atbz, yxu
HGA2   CG321  OG301  CG2R62     0.0950  3     0.00 ! OAU, from CG2R62 OG301 CG331 HGA3 yxu
OG2D1  CG2O2  CG321  OG301      0.1000  1     0.00 ! OEU, yxu
OG2D1  CG2O2  CG321  OG301      0.9800  2   180.00 ! OEU, yxu
OG302  CG2O2  CG321  OG301      0.1000  1   180.00 ! OEU, yxu
OG302  CG2O2  CG321  OG301      0.9800  2   180.00 ! OEU, yxu
CG2O2  CG321  OG301  CG2R62     0.9100  1   180.00 ! OEU, from oebz, yxu
CG2O2  CG321  OG301  CG2R62     0.5000  2     0.00 ! OEU, from oebz, yxu
OG2D2  CG2O3  CG311  CG2R62     3.1000  2   180.00 ! HCU, from OG2D2 CG2O3 CG311 CG2R61, yxu
OG2D2  CG2O3  CG311  OG311      0.8500  2   180.00 ! HCU, yxu, 17/4,13
CG2R62 CG2R62 CG311  CG2O3      0.2300  2   180.00 ! HCU, from CG2R61 CG2R61 CG311 CG2O3, yxu
CG2R63 CG2R62 CG311  CG2O3      0.2300  2   180.00 ! HCU, from CG2R61 CG2R61 CG311 CG2O3, yxu
CG2O3  CG311  OG311  HGP1       0.3000  1     0.00 ! HCU, yxu, 17/4,13
CG2O3  CG311  OG311  HGP1       0.3000  2   180.00 ! HCU, yxu, 17/4,13
CG2O3  CG311  OG311  HGP1       0.4000  3     0.00 ! HCU, yxu, 17/4,13
CG2R62 CG2R63 NG2R61 CG321      5.5000  2   180.00 ! 3AU, from CG2R62 CG2R62 NG2R61 CG331, yxu
NG2R61 CG2R63 NG2R61 CG321      5.5000  2   180.00 ! 3AU, from NG2R61 CG2R63 NG2R61 CG331, yxu
OG2D4  CG2R63 NG2R61 CG321      0.0000  2   180.00 ! 3AU, from OG2D4 CG2R63 NG2R61 CG331, yxu
CG314  CG321  CG321  NG2R61     0.5000  1   180.00 ! 3AU, from 3pru, yxu
NG2R61 CG321  CG321  HGA2       0.1000  3     0.00 ! 3AU, yxu
CG321  CG321  NG2R61 CG2R63     0.5000  2     0.00 ! 3AU, yxu
HGA2   CG321  NG2R61 CG2R63     0.0500  6     0.00 ! 3AU, yxu
SG3O1  CG321  CG324  NG3P2      4.8000  1   180.00 ! 5TU, yxu
SG3O1  CG321  CG324  NG3P2      0.4500  2   180.00 ! 5TU, yxu
SG3O1  CG321  CG324  HGA2       0.0500  1     0.00 ! 5TU, yxu
CG324  CG321  SG3O1  OG2P1      0.2200  3     0.00 ! 5TU, yxu
OG2D1  CG2O2  CG321  NG311      0.0000  6   180.00 ! 5UHG, from OG2D1 CG2O2 CG321 NG321, yxu
OG311  CG2O2  CG321  NG311      0.0000  6   180.00 ! 5UHG, from OG311 CG2O2 CG321 NG321, yxu
CG2R62 CG2R62 CG321  NG311      1.0000  2   180.00 ! 5UHG, from ambz, yxu
CG2R63 CG2R62 CG321  NG311      1.0000  2   180.00 ! 5UHG, from ambz, yxu
CG2R62 CG321  NG311  CG321      0.8000  1   180.00 ! 5UHG, from ambz, yxu
CG2R62 CG321  NG311  CG321      0.5000  2     0.00 ! 5UHG, from ambz, yxu
CG2R62 CG321  NG311  CG321      0.7000  3     0.00 ! 5UHG, from ambz, yxu
CG2R62 CG321  NG311  HGPAM1     0.3000  3     0.00 ! 5UHG, from ambz, yxu
CG2O2  CG321  NG311  CG321      2.0000  1     0.00 ! 5UHG, from nmgn, yxu
CG2O2  CG321  NG311  CG321      1.8000  2     0.00 ! 5UHG, from nmgn, yxu
CG2O2  CG321  NG311  CG321      0.5000  3     0.00 ! 5UHG, from nmgn, yxu
CG2O2  CG321  NG311  HGPAM1     0.6000  1   180.00 ! 5UHG, yxu
CG2O2  CG321  NG311  HGPAM1     0.3000  2     0.00 ! 5UHG, yxu
CG2O2  CG321  NG311  HGPAM1     0.5000  3     0.00 ! 5UHG, from nmgn, yxu
CG2R62 CG321  NG311  CG331      0.8000  1   180.00 ! 5UNM, from ambz, yxu
CG2R62 CG321  NG311  CG331      0.5000  2     0.00 ! 5UNM, from ambz, yxu
CG2R62 CG321  NG311  CG331      0.7000  3     0.00 ! 5UNM, from ambz, yxu
HGA3   CG331  NG311  CG321      0.5000  3     0.00 ! 5UNM, from HGA3 CG331 NG311 CG2N1, yxu
OG2D1  CG2O2  CG311  NG321      0.0000  6   180.00 ! 5UHA, from OG2D1  CG2O2  CG321  NG321, yxu
OG311  CG2O2  CG311  NG321      0.0000  6   180.00 ! 5UHA, from OG311  CG2O2  CG321  NG321, yxu
NG321  CG311  CG321  CG321      0.1950  3     0.00 ! 5UHA, from NG3P2 CG314 CG321 CG321, cgenff_xyu, yxu
NG321  CG311  CG321  HGA2       0.1600  3     0.00 ! 5UHA, from NG311 CG321 CG331 HGA3, yxu
CG2O2  CG311  NG321  HGPAM2     0.1600  3     0.00 ! 5UHA, from CG2O2 CG321 NG321 HGPAM2, yxu
CG321  CG311  NG321  HGPAM2     0.4000  3     0.00 ! 5UHA, from aboh, yxu
HGA1   CG311  NG321  HGPAM2     0.0100  3     0.00 ! 5UHA, from HGA2   CG321  NG321  HGPAM2, cgenff_xyu, yxu
CG311  CG321  CG321  NG2R61     0.2000  3     0.00 ! 5UHA, from CG321  CG321  CG321  NG2S1, yxu
CG2R62 CG2R62 CG321  NG321      1.0000  2   180.00 ! 5UNA, from ambz, yxu
CG2R63 CG2R62 CG321  NG321      1.0000  2   180.00 ! 5UNA, from ambz, yxu
CG2R62 CG321  NG321  HGPAM2     0.3000  3     0.00 ! 5UNA, from ambz, yxu
OG311  CG2O2  CG321  CG2R62     0.9300  2   180.00 ! 5UHC, from bzaa, yxu
OG311  CG2O2  CG321  CG2R62     0.1200  3   180.00 ! 5UHC, from bzaa, yxu
OG311  CG2O2  CG311  CG2R62     0.9300  2   180.00 ! 5UHC, from bzaa, yxu
OG311  CG2O2  CG311  CG2R62     0.1200  3   180.00 ! 5UHC, from bzaa, yxu
OG311  CG2O2  CG321  OG301      0.1700  1   180.00 ! 5UHC (moac), yxu
OG311  CG2O2  CG321  OG301      0.4600  2   180.00 ! 5UHC (moac), yxu
OG311  CG2O2  CG311  OG311      0.4600  2   180.00 ! 5UHC, from moac, yxu
CG2D1  CG321  NG311  CG321      1.1000  1   180.00 ! 5UNI, from penm, yxu
CG2D1  CG321  NG311  CG321      0.6000  2   180.00 ! 5UNI, from penm, yxu
CG2D1  CG321  NG311  CG321      0.5000  3     0.00 ! 5UNI, from penm, yxu
CG2R62 CG2R62 CG321  CG1N1      0.3900  2   180.00 ! CYU, from cybz, yxu
CG2R62 CG2R62 CG321  CG1N1      0.0400  4     0.00 ! CYU, from cybz, yxu
CG2R63 CG2R62 CG321  CG1N1      0.3900  2   180.00 ! CYU, from cybz, yxu
CG2R63 CG2R62 CG321  CG1N1      0.0400  4     0.00 ! CYU, from cybz, yxu
CG324  CG2R62 CG2R63 NG2R62     4.5000  2   180.00 ! SAU, yxu
SG311  CG2R64 NG2R61 CG2R62     6.0000  2   180.00 ! GAU, from  GAU, yxu
SG311  CG2R64 NG2R62 CG2R63    10.0000  2   180.00 ! GAU, from SMA, yxu
CG321  CG2R62 CG2R63 NG2R62     4.5000  2   180.00 ! GAU, from NG2R62 CG2R63 CG2R62 CG324, yxu
HGR62  CG2R62 CG2R63 NG2R62     1.0000  2   180.00 ! GAU, yxu
CG2D1  CG321  SG311  CG2R64     1.3000  1   180.00 ! GAU, yxu
CG2D1  CG321  SG311  CG2R64     1.0000  2     0.00 ! GAU, yxu
CG2D1  CG321  SG311  CG2R64     0.2000  3     0.00 ! GAU, yxu
HGA2   CG321  SG311  CG2R64     0.2000  3     0.00 ! GAU, yxu
CG2D1  CG2D1  CG321  SG311      0.7000  1   180.00 ! GAU, from pesu
CG2D1  CG2D1  CG321  SG311      1.4000  3   180.00 ! GAU, from pesu
HGA4   CG2D1  CG321  SG311      0.2000  3     0.00 ! GAU, yxu
CG2D1  CG321  CG321  CG2D1      0.9000  1   180.00 ! GAU, (15he), yxu
CG2D1  CG321  CG321  CG2D1      0.3000  3   180.00 ! GAU, (15he), yxu

!***Cytosines***
CG2R64 CG2R61 CG2R61 NG2R61     6.0000  2   180.00 ! 2SC, from NA36
CG2R61 CG2R61 CG2R64 NG2S3      2.0000  2   180.00 ! yxu KEVO: exocyclic N in 2SC planar, issue with CGenFF atom types?
HGR62  CG2R61 CG2R64 NG2R62     3.4000  2   180.00 ! 2SC, from NA36
HGR62  CG2R61 CG2R64 NG2S3      2.0000  2   180.00 ! 2SC, from NA36
NG2R62 CG2R63 NG2R61 CG2R61     0.6000  2   180.00 ! 2SC, from NA36
CG2R61 CG2R64 NG2R62 CG2R63     6.0000  2   180.00 ! 2SC, from NA36
CG2R61 CG2R64 NG2S3  HGP4       2.0000  2   180.00 ! yxu KEVO: exocyclic N in 2SC planar, issue with CGenFF atom types?
NG2R62 CG2R63 NG2R61 HGP1       3.6000  2   180.00 ! 2SC, from NG2R62 CG2R64 NG2R61 HGP1, NA36
SG2D1  CG2R63 NG2R62 CG2R64     1.6000  2   180.00 ! 2SC, from OG2D4 CG2R63 NG2R62 CG2R64, yxu
CG331  CG2R62 CG2R64 NG2R62     1.0000  2   180.00 ! 5MC, from HMC, yxu
CG331  CG2R62 CG2R64 NG2P1      1.0000  2   180.00 ! 5MCp, from HMC, yxu
CG331  CG2R62 CG2R64 NG2S3      2.4000  2   180.00 ! 5MC, from CG331 CG2R61 CG2R61 NG2S1, yxu
CG2R64 CG2R62 CG331  HGA3       0.4600  3     0.00 ! 5MC, from CG2R63 CG2R62 CG331 HGA3, yxu
CG321  CG2R62 CG2R64 NG2R62     1.0000  2   180.00 ! HMC, yxu
CG321  CG2R62 CG2R64 NG2S3      2.4000  2   180.00 ! HMC, yxu
CG2R62 CG321  OG311  HGP1       2.1000  1     0.00 ! HMC, from CG2R61 CG321 OG311 HGP1, yxu
CG2R62 CG321  OG311  HGP1       1.4000  2     0.00 ! HMC, from CG2R61 CG321 OG311 HGP1, yxu
CG2R62 CG321  OG311  HGP1       1.1000  3     0.00 ! HMC, from CG2R61 CG321 OG311 HGP1, yxu
CG2R62 CG2R62 CG321  OG311      0.0000  2     0.00 ! HMC, yxu
CG2R64 CG2R62 CG321  OG311      1.0000  1   180.00 ! HMC, yxu
CG2R64 CG2R62 CG321  OG311      1.0000  2     0.00 ! HMC, yxu
CG2R64 CG2R62 CG321  HGA2       0.8100  3     0.00 ! HMC, yxu
CG2O4  CG2R62 CG2R62 NG2R61     2.5000  2   180.00 ! 5FC, yxu
CG2O4  CG2R62 CG2R62 HGR62      2.8000  2   180.00 ! 5FC, yxu
CG2O4  CG2R62 CG2R64 NG2R62     3.6000  2   180.00 ! 5FC, yxu
CG2O4  CG2R62 CG2R64 NG2S3      1.5000  2   180.00 ! 5FC, yxu
OG2D1  CG2O4  CG2R62 CG2R62     1.0800  2   180.00 ! 5FC, yxu
HGR52  CG2O4  CG2R62 CG2R62     1.0800  2   180.00 ! 5FC, yxu
OG2D1  CG2O4  CG2R62 CG2R64     2.6000  1   180.00 ! 5FC, yxu
OG2D1  CG2O4  CG2R62 CG2R64     1.8000  2   180.00 ! 5FC, yxu
HGR52  CG2O4  CG2R62 CG2R64     1.5000  2   180.00 ! 5FC, yxu
CG2R62 CG2R62 CG2R64 NG311      3.1000  2   180.00 ! 4MC, yxu
HGR62  CG2R62 CG2R64 NG311      0.0000  2   180.00 ! 4MC, yxu
NG311  CG2R64 NG2R62 CG2R63     3.1000  2   180.00 ! 4MC, yxu
CG2R62 CG2R64 NG311  CG331      1.4000  1     0.00 ! 4MC, yxu
CG2R62 CG2R64 NG311  CG331      2.7000  2   180.00 ! 4MC, yxu, 1/2015
CG2R62 CG2R64 NG311  HGPAM1     3.0000  2   180.00 ! 4MC, yxu
NG2R62 CG2R64 NG311  CG331      1.4000  1   180.00 ! 4MC, yxu
NG2R62 CG2R64 NG311  CG331      1.3000  2   180.00 ! 4MC, yxu, 1/2015
NG2R62 CG2R64 NG311  HGPAM1     2.4000  2   180.00 ! 4MC, yxu
HGA3   CG331  NG311  CG2R64     0.4000  3     0.00 ! 4MC, yxu     0.24
HGA3   CG331  NG311  CG2R64     0.0800  6     0.00 ! 4MC, yxu     0.12
CG2R62 CG2R62 CG2R64 NG2S1      3.1000  2   180.00 ! 4AC, from CG2R61 CG2R61 CG2R64 NG2S1, yxu
HGR62  CG2R62 CG2R64 NG2S1      2.4000  2   180.00 ! 4AC, from HGR61 CG2R61 CG2R64 NG2S1, yxu
NG2S1  CG2R64 NG2R62 CG2R63     2.0000  2   180.00 ! 4AC, from NG2S3 CG2R64 NG2R62 CG2R63, yxu
CG2R62 CG2R64 NG2S1  CG2O1      0.8000  1     0.00 ! 4AC, lower to enhance trans, yxu
CG2R62 CG2R64 NG2S1  CG2O1      2.2000  2   180.00 ! 4AC, yxu
CG2R62 CG2R64 NG2S1  CG2O1      0.4000  3     0.00 ! 4AC, yxu
CG2R62 CG2R64 NG2S1  HGP1       0.5000  2   180.00 ! 4AC, yxu
NG2R62 CG2R64 NG2S1  CG2O1      0.5000  1   180.00 ! 4AC, lower to enhance trans, yxu
NG2R62 CG2R64 NG2S1  CG2O1      1.8000  2   180.00 ! 4AC, yxu
NG2R62 CG2R64 NG2S1  CG2O1      0.4000  3   180.00 ! 4AC, yxu
NG2R62 CG2R64 NG2S1  HGP1       0.5000  2   180.00 ! 4AC, yxu
NG2R61 CG2R63 NG2R61 CG2R64     3.0000  2   180.00 ! 3MCn, from NG2R61 CG2R63 NG2R61 CG2R63, yxu
CG2R62 CG2R62 CG2R64 NG2R61     7.0000  2   180.00 ! 3MCn, from CG2R62 CG2R62 CG2R62 NG2R61, yxu
HGR62  CG2R62 CG2R64 NG2R61     3.4000  2   180.00 ! 3MCn, from NG2R61 CG2R62 CG2R62 HGR62, yxu
CG2R62 CG2R62 CG2R64 NG2D1      3.0000  2   180.00 ! 3MCn, yxu
HGR62  CG2R62 CG2R64 NG2D1      1.0000  2   180.00 ! 3MCn, yxu
CG2R62 CG2R64 NG2R61 CG2R63     0.6000  2   180.00 ! 3MCn, from CG2R62 CG2R62 NG2R61 CG2R63, yxu
CG2R62 CG2R64 NG2R61 CG331      0.0000  2   180.00 ! 3MCn, yxu
NG2D1  CG2R64 NG2R61 CG2R63     3.0000  2   180.00 ! 3MCn, yxu
NG2D1  CG2R64 NG2R61 CG331      0.0000  2   180.00 ! 3MCn, yxu
CG2R62 CG2R64 NG2D1  HGP1       6.8500  2   180.00 ! 3MCn, yxu
NG2R61 CG2R64 NG2D1  HGP1       1.6000  1     0.00 ! 3MCn, yxu
NG2R61 CG2R64 NG2D1  HGP1       6.8500  2   180.00 ! 3MCn, yxu
HGA3   CG331  NG2R61 CG2R64     0.1900  3     0.00 ! 3MCn, from HGA3 CG331 NG2R61 CG2R63, yxu
HGR62  CG2R62 CG2R64 NG2P1      1.0000  2   180.00 ! 3MC, yxu
CG2R62 CG2R64 NG2P1  CG334      3.3500  2   180.00 ! 3MC, yxu
NG2R61 CG2R63 NG2P1  CG334      3.6500  2   180.00 ! 3MC, yxu
NG2P1  CG2R64 NG2P1  CG334      0.6000  2   180.00 ! 3MC, yxu
NG2P1  CG2R64 NG2P1  CG2R63     2.3000  2   180.00 ! 3MC, yxu
OG2D4  CG2R63 NG2P1  CG2R64     2.6000  2   180.00 ! 3MC, yxu
OG2D4  CG2R63 NG2P1  CG334      1.7000  2   180.00 ! 3MC, yxu
NG2P1  CG2R63 NG2R61 CG2R62     0.6000  2   180.00 ! 3MC, yxu
NG2R61 CG2R63 NG2P1  CG2R64     0.6000  2   180.00 ! 3MC, yxu
CG2R62 CG2R64 NG2P1  CG2R63     0.6000  2   180.00 ! 3MC, yxu
CG2R62 CG2R62 CG2R64 NG2P1      0.6000  2   180.00 ! 3MC, yxu
CG2R62 CG2R64 NG2P1  HGP2       2.4000  2   180.00 ! 3MC, yxu
CG2R62 CG2R64 NG2P1  HGP2       0.7000  3   180.00 ! 3MC, yxu
NG2P1  CG2R64 NG2P1  HGP2       2.4000  2   180.00 ! 3MC, yxu
NG2P1  CG2R63 NG2R61 HGP1       0.0000  2   180.00 ! 3MC, from OG2D4 CG2R63 NG2R61 HGP1, yxu
HGA3   CG334  NG2P1  CG2R63     0.0000  6   180.00 ! 3MC, from HGA3 CG334 NG2P1 CG2N1, yxu
HGA3   CG334  NG2P1  CG2R64     0.0000  6   180.00 ! 3MC, from HGA3 CG334 NG2P1 CG2N1, yxu
NG2P1  CG2R64 NG2P1  CG2R61     0.4000  2   180.00 ! K2C, yxu, 16/7,13
NG2P1  CG2R64 NG2P1  CG2R64     1.5000  2   180.00 ! K2C, yxu, 16/7,13
CG2R61 CG2R64 NG2P1  CG2R64     1.3000  2   180.00 ! K2C, yxu, 16/7,13
CG2R61 CG2R61 CG2R64 NG2P1      2.8000  2   180.00 ! K2C, yxu, 16/7,13
CG2R64 CG2R61 CG2R61 NG2P1      3.1000  2   180.00 ! K2C, yxu, 16/7,13
CG2R61 CG2R61 NG2P1  CG2R64     0.6000  2   180.00 ! K2C, yxu, 16/7,13
NG2P1  CG2R61 CG2R61 HGR61      3.4000  2   180.00 ! K2C, yxu, 16/7,13
HGR61  CG2R61 CG2R64 NG2P1      2.6000  2   180.00 ! K2C, yxu, 16/7,13
HGR62  CG2R61 NG2P1  CG2R64     4.0000  2   180.00 ! K2C, yxu
NG2P1  CG2R64 NG2D1  HGP1       1.6000  1     0.00 ! K2C, from 3MCn, yxu
NG2P1  CG2R64 NG2D1  HGP1       6.8500  2   180.00 ! K2C, from 3MCn, yxu
CG2R61 CG2R64 NG2P1  HGP2       0.1900  2   180.00 ! K2C, yxu, 16/7,13
NG2D1  CG2R64 NG2P1  HGP2       0.5000  2   180.00 ! K2C, yxu, 16/7,13
NG2D1  CG2R64 NG2P1  CG2R64     1.0000  2   180.00 ! K2C, yxu, 16/7,13
NG2P1  CG2R64 NG2P1  CG324      1.4600  2   180.00 ! K2C, yxu
CG321  CG324  NG2P1  CG2R64     0.1000  3     0.00 ! K2C, yxu
HGA2   CG324  NG2P1  CG2R64     0.0000  3     0.00 ! K2C, yxu
HGR61  CG2R61 CG2R64 NG2R62     3.4000  2   180.00 ! K2Cn, from NA36, yxu
CG2R61 CG2R61 NG2R61 CG2R64     0.6000  2   180.00 ! K2Cn, from CG2R62 CG2R62 NG2R61 CG2R63, yxu
HGR62  CG2R61 NG2R61 CG2R64     4.6000  2   180.00 ! K2Cn, from HGR62 CG2R62 NG2R61 CG2R63, yxu
NG2R62 CG2R64 NG2R61 CG2R61     0.2000  2   180.00 ! K2Cn, from NG2R62 CG2R64 NG2R61 CG2R63, yxu
NG2R61 CG2R64 NG2R62 CG2R64     2.0000  2   180.00 ! K2Cn, from NG2R61 CG2R64 NG2R62 CG2RC0, yxu
CG2R61 CG2R61 CG2R64 NG2D1      3.0000  2   180.00 ! K2Cn, from 3MCn, yxu
HGR61  CG2R61 CG2R64 NG2D1      1.0000  2   180.00 ! K2Cn, from 3MCn, yxu
CG2R61 CG2R64 NG2D1  HGP1       6.8500  2   180.00 ! K2Cn, from 3MCn, yxu
NG2R62 CG2R64 NG2D1  HGP1       1.6000  1     0.00 ! K2Cn, from 3MCn, yxu
NG2R62 CG2R64 NG2D1  HGP1       6.8500  2   180.00 ! K2Cn, from 3MCn, yxu
NG2D1  CG2R64 NG2R62 CG2R64     3.0000  2   180.00 ! K2Cn, from 3MCn, yxu
NG311  CG2R64 NG2R61 CG2R61     4.0000  2   180.00 ! K2Cn, from NG2S3 CG2R64 NG2R61 CG2R63, yxu
NG311  CG2R64 NG2R62 CG2R64     3.1000  2   180.00 ! K2Cn, from CG331 CG2R61 NG2R60 CG2R64, yxu
NG2R61 CG2R64 NG311  CG321      2.8000  2   180.00 ! K2Cn, yxu
NG2R62 CG2R64 NG311  CG321      2.4000  1   180.00 ! K2Cn, yxu
NG2R62 CG2R64 NG311  CG321      3.0000  2   180.00 ! K2Cn, yxu
CG321  CG321  NG311  CG2R64     0.8000  1   180.00 ! K2Cn, yxu
CG321  CG321  NG311  CG2R64     1.1000  3     0.00 ! K2Cn, yxu
HGA2   CG321  NG311  CG2R64     0.0500  3   180.00 ! K2Cn, from HGA2 CG321 NG311 HGP1, yxu
CG321  CG321  CG321  NG311      0.3000  3     0.00 ! K2Cn, from prnc, yxu
CG324  CG321  CG321  CG324      0.1950  3     0.00 ! R2C, from CG36, yxu
NG2R61 CG2R63 NG2P1  HGP2       2.4500  2   180.00 ! CYTp, yxu
OG2D4  CG2R63 NG2P1  HGP2       1.6000  2   180.00 ! CYTp, yxu
CG2R62 CG2R62 NG2R61 CG2R64     0.8000  2   180.00 ! 1PC, yxu
HGR62  CG2R62 NG2R61 CG2R64     4.8000  2   180.00 ! 1PC, from HGR62 CG2R62 NG2R61 CG2R63, yxu
NG2R62 CG2R64 NG2R61 CG2R62     0.6000  2   180.00 ! 1PC, yxu
NG2S3  CG2R64 NG2R61 CG2R62     4.0000  2   180.00 ! 1PC, from NG2S3 CG2R64 NG2R61 CG2R63, yxu
NG2R61 CG2R64 NG2R62 CG2R63     3.2000  2   180.00 ! 1PC, yxu
CG2R62 CG2R62 CG2R63 NG2R62     0.8000  2   180.00 ! 1PC, yxu
CG331  CG2R62 CG2R63 NG2R62     9.0000  2   180.00 ! 1PC, yxu
CG2R62 CG2R63 NG2R62 CG2R64     0.4000  2   180.00 ! 1PC, yxu
NG2S3  CG2R64 NG2R62 CG2R62     1.0000  2   180.00 ! 3PC, yxu
CG331  CG2R62 CG2R62 NG2R62     9.0000  2   180.00 ! 3PC, yxu

!***Adenine***
NG2R62 CG2R64 NG2P1  HGP2       1.9000  2   180.00 ! ADEp, yxu
HGR62  CG2R64 NG2P1  HGP2       0.5500  2   180.00 ! ADEp, yxu
NG2R62 CG2R64 CG331  HGA3       0.0030  6   180.00 ! 2MA, from NG2R60 CG2R61 CG331 HGA3, yxu
CG331  CG2R64 NG2R62 CG2R64     5.5000  2   180.00 ! 2MA, yxu
CG331  CG2R64 NG2R62 CG2RC0    11.0000  2   180.00 ! 2MA, yxu
NG2R62 CG2R64 NG2R61 CG331      5.5000  2   180.00 ! 1MI, yxu
CG2RC0 CG2R63 NG2R61 CG331      5.5000  2   180.00 ! 1MI, yxu
HGR62  CG2R64 NG2R61 CG331      0.0000  2   180.00 ! 1MI, yxu
SG311  CG2R64 NG2R62 CG2R64    10.0000  2   180.00 ! SMA, yxu
SG311  CG2R64 NG2R62 CG2RC0    10.0000  2   180.00 ! SMA, yxu
SG311  CG331  HGA3   CG2R64     0.3300  3     0.00 ! SMA, yxu
CG2RC0 CG2R64 NG311  CG331      0.2000  1     0.00 ! 6MA , yxu
CG2RC0 CG2R64 NG311  CG331      1.4000  2   180.00 ! 6MA , yxu, 1/2015
CG2RC0 CG2R64 NG311  HGPAM1     2.8000  2   180.00 ! 6MA , yxu
NG311  CG2R64 CG2RC0 CG2RC0     3.1000  2   180.00 ! 6MA, from 4MC, yxu
NG311  CG2R64 CG2RC0 NG2R50     0.0000  2   180.00 ! 6MA, from NG2S3 CG2R64 CG2RC0 NG2R50, yxu
NG2S1  CG2R64 CG2RC0 CG2RC0     3.1000  2   180.00 ! 6AA, from 4AC, yxu
NG2S1  CG2R64 NG2R62 CG2R64     2.0000  2   180.00 ! 6AA, from 4AC, yxu
NG2S1  CG2R64 CG2RC0 NG2R50     0.0000  2   180.00 ! 6AA, from NG2S3 CG2R64 CG2RC0 NG2R50, yxu
CG2RC0 CG2R64 NG2S1  CG2O1      1.8000  1     0.00 ! 6AA, from CG2R62 CG2R64 NG2S1  CG2O1, without the scale of elec, yxu
CG2RC0 CG2R64 NG2S1  CG2O1      1.5000  2   180.00 ! 6AA, yxu
CG2RC0 CG2R64 NG2S1  HGP1       0.5000  2   180.00 ! 6AA, yxu
NG2D1  CG2R64 CG2RC0 CG2RC0     3.0000  2   180.00 ! 1MAn, from 3MCn, yxu
NG2D1  CG2R64 CG2RC0 NG2R50     0.0000  2   180.00 ! 1MAn, from NG2S3 CG2R64 CG2RC0 NG2R50, yxu
NG2D1  CG2R64 NG2R61 CG2R64     3.0000  2   180.00 ! 1MAn, from 3MCn, yxu
NG2R61 CG2R64 CG2RC0 CG2RC0     1.8000  2   180.00 ! 1MAn, from NA36
NG2R61 CG2R64 CG2RC0 NG2R50     2.0000  2   180.00 ! 1MAn, from NA36
CG2RC0 CG2R64 NG2D1  HGP1       6.8500  2   180.00 ! 1MAn, from 3MCn, yxu
CG2RC0 CG2R64 NG2R61 CG2R64     0.6000  2   180.00 ! 1MAn, from 3MCn, yxu
CG2RC0 CG2R64 NG2R61 CG331      0.0000  2   180.00 ! 1MAn, from 3MCn, yxu
NG2R62 CG2R64 NG2R61 CG2R64     0.2000  2   180.00 ! 1MAn, from NG2R62 CG2R64 NG2R61 CG2R63, yxu
HGR62  CG2R64 NG2R61 CG2R64     4.6000  2   180.00 ! 1MAn, from HGR62 CG2R62 NG2R61 CG2R63, yxu
NG2P1  CG2R64 CG2RC0 NG2R50     2.0000  2   180.00 ! 1MA, from 1MAn, yxu
NG2P1  CG2R64 CG2RC0 CG2RC0     1.8000  2   180.00 ! 1MA, from 1MAn, yxu
CG2RC0 CG2R64 NG2P1  CG2R64     1.8000  2   180.00 ! 1MA, from NA36, yxu
NG2R62 CG2R64 NG2P1  CG2R64     1.8000  2   180.00 ! 1MA, from NA36, yxu
NG2P1  CG2R64 NG2R62 CG2RC0     2.0000  2   180.00 ! 1MA, from NA36, yxu
CG2RC0 CG2R64 NG2P1  CG334      5.5000  2   180.00 ! 1MA, from 1MI, yxu
HGR62  CG2R64 NG2P1  CG334      0.0000  2   180.00 ! 1MA, from 1MI, yxu
HGR62  CG2R64 NG2P1  CG2R64     4.9000  2   180.00 ! 1MA, from 1MI, yxu
NG2R62 CG2R64 NG2P1  CG334      5.5000  2   180.00 ! 1MA, from 1MI, yxu
CG2RC0 CG2R64 NG2P1  HGP2       2.4000  2   180.00 ! 1MA, from 3MC, yxu
CG2RC0 CG2R64 NG2P1  HGP2       0.7000  3   180.00 ! 1MA, from 3MC, yxu
CG2RC0 CG2R64 NG311  CG321      2.0000  2   180.00 ! 6IA, from bepa, yxu
CG2D1  CG2D1  CG321  NG311      1.6000  1   180.00 ! 6IA, yxu
CG2D1  CG2D1  CG321  NG311      0.3000  3     0.00 ! 6IA, yxu
HGA4   CG2D1  CG321  NG311      0.2600  3     0.00 ! 6IA, yxu
CG2D1  CG321  NG311  CG2R64     2.0000  1   180.00 ! 6IA, yxu
CG2D1  CG321  NG311  CG2R64     0.3000  3   180.00 ! 6IA, yxu
CG2D1  CG321  NG311  HGPAM1     0.4800  3     0.00 ! 6IA, yxu
CG2D1  CG2D1  CG321  OG311      1.9000  1   180.00 ! HIA (hbt), yxu
CG2D1  CG2D1  CG321  OG311      0.4000  2   180.00 ! HIA, yxu
CG2D1  CG2D1  CG321  OG311      0.6000  3   180.00 ! HIA, yxu
CG331  CG2D1  CG321  OG311      0.2500  1   180.00 ! HIA, yxu
CG331  CG2D1  CG321  OG311      0.5200  2   180.00 ! HIA, yxu
CG331  CG2D1  CG321  OG311      0.2300  3   180.00 ! HIA, yxu
CG2R64 NG2S1  CG2O6  NG2S1      2.0000  1   180.00 ! HNA, from pymu, yxu, 12/2015, increase to enhance trans (with intra HB), not transferable yet
CG2R64 NG2S1  CG2O6  NG2S1      1.1000  2   180.00 ! HNA, from pymu, yxu, 12/2015
CG2R64 NG2S1  CG2O6  NG2S1      0.7000  3     0.00 ! HNA, from pymu, yxu, 12/2015
CG2R64 NG2S1  CG2O6  OG2D1      2.0000  2   180.00 ! HNA, from pymu, yxu, 12/2015
NG2S1  CG2O6  NG2S1  HGP1       1.5000  2   180.00 ! HNA, from pymu, cgenff_xyu, yxu, 12/2015
CG2RC0 CG2R64 NG2S1  CG2O6      1.5000  1     0.00 ! HNA, from pymu, yxu
CG2RC0 CG2R64 NG2S1  CG2O6      1.9000  2   180.00 ! HNA, from pymu, yxu
CG2RC0 CG2R64 NG2S1  CG2O6      0.7200  3     0.00 ! HNA, from pymu, yxu
NG2R62 CG2R64 NG2S1  CG2O6      2.6000  2   180.00 ! HNA, from pymu, yxu
NG2S1  CG2O6  NG2S1  CG311      0.8000  1     0.00 ! HNA, from 12mu, yxu
OG2D1  CG2O6  NG2S1  CG311      4.0000  2   180.00 ! HNA, from OG2D1 CG2O6 NG2S1 CG321, yxu
OG2D1  CG2O6  NG2S1  CG311      0.9500  4     0.00 ! HNA, from OG2D1 CG2O6 NG2S1 CG321, yxu
CG2O3  CG311  NG2S1  CG2O6      0.2000  1   180.00 ! HNA, from CG2O3 CG311 NG2S1 CG2O1, yxu
CG311  CG311  NG2S1  CG2O6      1.8000  1     0.00 ! HNA, from CG311 CG311 NG2S1 CG2O1, yxu
HGA1   CG311  NG2S1  CG2O6      0.0000  1     0.00 ! HNA, from HGA1 CG311 NG2S1 CG2O1, yxu
HGA3   CG331  NG2S0  CG2R64     0.0000  3     0.00 ! 66A, from HGA3 CG331 NG2S0 CG2O1, yxu
NG2S0  CG2R64 CG2RC0 CG2RC0     4.0000  2   180.00 ! 66A, yxu
NG2S0  CG2R64 CG2RC0 NG2R50     4.6000  2   180.00 ! 66A, yxu
NG2S0  CG2R64 NG2R62 CG2R64     4.8000  2   180.00 ! 66A, yxu
CG2RC0 CG2R64 NG2S0  CG2O6      1.0000  1     0.00 ! 66A, from m6pa, yxu
CG2RC0 CG2R64 NG2S0  CG2O6      2.2000  2   180.00 ! 66A, from m6pa, yxu
CG2RC0 CG2R64 NG2S0  CG2O6      0.2000  3     0.00 ! 66A, from m6pa, yxu
CG2RC0 CG2R64 NG2S0  CG331      2.2000  2   180.00 ! 66A, yxu
NG2R62 CG2R64 NG2S0  CG2O6      2.6000  2   180.00 ! 66A, from m6pa, yxu
NG2R62 CG2R64 NG2S0  CG331      2.6000  2   180.00 ! 66A, yxu
NG2S1  CG2O6  NG2S0  CG2R64     1.3000  2   180.00 ! 66A, from pmmu, yxu
OG2D1  CG2O6  NG2S0  CG2R64     1.3000  2   180.00 ! 66A, from pmmu, yxu
NG2S0  CG2O6  NG2S1  CG311      1.2000  1   180.00 ! 66A, from mmmu, yxu
NG2S0  CG2O6  NG2S1  CG311      1.5000  2   180.00 ! 66A, from mmmu, yxu
CG2O3  CG321  NG2S1  CG2O6      0.2000  1   180.00 ! 6GA, from CG2O3 CG321 NG2S1 CG2O1, yxu
CG2O2  CG321  NG2S1  CG2O6      0.2000  1   180.00 ! 6GA, from CG2O3 CG321 NG2S1 CG2O1, yxu
NG2S1  CG2O6  NG2S1  CG321      0.8000  1     0.00 ! 6GA, from 12mu, yxu
NG2R50 CG2R53 CG331  HGA3       0.1900  3     0.00 ! 8MA, from NG2R50 CG2R51 CG321 HGA2, yxu
NG2R51 CG2R53 CG331  HGA3       0.1900  3     0.00 ! 8MA, from NG2R51 CG2R51 CG331 HGA3, yxu
CG331  CG2R53 NG2R50 CG2RC0     5.5000  2   180.00 ! 8MA, yxu
CG331  CG2R53 NG2R51 CG2RC0     5.5000  2   180.00 ! 8MA, yxu
CG331  CG2R53 NG2R51 CG331      3.0000  2   180.00 ! 8MA, yxu
CG2O2  CG311  CG311  CG331      0.2000  3     0.00 ! 6AH, from CG2O1  CG311  CG311  CG331, yxu
OG311  CG2O2  CG311  NG2S1      0.0000  1     0.00 ! 6AH, from OG302  CG2O2  CG311  NG2S1, yxu
OG2D1  CG2O2  CG321  NG2S1      0.0000  1     0.00 ! 6AH, from OG2D1  CG2O2  CG311  NG2S1, yxu
OG311  CG2O2  CG321  NG2S1      0.0000  1     0.00 ! 6AH, from OG302  CG2O2  CG311  NG2S1, yxu
CG2RC0 CG2R64 NG2R61 HGP1       0.0000  2   180.00 ! IMIA
NG2D1  CG2R64 NG2R61 HGP1       0.0000  2   180.00 ! IMIA

!***Guanine***
NG2S3  CG2R64 NG2R61 CG331      2.5000  2   180.00 ! 1MG, yxu
NG2R52 CG2R53 NG2R52 CG2RC0    14.0000  2   180.00 ! 7MG, NA36
HGR53  CG2R53 NG2R52 CG2RC0     2.7000  2   180.00 ! 7MG, yxu
NG2R61 CG2R63 CG2RC0 NG2R52     2.0000  2   180.00 ! 7MG, from NG2R61 CG2R63 CG2RC0 NG2R50, yxu
OG2D4  CG2R63 CG2RC0 NG2R52     0.0000  2   180.00 ! 7MG, from OG2D4 CG2R63 CG2RC0 NG2R50, yxu
CG2R63 CG2RC0 CG2RC0 NG2R52     5.0000  2   180.00 ! 7MG, yxu
NG2R52 CG2RC0 CG2RC0 NG2R52     5.0000  2   180.00 ! 7MG, yxu
NG2R52 CG2RC0 CG2RC0 NG2R62     5.5000  2   180.00 ! 7MG, yxu
CG2R63 CG2RC0 NG2R52 CG2R53     2.0000  2   180.00 ! 7MG, from CG2R63 CG2RC0 NG2R50 CG2R53, yxu
CG2RC0 CG2RC0 NG2R52 CG2R53     3.0000  2   180.00 ! 7MG, yxu
NG2R62 CG2RC0 NG2R52 CG2R53     2.0000  2   180.00 ! 7MG, from NG2R62 CG2RC0 NG2R50 CG2R53, yxu
NG2R52 CG2RC0 NG2R62 CG2R64     2.0000  2   180.00 ! 7MG, from NG2R51 CG2RC0 NG2R62 CG2R64, yxu
NG2R52 CG2R53 NG2R52 CG334      3.7000  2   180.00 ! 7MG, yxu
HGR53  CG2R53 NG2R52 CG334      1.0000  2   180.00 ! 7MG, yxu
CG2R63 CG2RC0 NG2R52 CG334      3.0000  2   180.00 ! 7MG, yxu
CG2RC0 CG2RC0 NG2R52 CG334      5.5000  2   180.00 ! 7MG, yxu
HGA3   CG334  NG2R52 CG2R53     0.1500  3   180.00 ! 7MG, from HGA3 CG334 NG2P1 CG2D1, yxu
HGA3   CG334  NG2R52 CG2RC0     0.0000  6   180.00 ! 7MG, from HGA3 CG334 NG2P1 CG2N1, yxu
NG311  CG2R64 NG2R61 CG2R63     3.1000  2   180.00 ! 2MG, from 4MC, yxu
NG311  CG2R64 NG2R62 CG2RC0     3.1000  2   180.00 ! 2MG, from 4MC, yxu
NG311  CG2R64 NG2R61 HGP1       0.5000  2   180.00 ! 2MG, yxu
NG2R61 CG2R64 NG311  CG331      1.2000  1     0.00 ! 2MG, yxu
NG2R61 CG2R64 NG311  CG331      1.3000  2   180.00 ! 2MG, yxu, 1/2015
NG2R61 CG2R64 NG311  HGPAM1     2.0000  2   180.00 ! 2MG, from K2Cn, yxu
CG1N1  CG2R51 CG2R51 NG2R51     2.2000  2   180.00 ! DCG, yxu
CG1N1  CG2R51 CG2R51 HGR52      0.0000  2   180.00 ! DCG, yxu
CG1N1  CG2R51 CG2RC0 CG2R63     1.6000  2   180.00 ! DCG, yxu
CG1N1  CG2R51 CG2RC0 CG2RC0     2.2000  2   180.00 ! DCG, yxu
CG2R51 CG2R51 CG2RC0 CG2R63     3.0000  2   180.00 ! DCG, from CG2R51 CG2R51 CG2RC0 CG2R61, yxu
NG2R62 CG2RC0 NG2R51 CG2R51     2.0000  2   180.00 ! DCG, from NG2R62 CG2RC0 NG2R51 CG2R53, yxu
NG2R61 CG2R63 CG2RC0 CG2R51     2.0000  2   180.00 ! DCG, from NA36, yxu
OG2D4  CG2R63 CG2RC0 CG2R51     0.0000  2   180.00 ! DCG, from NA36, yxu
CG2R51 CG2RC0 CG2RC0 NG2R62     7.0000  2   180.00 ! DCG, from NA36, yxu
!HGA3   CG331  NG2R51 CG2R51     0.0000  3     0.00 ! DCG, from HGA3 CG331 NG2R51 CG2R53, yxu, in par_all36_cgenff.par
!CG2R51 CG2R51 NG2R51 CG331     11.0000  2   180.00 ! DCG, yxu: to par_all36_cgenff.par
HGR52  CG2R51 NG2R51 CG331      0.0000  2   180.00 ! DCG, from HGR52 CG2R51 NG2R51 CG321, yxu
NG301  CG2R64 NG2R61 CG2R63     3.1000  2   180.00 ! M2G, from 4MC, yxu
NG301  CG2R64 NG2R62 CG2RC0     3.6000  2   180.00 ! M2G, yxu
NG301  CG2R64 NG2R61 HGP1       0.5000  2   180.00 ! M2G, from 2MC, yxu
NG2P1  CG2N2  CG2R51 CG2R51     1.1500  2   180.00 ! RCG, yxu
NG2P1  CG2N2  CG2R51 CG2R51     0.3100  4     0.00 ! RCG, yxu
NG2P1  CG2N2  CG2R51 CG2RC0     1.1500  2   180.00 ! RCG, yxu
NG2P1  CG2N2  CG2R51 CG2RC0     0.3100  4     0.00 ! RCG, yxu
CG2R51 CG2N2  NG2P1  HGP2       2.0000  2   180.00 ! RCG, from CG2R61 CG2N2 NG2P1 HGP2, yxu
CG2N2  CG2R51 CG2R51 NG2R51     2.4000  2   180.00 ! RCG, yxu
CG2N2  CG2R51 CG2R51 HGR52      1.1000  2   180.00 ! RCG, yxu
CG2N2  CG2R51 CG2RC0 CG2R63     0.0000  2   180.00 ! RCG, from 7mip, yxu
CG2N2  CG2R51 CG2RC0 CG2RC0     2.4000  2   180.00 ! RCG, yxu
CG324  CG2R51 CG2R51 NG2R51     1.8000  2   180.00 ! DAG, yxu
CG324  CG2R51 CG2R51 HGR52      1.0000  2   180.00 ! DAG, yxu
CG324  CG2R51 CG2RC0 CG2R63     2.2000  2   180.00 ! DAG, from ampu, yxu
CG324  CG2R51 CG2RC0 CG2RC0     1.6000  2   180.00 ! DAG, yxu
CG2R51 CG2R51 CG324  HGA2       0.0000  3     0.00 ! DAG, from CG2R51 CG2R51 CG321 HGA2, yxu
CG2RC0 CG2R51 CG324  HGA2       0.2000  3     0.00 ! DAG, from CG2RC0 CG2R51 CG321 HGA2, yxu
CG2R51 CG2R51 CG324  NG3P3      0.6000  2     0.00 ! DAG, yxu
CG2RC0 CG2R51 CG324  NG3P3      0.7000  1   180.00 ! DAG, yxu
CG2RC0 CG2R51 CG324  NG3P3      0.6000  2     0.00 ! DAG, yxu
CG2RC0 CG2R51 CG324  NG3P3      0.1500  3     0.00 ! DAG, yxu
CG2R51 CG324  NG3P3  HGP2       0.0400  3     0.00 ! DAG, from CG2R61 CG324 NG3P1 HGP2, yxu
CG2R51 CG2R51 CG324  NG3P2      0.6000  2     0.00 ! QUG, from DAG, yxu
CG2RC0 CG2R51 CG324  NG3P2      0.7000  1   180.00 ! QUG, from DAG, yxu
CG2RC0 CG2R51 CG324  NG3P2      0.6000  2     0.00 ! QUG, from DAG, yxu
CG2RC0 CG2R51 CG324  NG3P2      0.1500  3     0.00 ! QUG, from DAG, yxu
CG3C51 CG2R51 CG2R51 CG3C53    12.0000  2   180.00 ! QUG, from CG3C52 CG2R51 CG2R51 CG3C52, yxu
CG3C51 CG2R51 CG2R51 HGR51      2.9000  2   180.00 ! QUG, from CG3C52 CG2R51 CG2R51 HGR51, yxu
CG3C53 CG2R51 CG2R51 HGR51      4.2500  2   180.00 ! QUG, from CG3C54 CG2R51 CG2R51 HGR51, yxu
CG2R51 CG2R51 CG3C51 CG3C51     0.3500  3   180.00 ! QUG, from cpea, yxu
HGR51  CG2R51 CG3C51 CG3C51     0.5000  2     0.00 ! QUG, from cpea, yxu
CG2R51 CG2R51 CG3C51 OG311      2.1000  3   180.00 ! QUG, yxu
HGR51  CG2R51 CG3C51 OG311      0.5000  2   180.00 ! QUG, yxu
CG2R51 CG2R51 CG3C51 HGA1       0.0000  3     0.00 ! QUG, yxu
HGR51  CG2R51 CG3C51 HGA1       0.0000  3     0.00 ! QUG, yxu
CG2R51 CG2R51 CG3C53 CG3C51     0.3500  3   180.00 ! QUG, from cpea, yxu
CG2R51 CG2R51 CG3C53 NG3P2      2.1000  3   180.00 ! QUG, from cpea, yxu
HGR51  CG2R51 CG3C53 CG3C51     0.5000  2     0.00 ! QUG, from cpea, yxu
HGR51  CG2R51 CG3C53 NG3P2      0.0000  2   180.00 ! QUG, from cpea, yxu
CG2R51 CG2R51 CG3C53 HGA1       0.0000  3     0.00 ! QUG, yxu
HGR51  CG2R51 CG3C53 HGA1       0.0000  3     0.00 ! QUG, yxu
CG2R51 CG3C51 CG3C51 CG3C53     0.3400  3   180.00 ! QUG, from cpea, yxu
CG2R51 CG3C51 CG3C51 OG311      0.1400  3     0.00 ! QUG, from cpea, yxu
CG2R51 CG3C51 CG3C51 HGA1       0.1900  3     0.00 ! QUG, from cpea, yxu
CG3C51 CG3C51 CG3C53 CG2R51     0.3400  3   180.00 ! QUG, from cpea, yxu
OG311  CG3C51 CG3C53 CG2R51     0.1400  3     0.00 ! QUG, from cpea, yxu
HGA1   CG3C51 CG3C53 CG2R51     0.1400  3     0.00 ! QUG, from cpea, yxu
CG3C51 CG3C51 CG3C53 NG3P2      0.1400  3     0.00 ! QUG, from cpea, yxu
OG311  CG3C51 CG3C53 NG3P2      0.0000  3     0.00 ! QUG, from NG301 CG3C51 CG3C51 OG311, yxu
HGA1   CG3C51 CG3C53 NG3P2      0.1400  3     0.00 ! QUG, from cpea, yxu
CG2R51 CG3C51 OG311  HGP1       0.1500  1     0.00 ! QUG, yxu
CG2R51 CG3C51 OG311  HGP1       1.1000  2     0.00 ! QUG, yxu
CG2R51 CG3C51 OG311  HGP1       0.6500  3     0.00 ! QUG, yxu
CG2R51 CG324  NG3P2  CG3C53     1.8000  1   180.00 ! QUG, yxu
CG2R51 CG324  NG3P2  CG3C53     0.5000  2   180.00 ! QUG, yxu
CG2R51 CG324  NG3P2  CG3C53     0.1000  3     0.00 ! QUG, yxu
CG2R51 CG324  NG3P2  HGP2       0.1000  3     0.00 ! QUG, yxu
HGA2   CG324  NG3P2  CG3C53     0.1000  3     0.00 ! QUG, yxu
CG2R51 CG3C53 NG3P2  CG324      1.2000  1   180.00 ! QUG, yxu
CG2R51 CG3C53 NG3P2  CG324      0.6500  3     0.00 ! QUG, yxu
CG2R51 CG3C53 NG3P2  HGP2       0.1000  3     0.00 ! QUG, yxu
CG3C51 CG3C53 NG3P2  CG324      0.8000  1   180.00 ! QUG, from pnpa, yxu
CG3C51 CG3C53 NG3P2  CG324      0.0800  3     0.00 ! QUG, from pnpa, yxu
CG3C51 CG3C53 NG3P2  HGP2       0.0800  3     0.00 ! QUG, from CG3C52 CG3C53 NG3P2 HGP2, yxu
HGA1   CG3C53 NG3P2  CG324      0.0500  3     0.00 ! QUG, yxu
CG3C53 CG3C51 CG3C51 CG3RC1     0.4000  6     0.00 ! EQG, from CG3C51 CG3C51 CG3C51 CG3C53, yxu
CG3C51 CG3C51 CG3C53 CG3RC1     0.1500  3     0.00 ! EQG, from CG3C52 CG3C51 CG3C51 CG3RC1, yxu
OG311  CG3C51 CG3C53 CG3RC1     0.6000  1     0.00 ! EQG, from CG3RC1 CG3C51 CG3C51 OG311, yxu
OG311  CG3C51 CG3C53 CG3RC1     0.7000  3     0.00 ! EQG, from CG3RC1 CG3C51 CG3C51 OG311, yxu
HGA1   CG3C51 CG3C53 CG3RC1     0.1500  3     0.00 ! EQG, from CG3RC1 CG3C51 CG3C51 HGA1, yxu
CG3C51 CG3C51 CG3RC1 OG3C31     0.6000  3     0.00 ! EQG, from cpoa, yxu
CG3C51 CG3C51 CG3RC1 OG3C31     0.5000  4     0.00 ! EQG, from cpoa, yxu
HGA1   CG3C51 CG3RC1 OG3C31     0.3600  3     0.00 ! EQG, from cpoa, yxu
OG311  CG3C51 CG3RC1 OG3C31     0.0000  4     0.00 ! EQG, yxu
CG3C51 CG3C53 CG3RC1 OG3C31     0.6000  3     0.00 ! EQG, from cpoa, yxu
CG3C51 CG3C53 CG3RC1 OG3C31     0.5000  4     0.00 ! EQG, from cpoa, yxu
CG3C51 CG3C53 CG3RC1 CG3RC1     0.1500  3     0.00 ! EQG, from cpoa, yxu
CG3C51 CG3C53 CG3RC1 HGA1       0.1500  3     0.00 ! EQG, from cpoa, yxu
NG3P2  CG3C53 CG3RC1 CG3RC1     0.9000  2     0.00 ! EQG, from cpoa, yxu
NG3P2  CG3C53 CG3RC1 CG3RC1     0.7000  3     0.00 ! EQG, from cpoa, yxu
NG3P2  CG3C53 CG3RC1 OG3C31     0.5000  4   180.00 ! EQG, from cpoa, yxu
NG3P2  CG3C53 CG3RC1 HGA1       0.2500  3     0.00 ! EQG, from cpoa, yxu
HGA1   CG3C53 CG3RC1 CG3RC1     0.1500  3     0.00 ! EQG, yxu
HGA1   CG3C53 CG3RC1 HGA1       0.1500  3     0.00 ! EQG, yxu
HGA1   CG3C53 CG3RC1 OG3C31     0.4600  3     0.00 ! EQG, yxu
CG3C51 CG3RC1 CG3RC1 CG3C53     0.6000  3     0.00 ! EQG, from cpoa, yxu
CG3C51 CG3RC1 CG3RC1 OG3C31     0.5000  4     0.00 ! EQG, from cpoa, yxu
CG3C53 CG3RC1 CG3RC1 OG3C31     0.5000  4     0.00 ! EQG, yxu
CG3C53 CG3RC1 CG3RC1 HGA1       0.3000  3     0.00 ! EQG, yxu
OG3C31 CG3RC1 CG3RC1 HGA1       0.3000  3     0.00 ! EQG, yxu
CG3C51 CG3RC1 OG3C31 CG3RC1     2.4500  3   180.00 ! EQG, from cpoa, yxu
CG3C51 CG3RC1 OG3C31 CG3RC1     1.0000  4     0.00 ! EQG, from cpoa, yxu
CG3C53 CG3RC1 OG3C31 CG3RC1     2.4500  3     0.00 ! EQG, yxu
CG3C53 CG3RC1 OG3C31 CG3RC1     1.0000  4     0.00 ! EQG, yxu
HGA1   CG3RC1 OG3C31 CG3RC1     1.2000  3   180.00 ! EQG, yxu
CG3RC1 CG3C53 NG3P2  CG324      0.4000  1   180.00 ! EQG, from ponm, yxu
CG3RC1 CG3C53 NG3P2  CG324      0.2500  2     0.00 ! EQG, from ponm, yxu
CG3RC1 CG3C53 NG3P2  CG324      0.6400  3     0.00 ! EQG, from ponm, yxu
CG3RC1 CG3C53 NG3P2  HGP2       0.0800  3     0.00 ! EQG, yxu
CG2R51 CG3C51 CG3C51 OG301      0.1400  3     0.00 ! MQG, from QUG, yxu
OG301  CG3C51 CG3C53 CG2R51     0.1400  3     0.00 ! MQG, from QUG, yxu
OG301  CG3C51 CG3C53 NG3P2      0.0000  3     0.00 ! MQG, from QUG, yxu
OG301  CG3C51 CG3C51 OG311      0.0000  3     0.00 ! MQG, from OG303 CG3C51 CG3C51 OG311, yxu
OG301  CG3C51 CG3C51 HGA1       0.1950  3     0.00 ! MQG, from OG303 CG3C51 CG3C51 HGA1, yxu
OG301  CG3C51 CG3C53 HGA1       0.1950  3     0.00 ! MQG, from OG303 CG3C51 CG3C51 HGA1, yxu
NG2R50 CG2R51 CG331  HGA3       0.1900  3     0.00 ! DWG, from NG2R50 CG2R51 CG321 HGA2, yxu
CG2R63 CG2RC0 CG2RC0 NG2R61     2.0000  2   180.00 ! DWG, from CG2R63 CG2RC0 CG2RC0 NG2R62, yxu
NG2R61 CG2RC0 NG2R51 CG2R53     2.0000  2   180.00 ! DWG, from NG2R62 CG2RC0 NG2R51 CG2R53, yxu
NG2R50 CG2RC0 NG2R61 CG2RC0     0.0000  2   180.00 ! DWG, yxu
NG2R51 CG2RC0 NG2R61 CG2RC0     0.0000  2   180.00 ! DWG, yxu
NG2R61 CG2RC0 NG2R50 CG2R51     2.0000  2   180.00 ! DWG, yxu
NG2R61 CG2RC0 NG2R51 HGP1       0.7000  2   180.00 ! DWG, yxu
CG331  CG2R51 NG2R50 CG2RC0     4.1000  2   180.00 ! DWG, yxu
NG2R50 CG2RC0 NG2R61 HGP1       0.8000  2   180.00 ! DWG, yxu
CG2RC0 CG2RC0 NG2R61 HGP1       0.4500  2   180.00 ! DWG, yxu
NG2R51 CG2RC0 NG2R61 HGP1       0.4500  2   180.00 ! DWG, yxu
NG2R50 CG2RC0 CG2RC0 NG2R61     5.3000  2   180.00 ! DWG, yxu
CG2R51 CG2R51 NG2R50 CG2RC0    11.5000  2   180.00 ! DWG, yxu
CG2RC0 CG2RC0 NG2R61 CG2RC0     0.0000  2   180.00 ! DWG, yxu
CG2R51 CG2R51 NG2RC0 CG2R63     3.0000  2   180.00 ! DWG, from CG2R51 CG2R51 NG2RC0 CG2R61, yxu
NG2RC0 CG2R63 CG2RC0 CG2RC0     0.2000  2   180.00 ! DWG, from NG2R61 CG2R63 CG2RC0 CG2RC0, yxu
NG2RC0 CG2R63 CG2RC0 NG2R50     2.0000  2   180.00 ! DWG, from NG2R61 CG2R63 CG2RC0 NG2R50, yxu
CG2RC0 CG2R63 NG2RC0 CG2R51     0.0000  2   180.00 ! DWG, from CG2R61 CG2R61 NG2RC0 CG2R51, yxu
OG2D4  CG2R63 NG2RC0 CG2R51     0.5000  2   180.00 ! DWG, yxu
OG2D4  CG2R63 NG2RC0 CG2RC0     0.5000  2   180.00 ! DWG, yxu
HGR52  CG2R51 NG2RC0 CG2R63     0.3500  2   180.00 ! DWG, yxu
CG331  CG2R51 CG2R51 NG2RC0     4.3000  2   180.00 ! DWG, yxu
NG2RC0 CG2RC0 NG2R61 HGP1       0.6000  2   180.00 ! DWG, yxu
NG2R50 CG2RC0 NG2RC0 CG2R63     3.0000  2   180.00 ! DWG, yxu
NG2R61 CG2RC0 NG2RC0 CG2R51     7.3000  2   180.00 ! DWG, yxu
NG2R50 CG2RC0 NG2RC0 CG2R51     7.0000  2   180.00 ! DWG, yxu
NG2RC0 CG2RC0 NG2R50 CG2R51     5.0000  2   180.00 ! DWG, yxu
NG2R50 CG2R51 CG2R51 NG2RC0    10.0000  2   180.00 ! DWG, yxu
CG2RC0 CG2R63 NG2RC0 CG2RC0     1.0000  2   180.00 ! DWG, yxu
NG2R61 CG2RC0 NG2RC0 CG2R63     0.6000  2   180.00 ! DWG, yxu
NG2RC0 CG2RC0 NG2R61 CG2RC0     0.0000  2   180.00 ! DWG, yxu
NG2RC0 CG2R51 CG331  HGA3       0.1900  3     0.00 ! MWG, from NG2R51 CG2R51 CG331 HGA3, yxu
NG2RC0 CG2RC0 NG2R61 CG331      0.2000  2   180.00 ! MWG, yxu
CG331  CG2R51 NG2RC0 CG2R63     0.7000  2   180.00 ! MWG, yxu
CG331  CG2R51 NG2RC0 CG2RC0     0.7000  2   180.00 ! MWG, yxu
HGA3   CG331  NG2R61 CG2RC0     0.0000  3     0.00 ! MWG, from HGA3 CG331 NG2R61 CG2R62, yxu
CG2RC0 CG2RC0 NG2R61 CG331      0.3200  2   180.00 ! MWG, yxu
NG2R50 CG2RC0 NG2R61 CG331      0.2000  2   180.00 ! MWG, yxu
NG2R51 CG2RC0 NG2R61 CG331      0.2000  2   180.00 ! MWG, yxu
CG331  CG2R51 CG2R51 CG331      0.5000  2   180.00 ! MWG, yxu
OG2D1  CG2O2  CG311  CG311      0.0500  6   180.00 ! HWG, from OG2D1 CG2O2 CG311 CG321, yxu
OG302  CG2O2  CG311  CG311      0.0500  6   180.00 ! HWG, from OG302 CG2O2 CG311 CG321, yxu
OG302  CG2O6  NG2S1  CG311      4.0000  2   180.00 ! HWG, from OG302 CG2O6 NG2S1 CG321, yxu
OG302  CG2O6  NG2S1  CG311      0.9500  4     0.00 ! HWG, from OG302 CG2O6 NG2S1 CG321, yxu
CG321  CG2R51 CG2R51 CG331      0.5000  2   180.00 ! HWG, from MWG, yxu
CG2O2  CG311  CG311  CG321      0.2000  3     0.00 ! HWG, from CG2O1 CG311 CG311 CG321, yxu
CG2O2  CG311  CG311  OG311      0.2000  3     0.00 ! HWG, from CG2O1 CG311 CG311 OG311, yxu
CG2O2  CG311  CG311  HGA1       0.2000  3     0.00 ! HWG, from CG2O1 CG311 CG311 HGA1, yxu
CG2O2  CG311  NG2S1  CG2O6      0.2000  1   180.00 ! HWG, from CG2O2 CG311 NG2S1 CG2O1, yxu
CG311  CG311  CG321  CG2R51     0.3500  3     0.00 ! HWG, from hpiz, yxu
OG311  CG311  CG321  CG2R51     1.8000  1   180.00 ! HWG, yxu
OG311  CG311  CG321  CG2R51     0.3500  3     0.00 ! HWG, yxu
CG321  CG2R51 NG2RC0 CG2R63     0.7000  2   180.00 ! HWG, from MWG, yxu
CG321  CG2R51 NG2RC0 CG2RC0     0.7000  2   180.00 ! HWG, from MWG, yxu
NG2RC0 CG2R51 CG321  CG311      0.3200  3     0.00 ! HWG, yxu
NG2RC0 CG2R51 CG321  HGA2       0.3200  3     0.00 ! HWG, yxu
NG2RC0 CG2R51 CG321  CG321      0.3200  3     0.00 ! WBG, from HWG, yxu
!CG2R51 CG2R51 CG321  CG321      0.2000  1     0.00 ! WBG, from CG2R51 CG2R51 CG321 CG311, yxu
CG321  CG311  NG2S1  CG2O6      1.8000  1     0.00 ! WBG, from CG321 CG311 NG2S1 CG2O1, yxu
!CG2R51 CG321  CG321  HGA2       0.2000  3     0.00 ! WBG, from HGA1 CG311 CG321 CG2R51, yxu
CG2R51 CG321  CG321  CG311      0.0400  3     0.00 ! WBG, from CG2R61 CG321 CG321 CG321, yxu
CG2O2  CG311  CG311  OG301      2.0000  1   180.00 ! PBG, from amba, yxu
CG2O2  CG311  CG311  OG301      0.8000  2     0.00 ! PBG, from amba, yxu
NG2S1  CG311  CG311  OG301      1.8000  1   180.00 ! PBG, yxu
OG301  CG311  CG311  HGA1       0.1950  3     0.00 ! PBG, yxu
OG301  CG311  CG321  CG2R51     0.8000  1   180.00 ! PBG, yxu
OG301  CG311  CG321  CG2R51     0.2000  3   180.00 ! PBG, yxu
OG301  CG311  CG321  HGA2       0.1950  3     0.00 ! PBG, from OG302 CG311 CG321 HGA2, yxu
CG321  CG311  OG301  OG311      1.1000  1   180.00 ! PBG, yxu
CG321  CG311  OG301  OG311      0.5000  3     0.00 ! PBG, yxu
CG311  CG311  OG301  OG311      1.1000  1   180.00 ! PBG, from ppox, yxu
CG311  CG311  OG301  OG311      0.5000  3     0.00 ! PBG, from ppox, yxu
HGA1   CG311  OG301  OG311      0.2000  3     0.00 ! PBG, yxu
CG311  OG301  OG311  HGP1       0.4000  1     0.00 ! PBG, yxu
CG311  OG301  OG311  HGP1       1.1500  2     0.00 ! PBG, yxu
CG311  OG301  OG311  HGP1       0.1200  3     0.00 ! PBG, yxu
OG311  CG311  CG314  CG2O3      0.2000  3     0.00 ! BUG, from CG2O3 CG311 CG311 OG311, yxu
OG311  CG311  CG314  NG3P3      0.2000  3     0.00 ! BUG, from NG3P3 CG314 CG321 OG311, yxu
OG311  CG311  CG314  HGA1       0.1950  3     0.00 ! BUG, from OG311 CG311 CG311 HGA1, yxu
CG314  CG311  CG321  CG2R51     0.3500  3     0.00 ! BUG, from HWG, yxu
CG314  CG311  OG311  HGP1       0.5000  1     0.00 ! BUG, from CG324 CG311 OG311 HGP1,, yxu
CG314  CG311  OG311  HGP1       0.7000  2     0.00 ! BUG, from CG324 CG311 OG311 HGP1,, yxu
OG311  CG2O2  CG311  CG311      0.0500  6   180.00 ! BUGn, from OG311 CG2O2 CG311 CG321, yxu
CG321  CG311  CG311  NG321      0.4000  1     0.00 ! BUGn, from aboh, yxu
CG321  CG311  CG311  NG321      0.8000  3     0.00 ! BUGn, from aboh, yxu
NG321  CG311  CG311  OG311      0.4000  1   180.00 ! BUGn, from aboh, yxu
NG321  CG311  CG311  OG311      0.8000  3     0.00 ! BUGn, from aboh, yxu
NG321  CG311  CG311  HGA1       0.5000  3     0.00 ! BUGn, from aboh, yxu
CG311  CG311  NG321  HGPAM2     0.5000  1   180.00 ! BUGn, yxu
CG311  CG311  NG321  HGPAM2     0.4000  3     0.00 ! BUGn, yxu
CG321  CG2R51 CG2RC0 CG2R63     2.5000  2   180.00 ! 7GNA, from CG321 CG2R51 CG2RC0 CG2R61, yxu
CG2R51 CG2R51 CG321  NG321      0.4100  2   180.00 ! 7GNA (idam), yxu
CG2RC0 CG2R51 CG321  NG321      0.5400  1     0.00 ! 7GNA (idam), yxu
CG2RC0 CG2R51 CG321  NG321      0.4600  3     0.00 ! 7GNA (idam), yxu
CG2R51 CG321  NG321  HGPAM2     0.5800  1     0.00 ! 7GNA (idam), yxu
CG2R51 CG321  NG321  HGPAM2     0.7100  3     0.00 ! 7GNA (idam), yxu
CG3C51 CG2R51 CG2R51 CG3C51    12.0000  2   180.00 ! 7GNM, from CG3C52 CG2R51 CG2R51 CG3C52, yxu
CG3C51 CG3C51 CG3C51 NG311      0.0000  3     0.00 ! 7GNM, from CG3C51 CG3C51 CG3C51 NG301, yxu
NG311  CG3C51 CG3C51 OG311      0.0000  3     0.00 ! 7GNM, from NG301 CG3C51 CG3C51 OG311, yxu
NG311  CG3C51 CG3C51 HGA1       0.1950  3     0.00 ! 7GNM, from NG301 CG3C51 CG3C51 HGA1, yxu
CG3C51 CG3RC1 CG3RC1 CG3C51     4.0000  3     0.00 ! 7GNM, from CG3C51 CG3RC1 CG3RC1 CG3C52, yxu
CG3C51 CG3C51 CG3C51 CG3RC1     0.1500  3     0.00 ! 7GNM, from CG3C52 CG3C51 CG3C51 CG3RC1, yxu
NG311  CG3C51 CG3C51 OG301      0.0000  3     0.00 ! 7GNM, from NG301 CG3C51 CG3C51 OG311, yxu
CG2R51 CG3C51 CG3C51 CG3C51     0.3400  3   180.00 ! 7GNM, from cpea, yxu
CG2R51 CG2R51 CG321  NG311      0.4100  2   180.00 ! 7GNM, from idam, yxu
CG2RC0 CG2R51 CG321  NG311      0.5400  1     0.00 ! 7GNM, from idam, yxu
CG2RC0 CG2R51 CG321  NG311      0.4600  3     0.00 ! 7GNM, from idam, yxu
CG2R51 CG321  NG311  HGPAM1     1.0000  2   180.00 ! 7GNM, yxu
CG2R51 CG321  NG311  HGPAM1     0.8000  3     0.00 ! 7GNM, yxu
CG2R51 CG321  NG311  CG3C51     3.0000  1   180.00 ! 7GNM, yxu
HGA2   CG321  NG311  CG3C51     0.8000  3     0.00 ! 7GNM, yxu
CG3C51 CG3C51 NG311  CG321      2.0000  1   180.00 ! 7GNM, from cena, yxu
CG3C51 CG3C51 NG311  CG321      0.7000  3     0.00 ! 7GNM, from cena, yxu
CG3C51 CG3C51 NG311  HGPAM1     0.2000  2     0.00 ! 7GNM, from cena, yxu
CG2R51 CG3C51 NG311  CG321      2.0000  1   180.00 ! 7GNM, yxu
CG2R51 CG3C51 NG311  CG321      0.7000  3     0.00 ! 7GNM, yxu
CG2R51 CG3C51 NG311  HGPAM1     0.2000  2     0.00 ! 7GNM, yxu
HGA1   CG3C51 NG311  CG321      0.1950  3     0.00 ! 7GNM, yxu
HGA1   CG3C51 NG311  HGPAM1     0.0100  3     0.00 ! 7GNM, yxu
CG2R51 CG2R51 CG3C51 NG311      1.7000  2     0.00 ! 7GNM, yxu
CG2R51 CG2R51 CG3C51 NG311      3.1000  3     0.00 ! 7GNM, yxu
HGR51  CG2R51 CG3C51 NG311      1.7000  2     0.00 ! 7GNM, yxu
HGR51  CG2R51 CG3C51 NG311      3.1000  3     0.00 ! 7GNM, yxu
CG3RC1 CG3C51 NG311  CG321      0.0000  3     0.00 ! 7GNM, from cona, yxu
CG3RC1 CG3C51 NG311  HGPAM1     0.2000  2     0.00 ! 7GNM, yxu
NG311  CG3C51 CG3RC1 CG3RC1     0.8000  4   180.00 ! 7GNM, yxu
NG311  CG3C51 CG3RC1 CG3RC1     0.5000  6     0.00 ! 7GNM, yxu
NG311  CG3C51 CG3RC1 HGA1       0.1950  3     0.00 ! 7GNM, yxu
NG311  CG3C51 CG3RC1 OG3C31     0.8000  4   180.00 ! 7GNM, yxu
NG311  CG3C51 CG3RC1 OG3C31     0.5000  6     0.00 ! 7GNM, yxu
NG2R62 CG2R61 CG2RC0 NG2R52     0.0000  2   180.00 ! 7MGe, from NG2R62 CG2R61 CG2RC0 NG2R50, not optimized, yxu
OG311  CG2R61 CG2RC0 CG2RC0     3.1000  2   180.00 ! 7MGe, from CG2R61 CG2R61 CG2R61 OG311, not optimized, yxu
OG311  CG2R61 CG2RC0 NG2R52     2.4000  2   180.00 ! 7MGe, from NG2S1 CG2R61 CG2R61 OG311, not optimized, yxu
OG311  CG2R61 NG2R62 CG2R64     3.1000  2   180.00 ! 7MGe, from CG331 CG2R61 NG2R60 CG2R64, not optimized, yxu
CG2RC0 CG2R61 OG311  HGP1       0.9900  2   180.00 ! 7MGe, from CG2R61 CG2R61 OG311 HGP1, not optimized, yxu
NG2R62 CG2R61 OG311  HGP1       0.9900  2   180.00 ! 7MGe, from CG2R61 CG2R61 OG311 HGP1, not optimized, yxu
NG2S3  CG2R64 NG2R62 CG2R61     2.0000  2   180.00 ! 7MGe, from NG2S3 CG2R64 NG2R62 CG2R63, not optimized, yxu
CG2R61 CG2RC0 CG2RC0 NG2R52     1.5000  2   180.00 ! 7MGe, from CG2R61 CG2RC0 CG2RC0 NG2R50, not optimized, yxu
CG2R61 CG2RC0 NG2R52 CG2R53    12.0000  2   180.00 ! 7MGe, from CG2R51 CG2R51 NG2R52 CG2R53, not optimized, yxu
CG2R61 CG2RC0 NG2R52 CG334      6.0000  2   180.00 ! 7MGe, from CG2R51 CG2R52 NG2R52 CG3C54, not optimized, yxu
OG311  CG2R61 CG2RC0 NG2R50     1.0000  2   180.00 ! GENO, from NG2R60 CG2R61 CG2R61 OG311, not optimized, yxu

!***Model compounds***
SG2D1  CG2R63 NG2R61 CG331      7.0000  2   180.00 ! 2SU, yxu
SEGD1  CG2R63 NG2R61 CG331      7.0000  2   180.00 ! SEU, yxu
CG2R61 CG2R61 CG324  NG3P2      0.2000  2     0.00 ! bzma, yxu 4/16,14
CG2R61 CG324  NG3P2  CG334      0.6500  1   180.00 ! bzma, yxu
CG2R61 CG324  NG3P2  CG334      0.7800  3     0.00 ! bzma, yxu
CG2R61 CG324  NG3P2  HGP2       0.1000  3     0.00 ! bzma, yxu
CG2O3  CG324  NG3P2  CG334      1.0000  1   180.00 ! nmgi, yxu
CG2O3  CG324  NG3P2  CG334      0.7000  2     0.00 ! nmgi, yxu
CG2D1  CG324  NG3P2  CG334      0.7000  1   180.00 ! nmba, yxu
CG2D1  CG324  NG3P2  CG334      0.8000  3     0.00 ! nmba, yxu
OG2D1  CG2O2  CG321  CG2R61     0.8500  1     0.00 ! mebz, yxu
OG302  CG2O2  CG321  CG2R61     0.3000  1     0.00 ! mebz, yxu
OG302  CG2O2  CG321  CG2R61     1.0000  2   180.00 ! mebz, yxu
CG2R61 CG2R61 CG321  CG2O2      0.1000  2     0.00 ! mebz, yxu
CG2R61 CG2R61 CG321  CG2O1      0.1000  2     0.00 ! acbz, from mebz, yxu
NG2S2  CG2O1  CG321  CG2R61     0.2100  1   180.00 ! acbz, yxu
NG2S2  CG2O1  CG321  CG2R61     0.5500  3     0.00 ! acbz, yxu
OG2D1  CG2O1  CG321  CG2R61     0.6700  2   180.00 ! acbz, yxu
OG2D1  CG2O1  CG321  CG2R61     0.9400  3     0.00 ! acbz, yxu
CG2R61 CG2R61 CG311  CG2O2      0.2000  2     0.00 ! cmbz, yxu,  corrected 1/2015
CG2R61 CG2R61 CG311  OG311      0.7000  2   180.00 ! bzha & cmbz, yxu,  corrected 1/2015
OG2D1  CG2O2  CG311  CG2R61     0.7000  1     0.00 ! cmbz, yxu
OG2D1  CG2O2  CG311  CG2R61     0.3000  3   180.00 ! cmbz, yxu
OG302  CG2O2  CG311  CG2R61     0.3000  3     0.00 ! cmbz, yxu
CG2R61 CG2R61 CG321  CG2O3      0.1000  4     0.00 ! bzac, yxu
OG2D2  CG2O3  CG321  CG2R61     0.6000  2   180.00 ! bzac, yxu
OG2D2  CG2O3  CG321  CG2R61     0.1000  4     0.00 ! bzac, yxu
CG2R62 CG2R62 CG311  CG331      0.4000  2     0.00 ! qhe, yxu, 7/5,13
CG2R61 CG311  OG311  HGP1       1.0800  1     0.00 ! bzhe, yxu
CG2R61 CG311  OG311  HGP1       0.5400  2     0.00 ! bzhe, yxu
CG2R61 CG311  OG311  HGP1       0.7700  3     0.00 ! bzhe, yxu
CG2O3  CG321  OG301  CG2R61     1.1000  1   180.00 ! atbz, yxu, 12/2015
CG2O3  CG321  OG301  CG2R61     0.2000  3   180.00 ! atbz, yxu, 12/2015
CG2O2  CG321  OG301  CG2R61     0.9100  1   180.00 ! oebz, yxu
CG2O2  CG321  OG301  CG2R61     0.5000  2     0.00 ! oebz, yxu
CG331  CG321  CG321  NG2R61     0.5000  1   180.00 ! 3pru, yxu
CG2O2  CG321  NG311  CG331      2.0000  1     0.00 ! nmgn, yxu
CG2O2  CG321  NG311  CG331      1.8000  2     0.00 ! nmgn, yxu
CG2O2  CG321  NG311  CG331      0.5000  3     0.00 ! nmgn, yxu
HGA2   CG321  NG311  CG331      0.4000  3     0.00 ! nmgn, yxu
CG2R61 CG2R61 CG321  NG311      1.0000  2   180.00 ! ambz, yxu
CG2R61 CG321  NG311  CG331      0.8000  1   180.00 ! ambz, yxu
CG2R61 CG321  NG311  CG331      0.5000  2     0.00 ! ambz, yxu
CG2R61 CG321  NG311  CG331      0.7000  3     0.00 ! ambz, yxu
CG2R61 CG321  NG311  HGPAM1     0.3000  3     0.00 ! ambz, yxu
HGR62  CG2R61 NG2P1  CG334      2.7000  2   180.00 ! ncyp, yxu
CG2R61 CG2R61 NG2P1  CG334      0.4000  2   180.00 ! ncyp, yxu
HGR62  CG2R61 NG2P1  HGP2       0.0000  2   180.00 ! ncyp, yxu
CG2R61 CG2R61 NG2P1  HGP2       0.0000  2   180.00 ! ncyp, yxu
CG331  CG321  CG324  NG2P1      0.1950  3     0.00 ! pncp, yxu
CG331  CG321  CG321  NG311      0.3000  3     0.00 ! prnc, yxu
CG2R61 CG2R64 NG311  CG321      1.1000  1     0.00 ! bepa, yxu
CG2R61 CG2R64 NG311  CG321      2.0000  2   180.00 ! bepa, yxu
CG2R61 CG2R64 NG311  HGPAM1     1.6000  2   180.00 ! bepa, yxu
NG2R60 CG2R64 NG311  CG321      1.1000  1   180.00 ! bepa, yxu
NG2R60 CG2R64 NG311  CG321      2.0000  2   180.00 ! bepa, yxu
NG2R60 CG2R64 NG311  HGPAM1     1.6000  2   180.00 ! bepa, yxu
CG2R61 CG2R64 NG2S1  CG2O6      1.5000  1     0.00 ! pymu, yxu
CG2R61 CG2R64 NG2S1  CG2O6      1.9000  2   180.00 ! pymu, yxu
CG2R61 CG2R64 NG2S1  CG2O6      0.7200  3     0.00 ! pymu, yxu
CG2R61 CG2R61 NG2S1  CG2O6      1.2000  2   180.00 ! mpyu, yxu, 12/2015
CG2R61 NG2S1  CG2O6  NG2S1      1.6000  2   180.00 ! mpyu, yxu, 12/2015
CG2R61 NG2S1  CG2O6  NG2S1      0.7000  3     0.00 ! mpyu, yxu, 12/2015
CG2R61 NG2S1  CG2O6  OG2D1      2.0000  2   180.00 ! mpyu, yxu
NG2S0  CG2O6  NG2S1  CG331      1.2000  1   180.00 ! mmmu, yxu
NG2S0  CG2O6  NG2S1  CG331      1.5000  2   180.00 ! mmmu, yxu
NG2S1  CG2O6  NG2S0  CG331      2.0000  2   180.00 ! mmmu, yxu
OG2D1  CG2O6  NG2S0  CG331      2.3000  2   180.00 ! mmmu, yxu
CG2RC0 CG2R64 NG2S0  CG2O1      1.0000  1     0.00 ! m6pa, yxu
CG2RC0 CG2R64 NG2S0  CG2O1      2.2000  2   180.00 ! m6pa, yxu
CG2RC0 CG2R64 NG2S0  CG2O1      0.2000  3     0.00 ! m6pa, yxu
NG2R62 CG2R64 NG2S0  CG2O1      2.6000  2   180.00 ! m6pa, yxu
NG2S1  CG2O6  NG2S0  CG2R61     1.3000  2   180.00 ! pmmu, yxu
OG2D1  CG2O6  NG2S0  CG2R61     1.3000  2   180.00 ! pmmu, yxu
NG2R62 CG2RC0 NG2R52 CG334      3.0000  2   180.00 ! 7MG, yxu
CG2RC0 CG2RC0 NG2R52 HGP2       1.6000  2   180.00 ! 7MG, yxu
NG2R62 CG2RC0 NG2R52 HGP2       1.6000  2   180.00 ! 7MG, yxu
CG2N2  CG2R51 CG2RC0 CG2R61     0.0000  2   180.00 ! 7mip, yxu
CG324  CG2R51 CG2RC0 CG2R61     2.2000  2   180.00 ! ampu, yxu
HGR62  CG2R61 CG2RC0 CG2R51     4.0000  2   180.00 ! ampu, from HGR61 CG2R61 CG2RC0 CG2R51, yxu
CG321  CG321  NG2S0  CG331      0.1000  3   180.00 ! H2U_m, yxu, 8/8,13
HGA2   CG321  NG2S0  CG331      0.3200  3     0.00 ! H2U_m, yxu, 8/8,13
CG2R51 CG2R51 CG3C51 CG3C52     0.3500  3   180.00 ! cpea, yxu
HGR51  CG2R51 CG3C51 CG3C52     0.5000  2     0.00 ! cpea, yxu
CG2R51 CG2R51 CG3C53 CG3C52     0.3500  3   180.00 ! cpea, yxu
CG2R51 CG2R51 CG3C53 NG3P3      2.1000  3   180.00 ! cpea, yxu
HGR51  CG2R51 CG3C53 CG3C52     0.5000  2     0.00 ! cpea, yxu
HGR51  CG2R51 CG3C53 NG3P3      0.0000  2   180.00 ! cpea, yxu
CG2R51 CG3C51 CG3C52 HGA2       0.1400  3     0.00 ! cpea, from CG2R51 CG3C52 CG3C52 HGA2, yxu
CG2R51 CG3C51 CG3C52 CG3C53     0.3400  3   180.00 ! cpea, yxu
OG311  CG3C51 CG3C52 CG3C53     0.1400  3     0.00 ! cpea, yxu
HGA1   CG3C51 CG3C52 CG3C53     0.1900  3     0.00 ! cpea, from CG3C53 CG3C51 CG3C51 HGA1, yxu
CG3C51 CG3C52 CG3C53 CG2R51     0.3400  3   180.00 ! cpea, yxu
CG3C51 CG3C52 CG3C53 NG3P3      0.1400  3     0.00 ! cpea, yxu
CG3C51 CG3C52 CG3C53 HGA1       0.1400  3     0.00 ! cpea, from CG3C52 CG3C52 CG3C53 HGA1, yxu
HGA2   CG3C52 CG3C53 CG2R51     0.1400  3     0.00 ! cpea, from from CG2R51 CG3C52 CG3C52 HGA2, yxu
HGA2   CG3C52 CG3C53 NG3P3      0.1400  3     0.00 ! cpea, from from HGA2 CG3C52 CG3C53 NG3P2, yxu
CG3C52 CG3C53 NG3P2  CG324      0.8000  1   180.00 ! pnpa, yxu
CG3C52 CG3C53 NG3P2  CG324      0.0800  3     0.00 ! pnpa, yxu
CG324  CG2R51 CG2R51 HGR51      1.0000  2   180.00 ! pnpa, from DAG, yxu
CG2R51 CG2R51 CG2R51 CG324      4.3000  2   180.00 ! pnpa, from DWG, yxu
CG3C52 CG3C53 CG3RC1 OG3C31     0.6000  3     0.00 ! cpoa, yxu
CG3C52 CG3C53 CG3RC1 OG3C31     0.5000  4     0.00 ! cpoa, yxu
CG3C52 CG3C53 CG3RC1 CG3RC1     0.1500  3     0.00 ! cpoa, yxu
CG3C52 CG3C53 CG3RC1 HGA1       0.1500  3     0.00 ! cpoa, yxu
NG3P3  CG3C53 CG3RC1 CG3RC1     0.9000  2     0.00 ! cpoa, yxu
NG3P3  CG3C53 CG3RC1 CG3RC1     0.7000  3     0.00 ! cpoa, yxu
NG3P3  CG3C53 CG3RC1 OG3C31     0.5000  4   180.00 ! cpoa, yxu
NG3P3  CG3C53 CG3RC1 HGA1       0.2500  3     0.00 ! cpoa, yxu
CG3C52 CG3C52 CG3RC1 OG3C31     0.6000  3     0.00 ! cpoa, yxu
CG3C52 CG3C52 CG3RC1 OG3C31     0.5000  4     0.00 ! cpoa, yxu
HGA2   CG3C52 CG3RC1 OG3C31     0.3600  3     0.00 ! cpoa, yxu
CG3C52 CG3RC1 CG3RC1 CG3C53     0.6000  3     0.00 ! cpoa, yxu
CG3C52 CG3RC1 CG3RC1 OG3C31     0.5000  4     0.00 ! cpoa, yxu
CG3C52 CG3RC1 OG3C31 CG3RC1     2.4500  3   180.00 ! cpoa, yxu
CG3C52 CG3RC1 OG3C31 CG3RC1     1.0000  4     0.00 ! cpoa, yxu
CG3C53 CG3C52 CG3C52 CG3RC1     0.4000  6     0.00 ! cpoa, from CG3C51 CG3C51 CG3C51 CG3C53, yxu
CG3C52 CG3C52 CG3C53 CG3RC1     0.1500  3     0.00 ! cpoa, from CG3RC1 CG3C51 CG3C52 CG3C52, yxu
CG3C52 CG3C52 CG3C53 NG3P3      0.1400  3     0.00 ! cpoa, from CG3C52 CG3C52 CG3C53 NG3P2, yxu
HGA2   CG3C52 CG3C53 CG3RC1     0.1500  3     0.00 ! cpoa, from CG3RC1 CG3C51 CG3C52 HGA2, yxu
CG3C52 CG3C53 NG3P3  HGP2       0.0800  3     0.00 ! cpoa, from CG3C52 CG3C53 NG3P2 HGP2, yxu
CG3RC1 CG3C53 NG3P3  HGP2       0.0800  3     0.00 ! cpoa, from CG3C52 CG3C53 NG3P2 HGP2, yxu
HGA1   CG3C53 NG3P3  HGP2       0.0800  3     0.00 ! cpoa, from HGA1 CG3C53 NG3P2 HGP2, yxu
CG3C52 CG2R51 CG2R51 CG3C53    12.0000  2   180.00 ! cpea, from CG3C52 CG2R51 CG2R51 CG3C52, yxu
CG2R51 CG3C52 CG3C52 CG3C53     0.3400  3   180.00 ! cpea, from CG2R53 CG3C52 CG3C52 CG3C52, yxu
CG3C52 CG3C52 CG3C53 CG2R51     0.3400  3   180.00 ! cpea, from CG2R53 CG3C52 CG3C52 CG3C52, yxu
CG2R51 CG3C53 NG3P3  HGP2       0.3000  3     0.00 ! cpea, from CG2R51 CG3C54 NG3P2 HGP2, yxu
CG3RC1 CG3C53 NG3P2  CG334      0.4000  1   180.00 ! ponm, yxu
CG3RC1 CG3C53 NG3P2  CG334      0.2500  2     0.00 ! ponm, yxu
CG3RC1 CG3C53 NG3P2  CG334      0.6400  3     0.00 ! ponm, yxu
HGA1   CG3C53 NG3P2  CG334      0.0500  3     0.00 ! ponm, yxu
CG3C52 CG3C53 NG3P2  CG334      1.2000  1   180.00 ! ponm, from pnpa, yxu
CG3C52 CG3C53 NG3P2  CG334      0.2500  3     0.00 ! ponm, from pnpa, yxu
CG3C52 CG3C51 OG301  CG311      0.2000  1   180.00 ! pepr, yxu
CG3C52 CG3C51 OG301  CG311      0.3000  3     0.00 ! pepr, yxu
HGA1   CG3C51 OG301  CG311      0.5000  1     0.00 ! pepr, yxu
HGA1   CG3C51 OG301  CG311      0.6000  3   180.00 ! pepr, yxu
CG321  CG311  OG301  CG3C51     0.4500  3     0.00 ! pepr, yxu
OG3C61 CG311  OG301  CG3C51     0.8200  1     0.00 ! pepr, yxu
OG3C61 CG311  OG301  CG3C51     0.8100  2     0.00 ! pepr, yxu
OG3C61 CG311  OG301  CG3C51     0.3500  3     0.00 ! pepr, yxu
HGA1   CG311  OG301  CG3C51     0.3500  3     0.00 ! pepr, yxu
OG301  CG311  OG3C61 CG321      0.2000  3     0.00 ! pepr, from Carb36
OG301  CG3C51 CG3C52 CG2R51     0.1400  3     0.00 ! pepr, from QUG, yxu
!CG2R51 CG2R51 CG2R51 CG321      4.3000  2   180.00 ! hpiz, from DWG, yxu: to par_all36_cgenff.par
CG331  CG311  CG321  CG2R51     0.3500  3     0.00 ! hpiz, yxu
CG321  CG2R51 NG2RC0 CG2R61     0.7000  2   180.00 ! hpiz, from MWG, yxu
CG331  CG311  OG301  OG311      1.1000  1   180.00 ! ppox, yxu
CG331  CG311  OG301  OG311      0.5000  3     0.00 ! ppox, yxu
CG2O4  CG311  CG311  OG301      2.0000  1   180.00 ! amba, yxu
CG2O4  CG311  CG311  OG301      0.8000  2     0.00 ! amba, yxu
CG331  CG311  NG321  HGPAM2     0.5000  1     0.00 ! aboh, cgenff_xyu, yxu
CG331  CG311  NG321  HGPAM2     0.4000  3     0.00 ! aboh, cgenff_xyu, yxu
CG331  CG311  CG311  NG321      0.4000  1     0.00 ! aboh, yxu
CG331  CG311  CG311  NG321      0.8000  3     0.00 ! aboh, yxu
CG3C52 CG3C51 OG301  CG3C51     0.3000  1   180.00 ! rbrb, yxu
CG3C52 CG3C51 OG301  CG3C51     0.8000  2   180.00 ! rbrb, yxu
HGA1   CG3C51 OG301  CG3C51     0.3000  1     0.00 ! rbrb, yxu
HGA1   CG3C51 OG301  CG3C51     0.8000  2   180.00 ! rbrb, yxu
OG3C51 CG3C51 OG301  CG3C51     0.6000  2     0.00 ! rbrb, yxu
OG3C51 CG3C51 OG301  CG3C51     0.2000  3     0.00 ! rbrb, yxu
OG301  CG3C51 OG3C51 CG3C52     3.2000  2     0.00 ! rbrb, yxu
OG301  CG3C51 OG3C51 CG3C52     1.9000  3     0.00 ! rbrb, yxu
OG301  CG3C51 OG3C51 CG3C52     1.0000  4   180.00 ! rbrb, yxu
OG301  CG3C51 OG3C51 CG3C51     3.2000  2     0.00 ! rbrb, yxu
OG301  CG3C51 OG3C51 CG3C51     1.9000  3     0.00 ! rbrb, yxu
OG301  CG3C51 OG3C51 CG3C51     1.0000  4   180.00 ! rbrb, yxu
HGA3   CG331  OG301  OG311      0.2000  3     0.00 ! mhp from ppox, yxu
CG331  OG301  OG311  HGP1       0.4000  1     0.00 ! mhp from ppox, yxu
CG331  OG301  OG311  HGP1       1.1500  2     0.00 ! mhp from ppox, yxu
CG331  OG301  OG311  HGP1       0.1200  3     0.00 ! mhp from ppox, yxu
CG321  CG324  NG3P2  CG334      0.4000  1     0.00 ! maes, from CG321 CG324 NG3P2 CG324, yxu
CG321  CG324  NG3P2  CG334      0.2500  2     0.00 ! maes, from CG321 CG324 NG3P2 CG324, yxu
CG321  CG324  NG3P2  CG334      0.6000  3     0.00 ! maes, from CG321 CG324 NG3P2 CG324, yxu
OG311  CG2O2  CG321  CG2R61     0.9300  2   180.00 ! bzaa, yxu
OG311  CG2O2  CG321  CG2R61     0.1200  3   180.00 ! bzaa, yxu
CG2D2  CG2D1  CG321  NG311      1.6000  1   180.00 ! penm, from bepa, yxu
CG2D2  CG2D1  CG321  NG311      0.3000  3     0.00 ! penm, from bepa, yxu
CG2D1  CG321  NG311  CG331      1.1000  1   180.00 ! penm, yxu
CG2D1  CG321  NG311  CG331      0.6000  2   180.00 ! penm, yxu
CG2D1  CG321  NG311  CG331      0.5000  3     0.00 ! penm, yxu
CG2O2  CG321  OG301  CG331      0.1000  1   180.00 ! moac, yxu
CG2O2  CG321  OG301  CG331      0.8000  2     0.00 ! moac, yxu
CG2O2  CG321  OG301  CG331      0.5900  3     0.00 ! moac, yxu
!CG321  CG2R51 CG2R51 HGR51      1.0000  2   180.00 ! cena, from CG321 CG2R51 CG2R51 HGR52, yxu, in par_all36_cgenff.prm
NG311  CG3C51 CG3C52 HGA2       0.1500  3   180.00 ! cena, from NG321 CG3C51 CG3C52 HGA2, yxu
NG311  CG3C51 CG3C52 CG3C52     0.3000  3   180.00 ! cena, from NG321 CG3C51 CG3C52 CG3C51, yxu
CG2R51 CG3C52 CG3C52 CG3C51     0.3400  3   180.00 ! cena, from CG2R53 CG3C52 CG3C52 CG3C52, yxu
CG3C51 CG2R51 CG2R51 CG3C52    12.0000  2   180.00 ! cena, from CG3C52 CG2R51 CG2R51 CG3C52, yxu
CG2R51 CG3C51 CG3C52 CG3C52     0.3400  3   180.00 ! cena, from CG2R53 CG3C52 CG3C52 CG3C52, yxu
CG3C52 CG3C51 NG311  CG321      2.0000  1   180.00 ! cena, yxu
CG3C52 CG3C51 NG311  CG321      0.7000  3     0.00 ! cena, yxu
CG3C52 CG3C51 NG311  HGPAM1     0.2000  2     0.00 ! cena, yxu
HGA3   CG331  NG311  CG3C51     0.0000  3   180.00 ! cona, from HGA2 CG321 NG311 CG2R61, yxu
CG3C52 CG3C51 CG3RC1 OG3C31     0.6000  3     0.00 ! cona, from cpoa, yxu
CG3C52 CG3C51 CG3RC1 OG3C31     0.5000  4     0.00 ! cona, from cpoa, yxu
HGA1   CG3C51 NG311  CG331      0.1950  3     0.00 ! cona, yxu
CG3C52 CG3C51 NG311  CG331      2.0000  1   180.00 ! cona, yxu
CG3C52 CG3C51 NG311  CG331      0.7000  3     0.00 ! cona, yxu
CG3RC1 CG3C51 NG311  CG331      0.5000  1   180.00 ! cona, yxu
CG3RC1 CG3C51 NG311  CG331      0.7000  3     0.00 ! cona, yxu
CG2R61 CG2R61 CG2R61 NG2S0      3.1000  2   180.00 ! dmpu, from CG2R61 CG2R61 CG2R61 NG2S1, yxu
NG2S0  CG2R61 CG2R61 HGR61      2.4000  2   180.00 ! DMPU, from NG2S1 CG2R61 CG2R61 HGR61, yxu
CG2R61 CG2R61 NG2S0  CG2O6      2.2000  2   180.00 ! dmpu, from m6pa, yxu
CG2R61 CG2R61 NG2S0  CG331      2.2000  2   180.00 ! dmpu, from m6pa, yxu
HGA3   CG331  NG2S0  CG2R61     0.0000  3     0.00 ! dmpu, from HGA3 CG331 NG2S0 CG2O1, yxu
CG2R61 CG2R61 NG2R61 CG331     11.0000  2   180.00 ! cyt, yxu
HGA3   CG331  NG2R61 CG2R61     0.0000  3     0.00 ! 34c, yxu
HGR62  CG2R61 NG2R61 CG331      0.3000  2   180.00 ! 34c, yxu
NG311  CG2R64 NG2R61 CG331      3.5000  2   180.00 ! 34c, yxu
NG2P1  CG2R64 NG2R62 CG2R64     3.0000  2   180.00 ! 34c, from K2Cn
CG2R61 CG2R61 CG321  CG1N1      0.3900  2   180.00 ! cybz, yxu
CG2R61 CG2R61 CG321  CG1N1      0.0400  4     0.00 ! cybz, yxu
CG2D2  CG2D1  CG321  SG311      0.7000  1   180.00 ! pesu
CG2D2  CG2D1  CG321  SG311      1.4000  3   180.00 ! pesu
SG311  CG2R64 NG2R61 CG331      6.0000  2   180.00 ! msu
NG321  CG311  CG331  HGA3       0.1600  3     0.00 ! aboh, from NG311 CG321 CG331 HGA3, cgenff_xyu, yxu
NG2R62 CG2R62 CG2R62 OG301      1.6000  2   180.00 ! enoU, from NG2R61 CG2R62 CG2R62 OG301, yxu
CG2R62 CG2R62 CG2R62 OG311      3.0000  2   180.00 ! enoU, from NG2R61 CG2R62 CG2R62 OG311, yxu
OG311  CG2R62 NG2R62 CG2R63     3.0000  2   180.00 ! enoU, from NG2R61 CG2R62 CG2R62 OG311, yxu
OG301  CG2R62 CG2R62 OG311      0.0000  2   180.00 ! enoU, from OG2D4  CG2R63 CG2R62 OG301, yxu
NG2R62 CG2R62 OG311  HGP1       2.5000  1     0.00 ! enoU, yxu  might be lower in water
NG2R62 CG2R62 OG311  HGP1       2.7000  2   180.00 ! enoU, yxu
NG2R62 CG2R62 OG311  HGP1       0.8500  3     0.00 ! enoU, yxu
NG2P1  CG2R63 NG2R61 CG331     11.0000  2   180.00 ! 3MC, not optimized, yxu
HGA3   CG334  NG2P1  CG2R61     0.0000  3     0.00 ! ncyp, not optimized, yxu
HGA3   CG334  NG3P2  CG334      0.1000  3     0.00 ! dma, not optimized, yxu
NG2R61 CG2RC0 NG2R51 CG331     11.0000  2   180.00 ! DWG, not optimized, yxu
HGR51  CG2R51 CG2RC0 CG2R63     2.8000  2   180.00 ! dng, not optimized, yxu
NG2R62 CG2R61 CG2RC0 CG2R51     2.2000  2   180.00 ! ampu, not optimized, yxu
CG331  CG2O1  NG2S0  CG2R64     1.6000  1     0.00 ! m6pa, not optimized, yxu
CG331  CG2O1  NG2S0  CG2R64     2.5000  2   180.00 ! m6pa, not optimized, yxu
OG2D1  CG2O1  NG2S0  CG2R64     2.5000  2   180.00 ! m6pa, not optimized, yxu
CG2O4  CG2R62 CG2R62 NG2R62     2.5000  2   180.00 ! 5fop, not optimized, yxu
CG2O4  CG311  CG311  CG331      0.2000  3     0.00 ! amba, from CG2O1 CG311 CG311 CG331, not optimized, yxu
CG2O4  CG311  CG311  HGA1       0.2000  3     0.00 ! amba, from CG2O1 CG311 CG311 HGA1, not optimized, yxu
OG2D1  CG2O4  CG311  CG311      1.0500  1   180.00 ! amba, from OG2D1 CG2O4 CG321 CG331, not optimized, yxu
OG2D1  CG2O4  CG311  CG311      0.4000  2   180.00 ! amba, from OG2D1 CG2O4 CG321 CG331, not optimized, yxu
OG2D1  CG2O4  CG311  CG311      0.6000  3   180.00 ! amba, from OG2D1 CG2O4 CG321 CG331, not optimized, yxu
OG2D1  CG2O4  CG311  CG311      0.1000  4   180.00 ! amba, from OG2D1 CG2O4 CG321 CG331, not optimized, yxu
OG2D1  CG2O4  CG311  NG2S1      0.0000  1     0.00 ! amba, from OG2D1 CG2O2 CG311 NG2S1, not optimized, yxu
OG2D1  CG2O4  CG311  HGA1       0.0000  3   180.00 ! amba, from OG2D1 CG2O4 CG321 HGA2, not optimized, yxu
HGR52  CG2O4  CG311  CG311      0.0000  3   180.00 ! amba, from HGR52 CG2O4 CG321 CG331, not optimized, yxu
CG311  CG311  OG301  CG331      0.4000  1     0.00 ! amba, from CG331 CG311 OG301 CG331, not optimized, yxu
CG311  CG311  OG301  CG331      0.4900  3     0.00 ! amba, from CG331 CG311 OG301 CG331, not optimized, yxu
HGR52  CG2O1  NG2S1  CG311      2.6000  2   180.00 ! amba, from HGR52 CG2O1 NG2S0 CG331, not optimized, yxu
HGR52  CG2O1  NG2S1  HGP1       1.4000  2   180.00 ! amba, from HGR52 CG2O1 NG2S2 HGP1, not optimized, yxu
HGR52  CG2O4  CG311  NG2S1      0.0000  3   180.00 ! amba, from HGR52 CG2O4 CG321 CG331, not optimized, yxu
CG2O4  CG311  NG2S1  CG2O1      0.2000  1   180.00 ! amba, from CG2O2 CG311 NG2S1 CG2O1, not optimized, yxu
CG2O4  CG311  NG2S1  HGP1       0.0000  1     0.00 ! amba, from CG2O2 CG311 NG2S1 HGP1, not optimized, yxu
HGR52  CG2O4  CG311  HGA1       0.0000  3   180.00 ! amba, from HGR52 CG2O4 CG321 HGA2, not optimized, yxu
CG331  CG311  CG311  CG331      0.5000  4   180.00 ! aboh, from CG321 CG311 CG311 CG321, not optimized, yxu
CG331  CG311  CG311  OG311      0.1400  3     0.00 ! aboh, from CG311 CG311 CG311 OG311, not optimized, yxu
CG2R61 CG324  NG3P3  HGP2       0.0400  3     0.00 ! 4FBA, bzam; from CG2R61 CG324 NG3P1 HGP2; pram & yxu
CG2R61 CG2R61 CG2R64 NG311      3.1000  2   180.00 ! bepa, from CG2R61 CG2R61 CG2R61 NG311, not optimized, yxu
NG311  CG2R64 NG2R60 CG2R61     3.1000  2   180.00 ! bepa, from CG321 CG2R61 NG2R60 CG2R61, not optimized, yxu
HGR61  CG2R61 CG2R64 NG311      2.4000  2   180.00 ! bepa, from NG311 CG2R61 CG2R61 HGR61, not optimized, yxu
CG2R62 CG2R62 NG2R62 CG2R63     2.0000  2   180.00 ! 5fop, from CG2R61 CG2R61 NG2R62 CG2R64, not optimized, yxu
HGR62  CG2R62 NG2R62 CG2R63     7.3000  2   180.00 ! 5fop, from HGR62 CG2R61 NG2R62 CG2R64, not optimized, yxu
NG2R61 CG2R63 NG2R62 CG2R62     0.6000  2   180.00 ! 5fop, from NG2R61 CG2R63 NG2R62 CG2R64, not optimized, yxu
OG2D4  CG2R63 NG2R62 CG2R62     1.6000  2   180.00 ! 5fop, from OG2D4 CG2R63 NG2R62 CG2R64, not optimized, yxu
CG2R51 CG2R51 CG3C52 CG3C51     0.0500  3   180.00 ! pepr, from CG2R51 CG2R51 CG3C52 CG3C52, not optimized, yxu
HGR51  CG2R51 CG3C52 CG3C51     2.0000  2   180.00 ! pepr, from HGR51 CG2R51 CG3C52 CG3C52, not optimized, yxu
OG301  CG311  CG321  CG321      0.1600  1   180.00 ! pepr, from CG321 CG321 CG321 OG301, not optimized, yxu
OG301  CG311  CG321  CG321      0.3900  2     0.00 ! pepr, from CG321 CG321 CG321 OG301, not optimized, yxu
OG3C61 CG311  CG321  CG321      0.1900  1   180.00 ! pepr, from CG321 CG321 CG321 OG3C61, not optimized, yxu
OG3C61 CG311  CG321  CG321      1.0000  2   180.00 ! pepr, from CG321 CG321 CG321 OG3C61, not optimized, yxu
OG3C61 CG311  CG321  CG321      0.6000  3     0.00 ! pepr, from CG321 CG321 CG321 OG3C61, not optimized, yxu
OG3C61 CG311  CG321  CG321      0.0800  4   180.00 ! pepr, from CG321 CG321 CG321 OG3C61, not optimized, yxu
OG3C61 CG311  CG321  HGA2       0.1950  3     0.00 ! pepr, from OG3C61 CG321 CG321 HGA2, not optimized, yxu
CG321  CG311  OG3C61 CG321      0.5300  1   180.00 ! pepr, from CG321 CG321 OG3C61 CG321, not optimized, yxu
CG321  CG311  OG3C61 CG321      0.6800  2     0.00 ! pepr, from CG321 CG321 OG3C61 CG321, not optimized, yxu
CG321  CG311  OG3C61 CG321      0.2100  3   180.00 ! pepr, from CG321 CG321 OG3C61 CG321, not optimized, yxu
CG321  CG311  OG3C61 CG321      0.1500  4     0.00 ! pepr, from CG321 CG321 OG3C61 CG321, not optimized, yxu
HGA1   CG311  OG3C61 CG321      0.1950  3     0.00 ! pepr, from HGA2 CG321 OG3C61 CG321, not optimized, yxu
CG321  CG321  OG3C61 CG311      0.5300  1   180.00 ! pepr, from CG321 CG321 OG3C61 CG321, not optimized, yxu
CG321  CG321  OG3C61 CG311      0.6800  2     0.00 ! pepr, from CG321 CG321 OG3C61 CG321, not optimized, yxu
CG321  CG321  OG3C61 CG311      0.2100  3   180.00 ! pepr, from CG321 CG321 OG3C61 CG321, not optimized, yxu
CG321  CG321  OG3C61 CG311      0.1500  4     0.00 ! pepr, from CG321 CG321 OG3C61 CG321, not optimized, yxu
HGA2   CG321  OG3C61 CG311      0.1950  3     0.00 ! pepr, from HGA2 CG321 OG3C61 CG321, not optimized, yxu
CG3C52 CG3C51 CG3C52 CG2R51     0.3400  3   180.00 ! pepr, from CG2R53 CG3C52 CG3C52 CG3C52, not optimized, yxu
HGA1   CG3C51 CG3C52 CG2R51     0.1400  3     0.00 ! pepr, from CG2R51 CG3C52 CG3C52 HGA2, not optimized, yxu
OG2D1  CG2O2  CG311  CG331      0.0500  6   180.00 ! hpme, from OG2D1 CG2O2 CG311 CG321, not optimized, yxu
OG302  CG2O2  CG311  CG331      0.0500  6   180.00 ! hpme, from OG302 CG2O2 CG311 CG321, not optimized, yxu
CG2O2  CG311  CG331  HGA3       0.2000  3     0.00 ! hpme, from CG2O1 CG311 CG331 HGA3, not optimized, yxu
CG2O3  CG321  OG301  CG331      0.2000  3     0.00 ! moat, from CG2O3 CG311 OG301 CG331, not optimized, yxu
HGA3   CG334  NG3P2  CG3C53     0.1000  3     0.00 ! ponm, from HGA2 CG324 NG3P2 CG314, not optimized, yxu
CG2D2  CG2D1  CG321  CG321      0.5000  1   180.00 ! 15he, from CG2D2 CG2D1 CG321 CG331, not optimized, yxu
CG2D2  CG2D1  CG321  CG321      1.3000  3   180.00 ! 15he, from CG2D2 CG2D1 CG321 CG331, not optimized, yxu

!***Misc parameters that might lead to changes in the existing CGenFF***
NG2R61 CG2R64 NG301  CG331      2.8000  1     0.000 ! M2G, yxu. 
!Can only occur at both sides in cases such as the minor tautomer of protonated isocytosine, which yields 
!a warning in all current versions of cgenffprog (<=1.1). However, may cause trouble if transfered to 
!other nitrogen types ==> FIXME! -- kevo
!
NG2R61 CG2R64 NG301  CG331      1.0000  2   180.00 ! M2G, yxu
NG2R61 CG2R64 NG301  CG331      0.5500  4     0.00 ! M2G, yxu
NG2R61 CG2R64 SG311  CG321      1.4500  1     0.00 ! BGAU BGCU GAU GCU; from NG2R61 CG2R64 SG311 CG331, 4O2SM; yxu & kevo
NG2R62 CG2R64 SG311  CG321      2.1200  2   180.00 ! BGAU BGCU GAU GCU; from NG2R62 CG2R64 SG311 CG331, 2SMPYR; yxu & kevo
NG2R62 CG2R64 SG311  CG321      0.1900  4   180.00 ! BGAU BGCU GAU GCU; from NG2R62 CG2R64 SG311 CG331, 2SMPYR; yxu & kevo

IMPROPER                                    
!!!!!!!! ######################################## !!!!!!!!
!!!!!!!! ######## CGenFF model compounds ######## !!!!!!!!
!!!!!!!! ######################################## !!!!!!!!
!!***Uracils***
CG2R63 NG2R61 NG2R61 SEGD1     58.0000  0     0.00 ! SEU, yxu, to be reoptimized
CG2O6  NG2S0  NG2S1  OG2D1     86.5000  0     0.00 ! H2U, aa
CG2O3  OG2D2  OG2D2  CG324     96.0000  0     0.00 ! 5DU, yxu
CG2R62 CG2R62 NG2R62 OG311      0.0000  0     0.00 ! enoU, yxu

!!***Cytosines***
CG2R63 NG2P1  NG2R61 OG2D4     78.0000  0     0.00 ! CYTp, yxu, TO BE OPTIMIZED
CG2R63 NG2R61 NG2P1  OG2D4     78.0000  0     0.00 ! 3MC, yxu, slack TO BE OPTIMIZED
CG2R64 NG2P1  NG2P1  CG2R62    52.0000  0     0.00 ! CYTp, yxu, TO BE OPTIMIZED
CG2R64 CG2R62 NG2P1  NG2P1     52.0000  0     0.00 ! 3MC, yxu, slack TO BE OPTIMIZED
CG2R64 HGP2   HGP2   NG2P1     -1.0000  0     0.00 ! 3MC, yxu, slack TO BE OPTIMIZED
CG2R64 CG2R62 NG2D1  NG2R61    42.0000  0     0.00 ! 3MCn, slack TO BE OPTIMIZED
CG2R64 CG2R61 NG2D1  NG2P1     28.0000  0     0.00 ! K2C, yxu, TO BE OPTIMIZED
CG2R64 NG2P1  NG2P1  NG2P1     47.0000  0     0.00 ! K2C, yxu, TO BE OPTIMIZED
CG2R64 CG2R61 NG2D1  NG2R62    42.0000  0     0.00 ! K2Cn, from 3MCn, yxu
CG2R64 CG2R61 NG2P1  NG2R62    42.0000  0     0.00 ! 34HC, from 3MCn, yxu, TO BE OPTIMIZED
CG2R64 CG2R61 NG2R62 NG2S3     60.0000  0     0.00 ! 2SC, from CG2R64 CG2R62 NG2R62 NG2S3, from NA36
CG2R63 NG2R61 NG2R62 SG2D1     58.0000  0     0.00 ! 2SC, from 2SU, yxu
CG2O4  CG2R62 OG2D1  HGR52     53.0000  0     0.00 ! 5FC, yxu
CG2R64 CG2R62 NG2R62 NG311     48.0000  0     0.00 ! 4MC, yxu
CG2R64 CG2R62 NG2R62 NG2S1     19.0000  0     0.00 ! 4AC, from CG2R64 CG2R61 NG2R60 NG2S1, yxu
CG2R63 CG2R62 NG2R62 OG2D4     60.0000  0     0.00 ! 1PC, yxu

!!***Adenine***
CG2R64 CG2RC0 NG2P1  NG2P1     52.0000  0     0.00 ! ADEp, from 3MC, yxu, TO BE OPTIMIZED
CG2R64 CG2RC0 NG2R62 NG311     50.0000  0     0.00 ! 6MA, yxu manually added
CG2R64 CG2RC0 NG2R62 NG2S1     40.0000  0     0.00 ! 26A, yxu manually added
CG2R64 CG2RC0 NG2D1  NG2R61    42.0000  0     0.00 ! 1MAn, from 3MCn, yxu, slack TO BE OPTIMIZED

!!***Guanine***
CG2R64 NG2R61 NG2R62 NG311     40.0000  0     0.00 ! 2MG, from K2Cn, yxu
CG2R64 NG2R61 NG2R62 NG301     40.0000  0     0.00 ! M2G, from TMC, yxu
CG2N2  NG2P1  NG2P1  CG2R51    26.0000  0     0.00 ! RCG, yxu
CG2R63 CG2RC0 NG2RC0 OG2D4     52.0000  0     0.00 ! DWG, from CG2R63 CG2RC0 NG2R61 OG2D4, yxu
CG2R64 NG2R62 NG2R62 NG2S3     40.0000  0     0.00 ! 7MGe , from CG2R64 NG2R61 NG2R62 NG2S3, not optimized, yxu

!!***Model compounds***
CG2O6  NG2S1  NG2S1  OG2D1     80.0000  0     0.00 ! H2U, yxu
CG2R64 CG2RC0 NG2R62 NG2S0     22.0000  0     0.00 ! m6pa, yxu  ##check!!
CG2O1  NG2S1  OG2D1  HGR52     66.0000  0     0.00 ! amba, from CG2O1 NG2S2 OG2D1 HGR52, yxu
CG2O4  CG311  OG2D1  HGR52     50.0000  0     0.00 ! amba, from CG2O4 CG321 OG2D1 HGR52, yxu

NONBONDED  NBXMOD 5  ATOM CDIEL FSHIFT VATOM VDISTANCE VFSWITCH -
     CUTNB 14.0  CTOFNB 12.0  CTONNB 10.0  EPS 1.0  E14FAC 1.0  WMIN 1.5
SEGD1    0.0       -0.6230     2.1750 ! Se, starting from SG2D1 -0.5650  2.0500, TO BE OPTIMIZED, yxu

END
RETURN
