# Supplementary material for: Asymmetric conformations and lipid interactions shape the ATP-coupled cycle of a heterodimeric ABC transporter
Source: Nat Commun. 2023 Nov 8;14:7184. doi: 10.1038/s41467-023-42937-5 (PMC10632425; doi:10.1038/s41467-023-42937-5)
Supplement: Supplementary file 5 — Supplementary Data 2 [file 41467_2023_42937_MOESM5_ESM.zip › simulation_files_IF_conformation/toppar/toppar_all36_prot_d_aminoacids.str]

* Parameters for D- aminoacids 
* 
 
!ATOMS 
!MASS  -1  CTD1      12.01100 ! added for D-amino acids
!MASS  -1  CPD1      12.01100 ! added for D-proline 
 
BONDS 
! 
!V(bond) = Kb(b - b0)**2 
! 
!Kb: kcal/mole/A**2 
!b0: A 
! 
!atom type Kb          b0 
! 
 
! Added CTD1 -- new atom type for alpha carbon for d-amino acid, necessary 
! for CMAP.  Just duplicated the CT1 parameters. 
 
CTD1 C     250.000     1.4900 ! ALLOW   ALI PEP POL ARO 
CTD1 CC    200.000     1.5220 ! ALLOW   POL 
CTD1 CD    200.000     1.5220 ! ALLOW   POL 
CT1  CTD1  222.500     1.5000 ! ALLOW   ALI 
CT2  CTD1  222.500     1.5380 ! ALLOW   ALI 
CT3  CTD1  222.500     1.5380 ! ALLOW   ALI 
CT2A CTD1  222.500     1.5380 ! from CT2  CT1, Zhu 
HA   CTD1  309.000     1.1110 ! ALLOW   ALI 
HB1  CTD1  330.000     1.0800 ! ALLOW   PEP 
NH1  CTD1  320.000     1.4300 ! ALLOW   ALI PEP POL ARO 
NH3  CTD1  200.000     1.4800 ! ALLOW   ALI POL 
OH1  CTD1  428.000     1.4200 ! ALLOW   ALI ALC ARO 
CPD1 C     250.000     1.4900 ! ALLOW PRO 
CP2  CPD1  222.500     1.5270 ! ALLOW PRO 
HB1  CPD1  330.000     1.0800 ! ALLOW PRO 
N    CPD1  320.000     1.4340 ! ALLOW PRO 
 
 
ANGLES 
! 
!V(angle) = Ktheta(Theta - Theta0)**2 
! 
!V(Urey-Bradley) = Kub(S - S0)**2 
! 
!Ktheta: kcal/mole/rad**2 
!Theta0: degrees 
!Kub: kcal/mole/A**2 (Urey-Bradley) 
!S0: A 
! 
 
! Added CTD1 -- new atom type for alpha carbon for d-amino acid, necessary 
! for CMAP.  Just duplicated the CT1 parameters.  AMG 2/27/08 
 
HA3  CT3  CTD1   33.430  110.10   22.53   2.17900 ! ALLOW   ALI 
                ! alkane frequencies (MJF), alkane geometries (SF) 
 
CT1  CTD1 C      52.000   108.0000 ! ALLOW   ALI PEP POL ARO 
CTD1 CT2  CA     51.800   107.5000 ! ALLOW   ALI ARO 
CTD1 CT2  CC     52.000   108.0000 ! ALLOW   ALI PEP POL ARO 
CTD1 CT2  CD     52.000   108.0000 ! ALLOW   ALI PEP POL ARO 
CTD1 CT2  CPH1   58.350   113.0000 ! ALLOW ARO 
CTD1 CT2  CT1    58.350   113.50   11.16   2.56100 ! ALLOW   ALI 
CTD1 CD   OH1    55.000   110.50              ! From ASPP CT2-CD-OH1 
CTD1 NH1  C      50.000   120.0000 ! ALLOW   ALI PEP POL ARO 
CT2  CTD1 C      52.000   108.0000 ! ALLOW   ALI PEP POL ARO 
CT2  CTD1 CC     52.000   108.0000 ! ALLOW   ALI PEP POL ARO 
CT2  CTD1 CD     52.000   108.0000 ! ALLOW   ALI PEP POL ARO 
CT2  CT1  CTD1   53.350   111.00    8.00   2.56100 ! ALLOW   ALI 
CT2  CT2  CTD1   58.350   113.50   11.16   2.56100 ! ALLOW   ALI 
CT2  CT3  CTD1   58.350   113.50   11.16   2.56100 ! ALLOW   ALI 
CT2A CTD1 CC     52.000   108.0000 ! ALLOW   ALI PEP POL ARO 
CT3  CTD1 C      52.000   108.0000 ! ALLOW   ALI PEP POL ARO 
CT3  CTD1 CC     52.000   108.0000 ! ALLOW   ALI PEP POL ARO 
CT3  CTD1 CT1    53.350   108.50    8.00   2.56100 ! ALLOW   ALI 
CT3  CTD1 CT2    53.350   114.00    8.00   2.56100 ! ALLOW   ALI 
CT3  CTD1 CT3    53.350   114.00    8.00   2.56100 ! ALLOW   ALI 
CT3  CT2  CTD1   58.350   113.50   11.16   2.56100 ! ALLOW   ALI 
CT3  CT1  CTD1   53.350   108.50    8.00   2.56100 ! ALLOW   ALI 
CY   CT2  CTD1   58.350   114.0000 ! ALLOW ARO 
H    NH1  CTD1   35.000   117.0000 ! ALLOW   PEP POL ARO ALI 
H    OH1  CTD1   57.500   106.0000 ! ALLOW   ALC ARO ALI 
HA   CTD1 C      33.000   109.50   30.00   2.16300 ! ALLOW   ALI PEP POL ARO 
HA   CTD1 CD     33.000   109.50   30.00   2.16300 ! ALLOW   ALI PEP POL ARO 
HA   CTD1 CT1    34.500   110.10   22.53   2.17900 ! ALLOW   ALI 
HA   CTD1 CT2    34.500   110.10   22.53   2.17900 ! ALLOW   ALI 
HA   CTD1 CT3    34.500   110.10   22.53   2.17900 ! ALLOW   ALI 
HA   CTD1 HA     35.500   109.00    5.40   1.80200 ! TEST for test cpd 
HA   CT2  CTD1   33.430   110.10   22.53   2.17900 ! ALLOW   ALI 
HA   CT3  CTD1   33.430   110.10   22.53   2.17900 ! ALLOW   ALI 
HA1  CT1  CTD1   34.500   110.10   22.53   2.17900 ! ALLOW   ALI 
HA2  CT2  CTD1   26.500   110.10   22.53   2.17900 ! ALLOW   ALI 
HB1  CTD1 C      50.000   109.5000 ! ALLOW  PEP 
HB1  CTD1 CC     50.000   109.5000 ! ALLOW  PEP POL 
HB1  CTD1 CD     50.000   109.5000 ! ALLOW  PEP POL 
HB1  CTD1 CT1    35.000   111.0000 ! ALLOW  PEP 
HB1  CTD1 CT2    35.000   111.0000 ! ALLOW  PEP 
HB1  CTD1 CT3    35.000   111.0000 ! ALLOW  PEP 
HC   NH3  CTD1   30.000   109.50   20.00   2.07400 ! ALLOW   POL ALI 
N    C    CTD1   20.000   112.5000 ! ALLOW ALI PEP POL ARO PRO 
NH1  C    CTD1   80.000   116.5000 ! ALLOW   ALI PEP POL ARO 
NH1  CTD1 C      50.000   107.0000 ! ALLOW   PEP POL ARO ALI 
NH1  CTD1 CC     50.000   107.0000 ! ALLOW   PEP POL ARO ALI 
NH1  CTD1 CD     50.000   107.0000 ! ALLOW   PEP POL ARO ALI 
NH1  CTD1 CT1    70.000   113.5000 ! ALLOW   ALI PEP POL ARO 
NH1  CTD1 CT2    70.000   113.5000 ! ALLOW   ALI PEP POL ARO 
NH1  CTD1 CT3    70.000   113.5000 ! ALLOW   ALI PEP POL ARO 
NH1  CTD1 HB1    48.000   108.0000 ! ALLOW PEP 
NH2  CC   CTD1   50.000   116.50   50.00   2.45000 ! ALLOW   ALI PEP POL ARO 
NH3  CTD1 C      43.700   110.0000 ! ALLOW   PEP POL ARO ALI 
NH3  CTD1 CC     43.700   110.0000 ! ALLOW   PEP POL ARO ALI 
NH3  CTD1 CT1    67.700   110.0000 ! ALLOW   ALI POL 
NH3  CTD1 CT2    67.700   110.0000 ! ALLOW   ALI POL 
NH3  CTD1 CT3    67.700   110.0000 ! ALLOW   ALI POL 
NH3  CTD1 HB1    51.500   107.5000 ! ALLOW   ALI POL PEP 
O    C    CTD1   80.000   121.0000 ! ALLOW   ALI PEP POL ARO 
O    CC   CTD1   15.000   121.00   50.00   2.44000 ! ALLOW   ALI PEP POL ARO 
OB   CD   CTD1   70.000   125.00   20.00   2.44200 ! ALLOW   ALI PEP POL ARO 
OC   CC   CTD1   40.000   118.00   50.00   2.38800 ! ALLOW   ALI PEP POL ARO ION 
OH1  CT1  CTD1   75.700   110.1000 ! ALLOW   ALI ALC ARO 
OH1  CT2  CTD1   75.700   110.1000 ! ALLOW   ALI ALC ARO 
 
OS   CD   CTD1   55.000   109.00   20.00   2.32600 ! ALLOW POL PEP 
S    CT2  CTD1   58.000   112.5000 ! ALLOW   ALI SUL ION 
SM   CT2  CTD1   58.000   112.5000 ! ALLOW   ALI SUL ION 
 
!For GLU/HSP, Zhu transfer to D-FORM 
NH1  CTD1 CT2A   70.000   113.5000 ! from NH1  CT1  CT2 
HB1  CTD1 CT2A   35.000   111.0000 ! from HB1  CT1  CT2 
CT2A CTD1 C      52.000   108.0000 ! from CT2  CT1  C 
CTD1 CT2A HA2    26.500   110.1000  22.53   2.17900 ! from HA2  CT2  CT1 
CTD1 CT2A CT2    58.350   113.5000  11.16   2.56100 ! from CT2  CT2  CT1 
CTD1 CT2A CPH1   58.350   113.0000 ! from CT1  CT2  CPH1 
 
!D-Proline 
C    N    CPD1   60.000   117.0000 
N    C    CPD1   20.000   112.5000 
N    CPD1 HB1    48.000   112.0000 
N    CPD1 CP2    70.000   110.8000 
N    CPD1 C      50.000   108.2000 
N    CPD1 CC     50.000   108.2000 
N    CPD1 CD     50.000   108.2000 
NH1  C    CPD1   80.000   116.5000 
NH2  CC   CPD1   80.000   112.5000 
NP   CPD1 C      50.000   106.0000 
NP   CPD1 CC     50.000   106.0000 
NP   CPD1 CD     50.000   106.0000 
NP   CPD1 CP2    70.000   108.5000 
NP   CPD1 HB1    51.500   107.5000 
HB1  CPD1 CP2    35.000   118.0000 
HB1  CPD1 C      50.000   112.0000 
HB1  CPD1 CC     50.000   112.0000 
HB1  CPD1 CD     50.000   112.0000 
HC   NP   CPD1   33.000   109.50    4.00   2.05600 
CP2  CPD1 C      52.000   112.3000 
CP2  CPD1 CC     52.000   112.3000 
CP2  CPD1 CD     50.000   112.3000 
CP2  CP2  CPD1   70.000   108.5000 
CPD1 CP2  HA2    33.430   110.10   22.53   2.17900 
CPD1 C    O      80.000   118.0000 
CPD1 CC   O      80.000   118.0000 
CP3  N    CPD1  100.000   114.2000 
CP3  NP   CPD1  100.000   111.0000 
OB   CD   CPD1  70.000    125.00   20.00   2.44200 
OC   CC   CPD1  40.000    118.00   50.00   2.38800 
OS   CD   CPD1  55.000    109.00   20.00   2.32600 
 
DIHEDRALS 
! 
!V(dihedral) = Kchi(1 + cos(n(chi) - delta)) 
! 
!Kchi: kcal/mole 
!n: multiplicity 
!delta: degrees 
! 
!atom types             Kchi    n   delta 
! 
 
! Added CTD1 -- new atom type for alpha carbon for d-amino acid, necessary 
C    CTD1 NH1  C        0.2000  1   180.00 ! ALLOW PEP 
CC   CTD1 CT2  CA       0.0400  3     0.00 ! ALLOW   ARO 
CC   CTD1 NH1  C        0.2000  1   180.00 ! ALLOW PEP POL 
CD   CTD1 NH1  C        0.2000  1   180.00 ! ALLOW PEP POL 
CTD1 C    N    CP1      2.7500  2   180.00 ! ALLOW PRO 
CTD1 C    N    CP1      0.3000  4     0.00 ! ALLOW PRO 
CTD1 C    N    CP3      2.7500  2   180.00 ! ALLOW PRO 
CTD1 C    N    CP3      0.3000  4     0.00 ! ALLOW PRO 
CTD1 C    NH1  CTD1     1.6000  1     0.00 ! ALLOW PEP 
CTD1 C    NH1  CTD1     2.5000  2   180.00 ! ALLOW PEP 
CT1  NH1  C    CTD1     1.6000  1     0.00 ! ALLOW PEP ! mix L and D 
CT1  NH1  C    CTD1     2.5000  2   180.00 ! ALLOW PEP ! mix L and D 
CT1  C    NH1  CTD1     1.6000  1     0.00 ! ALLOW PEP ! mix L and D 
CT1  C    NH1  CTD1     2.5000  2   180.00 ! ALLOW PEP ! mix L and D 
CT1  CTD1 NH1  C        1.8000  1     0.00 ! ALLOW PEP ! mix L and D 
CTD1 CT1  NH1  C        1.8000  1     0.00 ! ALLOW PEP ! mix L and D 
CTD1 NH1  C    CP1      1.6000  1     0.00 ! ALLOW PEP PRO 
CTD1 NH1  C    CP1      2.5000  2   180.00 ! ALLOW PEP PRO 
CT2  C    NH1  CTD1     1.6000  1     0.00 ! ALLOW PEP 
CT2  C    NH1  CTD1     2.5000  2   180.00 ! ALLOW PEP 
CT2  CTD1 NH1  C        1.8000  1     0.00 ! ALLOW PEP 
CT2  NH1  C    CTD1     1.6000  1     0.00 ! ALLOW PEP 
CT2  NH1  C    CTD1     2.5000  2   180.00 ! ALLOW PEP 
CT3  C    NH1  CTD1     1.6000  1     0.00 ! ALLOW PEP 
CT3  C    NH1  CTD1     2.5000  2   180.00 ! ALLOW PEP 
CT3  CTD1 NH1  C        1.8000  1     0.00 ! ALLOW PEP 
CT3  NH1  C    CTD1     1.6000  1     0.00 ! ALLOW PEP 
CT3  NH1  C    CTD1     2.5000  2   180.00 ! ALLOW PEP 
H    NH1  C    CTD1     2.5000  2   180.00 ! ALLOW PEP 
H    NH1  CTD1 C        0.0000  1     0.00 ! ALLOW PEP 
H    NH1  CTD1 CC       0.0000  1     0.00 ! ALLOW PEP POL 
H    NH1  CTD1 CD       0.0000  1     0.00 ! ALLOW PEP POL 
H    NH1  CTD1 CTD1     0.0000  1     0.00 ! ALLOW PEP 
H    NH1  CT1  CTD1     0.0000  1     0.00 ! ALLOW PEP ! mix L and D 
H    NH1  CTD1 CT1      0.0000  1     0.00 ! ALLOW PEP 
H    NH1  CTD1 CT2      0.0000  1     0.00 ! ALLOW PEP 
H    NH1  CTD1 CT3      0.0000  1     0.00 ! ALLOW PEP 
H    NH2  CC   CTD1     1.4000  2   180.00 ! ALLOW   PEP POL ARO PRO 
H    OH1  CTD1 CT1      1.3300  1     0.00 ! ALLOW ALC ! mix L and D 
H    OH1  CTD1 CT1      0.1800  2     0.00 ! ALLOW ALC ! mix L and D 
H    OH1  CTD1 CT1      0.3200  3     0.00 ! ALLOW ALC ! mix L and D 
H    OH1  CTD1 CT3      1.3300  1     0.00 ! ALLOW ALC 
H    OH1  CTD1 CT3      0.1800  2     0.00 ! ALLOW ALC 
H    OH1  CTD1 CT3      0.3200  3     0.00 ! ALLOW ALC 
HA   CTD1 CT2  CA       0.0400  3     0.00 ! ALLOW   ARO 
HB1  CTD1 NH1  C        0.0000  1     0.00 ! ALLOW PEP 
HB1  CTD1 NH1  H        0.0000  1     0.00 ! ALLOW PEP 
N    C    CT1  CTD1     0.0000  1     0.00 ! ALLOW PEP PRO ! mix L and D 
N    C    CTD1 CT1      0.0000  1     0.00 ! ALLOW PEP PRO ! mix L and D 
N    C    CTD1 CT2      0.0000  1     0.00 ! ALLOW PEP PRO 
N    C    CTD1 CT3      0.0000  1     0.00 ! ALLOW PEP PRO 
N    C    CTD1 HB1      0.0000  1     0.00 ! ALLOW PEP PRO 
N    CTD1  CT2 CA       0.0400  3     0.00 ! ALLOW   ARO 
NH1  C    CT1  CTD1     0.0000  1     0.00 ! ALLOW PEP ! mix L and D 
NH1  C    CTD1 CT1      0.0000  1     0.00 ! ALLOW PEP ! mix L and D 
NH1  C    CTD1 CT2      0.0000  1     0.00 ! ALLOW PEP 
NH1  C    CTD1 CT3      0.0000  1     0.00 ! ALLOW PEP 
NH1  C    CTD1 HB1      0.0000  1     0.00 ! ALLOW PEP 
NH1  C    CTD1 NH1      0.6000  1     0.00 ! ALLOW PEP 
NH1  CTD1 C    N        0.4000  1     0.00 ! ALLOW PEP PRO 
NH3  CTD1 C    N        0.4000  1     0.00 ! ALLOW PEP PRO 
NH3  CTD1 C    NH1      0.6000  1     0.00 ! ALLOW PEP PRO 
NH3  CTD1 CC   NH2      0.4000  1     0.00 ! ALLOW PEP PRO 
NR3  CPH1 CT2  CTD1     0.1900  3     0.00 ! ALLOW ARO 
!!!!O    C    CTD1  CTD1      1.4000  1     0.00 !   ALLOW PEP 
O    C    CT1  CTD1     1.4000  1     0.00 ! ALLOW PEP ! mix L and D 
O    C    CTD1 CT1      1.4000  1     0.00 ! ALLOW PEP ! mix L and D 
O    C    CTD1 CT2      1.4000  1     0.00 ! ALLOW PEP 
O    C    CTD1 CT3      1.4000  1     0.00 ! ALLOW PEP 
O    C    CTD1 HB1      0.0000  1     0.00 ! ALLOW PEP 
O    C    CTD1 NH1      0.0000  1     0.00 ! ALLOW PEP 
O    C    CTD1 NH3      0.0000  1     0.00 ! ALLOW PEP PRO 
O    C    NH1  CTD1     2.5000  2   180.00 ! ALLOW PEP 
OC   CC   CTD1 NH3      3.2000  2   180.00 ! ALLOW PEP PRO 
SM   SM   CT2  CTD1     0.3100  3     0.00 ! ALLOW  SUL ALI 
 
X    CTD1 CT2  X        0.2000  3     0.00 ! ALLOW   ALI
X    CTD1 CT3  X        0.2000  3     0.00 ! ALLOW   ALI
X    CTD1 CD   X        0.0000  6   180.00 ! ALLOW   POL PEP
X    CTD1 CC   X        0.0500  6   180.00 ! ALLOW   POL PEP
 
!D-amino acid side chain parameters 
!chi1/chi2 fitting, Zhu, 2011 for D-FORM 
!directly transferred parameters 
NH1  CTD1 CT1  HA1      0.2000  3     0.00 ! From X    CT1  CT1  X 
HB1  CTD1 CT1  HA1      0.2000  3     0.00 ! From X    CT1  CT1  X 
HB1  CTD1 CT1  CT3      0.2000  3     0.00 ! From X    CT1  CT1  X 
HA1  CT1  CTD1 C        0.2000  3     0.00 ! From X    CT1  CT1  X 
NH1  CTD1 CT2  HA2      0.2000  3     0.00 ! From X    CT1  CT2  X 
HB1  CTD1 CT2  HA2      0.2000  3     0.00 ! From X    CT1  CT2  X 
HB1  CTD1 CT2  OH1      0.2000  3     0.00 ! From X    CT1  CT2  X 
HB1  CTD1 CT2  CT2      0.2000  3     0.00 ! From X    CT1  CT2  X 
HA2  CT2  CTD1  C       0.2000  3     0.00 ! From X    CT1  CT2  X 
HB1  CTD1 CT2  S        0.2000  3     0.00 ! From X    CT1  CT2  X 
!Asn 
HB1  CTD1 CT2  CC       0.2000  3     0.00 ! From X    CT1  CT2  X 
!Trp 
HB1  CTD1 CT2  CY       0.2000  3     0.00 ! From X    CT1  CT2  X 
!Hsd/Hse 
HB1  CTD1 CT2  CPH1     0.2000  3     0.00 ! From X    CT1  CT2  X 
!Ile,Leu,Val 
HB1  CTD1 CT1  CT2      0.2000  3     0.00 ! From X    CT1  CT1  X 
HB1  CTD1 CT2  CT1      0.2000  3     0.00 ! From X    CT1  CT2  X 
!Tyr/Phe 
HB1  CTD1 CT2  CA       0.2000  3     0.00 ! From X    CT1  CT2  X 
!Thr 
HB1  CTD1 CT1  OH1      0.2000  3     0.00 ! From X    CT1  CT1  X 
!Glu/Hsp 
NH1  CTD1 CT2A HA2      0.2000  3     0.00 ! From X    CT1  CT2  X 
CTD1 CT2A CT2  HA2      0.1900  3     0.00 ! From X    CT2  CT2  X 
HB1  CTD1 CT2A HA2      0.2000  3     0.00 ! From X    CT1  CT2  X 
HB1  CTD1 CT2A CT2      0.2000  3     0.00 ! From X    CT1  CT2  X 
HA2  CT2A CTD1 C        0.2000  3     0.00 ! From X    CT1  CT2  X 
HA2  CT2A CTD1 CC       0.2000  3     0.00 ! RB: added for C-ter Glu 
HB1  CTD1 CT2A CPH1     0.2000  3     0.00 ! From X    CT1  CT2  X 
C    NH1  CTD1 CT2A     1.8000  1     0.00 ! from CT2  CT1  NH1  C 
H    NH1  CTD1 CT2A     0.0000  1     0.00 ! from H    NH1  CT1  CT2 
CT2A CTD1 C    O        1.4000  1     0.00 ! from O    C    CT1  CT2 
CT2A CTD1 C    NH1      0.0000  1     0.00 ! NH1  C    CT1  CT2 
CT2A CTD1 C    N        0.0000  1     0.00 ! RB: added for GLU-PRO in UBQ 
! Glup 
CTD1 CT2A CT2  CD       0.1900  3     0.00 ! From X    CT2  CT2  X 
! Sidechain dihedrals: PEML transfered from L- to D- form 
! Group-fitted for Lys/Arg/Gln/Met 
C    CTD1 CT2  CT2      0.3500  1   180.00 ! -180, +60 
C    CTD1 CT2  CT2      0.4200  2   180.00 ! -180, +60 
C    CTD1 CT2  CT2      1.9100  3   180.00 
CT2  CT2  CTD1 NH1      0.8800  1   180.00 
CT2  CT2  CTD1 NH1      0.0000  2   180.00 ! (-180), +60 
CT2  CT2  CTD1 NH1      1.9000  3     0.00 
CC   CT2  CT2  CTD1     1.8400  1   180.00 ! (-180), -60, +60 
CC   CT2  CT2  CTD1     0.8400  2   180.00 
CC   CT2  CT2  CTD1     0.3900  3   180.00 
CTD1 CT2  CT2  CT2      0.6300  1   180.00 
CTD1 CT2  CT2  CT2      0.0100  2     0.00 
CTD1 CT2  CT2  CT2      0.1500  3     0.00 
CTD1 CT2  CT2  S        0.1400  1   180.00 
CTD1 CT2  CT2  S        0.5400  2     0.00 
CTD1 CT2  CT2  S        0.6900  3     0.00 
! Group-fitted for Asn/Asp 
C    CTD1 CT2  CC       1.4100  1   180.00     !     | 
C    CTD1 CT2  CC       1.2900  2   180.00     !  HN-N 
C    CTD1 CT2  CC       0.5900  3   180.00     !     |   HB1 OD1    HD21 (cis to OD1) 
CC   CT2  CTD1 NH1      0.2800  1   180.00     !     |   |   ||    / 
CC   CT2  CTD1 NH1      0.5000  2   180.00     !  HA-CA--CB--CG--ND2 
CC   CT2  CTD1 NH1      0.3800  3     0.00     !     |   |         \ 
CTD1 CT2  CC   NH2      0.6200  1   180.00     !     |   HB2        HD22 (trans to OD1) 
CTD1 CT2  CC   NH2      0.6600  2   180.00     !   O=C 
CTD1 CT2  CC   NH2      0.7200  3   180.00     !     | 
CTD1 CT2  CC   O        0.4200  1   180.00 
CTD1 CT2  CC   O        0.1500  2   180.00 
CTD1 CT2  CC   O        0.9500  3   180.00 
CTD1 CT2  CC   OC       0.8400  1     0.00 
CTD1 CT2  CC   OC       0.9800  2   180.00 
CTD1 CT2  CC   OC       1.4600  3     0.00 
! Fitted Cys 
CTD1 CT2  S    HS       0.2000  1     0.00                           !     | 
CTD1 CT2  S    HS       0.6500  2     0.00                           !  HN-N 
CTD1 CT2  S    HS       0.2200  3     0.00                           !     |   HB1 
C    CTD1 CT2  S        0.2400  1   180.00                           !     |   | 
C    CTD1 CT2  S        0.7500  2   180.00                           !  HA-CA--CB--SG 
C    CTD1 CT2  S        1.3500  3   180.00                           !     |   |     \ 
NH1  CTD1 CT2  S        0.3400  1     0.00                           !     |   HB2    HG1 
NH1  CTD1 CT2  S        0.5000  2   180.00                           !   O=C 
NH1  CTD1 CT2  S        1.4300  3     0.00                           !     | 
! Fitted Glu, 1/12 adjustment
CC   CT2  CT2A CTD1     0.0000  1   180.00                           !     |
CC   CT2  CT2A CTD1     0.3800  2   180.00                           !  HN-N
CC   CT2  CT2A CTD1     0.5900  3   180.00                           !     |   HB1 HG1   OE1
C    CTD1 CT2A CT2      0.1100  1     0.00                           !     |   |   |    //
C    CTD1 CT2A CT2      0.9800  2   180.00                           !  HA-CA--CB--CG--CD
C    CTD1 CT2A CT2      1.6000  3   180.00                           !     |   |   |    \
CC   CTD1 CT2A CT2      1.6000  3   180.00                           !     |   HB2 HG2   OE2(-)
CT2  CT2A CTD1 NH1      0.3000  1     0.00 ! (-180), (-60)           !   O=C
CT2  CT2A CTD1 NH1      0.3500  2     0.00 ! -180                    !     |
CT2  CT2A CTD1 NH1      1.7600  3     0.00
! Group-fitted for Hsd/Hse 
CPH1 CPH1 CT2  CTD1     1.7400  1     0.00                           !     |          HD1    HE1 
CPH1 CPH1 CT2  CTD1     0.1500  2     0.00                           !  HN-N           |     / 
CPH1 CPH1 CT2  CTD1     0.7700  3   180.00                           !     |   HB1    ND1--CE1 
CTD1 CT2  CPH1 NR1      1.4900  1     0.00                           !     |   |     /      || 
CTD1 CT2  CPH1 NR1      0.0900  2   180.00                           !  HA-CA--CB--CG       || 
CTD1 CT2  CPH1 NR1      0.7900  3   180.00                           !     |   |     \\     || 
CTD1 CT2  CPH1 NR2      1.0900  1     0.00                           !     |   HB2    CD2--NE2 
CTD1 CT2  CPH1 NR2      0.0900  2     0.00                           !   O=C           | 
CTD1 CT2  CPH1 NR2      0.6700  3   180.00                           !     |          HD2 
C    CTD1 CT2  CPH1     0.1800  1   180.00 
C    CTD1 CT2  CPH1     0.6400  2   180.00 
C    CTD1 CT2  CPH1     0.8700  3   180.00 
CPH1 CT2  CTD1 NH1      0.0000  1     0.00 
CPH1 CT2  CTD1 NH1      0.0000  2   180.00 
CPH1 CT2  CTD1 NH1      0.9000  3     0.00 
! Group-fitted for Hsp 
CPH1 CPH1 CT2A CTD1     2.0400  1     0.00 
CPH1 CPH1 CT2A CTD1     0.4400  2     0.00                           !     |          HD1    HE1 
CPH1 CPH1 CT2A CTD1     0.1300  3   180.00                           !  HN-N           |     / 
CTD1 CT2A CPH1 NR3      0.5300  1   180.00                           !     |   HB1    ND1--CE1 
CTD1 CT2A CPH1 NR3      0.4200  2   180.00                           !     |   |     /      || 
CTD1 CT2A CPH1 NR3      0.3000  3   180.00                           !  HA-CA--CB--CG       || 
C    CTD1 CT2A CPH1     1.7500  1   180.00                           !     |   |     \\     || 
C    CTD1 CT2A CPH1     0.1300  2     0.00                           !     |   HB2    CD2--NE2(+) 
C    CTD1 CT2A CPH1     1.8600  3   180.00                           !   O=C           |     \ 
CPH1 CT2A CTD1 NH1      1.0900  1   180.00                           !     |          HD2    HE2 
CPH1 CT2A CTD1 NH1      0.2200  2   180.00 
CPH1 CT2A CTD1 NH1      2.3200  3     0.00 
! Group-fitted for Ile/Thr 
CTD1 CT1  CT2  CT3      0.3800  1   180.00                           !     |    HG21 HG22 
CTD1 CT1  CT2  CT3      0.1300  2   180.00                           !  HN-N      | / 
CTD1 CT1  CT2  CT3      0.2900  3   180.00                           !     |     CG2--HG23 
C    CTD1 CT1  CT2      0.1000  1   180.00 ! -180,-,+60              !     |    / 
C    CTD1 CT1  CT2      0.5200  2   180.00                           !  HA-CA--CB-HB    HD1 
C    CTD1 CT1  CT2      0.2900  3   180.00                           !     |    \       / 
CT2  CT1  CTD1 NH1      0.1200  1   180.00                           !     |     CG1--CD--HD2 
CT2  CT1  CTD1 NH1      0.3600  2   180.00 ! -180,-,-                !   O=C    / \     \	 
CT2  CT1  CTD1 NH1      0.4100  3     0.00                           !     | HG11 HG12  HD3 
! Fitted Leu 
CTD1 CT2  CT1  CT3      0.0500  1     0.00                           !     |        HD11 HD12 
CTD1 CT2  CT1  CT3      0.1000  2   180.00                           !  HN-N          | / 
CTD1 CT2  CT1  CT3      0.0100  3   180.00                           !     |   HB1   CD1--HD13 
C    CTD1 CT2  CT1      0.3200  1   180.00                           !     |   |    / 
C    CTD1 CT2  CT1      0.6100  2   180.00 ! -60                     !  HA-CA--CB--CG-HG 
C    CTD1 CT2  CT1      0.7200  3   180.00                           !     |   |    \ 
CT1  CT2  CTD1 NH1      0.4800  1   180.00                           !     |   HB2   CD2--HD23 
CT1  CT2  CTD1 NH1      0.4200  2   180.00                           !   O=C          | \ 
CT1  CT2  CTD1 NH1      0.6500  3     0.00                           !     |        HD21 HD22 
! Group-fitted for Phe/Tyr 
CA   CA   CT2  CTD1     1.0700  1     0.00 
CA   CA   CT2  CTD1     0.2400  2   180.00 
CA   CA   CT2  CTD1     0.1700  3   180.00 
C    CTD1 CT2  CA       1.2800  1   180.00 ! (-180),-60,+60 
C    CTD1 CT2  CA       0.9400  2   180.00 ! -60 
C    CTD1 CT2  CA       1.5700  3   180.00 ! all 
CA   CT2  CTD1 NH1      0.5200  1   180.00 ! -60,+60 
CA   CT2  CTD1 NH1      0.6200  2   180.00 ! -60,+60 
CA   CT2  CTD1 NH1      1.5800  3     0.00 ! none 
! Fitted Ser 
CTD1 CT2  OH1  H        0.0200  1     0.00                           !     | 
CTD1 CT2  OH1  H        0.5600  2     0.00                           !  HN-N 
CTD1 CT2  OH1  H        0.4900  3     0.00                           !     |   HB1 
C    CTD1 CT2  OH1      0.6500  1   180.00                           !     |   | 
C    CTD1 CT2  OH1      0.2500  2   180.00                           !  HA-CA--CB--OG 
C    CTD1 CT2  OH1      1.1700  3   180.00                           !     |   |     \ 
NH1  CTD1 CT2  OH1      0.1800  1   180.00                           !     |   HB2    HG1 
NH1  CTD1 CT2  OH1      0.1900  2   180.00                           !   O=C 
NH1  CTD1 CT2  OH1      1.4600  3     0.00                           !     | 
! Group-fitted for Ile/Thr 
CTD1 CT1  OH1  H        0.1800  1     0.00                              !     | 
CTD1 CT1  OH1  H        0.0600  2     0.00                              !  HN-N 
CTD1 CT1  OH1  H        0.2500  3     0.00                              !     |     OG1--HG1 
C    CTD1 CT1  OH1      0.7900  1   180.00 ! raise                      !     |    / 
C    CTD1 CT1  OH1      0.3900  2   180.00 !lower this value if needed  !  HA-CA--CB-HB 
C    CTD1 CT1  OH1      0.9900  3   180.00                              !     |    \ 
NH1  CTD1 CT1  OH1      0.0900  1     0.00 ! raise to lower -180        !     |     CG2--HG21 
NH1  CTD1 CT1  OH1      0.1900  2   180.00                              !   O=C    / \ 
NH1  CTD1 CT1  OH1      0.1700  3     0.00                              !     | HG21 HG22 
! Fitted Trp side-chain 
CA   CY   CT2  CTD1     0.0300  1     0.00 
CA   CY   CT2  CTD1     0.5500  2     0.00                              !     |                  HE3 
CA   CY   CT2  CTD1     0.3900  3   180.00                              !  HN-N                   | 
CPT  CY   CT2  CTD1     0.3600  1   180.00                              !     |   HB1            CE3 
CPT  CY   CT2  CTD1     0.0500  2     0.00                              !     |   |             /  \\ 
CPT  CY   CT2  CTD1     0.1900  3   180.00                              !  HA-CA--CB---CG-----CD2   CZ3-HZ3 
C    CTD1 CT2  CY       1.0900  1   180.00 ! modulates -180, +60        !     |   |    ||     ||     | 
C    CTD1 CT2  CY       0.5000  2   180.00 ! modulates -180, +60        !     |   HB2  CD1    CE2   CH2-HH2 
C    CTD1 CT2  CY       1.1700  3   180.00                              !   O=C       /   \   / \  // 
CY   CT2  CTD1 NH1      0.2900  1   180.00 ! modulates -180             !     |     HD1    NE1   CZ2 
CY   CT2  CTD1 NH1      0.6600  2   180.00 ! modulates -60,60           !                   |     | 
CY   CT2  CTD1 NH1      1.1700  3     0.00                              !                  HE1   HZ2 
! Fitted Val 
C    CTD1 CT1  CT3      0.1400  1   180.00                              !     |    HG11 HG12 
C    CTD1 CT1  CT3      0.2600  2   180.00                              !  HN-N      | / 
C    CTD1 CT1  CT3      0.3300  3   180.00                              !     |     CG1--HG13 
CT3  CT1  CTD1 NH1      0.1800  1     0.00                              !     |    / 
CT3  CT1  CTD1 NH1      0.0600  2     0.00                              !  HA-CA--CB-HB 
CT3  CT1  CTD1 NH1      0.5900  3     0.00                              !     |    \ 
!                                                                       !     |     CG2--HG21 
!D-proline 
C    N    CPD1 C        0.8000  3     0.00 
CC   CPD1 N    C        0.8000  3     0.00 
CD   CPD1 N    C        0.0000  1   180.00 
CP1  C    N    CPD1     2.7500  2   180.00 
CP1  C    N    CPD1     0.3000  4     0.00 
CPD1 C    N    CPD1     2.7500  2   180.00 
CPD1 C    N    CPD1     0.3000  4     0.00 
CP2  CPD1 N    C        0.8000  3     0.00 
CP2  CP3  N    CPD1     0.1000  3     0.00 
CP2  CP3  NP   CPD1     0.0800  3     0.00 
CP3  N    C    CPD1     2.7500  2   180.00 
CP3  N    C    CPD1     0.3000  4     0.00 
CP3  N    CPD1 C        0.1000  3     0.00 
CP3  N    CPD1 CC       0.1000  3     0.00 
CP3  N    CPD1 CP2      0.1000  3     0.00 
CP3  NP   CPD1 C        0.0800  3     0.00 
CP3  NP   CPD1 CC       0.0800  3     0.00 
CP3  NP   CPD1 CD       0.0800  3     0.00 
CP3  NP   CPD1 CP2      0.0800  3     0.00 
CT1  C    N    CPD1     2.7500  2   180.00 
CT1  C    N    CPD1     0.3000  4     0.00 
CTD1 C    N    CPD1     2.7500  2   180.00 
CTD1 C    N    CPD1     0.3000  4     0.00 
CT1  NH1  C    CPD1     1.6000  1     0.00 
CT1  NH1  C    CPD1     2.5000  2   180.00 
CTD1 NH1  C    CPD1     1.6000  1     0.00 
CTD1 NH1  C    CPD1     2.5000  2   180.00 
CT2  C    N    CPD1     2.7500  2   180.00 
CT2  C    N    CPD1     0.3000  4     0.00 
CT2  NH1  C    CPD1     1.6000  1     0.00 
CT2  NH1  C    CPD1     2.5000  2   180.00 
CT3  C    N    CPD1     2.7500  2   180.00 
CT3  C    N    CPD1     0.3000  4     0.00 
CT3  NH1  C    CPD1     1.6000  1     0.00 
CT3  NH1  C    CPD1     2.5000  2   180.00 
H    NH1  C    CPD1     2.5000  2   180.00 
H    NH2  CC   CPD1     2.5000  2   180.00 
HA2  CP3  N    CPD1     0.1000  3     0.00 
HA2  CP3  NP   CPD1     0.0800  3     0.00 
HB1  CPD1 N    C        0.8000  3     0.00 
HB1  CPD1 N    CP3      0.1000  3     0.00 
HB1  CPD1 NP   CP3      0.0800  3     0.00 
HC   NP   CPD1 C        0.0800  3     0.00 
HC   NP   CPD1 CC       0.0800  3     0.00 
HC   NP   CPD1 CD       0.0800  3     0.00 
HC   NP   CPD1 CP2      0.0800  3     0.00 
HC   NP   CPD1 HB1      0.0800  3     0.00 
N    C    CPD1 CP2      0.4000  1     0.00 
N    C    CPD1 CP2      0.6000  2     0.00 
N    C    CPD1 HB1      0.4000  1   180.00 
N    C    CPD1 HB1      0.6000  2     0.00 
N    C    CPD1 N        0.3000  1     0.00 
N    C    CPD1 N       -0.3000  4     0.00 
NH1  C    CPD1 CP2      0.4000  1     0.00 
NH1  C    CPD1 CP2      0.6000  2     0.00 
NH1  C    CPD1 HB1      0.4000  1   180.00 
NH1  C    CPD1 HB1      0.6000  2     0.00 
NH1  C    CPD1 N        0.3000  1     0.00 
NH1  C    CPD1 N       -0.3000  4     0.00 
NH2  CC   CPD1 CP2      0.4000  1     0.00 
NH2  CC   CPD1 CP2      0.6000  2     0.00 
NH2  CC   CPD1 HB1      0.4000  1   180.00 
NH2  CC   CPD1 HB1      0.6000  2     0.00 
NH2  CC   CPD1 N        0.3000  1     0.00 
NH2  CC   CPD1 N       -0.3000  4     0.00 
NP   CPD1 C    N        0.3000  1     0.00 
NP   CPD1 C    NH1      0.3000  1     0.00 
NP   CPD1 CC   NH2      0.3000  1     0.00 
O    C    CPD1 CP2      0.4000  1   180.00 
O    C    CPD1 CP2      0.6000  2     0.00 
O    C    CPD1 HB1      0.4000  1     0.00 
O    C    CPD1 HB1      0.6000  2     0.00 
O    C    CPD1 N       -0.3000  4     0.00 
O    C    N    CPD1     2.7500  2   180.00 
O    C    N    CPD1     0.3000  4     0.00 
O    CC   CPD1 CP2      0.4000  1   180.00 
O    CC   CPD1 CP2      0.6000  2     0.00 
O    CC   CPD1 HB1      0.4000  1     0.00 
O    CC   CPD1 HB1      0.6000  2     0.00 
O    CC   CPD1 N       -0.3000  4     0.00 
OC   CC   CPD1 CP2      0.1600  3     0.00 
OC   CC   CPD1 HB1      0.1600  3     0.00 
OC   CC   CPD1 N        0.1600  3     0.00 
OC   CC   CPD1 NP       0.1600  3     0.00 
X    CPD1 C    X        0.0000  6   180.00 
X    CPD1 CC   X        0.0000  6   180.00 
X    CPD1 CD   X        0.0000  6   180.00 
X    CPD1 CP2  X        0.1400  3     0.00 
 
IMPROPER 
! 
!V(improper) = Kpsi(psi - psi0)**2 
! 
!Kpsi: kcal/mole/rad**2 
!psi0: degrees 
!note that the second column of numbers (0) is ignored 
! 
!atom types           Kpsi                   psi0 
! 
 
! Added CTD1 -- new atom type for alpha carbon for d-amino acid, necessary 
CC   X    X    CTD1   96.0000         0      0.0000 
O    CTD1  NH2  CC    45.0000         0      0.0000 
O    NH2  CTD1  CC    45.0000         0      0.0000 
!D-proline 
N    C    CPD1 CP3     0.0000         0      0.0000 
O    CPD1 NH2  CC     45.0000         0      0.0000 
O    NH2  CPD1 CC     45.0000         0      0.0000 
 
CMAP 
! 2D grid correction data. 
! Finalfix3, Feig/Best/MacKerell 2010 

!The following D CMAPs were generated by Jared Ostmeyer in the laboratory 
!of Benoit Roux. The values for the tables below were generated simply by 
!inverting the CMAP tables from the corresponding L-residues. To test the 
!force fields of the D residues, a Molecular Dynamic simulation of the 
!peptide fragment "D-Ala D-Ala" was compared against an equivalent 
!simulation of the peptide fragment "Ala Ala". The results of the two 
!simulations exactly mirrored each other to within roundoff error as would 
!be expected.

!Additional tests based on alanine dipeptide phi, psi surface verified
!the new D CMAPs. adm jr.

!CMAPS needed for D-proline 
!C    N    CPD1 C    N    CPD1   C    NH1 24 
!C    N    CPD1 C    N    CPD1   C    N 24 
 
! D-alanine map--
! note the new type for the alpha carbon 
C    NH1  CTD1  C    NH1  CTD1  C    NH1   24 
 
! phi = -180.0
     0.126790     -0.036650     -0.951542     -1.522656     -2.335350
    -2.346991     -2.454589     -2.784200     -2.766446     -3.591106
    -4.913223     -4.821447     -4.827670     -2.200520      1.001130
    -0.688474      0.780870      1.789790      2.089440      2.720430
     2.121010      1.250970      0.971260      0.768700 

! phi = -165.0
    -0.810590     -1.814368     -2.751289     -3.246995     -3.548722
    -3.555000     -3.843450     -3.666490     -4.194970     -5.141750
    -5.889450     -6.408350     -4.563830     -0.735240     -2.736530
    -1.088670      0.631950      1.519950      1.698840      1.641310
     1.277880      0.543310      0.378890     -0.071500 

! phi = -150.0
    -1.757590     -2.937910     -4.026100     -4.028550     -4.125570
    -4.042280     -4.115420     -4.190630     -4.783930     -5.390070
    -5.744830     -5.093660     -1.762860      1.835120     -3.152820
    -1.483560     -0.073680      0.948420      1.361360      1.264920
     0.634520      0.362390      0.023920     -0.403620 

! phi = -135.0
    -2.111250     -3.183510     -4.163570     -4.442210     -4.494620
    -4.300540     -4.886620     -4.842690     -4.996730     -4.996740
    -4.047310     -1.915580     -6.112560     -4.946030     -3.469470
    -1.830310     -0.166360      0.625340      0.939170      1.086270
     0.316660     -0.006920     -0.322790     -1.168960 

! phi = -120.0
    -1.969230     -2.751230     -3.415720     -4.004260     -4.444320
    -4.847490     -5.361620     -5.185650     -4.510620     -3.700200
    -6.724320     -7.034830     -6.124810     -5.008260     -3.366270
    -1.872770     -0.333050      0.313530      0.758480      1.038890
     0.763520     -0.150330     -0.540250     -1.116650 

! phi = -105.0
    -1.850640     -2.410940     -3.274630     -4.086721     -4.600554
    -4.715990     -5.034640     -4.802110     -3.912230     -5.728240
    -6.871130     -6.865400     -6.053510     -4.481110     -3.014400
    -1.682330     -0.857670     -0.218470      0.485850      0.884820
     1.005520      0.128490     -0.445020     -1.092420 

! phi = -90.0
    -1.720840     -2.651694     -3.157300     -3.769822     -4.099325
    -4.473413     -4.158306     -3.911450     -5.072995     -5.763953
    -6.617221     -6.294328     -5.211800     -3.828560     -2.793220
    -1.774070     -0.786270     -0.336900      0.482510      0.803260
     0.807900      0.277730     -0.428430     -1.177830 

! phi = -75.0
    -2.248733     -2.620673     -3.736732     -3.725589     -4.170739
    -4.151360     -3.685150     -3.819378     -4.740525     -5.727739
    -5.601264     -5.597237     -4.484960     -3.420580     -2.305650
    -1.192809     -0.370910     -0.013120      0.517140      0.823710
     0.636063      0.039656     -1.010583     -1.641080 

! phi = -60.0
    -3.353683     -3.342810     -3.451845     -3.640810     -3.756430
    -3.508820     -2.840678     -3.777879     -5.005312     -5.526955
    -5.096776     -4.568574     -3.915080     -3.218100     -2.041450
     1.632470      2.395330      0.438130      0.668070      0.722610
    -0.257890     -1.240143     -2.317412     -2.984416 

! phi = -45.0
    -4.021496     -3.595217     -3.666490     -3.416560     -2.860490
    -2.368170     -2.865450     -4.038627     -5.146239     -5.287977
    -4.611550     -3.875270     -3.286310     -0.416420      0.770220
     1.903420      0.502370      0.754110      0.814380      0.362000
    -0.984725     -2.334377     -3.365327     -3.836549 

! phi = -30.0
    -2.963810     -2.445320     -1.599580     -1.071260     -1.963850
    -2.959140     -3.764540     -4.496271     -4.709721     -4.159810
    -3.613920     -1.482950     -0.407380      0.553620      1.522430
     2.462720      0.970370      1.394630      1.428450      0.336200
    -1.125083     -2.400349     -3.441809     -3.483730 

! phi = -15.0
    -0.778340      0.313410      1.755370     -2.773970     -3.455620
    -3.908210     -4.269270     -4.195110     -3.251140     -2.182580
    -0.790380     -0.535320     -0.237060      0.678570      1.436920
     2.448660      1.358370      2.223500      1.682950      0.183400
    -1.047430     -1.846280     -2.052140     -1.912680 

! phi = 0.0
     2.832310     -0.924170     -2.675750     -3.615930     -3.934880
    -3.792530     -2.744510     -1.846360     -1.213010     -1.569230
     0.121170      0.070390      0.119780      0.776350      1.606970
     2.520340      1.645480      1.671950      1.238750      0.976330
     0.628600      0.479230      0.323280      0.787990 

! phi = 15.0
     0.293590     -1.749204     -3.155346     -3.807325     -3.786839
    -2.558037     -0.613920      0.181770     -0.342400      1.616580
     1.021020      0.740760      0.511070      0.846920      1.616970
     0.655170      0.856410      1.381760      1.588700      2.517320
     3.272450      3.217620      3.732620      5.588070 

! phi = 30.0
    -1.174720     -2.655135     -3.277369     -3.550465     -2.849141
    -1.595147      0.331780      0.534000      0.194290      2.223490
     1.915550      1.522590      1.314360     -0.707140      0.276860
    -0.008448      0.765978      1.320806      2.783340      4.806470
     6.070770      6.741610      4.180460      1.067030 

! phi = 45.0
    -1.184837     -2.000433     -1.980965     -1.954532     -1.582430
    -0.890956      0.247770      0.379430     -0.045570      0.271580
     0.082910     -0.582210     -0.797230     -0.149443      0.007574
     0.107016      1.123713      2.461506      4.380200      5.389940
     5.376000      4.211350      2.347410      0.078060 

! phi = 60.0
     0.237754     -0.204264     -1.479968     -1.534365     -0.948631
    -0.666399      0.309664      0.322420      0.267796      0.139806
    -0.173146     -0.823341     -0.357600     -0.038919     -0.406695
    -0.482789      2.272295      3.673107      4.276080      4.391860
     4.208190      3.168570      1.716960      1.229980 

! phi = 75.0
     1.378160      0.468922     -0.253412     -0.190548     -0.253585
     0.191719      0.551890      0.301999      0.423308      0.226352
    -0.598368     -0.427765     -0.123614     -0.682452      0.095172
     1.693809      3.536425      4.212293      3.580310      3.700796
     3.814070      3.063543      2.352424      3.345958 

! phi = 90.0
     1.451735      0.748823      0.280839      0.017622     -0.071054
     0.145910      0.459433      0.908250      0.415153     -0.020653
    -0.962798     -1.620864     -1.511772     -0.606502      0.912671
     2.440579      3.335030      3.898724      3.180200      3.344157
     3.450028      3.156796      2.738185      2.748481 

! phi = 105.0
     2.045006      0.733747      0.314474     -0.164333     -0.316550
    -0.124647      1.040241      0.771710      0.082195      0.206160
    -1.456524     -2.241579     -2.090819     -0.823628      0.906487
     2.124759      2.956634      2.903794      3.073520      3.551568
     3.370620      3.088582      2.818030      2.544424 

! phi = 120.0
     1.357468      0.449309     -0.250116     -0.856791     -0.968118
    -0.546994      0.910952      0.439040     -0.062320     -0.425969
    -1.803113     -2.628489     -2.118268     -0.785637      0.705667
     1.627997      2.719664      2.773853      2.639296      3.558453
     3.698960      3.037857      2.698894      1.959160 

! phi = 135.0
     0.927992     -0.442565     -0.566518     -0.983285     -1.152891
    -0.517358      0.313725      0.021790     -0.932949     -1.340467
    -1.959136     -2.278329     -1.995479     -1.183897      0.115935
     1.852278      2.058314      2.187970      2.460813      2.918410
     3.111384      2.546305      2.242218      1.521370 

! phi = 150.0
     0.084069     -0.816303     -1.293226     -1.283444     -0.765479
    -0.225016      0.068512     -0.727243     -1.354215     -1.890683
    -2.551995     -3.006154     -2.583256     -1.815886     -0.225720
     2.463293      1.557466      1.985454      2.321416      2.716410
     2.653910      2.047200      1.624350      1.420317 

! phi = 165.0
    -0.127133     -1.122030     -1.076344     -0.207701     -0.640168
    -0.861434     -1.101780     -1.501241     -2.299128     -2.602140
    -3.420090     -4.135306     -4.009477     -2.800440      0.258676
     0.643400      1.086456      1.929070      2.436754      2.486630
     2.398990      1.872290      1.577020      1.377090 

! alanine before proline map 
! D-alanine map--
! note the new type for the alpha carbon
C    NH1  CTD1  C    NH1  CTD1  C    N     24 

! phi = -180.0
     0.126790     -0.036650     -0.951542     -1.522656     -2.335350
    -2.346991     -2.454589     -2.784200     -2.766446     -3.591106
    -4.913223     -4.821447     -4.827670     -2.200520      1.001130
    -0.688474      0.780870      1.789790      2.089440      2.720430
     2.121010      1.250970      0.971260      0.768700 

! phi = -165.0
    -0.810590     -1.814368     -2.751289     -3.246995     -3.548722
    -3.555000     -3.843450     -3.666490     -4.194970     -5.141750
    -5.889450     -6.408350     -4.563830     -0.735240     -2.736530
    -1.088670      0.631950      1.519950      1.698840      1.641310
     1.277880      0.543310      0.378890     -0.071500 

! phi = -150.0
    -1.757590     -2.937910     -4.026100     -4.028550     -4.125570
    -4.042280     -4.115420     -4.190630     -4.783930     -5.390070
    -5.744830     -5.093660     -1.762860      1.835120     -3.152820
    -1.483560     -0.073680      0.948420      1.361360      1.264920
     0.634520      0.362390      0.023920     -0.403620 

! phi = -135.0
    -2.111250     -3.183510     -4.163570     -4.442210     -4.494620
    -4.300540     -4.886620     -4.842690     -4.996730     -4.996740
    -4.047310     -1.915580     -6.112560     -4.946030     -3.469470
    -1.830310     -0.166360      0.625340      0.939170      1.086270
     0.316660     -0.006920     -0.322790     -1.168960 

! phi = -120.0
    -1.969230     -2.751230     -3.415720     -4.004260     -4.444320
    -4.847490     -5.361620     -5.185650     -4.510620     -3.700200
    -6.724320     -7.034830     -6.124810     -5.008260     -3.366270
    -1.872770     -0.333050      0.313530      0.758480      1.038890
     0.763520     -0.150330     -0.540250     -1.116650 

! phi = -105.0
    -1.850640     -2.410940     -3.274630     -4.086721     -4.600554
    -4.715990     -5.034640     -4.802110     -3.912230     -5.728240
    -6.871130     -6.865400     -6.053510     -4.481110     -3.014400
    -1.682330     -0.857670     -0.218470      0.485850      0.884820
     1.005520      0.128490     -0.445020     -1.092420 

! phi = -90.0
    -1.720840     -2.651694     -3.157300     -3.769822     -4.099325
    -4.473413     -4.158306     -3.911450     -5.072995     -5.763953
    -6.617221     -6.294328     -5.211800     -3.828560     -2.793220
    -1.774070     -0.786270     -0.336900      0.482510      0.803260
     0.807900      0.277730     -0.428430     -1.177830 

! phi = -75.0
    -2.248733     -2.620673     -3.736732     -3.725589     -4.170739
    -4.151360     -3.685150     -3.819378     -4.740525     -5.727739
    -5.601264     -5.597237     -4.484960     -3.420580     -2.305650
    -1.192809     -0.370910     -0.013120      0.517140      0.823710
     0.636063      0.039656     -1.010583     -1.641080 

! phi = -60.0
    -3.353683     -3.342810     -3.451845     -3.640810     -3.756430
    -3.508820     -2.840678     -3.777879     -5.005312     -5.526955
    -5.096776     -4.568574     -3.915080     -3.218100     -2.041450
     1.632470      2.395330      0.438130      0.668070      0.722610
    -0.257890     -1.240143     -2.317412     -2.984416 

! phi = -45.0
    -4.021496     -3.595217     -3.666490     -3.416560     -2.860490
    -2.368170     -2.865450     -4.038627     -5.146239     -5.287977
    -4.611550     -3.875270     -3.286310     -0.416420      0.770220
     1.903420      0.502370      0.754110      0.814380      0.362000
    -0.984725     -2.334377     -3.365327     -3.836549 

! phi = -30.0
    -2.963810     -2.445320     -1.599580     -1.071260     -1.963850
    -2.959140     -3.764540     -4.496271     -4.709721     -4.159810
    -3.613920     -1.482950     -0.407380      0.553620      1.522430
     2.462720      0.970370      1.394630      1.428450      0.336200
    -1.125083     -2.400349     -3.441809     -3.483730 

! phi = -15.0
    -0.778340      0.313410      1.755370     -2.773970     -3.455620
    -3.908210     -4.269270     -4.195110     -3.251140     -2.182580
    -0.790380     -0.535320     -0.237060      0.678570      1.436920
     2.448660      1.358370      2.223500      1.682950      0.183400
    -1.047430     -1.846280     -2.052140     -1.912680 

! phi = 0.0
     2.832310     -0.924170     -2.675750     -3.615930     -3.934880
    -3.792530     -2.744510     -1.846360     -1.213010     -1.569230
     0.121170      0.070390      0.119780      0.776350      1.606970
     2.520340      1.645480      1.671950      1.238750      0.976330
     0.628600      0.479230      0.323280      0.787990 

! phi = 15.0
     0.293590     -1.749204     -3.155346     -3.807325     -3.786839
    -2.558037     -0.613920      0.181770     -0.342400      1.616580
     1.021020      0.740760      0.511070      0.846920      1.616970
     0.655170      0.856410      1.381760      1.588700      2.517320
     3.272450      3.217620      3.732620      5.588070 

! phi = 30.0
    -1.174720     -2.655135     -3.277369     -3.550465     -2.849141
    -1.595147      0.331780      0.534000      0.194290      2.223490
     1.915550      1.522590      1.314360     -0.707140      0.276860
    -0.008448      0.765978      1.320806      2.783340      4.806470
     6.070770      6.741610      4.180460      1.067030 

! phi = 45.0
    -1.184837     -2.000433     -1.980965     -1.954532     -1.582430
    -0.890956      0.247770      0.379430     -0.045570      0.271580
     0.082910     -0.582210     -0.797230     -0.149443      0.007574
     0.107016      1.123713      2.461506      4.380200      5.389940
     5.376000      4.211350      2.347410      0.078060 

! phi = 60.0
     0.237754     -0.204264     -1.479968     -1.534365     -0.948631
    -0.666399      0.309664      0.322420      0.267796      0.139806
    -0.173146     -0.823341     -0.357600     -0.038919     -0.406695
    -0.482789      2.272295      3.673107      4.276080      4.391860
     4.208190      3.168570      1.716960      1.229980 

! phi = 75.0
     1.378160      0.468922     -0.253412     -0.190548     -0.253585
     0.191719      0.551890      0.301999      0.423308      0.226352
    -0.598368     -0.427765     -0.123614     -0.682452      0.095172
     1.693809      3.536425      4.212293      3.580310      3.700796
     3.814070      3.063543      2.352424      3.345958 

! phi = 90.0
     1.451735      0.748823      0.280839      0.017622     -0.071054
     0.145910      0.459433      0.908250      0.415153     -0.020653
    -0.962798     -1.620864     -1.511772     -0.606502      0.912671
     2.440579      3.335030      3.898724      3.180200      3.344157
     3.450028      3.156796      2.738185      2.748481 

! phi = 105.0
     2.045006      0.733747      0.314474     -0.164333     -0.316550
    -0.124647      1.040241      0.771710      0.082195      0.206160
    -1.456524     -2.241579     -2.090819     -0.823628      0.906487
     2.124759      2.956634      2.903794      3.073520      3.551568
     3.370620      3.088582      2.818030      2.544424 

! phi = 120.0
     1.357468      0.449309     -0.250116     -0.856791     -0.968118
    -0.546994      0.910952      0.439040     -0.062320     -0.425969
    -1.803113     -2.628489     -2.118268     -0.785637      0.705667
     1.627997      2.719664      2.773853      2.639296      3.558453
     3.698960      3.037857      2.698894      1.959160 

! phi = 135.0
     0.927992     -0.442565     -0.566518     -0.983285     -1.152891
    -0.517358      0.313725      0.021790     -0.932949     -1.340467
    -1.959136     -2.278329     -1.995479     -1.183897      0.115935
     1.852278      2.058314      2.187970      2.460813      2.918410
     3.111384      2.546305      2.242218      1.521370 

! phi = 150.0
     0.084069     -0.816303     -1.293226     -1.283444     -0.765479
    -0.225016      0.068512     -0.727243     -1.354215     -1.890683
    -2.551995     -3.006154     -2.583256     -1.815886     -0.225720
     2.463293      1.557466      1.985454      2.321416      2.716410
     2.653910      2.047200      1.624350      1.420317 

! phi = 165.0
    -0.127133     -1.122030     -1.076344     -0.207701     -0.640168
    -0.861434     -1.101780     -1.501241     -2.299128     -2.602140
    -3.420090     -4.135306     -4.009477     -2.800440      0.258676
     0.643400      1.086456      1.929070      2.436754      2.486630
     2.398990      1.872290      1.577020      1.377090 

! D-proline
!mp2/aug-cc-pVDZ//RIMP2/VTZ/VQZ CBS map
C    N    CPD1 C    N    CPD1   C    NH1 24 

! phi = -180.0
     2.973500      1.560000     -0.292800     -1.256600     -0.950000
    -0.135600      0.348900      0.211700     -0.173500     -0.151200
     0.177100      0.259100      0.000000     -0.292600     -0.463800
    -0.583000     -0.479000      0.263300      0.785200      0.770600
     1.040500      2.113400      3.062900      3.348200 

! phi = -165.0
     0.000000      0.000000      0.000000      0.000000      0.000000
     0.000000      0.000000      0.000000      0.000000      0.000000
     0.000000      0.000000      0.000000      0.000000      0.000000
     0.000000      0.000000      0.000000      0.000000      0.000000
     0.000000      0.000000      0.000000      0.000000 

! phi = -150.0
     0.000000      0.000000      0.000000      0.000000      0.000000
     0.000000      0.000000      0.000000      0.000000      0.000000
     0.000000      0.000000      0.000000      0.000000      0.000000
     0.000000      0.000000      0.000000      0.000000      0.000000
     0.000000      0.000000      0.000000      0.000000 

! phi = -135.0
     0.000000      0.000000      0.000000      0.000000      0.000000
     0.000000      0.000000      0.000000      0.000000      0.000000
     0.000000      0.000000      0.000000      0.000000      0.000000
     0.000000      0.000000      0.000000      0.000000      0.000000
     0.000000      0.000000      0.000000      0.000000 

! phi = -120.0
     0.000000      0.000000      0.000000      0.000000      0.000000
     0.000000      0.000000      0.000000      0.000000      0.000000
     0.000000      0.000000      0.000000      0.000000      0.000000
     0.000000      0.000000      0.000000      0.000000      0.000000
     0.000000      0.000000      0.000000      0.000000 

! phi = -105.0
     0.000000      0.000000      0.000000      0.000000      0.000000
     0.000000      0.000000      0.000000      0.000000      0.000000
     0.000000      0.000000      0.000000      0.000000      0.000000
     0.000000      0.000000      0.000000      0.000000      0.000000
     0.000000      0.000000      0.000000      0.000000 

! phi = -90.0
     0.000000      0.000000      0.000000      0.000000      0.000000
     0.000000      0.000000      0.000000      0.000000      0.000000
     0.000000      0.000000      0.000000      0.000000      0.000000
     0.000000      0.000000      0.000000      0.000000      0.000000
     0.000000      0.000000      0.000000      0.000000 

! phi = -75.0
     0.000000      0.000000      0.000000      0.000000      0.000000
     0.000000      0.000000      0.000000      0.000000      0.000000
     0.000000      0.000000      0.000000      0.000000      0.000000
     0.000000      0.000000      0.000000      0.000000      0.000000
     0.000000      0.000000      0.000000      0.000000 

! phi = -60.0
     0.000000      0.000000      0.000000      0.000000      0.000000
     0.000000      0.000000      0.000000      0.000000      0.000000
     0.000000      0.000000      0.000000      0.000000      0.000000
     0.000000      0.000000      0.000000      0.000000      0.000000
     0.000000      0.000000      0.000000      0.000000 

! phi = -45.0
     0.000000      0.000000      0.000000      0.000000      0.000000
     0.000000      0.000000      0.000000      0.000000      0.000000
     0.000000      0.000000      0.000000      0.000000      0.000000
     0.000000      0.000000      0.000000      0.000000      0.000000
     0.000000      0.000000      0.000000      0.000000 

! phi = -30.0
     7.548800      7.977800      3.474200      2.327600      2.199900
     2.055600      1.522700      0.815300      0.978300      2.491300
     3.113400      3.210000      3.266000      2.939300      2.394400
     2.150900      2.565500      3.223200      2.733300      1.318700
     0.444500      0.955200      2.747000      5.095500 

! phi = -15.0
     6.639500      4.915000      3.039100      2.555600      2.051200
     1.631400      1.322300      1.557900      2.562100      2.917100
     2.662400      2.795200      2.820200      2.395400      1.777400
     1.578600      2.178600      2.442300      1.505400      0.888300
     1.078400      1.952700      3.252300      5.177400 

! phi = 0.0
     8.085900      4.853100      2.794900      1.494200      0.792600
     0.958600      2.082200      3.615600      4.069900      3.472300
     3.374500      3.543500      3.467500      2.921300      2.188400
     1.945200      2.039300      1.456300      1.566200      2.192500
     2.836100      3.450800      5.023600      8.051100 

! phi = 15.0
     3.061500      5.031900      3.212300      1.669800      1.357100
     2.569400      4.759500      6.169000      5.943300      5.641600
     5.694800      5.728800      5.337500      4.443600      3.562100
     3.145900      2.291600      2.461500      3.705600      4.826500
     5.323400      6.295200     12.179500      5.603800 

! phi = 30.0
     5.466700      3.860800      1.955800      1.064900      1.719800
     3.751300      5.833400      6.646400      6.488900      6.191100
     6.229300      6.422600      6.214900      5.451700      4.485300
     3.023700      2.674800      4.193100      6.031600      7.047000
     7.413500      8.347200      8.908800      7.116000 

! phi = 45.0
     6.913200      5.435200      4.215800      3.830500      4.680400
     6.320500      7.642700      8.082200      7.878100      7.512500
     7.438700      7.598500      7.565400      7.118800      5.793100
     4.742700      5.456400      7.297900      8.828800      9.408400
     9.388500      9.316600      8.610800      7.937400 

! phi = 60.0
     8.422900      7.746300      6.802500      6.317000      6.651800
     7.436800      8.055600      8.291000      8.192900      7.988200
     8.103500      8.512000      8.786400      8.222400      7.038700
     6.624600      7.566000      9.283500     11.510800     11.025900
    10.239400      9.306400      8.608500      8.529200 

! phi = 75.0
    10.955200      9.894000      8.498100      7.612400      7.872500
     8.795900      9.282800      8.664700      7.504000      6.733700
     6.616400      7.104500      8.009800      7.871600      6.267600
     5.102700      5.361500      6.965100      9.279600     10.044500
    10.062400     10.428700     11.173300     11.455400 

! phi = 90.0
     9.335600      8.570700      7.391700      6.579300      6.404700
     6.449700      6.347300      6.227500      6.242000      6.529900
     7.407200      8.295000      8.195300      7.484700      6.651300
     6.474200      7.306500      8.429100      8.737100      8.212200
     7.885100      8.010200      8.564600      9.208000 

! phi = 105.0
     9.249700      8.192800      6.651500      5.581700      5.710100
     6.625400      7.196700      6.652400      5.540200      5.248700
     5.842000      6.885600      6.537600      5.100300      3.464800
     2.640300      3.320600      5.287600      6.822100      6.834600
     7.003200      7.525300      8.668500      9.483000 

! phi = 120.0
     8.115600      6.931500      5.284900      4.094600      4.066800
     4.872300      5.716700      5.820200      5.512200      5.726100
     6.217600      6.055500      5.018000      3.359900      1.769300
     1.257800      2.336100      4.421200      4.929000      4.964300
     5.537900      6.585000      7.754300      8.477200 

! phi = 135.0
     7.627800      6.311700      4.617700      3.449800      3.495500
     4.292100      4.918000      5.211000      5.588500      5.988600
     5.830800      5.274900      3.932900      2.152300      0.790000
     0.776300      2.222200      4.442800      4.551500      4.433400
     4.799200      5.893500      7.342500      8.153400 

! phi = 150.0
     6.752800      5.624800      4.060200      3.031800      3.099200
     3.849600      4.549500      4.837200      4.702100      4.546200
     4.603600      4.362800      3.778300      3.162200      2.838100
     3.010000      3.303500      3.442400      3.832800      4.046000
     4.438600      5.389800      6.444300      6.973200 

! phi = 165.0
     5.674100      4.339800      2.517100      1.422700      1.647200
     2.547600      3.232900      3.328500      3.016100      2.869000
     2.989100      2.799500      2.113200      1.437400      1.142700
     1.468400      1.661400      2.311200      2.848600      3.008800
     3.390800      4.467300      5.562700      6.011400 


!2 adjacent prolines
! mp2/aug-cc-pVDZ//RIMP2/VTZ/VQZ CBS map
C    N    CPD1 C    N    CPD1   C    N 24 

! phi = -180.0
     2.973500      1.560000     -0.292800     -1.256600     -0.950000
    -0.135600      0.348900      0.211700     -0.173500     -0.151200
     0.177100      0.259100      0.000000     -0.292600     -0.463800
    -0.583000     -0.479000      0.263300      0.785200      0.770600
     1.040500      2.113400      3.062900      3.348200 

! phi = -165.0
     0.000000      0.000000      0.000000      0.000000      0.000000
     0.000000      0.000000      0.000000      0.000000      0.000000
     0.000000      0.000000      0.000000      0.000000      0.000000
     0.000000      0.000000      0.000000      0.000000      0.000000
     0.000000      0.000000      0.000000      0.000000 

! phi = -150.0
     0.000000      0.000000      0.000000      0.000000      0.000000
     0.000000      0.000000      0.000000      0.000000      0.000000
     0.000000      0.000000      0.000000      0.000000      0.000000
     0.000000      0.000000      0.000000      0.000000      0.000000
     0.000000      0.000000      0.000000      0.000000 

! phi = -135.0
     0.000000      0.000000      0.000000      0.000000      0.000000
     0.000000      0.000000      0.000000      0.000000      0.000000
     0.000000      0.000000      0.000000      0.000000      0.000000
     0.000000      0.000000      0.000000      0.000000      0.000000
     0.000000      0.000000      0.000000      0.000000 

! phi = -120.0
     0.000000      0.000000      0.000000      0.000000      0.000000
     0.000000      0.000000      0.000000      0.000000      0.000000
     0.000000      0.000000      0.000000      0.000000      0.000000
     0.000000      0.000000      0.000000      0.000000      0.000000
     0.000000      0.000000      0.000000      0.000000 

! phi = -105.0
     0.000000      0.000000      0.000000      0.000000      0.000000
     0.000000      0.000000      0.000000      0.000000      0.000000
     0.000000      0.000000      0.000000      0.000000      0.000000
     0.000000      0.000000      0.000000      0.000000      0.000000
     0.000000      0.000000      0.000000      0.000000 

! phi = -90.0
     0.000000      0.000000      0.000000      0.000000      0.000000
     0.000000      0.000000      0.000000      0.000000      0.000000
     0.000000      0.000000      0.000000      0.000000      0.000000
     0.000000      0.000000      0.000000      0.000000      0.000000
     0.000000      0.000000      0.000000      0.000000 

! phi = -75.0
     0.000000      0.000000      0.000000      0.000000      0.000000
     0.000000      0.000000      0.000000      0.000000      0.000000
     0.000000      0.000000      0.000000      0.000000      0.000000
     0.000000      0.000000      0.000000      0.000000      0.000000
     0.000000      0.000000      0.000000      0.000000 

! phi = -60.0
     0.000000      0.000000      0.000000      0.000000      0.000000
     0.000000      0.000000      0.000000      0.000000      0.000000
     0.000000      0.000000      0.000000      0.000000      0.000000
     0.000000      0.000000      0.000000      0.000000      0.000000
     0.000000      0.000000      0.000000      0.000000 

! phi = -45.0
     0.000000      0.000000      0.000000      0.000000      0.000000
     0.000000      0.000000      0.000000      0.000000      0.000000
     0.000000      0.000000      0.000000      0.000000      0.000000
     0.000000      0.000000      0.000000      0.000000      0.000000
     0.000000      0.000000      0.000000      0.000000 

! phi = -30.0
     7.548800      7.977800      3.474200      2.327600      2.199900
     2.055600      1.522700      0.815300      0.978300      2.491300
     3.113400      3.210000      3.266000      2.939300      2.394400
     2.150900      2.565500      3.223200      2.733300      1.318700
     0.444500      0.955200      2.747000      5.095500 

! phi = -15.0
     6.639500      4.915000      3.039100      2.555600      2.051200
     1.631400      1.322300      1.557900      2.562100      2.917100
     2.662400      2.795200      2.820200      2.395400      1.777400
     1.578600      2.178600      2.442300      1.505400      0.888300
     1.078400      1.952700      3.252300      5.177400 

! phi = 0.0
     8.085900      4.853100      2.794900      1.494200      0.792600
     0.958600      2.082200      3.615600      4.069900      3.472300
     3.374500      3.543500      3.467500      2.921300      2.188400
     1.945200      2.039300      1.456300      1.566200      2.192500
     2.836100      3.450800      5.023600      8.051100 

! phi = 15.0
     3.061500      5.031900      3.212300      1.669800      1.357100
     2.569400      4.759500      6.169000      5.943300      5.641600
     5.694800      5.728800      5.337500      4.443600      3.562100
     3.145900      2.291600      2.461500      3.705600      4.826500
     5.323400      6.295200     12.179500      5.603800 

! phi = 30.0
     5.466700      3.860800      1.955800      1.064900      1.719800
     3.751300      5.833400      6.646400      6.488900      6.191100
     6.229300      6.422600      6.214900      5.451700      4.485300
     3.023700      2.674800      4.193100      6.031600      7.047000
     7.413500      8.347200      8.908800      7.116000 

! phi = 45.0
     6.913200      5.435200      4.215800      3.830500      4.680400
     6.320500      7.642700      8.082200      7.878100      7.512500
     7.438700      7.598500      7.565400      7.118800      5.793100
     4.742700      5.456400      7.297900      8.828800      9.408400
     9.388500      9.316600      8.610800      7.937400 

! phi = 60.0
     8.422900      7.746300      6.802500      6.317000      6.651800
     7.436800      8.055600      8.291000      8.192900      7.988200
     8.103500      8.512000      8.786400      8.222400      7.038700
     6.624600      7.566000      9.283500     11.510800     11.025900
    10.239400      9.306400      8.608500      8.529200 

! phi = 75.0
    10.955200      9.894000      8.498100      7.612400      7.872500
     8.795900      9.282800      8.664700      7.504000      6.733700
     6.616400      7.104500      8.009800      7.871600      6.267600
     5.102700      5.361500      6.965100      9.279600     10.044500
    10.062400     10.428700     11.173300     11.455400 

! phi = 90.0
     9.335600      8.570700      7.391700      6.579300      6.404700
     6.449700      6.347300      6.227500      6.242000      6.529900
     7.407200      8.295000      8.195300      7.484700      6.651300
     6.474200      7.306500      8.429100      8.737100      8.212200
     7.885100      8.010200      8.564600      9.208000 

! phi = 105.0
     9.249700      8.192800      6.651500      5.581700      5.710100
     6.625400      7.196700      6.652400      5.540200      5.248700
     5.842000      6.885600      6.537600      5.100300      3.464800
     2.640300      3.320600      5.287600      6.822100      6.834600
     7.003200      7.525300      8.668500      9.483000 

! phi = 120.0
     8.115600      6.931500      5.284900      4.094600      4.066800
     4.872300      5.716700      5.820200      5.512200      5.726100
     6.217600      6.055500      5.018000      3.359900      1.769300
     1.257800      2.336100      4.421200      4.929000      4.964300
     5.537900      6.585000      7.754300      8.477200 

! phi = 135.0
     7.627800      6.311700      4.617700      3.449800      3.495500
     4.292100      4.918000      5.211000      5.588500      5.988600
     5.830800      5.274900      3.932900      2.152300      0.790000
     0.776300      2.222200      4.442800      4.551500      4.433400
     4.799200      5.893500      7.342500      8.153400 

! phi = 150.0
     6.752800      5.624800      4.060200      3.031800      3.099200
     3.849600      4.549500      4.837200      4.702100      4.546200
     4.603600      4.362800      3.778300      3.162200      2.838100
     3.010000      3.303500      3.442400      3.832800      4.046000
     4.438600      5.389800      6.444300      6.973200 

! phi = 165.0
     5.674100      4.339800      2.517100      1.422700      1.647200
     2.547600      3.232900      3.328500      3.016100      2.869000
     2.989100      2.799500      2.113200      1.437400      1.142700
     1.468400      1.661400      2.311200      2.848600      3.008800
     3.390800      4.467300      5.562700      6.011400 

NONBONDED nbxmod  5 atom cdiel fshift vatom vdistance vfswitch - 
cutnb 14.0 ctofnb 12.0 ctonnb 10.0 eps 1.0 e14fac 1.0 wmin 1.5 
                !adm jr., 2013 correction
! 
!V(Lennard-Jones) = Eps,i,j[(Rmin,i,j/ri,j)**12 - 2(Rmin,i,j/ri,j)**6] 
! 
!epsilon: kcal/mole, Eps,i,j = sqrt(eps,i * eps,j) 
!Rmin/2: A, Rmin,i,j = Rmin/2,i + Rmin/2,j 
! 
!atom  ignored    epsilon      Rmin/2   ignored   eps,1-4       Rmin/2,1-4 
! 
!carbons 
 
! Added CTD1 -- new atom type for alpha carbon for d-amino acid, necessary 
! for CMAP.  Just duplicated the CT1 parameters.  AMG 2/27/08 
 
CTD1    0.000000  -0.032000     2.000000   0.000000  -0.010000     1.900000 ! alkane, 4/07, viv
CPD1    0.000000  -0.020000     2.275000   0.000000  -0.010000     1.900000 ! ALLOW   ALI 
 
 
HBOND CUTHB 0.5  ! If you want to do hbond analysis (only), then use 
                 ! READ PARAM APPEND CARD 
                 ! to append hbond parameters from the file: par_hbond.inp 
 
END 
