# Supplementary material for: Asymmetric conformations and lipid interactions shape the ATP-coupled cycle of a heterodimeric ABC transporter
Source: Nat Commun. 2023 Nov 8;14:7184. doi: 10.1038/s41467-023-42937-5 (PMC10632425; doi:10.1038/s41467-023-42937-5)
Supplement: Supplementary file 5 — Supplementary Data 2 [file 41467_2023_42937_MOESM5_ESM.zip › simulation_files_IF_conformation/toppar/toppar_all36_prot_modify_res.str]

BOND
SS   ZN     20.000     2.32   ! Anionic Cys-Zn bond to maintain coordination
! HSE (HSD) - Zn
NR2  ZN     20.000     2.07   ! Neutral His-Zn bond to maintain coordination
!! For AIB and longer residues
CT   C     250.000     1.4900 ! ALLOW   ALI PEP POL ARO
CT3  CT    222.500     1.5380 ! ALLOW   ALI
NH1  CT    320.000     1.4300 ! ALLOW   ALI PEP POL ARO
CT2A CT    222.500     1.5380 ! from CT2  CT1, Zhu
! For termini
NH2  CT    240.000     1.4550 ! From LSN NH2-CT2
CT   CC    200.000     1.5220 ! ALLOW   POL
CT   CD    200.000     1.5220 ! ALLOW   POL
NH3  CT    200.000     1.4800 ! ALLOW   ALI POL
!! for NMGLY
CT3  N     315.000     1.4340 ! DMA, Dimethylacetamide, xxwy
CT2  N     315.000     1.4340 ! NMGLYD; from CT3 N, DMA; kevo
!! triazole staple
CT2    NG2R51  400.00     1.4580 ! protrz, from CG331 NG2R51, penalty= 6
CT2    CG2R51  229.63     1.5000 ! from CT2 CPH1, kevo
!! hydroxyproline
CP2    OH1     428.000    1.4300
HA1    CP2     309.000    1.1110

ANGLE
CT1  CT2  C      52.000   108.0000 ! DKAM, from CT1  CT2  CC , kevo
SS   ZN   SS    100.000   111.7700 ! Anionic Cys-Zn bond, equilibrium value based on PDB survey data
CS   SS   ZN     20.000    95.0000 ! Anionic Cys-Zn bond, Ao from ethylmethylsulfide CT2-S-CT3, FC guess
! HSE (HSD) - Zn
! Equilibrium value is the average value of 40 PDB p53 structures
CPH2 NR2  ZN     20.000   120.6500
CPH1 NR2  ZN     20.000   125.9800
SS   ZN   NR2   100.000   108.1100 ! Cys-Zn-His, equilibrium value based on PDB survey data
! Equilibrium value is the average value of 98.00
NR2  ZN   NR2   100.000   107.85   ! His-Zn-His, equilibrium value based on PDB survey data but
                                   ! but standard deviation is large (SD = 10.32)
!! For AIB
CT   NH1  C      50.000   120.0000 ! ALLOW   ALI PEP POL ARO
CT3  CT   C      52.000   108.0000 ! ALLOW   ALI PEP POL ARO
H    NH1  CT     35.000   117.0000 ! ALLOW   PEP POL ARO ALI
NH1  C    CT     80.000   116.5000 ! ALLOW   ALI PEP POL ARO
NH1  CT   C      50.000   107.0000 ! ALLOW   PEP POL ARO ALI
NH1  CT   CT3    70.000   113.5000 ! ALLOW   ALI PEP POL ARO
O    C    CT     80.000   121.0000 ! ALLOW   ALI PEP POL ARO
!! AIB, for longer residues
CY   CT2  CT    58.350    114.00 ! from TRP crystal, JWK
CT   CT2  CA     51.800   107.5000 ! ALLOW   ALI ARO
CT   CT2  CC     52.000   108.0000 ! ALLOW   ALI PEP POL ARO
CT   CT2  CD     52.000   108.0000 ! ALLOW   ALI PEP POL ARO
CT   CT2  CPH1   58.350   113.0000 ! ALLOW ARO
CT2  CT   C      52.000   108.0000 ! ALLOW   ALI PEP POL ARO
CT3  CT2  CT     58.350   113.5000   11.16   2.56100 ! ALLOW   ALI
NH1  CT   CT2    70.000   113.5000 ! ALLOW   ALI PEP POL ARO
OH1  CT2  CT     75.700   110.1000 ! ALLOW   ALI ALC ARO
S    CT2  CT     58.000   112.5000 ! ALLOW   ALI SUL ION
SM   CT2  CT     58.000   112.5000 ! ALLOW   ALI SUL ION
NH1  CT   CT2A   70.000   113.5000 ! from NH1  CT1  CT2
CT2A CT   C      52.000   108.0000 ! from CT2  CT1  C
CT   CT2A HA2    26.500   110.1000  22.53   2.17900 ! from HA2  CT2  CT1
CT   CT2A CT2    58.350   113.5000  11.16   2.56100 ! from CT2  CT2  CT1
CT   CT2A CPH1   58.350   113.0000 ! from CT1  CT2  CPH1
CT   CT2A CC     52.000   108.0000 ! from CT1  CT2  CC
CT1  CT2  CT     58.350   113.50   11.16   2.56100 ! ALLOW   ALI
!! AIB, for longer residues with termini
NH2  CT   CT2    67.700   110.0000 ! From LSN NH2-CT2-CT2
CT2  CT   CC     52.000   108.0000 ! ALLOW   ALI PEP POL ARO
CT2A CT   CC     52.000   108.0000 ! ALLOW   ALI PEP POL ARO
CT2  CT   CD     52.000   108.0000 ! ALLOW   ALI PEP POL ARO
NH3  CT   CT2    67.700   110.0000 ! ALLOW   ALI POL
NH3  CT   CT2A   67.700   110.0000 ! from NH3  CT1  CT2
CT2A CT   CD     52.000   108.0000 ! from CT2  CT1  CD
!! For termini
H    NH2  CT     50.000   111.0000 ! From LSN HC-NH2-CT2
NH2  CT   CT3    67.700   110.0000 ! From LSN NH2-CT2-CT2
CT   CD   OH1    55.000   110.5000 ! From ASPP CT2-CD-OH1
CT3  CT   CD     52.000   108.0000 ! Ala cter
NH2  CT   C      50.000   107.0000 ! From ALA Dipep. NH1-CT2-C
CT3  CT   CC     52.000   108.0000 ! ALLOW   ALI PEP POL ARO
HC   NH3  CT     30.000   109.5000 20.00   2.07400 ! ALLOW   POL ALI
NH1  CT   CC     50.000   107.0000 ! ALLOW   PEP POL ARO ALI
NH1  CT   CD     50.000   107.0000 ! ALLOW   PEP POL ARO ALI
NH2  CC   CT     50.000   116.5000 50.00   2.45000 ! ALLOW   ALI PEP POL ARO
NH3  CT   C      43.700   110.0000 ! ALLOW   PEP POL ARO ALI
NH3  CT   CC     43.700   110.0000 ! ALLOW   PEP POL ARO ALI
NH3  CT   CT3    67.700   110.0000 ! ALLOW   ALI POL
O    CC   CT     15.000   121.0000 50.00   2.44000 ! ALLOW   ALI PEP POL ARO
OB   CD   CT     70.000   125.0000 20.00   2.44200 ! ALLOW   ALI PEP POL ARO
OC   CC   CT     40.000   118.0000 50.00   2.38800 ! ALLOW   ALI PEP POL ARO ION
OS   CD   CT     55.000   109.0000 20.00   2.32600 ! ALLOW POL PEP
N    C    CT     20.000   112.5000 ! From N   C   CT  For attachment to Pro
!! for NMGLY
C    N    CT3    42.00    119.50 ! DMA, dimethylacetamide, xxwy
C    N    CT2    42.00    119.50 ! NMGLYD; from C N CT3, DMA (and angsum); kevo
CT3  N    CT3    45.00    121.00 ! DMA, dimethylacetamide, xxwy
CT2  N    CT3    45.00    121.00 ! NMGLYD; from CT3 N CT3, DMA (and angsum); kevo
N    CT3  HA3    50.00    105.00 ! DMA, dimethylacetamide, xxwy
N    CT2  HB2    48.00    108.00 ! NMGLYD; from NH1 CT2 HB2 (and closer to DMA); kevo
N    CT2  C      50.00    107.00 ! NMGLYD; from CG2O1 CG321 NG2S1 & NH1 CT2 C; kevo
!! triazole staple
CT2    CT2    NG2R51   70.00    113.50 ! protrz, from CG321 CG321 NG2S1, penalty= 11
NG2R51 CT2    HA2      33.43    110.10 ! protrz, from NG2R51 CG331 HGA3, penalty= 6
CG2R51 NG2R51 CT2      70.00    127.10 ! ETRZ, 1-Ethyl-1,2,3-trizaole, kevo
CT2    NG2R51 NG2R50   70.00    117.90 ! ETRZ, 1-Ethyl-1,2,3-trizaole, kevo
CT1    CT2    CG2R51   58.350   113.00 ! from CT1  CT2  CPH1, kevo
CT2    CG2R51 CG2R51   45.800   130.00 ! from CT2  CPH1 CPH1, kevo
HA2    CT2    CG2R51   33.430   109.50 ! from HA2  CT2  CPH1, kevo
NG2R50 CG2R51 CT2      45.800   120.00 ! from NR2  CPH1 CT2 , kevo
!! hydroxyproline
CP3    CP2    OH1      50.000   112.2000 
CP2    CP2    OH1      50.000   112.5000 
CP2    OH1    H        65.900   109.5000 
HA1    CP2    OH1      45.900   111.0000 
HA1    CP2    CP3      26.500   110.1000  22.53   2.17900 ! 
HA1    CP2    CP2      26.500   110.1000  22.53   2.17900 ! 
CP1    CD     OH1      55.000   110.5000 ! From ASPP CT2-CD-OH1

DIHE
CT1  CT2  C    NH1      0.0500  6   180.00 ! DKAM, from CT2 CT2 CC NH2 , kevo
CT1  CT2  C    O        0.0500  6   180.00 ! DKAM, from CT2 CT2 CC O   , kevo
! Cys (CSN) - Zn
X    CT1  CS   X        0.2000  3     0.00 ! From X    CT1  CT2  X
!terminal CS
!CS   CT1  NH1  C        1.8000  1     0.00 ! ALLOW PEP
!H    NH1  CT1  CS       0.0000  1     0.00 ! ALLOW PEP
!O    C    CT1  CS       1.4000  1     0.00 ! ALLOW PEP
!NH1  C    CT1  CS       0.0000  1     0.00 ! ALLOW PEP
!N    C    CT1  CS       0.0000  1     0.00 ! ALLOW PEP
CS   SS   ZN   SS       0.0000  3     0.00 ! Dummy for Anionic Cys-Zn bond 
HA2  CS   SS   ZN       0.0000  3     0.00 ! Dummy for Anionic Cys-Zn bond 
CT1  CS   SS   ZN       0.0000  3     0.00 ! Dummy for Anionic Cys-Zn bond 
! HSE (HSD) - Zn
SS   ZN   NR2  CPH1     0.0000  3     0.00     
SS   ZN   NR2  CPH2     0.0000  3     0.00   
CT2  SS   ZN   NR2      0.0000  3     0.00     
ZN   NR2  CPH2 NR1      0.0000  3     0.00     
ZN   NR2  CPH1 CPH1     0.0000  3     0.00     
ZN   NR2  CPH1 CT2      0.0000  3     0.00     
ZN   NR2  CPH2 HR1      0.0000  3     0.00     
CS   SS   ZN   NR2      0.0000  3     0.00   
! HSE(HSD) - Zn - HSE(HSD) (2 His ligands)
NR2  ZN   NR2  CPH1     0.0000  3     0.00
NR2  ZN   NR2  CPH2     0.0000  3     0.00
HR3  CPH1 NR2  ZN       0.0000  3     0.00
!! For AIB
C     CT   NH1  C       1.0900  1   180.00 ! RMSE = 1.10565
C     CT   NH1  C       0.3200  2   180.00 ! RMSE = 1.10565
C     CT   NH1  C       0.1000  3     0.00 ! RMSE = 1.10565
NH1   C    CT   NH1     0.0400  1     0.00 ! RMSE = 1.10565
NH1   C    CT   NH1     1.0700  2   180.00 ! RMSE = 1.10565
NH1   C    CT   NH1     0.2500  3   180.00 ! RMSE = 1.10565
CT3  CT   NH1  C        0.0000  1     0.00 ! decided to set these to zero in RMSE = 1.10565 fit
O    C    CT   CT3      0.0000  1     0.00 ! decided to set these to zero in RMSE = 1.10565 fit
NH1  C    CT   CT3      0.0000  1     0.00 ! decided to set these to zero in RMSE = 1.10565 fit
O    C    CT   NH1      0.0000  1     0.00 ! decided to set these to zero in RMSE = 1.10565 fit
H    NH1  CT   C        0.0000  1     0.00 ! ALLOW PEP
H    NH1  CT   CT3      0.0000  1     0.00 ! ALLOW PEP
H    NH1  C    CT       2.5000  2   180.00 ! ALLOW PEP
O    C    NH1  CT       2.5000  2   180.00 ! ALLOW PEP
NH1  CT   CT3  HA3      0.2000  3     0.00 ! ALLOW ALI
C    CT   CT3  HA3      0.2000  3     0.00 ! ALLOW ALI
!! For dipeptide
CT3  C    NH1  CT       1.6000  1     0.00 !  ALLOW PEP
CT3  C    NH1  CT       2.5000  2   180.00 !  ALLOW PEP
CT3  NH1  C    CT       1.6000  1     0.00 !  ALLOW PEP
CT3  NH1  C    CT       2.5000  2   180.00 !  ALLOW PEP
!! For polypeptide
CT1  C    NH1  CT       1.6000  1     0.00 !  ALLOW PEP
CT1  C    NH1  CT       2.5000  2   180.00 !  ALLOW PEP
CT   C    NH1  CT1      1.6000  1     0.00 !  ALLOW PEP
CT   C    NH1  CT1      2.5000  2   180.00 !  ALLOW PEP
CT   C    NH1  CT       1.6000  1     0.00 !  ALLOW PEP
CT   C    NH1  CT       2.5000  2   180.00 !  ALLOW PEP
!! For longer residues
CT2  CT   NH1  C        0.0000  1     0.00 ! Set to 0 because same as CT3 CT NH1 C 1.8 1 0 ; kevo
C    NH1  CT   CT2A     0.0000  1     0.00 ! Set to 0 because same as CT3 CT NH1 C 1.8 1 0 ; kevo
O    C    CT   CT2      0.0000  1     0.00 ! Set to 0 because same as O C CT CT3 1.4 1 0 ; kevo
CT2A CT   C    O        0.0000  1     0.00 ! Set to 0 because same as O C CT CT3 1.4 1 0 ; kevo
N    C    CT   CT2      0.0000  1     0.00 ! Same as NH1 C CT CT3 ; kevo
NH1  C    CT   CT2      0.0000  1     0.00 ! Same as NH1 C CT CT3 ; kevo
CT2A CT   C    NH1      0.0000  1     0.00 ! Same as NH1 C CT CT3 ; kevo
CT2A CT   C    N        0.0000  1     0.00 ! Same as NH1 C CT CT3 ; kevo
H    NH1  CT   CT2      0.0000  1     0.00 ! Same as H NH1 CT CT3 ; kevo
H    NH1  CT   CT2A     0.0000  1     0.00 ! Same as H NH1 CT CT3 ; kevo
NH1  CT   CT2  HA2      0.2000  3     0.00 ! Same as NH1 CT CT3 HA3 ; kevo
NH1  CT   CT2A HA2      0.2000  3     0.00 ! Same as NH1 CT CT3 HA3 ; kevo
HA2  CT2  CT   C        0.2000  3     0.00 ! Same as C CT CT3 HA3 ; kevo
HA2  CT2A CT   C        0.2000  3     0.00 ! Same as C CT CT3 HA3 ; kevo
SM   SM   CT2  CT       0.3100  3     0.00 ! Terminal CA ==> ALLOW  SUL ALI
CT   CT2  CT2  HA2      0.1900  3     0.00 ! Terminal CA ==> From X    CT2  CT2  X
CT   CT2A CT2  HA2      0.1900  3     0.00 ! Terminal CA ==> From X    CT2  CT2  X
CT   CT2A CT2  CD       0.1900  3     0.00 ! Terminal CA ==> From X    CT2  CT2  X
! Group-fitted for Lys/Arg/Gln/Met
C    CT   CT2  CT2      0.3500  1   180.00 ! Beyond CH3
C    CT   CT2  CT2      0.4200  2   180.00 ! Beyond CH3
C    CT   CT2  CT2      1.9100  3   180.00 ! Beyond CH3
CT2  CT2  CT   NH1      0.8800  1   180.00 ! Beyond CH3
CT2  CT2  CT   NH1      0.0000  2   180.00 ! Beyond CH3
CT2  CT2  CT   NH1      1.9000  3     0.00 ! Beyond CH3
CC   CT2  CT2  CT       1.8400  1   180.00 ! Terminal CA
CC   CT2  CT2  CT       0.8400  2   180.00 ! Terminal CA
CC   CT2  CT2  CT       0.3900  3   180.00 ! Terminal CA
CT   CT2  CT2  CT2      0.6300  1   180.00 ! Terminal CA
CT   CT2  CT2  CT2      0.0100  2     0.00 ! Terminal CA
CT   CT2  CT2  CT2      0.1500  3     0.00 ! Terminal CA
CT   CT2  CT2  S        0.1400  1   180.00 ! Terminal CA
CT   CT2  CT2  S        0.5400  2     0.00 ! Terminal CA
CT   CT2  CT2  S        0.6900  3     0.00 ! Terminal CA
! Fitted Asn
C    CT   CT2  CC       1.4100  1   180.00 ! Beyond CH3
C    CT   CT2  CC       1.2900  2   180.00 ! Beyond CH3
C    CT   CT2  CC       0.5900  3   180.00 ! Beyond CH3
CC   CT2  CT   NH1      0.2800  1   180.00 ! Beyond CH3
CC   CT2  CT   NH1      0.5000  2   180.00 ! Beyond CH3
CC   CT2  CT   NH1      0.3800  3     0.00 ! Beyond CH3
CT   CT2  CC   NH2      0.6200  1   180.00 ! Terminal CA
CT   CT2  CC   NH2      0.6600  2   180.00 ! Terminal CA
CT   CT2  CC   NH2      0.7200  3   180.00 ! Terminal CA
CT   CT2  CC   O        0.4200  1   180.00 ! Terminal CA
CT   CT2  CC   O        0.1500  2   180.00 ! Terminal CA
CT   CT2  CC   O        0.9500  3   180.00 ! Terminal CA
! Fitted Asp
C    CT   CT2A CC       1.6100  1   180.00 ! Beyond CH3
C    CT   CT2A CC       1.2900  2   180.00 ! Beyond CH3
C    CT   CT2A CC       0.5900  3   180.00 ! Beyond CH3
CC   CT2A CT   NH1      0.6800  1   180.00 ! Beyond CH3
CC   CT2A CT   NH1      0.1000  2   180.00 ! Beyond CH3
CC   CT2A CT   NH1      0.3800  3     0.00 ! Beyond CH3
CT   CT2A CC   OC       0.8400  1     0.00 ! Terminal CA
CT   CT2A CC   OC       0.9800  2   180.00 ! Terminal CA
CT   CT2A CC   OC       1.4600  3     0.00 ! Terminal CA
! Fitted Cys
CT   CT2  S    HS       0.2000  1     0.00 ! Terminal CA
CT   CT2  S    HS       0.6500  2     0.00 ! Terminal CA
CT   CT2  S    HS       0.2200  3     0.00 ! Terminal CA
C    CT   CT2  S        0.2400  1   180.00 ! Beyond CH3
C    CT   CT2  S        0.7500  2   180.00 ! Beyond CH3
C    CT   CT2  S        1.3500  3   180.00 ! Beyond CH3
NH1  CT   CT2  S        0.3400  1     0.00 ! Beyond CH3
NH1  CT   CT2  S        0.5000  2   180.00 ! Beyond CH3
NH1  CT   CT2  S        1.4300  3     0.00 ! Beyond CH3
! Fitted Glu
CC   CT2  CT2A CT       0.0000  1   180.00 ! Terminal CA
CC   CT2  CT2A CT       0.3800  2   180.00 ! Terminal CA
CC   CT2  CT2A CT       0.5900  3   180.00 ! Terminal CA
C    CT   CT2A CT2      0.1100  1     0.00 ! Beyond CH3
C    CT   CT2A CT2      0.9800  2   180.00 ! Beyond CH3
C    CT   CT2A CT2      1.6000  3   180.00 ! Beyond CH3
CC   CT   CT2A CT2      1.6000  3   180.00 ! Beyond CH3
CT2  CT2A CT   NH1      0.3000  1     0.00 ! Beyond CH3
CT2  CT2A CT   NH1      0.3500  2     0.00 ! Beyond CH3
CT2  CT2A CT   NH1      1.7600  3     0.00 ! Beyond CH3
! Group-fitted for Hsd/Hse
CPH1 CPH1 CT2  CT       1.7400  1     0.00 ! Terminal CA
CPH1 CPH1 CT2  CT       0.1500  2     0.00 ! Terminal CA
CPH1 CPH1 CT2  CT       0.7700  3   180.00 ! Terminal CA
CT   CT2  CPH1 NR1      1.4900  1     0.00 ! Terminal CA
CT   CT2  CPH1 NR1      0.0900  2   180.00 ! Terminal CA
CT   CT2  CPH1 NR1      0.7900  3   180.00 ! Terminal CA
CT   CT2  CPH1 NR2      1.0900  1     0.00 ! Terminal CA
CT   CT2  CPH1 NR2      0.0900  2     0.00 ! Terminal CA
CT   CT2  CPH1 NR2      0.6700  3   180.00 ! Terminal CA
C    CT   CT2  CPH1     0.1800  1   180.00 ! Beyond CH3
C    CT   CT2  CPH1     0.6400  2   180.00 ! Beyond CH3
C    CT   CT2  CPH1     0.8700  3   180.00 ! Beyond CH3
CPH1 CT2  CT   NH1      0.0000  1     0.00 ! Beyond CH3
CPH1 CT2  CT   NH1      0.0000  2   180.00 ! Beyond CH3
CPH1 CT2  CT   NH1      0.9000  3     0.00 ! Beyond CH3
! Fitted Hsp
CPH1 CPH1 CT2A CT       2.0400  1     0.00 ! Terminal CA
CPH1 CPH1 CT2A CT       0.4400  2     0.00 ! Terminal CA
CPH1 CPH1 CT2A CT       0.1300  3   180.00 ! Terminal CA
CT   CT2A CPH1 NR3      0.5300  1   180.00 ! Terminal CA
CT   CT2A CPH1 NR3      0.4200  2   180.00 ! Terminal CA
CT   CT2A CPH1 NR3      0.3000  3   180.00 ! Terminal CA
C    CT   CT2A CPH1     1.7500  1   180.00 ! Beyond CH3
C    CT   CT2A CPH1     0.1300  2     0.00 ! Beyond CH3
C    CT   CT2A CPH1     1.8600  3   180.00 ! Beyond CH3
CPH1 CT2A CT   NH1      1.0900  1   180.00 ! Beyond CH3
CPH1 CT2A CT   NH1      0.2200  2   180.00 ! Beyond CH3
CPH1 CT2A CT   NH1      2.3200  3     0.00 ! Beyond CH3
! Group-fitted for Phe/Tyr
CA   CA   CT2  CT       1.0700  1     0.00 ! Terminal CA
CA   CA   CT2  CT       0.2400  2   180.00 ! Terminal CA
CA   CA   CT2  CT       0.1700  3   180.00 ! Terminal CA
C    CT   CT2  CA       1.2800  1   180.00 ! Beyond CH3
C    CT   CT2  CA       0.9400  2   180.00 ! Beyond CH3
C    CT   CT2  CA       1.5700  3   180.00 ! Beyond CH3
CA   CT2  CT   NH1      0.5200  1   180.00 ! Beyond CH3
CA   CT2  CT   NH1      0.6200  2   180.00 ! Beyond CH3
CA   CT2  CT   NH1      1.5800  3     0.00 ! Beyond CH3
! Fitted Ser
CT   CT2  OH1  H        0.0200  1     0.00 ! Terminal CA
CT   CT2  OH1  H        0.5600  2     0.00 ! Terminal CA
CT   CT2  OH1  H        0.4900  3     0.00 ! Terminal CA
C    CT   CT2  OH1      0.6500  1   180.00 ! Beyond CH3
C    CT   CT2  OH1      0.2500  2   180.00 ! Beyond CH3
C    CT   CT2  OH1      1.1700  3   180.00 ! Beyond CH3
NH1  CT   CT2  OH1      0.1800  1   180.00 ! Beyond CH3
NH1  CT   CT2  OH1      0.1900  2   180.00 ! Beyond CH3
NH1  CT   CT2  OH1      1.4600  3     0.00 ! Beyond CH3
! Fitted Trp
CA   CY   CT2  CT       0.0300  1     0.00 ! Terminal CA
CA   CY   CT2  CT       0.5500  2     0.00 ! Terminal CA
CA   CY   CT2  CT       0.3900  3   180.00 ! Terminal CA
CPT  CY   CT2  CT       0.3600  1   180.00 ! Terminal CA
CPT  CY   CT2  CT       0.0500  2     0.00 ! Terminal CA
CPT  CY   CT2  CT       0.1900  3   180.00 ! Terminal CA
C    CT   CT2  CY       1.0900  1   180.00 ! Beyond CH3
C    CT   CT2  CY       0.5000  2   180.00 ! Beyond CH3
C    CT   CT2  CY       1.1700  3   180.00 ! Beyond CH3
CY   CT2  CT   NH1      0.2900  1   180.00 ! Beyond CH3
CY   CT2  CT   NH1      0.6600  2   180.00 ! Beyond CH3
CY   CT2  CT   NH1      1.1700  3     0.00 ! Beyond CH3
!! For longer residues with termini
H    NH2  CT   CT2      0.1100  3     0.00 ! From LSN HC-NH2-CT2-CT2; didn't change H NH1 CT CT3 so won't change this; kevo
CC   CT   CT2  CA       0.0400  3     0.00 ! ALLOW ARO; beyond CH3; kevo
NH3  CT   CT2A CT2      0.2000  3     0.00 ! From X    CT1  CT2  X !N terminus ; beyond CH3; kevo
HA2  CT2A CT   CC       0.2000  3     0.00 ! RB: added for C-ter Glu; same as C CT CT3 HA3; kevo
HA2  CT2A CT   CD       0.2000  3     0.00 ! Same as C CT CT3 HA3 ; kevo
NH3  CT   CT2A HA2      0.2000  3     0.00 ! Same as NH1 CT CT3 HA3 ; kevo
NH3  CT   CT2A CC       0.2000  3     0.00 ! Beyond CH3
CC   CT2A CT   CC       0.2000  3     0.00 ! Beyond CH3
CPH1 CT2A CT   CC       0.2000  3     0.00 ! Beyond CH3
CPH1 CT2A CT   NH3      0.2000  3     0.00 ! Beyond CH3
CPH1 CT2A CT   CD       0.2000  3     0.00 ! Beyond CH3
CT2  CT2A CT   CD       0.2000  3     0.00 ! Beyond CH3
!! For termini
CC   CT   NH1  C        0.2000  1   180.00 ! ALLOW PEP POL; would benefit from refitting; kevo
CD   CT   NH1  C        0.2000  1   180.00 ! ALLOW PEP POL; would benefit from refitting; kevo
H    NH1  CT   CC       0.0000  1     0.00 ! ALLOW PEP POL; same as H NH1 CT C; kevo
H    NH1  CT   CD       0.0000  1     0.00 ! ALLOW PEP POL; same as H NH1 CT C; kevo
H    NH2  CC   CT       1.4000  2   180.00 ! ALLOW PEP POL ARO PRO; terminal CA; just as transferable as H NH1 C CT ; kevo
NH3  CT   C    N        0.4000  1     0.00 ! ALLOW PEP PRO; would benefit from refitting; kevo
NH3  CT   C    NH1      0.6000  1     0.00 ! ALLOW PEP PRO; would benefit from refitting; kevo
O    C    CT   NH3      0.0000  1     0.00 ! ALLOW PEP PRO; would benefit from refitting; kevo
NH3  CT   CT3  HA3      0.2000  3     0.00
CC   CT   CT3  HA3      0.2000  3     0.00
CT3  CT   CC   OC       0.0500  6   180.00
NH1  CT   CC   OC       0.0500  6   180.00
CT3  CT   NH3  HC       0.1000  3     0.00
C    CT   NH3  HC       0.1000  3     0.00
! for the free AA, which we only generated as a sanity check and don't actually support.
NH3  CT   CC   OC       0.0500  6   180.00
CC   CT   NH3  HC       0.1000  3     0.00
!! For attachment to Pro, Gly
CT   C    N    CP1      2.7500  2   180.00 ! ALLOW PRO; terminal CA; just as transferable as CT3 C NH1 CT ; kevo
CT   C    N    CP1      0.3000  4     0.00 ! ALLOW PRO; terminal CA; just as transferable as CT3 C NH1 CT ; kevo
CT   C    N    CP3      2.7500  2   180.00 ! ALLOW PRO; terminal CA; just as transferable as CT3 C NH1 CT ; kevo
CT   C    N    CP3      0.3000  4     0.00 ! ALLOW PRO; terminal CA; just as transferable as CT3 C NH1 CT ; kevo
CT   NH1  C    CP1      1.6000  1     0.00 ! ALLOW PEP PRO; terminal CA; kevo
CT   NH1  C    CP1      2.5000  2   180.00 ! ALLOW PEP PRO; terminal CA; kevo
CT2  C    NH1  CT       1.6000  1     0.00 !  ALLOW PEP; terminal CA; same as CT3 C NH1 CT ; kevo
CT2  C    NH1  CT       2.5000  2   180.00 !  ALLOW PEP; terminal CA; same as CT3 C NH1 CT ; kevo
CT2  NH1  C    CT       1.6000  1     0.00 !  ALLOW PEP; terminal CA; same as CT3 NH1 C CT ; kevo
CT2  NH1  C    CT       2.5000  2   180.00 !  ALLOW PEP; terminal CA; same as CT3 NH1 C CT ; kevo
N    C    CT   CT3      0.0000  1     0.00 ! ALLOW PEP PRO; same as NH1 C CT CT3; kevo
N    C    CT   NH1      0.1600  1   180.00 ! Optimized by kevo with -0.2 offset
N    C    CT   NH1      1.0700  2   180.00 ! Optimized by kevo
N    C    CT   NH1      0.2500  3   180.00 ! Optimized by kevo
!! Leu side chain
CT   CT2  CT1  HA1      0.2000  3     0.00 ! From X    CT1  CT2  X
CT   CT2  CT1  CT3      0.0500  1     0.00 ! Beyond CH3
CT   CT2  CT1  CT3      0.1000  2   180.00 ! Beyond CH3
CT   CT2  CT1  CT3      0.0100  3   180.00 ! Beyond CH3
C    CT   CT2  CT1      0.3200  1   180.00 ! Terminal CA
C    CT   CT2  CT1      0.6100  2   180.00 ! Terminal CA
C    CT   CT2  CT1      0.7200  3   180.00 ! Terminal CA
CT1  CT2  CT   NH1      0.4800  1   180.00 ! Terminal CA
CT1  CT2  CT   NH1      0.4200  2   180.00 ! Terminal CA
CT1  CT2  CT   NH1      0.6500  3     0.00 ! Terminal CA
!!! for side chain of patch K7CS , (S)-alpha-(2'-heptenyl)alanine based hydrocarbon staple
CT2  CC1A CC1A CT2     10.0000  2   180.00 ! from CT3  CC1A CC1A CT3 (double bond)
CT2  CC1A CC1A HE1      5.2000  2   180.00 ! from CT3  CC1A CC1A HE1 (double bond)
HE1  CC1A CT2  CT2      0.1200  3     0.00 ! from lipid HEL1 CEL1 CTL2 CTL2 (same in CGenFF)

!! for NMGLY
CT3  C    N    CT3      2.6000  2   180.00 ! DMA, dimethylacetamide, xxwy
CT2  C    N    CT2      2.6000  2   180.00 ! MGY; from CT3 C N CT3, DMA; kevo
CT2  C    N    CT3      2.6000  2   180.00 ! NMGLYD; from CT3 C N CT3, DMA; kevo
CT3  C    N    CT2      2.6000  2   180.00 ! NMGLYD; from CT3 C N CT3, DMA; kevo
O    C    N    CT3      2.6000  2   180.00 ! DMA, dimethylacetamide, xxwy
O    C    N    CT2      2.6000  2   180.00 ! NMGLYD; from CT3 C N CT3, DMA; kevo
HA3  CT3  N    CT3      0.4200  3     0.00 ! DMA, dimethylacetamide, xxwy
HA3  CT3  N    CT2      0.4200  3     0.00 ! NMGLYD; from CT3 C N CT3, DMA; kevo
HA3  CT3  N    C        0.0000  3     0.00 ! DMA, dimethylacetamide; sp2-methyl, no torsion potential; xxwy & jhs
HB2  CT2  N    C        0.0000  3     0.00 ! NMGLYD; from HA3 CT3 N C, DMA and HB2 CT2 NH1 C; kevo
HB2  CT2  N    CT3      0.4200  3     0.00 ! NMGLYD; from HA3 CT3 N   CT3, DMA; kevo
C    CT2  N    C        1.2000  1   180.00 ! NMGLYD, N-methylglycine dipeptide, kevo
C    CT2  N    C        0.4600  2   180.00 ! NMGLYD, N-methylglycine dipeptide, kevo
C    CT2  N    C        0.0500  3   180.00 ! NMGLYD, N-methylglycine dipeptide, kevo
C    CT2  N    CT3      1.5000  1     0.00 ! NMGLYD, N-methylglycine dipeptide, kevo
N    C    CT2  N        0.1100  1   180.00 ! NMGLYD, N-methylglycine dipeptide, kevo
N    C    CT2  N        0.9500  2   180.00 ! NMGLYD, N-methylglycine dipeptide, kevo
N    C    CT2  N        0.2900  3   180.00 ! NMGLYD, N-methylglycine dipeptide, kevo
O    C    CT2  N        0.2100  1     0.00 ! NMGLYD, N-methylglycine dipeptide, kevo
O    C    CT2  N        1.0800  2   180.00 ! NMGLYD, N-methylglycine dipeptide, kevo
O    C    CT2  N        0.3000  3     0.00 ! NMGLYD, N-methylglycine dipeptide, kevo
!! triazole staple
CG2R51 CG2R51 NG2R51 CT2        0.0000  1     0.00 ! protrz, from CG2R51 CG2R51 NG2R51 CG3C51, penalty= 31.4
HGR52  CG2R51 NG2R51 CT2        0.0000  2   180.00 ! protrz, from HGR52 CG2R53 NG2R51 CG331, penalty= 28.9
CT2    CT2    CT2    NG2R51     0.2000  3     0.00 ! protrz, from CG321 CG321 CG321 NG2S1, penalty= 11.9
NG2R51 CT2    CT2    HA2        0.1950  3     0.00 ! protrz, from NG2S1 CG321 CG321 HGA2, penalty= 11
NG2R50 NG2R50 NG2R51 CT2        2.5000  2   180.00 ! protrz, from NG2R50 NG2R50 NG2R51 HGP1, kevo
CT2    CT2    NG2R51 CG2R51     0.3850  1     0.00 ! ETRZ, 1-Ethyl-1,2,3-trizaole, kevo
CT2    CT2    NG2R51 CG2R51     0.4200  2     0.00 ! ETRZ, 1-Ethyl-1,2,3-trizaole, kevo
CT2    CT2    NG2R51 CG2R51     0.0800  3     0.00 ! ETRZ, 1-Ethyl-1,2,3-trizaole, kevo
CT2    CT2    NG2R51 CG2R51     0.0550  4     0.00 ! ETRZ, 1-Ethyl-1,2,3-trizaole, kevo
CT2    CT2    NG2R51 NG2R50     0.3850  1   180.00 ! ETRZ, 1-Ethyl-1,2,3-trizaole, kevo
CT2    CT2    NG2R51 NG2R50     0.4200  2     0.00 ! ETRZ, 1-Ethyl-1,2,3-trizaole, kevo
CT2    CT2    NG2R51 NG2R50     0.0800  3   180.00 ! ETRZ, 1-Ethyl-1,2,3-trizaole, kevo
CT2    CT2    NG2R51 NG2R50     0.0550  4     0.00 ! ETRZ, 1-Ethyl-1,2,3-trizaole, kevo
HA2    CT2    NG2R51 CG2R51     0.0000  3     0.00 ! protrz, from HGA3 CG331 NG2R51 CG2R53, penalty= 9
HA2    CT2    NG2R51 NG2R50     0.0000  3     0.00 ! protrz, from HGA3 CG331 NG2R51 CG2R53, kevo
CT2    CG2R51 NG2R50 NG2R50     3.0000  2   180.00 ! from CT2  CPH1 NR2 _CPH2_, kevo
HA2    CT2    CG2R51 CG2R51     0.0000  3     0.00 ! from HA2  CT2  CPH1 CPH1, kevo
HGR52  CG2R51 CG2R51 CT2        2.0000  2   180.00 ! from HR3  CPH1 CPH1 CT2 , kevo
NG2R51 CG2R51 CG2R51 CT2        3.0000  2   180.00 ! from NR1  CPH1 CPH1 CT2 , kevo
NG2R50 CG2R51 CT2    HA2        0.1900  3     0.00 ! from NR2  CPH1 CT2  HA2 , kevo
CG2R51 CG2R51 CT2    CT1        1.7400  1     0.00 ! from CPH1 CPH1 CT2  CT1 , kevo
CG2R51 CG2R51 CT2    CT1        0.1500  2     0.00 ! from CPH1 CPH1 CT2  CT1 , kevo
CG2R51 CG2R51 CT2    CT1        0.7700  3   180.00 ! from CPH1 CPH1 CT2  CT1 , kevo
CT1    CT2    CG2R51 NG2R50     1.0900  1     0.00 ! from CT1  CT2  CPH1 NR2 , kevo
CT1    CT2    CG2R51 NG2R50     0.0900  2     0.00 ! from CT1  CT2  CPH1 NR2 , kevo
CT1    CT2    CG2R51 NG2R50     0.6700  3   180.00 ! from CT1  CT2  CPH1 NR2 , kevo
! Use specific parameters from CHARMM36 side chain parametrization project
HB1    CT1    CT2    CG2R51     0.2000  3     0.00 ! from HB1  CT1  CT2  CPH1, kevo
C      CT1    CT2    CG2R51     0.1800  1   180.00 ! from C    CT1  CT2  CPH1, kevo
C      CT1    CT2    CG2R51     0.6400  2   180.00 ! from C    CT1  CT2  CPH1, kevo
C      CT1    CT2    CG2R51     0.8700  3   180.00 ! from C    CT1  CT2  CPH1, kevo
CG2R51 CT2    CT1    NH1        0.0000  1     0.00 ! from CPH1 CT2  CT1  NH1 , kevo
CG2R51 CT2    CT1    NH1        0.0000  2   180.00 ! from CPH1 CT2  CT1  NH1 , kevo
CG2R51 CT2    CT1    NH1        0.9000  3     0.00 ! from CPH1 CT2  CT1  NH1 , kevo
!! hydroxyproline
HA1    CP2    OH1    H          0.1400  3     0.00 ! 0.14 3 0 
N      CP3    CP2    OH1        2.0100  1   180.00
N      CP3    CP2    OH1        2.5600  2     0.00
N      CP3    CP2    OH1        2.3900  3     0.00
CP3    CP2    OH1    H          0.5700  1     0.00
CP3    CP2    OH1    H          0.1500  2   180.00
CP3    CP2    OH1    H          0.1100  3   180.00
CP2    CP2    OH1    H          1.0200  1     0.00
CP2    CP2    OH1    H          0.4300  2   180.00
CP2    CP2    OH1    H          0.8500  3     0.00
CP1    CP2    CP2    OH1        0.9800  1     0.00
CP1    CP2    CP2    OH1        0.9700  2   180.00
CP1    CP2    CP2    OH1        0.0600  3   180.00
CP3    N      CP1    CD         0.0800  3     0.00 ! from CP3 NP CP1 CD, alex

IMPROPERS
!! for NMGLY
C    CT3  N    O       71.0000  0     0.00 ! DMA, Dimethylacetamide, xxwy
C    CT2  N    O       71.0000  0     0.00 ! NMGLYD; from C CT3 N O, DMA; kevo


CMAP

! 2-Aminoisobutyric acid (AIB) map, kevo 2014
C    NH1  CT   C    NH1  CT   C    NH1   24

! phi = -180.0
     0.615200      0.428100     -0.010900     -0.364800     -0.521900
    -0.406200     -0.075000      0.050300     -0.413200     -1.158300
    -1.803200     -2.219100     -1.693100     -2.219100     -1.803200
    -1.158300     -0.413200      0.050300     -0.075000     -0.406200
    -0.521900     -0.364800     -0.010900      0.428100

! phi = -165.0
     0.370000     -0.157200     -0.778100     -1.155300     -1.221100
    -0.993500     -0.618900     -0.542600     -0.962400     -1.684500
    -2.273800     -2.377000     -2.089200     -1.937500     -1.485600
    -0.884900     -0.217000      0.244400      0.146800     -0.105100
    -0.150400      0.041600      0.323700      0.545400

! phi = -150.0
     0.028200     -0.675900     -1.349900     -1.653300     -1.571500
    -1.263500     -1.000300     -1.135100     -1.494700     -1.926000
    -2.102000     -2.058800     -2.219100     -1.770000     -1.311300
    -0.776800     -0.180200      0.222400      0.096700     -0.135600
    -0.129200      0.069200      0.280900      0.351600

! phi = -135.0
    -0.094600     -0.634400     -1.147900     -1.322900     -1.219900
    -1.149500     -1.405300     -1.682500     -1.655900     -1.338200
    -0.169900     -2.481100     -2.136400     -1.570800     -1.061000
    -0.542400     -0.036600      0.212100      0.043800     -0.173400
    -0.172000     -0.041300      0.081500      0.132600

! phi = -120.0
     0.019300     -0.160600     -0.469000     -0.738700     -1.006700
    -1.424500     -1.840600     -1.886000     -1.285400     -1.472500
    -2.435200     -2.440900     -1.875100     -1.250700     -0.707800
    -0.231800     -0.015900      0.066500      0.071000     -0.079100
    -0.114000     -0.076000     -0.055700      0.006000

! phi = -105.0
     0.265600      0.267200     -0.069800     -0.579900     -1.092400
    -1.582000     -1.843500     -1.520900     -0.416400     -2.244400
    -2.625700     -2.228400     -1.462000     -0.728100     -0.240500
    -0.426700     -0.770500     -0.747400     -0.066500      0.188900
     0.147800      0.102900      0.039600      0.093300

! phi =  -90.0
     0.255100      0.212700     -0.116200     -0.585400     -1.009800
    -1.341700     -1.351300     -0.973700     -1.878800     -2.622100
    -2.641400     -1.913400     -0.862100     -0.158600     -0.403000
    -0.698900     -0.986200     -1.174700     -0.481500      0.289100
     0.418500      0.333100      0.181800      0.154300

! phi =  -75.0
    -0.358500     -0.406300     -0.528900     -0.676700     -0.771600
    -0.802400     -0.570000     -1.033800     -2.255800     -2.883500
    -2.521700     -1.343600     -0.115300      0.036600      0.005900
    -0.052900     -0.317100     -0.688800     -0.574500     -0.076600
     0.084600      0.008800     -0.205800     -0.341100

! phi =  -60.0
    -1.685200     -1.514900     -1.178600     -0.766800     -0.372900
    -0.082400      0.192600     -1.158300     -2.647100     -3.048400
    -2.054900     -0.363900      0.289400      0.545700      0.661000
     0.613700      0.185100     -0.215700     -0.467400     -0.503600
    -0.843900     -1.248800     -1.561200     -1.712000

! phi =  -45.0
    -2.865400     -2.172000     -1.192100     -0.176300      0.593300
     0.879100      0.385400     -1.611200     -3.020600     -2.747000
    -1.013800      0.268500      0.738700      1.122100      1.187500
     0.950500      0.460500     -0.031700     -0.337600     -0.993300
    -2.071700     -2.883600     -3.247300     -3.227300

! phi =  -30.0
    -2.466200     -1.100100      0.452100      1.766100      1.716800
     0.746500     -0.672500     -2.239400     -2.778400     -1.529500
     0.180800      0.621600      1.177300      1.473700      1.392600
     1.040500      0.606900      0.366100     -0.025700     -1.458900
    -3.003700     -3.790600     -3.875200     -3.423600

! phi =  -15.0
    -0.407300      1.606600      1.873200     -0.150900     -0.659300
    -1.209600     -1.785700     -2.102800     -1.409400      0.209000
     0.357200      0.784400      1.223300      1.301300      1.056500
     0.747700      0.697900      0.731400     -0.500400     -2.152600
    -3.213600     -3.427800     -3.065200     -2.103000

! phi =    0.0
     1.776300      0.025300     -1.484300     -2.108300     -2.399100
    -2.302600     -1.679000     -0.775000      0.509400      0.419100
     0.554200      0.946700      1.149700      0.946700      0.554200
     0.419100      0.509400     -0.775000     -1.679000     -2.302600
    -2.399100     -2.108300     -1.484300      0.025300

! phi =   15.0
    -0.407300     -2.103000     -3.065200     -3.427800     -3.213600
    -2.152600     -0.500400      0.731400      0.697900      0.747700
     1.056500      1.301300      1.223300      0.784400      0.357200
     0.209000     -1.409400     -2.102800     -1.785700     -1.209600
    -0.659300     -0.150900      1.873200      1.606600

! phi =   30.0
    -2.466200     -3.423600     -3.875200     -3.790600     -3.003700
    -1.458900     -0.025700      0.366100      0.606900      1.040500
     1.392600      1.473700      1.177300      0.621600      0.180800
    -1.529500     -2.778400     -2.239400     -0.672500      0.746500
     1.716800      1.766100      0.452100     -1.100100

! phi =   45.0
    -2.865400     -3.227300     -3.247300     -2.883600     -2.071700
    -0.993300     -0.337600     -0.031700      0.460500      0.950500
     1.187500      1.122100      0.738700      0.268500     -1.013800
    -2.747000     -3.020600     -1.611200      0.385400      0.879100
     0.593300     -0.176300     -1.192100     -2.172000

! phi =   60.0
    -1.685200     -1.712000     -1.561200     -1.248800     -0.843900
    -0.503600     -0.467400     -0.215700      0.185100      0.613700
     0.661000      0.545700      0.289400     -0.363900     -2.054900
    -3.048400     -2.647100     -1.158300      0.192600     -0.082400
    -0.372900     -0.766800     -1.178600     -1.514900

! phi =   75.0
    -0.358500     -0.341100     -0.205800      0.008800      0.084600
    -0.076600     -0.574500     -0.688800     -0.317100     -0.052900
     0.005900      0.036600     -0.115300     -1.343600     -2.521700
    -2.883500     -2.255800     -1.033800     -0.570000     -0.802400
    -0.771600     -0.676700     -0.528900     -0.406300

! phi =   90.0
     0.255100      0.154300      0.181800      0.333100      0.418500
     0.289100     -0.481500     -1.174700     -0.986200     -0.698900
    -0.403000     -0.158600     -0.862100     -1.913400     -2.641400
    -2.622100     -1.878800     -0.973700     -1.351300     -1.341700
    -1.009800     -0.585400     -0.116200      0.212700

! phi =  105.0
     0.265600      0.093300      0.039600      0.102900      0.147800
     0.188900     -0.066500     -0.747400     -0.770500     -0.426700
    -0.240500     -0.728100     -1.462000     -2.228400     -2.625700
    -2.244400     -0.416400     -1.520900     -1.843500     -1.582000
    -1.092400     -0.579900     -0.069800      0.267200

! phi =  120.0
     0.019300      0.006000     -0.055700     -0.076000     -0.114000
    -0.079100      0.071000      0.066500     -0.015900     -0.231800
    -0.707800     -1.250700     -1.875100     -2.440900     -2.435200
    -1.472500     -1.285400     -1.886000     -1.840600     -1.424500
    -1.006700     -0.738700     -0.469000     -0.160600

! phi =  135.0
    -0.094600      0.132600      0.081500     -0.041300     -0.172000
    -0.173400      0.043800      0.212100     -0.036600     -0.542400
    -1.061000     -1.570800     -2.136400     -2.481100     -0.169900
    -1.338200     -1.655900     -1.682500     -1.405300     -1.149500
    -1.219900     -1.322900     -1.147900     -0.634400

! phi =  150.0
     0.028200      0.351600      0.280900      0.069200     -0.129200
    -0.135600      0.096700      0.222400     -0.180200     -0.776800
    -1.311300     -1.770000     -2.219100     -2.058800     -2.102000
    -1.926000     -1.494700     -1.135100     -1.000300     -1.263500
    -1.571500     -1.653300     -1.349900     -0.675900

! phi =  165.0
     0.370000      0.545400      0.323700      0.041600     -0.150400
    -0.105100      0.146800      0.244400     -0.217000     -0.884900
    -1.485600     -1.937500     -2.089200     -2.377000     -2.273800
    -1.684500     -0.962400     -0.542600     -0.618900     -0.993500
    -1.221100     -1.155300     -0.778100     -0.157200

!! for NMGLY
! n-methylglycine map, kevo 2014
C    N    CT2  C    N    CT2  C    N     24

! phi = -180.0
     2.625600      2.072300      1.975000      1.264000      1.598000
     1.354900      0.720200     -0.021400     -0.588000     -1.063100
    -1.713200     -2.669400     -3.847900     -2.669400     -1.713200
    -1.063100     -0.588000     -0.021400      0.720200      1.354900
     1.598000      1.264000      1.975000      2.072300

! phi = -165.0
     0.848700      0.910300      1.269000      0.915600      1.228900
     1.136700      0.391200     -0.580300     -1.530100     -2.457900
    -3.315300     -4.027400     -2.511800     -1.197400     -0.417400
    -0.206500     -0.061100      0.339700      0.988300      1.484900
     1.581000      1.821000      2.061500      1.626000

! phi = -150.0
     0.082300      0.767500      0.957000      1.315800      0.967100
     1.076100      0.409300     -0.689000     -1.682600     -2.118000
    -4.379400     -2.887600     -1.256300     -0.072100      0.111400
    -0.144000     -0.172300      0.091100      0.536400      0.834600
     0.741500      0.557500      0.901400      0.606000

! phi = -135.0
     0.269800      0.540900      0.923700      0.997300      0.600500
     0.724500      0.543000     -0.041900     -0.610400     -0.672200
    -3.282700     -1.656500     -0.130200      0.367800     -0.025100
    -0.369200     -0.414400     -0.317600     -0.000400      0.206600
     0.027200     -0.442700      0.356900      0.258200

! phi = -120.0
     0.349900      0.465000      0.634800      0.560200      0.281400
     0.324600      0.149500     -0.476200     -0.993200     -2.930700
    -1.847200     -0.388300      0.538600      0.288000     -0.128100
    -0.313600     -0.164400      0.062600      0.033800      0.096500
    -0.107900     -0.609600      0.470400      0.406100

! phi = -105.0
     0.496800      0.335900      0.257700      0.045100     -0.208600
     0.059600      0.113300     -0.380000     -0.709800     -0.746500
    -0.269100      0.769800      0.597600      0.351200      0.077200
     0.132300      0.352900      0.596800      0.613300      0.233500
     0.096700     -0.156500      0.798700      0.711400

! phi =  -90.0
     0.267900     -0.177600     -0.437200     -0.649100     -0.676300
     0.003900      0.195600     -0.029600     -0.307300      0.035500
     1.607100      1.482100      1.396000      1.224200      1.036700
     0.838900      0.635300      0.573000      0.560900      0.393700
     0.081400     -0.025000      0.975600      0.770600

! phi =  -75.0
    -0.802100     -1.346400     -1.524800     -1.383300     -0.839500
     0.281100      0.520100     -0.142800     -0.244300      0.216100
     1.139000      2.171100      2.068500      1.347200      2.921400
     0.984600      0.439000      0.143500      0.166100      0.182200
    -0.280200     -0.678200      0.218500     -0.105400

! phi =  -60.0
    -2.242500     -2.445000     -2.055900     -1.170400      0.242800
     1.167600      0.499600     -0.157000     -0.309300      0.108700
     1.130600      1.869400      1.603200      0.633400      1.865800
     1.267200      0.732100      0.380100      0.226500     -0.050500
    -1.030800     -1.602100     -1.446700     -1.683200

! phi =  -45.0
    -2.153000     -1.615300     -0.441900      0.936200      1.911200
     1.490300      0.295700     -0.524500     -0.650700      0.024900
     1.102900      1.807700      1.624500      0.996100      3.298700
     2.646700      2.152000      1.958700      1.575800      0.267300
    -1.613300     -2.780600     -2.390400     -2.163300

! phi =  -30.0
     0.398200      1.536200      3.062400      1.351900      0.832200
    -0.010500     -1.122200     -1.482000     -0.770400      0.307800
     1.794800      2.656300      2.827700      2.688700      3.260900
     2.673300      2.324200      1.782300      1.166400     -0.312100
    -2.246200     -2.491200     -1.212500     -0.253300

! phi =  -15.0
     3.317800      6.837300      5.812700      0.585000     -0.371700
    -1.518700     -2.115200     -1.334400     -0.300600      1.425400
     2.864800      3.605500      3.919700      4.023100      3.418500
     2.717100      1.860300      0.575200     -0.293300     -1.683600
    -2.535800     -1.544100      0.606400      2.365600

! phi =    0.0
     4.812400      4.069300      2.073500     -0.550600     -1.744000
    -2.289700     -1.617300     -0.493100      0.905900      2.379300
     3.350700      4.670900      4.422300      4.670900      3.350700
     2.379300      0.905900     -0.493100     -1.617300     -2.289700
    -1.744000     -0.550600      2.073500      4.069300

! phi =   15.0
     3.317800      2.365600      0.606400     -1.544100     -2.535800
    -1.683600     -0.293300      0.575200      1.860300      2.717100
     3.418500      4.023100      3.919700      3.605500      2.864800
     1.425400     -0.300600     -1.334400     -2.115200     -1.518700
    -0.371700      0.585000      5.812700      6.837300

! phi =   30.0
     0.398200     -0.253300     -1.212500     -2.491200     -2.246200
    -0.312100      1.166400      1.782300      2.324200      2.673300
     3.260900      2.688700      2.827700      2.656300      1.794800
     0.307800     -0.770400     -1.482000     -1.122200     -0.010500
     0.832200      1.351900      3.062400      1.536200

! phi =   45.0
    -2.153000     -2.163300     -2.390400     -2.780600     -1.613300
     0.267300      1.575800      1.958700      2.152000      2.646700
     3.298700      0.996100      1.624500      1.807700      1.102900
     0.024900     -0.650700     -0.524500      0.295700      1.490300
     1.911200      0.936200     -0.441900     -1.615300

! phi =   60.0
    -2.242500     -1.683200     -1.446700     -1.602100     -1.030800
    -0.050500      0.226500      0.380100      0.732100      1.267200
     1.865800      0.633400      1.603200      1.869400      1.130600
     0.108700     -0.309300     -0.157000      0.499600      1.167600
     0.242800     -1.170400     -2.055900     -2.445000

! phi =   75.0
    -0.802100     -0.105400      0.218500     -0.678200     -0.280200
     0.182200      0.166100      0.143500      0.439000      0.984600
     2.921400      1.347200      2.068500      2.171100      1.139000
     0.216100     -0.244300     -0.142800      0.520100      0.281100
    -0.839500     -1.383300     -1.524800     -1.346400

! phi =   90.0
     0.267900      0.770600      0.975600     -0.025000      0.081400
     0.393700      0.560900      0.573000      0.635300      0.838900
     1.036700      1.224200      1.396000      1.482100      1.607100
     0.035500     -0.307300     -0.029600      0.195600      0.003900
    -0.676300     -0.649100     -0.437200     -0.177600

! phi =  105.0
     0.496800      0.711400      0.798700     -0.156500      0.096700
     0.233500      0.613300      0.596800      0.352900      0.132300
     0.077200      0.351200      0.597600      0.769800     -0.269100
    -0.746500     -0.709800     -0.380000      0.113300      0.059600
    -0.208600      0.045100      0.257700      0.335900

! phi =  120.0
     0.349900      0.406100      0.470400     -0.609600     -0.107900
     0.096500      0.033800      0.062600     -0.164400     -0.313600
    -0.128100      0.288000      0.538600     -0.388300     -1.847200
    -2.930700     -0.993200     -0.476200      0.149500      0.324600
     0.281400      0.560200      0.634800      0.465000

! phi =  135.0
     0.269800      0.258200      0.356900     -0.442700      0.027200
     0.206600     -0.000400     -0.317600     -0.414400     -0.369200
    -0.025100      0.367800     -0.130200     -1.656500     -3.282700
    -0.672200     -0.610400     -0.041900      0.543000      0.724500
     0.600500      0.997300      0.923700      0.540900

! phi =  150.0
     0.082300      0.606000      0.901400      0.557500      0.741500
     0.834600      0.536400      0.091100     -0.172300     -0.144000
     0.111400     -0.072100     -1.256300     -2.887600     -4.379400
    -2.118000     -1.682600     -0.689000      0.409300      1.076100
     0.967100      1.315800      0.957000      0.767500

! phi =  165.0
     0.848700      1.626000      2.061500      1.821000      1.581000
     1.484900      0.988300      0.339700     -0.061100     -0.206500
    -0.417400     -1.197400     -2.511800     -4.027400     -3.315300
    -2.457900     -1.530100     -0.580300      0.391200      1.136700
     1.228900      0.915600      1.269000      0.910300

end

return
