# Supplementary material for: Asymmetric conformations and lipid interactions shape the ATP-coupled cycle of a heterodimeric ABC transporter
Source: Nat Commun. 2023 Nov 8;14:7184. doi: 10.1038/s41467-023-42937-5 (PMC10632425; doi:10.1038/s41467-023-42937-5)
Supplement: Supplementary file 5 — Supplementary Data 2 [file 41467_2023_42937_MOESM5_ESM.zip › simulation_files_IF_conformation/toppar/toppar_all36_prot_stapling.str]

* Parameters for stapling
*

BONDS

CT2      CG1T1    410.00     1.4650  ! CG1T1 CG331 2BTY, 2-butyne, kevo
CG2R64   S        262.00     1.7410  ! CG2R64 SG311 ! 2SMPYR
NG2S3    HC       447.80     1.0190  ! NG311  HGPAM1!
NG2S3    CG331    255.00     1.4630  ! MGU2
NH3      CG2R64   370.00     1.370   ! CG2R64 NG311 ! 4MC
CG311    HGA3     322.00     1.1110  ! ALLOW ALI
CT2      CG2R51   229.63     1.5000  ! PROT his, adm jr., 7/22/89
CT3      CG2R51   229.63     1.5000  ! PROT his, adm jr., 7/22/89
NG2R50   HGP1     474.00     1.0100  ! NA G, adm jr. 11/97
NG2R50   CT3      255.00     1.4630  ! MGU2
NG2R50   CT2      255.00     1.4630  ! MGU2

ANGLES
!V(angle) = Ktheta(Theta - Theta0)**2
!V(Urey-Bradley) = Kub(S - S0)**2
!Ktheta: kcal/mole/rad**2
!Theta0: degrees
!Kub: kcal/mole/A**2 (Urey-Bradley)
!S0: A
!
!      atom types            Ktheta   Theta0   Kub    S0
CT2      CT2      CE1       32.00    112.20   ! from CE1 CT2 CT3 and CG2D1  CG321  CG321
CT1      CT2      CE1       32.00    112.20   ! from CE1 CT2 CT3 and CG2D1  CG321  CG321
CT1      CT2      CG1T1     32.00    112.20   !
CG1T1    CT2      HA2       47.00    111.50   ! CG1T1 CG331 HGA3    2BTY, 2-butyne, kevo
CG1T2    CG1T1    CT2       11.00    180.00   ! CG1T2 CG1T1 CG331   PRPY, propene, kevo
CG2R64   S        CT2       66.00     91.00   ! CG2R64 SG311 CG311 ! 2SMPYR
NG2R62   CG2R64   S         38.00    116.00   ! NA Ade h2 %%% TEST 113.5 -> 118.9 %%%
CT2      CT2      NG2S3     27.30    109.70   ! NESM
NG2S3    CT2      HA2       38.30    105.20   ! NG2S3 CG331 HGA3 ! NESM
CG2R64   NH3      HC        30.00    109.50   20.00   2.07400
CT1      CT2      HGA3      34.60    110.10   ! CG321 CG331 HGA3 !
CT2      NG2S3    CG2R64    50.00    120.00   ! CG201 NG2S1 CG2R6! 2AMP,2-amino pyridine
CT2      NG2S3    HC        42.30    111.50   ! MMSM
CG2R64   NG2S3    HC        43.50    113.50   ! 4MC, yxu
CT2      NH3      CG2R64    50.00    120.00   ! CG201 NG2S1 CG2R6! 2AMP,2-amino pyridine
NH3      CG2R64   NG2R62    66.00    121.70   ! 4MC
CG2R64   NG2S3    HGP1      40.00    114.00   ! PMSM
CG331    NG2S3    CG2R64    50.00    120.00   ! CG201 NG2S1 CG2R6! 2AMP,2-amino pyridine
CG2R61   CG321    S         53.00    115.20   ! CG2R61 CG321 NG2S1! NZAD,
CT1     CT3       CG2R51    58.350   113.00   ! ALLOW ARO ! HIS
HA3     CT3       CG2R51    33.430   109.50   ! ALLOW ARO ! HIS
NG2R50  NG2R50    NG2R50    110.00   103.00   ! OXAD
NG2R50  NG2R50    HGP1      30.000   127.00   20.00    2.140000 ! ALLOW ARO
CT3     CG2R51    CG2R51    45.800   130.00   ! ALLOW ARO ! HIS
CT3     CG2R51    NG2R50    45.800   124.00   ! ALLOW ARO ! HIS
HGP1    NG2R50    CG2R51    30.000   125.50   20.00    2.150000 ! ALLOW ARO
NG2R50   NG2R50   CT2       30.000   125.50   20.00    2.150000 ! ALLOW ARO
CG2R51   NG2R50   CT2       30.000   125.50   20.00    2.150000 ! ALLOW ARO
NG2R50   CT2      CT2       58.350   113.00   ! ALLOW ARO ! HIS
NG2R50   CT2      HA2       33.430   109.50   ! ALLOW ARO ! HIS

! V(dihedral) = Kchi(1 + cos(n(chi) - delta))

DIHEDRALS
CT2      CT2      CE1      HE1     0.1200  3     0.00 !
CT2      CT2      CE1      CE2     0.5000  1   180.00 ! from CE2  CE1  CT2  CT3
CT2      CT2      CE1      CE2     1.3000  3   180.00 ! from CE2  CE1  CT2  CT3
CT2      CT2      CE1      CE1     0.5000  1   180.00 ! from CE2  CE1  CT2  CT3
CT2      CT2      CE1      CE1     1.3000  3   180.00 ! from CE2  CE1  CT2  CT3
CE1      CE1      CT2      HA2     0.1200  3     0.00 !
CT1      CT2      CE1      HE1     0.1200  3     0.00 !
CT1      CT2      CE1      CE1     0.5000  1   180.00 !
CT1      CT2      S        CG2R64  0.1500  3   180.00 ! from  HGA3   CG331  SG311 CG2R63 ! 2SMPYR
NG2R62   CG2R64   S        CT2     2.1200  2   180.00 ! from  NG2R62 CG2R64 SG311 CG311 ! 2SMPYR
NG2R62   CG2R64   S        CT2     0.1900  4   180.00 ! from  NG2R62 CG2R64 SG311 CG311 ! 2SMPYR
S        CG2R64   NG2R62   CG2R64  2.0000  2   180.00 ! from  SG311  CG2R64 NG2R62 CG2R62 ! 4O2SM
HA2      CT2      S        CG2R64  0.1500  3   180.00 ! from  HGA3   CG331  SG311 CG2R63 ! 2SMPYR
NG2R62   CG2R64   NH3      CT2     1.4000  1   180.00 ! NG2R62 CG2R64 NG311  CG331  ! 4MC, yxu
NG2R62   CG2R64   NH3      CT2     1.3000  2   180.00 ! NG2R62 CG2R64 NG311  CG331  ! 4MC, yxu
NH3      CG2R64   NG2R62   CG2R64  3.1000  2   180.00 ! NG311  CG2R65 NG2R62 CG2R65 ! 4MC, yxu
NG2R62   CG2R64   NH3      HC      2.4000  2   180.00 ! NG2R62 CG2R65 NG311  HGPAM1 ! 4MC, yxu
NG2R62   CG2R64   NG2S3    HGP1    2.4000  2   180.00 ! NG2R62 CG2R65 NG311  HGPAM1 ! 4MC, yxu
NG2R62   CG2R64   NG2S3    CG331   1.4000  1   180.00 ! NG2R62 CG2R64 NG311  CG331  ! 4MC, yxu
NG2R62   CG2R64   NG2S3    CG331   1.3000  2   180.00 ! NG2R62 CG2R64 NG311  CG331  ! 4MC, yxu
HGA3     CG331    NG2S3    CG2R64  0.4000  3     0.00 ! HGA3   CG331  NG311  CG2R64 ! 4MC, yxu
HGA3     CG331    NG2S3    CG2R64  0.0800  6     0.00 ! HGA3   CG331  NG311  CG2R64 ! 4MC, yxu
CG2R61   CG2R61   CG321    S       0.1190  2     0.00 ! CG2R61 CG2R61 CG321  NG2S1 !NZAD, N-benzylacetamide, isg
CG2R61   CG2R61   CG321    S       0.1320  4   180.00 ! CG2R61 CG2R61 CG321  NG2S1 !NZAD, N-benzylacetamide, isg
CG2R61   CG2R61   CG321    S       0.0130  6   180.00 ! CG2R61 CG2R61 CG321  NG2S1 !NZAD, N-benzylacetamide, isg
CG2R61   CG321    S        CT2     0.0150  1     0.00 ! CG2R61 CG321  NG2S1  CG2O1 !NZAD, N-benzylacetamide, isg
CG2R61   CG321    S        CT2     0.2980  2     0.00 ! CG2R61 CG321  NG2S1  CG2O1 !NZAD, N-benzylacetamide, isg
CG2R61   CG321    S        CT2     0.0760  3   180.00 ! CG2R61 CG321  NG2S1  CG2O1 !NZAD, N-benzylacetamide, isg
CG2R61   CG321    S        CT2     0.6190  4     0.00 ! CG2R61 CG321  NG2S1  CG2O1 !NZAD, N-benzylacetamide, isg
CG2R61   CG321    S        CT2     0.1480  6     0.00 ! CG2R61 CG321  NG2S1  CG2O1 !NZAD, N-benzylacetamide, isg
CT1      CT3      CG2R51   NG2R50  0.5300  1   180.00 ! HIS
CT1      CT3      CG2R51   NG2R50  0.4200  2   180.00 ! HIS
CT1      CT3      CG2R51   NG2R50  0.3000  3   180.00 ! HIS
CG2R51   CG2R51   CT3      CT1     2.0400  1     0.00 ! HIS
CG2R51   CG2R51   CT3      CT1     0.4400  2     0.00 ! HIS
CG2R51   CG2R51   CT3      CT1     0.1300  3   180.00 ! HIS
CT3      CG2R51   NG2R50   NG2R50  5.5000  2   180.00 ! OXAD
NG2R50   CG2R51   CG2R51   CT3     3.0000  2   180.00 ! OXAD
CT3      CG2R51   CG2R51   HGR52   2.0000  2   180.00 ! HIS
HA3      CT3      CG2R51   NG2R50  0.1900  3     0.00 ! HIS
HA3      CT3      CG2R51   CG2R51  0.0000  3     0.00 ! HIS
NG2R50   NG2R50   NG2R50   CG2R51 14.0000  2   180.00 ! OXAD
NG2R50   NG2R50   NG2R50   HGP1   14.0000  2   180.00 ! HIS
NG2R50   CG2R51   CG2R51   NG2R50 14.0000  2   180.00 ! OXAD
CG2R51   CG2R51   NG2R50   HGP1   14.0000  2   180.00 ! HIS
HGR52    CG2R51   NG2R50   HGP1    1.0000  2   180.00 ! OXAD
NG2R50   NG2R50   NG2R50   CT2    14.0000  2   180.00 ! HIS
NG2R50   NG2R50   CT2      CT2     2.0400  1     0.00 ! HIS
NG2R50   NG2R50   CT2      CT2     0.4400  2     0.00 ! HIS
NG2R50   NG2R50   CT2      CT2     0.1300  3   180.00 ! HIS
NG2R50   NG2R50   CT2      HA2     0.0000  3     0.00 ! HIS
CG2R51   NG2R50   CT2      CT2     0.5300  1   180.00 ! HIS
CG2R51   NG2R50   CT2      CT2     0.4200  2   180.00 ! HIS
CG2R51   NG2R50   CT2      CT2     0.3000  3   180.00 ! HIS
CG2R51   NG2R50   CT2      HA2     0.0000  3     0.00 ! HIS
CG2R51   CG2R51   NG2R50   CT2    14.0000  2   180.00 ! HIS
HGR52    CG2R51   NG2R50   CT2     1.0000  2   180.00 ! OXAD

END
