# Supplementary material for: Asymmetric conformations and lipid interactions shape the ATP-coupled cycle of a heterodimeric ABC transporter
Source: Nat Commun. 2023 Nov 8;14:7184. doi: 10.1038/s41467-023-42937-5 (PMC10632425; doi:10.1038/s41467-023-42937-5)
Supplement: Supplementary file 5 — Supplementary Data 2 [file 41467_2023_42937_MOESM5_ESM.zip › simulation_files_IF_conformation/toppar/toppar_dum_noble_gases.str]

* Parameters for helium, neon and a dummy atom.
*

!ATOMS
!MASS  -1  HE         4.00260 ! helium
!MASS  -1  NE        20.17970 ! neon
!MASS  -1  DUM        0.00000 ! dummy atom

NONBONDED nbxmod  5 atom cdiel fshift vatom vdistance vfswitch -
cutnb 14.0 ctofnb 12.0 ctonnb 10.0 eps 1.0 e14fac 1.0 wmin 1.5

DUM    0.000000  -0.000000     0.000000
HE     0.000000  -0.021270     1.480000
NE     0.000000  -0.085450     1.530000

end

return
