# Supplementary material for: Asymmetric conformations and lipid interactions shape the ATP-coupled cycle of a heterodimeric ABC transporter
Source: Nat Commun. 2023 Nov 8;14:7184. doi: 10.1038/s41467-023-42937-5 (PMC10632425; doi:10.1038/s41467-023-42937-5)
Supplement: Supplementary file 5 — Supplementary Data 2 [file 41467_2023_42937_MOESM5_ESM.zip › simulation_files_IF_conformation/toppar/top_interface.rtf]

* INTERFACE FF
* topology for nanomaterials
*
36 1

!CLAY MINERAL
MASS -1 IAY1   26.981539  ! Al  6 coordinate ; Aluminum atom(+1.45) or magnesium defect(+1.1) in octahedral aluminate sheet
MASS -1 IAY2   26.981539  ! Al  6 coordinate ; Aluminum atom +1.45) or magnesium defect(+1.1) in octahedral aluminate sheet
MASS -1 IMY1   24.305000  ! Mg  6 coordinate ; Magnesium defect(+1.1) in octahedral aluminate sheet
MASS -1 IHOK    1.008000  ! H   1 coordinate ; Hydrogen atom in AlOH surface group in kaolinite
MASS -1 IHOY    1.008000  ! H   1 coordinate ; Hydrogen atom in (Al,Mg,Si)OH and OH- group in clay, silica
MASS -1 IOY1   15.999400  ! O   2 coordinate ; Oxygen atom in silicate sheet, surface (-0.55, -0.783 if next to Al defect)
MASS -1 IOY2   15.999400  ! O   2 coordinate ; Oxygen atom in silicate sheet, surface (-0.55, -0.783 if next to Al defect)
MASS -1 IOY3   15.999400  ! O   2 coordinate ; Oxygen atom in silicate sheet, surface (-0.55, -0.783 if next to Al defect)
MASS -1 IOY4   15.999400  ! O   3 coordinate ; Oxygen atom in octahedral aluminate sheet (-0.758, -0.867 if next to Mg defect)
MASS -1 IOY5   15.999400  ! O   3 coordinate ; Oxygen atom in octahedral aluminate sheet (-0.758, -0.867 if next to Mg defect)
MASS -1 IOY6   15.999400  ! O   3 coordinate ; Oxygen atom in octahedral aluminate sheet (-0.683, -0.792 if next to Mg defect)
MASS -1 IOY7   15.999400  ! O   3 coordinate ; Oxygen atom in octahedral aluminate sheet (-0.758, -0.867 if next to Mg defect)
MASS -1 IOY8   15.999400  ! O   3 coordinate ; Oxygen atom in octahedral aluminate sheet (-0.758, -0.867 if next to Mg defect)
MASS -1 IOY9   15.999400  ! O   3 coordinate ; Oxygen atom in octahedral aluminate sheet (-0.683, -0.792 if next to Mg defect)
MASS -1 ISY1   28.086000  ! Si  4 coordinate ; Silicon atom in tetrahedral silicate sheet (+1.1)
MASS -1 ISY2   28.086000  ! Si  4 coordinate ; Silicon atom in tetrahedral silicate sheet (+1.1)
MASS -1 IAYT1  26.981539  ! Al               ; Aluminum defect of ISY1 (+0.8)
MASS -1 IAYT2  26.981539  ! Al               ; Aluminum defect of ISY2 (+0.8)
MASS -1 IK_CM  39.102000  ! K+               ; Potassium ion in mica, montmorillonite, and other clays (+1.0)
!MASS -1 NA+   22.989770 ! Na+              ; Sodium ion in silica, clay, and organic salts (+1.0)
!MASS -1 HT5   1.007970  ! H   1 coordinate ; Hydrogen atom in TIP5P water model
!MASS -1 OT5  14.999400  ! O   2 coordinate ; Oxygen atom in TIP5P water model
!MASS -1 ET5   0.500000  ! Lp  1 coordinate ; Electron pair in TIP5P water/ether model (shown as He)
!CEMENT MINERAL & SILICA & ICA_SULFATE
MASS -1 IAC1   26.981530  ! Al  4 coordinate ; Aluminum atom in aluminate ring in Ca3Al2O6 (+1.2; note: eps 0.04 better)
MASS -1 IAC2   26.981530  ! Al  4 coordinate ; Aluminum atom in ettringite, octahedrally coordinated(+1.6)
MASS -1 ISC1   28.086000  ! Si  4 coordinate ; Silicon atom in silicate ion in Ca3SiO5 (+1.0)
MASS -1 ISC2   28.086000  ! Si  4 coordinate ; Silicon atom in tobermolite ring (+1.0)
MASS -1 ISC3   28.086000  ! Si  4 coordinate ; Silicon atom in tobermolite ring junction (+1.0)
MASS -1 ISC4   28.086000  ! Si  4 coordinate ; Silicon atom in silica (+1.1 in bulk SiO2 or SiOH, +0.725 in SiO-)
MASS -1 ICA_S  40.080000  ! Ca  0 coordinate ; Calcium ion in Ca3SiO5 (+1.5) and organic salts. replace CA++ with ICA_S in C3S.
MASS -1 ICA_A  40.080000  ! Ca  0 coordinate ; Calcium ion in Ca3Al2O6 (+1.5). replace CA+A with ICA_A in C3A.
MASS -1 ICA_G  40.080000  ! Ca  0 coordinate ; Calcium ion in gypsum, hemihydrate, and anhydrite(+1.5). replace CA+G with ICA_G.
MASS -1 ISCS   32.060000  ! S   4 coordinate ; Sulfur atom in Calcium Sulphates: Gypsum, Hemihydrate, and Anhydrite
MASS -1 IOCS   15.999400  ! O                ; Sulfur atom in Calcium Sulphates: Gypsum, Hemihydrate, and Anhydrite
MASS -1 ICA_H  40.080000  ! Ca  0 coordinate ; Calcium ion in hydroxyapatite (+1.5). replace CA+H with ICA_H.
MASS -1 ICA_E  40.080000  ! CA  0 coordinate ; Calcium ion in ettringite(+1.6). replace CA+E with ICA_E.
MASS -1 ICA_T  40.080000  ! Ca  0 coordinate ; Calcium ion in tobermolite (+1.5). replace CA+T with ICA_T.
MASS -1 IOC1   15.999400  ! O   1 coordinate ; Oxygen atom silicate ion in Ca3SiO5 (-1.0)
MASS -1 IOC2   15.999400  ! O   0 coordinate ; Oxide ion in Ca3SiO5 (-1.5)
MASS -1 IOC3   15.999400  ! O   2 coordinate ; Oxygen atom in aluminate ring in Ca3Al2O6 (-0.75)
MASS -1 IOC4   15.999400  ! O   1 coordinate ; Oxygen atom in apical position in Ca3Al2O6 (-1.35)
MASS -1 IOC5   15.999400  ! O   2 coordinate ; Oxygen atom in ettringite, Al(OH)6 unit (-0.9) and in superficial hydroxide ions (-1.05)
MASS -1 IOC6   15.999400  ! O   2 coordinate ; Oxygen atom in ettringite, Al(OH)6 unit (-0.9)
MASS -1 IOC7   15.999400  ! O   2 coordinate ; Oxygen atom in ettringite, Al(OH)6 unit (-0.9)
MASS -1 IOC8   15.999400  ! O   2 coordinate ; Oxygen atom in ettringite, Al(OH)6 unit (-0.9)
MASS -1 IOC9   15.999400  ! O   2 coordinate ; Oxygen atom in ettringite, Al(OH)6 unit (-0.9)
MASS -1 IOC10  15.999400  ! O   2 coordinate ; Oxygen atom in ettringite, Al(OH)6 unit (-0.9)
MASS -1 IOC11  15.999400  ! O   2 coordinate ; Oxygen atom in ettringite, Al(OH)6 unit (-0.9)
MASS -1 IOC12  15.999400  ! O   2 coordinate ; Oxygen atom in tobermolite (-0.6 and -0.5)
MASS -1 IOC13  15.999400  ! O   2 coordinate ; Oxygen atom in tobermolite in apical position (-0.925 in tob 11A, -1.0 tob 14A)
MASS -1 IOC14  15.999400  ! O   2 coordinate ; Oxygen atom in tobermolite in SiOH unit (-0.66)
MASS -1 IS_AN  32.080000  ! S   1 coordinate ; S in thioketone group. replace S' with S_AN.
MASS -1 IO_SC  15.999400  ! O   2 coordinate ; oxygen in water(-0.82 in this model).replace IO_SC with O*
MASS -1 IO2_SC 15.999400  ! O   2 coordinate ; oxygen in water(-0.82, compass). replace IO2_SC with O2*
MASS -1 IH_SC   1.007970  ! H   1 coordinate ; hydrogen bonded to nitrogen, Oxygen. replace IH_SC with H*
MASS -1 IHOC    1.007970  ! H   1 coordinate ; Hydrogen atom in OH group of ettringite (+0.35) and in superficial hydroxide ions (+0.3)
MASS -1 IH1O    1.007970  ! H   1 coordinate ; Hydrogen atom bonded to oxygen, nitrogen(compass)
MASS -1 IOC23  15.999400  ! O   2 coordinate ; Oxygen atom in bulk silica (-0.55)
MASS -1 IOC24  15.999400  ! O   2 coordinate ; Oxygen atom on silica surface and clay edges (-0.675 in Si-OH, -0.9 in SiO-)
!MASS -1 IOC25  15.999400  ! O   1 coordinate ; Oxygen atom in sulfate ion in calcium sulfates (-0.525)
MASS -1 IPAP  30.973800   ! P   4 coordinate ; Phosphorus atom in (hydrogen)phosphate ion in hydroxyapatite (+1.0)
MASS -1 IOAP1 15.999400   ! O   1 coordinate ; Oxygen atom in (hydrogen)phosphate ion in hydroxyapatite (-0.8 to -0.6)
MASS -1 IOAP2 15.999400   ! O   1 coordinate ; Oxygen atom in hydroxide ion in hydroxyapatite (-1.1)
MASS -1 IHOP   1.008000   ! H   1 coordinate ; Hydrogen atom in hydrogenphosphate and in hydroxide ion in apatite (+0.4 and +0.2)
!MASS -1 HA1   1.007970  ! H   1 coordinate ; Hydrogen atom in terminal OH group in PEO (+0.4)
!MASS -1 OA1  15.999400  ! O   2 coordinate ; Oxygen atom in terminal OH group in PEO (-0.6)
MASS -1 ICPEO 12.011150  ! C   4 coordinate ; Carbon atom in backbone or terminal group in PEO. Because of duplicate, CE1 convert to CPEO
MASS -1 IHPEO  1.007970  ! H   1 coordinate ; Hydrogen atom in backbone or terminal group in PEO. Because of duplicate, HE1 convert to HPEO
MASS -1 IOPEO 15.999400  ! O   2 coordinate ; Oxygen atom in PEO backbone. Because of duplicate, OE1 convert to OPEO
MASS -1 ST    32.06000   ! S   3 coordinate ; sulfur atom in staple motif
!MASS -1 OET5 14.999400  ! O   2 coordinate ; Oxygen atom in PEO backbone with lone pairs ET5 attached (et5=-0.12)
!MASS -1 OAT5 14.999400  ! O   2 coordinate ; Oxygen atom in terminal OH group in PEO with lone pairs et5 attached (et5=-0.18)
MASS -1 IMO1  95.950000  ! Mo  6 coordinate ; Molybdenum disulfide (0.5)
MASS -1 IMO2  95.950000  ! Mo  6 coordinate ; Molybdenum disulfide (0.5)
MASS -1 ISM1  32.080000  ! S   3 coordinate ; Sulfur atom in Molybdenum disulfide (-0.25)
MASS -1 ISM2  32.080000  ! S   3 coordinate ; Sulfur atom in Molybdenum disulfide (-0.25)
MASS -1 ISM3  32.080000  ! S   3 coordinate ; Sulfur atom in Molybdenum disulfide (-0.25)
MASS -1 ISM4  32.080000  ! S   3 coordinate ; Sulfur atom in Molybdenum disulfide (-0.25)
MASS -1 ICG1  10.011150  ! C   3 coordinate ; sp2 hybridized carbon atom in graphene sheet
MASS -1 ICGE   1.007970  ! H   1 coordinate ; Dummy atom attached delocalized carbon of graphene
!METAL
MASS  -1 IAG  107.868200 ! AG  0 coordinate ; Silver metal (HH et al. 2008)
MASS  -1 IAL   26.981539 ! AL  0 coordinate ; Aluminium metal (HH et al. 2008)
MASS  -1 IAU  196.966500  ! AU  0 coordinate ; Gold metal (HH et al. 2008)
MASS  -1 AUL  196.966500  ! AU  0 coordinate ; Gold metal (HH et al. 2008)
MASS  -1 AUS  196.966500  ! AU  0 coordinate ; Gold metal (HH et al. 2008)
MASS  -1 AUD  196.966500  ! AU  0 coordinate ; Gold metal (HH et al. 2008)
MASS  -1 ICU   63.546000  ! CU  0 coordinate ; Copper metal (HH et al. 2008)
MASS  -1 INI   58.693400  ! NI  0 coordinate ; Nickel metal (HH et al. 2008)
MASS  -1 IPB  207.200000  ! PB  0 coordinate ; Lead metal (HH et al. 2008)
MASS  -1 IPD  106.420000 ! PD  0 coordinate ; Palladium metal (HH et al. 2008)
MASS  -1 IPT  195.084000  ! PT  0 coordinate ; Platinum metal (HH et al. 2008)
MASS  -1 IAC  227.00000  ! AC  0 coordinate ; Actinium metal (HH et al. ****)
MASS  -1 ICA  40.07800  ! CA  0 coordinate ; Calcium (α) metal (HH et al. ****)
MASS  -1 ICE  140.11600  ! CE  0 coordinate ; Cerium (γ) metal (HH et al. ****)
MASS  -1 IES  252.00000  ! ES  0 coordinate ; Einsteinium (β) metal (HH et al. ****)
MASS  -1 IIR  192.21700  ! IR  0 coordinate ; Iridium metal (HH et al. ****)
MASS  -1 IFE  55.84700  ! FE  0 coordinate ; Iron (γ) metal (HH et al. ****)
MASS  -1 IRH  102.90550  ! RH  0 coordinate ; Rhodium metal (HH et al. ****)
MASS  -1 ISR  87.62000  ! SR  0 coordinate ; Strontium metal (HH et al. ****)
MASS  -1 ITH  232.03770  ! TH  0 coordinate ; Thorium metal (HH et al. ****)
MASS  -1 IYB  173.04500  ! YB  0 coordinate ; Ytterbium metal (HH et al. ****)
!MASS -1 SG    32.080000  ! S   1 coordinate ; S in Calcium Sulphate Minerals.

DEFA FIRS none LAST none
AUTOGENERATE ANGLE DIHEDRALS

RESI KN001              0.000 ! kaolinite [Al2Si2O5(OH)4]2 in kind of clay minerals
GROUP                        !
ATOM  Al1   IAY1        1.449 !         H2   H8   H3   H6   H4   H7
ATOM  Al4   IAY2        1.449 !         |    |    |    |    |    |
ATOM  O12   IOY5       -0.683 !         O12  O18 O13  O16   O14 O17
ATOM  O13   IOY4       -0.683 !           \  | \  |  /   \  |  / |
ATOM  O15   IOY9       -0.683 !            \ |  \ | /     \ | /  |
ATOM  O18   IOY6       -0.683 !             Al4  Al1       Al2  Al3
ATOM  H2    IHOK        0.200 !            /  \  /| \     / |\  /
ATOM  H3    IHOK        0.200 !           /    \/ |  \   /  | \/
ATOM  H5    IHOY        0.200 !          /     /\ |   \ /   | /\
ATOM  H8    IHOK        0.200 !        O7     /  \|    O2   |/  \
GROUP                        !        |     O1   O15  |    O6   O11
ATOM  Si1   ISY1        1.100 !        |     |    |    |    |    |
ATOM  Si4   ISY2        1.100 !        | O4  |    H5   | O5 |    H1
ATOM  O1    IOY7       -0.758 !        |/  \ |         |/  \|
ATOM  O4    IOY2       -0.550 !   O8--Si4   Si1---O3---Si2  Si3
ATOM  O7    IOY8       -0.758 !         \                  /
ATOM  O8    IOY1       -0.550 !          O10             O9
ATOM  O10   IOY3       -0.550 !
GROUP                        !
ATOM  Al2   IAY2        1.449 !
ATOM  Al3   IAY1        1.449 !
ATOM  O11   IOY9       -0.683 !
ATOM  O14   IOY6       -0.683 !
ATOM  O16   IOY5       -0.683 !
ATOM  O17   IOY4       -0.683 !
ATOM  H1    IHOY        0.200 !
ATOM  H4    IHOK        0.200 !
ATOM  H6    IHOK        0.200 !
ATOM  H7    IHOK        0.200 !
GROUP                        !
ATOM  Si2   ISY2        1.100 !
ATOM  Si3   ISY1        1.100 !
ATOM  O2    IOY8       -0.758 !
ATOM  O3    IOY1       -0.550 !
ATOM  O5    IOY3       -0.550 !
ATOM  O6    IOY7       -0.758 !
ATOM  O9    IOY2       -0.550 !
BOND  Al1   O1    Al1   O2    Al1   O13   Al1   O15
BOND  Al1   O16   Al1   O18   Al2   O2    Al2   O6
BOND  Al2   O11   Al2   O14   Al2   O16   Al2   O17
BOND  Al3   O6    Al3   O17   Al4   O7    Al4   O12
BOND  Al4   O15   Al4   O18   Si1   O1    Si1   O3
BOND  Si1   O4    Si2   O2    Si2   O3    Si2   O5
BOND  Si3   O5    Si3   O6    Si3   O9    Si4   O4
BOND  Si4   O7    Si4   O8    Si4   O10   O11   H1
BOND  O12   H2    O13   H3    O14   H4    O15   H5
BOND  O16   H6    O17   H7    O18   H8
!
!ICi    I       J        K     L         R(I(J/K))T(I(JK/KJ)) PHI  T(JKL)   R(KL)
 IC    O2      O16     *AL1    O1          2.0553   83.85  -17.48  171.73   2.0652
 IC    O1      O16     *AL1    O18         2.0652  171.73 -176.96   96.81   1.7673
 IC    O1      O16     *AL1    O15         2.0652  171.73  107.55   95.95   2.0287
 IC    O1      O16     *AL1    O13         2.0652  171.73  -81.83  104.41   1.6567
 IC    O16     AL1     O15     AL4         1.7339   95.95   91.63   98.40   1.9271
 IC    AL4     AL1     *O15    H5          1.9271   98.40 -129.29  122.21   1.0037
 IC    O18     O15     *AL4    O7          1.8660   75.35   98.33   92.83   1.9500
 IC    O7      O15     *AL4    O12         1.9500   92.83  -18.46  168.55   1.8048
 IC    O15     AL4     O12     H2          1.9271  168.55 -158.83  121.93   1.0624
 IC    O16     AL1     O13     H3          1.7339  104.41    5.73  130.68   1.1231
 IC    AL4     AL1     *O18    H8          1.8660  111.02 -175.08  138.43   1.0995
 IC    O16     AL1     O1      SI1         1.7339  171.73   64.50  116.78   1.8100
 IC    O15     AL4     O7      SI4         1.9271   92.83   33.36  117.18   1.7427
 IC    AL1     O1      SI1     O3          2.0652  116.78  -27.59  119.83   1.4202
 IC    O3      O1      *SI1    O4          1.4202  119.83  128.84  110.87   1.7092
 IC    O4      O7      *SI4    O8          1.5650  121.13 -106.42  102.96   1.7016
 IC    O4      O7      *SI4    O10         1.5650  121.13  142.06  112.21   1.5545
 IC    O16     AL1     O2      AL2         1.7339   83.85    0.42   90.29   2.0476
 IC    AL2     AL1     *O2     SI2         2.0476   90.29  134.86  125.95   1.4571
 IC    O16     O2      *AL2    O6          1.9076   79.94   97.93   94.66   1.9645
 IC    O6      O2      *AL2    O17         1.9645   94.66   -5.91  174.17   1.7929
 IC    O6      O2      *AL2    O11         1.9645   94.66   95.37   87.36   1.9207
 IC    O6      O2      *AL2    O14         1.9645   94.66  173.10   88.90   1.9691
 IC    O2      AL2     O6      SI3         2.0476   94.66   43.73  124.53   1.5555
 IC    SI3     AL2     *O6     AL3         1.5555  124.53  141.69   94.89   2.0664
 IC    O2      AL2     O11     H1          2.0476   87.36 -160.46   98.72   1.1292
 IC    O2      AL2     O14     H4          2.0476   88.90  122.62  144.16   0.8981
 IC    AL2     AL1     *O16    H6          1.9076  105.92  162.70  117.08   0.9681
 IC    AL3     AL2     *O17    H7          1.8459  109.41 -149.77  112.22   1.0717
 IC    O3      O2      *SI2    O5          1.6469  121.51 -131.48  120.23   1.7174
 IC    O5      O6      *SI3    O9          1.7112  117.34 -115.64  100.33   1.6576

DEFA FIRS none LAST none
AUTOGENERATE ANGLE DIHEDRALS

RESI PYRO              0.000 ! pyrophyllite [Al2Si4O10(OH)2]2 in kind of clay minerals
GROUP                        !
ATOM  SI1   ISY2        1.100 !
ATOM  SI2   ISY1        1.100 !
ATOM  SI3   ISY2        1.100 !      O19      O20  O21  O22
ATOM  SI4   ISY1        1.100 !      / \    /    \  |  /   \   O23
ATOM  O1    IOY3       -0.550 !     /   \  /      \ | /     \  /
ATOM  O2    IOY2       -0.550 !    SI5  SI6        SI7       SI8
ATOM  O3    IOY1       -0.550 !     |     |         |        | \
ATOM  O4    IOY3       -0.550 !     |     |         |        | O24
ATOM  O5    IOY2       -0.550 !     |     |         |        |
ATOM  O6    IOY1       -0.550 !    O10    O9       O14       O16
GROUP                        !     \     /        / \      /   \
ATOM  AL1   IAY2        1.449 !      \   / O12-H2 /   \    /     \   O18-H4
ATOM  AL2   IAY1        1.449 !       \ / /   \  /     \  /       \ /
ATOM  AL3   IAY2        1.449 !        AL1    AL2      AL3         AL4
ATOM  AL4   IAY1        1.449 !        / \\   /          \        / \
ATOM  O7    IOY8       -0.758 !       /   \O11-H1         \      /   O17-H3
ATOM  O8    IOY7       -0.758 !      /     \               \    /
ATOM  O9    IOY4       -0.758 !     /       \               \  /
ATOM  O10   IOY5       -0.758 !    O7       O8        O13    O15
ATOM  O11   IOY9       -0.683 !    |         |         |      |
ATOM  O12   IOY6       -0.683 !    |         |         |      |
ATOM  O13   IOY8       -0.758 !    SI1      SI2       SI3     SI4
ATOM  O14   IOY5       -0.758 !     \      / | \      /|\     / \
ATOM  O15   IOY7       -0.758 !      \    /  |  \    / | \   /   \
ATOM  O16   IOY4       -0.758 !       \  /   |   \  /  |  \ /     \
ATOM  O17   IOY9       -0.683 !        O1    O2   O3   O4  O5     O6
ATOM  O18   IOY6       -0.683 !
ATOM  H1    IHOY        0.200 !
ATOM  H2    IHOY        0.200 !
ATOM  H3    IHOY        0.200 !
ATOM  H4    IHOY        0.200 !
GROUP                        !
ATOM  SI5   ISY2        1.100 !
ATOM  SI6   ISY1        1.100 !
ATOM  SI7   ISY2        1.100 !
ATOM  SI8   ISY1        1.100 !
ATOM  O19   IOY1       -0.550 !
ATOM  O20   IOY2       -0.550 !
ATOM  O21   IOY3       -0.550 !
ATOM  O22   IOY1       -0.550 !
ATOM  O23   IOY2       -0.550 !
ATOM  O24   IOY3       -0.550 !
BOND  SI1   O1    SI1   O7    SI2   O1    SI2   O2
BOND  SI2   O3    SI2   O8    SI3   O3    SI3   O4
BOND  SI3   O5    SI3   O13   SI4   O5    SI4   O6
BOND  SI4   O15   SI5   O10   SI5   O19   SI6   O9
BOND  SI6   O19   SI6   O20   SI7   O14   SI7   O20
BOND  SI7   O21   SI7   O22   SI8   O16   SI8   O22
BOND  SI8   O23   SI8   O24   AL1   O7    AL1   O8
BOND  AL1   O9    AL1   O10   AL1   O11   AL1   O12
BOND  AL2   O11   AL2   O12   AL2   O14   AL3   O14
BOND  AL3   O15   AL3   O16   AL4   O15   AL4   O16
BOND  AL4   O17   AL4   O18   O11   H1    O12   H2
BOND  O17   H3    O18   H4
!
!IC     I       J        K     L         R(I(J/K))T(I(JK/KJ)) PHI  T(JKL)   R(KL)
 IC    O7      SI1     O1      SI2         1.6324  108.95   17.14  131.52   1.6160
 IC    SI1     O1      SI2     O8          1.6157  131.52  -30.46  108.79   1.6343
 IC    O8      O1      *SI2    O3          1.6343  108.79 -118.43  109.19   1.6139
 IC    O3      O1      *SI2    O2          1.6139  109.19 -121.62  108.34   1.6066
 IC    O1      SI2     O3      SI3         1.6160  109.19  100.67  131.75   1.6176
 IC    SI2     O3      SI3     O5          1.6139  131.75  -89.21  108.17   1.6024
 IC    O5      O3      *SI3    O4          1.6024  108.17 -121.25  108.78   1.6157
 IC    O4      O3      *SI3    O13         1.6157  108.78 -118.43  108.58   1.6324
 IC    O3      SI3     O5      SI4         1.6176  108.17  160.79  144.68   1.6066
 IC    SI3     O5      SI4     O15         1.6024  144.68  -41.69  110.32   1.6343
 IC    O15     O5      *SI4    O6          1.6343  110.32  120.83  111.51   1.6139
 IC    O1      SI1     O7      AL1         1.6157  108.95   34.91  123.19   1.9217
 IC    O5      SI4     O15     AL3         1.6066  110.32 -125.51  127.99   1.9255
 IC    AL3     SI4     *O15    AL4         1.9255  127.99 -146.45  123.47   1.9214
 IC    O8      O7      *AL1    O9          1.9255   92.52  -49.34  165.23   1.9214
 IC    O8      O7      *AL1    O12         1.9255   92.52  169.91   96.98   1.8885
 IC    O8      O7      *AL1    O11         1.9255   92.52   92.98   94.53   1.8881
 IC    O8      O7      *AL1    O10         1.9255   92.52  -98.93   77.75   1.9260
 IC    O7      AL1     O11     AL2         1.9217   94.53   96.11  103.49   1.8885
 IC    AL2     AL1     *O11    H1          1.8885  103.49  124.54  111.48   0.9842
 IC    O12     O11     *AL2    O14         1.8881   76.51   93.00   96.98   1.9217
 IC    O14     O15     *AL3    O16         1.9260   99.26   90.60   77.97   1.9214
 IC    O16     O15     *AL4    O17         1.9255   77.97  168.25   94.50   1.8885
 IC    O16     O15     *AL4    O18         1.9255   77.97   91.32   97.17   1.8881
 IC    AL2     AL1     *O12    H2          1.8881  103.49  123.82  109.43   0.9358
 IC    O15     AL4     O17     H3          1.9214   94.50  140.30  113.99   0.9261
 IC    O15     AL4     O18     H4          1.9214   97.17  -31.43  112.30   0.8850
 IC    O7      AL1     O10     SI5         1.9217   77.75 -152.04  128.17   1.6324
 IC    O7      AL1     O9      SI6         1.9217  165.23 -102.76  123.47   1.6343
 IC    AL3     AL2     *O14    SI7         1.9260  102.25  153.86  123.19   1.6324
 IC    AL4     AL3     *O16    SI8         1.9255  102.03 -153.56  123.47   1.6343
 IC    AL1     O10     SI5     O19         1.9260  128.17   -6.44  108.58   1.6176
 IC    O19     O9      *SI6    O20         1.6139  108.65 -122.52  110.32   1.6066
 IC    O20     O14     *SI7    O21         1.6024  110.82 -123.01  108.95   1.6157
 IC    O20     O14     *SI7    O22         1.6024  110.82  118.66  108.58   1.6176
 IC    O22     O16     *SI8    O23         1.6139  108.65  118.77  108.79   1.6160
 IC    O22     O16     *SI8    O24         1.6139  108.65 -122.52  110.32   1.6066

DEFA FIRS none LAST none
AUTOGENERATE ANGLE DIHEDRALS

RESI MC001              0.000 ! mica [KAL2(ALSi3)O10(OH)2]2 in kind of clay minerals
GROUP                        !
ATOM  SI1   ISY2        1.100 !
ATOM  SI2   ISY1        1.100 !
ATOM  SI3   ISY1        1.100 !                K+
ATOM  AL5   IAYT2       0.800 !
ATOM  O1    IOY3       -0.550 !  O19     O20        O21      O22      O24
ATOM  O2    IOY1       -0.550 !   \     /   \      /  \      /  \     /
ATOM  O3    IOY2       -0.550 !    \   /     \    /    \    /    \   /
ATOM  O4    IOY1       -0.783 !     \ /       \  /      \  /      \ /
ATOM  O5    IOY3       -0.783 !     SI4        AL6       SI5      SI6---O23
ATOM  O6    IOY2       -0.783 !      |          |         |       |
GROUP                        !      |          |         |       |
ATOM  AL1   IAY1        1.4485!      |          |         |       |
ATOM  AL2   IAY2        1.4485!     O10         O9       O14     O16
ATOM  AL3   IAY1        1.4485!       \        / \       /       / \
ATOM  AL4   IAY2        1.4485!        \      /   \     /       /   \
ATOM  O7    IOY8       -0.758 !         \    /     \   /O13-H3 /     \  O18-H4
ATOM  O8    IOY9       -0.683 !          \  /       \ //   \  /       \ /
ATOM  O9    IOY5       -0.758 !           AL1       AL2     AL3        AL4
ATOM  O10   IOY4       -0.758 !          /  \       /  \   // \       / \
ATOM  O11   IOY7       -0.758 !      H1-O8   \     / H2-O12/   \     /   \
ATOM  O12   IOY9       -0.683 !               \   /       /     \   /     \
ATOM  O13   IOY6       -0.683 !                \ /       /       \ /       \
ATOM  O14   IOY4       -0.758 !                 O7      O11      O15      O17
ATOM  O15   IOY8       -0.758 !                 |         |       |        |
ATOM  O16   IOY5       -0.758 !                 |         |       |        |
ATOM  O17   IOY7       -0.758 !                 |         |       |        |
ATOM  O18   IOY6       -0.683 !                SI1       SI2     AL5      SI3
ATOM  H1    IHOY        0.200 !               / | \      / \     / \      / \
ATOM  H2    IHOY        0.200 !              /  |  \    /   \   /   \    /   \
ATOM  H3    IHOY        0.200 !             /   |   \  /     \ /     \  /     \
ATOM  H4    IHOY        0.200 !            O1   O2   O3      O4       O5      O6
GROUP                        !
ATOM  SI4   ISY1        1.100 !                                    K+
ATOM  SI5   ISY1        1.100 !
ATOM  SI6   ISY2        1.100 !
ATOM  AL6   IAYT2       0.800 !
ATOM  O19   IOY2       -0.783 !
ATOM  O20   IOY3       -0.783 !
ATOM  O21   IOY1       -0.783 !
ATOM  O22   IOY2       -0.550 !
ATOM  O23   IOY1       -0.550 !
ATOM  O24   IOY3       -0.550 !
GROUP                        !
ATOM  K1    IK_CM       1.000 !
ATOM  K2    IK_CM       1.000 !
BOND  SI1   O1    SI1   O2    SI1   O3    SI1   O7
BOND  SI2   O3    SI2   O4    SI2   O11   SI3   O5
BOND  SI3   O6    SI3   O17   SI4   O10   SI4   O19
BOND  SI4   O20   SI5   O14   SI5   O21   SI5   O22
BOND  SI6   O16   SI6   O22   SI6   O23   SI6   O24
BOND  AL1   O7    AL1   O8    AL1   O9    AL1   O10
BOND  AL2   O7    AL2   O9    AL2   O12   AL2   O13
BOND  AL2   O14   AL3   O11   AL3   O12   AL3   O13
BOND  AL3   O15   AL3   O16   AL4   O15   AL4   O16
BOND  AL4   O17   AL4   O18   AL5   O4    AL5   O5
BOND  AL5   O15   AL6   O9    AL6   O20   AL6   O21
BOND  O8    H1    O12   H2    O13   H3    O18   H4
!
!IC     I       J        K     L         R(I(J/K))T(I(JK/KJ)) PHI  T(JKL)   R(KL)
 IC    O3      O7      *SI1    O1          1.6412  112.17  122.57  110.44   1.6418
 IC    O1      O7      *SI1    O2          1.6418  110.44  118.35  110.18   1.6462
 IC    O7      SI1     O3      SI2         1.6483  112.17   39.69  139.86   1.6353
 IC    SI1     O3      SI2     O11         1.6412  139.86  -39.78  112.52   1.6489
 IC    O11     O3      *SI2    O4          1.6489  112.52  123.08  110.02   1.6436
 IC    O3      SI2     O4      AL5         1.6353  110.02 -143.75  128.80   1.6462
 IC    SI2     O4      AL5     O15         1.6436  128.80   31.58  110.18   1.6483
 IC    O15     O4      *AL5    O5          1.6483  110.18  120.27  107.29   1.6418
 IC    O4      AL5     O5      SI3         1.6462  107.29 -100.55  128.16   1.6506
 IC    AL5     O5      SI3     O17         1.6418  128.16  -31.91  110.29   1.6489
 IC    O17     O5      *SI3    O6          1.6489  110.29  122.52  106.74   1.6353
 IC    O1      SI1     O7      AL2         1.6418  110.44   32.38  123.80   1.9269
 IC    AL2     SI1     *O7     AL1         1.9269  123.80 -144.46  127.22   1.9456
 IC    O3      SI2     O11     AL3         1.6353  112.52   90.32  123.65   1.9255
 IC    AL3     AL5     *O15    AL4         1.9456  127.22  144.46  123.80   1.9269
 IC    SI1     O7      AL1     O9          1.6483  127.22  150.45   78.35   1.9269
 IC    O9      O7      *AL1    O10         1.9269   78.35   91.14   98.23   1.9437
 IC    O9      O7      *AL1    O8          1.9269   78.35  -95.32   92.93   1.9166
 IC    O9      O7      *AL2    O14         1.9456   78.35   50.05  166.66   1.9255
 IC    O9      O7      *AL2    O12         1.9456   78.35 -169.22   94.75   1.9206
 IC    O9      O7      *AL2    O13         1.9456   78.35  -91.81   95.79   1.9166
 IC    O12     O11     *AL3    O16         1.9166   94.73  141.93  166.66   1.9269
 IC    O16     O15     *AL4    O18         1.9456   78.35  -91.81   95.81   1.9163
 IC    O7      AL1     O8      H1          1.9456   92.93   43.95  116.19   0.9288
 IC    AL3     AL2     *O12    H2          1.9166  102.97  128.18  116.20   0.9288
 IC    AL3     AL2     *O13    H3          1.9206  102.97  128.19  116.19   0.9288
 IC    O15     AL4     O18     H4          1.9269   95.81   34.64  116.18   0.9287
 IC    O7      AL1     O10     SI4         1.9456   98.23 -118.06  127.50   1.6489
 IC    O7      AL2     O14     SI5         1.9269  166.66 -103.06  123.65   1.6489
 IC    AL4     AL3     *O16    SI6         1.9456  101.65  151.80  123.80   1.6483
 IC    AL2     AL1     *O9     AL6         1.9456  101.65  151.80  123.80   1.6483
 IC    AL1     O10     SI4     O19         1.9437  127.50  124.95  112.52   1.6353
 IC    O19     O10     *SI4    O20         1.6353  112.52 -119.07  110.29   1.6506
 IC    AL2     O14     SI5     O21         1.9255  123.65   32.76  110.04   1.6436
 IC    O21     O14     *SI5    O22         1.6436  110.04 -123.07  112.52   1.6353
 IC    O22     O16     *SI6    O23         1.6412  112.17  119.08  110.18   1.6462
 IC    O22     O16     *SI6    O24         1.6412  112.17 -122.57  110.44   1.6418

DEFA FIRS none LAST none
AUTOGENERATE ANGLE DIHEDRALS

RESI PP001             0.000 ! montmorillonite KAL3Mg[Si4O10(OH)2]2 in kind of cement minerals
GROUP                        !
ATOM  SI1   ISY1        1.100 !
ATOM  SI2   ISY2        1.100 !
ATOM  SI3   ISY1        1.100 !
ATOM  SI4   ISY2        1.100 !
ATOM  O1    IOY2       -0.550 !          O20        O21      O22      O23      O24
ATOM  O2    IOY3       -0.550 !             \      /  \      / \     /  \      /
ATOM  O3    IOY1       -0.550 !              \    /    \    /   \   /    \    /
ATOM  O4    IOY2       -0.550 !               \  /      \  /     \ /      \  /
ATOM  O5    IOY3       -0.550 !                SI5       SI6     SI7       SI8
ATOM  O6    IOY1       -0.550 !               / |        |        |         |
GROUP                        !              /  |        |        |         |
ATOM  AL1   IAY1        1.465 !            O19  |        |        |         |
ATOM  AL2   IAY2        1.465 !                 O9       O14      O17       O18
ATOM  AL4   IAY1        1.465 !                / \       |\       / \       /
ATOM  AL3   IAY2        1.465 !               /   \      | \     /   \     /
ATOM  O7    IOY4       -0.757 !     H1-O10   /     \ H3-O13 \   /     \   /
ATOM  O8    IOY5       -0.757 !          \  /       \  /   \ \ /       \ /
ATOM  O9    IOY8       -0.757 !           AL1       AL2     AL4        AL3
ATOM  O10   IOY9       -0.701 !          /  \       / \\   /  \       / \
ATOM  O11   IOY4       -0.757 !         /    \     /   \O12-H2 \     /   O16-H4
ATOM  O12   IOY6       -0.701 !        /      \   /     \       \   /
ATOM  O13   IOY9       -0.701 !       /        \ /       \       \ /
ATOM  O14   IOY7       -0.757 !      O7         O8       O11     O15
ATOM  O15   IOY5       -0.757 !      |          |         |       |
ATOM  O16   IOY6       -0.701 !      |          |         |       |
ATOM  O17   IOY8       -0.757 !      |          |         |       |
ATOM  O18   IOY7       -0.757 !     SI1        SI2       SI3     SI4---O6
ATOM  H1    IHOY        0.200 !     /  \       /  \      / \     / \
ATOM  H2    IHOY        0.200 !    /    \     /    \    /   \   /   \
ATOM  H3    IHOY        0.200 !   /      \   /      \  /     \ /     \
ATOM  H4    IHOY        0.200 !  O1       O2         O3       O4      O5
GROUP                        !
ATOM  SI5   ISY2        1.100 !
ATOM  SI6   ISY1        1.100 !
ATOM  SI7   ISY2        1.100 !
ATOM  SI8   ISY1        1.100 !
ATOM  O19   IOY1       -0.550 !
ATOM  O20   IOY3       -0.550 !
ATOM  O21   IOY2       -0.550 !
ATOM  O22   IOY1       -0.550 !
ATOM  O23   IOY3       -0.550 !
ATOM  O24   IOY2       -0.550 !
GROUP                        !
!ATOM  K1    IK_CM       1.002 !
BOND  SI1   O1    SI1   O2    SI1   O7    SI2   O2
BOND  SI2   O3    SI2   O8    SI3   O3    SI3   O4
BOND  SI3   O11   SI4   O4    SI4   O5    SI4   O6
BOND  SI4   O15   SI5   O9    SI5   O19   SI5   O20
BOND  SI5   O21   SI6   O14   SI6   O21   SI6   O22
BOND  SI7   O17   SI7   O22   SI7   O23   SI8   O18
BOND  SI8   O23   SI8   O24   AL1   O7    AL1   O8
BOND  AL1   O9    AL1   O10   AL2   O8    AL2   O9
BOND  AL2   O11   AL2   O12   AL2   O13   AL4   O12
BOND  AL4   O13   AL4   O14   AL4   O15   AL4   O17
BOND  AL3   O15   AL3   O16   AL3   O17   AL3   O18
BOND  O10   H1    O12   H2    O13   H3    O16   H4
!IC     I       J        K     L         R(I(J/K))T(I(JK/KJ)) PHI  T(JKL)   R(KL)
 IC    O2      O7      *SI1    O1          1.6506  110.29  119.07  112.52   1.6353
 IC    O7      SI1     O2      SI2         1.6489  110.29   31.91  128.16   1.6418
 IC    SI1     O2      SI2     O8          1.6506  128.16  -19.56  110.44   1.6483
 IC    O8      O2      *SI2    O3          1.6483  110.44  120.11  107.29   1.6462
 IC    O2      SI2     O3      SI3         1.6418  107.29 -151.85  128.80   1.6436
 IC    SI2     O3      SI3     O4          1.6462  128.80  143.75  110.02   1.6353
 IC    O4      O3      *SI3    O11         1.6353  110.02 -124.52  110.04   1.6489
 IC    O3      SI3     O4      SI4         1.6436  110.02  -83.31  139.86   1.6412
 IC    SI3     O4      SI4     O15         1.6353  139.86  -39.69  112.17   1.6483
 IC    O15     O4      *SI4    O5          1.6483  112.17  123.05  109.59   1.6418
 IC    O5      O4      *SI4    O6          1.6418  109.59  116.02  106.99   1.6462
 IC    O1      SI1     O7      AL1         1.6353  112.52  124.95  127.50   1.9437
 IC    AL1     SI2     *O8     AL2         1.9269  123.80  144.46  127.22   1.9456
 IC    O4      SI4     O15     AL4         1.6412  112.17   90.19  123.80   1.9269
 IC    AL4     SI4     *O15    AL3         1.9269  123.80  144.46  127.22   1.9456
 IC    O8      O7      *AL1    O9          1.9269   92.77  -78.62   98.23   1.9456
 IC    O8      O7      *AL1    O10         1.9269   92.77  131.63  167.12   1.9166
 IC    O9      O8      *AL2    O12         1.9269   78.35   95.32   92.93   1.9166
 IC    O9      O8      *AL2    O13         1.9269   78.35   57.99  167.30   1.9206
 IC    O12     O15     *AL4    O17         1.9206   94.75 -169.22   78.35   1.9456
 IC    O12     O15     *AL4    O14         1.9206   94.75  140.74  166.66   1.9255
 IC    O17     O15     *AL3    O18         1.9269   78.35  -91.14   98.23   1.9437
 IC    O17     O15     *AL3    O16         1.9269   78.35   95.32   92.93   1.9166
 IC    O7      AL1     O10     H1          1.9437  167.12 -166.01  116.19   0.9288
 IC    AL4     AL2     *O12    H2          1.9206  102.97  128.19  116.19   0.9288
 IC    AL4     AL2     *O13    H3          1.9166  102.97  128.18  116.20   0.9288
 IC    O15     AL3     O16     H4          1.9456   92.93  -43.95  116.19   0.9288
 IC    AL2     AL1     *O9     SI5         1.9269  101.65  150.45  127.22   1.6483
 IC    O15     AL4     O14     SI6         1.9269  166.66  103.06  123.65   1.6489
 IC    AL3     AL4     *O17    SI7         1.9269  101.65  150.45  127.22   1.6483
 IC    O15     AL3     O18     SI8         1.9456   98.23  118.06  127.50   1.6489
 IC    AL1     O9      SI5     O19         1.9456  127.22    6.27  110.18   1.6462
 IC    O19     O9      *SI5    O20         1.6462  110.18 -118.35  110.44   1.6418
 IC    O19     O9      *SI5    O21         1.6462  110.18  119.08  112.17   1.6412
 IC    O21     O14     *SI6    O22         1.6353  112.52 -123.07  110.04   1.6436
 IC    O22     O17     *SI7    O23         1.6462  110.18 -118.35  110.44   1.6418
 IC    O23     O18     *SI8    O24         1.6506  110.29 -119.07  112.52   1.6353

RESI MM001             0.000 ! montmorillonite KAL3Mg[Si4O10(OH)2]2 in kind of cement minerals
GROUP                        !
ATOM  SI1   ISY1        1.100 !
ATOM  SI2   ISY2        1.100 !
ATOM  SI3   ISY1        1.100 !
ATOM  SI4   ISY2        1.100 !
ATOM  O1    IOY2       -0.550 !          O20        O21      O22      O23      O24
ATOM  O2    IOY3       -0.550 !             \      /  \      / \     /  \      /
ATOM  O3    IOY1       -0.550 !              \    /    \    /   \   /    \    /
ATOM  O4    IOY2       -0.550 !               \  /      \  /     \ /      \  /
ATOM  O5    IOY3       -0.550 !                SI5       SI6     SI7       SI8
ATOM  O6    IOY1       -0.550 !               / |        |        |         |
GROUP                        !              /  |        |        |         |
ATOM  AL1   IAY1        1.465 !            O19  |        |        |         |
ATOM  AL2   IAY2        1.465 !                 O9       O14      O17       O18
ATOM  AL4   IAY1        1.465 !                / \       |\       / \       /
ATOM  AL3   IAY2        1.465 !               /   \      | \     /   \     /
ATOM  O7    IOY4       -0.757 !     H1-O10   /     \ H3-O13 \   /     \   /
ATOM  O8    IOY5       -0.757 !          \  /       \  /   \ \ /       \ /
ATOM  O9    IOY8       -0.757 !           AL1       AL2     AL4        AL3
ATOM  O10   IOY9       -0.701 !          /  \       / \\   /  \       / \
ATOM  O11   IOY4       -0.757 !         /    \     /   \O12-H2 \     /   O16-H4
ATOM  O12   IOY6       -0.701 !        /      \   /     \       \   /
ATOM  O13   IOY9       -0.701 !       /        \ /       \       \ /
ATOM  O14   IOY7       -0.757 !      O7         O8       O11     O15
ATOM  O15   IOY5       -0.757 !      |          |         |       |
ATOM  O16   IOY6       -0.701 !      |          |         |       |
ATOM  O17   IOY8       -0.757 !      |          |         |       |
ATOM  O18   IOY7       -0.757 !     SI1        SI2       SI3     SI4---O6
ATOM  H1    IHOY        0.200 !     /  \       /  \      / \     / \
ATOM  H2    IHOY        0.200 !    /    \     /    \    /   \   /   \
ATOM  H3    IHOY        0.200 !   /      \   /      \  /     \ /     \
ATOM  H4    IHOY        0.200 !  O1       O2         O3       O4      O5
GROUP                        !
ATOM  SI5   ISY2        1.100 !
ATOM  SI6   ISY1        1.100 !
ATOM  SI7   ISY2        1.100 !
ATOM  SI8   ISY1        1.100 !
ATOM  O19   IOY1       -0.550 !
ATOM  O20   IOY3       -0.550 !
ATOM  O21   IOY2       -0.550 !
ATOM  O22   IOY1       -0.550 !
ATOM  O23   IOY3       -0.550 !
ATOM  O24   IOY2       -0.550 !
GROUP                        !
!ATOM  K1    IK_CM       1.002 !
BOND  SI1   O1    SI1   O2    SI1   O7    SI2   O2
BOND  SI2   O3    SI2   O8    SI3   O3    SI3   O4
BOND  SI3   O11   SI4   O4    SI4   O5    SI4   O6
BOND  SI4   O15   SI5   O9    SI5   O19   SI5   O20
BOND  SI5   O21   SI6   O14   SI6   O21   SI6   O22
BOND  SI7   O17   SI7   O22   SI7   O23   SI8   O18
BOND  SI8   O23   SI8   O24   AL1   O7    AL1   O8
BOND  AL1   O9    AL1   O10   AL2   O8    AL2   O9
BOND  AL2   O11   AL2   O12   AL2   O13   AL4   O12
BOND  AL4   O13   AL4   O14   AL4   O15   AL4   O17
BOND  AL3   O15   AL3   O16   AL3   O17   AL3   O18
BOND  O10   H1    O12   H2    O13   H3    O16   H4
!IC     I       J        K     L         R(I(J/K))T(I(JK/KJ)) PHI  T(JKL)   R(KL)
 IC    O2      O7      *SI1    O1          1.6506  110.29  119.07  112.52   1.6353
 IC    O7      SI1     O2      SI2         1.6489  110.29   31.91  128.16   1.6418
 IC    SI1     O2      SI2     O8          1.6506  128.16  -19.56  110.44   1.6483
 IC    O8      O2      *SI2    O3          1.6483  110.44  120.11  107.29   1.6462
 IC    O2      SI2     O3      SI3         1.6418  107.29 -151.85  128.80   1.6436
 IC    SI2     O3      SI3     O4          1.6462  128.80  143.75  110.02   1.6353
 IC    O4      O3      *SI3    O11         1.6353  110.02 -124.52  110.04   1.6489
 IC    O3      SI3     O4      SI4         1.6436  110.02  -83.31  139.86   1.6412
 IC    SI3     O4      SI4     O15         1.6353  139.86  -39.69  112.17   1.6483
 IC    O15     O4      *SI4    O5          1.6483  112.17  123.05  109.59   1.6418
 IC    O5      O4      *SI4    O6          1.6418  109.59  116.02  106.99   1.6462
 IC    O1      SI1     O7      AL1         1.6353  112.52  124.95  127.50   1.9437
 IC    AL1     SI2     *O8     AL2         1.9269  123.80  144.46  127.22   1.9456
 IC    O4      SI4     O15     AL4         1.6412  112.17   90.19  123.80   1.9269
 IC    AL4     SI4     *O15    AL3         1.9269  123.80  144.46  127.22   1.9456
 IC    O8      O7      *AL1    O9          1.9269   92.77  -78.62   98.23   1.9456
 IC    O8      O7      *AL1    O10         1.9269   92.77  131.63  167.12   1.9166
 IC    O9      O8      *AL2    O12         1.9269   78.35   95.32   92.93   1.9166
 IC    O9      O8      *AL2    O13         1.9269   78.35   57.99  167.30   1.9206
 IC    O12     O15     *AL4    O17         1.9206   94.75 -169.22   78.35   1.9456
 IC    O12     O15     *AL4    O14         1.9206   94.75  140.74  166.66   1.9255
 IC    O17     O15     *AL3    O18         1.9269   78.35  -91.14   98.23   1.9437
 IC    O17     O15     *AL3    O16         1.9269   78.35   95.32   92.93   1.9166
 IC    O7      AL1     O10     H1          1.9437  167.12 -166.01  116.19   0.9288
 IC    AL4     AL2     *O12    H2          1.9206  102.97  128.19  116.19   0.9288
 IC    AL4     AL2     *O13    H3          1.9166  102.97  128.18  116.20   0.9288
 IC    O15     AL3     O16     H4          1.9456   92.93  -43.95  116.19   0.9288
 IC    AL2     AL1     *O9     SI5         1.9269  101.65  150.45  127.22   1.6483
 IC    O15     AL4     O14     SI6         1.9269  166.66  103.06  123.65   1.6489
 IC    AL3     AL4     *O17    SI7         1.9269  101.65  150.45  127.22   1.6483
 IC    O15     AL3     O18     SI8         1.9456   98.23  118.06  127.50   1.6489
 IC    AL1     O9      SI5     O19         1.9456  127.22    6.27  110.18   1.6462
 IC    O19     O9      *SI5    O20         1.6462  110.18 -118.35  110.44   1.6418
 IC    O19     O9      *SI5    O21         1.6462  110.18  119.08  112.17   1.6412
 IC    O21     O14     *SI6    O22         1.6353  112.52 -123.07  110.04   1.6436
 IC    O22     O17     *SI7    O23         1.6462  110.18 -118.35  110.44   1.6418
 IC    O23     O18     *SI8    O24         1.6506  110.29 -119.07  112.52   1.6353

RESI TA010               0.000 ! tricalcuim aluminate [Ca9AL6O18]8 in kind of cement minerals
GROUP ! residue1             ! C=CaO A=Al2O3 C3=Ca3O3 C3A=Ca3Al2O6 Ca:Al:O=3:2:6
ATOM  CA1   ICA_A    1.500     ! one ring is composed of [C3A]3, Ca9Al6O18.
ATOM  CA2   ICA_A    1.500     !
ATOM  CA3   ICA_A    1.500     !
ATOM  CA4   ICA_A    1.500     !
ATOM  CA5   ICA_A    1.500     !
ATOM  CA6   ICA_A    1.500     !
ATOM  AL1   IAC1     1.200     !
ATOM  AL2   IAC1     1.200     !
ATOM  O1    IOC3    -0.750     !
ATOM  O2    IOC3    -0.750     !
ATOM  O3    IOC4    -1.350     !
ATOM  O4    IOC4    -1.350     !
ATOM  O5    IOC4    -1.350     !
ATOM  O6    IOC4    -1.350     !
ATOM  CA7   ICA_A    1.500     !
ATOM  CA8   ICA_A    1.500     !
ATOM  CA9   ICA_A    1.500     !
ATOM  CA10  ICA_A    1.500     !
ATOM  CA11  ICA_A    1.500     !
ATOM  CA12  ICA_A    1.500     !
ATOM  AL3   IAC1     1.200     !
ATOM  AL4   IAC1     1.200     !
ATOM  O7    IOC3    -0.750     !
ATOM  O8    IOC3    -0.750     !
ATOM  O9    IOC4    -1.350     !
ATOM  O10   IOC4    -1.350     !
ATOM  O11   IOC4    -1.350     !
ATOM  O12   IOC4    -1.350     !
ATOM  CA13  ICA_A    1.500     !
ATOM  CA14  ICA_A    1.500     !
ATOM  CA15  ICA_A    1.500     !
ATOM  CA16  ICA_A    1.500     !
ATOM  CA17  ICA_A    1.500     !
ATOM  CA18  ICA_A    1.500     !
ATOM  AL5   IAC1     1.200     !
ATOM  AL6   IAC1     1.200     !
ATOM  O13   IOC3    -0.750     !
ATOM  O14   IOC3    -0.750     !
ATOM  O15   IOC4    -1.350     !
ATOM  O16   IOC4    -1.350     !
ATOM  O17   IOC4    -1.350     !
ATOM  O18   IOC4    -1.350     !
ATOM  CA19  ICA_A    1.500     !
ATOM  CA20  ICA_A    1.500     !
ATOM  CA21  ICA_A    1.500     !
ATOM  CA22  ICA_A    1.500     !
ATOM  CA23  ICA_A    1.500     !
ATOM  CA24  ICA_A    1.500     !
ATOM  AL7   IAC1     1.200     !
ATOM  AL8   IAC1     1.200     !
ATOM  O19   IOC3    -0.750     !
ATOM  O20   IOC3    -0.750     !
ATOM  O21   IOC4    -1.350     !
ATOM  O22   IOC4    -1.350     !
ATOM  O23   IOC4    -1.350     !
ATOM  O24   IOC4    -1.350     !
ATOM  CA25  ICA_A    1.500     !
ATOM  CA26  ICA_A    1.500     !
ATOM  AL9   IAC1     1.200     !
ATOM  AL10  IAC1     1.200     !
ATOM  O25   IOC3    -0.750     !
ATOM  O26   IOC3    -0.750     !
ATOM  O27   IOC4    -1.350     !
ATOM  O28   IOC4    -1.350     !
ATOM  O29   IOC4    -1.350     !
ATOM  O30   IOC4    -1.350     !
ATOM  CA27  ICA_A    1.500     !
ATOM  CA28  ICA_A    1.500     !
ATOM  AL11  IAC1     1.200     !
ATOM  AL12  IAC1     1.200     !
ATOM  O31   IOC3    -0.750     !
ATOM  O32   IOC3    -0.750     !
ATOM  O33   IOC4    -1.350     !
ATOM  O34   IOC4    -1.350     !
ATOM  O35   IOC4    -1.350     !
ATOM  O36   IOC4    -1.350     !
ATOM  CA29  ICA_A    1.500     !
ATOM  CA30  ICA_A    1.500     !
ATOM  AL13  IAC1     1.200     !
ATOM  AL14  IAC1     1.200     !
ATOM  O37   IOC3    -0.750     !
ATOM  O38   IOC3    -0.750     !
ATOM  O39   IOC4    -1.350     !
ATOM  O40   IOC4    -1.350     !
ATOM  O41   IOC4    -1.350     !
ATOM  O42   IOC4    -1.350     !
ATOM  CA31  ICA_A    1.500     !
ATOM  CA32  ICA_A    1.500     !
ATOM  AL15  IAC1     1.200     !
ATOM  AL16  IAC1     1.200     !
ATOM  O43   IOC3    -0.750     !
ATOM  O44   IOC3    -0.750     !
ATOM  O45   IOC4    -1.350     !
ATOM  O46   IOC4    -1.350     !
ATOM  O47   IOC4    -1.350     !
ATOM  O48   IOC4    -1.350     !
ATOM  CA33  ICA_A    1.500     !
ATOM  CA34  ICA_A    1.500     !
ATOM  AL17  IAC1     1.200     !
ATOM  AL18  IAC1     1.200     !
ATOM  O49   IOC3    -0.750     !
ATOM  O50   IOC3    -0.750     !
ATOM  O51   IOC4    -1.350     !
ATOM  O52   IOC4    -1.350     !
ATOM  O53   IOC4    -1.350     !
ATOM  O54   IOC4    -1.350     !
ATOM  CA35  ICA_A    1.500     !
ATOM  CA36  ICA_A    1.500     !
ATOM  AL19  IAC1     1.200     !
ATOM  AL20  IAC1     1.200     !
ATOM  O55   IOC3    -0.750     !
ATOM  O56   IOC3    -0.750     !
ATOM  O57   IOC4    -1.350     !
ATOM  O58   IOC4    -1.350     !
ATOM  O59   IOC4    -1.350     !
ATOM  O60   IOC4    -1.350     !
ATOM  CA37  ICA_A    1.500     !
ATOM  CA38  ICA_A    1.500     !
ATOM  AL21  IAC1     1.200     !
ATOM  AL22  IAC1     1.200     !
ATOM  O61   IOC3    -0.750     !
ATOM  O62   IOC3    -0.750     !
ATOM  O63   IOC4    -1.350     !
ATOM  O64   IOC4    -1.350     !
ATOM  O65   IOC4    -1.350     !
ATOM  O66   IOC4    -1.350     !
ATOM  CA39  ICA_A    1.500     !
ATOM  CA40  ICA_A    1.500     !
ATOM  AL23  IAC1     1.200     !
ATOM  AL24  IAC1     1.200     !
ATOM  O67   IOC3    -0.750     !
ATOM  O68   IOC3    -0.750     !
ATOM  O69   IOC4    -1.350     !
ATOM  O70   IOC4    -1.350     !
ATOM  O71   IOC4    -1.350     !
ATOM  O72   IOC4    -1.350     !
ATOM  CA41  ICA_A    1.500     !
ATOM  CA42  ICA_A    1.500     !
ATOM  CA43  ICA_A    1.500     !
ATOM  CA44  ICA_A    1.500     !
ATOM  AL25  IAC1     1.200     !
ATOM  AL26  IAC1     1.200     !
ATOM  O73   IOC3    -0.750     !
ATOM  O74   IOC3    -0.750     !
ATOM  O75   IOC4    -1.350     !
ATOM  O76   IOC4    -1.350     !
ATOM  O77   IOC4    -1.350     !
ATOM  O78   IOC4    -1.350     !
ATOM  CA45  ICA_A    1.500     !
ATOM  CA46  ICA_A    1.500     !
ATOM  CA47  ICA_A    1.500     !
ATOM  CA48  ICA_A    1.500     !
ATOM  AL27  IAC1     1.200     !
ATOM  AL28  IAC1     1.200     !
ATOM  O79   IOC3    -0.750     !
ATOM  O80   IOC3    -0.750     !
ATOM  O81   IOC4    -1.350     !
ATOM  O82   IOC4    -1.350     !
ATOM  O83   IOC4    -1.350     !
ATOM  O84   IOC4    -1.350     !
ATOM  CA49  ICA_A    1.500     !
ATOM  CA50  ICA_A    1.500     !
ATOM  CA51  ICA_A    1.500     !
ATOM  CA52  ICA_A    1.500     !
ATOM  AL29  IAC1     1.200     !
ATOM  AL30  IAC1     1.200     !
ATOM  O85   IOC3    -0.750     !
ATOM  O86   IOC3    -0.750     !
ATOM  O87   IOC4    -1.350     !
ATOM  O88   IOC4    -1.350     !
ATOM  O89   IOC4    -1.350     !
ATOM  O90   IOC4    -1.350     !
ATOM  CA53  ICA_A    1.500     !
ATOM  CA54  ICA_A    1.500     !
ATOM  CA55  ICA_A    1.500     !
ATOM  CA56  ICA_A    1.500     !
ATOM  AL31  IAC1     1.200     !
ATOM  AL32  IAC1     1.200     !
ATOM  O91   IOC3    -0.750     !
ATOM  O92   IOC3    -0.750     !
ATOM  O93   IOC4    -1.350     !
ATOM  O94   IOC4    -1.350     !
ATOM  O95   IOC4    -1.350     !
ATOM  O96   IOC4    -1.350     !
ATOM  CA57  ICA_A    1.500     !
ATOM  CA58  ICA_A    1.500     !
ATOM  AL33  IAC1     1.200     !
ATOM  AL34  IAC1     1.200     !
ATOM  O97   IOC3    -0.750     !
ATOM  O98   IOC3    -0.750     !
ATOM  O99   IOC4    -1.350     !
ATOM  O100  IOC4    -1.350     !
ATOM  O101  IOC4    -1.350     !
ATOM  O102  IOC4    -1.350     !
ATOM  CA59  ICA_A    1.500     !
ATOM  CA60  ICA_A    1.500     !
ATOM  AL35  IAC1     1.200     !
ATOM  AL36  IAC1     1.200     !
ATOM  O103  IOC3    -0.750     !
ATOM  O104  IOC3    -0.750     !
ATOM  O105  IOC4    -1.350     !
ATOM  O106  IOC4    -1.350     !
ATOM  O107  IOC4    -1.350     !
ATOM  O108  IOC4    -1.350     !
ATOM  CA61  ICA_A    1.500     !
ATOM  CA62  ICA_A    1.500     !
ATOM  AL37  IAC1     1.200     !
ATOM  AL38  IAC1     1.200     !
ATOM  O109  IOC3    -0.750     !
ATOM  O110  IOC3    -0.750     !
ATOM  O111  IOC4    -1.350     !
ATOM  O112  IOC4    -1.350     !
ATOM  O113  IOC4    -1.350     !
ATOM  O114  IOC4    -1.350     !
ATOM  CA63  ICA_A    1.500     !
ATOM  CA64  ICA_A    1.500     !
ATOM  AL39  IAC1     1.200     !
ATOM  AL40  IAC1     1.200     !
ATOM  O115  IOC3    -0.750     !
ATOM  O116  IOC3    -0.750     !
ATOM  O117  IOC4    -1.350     !
ATOM  O118  IOC4    -1.350     !
ATOM  O119  IOC4    -1.350     !
ATOM  O120  IOC4    -1.350     !
ATOM  CA65  ICA_A    1.500     !
ATOM  CA66  ICA_A    1.500     !
ATOM  AL41  IAC1     1.200     !
ATOM  AL42  IAC1     1.200     !
ATOM  O121  IOC3    -0.750     !
ATOM  O122  IOC3    -0.750     !
ATOM  O123  IOC4    -1.350     !
ATOM  O124  IOC4    -1.350     !
ATOM  O125  IOC4    -1.350     !
ATOM  O126  IOC4    -1.350     !
ATOM  CA67  ICA_A    1.500     !
ATOM  CA68  ICA_A    1.500     !
ATOM  AL43  IAC1     1.200     !
ATOM  AL44  IAC1     1.200     !
ATOM  O127  IOC3    -0.750     !
ATOM  O128  IOC3    -0.750     !
ATOM  O129  IOC4    -1.350     !
ATOM  O130  IOC4    -1.350     !
ATOM  O131  IOC4    -1.350     !
ATOM  O132  IOC4    -1.350     !
ATOM  CA69  ICA_A    1.500     !
ATOM  CA70  ICA_A    1.500     !
ATOM  AL45  IAC1     1.200     !
ATOM  AL46  IAC1     1.200     !
ATOM  O133  IOC3    -0.750     !
ATOM  O134  IOC3    -0.750     !
ATOM  O135  IOC4    -1.350     !
ATOM  O136  IOC4    -1.350     !
ATOM  O137  IOC4    -1.350     !
ATOM  O138  IOC4    -1.350     !
ATOM  CA71  ICA_A    1.500     !
ATOM  CA72  ICA_A    1.500     !
ATOM  AL47  IAC1     1.200     !
ATOM  AL48  IAC1     1.200     !
ATOM  O139  IOC3    -0.750     !
ATOM  O140  IOC3    -0.750     !
ATOM  O141  IOC4    -1.350     !
ATOM  O142  IOC4    -1.350     !
ATOM  O143  IOC4    -1.350     !
ATOM  O144  IOC4    -1.350     !
BOND  AL3  O116   AL3   O7    AL3   O12   AL3   O11
BOND  AL4  O7     AL4   O134  AL4   O9    AL4   O106
BOND  AL13 O134   AL13  O37   AL13  O41   AL13  O42
BOND  AL14 O37    AL14  O74   AL14  O39   AL14  O124
BOND  AL23 O67    AL23  O74   AL23  O71   AL23  O72
BOND  AL24 O67    AL24  O116  AL24  O69   AL24  O88
BOND  AL25 O73    AL25  O32   AL25  O77   AL25  O78
BOND  AL26 O56    AL26  O73   AL26  O46   AL26  O75
BOND  AL33 O56    AL33  O97   AL33  O101  AL33  O102
BOND  AL34 O97    AL34  O8    AL34  O70   AL34  O99
BOND  AL41 O8     AL41  O121  AL41  O125  AL41  O126
BOND  AL42 O121   AL42  O32   AL42  O22   AL42  O123
BOND  AL31 O26    AL31  O91   AL31  O95   AL31  O96
BOND  AL32 O91    AL32  O68   AL32  O40   AL32  O93
BOND  AL35 O103   AL35  O68   AL35  O108  AL35  O107
BOND  AL36 O14    AL36  O103  AL36  O58   AL36  O105
BOND  AL45 O14    AL45  O133  AL45  O137  AL45  O138
BOND  AL46 O133   AL46  O26   AL46  O4    AL46  O135
BOND  AL5  O13    AL5   O110  AL5   O17   AL5   O18
BOND  AL6  O13    AL6   O122  AL6   O15   AL6   O100
BOND  AL15 O122   AL15  O43   AL15  O47   AL15  O48
BOND  AL16 O43    AL16  O92   AL16  O45   AL16  O136
BOND  AL19 O92    AL19  O55   AL19  O59   AL19  O60
BOND  AL20 O110   AL20  O55   AL20  O82   AL20  O57
BOND  AL7  O19    AL7   O98   AL7   O23   AL7   O24
BOND  AL8  O19    AL8   O140  AL8   O21   AL8   O112
BOND  AL11 O140   AL11  O31   AL11  O35   AL11  O36
BOND  AL12 O31    AL12  O86   AL12  O33   AL12  O130
BOND  AL21 O86    AL21  O61   AL21  O66   AL21  O65
BOND  AL22 O98    AL22  O61   AL22  O63   AL22  O76
BOND  AL29 O38    AL29  O85   AL29  O89   AL29  O90
BOND  AL30 O85    AL30  O50   AL30  O28   AL30  O87
BOND  AL39 O115   AL39  O50   AL39  O119  AL39  O120
BOND  AL40 O20    AL40  O115  AL40  O64   AL40  O117
BOND  AL43 O20    AL43  O127  AL43  O131  AL43  O132
BOND  AL44 O127   AL44  O38   AL44  O129  AL44  O10
BOND  AL27 O44    AL27  O79   AL27  O83   AL27  O84
BOND  AL28 O79    AL28  O62   AL28  O34   AL28  O81
BOND  AL37 O109   AL37  O62   AL37  O114  AL37  O113
BOND  AL38 O2     AL38  O109  AL38  O52   AL38  O111
BOND  AL47 O139   AL47  O2    AL47  O143  AL47  O144
BOND  AL48 O139   AL48  O44   AL48  O16   AL48  O141
BOND  AL1  O104   AL1   O1    AL1   O5    AL1   O6
BOND  AL2  O1     AL2   O128  AL2   O118  AL2   O3
BOND  AL9  O25    AL9   O128  AL9   O29   AL9   O30
BOND  AL10 O80    AL10  O25   AL10  O27   AL10  O142
BOND  AL17 O80    AL17  O49   AL17  O53   AL17  O54
BOND  AL18 O49    AL18  O104  AL18  O94   AL18  O51

RESI TS010          0.000 !
GROUP
ATOM  CA1    ICA_S    1.500 !
ATOM  CA2    ICA_S    1.500 !
ATOM  CA3    ICA_S    1.500 !
ATOM  CA4    ICA_S    1.500 !
ATOM  SI1    ISC1     1.000 !
ATOM  SI2    ISC1     1.000 !
ATOM  SI3    ISC1     1.000 !
ATOM  O1     IOC1    -1.000 !
ATOM  O2     IOC2    -1.500 !
ATOM  O3     IOC1    -1.000 !
ATOM  O4     IOC1    -1.000 !
ATOM  O5     IOC1    -1.000 !
ATOM  O6     IOC1    -1.000 !
ATOM  O7     IOC2    -1.500 !
ATOM  O8     IOC2    -1.500 !
ATOM  O9     IOC1    -1.000 !
ATOM  O10    IOC1    -1.000 !
ATOM  CA5    ICA_S    1.500 !
ATOM  CA6    ICA_S    1.500 !
ATOM  O11    IOC1    -1.000 !
ATOM  O12    IOC1    -1.000 !
ATOM  CA7    ICA_S    1.500 !
ATOM  CA8    ICA_S    1.500 !
ATOM  O13    IOC1    -1.000 !
ATOM  CA9    ICA_S    1.500 !
ATOM  CA10   ICA_S    1.500 !
ATOM  CA11   ICA_S    1.500 !
ATOM  CA12   ICA_S    1.500 !
ATOM  SI4    ISC1     1.000 !
ATOM  SI5    ISC1     1.000 !
ATOM  SI6    ISC1     1.000 !
ATOM  O14    IOC1    -1.000 !
ATOM  O15    IOC2    -1.500 !
ATOM  O16    IOC1    -1.000 !
ATOM  O17    IOC1    -1.000 !
ATOM  O18    IOC1    -1.000 !
ATOM  O19    IOC1    -1.000 !
ATOM  O20    IOC2    -1.500 !
ATOM  O21    IOC2    -1.500 !
ATOM  O22    IOC1    -1.000 !
ATOM  O23    IOC1    -1.000 !
ATOM  CA13   ICA_S    1.500 !
ATOM  CA14   ICA_S    1.500 !
ATOM  O24    IOC1    -1.000 !
ATOM  CA15   ICA_S    1.500 !
ATOM  CA16   ICA_S    1.500 !
ATOM  CA17   ICA_S    1.500 !
ATOM  CA18   ICA_S    1.500 !
ATOM  O25    IOC1    -1.000 !
ATOM  O26    IOC1    -1.000 !
ATOM  O27    IOC1    -1.000 !
ATOM  O28    IOC1    -1.000 !
ATOM  O29    IOC1    -1.000 !
ATOM  O30    IOC1    -1.000 !
BOND  SI1  O5     SI1   O11   SI1   O27   SI1   O30
BOND  SI2  O3     SI2   O4    SI2   O6    SI2   O25
BOND  SI3  O14    SI3   O22   SI3   O23   SI3   O26
BOND  SI4  O12    SI4   O18   SI4   O28   SI4   O29
BOND  SI5  O16    SI5   O17   SI5   O19   SI5   O24
BOND  SI6  O1     SI6   O9    SI6   O10   SI6   O13

RESI TS100          0.000 !
GROUP
ATOM  CA1    ICA_S    1.500 !
ATOM  CA2    ICA_S    1.500 !
ATOM  CA3    ICA_S    1.500 !
ATOM  CA4    ICA_S    1.500 !
ATOM  SI1    ISC1     1.000 !
ATOM  SI2    ISC1     1.000 !
ATOM  SI3    ISC1     1.000 !
ATOM  O1     IOC1    -1.000 !
ATOM  O2     IOC2    -1.500 !
ATOM  O3     IOC1    -1.000 !
ATOM  O4     IOC1    -1.000 !
ATOM  O5     IOC1    -1.000 !
ATOM  O6     IOC1    -1.000 !
ATOM  O7     IOC2    -1.500 !
ATOM  O8     IOC2    -1.500 !
ATOM  O9     IOC1    -1.000 !
ATOM  O10    IOC1    -1.000 !
ATOM  CA5    ICA_S    1.500 !
ATOM  CA6    ICA_S    1.500 !
ATOM  O11    IOC1    -1.000 !
ATOM  O12    IOC1    -1.000 !
ATOM  CA7    ICA_S    1.500 !
ATOM  CA8    ICA_S    1.500 !
ATOM  O13    IOC1    -1.000 !
ATOM  CA9    ICA_S    1.500 !
ATOM  CA10   ICA_S    1.500 !
ATOM  CA11   ICA_S    1.500 !
ATOM  CA12   ICA_S    1.500 !
ATOM  SI4    ISC1     1.000 !
ATOM  SI5    ISC1     1.000 !
ATOM  SI6    ISC1     1.000 !
ATOM  O14    IOC1    -1.000 !
ATOM  O15    IOC2    -1.500 !
ATOM  O16    IOC1    -1.000 !
ATOM  O17    IOC1    -1.000 !
ATOM  O18    IOC1    -1.000 !
ATOM  O19    IOC1    -1.000 !
ATOM  O20    IOC2    -1.500 !
ATOM  O21    IOC2    -1.500 !
ATOM  O22    IOC1    -1.000 !
ATOM  O23    IOC1    -1.000 !
ATOM  CA13   ICA_S    1.500 !
ATOM  CA14   ICA_S    1.500 !
ATOM  O24    IOC1    -1.000 !
ATOM  CA15   ICA_S    1.500 !
ATOM  CA16   ICA_S    1.500 !
ATOM  CA17   ICA_S    1.500 !
ATOM  CA18   ICA_S    1.500 !
ATOM  O25    IOC1    -1.000 !
ATOM  O26    IOC1    -1.000 !
ATOM  O27    IOC1    -1.000 !
ATOM  O28    IOC1    -1.000 !
ATOM  O29    IOC1    -1.000 !
ATOM  O30    IOC1    -1.000 !
BOND  SI1  O5     SI1   O11   SI1   O27   SI1   O30
BOND  SI2  O3     SI2   O4    SI2   O6    SI2   O25
BOND  SI3  O14    SI3   O22   SI3   O23   SI3   O26
BOND  SI4  O12    SI4   O18   SI4   O28   SI4   O29
BOND  SI5  O16    SI5   O17   SI5   O19   SI5   O24
BOND  SI6  O1     SI6   O9    SI6   O10   SI6   O13

RESI TS001             0.000 ! tricalcuim silicate [Ca3O(SiO4)]6 in kind of cement minerals
GROUP ! residue1             ! C=CaO S=SiO2 C3=Ca3O3 C3S=Ca3O3SiO2 Ca:Si:O=3:1:5
ATOM   CA1   ICA_S      1.500 !
ATOM   CA2   ICA_S      1.500 !                                         CA16
ATOM   CA3   ICA_S      1.500 !
ATOM   CA4   ICA_S      1.500 !   O25      O22                  O30      O27
ATOM   CA5   ICA_S      1.500 !        O23 |  O24                    O28 |  O29
ATOM   CA6   ICA_S      1.500 !          \ | /                         \ | /
ATOM   SI1   ISC1       1.000 !           SI5      CA15                 SI6      CA18
ATOM   SI2   ISC1       1.000 !            |                             |
ATOM   SI3   ISC1       1.000 !           O21                           O26
ATOM   O1    IOC1      -1.000 !           CA13
ATOM   O2    IOC2      -1.500 !
ATOM   O3    IOC1      -1.000 !
ATOM   O4    IOC1      -1.000 !
ATOM   O5    IOC1      -1.000 !
ATOM   O6    IOC1      -1.000 !                O15          CA7             O20
ATOM   O7    IOC2      -1.500 !
ATOM   O8    IOC2      -1.500 !                    CA9      O11                 CA12     O16
ATOM   O9    IOC1      -1.000 !                              |                            |
ATOM   O10   IOC1      -1.000 !                    CA8     / | \                CA11    / | \
ATOM   O11   IOC1      -1.000 !                          O12 |  O14                   O17 |  O19
ATOM   O12   IOC1      -1.000 !                             O13                          O18
ATOM   CA7   ICA_S      1.500 !
ATOM   CA8   ICA_S      1.500 !                                                        CA10
ATOM   CA9   ICA_S      1.500 !
ATOM   O13   IOC1      -1.000 !
ATOM   O14   IOC1      -1.000 !
ATOM   O15   IOC1      -1.000 !
ATOM   CA10  ICA_S      1.500 !
ATOM   CA11  ICA_S      1.500 !    O5        O1                   O10       O6
ATOM   CA12  ICA_S      1.500 !              |       CA3                    |       CA6
ATOM   CA13  ICA_S      1.500 !             SI1                            SI2
ATOM   CA14  ICA_S      1.500 !            / | \                          / | \
ATOM   CA15  ICA_S      1.500 !          O2  |  O4                      O7  |  O9
ATOM   SI4   ISC1       1.000 !              O3      CA2                    O8      CA5
ATOM   SI5   ISC1       1.000 !
ATOM   SI6   ISC1       1.000 !             CA1
ATOM   O16   IOC1      -1.000 !
ATOM   O17   IOC2      -1.500 !
ATOM   O18   IOC1      -1.000 !
ATOM   O19   IOC1      -1.000 !
ATOM   O20   IOC1      -1.000 !
ATOM   O21   IOC1      -1.000 !
ATOM   O22   IOC2      -1.500 !
ATOM   O23   IOC2      -1.500 !
ATOM   O24   IOC1      -1.000 !
ATOM   O25   IOC1      -1.000 !
ATOM   O26   IOC1      -1.000 !
ATOM   O27   IOC1      -1.000 !
ATOM   CA16  ICA_S      1.500 !
ATOM   CA17  ICA_S      1.500 !
ATOM   CA18  ICA_S      1.500 !
ATOM   O28   IOC1      -1.000 !
ATOM   O29   IOC1      -1.000 !
ATOM   O30   IOC1      -1.000 !
BOND  SI1  O5     SI1   O9    SI1   O14   SI1   O26
BOND  SI2  O3     SI2   O4    SI2   O6    SI2   O13
BOND  SI3  O16    SI3   O25   SI3   O27   SI3   O30
BOND  SI4  O11    SI4   O20   SI4   O24   SI4   O29
BOND  SI5  O18    SI5   O19   SI5   O21   SI5   O28
BOND  SI6  O1     SI6   O10   SI6   O12   SI6   O15


RESI ETTR              0.000 !
GROUP ! residue1             !
ATOM  Al1   IAC2        1.200 !
ATOM  O1    IOC5       -0.900 !
ATOM  O2    IOC8       -0.900 !
ATOM  O3    IOC9       -0.900 !
ATOM  O4    IOC10      -0.900 !
ATOM  O5    IOC6       -0.900 !
ATOM  O6    IOC7       -0.900 !
ATOM  H1    IHOC        0.350 !
ATOM  H2    IHOC        0.350 !
ATOM  H3    IHOC        0.350 !
ATOM  H4    IHOC        0.350 !
ATOM  H5    IHOC        0.350 !
ATOM  H6    IHOC        0.350 !
GROUP ! residue1             !
ATOM  S1    IS_AN       0.600 !
ATOM  O7    IOC11      -0.600 !
ATOM  O8    IOC11      -0.600 !
ATOM  O9    IOC11      -0.600 !
ATOM  O10   IOC11      -0.600 !
ATOM  S2    IS_AN       0.600 !
ATOM  O11   IOC11      -0.600 !
ATOM  O12   IOC11      -0.600 !
ATOM  O13   IOC11      -0.600 !
ATOM  O14   IOC11      -0.600 !
GROUP ! residue1             !
ATOM  CA1   ICA_E       1.600 !
ATOM  CA2   ICA_E       1.600 !
ATOM  CA3   ICA_E       1.600 !
GROUP ! residue1             !
ATOM  H7    IH_SC       0.410 !
ATOM  H8    IH_SC       0.410 !
ATOM  O15   IO_SC      -0.820 !
ATOM  H9    IH_SC       0.410 !
ATOM  H10   IH_SC       0.410 !
ATOM  O16   IO_SC      -0.820 !
ATOM  H11   IH_SC       0.410 !
ATOM  H12   IH_SC       0.410 !
ATOM  O17   IO_SC      -0.820 !
ATOM  H13   IH_SC       0.410 !
ATOM  H14   IH_SC       0.410 !
ATOM  O18   IO_SC      -0.820 !
ATOM  H15   IH_SC       0.410 !
ATOM  H16   IH_SC       0.410 !
ATOM  O19   IO_SC      -0.820 !
ATOM  H17   IH_SC       0.410 !
ATOM  H18   IH_SC       0.410 !
ATOM  O20   IO_SC      -0.820 !
ATOM  H19   IH_SC       0.410 !
ATOM  H20   IH_SC       0.410 !
ATOM  O21   IO_SC      -0.820 !
ATOM  H21   IH_SC       0.410 !
ATOM  H22   IH_SC       0.410 !
ATOM  O22   IO_SC      -0.820 !
ATOM  H23   IH_SC       0.410 !
ATOM  H24   IH_SC       0.410 !
ATOM  O23   IO_SC      -0.820 !
ATOM  H25   IH_SC       0.410 !
ATOM  H26   IH_SC       0.410 !
ATOM  O24   IO_SC      -0.820 !
ATOM  H27   IH_SC       0.410 !
ATOM  H28   IH_SC       0.410 !
ATOM  O25   IO_SC      -0.820 !
ATOM  H29   IH_SC       0.410 !
ATOM  H30   IH_SC       0.410 !
ATOM  O26   IO_SC      -0.820 !
GROUP ! residue2             !
ATOM  Al2   IAC2        1.200 !
ATOM  O27   IOC6       -0.900 !
ATOM  O28   IOC9       -0.900 !
ATOM  O29   IOC10      -0.900 !
ATOM  O30   IOC8       -0.900 !
ATOM  O31   IOC7       -0.900 !
ATOM  O32   IOC5       -0.900 !
ATOM  H31   IHOC        0.350 !
ATOM  H32   IHOC        0.350 !
ATOM  H33   IHOC        0.350 !
ATOM  H34   IHOC        0.350 !
ATOM  H35   IHOC        0.350 !
ATOM  H36   IHOC        0.350 !
GROUP ! residue2             !
ATOM  S3    IS_AN       0.600 !
ATOM  O33   IOC11      -0.600 !
ATOM  O34   IOC11      -0.600 !
ATOM  O35   IOC11      -0.600 !
ATOM  O36   IOC11      -0.600 !
GROUP ! residue2             !
ATOM  CA4   ICA_E       1.600 !
ATOM  CA5   ICA_E       1.600 !
ATOM  CA6   ICA_E       1.600 !
GROUP ! residue2             !
ATOM  H37   IH_SC       0.410 !
ATOM  H38   IH_SC       0.410 !
ATOM  O37   IO_SC      -0.820 !
ATOM  H39   IH_SC       0.410 !
ATOM  H40   IH_SC       0.410 !
ATOM  O38   IO_SC      -0.820 !
ATOM  H41   IH_SC       0.410 !
ATOM  H42   IH_SC       0.410 !
ATOM  O39   IO_SC      -0.820 !
ATOM  H43   IH_SC       0.410 !
ATOM  H44   IH_SC       0.410 !
ATOM  O40   IO_SC      -0.820 !
ATOM  H45   IH_SC       0.410 !
ATOM  H46   IH_SC       0.410 !
ATOM  O41   IO_SC      -0.820 !
ATOM  H47   IH_SC       0.410 !
ATOM  H48   IH_SC       0.410 !
ATOM  O42   IO_SC      -0.820 !
ATOM  H49   IH_SC       0.410 !
ATOM  H50   IH_SC       0.410 !
ATOM  O43   IO_SC      -0.820 !
ATOM  H51   IH_SC       0.410 !
ATOM  H52   IH_SC       0.410 !
ATOM  O44   IO_SC      -0.820 !
ATOM  H53   IH_SC       0.410 !
ATOM  H54   IH_SC       0.410 !
ATOM  O45   IO_SC      -0.820 !
ATOM  H55   IH_SC       0.410 !
ATOM  H56   IH_SC       0.410 !
ATOM  O46   IO_SC      -0.820 !
ATOM  H57   IH_SC       0.410 !
ATOM  H58   IH_SC       0.410 !
ATOM  O47   IO_SC      -0.820 !
ATOM  H59   IH_SC       0.410 !
ATOM  H60   IH_SC       0.410 !
ATOM  O48   IO_SC      -0.820 !
ATOM  H61   IH_SC       0.410 !
ATOM  H62   IH_SC       0.410 !
ATOM  O49   IO_SC      -0.820 !
ATOM  H63   IH_SC       0.410 !
ATOM  H64   IH_SC       0.410 !
ATOM  O50   IO_SC      -0.820 !
ATOM  H65   IH_SC       0.410 !
ATOM  H66   IH_SC       0.410 !
ATOM  O51   IO_SC      -0.820 !
GROUP ! residue3             !
ATOM  Al3   IAC2        1.200 !
ATOM  O52   IOC9       -0.900 !
ATOM  O53   IOC6       -0.900 !
ATOM  O54   IOC7       -0.900 !
ATOM  O55   IOC5       -0.900 !
ATOM  O56   IOC10      -0.900 !
ATOM  O57   IOC8       -0.900 !
ATOM  H67   IHOC        0.350 !
ATOM  H68   IHOC        0.350 !
ATOM  H69   IHOC        0.350 !
ATOM  H70   IHOC        0.350 !
ATOM  H71   IHOC        0.350 !
ATOM  H72   IHOC        0.350 !
GROUP ! residue3             !
ATOM  S4    IS_AN       0.600 !
ATOM  O58   IOC11      -0.600 !
ATOM  O59   IOC11      -0.600 !
ATOM  O60   IOC11      -0.600 !
ATOM  O61   IOC11      -0.600 !
ATOM  S5    IS_AN       0.600 !
ATOM  O62   IOC11      -0.600 !
ATOM  O63   IOC11      -0.600 !
ATOM  O64   IOC11      -0.600 !
ATOM  O65   IOC11      -0.600 !
GROUP ! residue3             !
ATOM  CA7   ICA_E       1.600 !
ATOM  CA8   ICA_E       1.600 !
ATOM  CA9   ICA_E       1.600 !
GROUP ! residue3             !
ATOM  H73   IH_SC       0.410 !
ATOM  H74   IH_SC       0.410 !
ATOM  O66   IO_SC      -0.820 !
ATOM  H75   IH_SC       0.410 !
ATOM  H76   IH_SC       0.410 !
ATOM  O67   IO_SC      -0.820 !
ATOM  H77   IH_SC       0.410 !
ATOM  H78   IH_SC       0.410 !
ATOM  O68   IO_SC      -0.820 !
ATOM  H79   IH_SC       0.410 !
ATOM  H80   IH_SC       0.410 !
ATOM  O69   IO_SC      -0.820 !
ATOM  H81   IH_SC       0.410 !
ATOM  H82   IH_SC       0.410 !
ATOM  O70   IO_SC      -0.820 !
ATOM  H83   IH_SC       0.410 !
ATOM  H84   IH_SC       0.410 !
ATOM  O71   IO_SC      -0.820 !
ATOM  H85   IH_SC       0.410 !
ATOM  H86   IH_SC       0.410 !
ATOM  O72   IO_SC      -0.820 !
ATOM  H87   IH_SC       0.410 !
ATOM  H88   IH_SC       0.410 !
ATOM  O73   IO_SC      -0.820 !
ATOM  H89   IH_SC       0.410 !
ATOM  H90   IH_SC       0.410 !
ATOM  O74   IO_SC      -0.820 !
ATOM  H91   IH_SC       0.410 !
ATOM  H92   IH_SC       0.410 !
ATOM  O75   IO_SC      -0.820 !
ATOM  H93   IH_SC       0.410 !
ATOM  H94   IH_SC       0.410 !
ATOM  O76   IO_SC      -0.820 !
ATOM  H95   IH_SC       0.410 !
ATOM  H96   IH_SC       0.410 !
ATOM  O77   IO_SC      -0.820 !
GROUP ! residue4             !
ATOM  Al4   IAC2        1.200 !
ATOM  O78   IOC6       -0.900 !
ATOM  O79   IOC9       -0.900 !
ATOM  O80   IOC8       -0.900 !
ATOM  O81   IOC10      -0.900 !
ATOM  O82   IOC5       -0.900 !
ATOM  O83   IOC7       -0.900 !
ATOM  H97   IHOC        0.350 !
ATOM  H98   IHOC        0.350 !
ATOM  H99   IHOC        0.350 !
ATOM  H100  IHOC        0.350 !
ATOM  H101  IHOC        0.350 !
ATOM  H102  IHOC        0.350 !
GROUP ! residue4             !
ATOM  S6    IS_AN       0.600 !
ATOM  O84   IOC11      -0.600 !
ATOM  O85   IOC11      -0.600 !
ATOM  O86   IOC11      -0.600 !
ATOM  O87   IOC11      -0.600 !
GROUP ! residue4             !
ATOM  CA10  ICA_E       1.600 !
ATOM  CA11  ICA_E       1.600 !
ATOM  CA12  ICA_E       1.600 !
GROUP ! residue4             !
ATOM  H103  IH_SC       0.410 !
ATOM  H104  IH_SC       0.410 !
ATOM  O88   IO_SC      -0.820 !
ATOM  H105  IH_SC       0.410 !
ATOM  H106  IH_SC       0.410 !
ATOM  O89   IO_SC      -0.820 !
ATOM  H107  IH_SC       0.410 !
ATOM  H108  IH_SC       0.410 !
ATOM  O90   IO_SC      -0.820 !
ATOM  H109  IH_SC       0.410 !
ATOM  H110  IH_SC       0.410 !
ATOM  O91   IO_SC      -0.820 !
ATOM  H111  IH_SC       0.410 !
ATOM  H112  IH_SC       0.410 !
ATOM  O92   IO_SC      -0.820 !
ATOM  H113  IH_SC       0.410 !
ATOM  H114  IH_SC       0.410 !
ATOM  O93   IO_SC      -0.820 !
ATOM  H115  IH_SC       0.410 !
ATOM  H116  IH_SC       0.410 !
ATOM  O94   IO_SC      -0.820 !
ATOM  H117  IH_SC       0.410 !
ATOM  H118  IH_SC       0.410 !
ATOM  O95   IO_SC      -0.820 !
ATOM  H119  IH_SC       0.410 !
ATOM  H120  IH_SC       0.410 !
ATOM  O96   IO_SC      -0.820 !
ATOM  H121  IH_SC       0.410 !
ATOM  H122  IH_SC       0.410 !
ATOM  O97   IO_SC      -0.820 !
ATOM  H123  IH_SC       0.410 !
ATOM  H124  IH_SC       0.410 !
ATOM  O98   IO_SC      -0.820 !
ATOM  H125  IH_SC       0.410 !
ATOM  H126  IH_SC       0.410 !
ATOM  O99   IO_SC      -0.820 !
ATOM  H127  IH_SC       0.410 !
ATOM  H128  IH_SC       0.410 !
ATOM  O100  IO_SC      -0.820 !
ATOM  H129  IH_SC       0.410 !
ATOM  H130  IH_SC       0.410 !
ATOM  O101  IO_SC      -0.820 !
ATOM  H131  IH_SC       0.410 !
ATOM  H132  IH_SC       0.410 !
ATOM  O102  IO_SC      -0.820 !
BOND  Al1   O1    Al1   O2    Al1   O3    Al1   O4   ! resiue_1
BOND  Al1   O5    Al1   O6    O1    H1    O2    H2   ! AlO6H6
BOND  O3    H3    O4    H4    O5    H5    O6    H6   !
BOND  S1    O7    S1    O8    S1    O9    S1    O10  ! SiO4
BOND  S2    O11   S2    O12   S2    O13   S2    O14  ! SiO4
BOND  O15   H7    O15   H8    O16   H9    O16   H10  ! H2O
BOND  O17   H11   O17   H12   O18   H13   O18   H14  ! H2O
BOND  O19   H15   O19   H16   O20   H17   O20   H18  ! H2O
BOND  O21   H19   O21   H20   O22   H21   O22   H22  ! H2O
BOND  O23   H23   O23   H24   O24   H25   O24   H26  ! H2O
BOND  O25   H27   O25   H28   O26   H29   O26   H30  ! H2O
BOND  Al2   O27   Al2   O28   Al2   O29   Al2   O30  ! residue_2
BOND  Al2   O31   Al2   O32   O27   H31   O28   H32  ! AlO6H6
BOND  O29   H33   O30   H34   O31   H35   O32   H36  !
BOND  S3    O33   S3    O34   S3    O35   S3    O36  ! SiO4
BOND  O37   H37   O37   H38   O38   H39   O38   H40  ! SiO4
BOND  O39   H41   O39   H42   O40   H43   O40   H44  ! H2O
BOND  O41   H45   O41   H46   O42   H47   O42   H48  ! H2O
BOND  O43   H49   O43   H50   O44   H51   O44   H52  ! H2O
BOND  O45   H53   O45   H54   O46   H55   O46   H56  ! H2O
BOND  O47   H57   O47   H58   O48   H59   O48   H60  ! H2O
BOND  O49   H61   O49   H62   O50   H63   O50   H64  ! H2O
BOND  O51   H65   O51   H66   Al3   O52   Al3   O53  ! resi
BOND  Al3   O54   Al3   O55   Al3   O56   Al3   O57  ! AlO6
BOND  O52   H67   O53   H68   O54   H69   O55   H70  !
BOND  O56   H71   O57   H72   S4    O58   S4    O59  !
BOND  S4    O60   S4    O61   S5    O62   S5    O63  ! SiO4
BOND  S5    O64   S5    O65   O66   H73   O66   H74  ! SiO4
BOND  O67   H75   O67   H76   O68   H77   O68   H78  ! H2O
BOND  O69   H79   O69   H80   O70   H81   O70   H82  ! H2O
BOND  O71   H83   O71   H84   O72   H85   O72   H86  ! H2O
BOND  O73   H87   O73   H88   O74   H89   O74   H90  ! H2O
BOND  O75   H91   O75   H92   O76   H93   O76   H94  ! H2O
BOND  O77   H95   O77   H96   Al4   O78   Al4   O79  ! residue_3
BOND  Al4   O80   Al4   O81   Al4   O82   Al4   O83  ! AlO6H6
BOND  O78   H97   O79   H98   O80   H99   O81   H100 !
BOND  O82   H101  O83   H102  S6    O84   S6    O85  !
BOND  S6    O86   S6    O87   O88   H103  O88   H104 ! SiO4
BOND  O89   H105  O89   H106  O90   H107  O90   H108 ! H2O
BOND  O91   H109  O91   H110  O92   H111  O92   H112 ! H2O
BOND  O93   H113  O93   H114  O94   H115  O94   H116 ! H2O
BOND  O95   H117  O95   H118  O96   H119  O96   H120 ! H2O
BOND  O97   H121  O97   H122  O98   H123  O98   H124 ! H2O
BOND  O99   H125  O99   H126  O100  H127  O100  H128 ! H2O
BOND  O101  H129  O101  H130  O102  H131  O102  H132 ! H2O
!
!IC     I       J        K     L         R(I(J/K))T(I(JK/KJ)) PHI  T(JKL)   R(KL)
 IC    O2      O1      *AL1    O3          2.0200  180.00   72.00   90.00   2.0200
 IC    O2      O1      *AL1    O4          2.0200  180.00  144.00   90.00   2.0200
 IC    O2      O1      *AL1    O5          2.0200  180.00 -144.00   90.00   2.0200
 IC    O2      O1      *AL1    O6          2.0200  180.00  -72.00   90.00   2.0200
 IC    O2      AL1     O1      H1          2.0200  180.00  180.00  115.00   0.9290
 IC    O1      AL1     O2      H2          2.0200  180.00  180.00  115.00   0.9290
 IC    O1      AL1     O3      H3          2.0200   90.00  180.00  115.00   0.9290
 IC    O1      AL1     O4      H4          2.0200   90.00  180.00  115.00   0.9290
 IC    O1      AL1     O5      H5          2.0200   90.00  180.00  115.00   0.9290
 IC    O1      AL1     O6      H6          2.0200   90.00  180.00  115.00   0.9290
 IC    O8      O7      *S1     O9          1.5000  109.50  120.00  109.50   1.5000
 IC    O8      O7      *S1     O10         1.5000  109.50 -120.00  109.50   1.5000
 IC    O12     O11     *S2     O13         1.5000  109.50  120.00  109.50   1.5000
 IC    O12     O11     *S2     O14         1.5000  109.50 -120.00  109.50   1.5000
 IC    O28     O27     *AL2    O29         2.0200  180.00   72.00   90.00   2.0200
 IC    O28     O27     *AL2    O30         2.0200  180.00  144.00   90.00   2.0200
 IC    O28     O27     *AL2    O31         2.0200  180.00 -144.00   90.00   2.0200
 IC    O28     O27     *AL2    O32         2.0200  180.00  -72.00   90.00   2.0200
 IC    O28     AL2     O27     H31         2.0200  180.00  180.00  115.00   0.9290
 IC    O27     AL2     O28     H32         2.0200  180.00  180.00  115.00   0.9290
 IC    O27     AL2     O29     H33         2.0200   90.00  180.00  115.00   0.9290
 IC    O27     AL2     O30     H34         2.0200   90.00  180.00  115.00   0.9290
 IC    O27     AL2     O31     H35         2.0200   90.00  180.00  115.00   0.9290
 IC    O27     AL2     O32     H36         2.0200   90.00  180.00  115.00   0.9290
 IC    O34     O33     *S3     O35         1.5000  109.50  120.00  109.50   1.5000
 IC    O34     O33     *S3     O36         1.5000  109.50 -120.00  109.50   1.5000
 IC    O53     O52     *AL3    O54         2.0200  180.00   72.00   90.00   2.0200
 IC    O53     O52     *AL3    O55         2.0200  180.00  144.00   90.00   2.0200
 IC    O53     O52     *AL3    O56         2.0200  180.00 -144.00   90.00   2.0200
 IC    O53     O52     *AL3    O57         2.0200  180.00  -72.00   90.00   2.0200
 IC    O53     AL3     O52     H67         2.0200  180.00  180.00  115.00   0.9290
 IC    O52     AL3     O53     H68         2.0200  180.00  180.00  115.00   0.9290
 IC    O52     AL3     O54     H69         2.0200   90.00  180.00  115.00   0.9290
 IC    O52     AL3     O55     H70         2.0200   90.00  180.00  115.00   0.9290
 IC    O52     AL3     O56     H71         2.0200   90.00  180.00  115.00   0.9290
 IC    O52     AL3     O57     H72         2.0200   90.00  180.00  115.00   0.9290
 IC    O59     O58     *S4     O60         1.5000  109.50  120.00  109.50   1.5000

RESI TB004             0.000 !
GROUP                        !
ATOM  SI1   ISC3        1.000 !
ATOM  SI2   ISC2        1.000 !
ATOM  SI3   ISC2        1.000 !
ATOM  SI4   ISC3        1.000 !
ATOM  SI5   ISC2        1.000 !
ATOM  SI6   ISC2        1.000 !
ATOM  O1    IOC12      -0.600 !
ATOM  O2    IOC13      -0.925 !
ATOM  O3    IOC13      -0.925 !
ATOM  O4    IOC12      -0.600 !
ATOM  O5    IOC12      -0.600 !
ATOM  O6    IOC13      -0.925 !
ATOM  O7    IOC13      -0.925 !
ATOM  O8    IOC14      -0.660 !
ATOM  O9    IOC12      -0.500 !
ATOM  O10   IOC12      -0.600 !
ATOM  O11   IOC13      -0.925 !
ATOM  O12   IOC13      -0.925 !
ATOM  O13   IOC12      -0.600 !
ATOM  O14   IOC13      -0.925 !
ATOM  O15   IOC13      -0.925 !
ATOM  O16   IOC12      -0.600 !
ATOM  O17   IOC14      -0.660 !
ATOM  H1    IHOY        0.410 !
ATOM  H2    IHOY        0.410 !
ATOM  O18   IO_SC      -0.820 !
ATOM  H3    IH_SC       0.410 !
ATOM  H4    IH_SC       0.410 !
ATOM  O19   IO_SC      -0.820 !
ATOM  H5    IH_SC       0.410 !
ATOM  H6    IH_SC       0.410 !
ATOM  O20   IO_SC      -0.820 !
ATOM  H7    IH_SC       0.410 !
ATOM  H8    IH_SC       0.410 !
ATOM  O21   IO_SC      -0.820 !
ATOM  H9    IH_SC       0.410 !
ATOM  H10   IH_SC       0.410 !
ATOM  O22   IO_SC      -0.820 !
ATOM  H11   IH_SC       0.410 !
ATOM  H12   IH_SC       0.410 !
ATOM  CA1   ICA_T       1.500 !
ATOM  CA2   ICA_T       1.500 !
ATOM  CA3   ICA_T       1.500 !
ATOM  CA4   ICA_T       1.500 !
GROUP                        !
ATOM  SI7   ISC2        1.000 !
ATOM  SI8   ISC2        1.000 !
ATOM  SI9   ISC3        1.000 !
ATOM  SI10  ISC3        1.000 !
ATOM  SI11  ISC2        1.000 !
ATOM  SI12  ISC2        1.000 !
ATOM  O23   IOC13      -0.925 !
ATOM  O24   IOC13      -0.925 !
ATOM  O25   IOC12      -0.600 !
ATOM  O26   IOC13      -0.925 !
ATOM  O27   IOC13      -0.925 !
ATOM  O28   IOC12      -0.600 !
ATOM  O29   IOC14      -0.660 !
ATOM  O30   IOC12      -0.600 !
ATOM  O31   IOC12      -0.500 !
ATOM  O32   IOC14      -0.660 !
ATOM  O33   IOC12      -0.600 !
ATOM  O34   IOC12      -0.600 !
ATOM  O35   IOC13      -0.925 !
ATOM  O36   IOC13      -0.925 !
ATOM  O37   IOC12      -0.600 !
ATOM  O38   IOC13      -0.925 !
ATOM  O39   IOC13      -0.925 !
ATOM  H13   IHOY        0.410 !
ATOM  H14   IHOY        0.410 !
ATOM  O40   IO_SC      -0.820 !
ATOM  H15   IH_SC       0.410 !
ATOM  H16   IH_SC       0.410 !
ATOM  O41   IO_SC      -0.820 !
ATOM  H17   IH_SC       0.410 !
ATOM  H18   IH_SC       0.410 !
ATOM  O42   IO_SC      -0.820 !
ATOM  H19   IH_SC       0.410 !
ATOM  H20   IH_SC       0.410 !
ATOM  O43   IO_SC      -0.820 !
ATOM  H21   IH_SC       0.410 !
ATOM  H22   IH_SC       0.410 !
ATOM  O44   IO_SC      -0.820 !
ATOM  H23   IH_SC       0.410 !
ATOM  H24   IH_SC       0.410 !
ATOM  CA5   ICA_T       1.500 !
ATOM  CA6   ICA_T       1.500 !
ATOM  CA7   ICA_T       1.500 !
ATOM  CA8   ICA_T       1.500 !
GROUP                        !
ATOM  SI13  ISC2        1.000 !
ATOM  SI14  ISC2        1.000 !
ATOM  SI15  ISC3        1.000 !
ATOM  SI16  ISC3        1.000 !
ATOM  SI17  ISC2        1.000 !
ATOM  SI18  ISC2        1.000 !
ATOM  O45   IOC12      -0.600 !
ATOM  O46   IOC13      -0.925 !
ATOM  O47   IOC13      -0.925 !
ATOM  O48   IOC12      -0.600 !
ATOM  O49   IOC14      -0.660 !
ATOM  O50   IOC12      -0.600 !
ATOM  O51   IOC13      -0.925 !
ATOM  O52   IOC13      -0.925 !
ATOM  O53   IOC12      -0.500 !
ATOM  O54   IOC14      -0.660 !
ATOM  O55   IOC12      -0.600 !
ATOM  O56   IOC13      -0.925 !
ATOM  O57   IOC13      -0.925 !
ATOM  O58   IOC12      -0.600 !
ATOM  O59   IOC12      -0.600 !
ATOM  O60   IOC13      -0.925 !
ATOM  O61   IOC13      -0.925 !
ATOM  H25   IHOY        0.410 !
ATOM  H26   IHOY        0.410 !
ATOM  O62   IO_SC      -0.820 !
ATOM  H27   IH_SC       0.410 !
ATOM  H28   IH_SC       0.410 !
ATOM  O63   IO_SC      -0.820 !
ATOM  H29   IH_SC       0.410 !
ATOM  H30   IH_SC       0.410 !
ATOM  O64   IO_SC      -0.820 !
ATOM  H31   IH_SC       0.410 !
ATOM  H32   IH_SC       0.410 !
ATOM  O65   IO_SC      -0.820 !
ATOM  H33   IH_SC       0.410 !
ATOM  H34   IH_SC       0.410 !
ATOM  O66   IO_SC      -0.820 !
ATOM  H35   IH_SC       0.410 !
ATOM  H36   IH_SC       0.410 !
ATOM  CA9   ICA_T       1.500 !
ATOM  CA10  ICA_T       1.500 !
ATOM  CA11  ICA_T       1.500 !
ATOM  CA12  ICA_T       1.500 !
GROUP                        !
ATOM  SI19  ISC2        1.000 !
ATOM  SI20  ISC2        1.000 !
ATOM  SI21  ISC3        1.000 !
ATOM  SI22  ISC3        1.000 !
ATOM  SI23  ISC2        1.000 !
ATOM  SI24  ISC2        1.000 !
ATOM  O67   IOC12      -0.600 !
ATOM  O68   IOC13      -0.925 !
ATOM  O69   IOC13      -0.925 !
ATOM  O70   IOC12      -0.600 !
ATOM  O71   IOC13      -0.925 !
ATOM  O72   IOC13      -0.925 !
ATOM  O73   IOC12      -0.600 !
ATOM  O74   IOC14      -0.660 !
ATOM  O75   IOC12      -0.500 !
ATOM  O76   IOC14      -0.660 !
ATOM  O77   IOC12      -0.600 !
ATOM  O78   IOC13      -0.925 !
ATOM  O79   IOC13      -0.925 !
ATOM  O80   IOC12      -0.600 !
ATOM  O81   IOC13      -0.925 !
ATOM  O82   IOC13      -0.925 !
ATOM  O83   IOC12      -0.600 !
ATOM  H37   IHOY        0.410 !
ATOM  H38   IHOY        0.410 !
ATOM  O84   IO_SC      -0.820 !
ATOM  H39   IH_SC       0.410 !
ATOM  H40   IH_SC       0.410 !
ATOM  O85   IO_SC      -0.820 !
ATOM  H41   IH_SC       0.410 !
ATOM  H42   IH_SC       0.410 !
ATOM  O86   IO_SC      -0.820 !
ATOM  H43   IH_SC       0.410 !
ATOM  H44   IH_SC       0.410 !
ATOM  O87   IO_SC      -0.820 !
ATOM  H45   IH_SC       0.410 !
ATOM  H46   IH_SC       0.410 !
ATOM  O88   IO_SC      -0.820 !
ATOM  H47   IH_SC       0.410 !
ATOM  H48   IH_SC       0.410 !
ATOM  CA13  ICA_T       1.500 !
ATOM  CA14  ICA_T       1.500 !
ATOM  CA15  ICA_T       1.500 !
ATOM  CA16  ICA_T       1.500 !
BOND  SI1  O1    SI1  O5    SI1  O8    SI1  O9   ! group_1
BOND  SI2  O1    SI2  O2    SI2  O3    SI2  O4   !
BOND  SI3  O5    SI3  O6    SI3  O7    SI4  O9   !
BOND  SI4  O10   SI4  O13   SI4  O17   SI5  O10  !
BOND  SI5  O11   SI5  O12   SI6  O13   SI6  O14  !
BOND  SI6  O15   SI6  O16   O8   H1    O17  H2   !
BOND  O18  H3    O18  H4    O19  H5    O19  H6   !
BOND  O20  H7    O20  H8    O21  H9    O21  H10  !
BOND  O22  H11   O22  H12   SI7  O23   SI7  O24  !
BOND  SI7  O25   SI8  O25   SI8  O26   SI8  O27  ! group_2
BOND  SI8  O28   SI9  O28   SI9  O29   SI9  O30  !
BOND  SI9  O31   SI10 O31   SI10 O32   SI10 O33  !
BOND  SI10 O34   SI11 O34   SI11 O35   SI11 O36  !
BOND  SI11 O37   SI12 O37   SI12 O38   SI12 O39  !
BOND  O29  H13   O32  H14   O40  H15   O40  H16  !
BOND  O41  H17   O41  H18   O42  H19   O42  H20  !
BOND  O43  H21   O43  H22   O44  H23   O44  H24  !
BOND  SI13 O45   SI13 O46   SI13 O47   SI13 O48  ! group_3
BOND  SI14 O50   SI14 O51   SI14 O52   SI15 O48  !
BOND  SI15 O49   SI15 O50   SI15 O53   SI16 O53  !
BOND  SI16 O54   SI16 O55   SI16 O58   SI17 O58  !
BOND  SI17 O59   SI17 O60   SI17 O61   SI18 O55  !
BOND  SI18 O56   SI18 O57   O49  H25   O54  H26  !
BOND  O62  H27   O62  H28   O63  H29   O63  H30  !
BOND  O64  H31   O64  H32   O65  H33   O65  H34  !
BOND  O66  H35   O66  H36   SI19 O67   SI19 O68  !
BOND  SI19 O69   SI19 O70   SI20 O70   SI20 O71  ! group_4
BOND  SI20 O72   SI20 O73   SI21 O73   SI21 O74  !
BOND  SI21 O75   SI22 O75   SI22 O76   SI22 O77  !
BOND  SI23 O77   SI23 O78   SI23 O79   SI23 O80  !
BOND  SI24 O80   SI24 O81   SI24 O82   SI24 O83  !
BOND  O74  H37   O76  H38   O84  H39   O84  H40  !
BOND  O85  H41   O85  H42   O86  H43   O86  H44  !
BOND  O87  H45   O87  H46   O88  H47   O88  H48  !
!
!IC     I       J        K     L         R(I(J/K))T(I(JK/KJ)) PHI  T(JKL)   R(KL)
 IC    O1      O9      *SI1    O5          1.6107  107.93 -116.85  107.26   1.6139
 IC    O1      O9      *SI1    O8          1.6107  107.93  121.73  111.04   1.6548
 IC    O9      SI1     O1      SI2         1.6023  107.93  162.89  136.15   1.6461
 IC    O9      SI1     O5      SI3         1.6023  107.26 -164.54  135.33   1.6502
 IC    O1      SI1     O9      SI4         1.6107  107.93 -123.10  174.07   1.6023
 IC    SI1     O1      SI2     O2          1.6107  136.15  -19.93  111.74   1.6013
 IC    O2      O1      *SI2    O3          1.6013  111.74  123.56  112.51   1.6018
 IC    O2      O1      *SI2    O4          1.6013  111.74 -118.23  101.02   1.6387
 IC    SI1     O5      SI3     O6          1.6139  135.33   21.94  111.85   1.5973
 IC    O6      O5      *SI3    O7          1.5973  111.85 -124.72  112.83   1.6078
 IC    SI1     O9      SI4     O13         1.6023  174.07  123.10  107.93   1.6107
 IC    O13     O9      *SI4    O10         1.6107  107.93  116.85  107.26   1.6139
 IC    O10     O9      *SI4    O17         1.6139  107.26  121.42  111.04   1.6548
 IC    O9      SI4     O10     SI5         1.6023  107.26  164.54  135.33   1.6502
 IC    O9      SI4     O13     SI6         1.6023  107.93 -162.89  136.15   1.6461
 IC    SI4     O10     SI5     O11         1.6139  135.33  -21.94  111.85   1.5973
 IC    O11     O10     *SI5    O12         1.5973  111.85  124.72  112.83   1.6078
 IC    SI4     O13     SI6     O14         1.6107  136.15   19.93  111.74   1.6013
 IC    O14     O13     *SI6    O15         1.6013  111.74 -123.56  112.51   1.6018
 IC    O14     O13     *SI6    O16         1.6013  111.74  118.23  101.02   1.6387
 IC    O1      SI1     O8      H1          1.6107  110.88  138.71  116.03   0.9534
 IC    O9      SI4     O17     H2          1.6023  111.04   28.93  115.49   0.9554
 IC    O23     O25     *SI7    O24         1.6018  110.82  121.90  111.13   1.6013
 IC    O23     SI7     O25     SI8         1.6018  110.82  -62.49  140.10   1.6378
 IC    SI7     O25     SI8     O28         1.6387  140.10 -177.55  100.66   1.6502
 IC    O28     O25     *SI8    O26         1.6502  100.66 -119.41  110.39   1.6078
 IC    O26     O25     *SI8    O27         1.6078  110.39 -122.14  110.75   1.5973
 IC    O25     SI8     O28     SI9         1.6378  100.66  139.58  135.33   1.6139
 IC    SI8     O28     SI9     O31         1.6502  135.33 -164.54  107.26   1.6023
 IC    O31     O28     *SI9    O29         1.6023  107.26  121.46  110.98   1.6548
 IC    O29     O28     *SI9    O30         1.6548  110.98  122.14  108.61   1.6107
 IC    O28     SI9     O31     SI10        1.6139  107.26  120.05  174.07   1.6023
 IC    SI9     O31     SI10    O34         1.6023  174.07 -120.05  107.26   1.6139
 IC    O34     O31     *SI10   O32         1.6139  107.26  121.42  111.04   1.6548
 IC    O32     O31     *SI10   O33         1.6548  111.04  121.73  107.93   1.6107
 IC    O31     SI10    O34     SI11        1.6023  107.26  164.54  135.33   1.6502
 IC    SI10    O34     SI11    O37         1.6139  135.33 -139.58  100.66   1.6378
 IC    O37     O34     *SI11   O35         1.6378  100.66 -117.64  112.83   1.6078
 IC    O35     O34     *SI11   O36         1.6078  112.83 -124.72  111.85   1.5973
 IC    O34     SI11    O37     SI12        1.6502  100.66  177.55  140.10   1.6387
 IC    SI11    O37     SI12    O38         1.6378  140.10   62.49  110.82   1.6018
 IC    O38     O37     *SI12   O39         1.6018  110.82 -121.90  111.13   1.6013
 IC    O28     SI9     O29     H13         1.6139  110.98 -108.12  114.46   0.9512
 IC    O31     SI10    O32     H14         1.6023  111.04  -10.36  114.43   0.9514
 IC    O45     O48     *SI13   O46         1.6378  100.66 -117.64  111.85   1.5973
 IC    O45     O48     *SI13   O47         1.6378  100.66  117.64  112.83   1.6078
 IC    O45     SI13    O48     SI15        1.6378  100.66  139.58  135.33   1.6139
 IC    SI13    O48     SI15    O53         1.6502  135.33 -164.54  107.26   1.6023
 IC    O53     O48     *SI15   O50         1.6023  107.26 -116.40  108.61   1.6107
 IC    O50     O48     *SI15   O49         1.6107  108.61 -122.14  110.98   1.6548
 IC    O48     SI15    O50     SI14        1.6139  108.61  -81.14  136.15   1.6461
 IC    O48     SI15    O53     SI16        1.6139  107.26  120.05  174.07   1.6023
 IC    SI15    O50     SI14    O51         1.6107  136.15  103.63  112.51   1.6018
 IC    O51     O50     *SI14   O52         1.6018  112.51 -123.56  111.74   1.6013
 IC    SI15    O53     SI16    O58         1.6023  174.07 -120.05  107.26   1.6139
 IC    O58     O53     *SI16   O55         1.6139  107.26 -116.85  107.93   1.6107
 IC    O55     O53     *SI16   O54         1.6107  107.93 -121.73  111.04   1.6548
 IC    O53     SI16    O58     SI17        1.6023  107.26  164.54  135.33   1.6502
 IC    O53     SI16    O55     SI18        1.6023  107.93 -162.89  136.15   1.6461
 IC    SI16    O55     SI18    O56         1.6107  136.15   19.93  111.74   1.6013
 IC    O56     O55     *SI18   O57         1.6013  111.74 -123.56  112.51   1.6018
 IC    SI16    O58     SI17    O59         1.6139  135.33 -139.58  100.66   1.6378
 IC    O59     O58     *SI17   O60         1.6378  100.66 -117.64  112.83   1.6078
 IC    O59     O58     *SI17   O61         1.6378  100.66  117.64  111.85   1.5973
 IC    O48     SI15    O49     H25         1.6139  110.98  -90.42  115.43   0.9550
 IC    O53     SI16    O54     H26         1.6023  111.04   20.46  116.08   0.9536
 IC    O67     O70     *SI19   O68         1.6502  100.66 -119.41  110.39   1.6078
 IC    O67     O70     *SI19   O69         1.6502  100.66  118.45  110.75   1.5973
 IC    O67     SI19    O70     SI20        1.6502  100.66 -177.55  140.10   1.6387
 IC    SI19    O70     SI20    O73         1.6378  140.10  178.08  101.02   1.6461
 IC    O73     O70     *SI20   O71         1.6461  101.02  119.43  110.82   1.6018
 IC    O71     O70     *SI20   O72         1.6018  110.82  121.90  111.13   1.6013
 IC    O70     SI20    O73     SI21        1.6387  101.02 -138.17  136.15   1.6107
 IC    SI20    O73     SI21    O75         1.6461  136.15  162.89  107.93   1.6023
 IC    O75     O73     *SI21   O74         1.6023  107.93 -121.83  110.88   1.6548
 IC    O73     SI21    O75     SI22        1.6107  107.93 -123.10  174.07   1.6023
 IC    SI21    O75     SI22    O77         1.6023  174.07  123.10  107.93   1.6107
 IC    O77     O75     *SI22   O76         1.6107  107.93 -121.73  111.04   1.6548
 IC    O75     SI22    O77     SI23        1.6023  107.93 -162.89  136.15   1.6461
 IC    SI22    O77     SI23    O80         1.6107  136.15  138.17  101.02   1.6387
 IC    O80     O77     *SI23   O78         1.6387  101.02 -118.23  111.74   1.6013
 IC    O78     O77     *SI23   O79         1.6013  111.74 -123.56  112.51   1.6018
 IC    O77     SI23    O80     SI24        1.6461  101.02 -178.08  140.10   1.6378
 IC    SI23    O80     SI24    O81         1.6387  140.10   59.10  110.75   1.5973
 IC    O81     O80     *SI24   O82         1.5973  110.75 -122.14  110.39   1.6078
 IC    O81     O80     *SI24   O83         1.5973  110.75  118.45  100.66   1.6502
 IC    O73     SI21    O74     H37         1.6107  110.88   99.86  116.07   0.9537
 IC    O75     SI22    O76     H38         1.6023  111.04  -29.05  115.45   0.9549
 IC    H44     H43     *O86    H48         0.9835  100.78 -120.41  114.96   4.5522

RESI CR20-2              0.000 ! cristobalite 001 surface structure
GROUP ! group_1              !
ATOM  SI1   ISC4        1.100 !
ATOM  SI2   ISC4        1.100 !
ATOM  SI3   ISC4        1.100 !
ATOM  SI4   ISC4        1.100 !                                  SI12
ATOM  O1    IOC23      -0.550 !                     O21         /
ATOM  O2    IOC23      -0.550 !                    /   \ O24  O23
ATOM  O3    IOC23      -0.550 !                   /     \ |  /
ATOM  O4    IOC23      -0.550 !                SI10      SI11
ATOM  O5    IOC23      -0.550 !                  \       /
ATOM  O6    IOC23      -0.550 !              O19 O20    O22
ATOM  O7    IOC23      -0.550 !                \ /        \
ATOM  O8    IOC23      -0.550 !            O18-SI9         SI8-O16
GROUP ! group_2              !                /            \
ATOM  SI5   ISC4        1.100 !               O17           O15
ATOM  SI6   ISC4        1.100 !                \            /
ATOM  SI7   ISC4        1.100 !             O11 \  O12     /
ATOM  SI8   ISC4        1.100 !             /  \ \ /  \   /
ATOM  O9    IOC23      -0.550 !       O10-SI5   SI6    SI7-O14
ATOM  O10   IOC23      -0.550 !          /               \
ATOM  O11   IOC23      -0.550 !         /                 \
ATOM  O12   IOC23      -0.550 !        /                   \
ATOM  O13   IOC23      -0.550 !      O9                     O13
ATOM  O14   IOC23      -0.550 !       \                    /    O8
ATOM  O15   IOC23      -0.550 !        \        O4        /    /
ATOM  O16   IOC23      -0.550 !         \       |        /   SI4
GROUP ! group_3              !         SI1   SI2    SI3    /  \
ATOM  SI9   ISC4        1.100 !        /  \  / | \  /   \  /    O7
ATOM  SI10  ISC4        1.100 !       O1   O2  O3 O5     O6
ATOM  SI11  ISC4        1.100 !
ATOM  SI12  ISC4        1.100 !
ATOM  O17   IOC23      -0.550 !
ATOM  O18   IOC23      -0.550 !
ATOM  O19   IOC23      -0.550 !
ATOM  O20   IOC23      -0.550 !
ATOM  O21   IOC23      -0.550 !
ATOM  O22   IOC23      -0.550 !
ATOM  O23   IOC23      -0.550 !
ATOM  O24   IOC23      -0.550 !
BOND  SI1   O1    SI1   O2    SI1   O9    SI2   O2  ! group_1 : SI1, SI2, SI3, SI4
BOND  SI2   O3    SI2   O4    SI2   O5    SI3   O5  !
BOND  SI3   O6    SI3   O13   SI4   O6    SI4   O7  !
BOND  SI4   O8    SI5   O9    SI5   O10   SI5   O11 ! group_2 : SI5, SI6, SI7, SI8
BOND  SI6   O11   SI6   O12   SI6   O17   SI7   O12 !
BOND  SI7   O13   SI7   O14   SI7   O15   SI8   O15 !
BOND  SI8   O16   SI8   O22   SI9   O17   SI9   O18 ! group_3 : SI9, SI10, SI11, SI12
BOND  SI9   O19   SI9   O20   SI10  O20   SI10  O21 !
BOND  SI11  O21   SI11  O22   SI11  O23   SI11  O24 !
BOND  SI12  O23                                     !
!
!IC     I       J        K     L         R(I(J/K))T(I(JK/KJ)) PHI  T(JKL)   R(KL)
 IC    O9      O2      *SI1    O1          1.6011  108.19 -120.88  111.50   1.6086
 IC    O1      SI1     O2      SI2         1.6086  111.50   51.25  146.83   1.6019
 IC    SI1     O2      SI2     O5          1.6080  146.83 -114.47  109.28   1.6009
 IC    O5      O2      *SI2    O3          1.6009  109.28  119.52  108.11   1.6091
 IC    O3      O2      *SI2    O4          1.6091  108.11  121.91  109.85   1.6081
 IC    O2      SI2     O5      SI3         1.6019  109.28 -114.50  146.74   1.6091
 IC    SI2     O5      SI3     O13         1.6009  146.74   51.24  111.54   1.6079
 IC    O13     O5      *SI3    O6          1.6079  111.54 -119.92  109.81   1.6017
 IC    O5      SI3     O6      SI4         1.6091  109.81  127.04  146.74   1.6080
 IC    SI3     O6      SI4     O7          1.6017  146.74  172.13  108.08   1.6014
 IC    O7      O6      *SI4    O8          1.6014  108.08 -120.90  111.46   1.6075
 IC    O1      SI1     O9      SI5         1.6086  109.83  127.01  146.78   1.6088
 IC    O5      SI3     O13     SI7         1.6091  111.54   51.25  146.78   1.6020
 IC    SI1     O9      SI5     O11         1.6011  146.78  -68.67  109.84   1.6012
 IC    O11     O9      *SI5    O10         1.6012  109.84  119.88  111.51   1.6088
 IC    O9      SI5     O11     SI6         1.6088  109.84  126.97  146.78   1.6088
 IC    SI5     O11     SI6     O17         1.6012  146.78   51.28  111.51   1.6088
 IC    O17     O11     *SI6    O12         1.6088  111.51 -119.90  109.85   1.6011
 IC    O12     O13     *SI7    O15         1.6080  108.14 -119.57  109.25   1.6010
 IC    O12     O13     *SI7    O14         1.6080  108.14  121.92  109.84   1.6086
 IC    O13     SI7     O15     SI8         1.6020  109.25 -114.56  146.77   1.6086
 IC    SI7     O15     SI8     O22         1.6010  146.77  -68.56  109.84   1.6020
 IC    O22     O15     *SI8    O16         1.6020  109.84  119.88  111.52   1.6080
 IC    O11     SI6     O17     SI9         1.6088  111.51   51.21  146.78   1.6011
 IC    O15     SI8     O22     SI11        1.6086  109.84  126.99  146.78   1.6079
 IC    SI6     O17     SI9     O20         1.6088  146.78 -114.49  109.29   1.6013
 IC    O20     O17     *SI9    O18         1.6013  109.29  119.59  108.15   1.6080
 IC    O18     O17     *SI9    O19         1.6080  108.15  121.92  109.83   1.6086
 IC    O17     SI9     O20     SI10        1.6011  109.29 -114.50  146.80   1.6086
 IC    SI9     O20     SI10    O21         1.6013  146.80   51.30  111.50   1.6080
 IC    O21     O22     *SI11   O23         1.6011  108.15  119.22  109.89   1.6013
 IC    O21     O22     *SI11   O24         1.6011  108.15 -120.89  111.51   1.6088
 IC    O22     SI11    O23     SI12        1.6079  109.89  126.93  146.80   1.6088

RESI QZ001              0.000 ! quartz unit cell with 001 surface
GROUP ! residue1             !                   O12
ATOM  SI1   ISC4        1.100 !                     \
ATOM  SI2   ISC4        1.100 !                     SI6
ATOM  SI3   ISC4        1.100 !                     /
ATOM  SI4   ISC4        1.100 !            O8     O11
ATOM  SI5   ISC4        1.100 !             \     /
ATOM  SI6   ISC4        1.100 !        O9 --SI5 SI4
ATOM  O1    IOC23      -0.550 !             / \ / \
ATOM  O2    IOC23      -0.550 !           O10  O7 O6
ATOM  O3    IOC23      -0.550 !                    \
ATOM  O4    IOC23      -0.550 !                   SI3
ATOM  O5    IOC23      -0.550 !                    \
ATOM  O6    IOC23      -0.550 !                    O5
ATOM  O7    IOC23      -0.550 !            O3  O4  /
ATOM  O8    IOC23      -0.550 !             \ / \ /
ATOM  O9    IOC23      -0.550 !              SI1 SI2
ATOM  O10   IOC23      -0.550 !             /  \
ATOM  O11   IOC23      -0.550 !           O1    O2
ATOM  O12   IOC23      -0.550 !
BOND  SI1   O1    SI1   O2    SI1   O3    SI1   O4
BOND  SI2   O4    SI2   O5    SI3   O5    SI3   O6
BOND  SI4   O6    SI4   O7    SI5   O7    SI5   O8
BOND  SI5   O9    SI5   O10   SI4   O11   SI6   O11
BOND  SI6   O12
!
!IC     I       J        K     L         R(I(J/K))T(I(JK/KJ)) PHI  T(JKL)   R(KL)
 IC    O1      O4      *SI1    O2          1.6249  102.46 -120.11  116.22   1.6104
 IC    O1      O4      *SI1    O3          1.6249  102.46  115.14  106.40   1.6354
 IC    O1      SI1     O4      SI2         1.6249  102.46  104.36  141.67   1.6087
 IC    SI1     O4      SI2     O5          1.5430  141.67  103.96  111.84   1.5971
 IC    O4      SI2     O5      SI3         1.6087  111.84   -9.67  144.04   1.6269
 IC    SI2     O5      SI3     O6          1.5971  144.04  -38.22  107.53   1.6235
 IC    O5      SI3     O6      SI4         1.6269  107.53 -139.77  143.76   1.6385
 IC    SI3     O6      SI4     O7          1.6235  143.76 -150.14  108.84   1.6189
 IC    O7      O6      *SI4    O11         1.6189  108.84  123.63  113.32   1.6147
 IC    O6      SI4     O7      SI5         1.6385  108.84 -161.59  144.46   1.6223
 IC    O6      SI4     O11     SI6         1.6385  113.32 -144.99  144.53   1.5539
 IC    SI4     O7      SI5     O8          1.6189  144.46 -110.31  110.46   1.5584
 IC    O8      O7      *SI5    O9          1.5584  110.46 -117.33  105.89   1.6310
 IC    O8      O7      *SI5    O10         1.5584  110.46  122.19  116.54   1.6786
 IC    SI4     O11     SI6     O12         1.6147  144.53  -20.84  111.63   1.5955


RESI AH001             0.000 !   [(SO4)Ca]4
GROUP                        !
ATOM  S1    ISCS        0.500 !                                CA4
ATOM  O1    IOCS       -0.550 !
ATOM  O2    IOCS       -0.550 !     O10    O11             O16
ATOM  O3    IOCS       -0.550 !      \    /                 |
ATOM  O4    IOCS       -0.550 !       \  /                  |
ATOM  CA1   ICA_G       1.700 !        S3                   S4
GROUP                        !       / |                  /| \
ATOM  S2    ISCS        0.500 !     O12 |               O15 |  O14
ATOM  O5    IOCS       -0.550 !         O9                 O13
ATOM  O6    IOCS       -0.550 !      CA3
ATOM  O7    IOCS       -0.550 !
ATOM  O8    IOCS       -0.550 !                                 O5
ATOM  CA2   ICA_G       1.700 !                         O8     /
GROUP                        !          CA1             \    /
ATOM  S3    ISCS        0.500 !                           \  /
ATOM  O9    IOCS       -0.550 !       O2     O3            S2
ATOM  O10   IOCS       -0.550 !        \    /             / \
ATOM  O11   IOCS       -0.550 !         \  /             /   \
ATOM  O12   IOCS       -0.550 !          S1             O7    O6
ATOM  CA3   ICA_G       1.700 !         / |                CA2
GROUP                        !       O4  |
ATOM  S4    ISCS        0.500 !           O1
ATOM  O13   IOCS       -0.550 !
ATOM  O14   IOCS       -0.550 !
ATOM  O15   IOCS       -0.550 !
ATOM  O16   IOCS       -0.550 !
ATOM  CA4   ICA_G       1.700 !
BOND  S1  O1    S1  O2    S1   O3    S1   O4
BOND  S2  O5    S2  O6    S2   O7    S2   O8
BOND  S3  O9    S3  O10   S3   O11   S3   O12
BOND  S4  O13   S4  O14   S4   O15   S4   O16
!
!IC    I       J        K      L         R(I(J/K))T(I(JK/KJ)) PHI  T(JKL)   R(KL)
 IC    O2      O1      *S1     O3          1.4860  110.73  117.55  110.73   1.4860
 IC    O2      O1      *S1     O4          1.4860  110.73 -121.23  107.74   1.4812
 IC    O6      O5      *S2     O7          1.4860  110.73  117.55  110.73   1.4860
 IC    O6      O5      *S2     O8          1.4860  110.73 -121.23  107.74   1.4812
 IC    O10     O9      *S3     O11         1.4860  110.73  117.55  110.73   1.4860
 IC    O10     O9      *S3     O12         1.4860  110.73 -121.23  107.74   1.4812
 IC    O14     O13     *S4     O15         1.4860  110.73  117.55  110.73   1.4860
 IC    O14     O13     *S4     O16         1.4860  110.73 -121.23  107.74   1.4812

RESI GS001            0.000 !   (SO4)4 8H2O
GROUP                       !
ATOM   O1   IOCS     -0.550  !
ATOM   O2   IOCS     -0.550  !
ATOM   O3   IOCS     -0.550  !
ATOM   O4   IOCS     -0.550  !
ATOM   O5   IOCS     -0.550  !
ATOM   O6   IOCS     -0.550  !
ATOM   O7   IOCS     -0.550  !
ATOM   O8   IOCS     -0.550  !
ATOM   O9   IOCS     -0.550  !
ATOM   O10  IOCS     -0.550  !
ATOM   O11  IOCS     -0.550  !
ATOM   O12  IOCS     -0.550  !
ATOM   O13  IOCS     -0.550  !
ATOM   O14  IOCS     -0.550  !
ATOM   O15  IOCS     -0.550  !
ATOM   O16  IOCS     -0.550  !
ATOM   O17  IO_SC    -0.820  !
ATOM   O18  IO_SC    -0.820  !
ATOM   O19  IO_SC    -0.820  !
ATOM   O20  IO_SC    -0.820  !
ATOM   O21  IO_SC    -0.820  !
ATOM   O22  IO_SC    -0.820  !
ATOM   O23  IO_SC    -0.820  !
ATOM   O24  IO_SC    -0.820  !
ATOM   H1   IH_SC     0.410  !
ATOM   H2   IH_SC     0.410  !
ATOM   H3   IH_SC     0.410  !
ATOM   H4   IH_SC     0.410  !
ATOM   H5   IH_SC     0.410  !
ATOM   H6   IH_SC     0.410  !
ATOM   H7   IH_SC     0.410  !
ATOM   H8   IH_SC     0.410  !
ATOM   H9   IH_SC     0.410  !
ATOM   H10  IH_SC     0.410  !
ATOM   H11  IH_SC     0.410  !
ATOM   H12  IH_SC     0.410  !
ATOM   H13  IH_SC     0.410  !
ATOM   H14  IH_SC     0.410  !
ATOM   H15  IH_SC     0.410  !
ATOM   H16  IH_SC     0.410  !
ATOM   Ca1  ICA_G     1.700  !
ATOM   Ca2  ICA_G     1.700  !
ATOM   Ca3  ICA_G     1.700  !
ATOM   Ca4  ICA_G     1.700  !
ATOM   S1   ISCS      0.500  !
ATOM   S2   ISCS      0.500  !
ATOM   S3   ISCS      0.500  !
ATOM   S4   ISCS      0.500  !
BOND  S1  O1    S1  O3    S1   O9    S1   O11
BOND  S2  O2    S2  O4    S2   O10   S2   O12
BOND  S3  O5    S3  O7    S3   O13   S3   O15
BOND  S4  O6    S4  O8    S4   O14   S4   O16
BOND  O17 H1    O17 H9    O18  H2    O18  H10
BOND  O19 H3    O19 H11   O20  H4    O20  H12
BOND  O21 H5    O21 H13   O22  H6    O22  H14
BOND  O23 H7    O23 H15   O24  H8    O24  H16

RESI GS010             0.000 !   (SO4)4 8H2O
GROUP                        !
ATOM   O1   IOCS     -0.550 !
ATOM   O2   IOCS     -0.550 !
ATOM   O3   IOCS     -0.550 !
ATOM   O4   IOCS     -0.550 !
ATOM   O5   IOCS     -0.550 !
ATOM   O6   IOCS     -0.550 !
ATOM   O7   IOCS     -0.550 !
ATOM   O8   IOCS     -0.550 !
ATOM   O9   IOCS     -0.550 !
ATOM   O10  IOCS     -0.550 !
ATOM   O11  IOCS     -0.550 !
ATOM   O12  IOCS     -0.550 !
ATOM   O13  IOCS     -0.550 !
ATOM   O14  IOCS     -0.550 !
ATOM   O15  IOCS     -0.550 !
ATOM   O16  IOCS     -0.550 !
ATOM   O17  IO_SC    -0.820 !
ATOM   O18  IO_SC    -0.820 !
ATOM   O19  IO_SC    -0.820 !
ATOM   O20  IO_SC    -0.820 !
ATOM   O21  IO_SC    -0.820 !
ATOM   O22  IO_SC    -0.820 !
ATOM   O23  IO_SC    -0.820 !
ATOM   O24  IO_SC    -0.820 !
ATOM   H1   IH_SC     0.410 !
ATOM   H2   IH_SC     0.410 !
ATOM   H3   IH_SC     0.410 !
ATOM   H4   IH_SC     0.410 !
ATOM   H5   IH_SC     0.410 !
ATOM   H6   IH_SC     0.410 !
ATOM   H7   IH_SC     0.410 !
ATOM   H8   IH_SC     0.410 !
ATOM   H9   IH_SC     0.410 !
ATOM   H10  IH_SC     0.410 !
ATOM   H11  IH_SC     0.410 !
ATOM   H12  IH_SC     0.410 !
ATOM   H13  IH_SC     0.410 !
ATOM   H14  IH_SC     0.410 !
ATOM   H15  IH_SC     0.410 !
ATOM   H16  IH_SC     0.410 !
ATOM   Ca1  ICA_G     1.700 !
ATOM   Ca2  ICA_G     1.700 !
ATOM   Ca3  ICA_G     1.700 !
ATOM   Ca4  ICA_G     1.700 !
ATOM   S1   ISCS      0.500 !
ATOM   S2   ISCS      0.500 !
ATOM   S3   ISCS      0.500 !
ATOM   S4   ISCS      0.500 !
BOND  S1  O1    S1  O3    S1   O9    S1   O11
BOND  S2  O2    S2  O4    S2   O10   S2   O12
BOND  S3  O5    S3  O7    S3   O13   S3   O15
BOND  S4  O6    S4  O8    S4   O14   S4   O16
BOND  O17 H1    O17 H9    O18  H2    O18  H10
BOND  O19 H3    O19 H11   O20  H4    O20  H12
BOND  O21 H5    O21 H13   O22  H6    O22  H14
BOND  O23 H7    O23 H15   O24  H8    O24  H16

RESI GS011             0.000 !   (SO4)4 8H2O
ATOM  O1   IOCS      -0.550
ATOM  O2   IOCS      -0.550
ATOM  O3   IOCS      -0.550
ATOM  O4   IOCS      -0.550
ATOM  O5   IOCS      -0.550
ATOM  O6   IOCS      -0.550
ATOM  O7   IOCS      -0.550
ATOM  O8   IOCS      -0.550
ATOM  O9   IOCS      -0.550
ATOM  O10  IOCS      -0.550
ATOM  O11  IOCS      -0.550
ATOM  O12  IOCS      -0.550
ATOM  O13  IO_SC     -0.820
ATOM  O14  IO_SC     -0.820
ATOM  O15  IO_SC     -0.820
ATOM  O16  IO_SC     -0.820
ATOM  H1   IH_SC      0.410
ATOM  H2   IH_SC      0.410
ATOM  H3   IH_SC      0.410
ATOM  H4   IH_SC      0.410
ATOM  H5   IH_SC      0.410
ATOM  H6   IH_SC      0.410
ATOM  H7   IH_SC      0.410
ATOM  H8   IH_SC      0.410
ATOM  CA1  ICA_G      1.700
ATOM  CA2  ICA_G      1.700
ATOM  CA3  ICA_G      1.700
ATOM  S1   ISCS       0.500
ATOM  S2   ISCS       0.500
ATOM  S3   ISCS       0.500
ATOM  O17  IOCS      -0.550
ATOM  O18  IOCS      -0.550
ATOM  O19  IOCS      -0.550
ATOM  O20  IOCS      -0.550
ATOM  O21  IOCS      -0.550
ATOM  O22  IOCS      -0.550
ATOM  O23  IOCS      -0.550
ATOM  O24  IOCS      -0.550
ATOM  O25  IOCS      -0.550
ATOM  O26  IOCS      -0.550
ATOM  O27  IOCS      -0.550
ATOM  O28  IOCS      -0.550
ATOM  O29  IO_SC     -0.820
ATOM  O30  IO_SC     -0.820
ATOM  O31  IO_SC     -0.820
ATOM  O32  IO_SC     -0.820
ATOM  H9   IH_SC      0.410
ATOM  H10  IH_SC      0.410
ATOM  H11  IH_SC      0.410
ATOM  H12  IH_SC      0.410
ATOM  H13  IH_SC      0.410
ATOM  H14  IH_SC      0.410
ATOM  H15  IH_SC      0.410
ATOM  H16  IH_SC      0.410
ATOM  CA4  ICA_G      1.700
ATOM  CA5  ICA_G      1.700
ATOM  CA6  ICA_G      1.700
ATOM  S4   ISCS       0.500
ATOM  S5   ISCS       0.500
ATOM  S6   ISCS       0.500
ATOM  O33  IOCS      -0.550
ATOM  O34  IOCS      -0.550
ATOM  O35  IOCS      -0.550
ATOM  O36  IOCS      -0.550
ATOM  O37  IO_SC     -0.820
ATOM  O38  IO_SC     -0.820
ATOM  O39  IO_SC     -0.820
ATOM  O40  IO_SC     -0.820
ATOM  H17  IH_SC      0.410
ATOM  H18  IH_SC      0.410
ATOM  H19  IH_SC      0.410
ATOM  H20  IH_SC      0.410
ATOM  H21  IH_SC      0.410
ATOM  H22  IH_SC      0.410
ATOM  H23  IH_SC      0.410
ATOM  H24  IH_SC      0.410
ATOM  CA7  ICA_G      1.700
ATOM  S7   ISCS       0.500
ATOM  O41  IOCS      -0.550
ATOM  O42  IOCS      -0.550
ATOM  O43  IOCS      -0.550
ATOM  O44  IOCS      -0.550
ATOM  O45  IO_SC     -0.820
ATOM  O46  IO_SC     -0.820
ATOM  O47  IO_SC     -0.820
ATOM  O48  IO_SC     -0.820
ATOM  H25  IH_SC      0.410
ATOM  H26  IH_SC      0.410
ATOM  H27  IH_SC      0.410
ATOM  H28  IH_SC      0.410
ATOM  H29  IH_SC      0.410
ATOM  H30  IH_SC      0.410
ATOM  H31  IH_SC      0.410
ATOM  H32  IH_SC      0.410
ATOM  CA8  ICA_G      1.700
ATOM  S8   ISCS       0.500
BOND  S1  O1    S1  O3     S1   O7     S1  O9
BOND  S2  O2    S2  O4     S2   O8     S2  O10
BOND  S3  O5    S3  O6     S3   O11    S3  O12
BOND  S4  O17   S4  O18    S4   O23    S4  O24
BOND  S5  O19   S5  O21    S5   O25    S5  O27
BOND  S6  O20   S6  O22    S6   O26    S6  O28
BOND  S7  O33   S7  O34    S7   O35    S7  O36
BOND  S8  O41   S8  O42    S8   O43    S8  O44
BOND  O39 H19   O39  H23   O37  H17    O37  H21
BOND  O16 H4    O16  H8    O13  H1     O13  H5
BOND  O38 H18   O38  H22   O40  H20    O40  H24
BOND  O14 H2    O14  H6    O15  H3     O15 H7
BOND  O46 H26   O46  H30   O45  H25    O45 H29
BOND  O31 H11   O31  H15   O29  H9     O29 H13
BOND  O48 H28   O48  H32   O32  H12    O32 H16
BOND  O47 H27   O47  H31   O30  H10    O30 H14

RESI GS120             0.000 !   (SO4)4 8H2O
ATOM  O1    IOCS       -0.550
ATOM  O2    IOCS       -0.550
ATOM  O3    IOCS       -0.550
ATOM  O4    IOCS       -0.550
ATOM  CA1   ICA_G       1.700
ATOM  CA2   ICA_G       1.700
ATOM  S1    ISCS        0.500
ATOM  O5    IOCS       -0.550
ATOM  O6    IOCS       -0.550
ATOM  O7    IOCS       -0.550
ATOM  O8    IOCS       -0.550
ATOM  S2    ISCS        0.500
ATOM  O9    IOCS       -0.550
ATOM  O10   IOCS       -0.550
ATOM  O11   IOCS       -0.550
ATOM  O12   IOCS       -0.550
ATOM  O13   IOCS       -0.550
ATOM  O14   IOCS       -0.550
ATOM  O15   IOCS       -0.550
ATOM  O16   IOCS       -0.550
ATOM  O17   IOCS       -0.550
ATOM  O18   IOCS       -0.550
ATOM  O19   IOCS       -0.550
ATOM  O20   IOCS       -0.550
ATOM  O21   IO_SC      -0.820
ATOM  O22   IO_SC      -0.820
ATOM  O23   IO_SC      -0.820
ATOM  O24   IO_SC      -0.820
ATOM  H1    IH_SC       0.410
ATOM  H2    IH_SC       0.410
ATOM  H3    IH_SC       0.410
ATOM  H4    IH_SC       0.410
ATOM  H5    IH_SC       0.410
ATOM  H6    IH_SC       0.410
ATOM  H7    IH_SC       0.410
ATOM  H8    IH_SC       0.410
ATOM  CA3   ICA_G       1.700
ATOM  CA4   ICA_G       1.700
ATOM  CA5   ICA_G       1.700
ATOM  S3    ISCS        0.500
ATOM  S4    ISCS        0.500
ATOM  S5    ISCS        0.500
ATOM  O25   IOCS       -0.550
ATOM  O26   IOCS       -0.550
ATOM  O27   IOCS       -0.550
ATOM  O28   IOCS       -0.550
ATOM  O29   IOCS       -0.550
ATOM  O30   IOCS       -0.550
ATOM  O31   IOCS       -0.550
ATOM  O32   IOCS       -0.550
ATOM  O33   IOCS       -0.550
ATOM  O34   IOCS       -0.550
ATOM  O35   IOCS       -0.550
ATOM  O36   IOCS       -0.550
ATOM  O37   IO_SC      -0.820
ATOM  O38   IO_SC      -0.820
ATOM  O39   IO_SC      -0.820
ATOM  O40   IO_SC      -0.820
ATOM  H9    IH_SC       0.410
ATOM  H10   IH_SC       0.410
ATOM  H11   IH_SC       0.410
ATOM  H12   IH_SC       0.410
ATOM  H13   IH_SC       0.410
ATOM  H14   IH_SC       0.410
ATOM  H15   IH_SC       0.410
ATOM  H16   IH_SC       0.410
ATOM  CA6   ICA_G       1.700
ATOM  CA7   ICA_G       1.700
ATOM  CA8   ICA_G       1.700
ATOM  S6    ISCS        0.500
ATOM  S7    ISCS        0.500
ATOM  S8    ISCS        0.500
ATOM  O41   IOCS       -0.550
ATOM  O42   IOCS       -0.550
ATOM  O43   IOCS       -0.550
ATOM  O44   IOCS       -0.550
ATOM  O45   IOCS       -0.550
ATOM  O46   IOCS       -0.550
ATOM  O47   IOCS       -0.550
ATOM  O48   IOCS       -0.550
ATOM  O49   IO_SC      -0.820
ATOM  O50   IO_SC      -0.820
ATOM  H17   IH_SC       0.410
ATOM  H18   IH_SC       0.410
ATOM  H19   IH_SC       0.410
ATOM  H20   IH_SC       0.410
ATOM  CA9   ICA_G       1.700
ATOM  S9    ISCS        0.500
ATOM  S10   ISCS        0.500
ATOM  O51   IOCS       -0.550
ATOM  O52   IOCS       -0.550
ATOM  O53   IOCS       -0.550
ATOM  O54   IOCS       -0.550
ATOM  O55   IO_SC      -0.820
ATOM  H21   IH_SC       0.410
ATOM  H22   IH_SC       0.410
ATOM  S11   ISCS        0.500
ATOM  O56   IOCS       -0.550
ATOM  O57   IOCS       -0.550
ATOM  O58   IOCS       -0.550
ATOM  O59   IOCS       -0.550
ATOM  O60   IOCS       -0.550
ATOM  O61   IOCS       -0.550
ATOM  O62   IOCS       -0.550
ATOM  O63   IOCS       -0.550
ATOM  O64   IO_SC      -0.820
ATOM  O65   IO_SC      -0.820
ATOM  O66   IO_SC      -0.820
ATOM  O67   IO_SC      -0.820
ATOM  O68   IO_SC      -0.820
ATOM  O69   IO_SC      -0.820
ATOM  O70   IO_SC      -0.820
ATOM  H23   IH_SC       0.410
ATOM  H24   IH_SC       0.410
ATOM  H25   IH_SC       0.410
ATOM  H26   IH_SC       0.410
ATOM  H27   IH_SC       0.410
ATOM  H28   IH_SC       0.410
ATOM  H29   IH_SC       0.410
ATOM  H30   IH_SC       0.410
ATOM  H31   IH_SC       0.410
ATOM  H32   IH_SC       0.410
ATOM  H33   IH_SC       0.410
ATOM  H34   IH_SC       0.410
ATOM  H35   IH_SC       0.410
ATOM  H36   IH_SC       0.410
ATOM  CA10  ICA_G       1.700
ATOM  S12   ISCS        0.500
ATOM  S13   ISCS        0.500
ATOM  O71   IOCS       -0.550
ATOM  O72   IOCS       -0.550
ATOM  O73   IOCS       -0.550
ATOM  O74   IOCS       -0.550
ATOM  O75   IOCS       -0.550
ATOM  O76   IOCS       -0.550
ATOM  O77   IOCS       -0.550
ATOM  O78   IOCS       -0.550
ATOM  O79   IOCS       -0.550
ATOM  O80   IOCS       -0.550
ATOM  O81   IOCS       -0.550
ATOM  O82   IOCS       -0.550
ATOM  O83   IO_SC      -0.820
ATOM  O84   IO_SC      -0.820
ATOM  O85   IO_SC      -0.820
ATOM  O86   IO_SC      -0.820
ATOM  O87   IO_SC      -0.820
ATOM  O88   IO_SC      -0.820
ATOM  O89   IO_SC      -0.820
ATOM  H37   IH_SC       0.410
ATOM  H38   IH_SC       0.410
ATOM  H39   IH_SC       0.410
ATOM  H40   IH_SC       0.410
ATOM  H41   IH_SC       0.410
ATOM  H42   IH_SC       0.410
ATOM  H43   IH_SC       0.410
ATOM  H44   IH_SC       0.410
ATOM  H45   IH_SC       0.410
ATOM  H46   IH_SC       0.410
ATOM  H47   IH_SC       0.410
ATOM  H48   IH_SC       0.410
ATOM  H49   IH_SC       0.410
ATOM  H50   IH_SC       0.410
ATOM  CA11  ICA_G       1.700
ATOM  CA12  ICA_G       1.700
ATOM  CA13  ICA_G       1.700
ATOM  S14   ISCS        0.500
ATOM  S15   ISCS        0.500
ATOM  S16   ISCS        0.500
ATOM  O90   IOCS       -0.550
ATOM  O91   IOCS       -0.550
ATOM  O92   IOCS       -0.550
ATOM  O93   IOCS       -0.550
ATOM  O94   IO_SC      -0.820
ATOM  H51   IH_SC       0.410
ATOM  H52   IH_SC       0.410
ATOM  CA14  ICA_G       1.700
ATOM  S17   ISCS        0.500
ATOM  O95   IOCS       -0.550
ATOM  O96   IOCS       -0.550
ATOM  O97   IOCS       -0.550
ATOM  O98   IOCS       -0.550
ATOM  O99   IO_SC      -0.820
ATOM  O101  IO_SC      -0.820
ATOM  O102  IO_SC      -0.820
ATOM  O103  IO_SC      -0.820
ATOM  H53   IH_SC       0.410
ATOM  H54   IH_SC       0.410
ATOM  H55   IH_SC       0.410
ATOM  H56   IH_SC       0.410
ATOM  H57   IH_SC       0.410
ATOM  H58   IH_SC       0.410
ATOM  H59   IH_SC       0.410
ATOM  H60   IH_SC       0.410
ATOM  CA15  ICA_G       1.700
ATOM  S18   ISCS        0.500
ATOM  O104  IOCS       -0.550
ATOM  O105  IOCS       -0.550
ATOM  O106  IOCS       -0.550
ATOM  O107  IOCS       -0.550
ATOM  O108  IO_SC      -0.820
ATOM  O109  IO_SC      -0.820
ATOM  O110  IO_SC      -0.820
ATOM  O111  IO_SC      -0.820
ATOM  H61   IH_SC       0.410
ATOM  H62   IH_SC       0.410
ATOM  H63   IH_SC       0.410
ATOM  H64   IH_SC       0.410
ATOM  H65   IH_SC       0.410
ATOM  H66   IH_SC       0.410
ATOM  H67   IH_SC       0.410
ATOM  H68   IH_SC       0.410
ATOM  CA16  ICA_G       1.700
ATOM  CA17  ICA_G       1.700
ATOM  S19   ISCS        0.500
ATOM  O112  IOCS       -0.550
ATOM  O113  IOCS       -0.550
ATOM  O114  IOCS       -0.550
ATOM  O115  IOCS       -0.550
ATOM  O116  IO_SC      -0.820
ATOM  H69   IH_SC       0.410
ATOM  H70   IH_SC       0.410
ATOM  CA18  ICA_G       1.700
ATOM  S20   ISCS        0.500
ATOM  O117  IO_SC      -0.820
ATOM  H71   IH_SC       0.410
ATOM  H72   IH_SC       0.410
ATOM  O118  IO_SC      -0.820
ATOM  O119  IO_SC      -0.820
ATOM  H73   IH_SC       0.410
ATOM  H74   IH_SC       0.410
ATOM  H75   IH_SC       0.410
ATOM  H76   IH_SC       0.410
ATOM  O120  IO_SC      -0.820
ATOM  H77   IH_SC       0.410
ATOM  H78   IH_SC       0.410
ATOM  CA19  ICA_G       1.700
ATOM  O121  IO_SC      -0.820
ATOM  H79   IH_SC       0.410
ATOM  H80   IH_SC       0.410
ATOM  CA20  ICA_G       1.700
BOND  S1   O1    S1   O2    S1   O3    S1   O4
BOND  S2   O5    S2   O6    S2   O7    S2   O8
BOND  S3   O9    S3   O11   S3   O15   S3   O17
BOND  S4   O10   S4   O12   S4   O16   S4   O18
BOND  S5   O13   S5   O14   S5   O19   S5   O20
BOND  S6   O25   S6   O27   S6   O31   S6   O33
BOND  S7   O26   S7   O28   S7   O32   S7   O34
BOND  S8   O29   S8   O30   S8   O35   S8   O36
BOND  S9   O41   S9   O42   S9   O45   S9   O46
BOND  S10  O43   S10  O44   S10  O47   S10  O48
BOND  S11  O51   S11  O52   S11  O53   S11  O54
BOND  S12  O56   S12  O57   S12  O60   S12  O61
BOND  S13  O58   S13  O59   S13  O62   S13  O63
BOND  S14  O71   S14  O72   S14  O77   S14  O78
BOND  S15  O73   S15  O75   S15  O79   S15  O81
BOND  S16  O74   S16  O76   S16  O80   S16  O82
BOND  S17  O90   S17  O91   S17  O92   S17  O93
BOND  S18  O95   S18  O96   S18  O97   S18  O98
BOND  S19  O104  S19  O105  S19  O106  S19  O107
BOND  S20  O112  S20  O113  S20  O114  S20  O115
BOND  O21  H1    O21  H5    O22  H2    O22  H6
BOND  O23  H3    O23  H7    O24  H4    O24  H8
BOND  O37  H9    O37  H13   O40  H12   O40  H16
BOND  O94  H51   O94  H52   O118 H73   O118 H75
BOND  O120 H77   O120 H78   O55  H21   O55  H22
BOND  O85  H39   O85 H46    O83  H37   O83  H44
BOND  O119 H74   O119 H76   O38  H10   O38  H14
BOND  O99  H53   O99 H57    O65  H24   O65  H31
BOND  O89  H43   O89 H50    O86  H40   O86  H47
BOND  O84  H38   O84 H45    O102 H59   O102 H55
BOND  O66  H25   O66 H32    O87  H41   O87  H48
BOND  O88  H42   O88 H49    O116 H69   O116 H70
BOND  O117 H71   O117 H72   O39  H11   O39  H15
BOND  O103 H56   O103 H60   O49  H17   O49  H19
BOND  O108 H61   O108 H65   O67  H26   O67  H33
BOND  O69  H28   O69  H35   O64  H23   O64  H30
BOND  O50  H18   O50  H20   O111 H64   O111 H68
BOND  O110 H63   O110 H67   O109 H62   O109 H66
BOND  O68  H27   O68  H34   O70  H29   O70  H36
BOND  O121 H79   O121 H80   O101 H54   O101 H58

RESI GS-111            0.000 !   Gypsum (-111) Surface
GROUP
ATOM   O1    IOCS      -0.550
ATOM   O2    IOCS      -0.550
ATOM   O3    IOCS      -0.550
ATOM   O4    IOCS      -0.550
ATOM   O5    IO_SC     -0.820
ATOM   H1    IH_SC      0.410
ATOM   H2    IH_SC      0.410
ATOM   CA1   ICA_G      1.700
ATOM   CA2   ICA_G      1.700
ATOM   S1    ISCS       0.500
ATOM   O6    IOCS      -0.550
ATOM   O7    IOCS      -0.550
ATOM   O8    IOCS      -0.550
ATOM   O9    IOCS      -0.550
ATOM   O10   IOCS      -0.550
ATOM   O11   IOCS      -0.550
ATOM   O12   IOCS      -0.550
ATOM   O13   IOCS      -0.550
ATOM   O14   IO_SC     -0.820
ATOM   O15   IO_SC     -0.820
ATOM   O16   IO_SC     -0.820
ATOM   H3    IH_SC      0.410
ATOM   H4    IH_SC      0.410
ATOM   H5    IH_SC      0.410
ATOM   H6    IH_SC      0.410
ATOM   H7    IH_SC      0.410
ATOM   H8    IH_SC      0.410
ATOM   CA3   ICA_G      1.700
ATOM   CA4   ICA_G      1.700
ATOM   S2    ISCS       0.500
ATOM   S3    ISCS       0.500
ATOM   O17   IOCS      -0.550
ATOM   O18   IOCS      -0.550
ATOM   O19   IOCS      -0.550
ATOM   O20   IOCS      -0.550
ATOM   O21   IOCS      -0.550
ATOM   O22   IOCS      -0.550
ATOM   O23   IOCS      -0.550
ATOM   O24   IOCS      -0.550
ATOM   O25   IOCS      -0.550
ATOM   O26   IOCS      -0.550
ATOM   O27   IOCS      -0.550
ATOM   O28   IOCS      -0.550
ATOM   O29   IOCS      -0.550
ATOM   O30   IOCS      -0.550
ATOM   O31   IOCS      -0.550
ATOM   O32   IOCS      -0.550
ATOM   O33   IO_SC     -0.820
ATOM   O34   IO_SC     -0.820
ATOM   O35   IO_SC     -0.820
ATOM   O36   IO_SC     -0.820
ATOM   O37   IO_SC     -0.820
ATOM   O38   IO_SC     -0.820
ATOM   H9    IH_SC      0.410
ATOM   H10   IH_SC      0.410
ATOM   H11   IH_SC      0.410
ATOM   H12   IH_SC      0.410
ATOM   H13   IH_SC      0.410
ATOM   H14   IH_SC      0.410
ATOM   H15   IH_SC      0.410
ATOM   H16   IH_SC      0.410
ATOM   H17   IH_SC      0.410
ATOM   H18   IH_SC      0.410
ATOM   H19   IH_SC      0.410
ATOM   H20   IH_SC      0.410
ATOM   CA5   ICA_G      1.700
ATOM   CA6   ICA_G      1.700
ATOM   S4    ISCS       0.500
ATOM   S5    ISCS       0.500
ATOM   S6    ISCS       0.500
ATOM   S7    ISCS       0.500
ATOM   O39   IOCS      -0.550
ATOM   O40   IOCS      -0.550
ATOM   O41   IOCS      -0.550
ATOM   O42   IOCS      -0.550
ATOM   O43   IO_SC     -0.820
ATOM   H21   IH_SC      0.410
ATOM   H22   IH_SC      0.410
ATOM   S8    ISCS       0.500
ATOM   O44   IOCS      -0.550
ATOM   O45   IOCS      -0.550
ATOM   O46   IOCS      -0.550
ATOM   O47   IOCS      -0.550
ATOM   O48   IOCS      -0.550
ATOM   O49   IOCS      -0.550
ATOM   O50   IOCS      -0.550
ATOM   O51   IOCS      -0.550
ATOM   O52   IO_SC     -0.820
ATOM   O53   IO_SC     -0.820
ATOM   O54   IO_SC     -0.820
ATOM   O55   IO_SC     -0.820
ATOM   O56   IO_SC     -0.820
ATOM   O57   IO_SC     -0.820
ATOM   H23   IH_SC      0.410
ATOM   H24   IH_SC      0.410
ATOM   H25   IH_SC      0.410
ATOM   H26   IH_SC      0.410
ATOM   H27   IH_SC      0.410
ATOM   H28   IH_SC      0.410
ATOM   H29   IH_SC      0.410
ATOM   H30   IH_SC      0.410
ATOM   H31   IH_SC      0.410
ATOM   H32   IH_SC      0.410
ATOM   H33   IH_SC      0.410
ATOM   H34   IH_SC      0.410
ATOM   CA7   ICA_G      1.700
ATOM   S9    ISCS       0.500
ATOM   S10   ISCS       0.500
ATOM   O58   IOCS      -0.550
ATOM   O59   IOCS      -0.550
ATOM   O60   IOCS      -0.550
ATOM   O61   IOCS      -0.550
ATOM   CA8   ICA_G      1.700
ATOM   S11   ISCS       0.500
ATOM   O62   IOCS      -0.550
ATOM   O63   IOCS      -0.550
ATOM   O64   IOCS      -0.550
ATOM   O65   IOCS      -0.550
ATOM   O66   IO_SC     -0.820
ATOM   H35   IH_SC      0.410
ATOM   H36   IH_SC      0.410
ATOM   CA9   ICA_G      1.700
ATOM   S12   ISCS       0.500
ATOM   O67   IO_SC     -0.820
ATOM   O68   IO_SC     -0.820
ATOM   O69   IO_SC     -0.820
ATOM   H37   IH_SC      0.410
ATOM   H38   IH_SC      0.410
ATOM   H39   IH_SC      0.410
ATOM   H40   IH_SC      0.410
ATOM   H41   IH_SC      0.410
ATOM   H42   IH_SC      0.410
ATOM   CA10  ICA_G      1.700
ATOM   O70   IO_SC     -0.820
ATOM   H43   IH_SC      0.410
ATOM   H44   IH_SC      0.410
ATOM   O71   IO_SC     -0.820
ATOM   H45   IH_SC      0.410
ATOM   H46   IH_SC      0.410
ATOM   CA11  ICA_G      1.700
ATOM   O72   IO_SC     -0.820
ATOM   H47   IH_SC      0.410
ATOM   H48   IH_SC      0.410
ATOM   CA12  ICA_G      1.700
BOND  S1   O1    S1   O2    S1   O3    S1   O4
BOND  S2   O6    S2   O7    S2   O10   S2   O11
BOND  S3   O8    S3   O9    S3   O12   S3   O13
BOND  S4   O17   S4   O19   S4   O25   S4   O27
BOND  S5   O18   S5   O20   S5   O26   S5   O28
BOND  S6   O21   S6   O23   S6   O31   S6   O29
BOND  S7   O22   S7   O24   S7   O32   S7   O30
BOND  S8   O39   S8   O40   S8   O41   S8   O42
BOND  S9   O44   S9   O48   S9   O45   S9   O49
BOND  S10  O50   S10  O51   S10  O47   S10  O46
BOND  S11  O58   S11  O59   S11  O60   S11  O61
BOND  S12  O62   S12  O63   S12  O64   S12  O65
BOND  O55  H26   O55 H32    O57  H28   O57  H34
BOND  O52  H23   O52 H29    O53  H24   O53  H30
BOND  O14  H3    O14 H6     O16  H5    O16  H8
BOND  O43  H21   O43 H22    O71  H45   O71  H46
BOND  O33  H9    O33 H15    O5   H1    O5   H2
BOND  O56  H27   O56 H33    O15  H4    O15  H7
BOND  O67  H40   O67 H37    O35  H11   O35  H17
BOND  O54  H25   O54 H31    O72  H47   O72  H48
BOND  O70  H43   O70 H44    O66  H35   O66  H36
BOND  O69  H39   O69 H42    O68  H38   O68  H41
BOND  O38  H14   O38 H20    O37  H13   O37  H19
BOND  O34  H10   O34 H16    O36  H12   O36  H18

RESI HH001            0.000 !  (SO4)12 Ca12 6H2O
GROUP                        !
ATOM  S1    ISCS        0.500 !
ATOM  O1    IOCS       -0.550 !
ATOM  O2    IOCS       -0.550 !
ATOM  O3    IOCS       -0.550 !
ATOM  O4    IOCS       -0.550 !
ATOM  S2    ISCS        0.500 !
ATOM  O5    IOCS       -0.550 !
ATOM  O6    IOCS       -0.550 !
ATOM  O7    IOCS       -0.550 !
ATOM  O8    IOCS       -0.550 !
ATOM  S3    ISCS        0.500 !
ATOM  O9    IOCS       -0.550 !
ATOM  O10   IOCS       -0.550 !
ATOM  O11   IOCS       -0.550 !
ATOM  O12   IOCS       -0.550 !
ATOM  H1    IH_SC       0.410 !
ATOM  H2    IH_SC       0.410 !
ATOM  O49   IO_SC      -0.820 !
ATOM  H3    IH_SC       0.410 !
ATOM  H4    IH_SC       0.410 !
ATOM  O50   IO_SC      -0.820 !
ATOM  CA1   ICA_G       1.700 !
ATOM  CA2   ICA_G       1.700 !
ATOM  CA3   ICA_G       1.700 !
GROUP                        !
ATOM  S4    ISCS        0.500 !
ATOM  O13   IOCS       -0.550 !
ATOM  O14   IOCS       -0.550 !
ATOM  O15   IOCS       -0.550 !
ATOM  O16   IOCS       -0.550 !
ATOM  S5    ISCS        0.500 !
ATOM  O17   IOCS       -0.550 !
ATOM  O18   IOCS       -0.550 !
ATOM  O19   IOCS       -0.550 !
ATOM  O20   IOCS       -0.550 !
ATOM  S6    ISCS        0.500 !
ATOM  O21   IOCS       -0.550 !
ATOM  O22   IOCS       -0.550 !
ATOM  O23   IOCS       -0.550 !
ATOM  O24   IOCS       -0.550 !
ATOM  H5    IH_SC       0.410 !
ATOM  H6    IH_SC       0.410 !
ATOM  O51   IO_SC      -0.820 !
ATOM  CA4   ICA_G       1.700 !
ATOM  CA5   ICA_G       1.700 !
ATOM  CA6   ICA_G       1.700 !
GROUP                        !
ATOM  S7    ISCS        0.500 !
ATOM  O25   IOCS       -0.550 !
ATOM  O26   IOCS       -0.550 !
ATOM  O27   IOCS       -0.550 !
ATOM  O28   IOCS       -0.550 !
ATOM  S8    ISCS        0.500 !
ATOM  O29   IOCS       -0.550 !
ATOM  O30   IOCS       -0.550 !
ATOM  O31   IOCS       -0.550 !
ATOM  O32   IOCS       -0.550 !
ATOM  S9    ISCS        0.500 !
ATOM  O33   IOCS       -0.550 !
ATOM  O34   IOCS       -0.550 !
ATOM  O35   IOCS       -0.550 !
ATOM  O36   IOCS       -0.550 !
ATOM  H7    IH_SC       0.410 !
ATOM  H8    IH_SC       0.410 !
ATOM  O52   IO_SC      -0.820 !
ATOM  H9    IH_SC       0.410 !
ATOM  H10   IH_SC       0.410 !
ATOM  O53   IO_SC      -0.820 !
ATOM  CA7   ICA_G       1.700 !
ATOM  CA8   ICA_G       1.700 !
ATOM  CA9   ICA_G       1.700 !
GROUP                        !
ATOM  S10   ISCS        0.500 !
ATOM  O37   IOCS       -0.550 !
ATOM  O38   IOCS       -0.550 !
ATOM  O39   IOCS       -0.550 !
ATOM  O40   IOCS       -0.550 !
ATOM  S11   ISCS        0.500 !
ATOM  O41   IOCS       -0.550 !
ATOM  O42   IOCS       -0.550 !
ATOM  O43   IOCS       -0.550 !
ATOM  O44   IOCS       -0.550 !
ATOM  S12   ISCS        0.500 !
ATOM  O45   IOCS       -0.550 !
ATOM  O46   IOCS       -0.550 !
ATOM  O47   IOCS       -0.550 !
ATOM  O48   IOCS       -0.550 !
ATOM  H11   IH_SC       0.410 !
ATOM  H12   IH_SC       0.410 !
ATOM  O54   IO_SC      -0.820 !
ATOM  CA10  ICA_G       1.700 !
ATOM  CA11  ICA_G       1.700 !
ATOM  CA12  ICA_G       1.700 !
BOND  S1  O1    S1  O2    S1   O3    S1   O4
BOND  S2  O5    S2  O6    S2   O7    S2   O8
BOND  S3  O9    S3  O10   S3   O11   S3   O12
BOND  S4  O13   S4  O14   S4   O15   S4   O16
BOND  S5  O17   S5  O18   S5   O19   S5   O20
BOND  S6  O21   S6  O22   S6   O23   S6   O24
BOND  S7  O25   S7  O26   S7   O27   S7   O28
BOND  S8  O29   S8  O30   S8   O31   S8   O32
BOND  S9  O33   S9  O34   S9   O35   S9   O36
BOND  S10 O37   S10 O38   S10  O39   S10  O40
BOND  S11 O41   S11 O42   S11  O43   S11  O44
BOND  S12 O45   S12 O46   S12  O47   S12  O48
BOND  O49 H1    O49 H2    O50  H3    O50  H4
BOND  O51 H5    O51 H6    O52  H7    O52  H8
BOND  O53 H9    O53 H10   O54  H11   O54  H12
!
!IC     I       J        K     L         R(I(J/K))T(I(JK/KJ)) PHI  T(JKL)   R(KL)
 IC    O2      O1      *S1     O3          1.4873  109.94  110.81  106.96   1.4991
 IC    O2      O1      *S1     O4          1.4873  109.94 -131.09  108.09   1.4806
 IC    O6      O5      *S2     O7          1.4839  109.66  115.24  108.47   1.5054
 IC    O6      O5      *S2     O8          1.4839  109.66 -124.85  108.31   1.4846
 IC    O10     O9      *S3     O11         1.4872  110.96 -124.57  112.91   1.4964
 IC    O10     O9      *S3     O12         1.4872  110.96  114.64  103.55   1.4874
 IC    O14     O13     *S4     O15         1.4874  111.55 -116.12  112.91   1.4983
 IC    O14     O13     *S4     O16         1.4874  111.55  119.01  110.41   1.4872
 IC    O18     O17     *S5     O19         1.5054  108.47  119.92  108.31   1.4846
 IC    O18     O17     *S5     O20         1.5054  108.47 -115.24  109.66   1.4839
 IC    O22     O21     *S6     O23         1.4873  109.94  110.81  106.96   1.4991
 IC    O22     O21     *S6     O24         1.4873  109.94 -131.09  108.09   1.4806
 IC    O26     O25     *S7     O27         1.4806  109.74  117.02  106.96   1.4875
 IC    O26     O25     *S7     O28         1.4806  109.74 -127.24  102.70   1.4873
 IC    O30     O29     *S8     O31         1.4839  109.66  115.24  108.47   1.5054
 IC    O30     O29     *S8     O32         1.4839  109.66 -124.85  108.31   1.4846
 IC    O34     O33     *S9     O35         1.4872  110.96 -124.57  112.91   1.4964
 IC    O34     O33     *S9     O36         1.4872  110.96  114.64  103.55   1.4874
 IC    O38     O37     *S10    O39         1.4846  110.46  118.56  108.47   1.5102
 IC    O38     O37     *S10    O40         1.4846  110.46 -123.78  105.92   1.4839
 IC    O42     O41     *S11    O43         1.4964  110.41  121.66  107.14   1.4874
 IC    O42     O41     *S11    O44         1.4964  110.41 -125.97  110.96   1.4983
 IC    O46     O45     *S12    O47         1.4991  102.70  113.57  109.94   1.4875
 IC    O46     O45     *S12    O48         1.4991  102.70 -121.26  118.78   1.4806

RESI HH100              0.000 !  (SO4)12 Ca12 6H2O
GROUP                        !
ATOM  S1    ISCS        0.500 !
ATOM  O1    IOCS       -0.550 !
ATOM  O2    IOCS       -0.550 !
ATOM  O3    IOCS       -0.550 !
ATOM  O4    IOCS       -0.550 !
ATOM  S2    ISCS        0.500 !
ATOM  O5    IOCS       -0.550 !
ATOM  O6    IOCS       -0.550 !
ATOM  O7    IOCS       -0.550 !
ATOM  O8    IOCS       -0.550 !
ATOM  S3    ISCS        0.500 !
ATOM  O9    IOCS       -0.550 !
ATOM  O10   IOCS       -0.550 !
ATOM  O11   IOCS       -0.550 !
ATOM  O12   IOCS       -0.550 !
ATOM  H1    IH_SC       0.410 !
ATOM  H2    IH_SC       0.410 !
ATOM  O49   IO_SC      -0.820 !
ATOM  H3    IH_SC       0.410 !
ATOM  H4    IH_SC       0.410 !
ATOM  O50   IO_SC      -0.820 !
ATOM  CA1   ICA_G       1.700 !
ATOM  CA2   ICA_G       1.700 !
ATOM  CA3   ICA_G       1.700 !
GROUP                        !
ATOM  S4    ISCS        0.500 !
ATOM  O13   IOCS       -0.550 !
ATOM  O14   IOCS       -0.550 !
ATOM  O15   IOCS       -0.550 !
ATOM  O16   IOCS       -0.550 !
ATOM  S5    ISCS        0.500 !
ATOM  O17   IOCS       -0.550 !
ATOM  O18   IOCS       -0.550 !
ATOM  O19   IOCS       -0.550 !
ATOM  O20   IOCS       -0.550 !
ATOM  S6    ISCS        0.500 !
ATOM  O21   IOCS       -0.550 !
ATOM  O22   IOCS       -0.550 !
ATOM  O23   IOCS       -0.550 !
ATOM  O24   IOCS       -0.550 !
ATOM  H5    IH_SC       0.410 !
ATOM  H6    IH_SC       0.410 !
ATOM  O51   IO_SC      -0.820 !
ATOM  CA4   ICA_G       1.700 !
ATOM  CA5   ICA_G       1.700 !
ATOM  CA6   ICA_G       1.700 !
GROUP                        !
ATOM  S7    ISCS        0.500 !
ATOM  O25   IOCS       -0.550 !
ATOM  O26   IOCS       -0.550 !
ATOM  O27   IOCS       -0.550 !
ATOM  O28   IOCS       -0.550 !
ATOM  S8    ISCS        0.500 !
ATOM  O29   IOCS       -0.550 !
ATOM  O30   IOCS       -0.550 !
ATOM  O31   IOCS       -0.550 !
ATOM  O32   IOCS       -0.550 !
ATOM  S9    ISCS        0.500 !
ATOM  O33   IOCS       -0.550 !
ATOM  O34   IOCS       -0.550 !
ATOM  O35   IOCS       -0.550 !
ATOM  O36   IOCS       -0.550 !
ATOM  H7    IH_SC       0.410 !
ATOM  H8    IH_SC       0.410 !
ATOM  O52   IO_SC      -0.820 !
ATOM  H9    IH_SC       0.410 !
ATOM  H10   IH_SC       0.410 !
ATOM  O53   IO_SC      -0.820 !
ATOM  CA7   ICA_G       1.700 !
ATOM  CA8   ICA_G       1.700 !
ATOM  CA9   ICA_G       1.700 !
GROUP                        !
ATOM  S10   ISCS        0.500 !
ATOM  O37   IOCS       -0.550 !
ATOM  O38   IOCS       -0.550 !
ATOM  O39   IOCS       -0.550 !
ATOM  O40   IOCS       -0.550 !
ATOM  S11   ISCS        0.500 !
ATOM  O41   IOCS       -0.550 !
ATOM  O42   IOCS       -0.550 !
ATOM  O43   IOCS       -0.550 !
ATOM  O44   IOCS       -0.550 !
ATOM  S12   ISCS        0.500 !
ATOM  O45   IOCS       -0.550 !
ATOM  O46   IOCS       -0.550 !
ATOM  O47   IOCS       -0.550 !
ATOM  O48   IOCS       -0.550 !
ATOM  H11   IH_SC       0.410 !
ATOM  H12   IH_SC       0.410 !
ATOM  O54   IO_SC      -0.820 !
ATOM  CA10  ICA_G       1.700 !
ATOM  CA11  ICA_G       1.700 !
ATOM  CA12  ICA_G       1.700 !
BOND  S1  O1    S1  O5    S1   O9    S1   O13
BOND  S2  O2    S2  O6    S2   O10   S2   O14
BOND  S3  O3    S3  O7    S3   O11   S3   O15
BOND  S4  O4    S4  O8    S4   O12   S4   O16
BOND  S5  O17   S5  O21   S5   O25   S5   O29
BOND  S6  O18   S6  O22   S6   O26   S6   O30
BOND  S7  O19   S7  O23   S7   O27   S7   O31
BOND  S8  O20   S8  O24   S8   O28   S8   O32
BOND  S9  O33   S9  O37   S9   O41   S9   O45
BOND  S10 O34   S10 O38   S10  O42   S10  O46
BOND  S11 O35   S11 O39   S11  O43   S11  O47
BOND  S12 O36   S12 O40   S12  O44   S12  O48
BOND  O49 H5    O49 H9    O50  H6    O50  H10
BOND  O51 H7    O51 H11   O52  H8    O52  H12
BOND  O53 H1    O53 H3    O54  H2    O54  H4

RESI HH010              0.000 !  (SO4)12 Ca12 6H2O
GROUP                        !
ATOM  S1    ISCS        0.500 !
ATOM  O1    IOCS       -0.550 !
ATOM  O2    IOCS       -0.550 !
ATOM  O3    IOCS       -0.550 !
ATOM  O4    IOCS       -0.550 !
ATOM  S2    ISCS        0.500 !
ATOM  O5    IOCS       -0.550 !
ATOM  O6    IOCS       -0.550 !
ATOM  O7    IOCS       -0.550 !
ATOM  O8    IOCS       -0.550 !
ATOM  S3    ISCS        0.500 !
ATOM  O9    IOCS       -0.550 !
ATOM  O10   IOCS       -0.550 !
ATOM  O11   IOCS       -0.550 !
ATOM  O12   IOCS       -0.550 !
ATOM  H1    IH_SC       0.410 !
ATOM  H2    IH_SC       0.410 !
ATOM  O49   IO_SC      -0.820 !
ATOM  H3    IH_SC       0.410 !
ATOM  H4    IH_SC       0.410 !
ATOM  O50   IO_SC      -0.820 !
ATOM  CA1   ICA_G       1.700 !
ATOM  CA2   ICA_G       1.700 !
ATOM  CA3   ICA_G       1.700 !
GROUP                        !
ATOM  S4    ISCS        0.500 !
ATOM  O13   IOCS       -0.550 !
ATOM  O14   IOCS       -0.550 !
ATOM  O15   IOCS       -0.550 !
ATOM  O16   IOCS       -0.550 !
ATOM  S5    ISCS        0.500 !
ATOM  O17   IOCS       -0.550 !
ATOM  O18   IOCS       -0.550 !
ATOM  O19   IOCS       -0.550 !
ATOM  O20   IOCS       -0.550 !
ATOM  S6    ISCS        0.500 !
ATOM  O21   IOCS       -0.550 !
ATOM  O22   IOCS       -0.550 !
ATOM  O23   IOCS       -0.550 !
ATOM  O24   IOCS       -0.550 !
ATOM  H5    IH_SC       0.410 !
ATOM  H6    IH_SC       0.410 !
ATOM  O51   IO_SC      -0.820 !
ATOM  CA4   ICA_G       1.700 !
ATOM  CA5   ICA_G       1.700 !
ATOM  CA6   ICA_G       1.700 !
GROUP                        !
ATOM  S7    ISCS        0.500 !
ATOM  O25   IOCS       -0.550 !
ATOM  O26   IOCS       -0.550 !
ATOM  O27   IOCS       -0.550 !
ATOM  O28   IOCS       -0.550 !
ATOM  S8    ISCS        0.500 !
ATOM  O29   IOCS       -0.550 !
ATOM  O30   IOCS       -0.550 !
ATOM  O31   IOCS       -0.550 !
ATOM  O32   IOCS       -0.550 !
ATOM  S9    ISCS        0.500 !
ATOM  O33   IOCS       -0.550 !
ATOM  O34   IOCS       -0.550 !
ATOM  O35   IOCS       -0.550 !
ATOM  O36   IOCS       -0.550 !
ATOM  H7    IH_SC       0.410 !
ATOM  H8    IH_SC       0.410 !
ATOM  O52   IO_SC      -0.820 !
ATOM  H9    IH_SC       0.410 !
ATOM  H10   IH_SC       0.410 !
ATOM  O53   IO_SC      -0.820 !
ATOM  CA7   ICA_G       1.700 !
ATOM  CA8   ICA_G       1.700 !
ATOM  CA9   ICA_G       1.700 !
GROUP                        !
ATOM  S10   ISCS        0.500 !
ATOM  O37   IOCS       -0.550 !
ATOM  O38   IOCS       -0.550 !
ATOM  O39   IOCS       -0.550 !
ATOM  O40   IOCS       -0.550 !
ATOM  S11   ISCS        0.500 !
ATOM  O41   IOCS       -0.550 !
ATOM  O42   IOCS       -0.550 !
ATOM  O43   IOCS       -0.550 !
ATOM  O44   IOCS       -0.550 !
ATOM  S12   ISCS        0.500 !
ATOM  O45   IOCS       -0.550 !
ATOM  O46   IOCS       -0.550 !
ATOM  O47   IOCS       -0.550 !
ATOM  O48   IOCS       -0.550 !
ATOM  H11   IH_SC       0.410 !
ATOM  H12   IH_SC       0.410 !
ATOM  O54   IO_SC      -0.820 !
ATOM  CA10  ICA_G       1.700 !
ATOM  CA11  ICA_G       1.700 !
ATOM  CA12  ICA_G       1.700 !
BOND  S1  O1    S1  O5    S1   O9    S1   O13
BOND  S2  O2    S2  O6    S2   O10   S2   O14
BOND  S3  O3    S3  O7    S3   O11   S3   O15
BOND  S4  O4    S4  O8    S4   O12   S4   O16
BOND  S5  O17   S5  O21   S5   O25   S5   O29
BOND  S6  O18   S6  O22   S6   O26   S6   O30
BOND  S7  O19   S7  O23   S7   O27   S7   O31
BOND  S8  O20   S8  O24   S8   O28   S8   O32
BOND  S9  O33   S9  O37   S9   O41   S9   O45
BOND  S10 O34   S10 O38   S10  O42   S10  O46
BOND  S11 O35   S11 O39   S11  O43   S11  O47
BOND  S12 O36   S12 O40   S12  O44   S12  O48
BOND  O49 H5    O49 H9    O50  H6    O50  H10
BOND  O51 H7    O51 H11   O52  H8    O52  H12
BOND  O53 H1    O53 H3    O54  H2    O54  H4

RESI PO4H             -2.200 !
GROUP                        !
ATOM  P1    IPAP        1.000 !
ATOM  O1    IOAP1      -0.800 !
ATOM  O2    IOAP1      -0.800 !
ATOM  O3    IOAP1      -0.800 !
ATOM  O4    IOAP1      -0.800 !
BOND  P1 O1  P1 O2  P1 O3  P1 O4!

RESI HA020            0.000 !
GROUP                        !
ATOM  P1    IPAP        1.000 !
ATOM  O1    IOAP1      -0.800 !
ATOM  O2    IOAP1      -0.800 !
ATOM  O3    IOAP1      -0.800 !
ATOM  O4    IOAP1      -0.800 !
GROUP                        !
ATOM  P2    IPAP        1.000 !
ATOM  O5    IOAP1      -0.800 !
ATOM  O6    IOAP1      -0.800 !
ATOM  O7    IOAP1      -0.800 !
ATOM  O8    IOAP1      -0.800 !
GROUP                        !
ATOM  P3    IPAP        1.000 !
ATOM  O9    IOAP1      -0.800 !
ATOM  O10   IOAP1      -0.800 !
ATOM  O11   IOAP1      -0.800 !
ATOM  O12   IOAP1      -0.800 !
GROUP                        !
ATOM  P4    IPAP        1.000 !
ATOM  O13   IOAP1      -0.800 !
ATOM  O14   IOAP1      -0.800 !
ATOM  O15   IOAP1      -0.800 !
ATOM  O16   IOAP1      -0.800 !
GROUP                        !
ATOM  P5    IPAP        1.000 !
ATOM  O17   IOAP1      -0.800 !
ATOM  O18   IOAP1      -0.800 !
ATOM  O19   IOAP1      -0.800 !
ATOM  O20   IOAP1      -0.800 !
GROUP                        !
ATOM  P6    IPAP        1.000 !
ATOM  O21   IOAP1      -0.800 !
ATOM  O22   IOAP1      -0.800 !
ATOM  O23   IOAP1      -0.800 !
ATOM  O24   IOAP1      -0.800 !
GROUP
ATOM  P7    IPAP        1.000 !
ATOM  O25   IOAP1      -0.800 !
ATOM  O26   IOAP1      -0.800 !
ATOM  O27   IOAP1      -0.800 !
ATOM  O28   IOAP1      -0.800 !
GROUP                        !
ATOM  P8    IPAP        1.000 !
ATOM  O29   IOAP1      -0.800 !
ATOM  O30   IOAP1      -0.800 !
ATOM  O31   IOAP1      -0.800 !
ATOM  O32   IOAP1      -0.800 !
GROUP                        !
ATOM  P9    IPAP        1.000 !
ATOM  O33   IOAP1      -0.800 !
ATOM  O34   IOAP1      -0.800 !
ATOM  O35   IOAP1      -0.800 !
ATOM  O36   IOAP1      -0.800 !
GROUP                        !
ATOM  P10   IPAP        1.000 !
ATOM  O37   IOAP1      -0.800 !
ATOM  O38   IOAP1      -0.800 !
ATOM  O39   IOAP1      -0.800 !
ATOM  O40   IOAP1      -0.800 !
GROUP                        !
ATOM  P11   IPAP        1.000 !
ATOM  O41   IOAP1      -0.800 !
ATOM  O42   IOAP1      -0.800 !
ATOM  O43   IOAP1      -0.800 !
ATOM  O44   IOAP1      -0.800 !
GROUP                        !
ATOM  P12   IPAP        1.000 !
ATOM  O45   IOAP1      -0.800 !
ATOM  O46   IOAP1      -0.800 !
ATOM  O47   IOAP1      -0.800 !
ATOM  O48   IOAP1      -0.800 !
GROUP                        !
ATOM  O49   IOAP2      -1.100 !
ATOM  H1    IHOP        0.200 !
GROUP
ATOM  O50   IOAP2      -1.100 !
ATOM  H2    IHOP        0.200 !
GROUP
ATOM  O51   IOAP2      -1.100 !
ATOM  H3    IHOP        0.200 !
GROUP
ATOM  O52   IOAP2      -1.100 !
ATOM  H4    IHOP        0.200 !
GROUP                        !
ATOM  CA1   ICA_H       1.500 !
GROUP
ATOM  CA2   ICA_H       1.500 !
GROUP
ATOM  CA3   ICA_H       1.500 !
GROUP
ATOM  CA4   ICA_H       1.500 !
GROUP
ATOM  CA5   ICA_H       1.500 !
GROUP
ATOM  CA6   ICA_H       1.500 !
GROUP
ATOM  CA7   ICA_H       1.500 !
GROUP
ATOM  CA8   ICA_H       1.500 !
GROUP
ATOM  CA9   ICA_H       1.500 !
GROUP
ATOM  CA10  ICA_H       1.500 !
GROUP
ATOM  CA11  ICA_H       1.500 !
GROUP
ATOM  CA12  ICA_H       1.500 !
GROUP
ATOM  CA13  ICA_H       1.500 !
GROUP
ATOM  CA14  ICA_H       1.500 !
GROUP
ATOM  CA15  ICA_H       1.500 !
GROUP
ATOM  CA16  ICA_H       1.500 !
GROUP
ATOM  CA17  ICA_H       1.500 !
GROUP
ATOM  CA18  ICA_H       1.500 !
GROUP
ATOM  CA19  ICA_H       1.500 !
GROUP
ATOM  CA20  ICA_H       1.500 !
BOND  P1   O1    P1   O2    P1   O3    P1   O4   !
BOND  P2   O5    P2   O6    P2   O7    P2   O8   !
BOND  P3   O9    P3   O10   P3   O11   P3   O12  !
BOND  P4   O13   P4   O14   P4   O15   P4   O16  !
BOND  P5   O17   P5   O18   P5   O19   P5   O20  !
BOND  P6   O21   P6   O22   P6   O23   P6   O24  !
BOND  P7   O25   P7   O26   P7   O27   P7   O28  !
BOND  P8   O29   P8   O30   P8   O31   P8   O32  !
BOND  P9   O33   P9   O34   P9   O35   P9   O36  !
BOND  P10  O37   P10  O38   P10  O39   P10  O40  !
BOND  P11  O41   P11  O42   P11  O43   P11  O44  !
BOND  P12  O45   P12  O46   P12  O47   P12  O48  !
BOND  O49  H1    O50  H2    O51  H3    O52  H4   !

RESI HA010            0.000 !
GROUP                        !
ATOM  P1    IPAP        1.000 !
ATOM  O1    IOAP1      -0.800 !
ATOM  O2    IOAP1      -0.800 !
ATOM  O3    IOAP1      -0.800 !
ATOM  O4    IOAP1      -0.800 !
GROUP                        !
ATOM  P2    IPAP        1.000 !
ATOM  O5    IOAP1      -0.800 !
ATOM  O6    IOAP1      -0.800 !
ATOM  O7    IOAP1      -0.800 !
ATOM  O8    IOAP1      -0.800 !
GROUP                        !
ATOM  P3    IPAP        1.000 !
ATOM  O9    IOAP1      -0.800 !
ATOM  O10   IOAP1      -0.800 !
ATOM  O11   IOAP1      -0.800 !
ATOM  O12   IOAP1      -0.800 !
GROUP                        !
ATOM  P4    IPAP        1.000 !
ATOM  O13   IOAP1      -0.800 !
ATOM  O14   IOAP1      -0.800 !
ATOM  O15   IOAP1      -0.800 !
ATOM  O16   IOAP1      -0.800 !
GROUP                        !
ATOM  P5    IPAP        1.000 !
ATOM  O17   IOAP1      -0.800 !
ATOM  O18   IOAP1      -0.800 !
ATOM  O19   IOAP1      -0.800 !
ATOM  O20   IOAP1      -0.800 !
GROUP                        !
ATOM  P6    IPAP        1.000 !
ATOM  O21   IOAP1      -0.800 !
ATOM  O22   IOAP1      -0.800 !
ATOM  O23   IOAP1      -0.800 !
ATOM  O24   IOAP1      -0.800 !
GROUP
ATOM  P7    IPAP        1.000 !
ATOM  O25   IOAP1      -0.800 !
ATOM  O26   IOAP1      -0.800 !
ATOM  O27   IOAP1      -0.800 !
ATOM  O28   IOAP1      -0.800 !
GROUP                        !
ATOM  P8    IPAP        1.000 !
ATOM  O29   IOAP1      -0.800 !
ATOM  O30   IOAP1      -0.800 !
ATOM  O31   IOAP1      -0.800 !
ATOM  O32   IOAP1      -0.800 !
GROUP                        !
ATOM  P9    IPAP        1.000 !
ATOM  O33   IOAP1      -0.800 !
ATOM  O34   IOAP1      -0.800 !
ATOM  O35   IOAP1      -0.800 !
ATOM  O36   IOAP1      -0.800 !
GROUP                        !
ATOM  P10   IPAP        1.000 !
ATOM  O37   IOAP1      -0.800 !
ATOM  O38   IOAP1      -0.800 !
ATOM  O39   IOAP1      -0.800 !
ATOM  O40   IOAP1      -0.800 !
GROUP                        !
ATOM  P11   IPAP        1.000 !
ATOM  O41   IOAP1      -0.800 !
ATOM  O42   IOAP1      -0.800 !
ATOM  O43   IOAP1      -0.800 !
ATOM  O44   IOAP1      -0.800 !
GROUP                        !
ATOM  P12   IPAP        1.000 !
ATOM  O45   IOAP1      -0.800 !
ATOM  O46   IOAP1      -0.800 !
ATOM  O47   IOAP1      -0.800 !
ATOM  O48   IOAP1      -0.800 !
GROUP                        !
ATOM  O49   IOAP2      -1.100 !
ATOM  H1    IHOP        0.200 !
GROUP
ATOM  O50   IOAP2      -1.100 !
ATOM  H2    IHOP        0.200 !
GROUP
ATOM  O51   IOAP2      -1.100 !
ATOM  H3    IHOP        0.200 !
GROUP
ATOM  O52   IOAP2      -1.100 !
ATOM  H4    IHOP        0.200 !
GROUP                        !
ATOM  CA1   ICA_H       1.500 !
GROUP
ATOM  CA2   ICA_H       1.500 !
GROUP
ATOM  CA3   ICA_H       1.500 !
GROUP
ATOM  CA4   ICA_H       1.500 !
GROUP
ATOM  CA5   ICA_H       1.500 !
GROUP
ATOM  CA6   ICA_H       1.500 !
GROUP
ATOM  CA7   ICA_H       1.500 !
GROUP
ATOM  CA8   ICA_H       1.500 !
GROUP
ATOM  CA9   ICA_H       1.500 !
GROUP
ATOM  CA10  ICA_H       1.500 !
GROUP
ATOM  CA11  ICA_H       1.500 !
GROUP
ATOM  CA12  ICA_H       1.500 !
GROUP
ATOM  CA13  ICA_H       1.500 !
GROUP
ATOM  CA14  ICA_H       1.500 !
GROUP
ATOM  CA15  ICA_H       1.500 !
GROUP
ATOM  CA16  ICA_H       1.500 !
GROUP
ATOM  CA17  ICA_H       1.500 !
GROUP
ATOM  CA18  ICA_H       1.500 !
GROUP
ATOM  CA19  ICA_H       1.500 !
GROUP
ATOM  CA20  ICA_H       1.500 !
BOND  P1   O1    P1   O2    P1   O3    P1   O4   !
BOND  P2   O5    P2   O6    P2   O7    P2   O8   !
BOND  P3   O9    P3   O10   P3   O11   P3   O12  !
BOND  P4   O13   P4   O14   P4   O15   P4   O16  !
BOND  P5   O17   P5   O18   P5   O19   P5   O20  !
BOND  P6   O21   P6   O22   P6   O23   P6   O24  !
BOND  P7   O25   P7   O26   P7   O27   P7   O28  !
BOND  P8   O29   P8   O30   P8   O31   P8   O32  !
BOND  P9   O33   P9   O34   P9   O35   P9   O36  !
BOND  P10  O37   P10  O38   P10  O39   P10  O40  !
BOND  P11  O41   P11  O42   P11  O43   P11  O44  !
BOND  P12  O45   P12  O46   P12  O47   P12  O48  !
BOND  O49  H1    O50  H2    O51  H3    O52  H4   !

RESI HA101            0.000 !
GROUP                        !
ATOM  P1    IPAP        1.000 !
ATOM  O1    IOAP1      -0.800 !
ATOM  O2    IOAP1      -0.800 !
ATOM  O3    IOAP1      -0.800 !
ATOM  O4    IOAP1      -0.800 !
GROUP                        !
ATOM  P2    IPAP        1.000 !
ATOM  O5    IOAP1      -0.800 !
ATOM  O6    IOAP1      -0.800 !
ATOM  O7    IOAP1      -0.800 !
ATOM  O8    IOAP1      -0.800 !
GROUP                        !
ATOM  P3    IPAP        1.000 !
ATOM  O9    IOAP1      -0.800 !
ATOM  O10   IOAP1      -0.800 !
ATOM  O11   IOAP1      -0.800 !
ATOM  O12   IOAP1      -0.800 !
GROUP                        !
ATOM  P4    IPAP        1.000 !
ATOM  O13   IOAP1      -0.800 !
ATOM  O14   IOAP1      -0.800 !
ATOM  O15   IOAP1      -0.800 !
ATOM  O16   IOAP1      -0.800 !
GROUP                        !
ATOM  P5    IPAP        1.000 !
ATOM  O17   IOAP1      -0.800 !
ATOM  O18   IOAP1      -0.800 !
ATOM  O19   IOAP1      -0.800 !
ATOM  O20   IOAP1      -0.800 !
GROUP                        !
ATOM  P6    IPAP        1.000 !
ATOM  O21   IOAP1      -0.800 !
ATOM  O22   IOAP1      -0.800 !
ATOM  O23   IOAP1      -0.800 !
ATOM  O24   IOAP1      -0.800 !
ATOM  P7    IPAP        1.000 !
ATOM  O25   IOAP1      -0.800 !
ATOM  O26   IOAP1      -0.800 !
ATOM  O27   IOAP1      -0.800 !
ATOM  O28   IOAP1      -0.800 !
GROUP                        !
ATOM  P8    IPAP        1.000 !
ATOM  O29   IOAP1      -0.800 !
ATOM  O30   IOAP1      -0.800 !
ATOM  O31   IOAP1      -0.800 !
ATOM  O32   IOAP1      -0.800 !
GROUP                        !
ATOM  P9    IPAP        1.000 !
ATOM  O33   IOAP1      -0.800 !
ATOM  O34   IOAP1      -0.800 !
ATOM  O35   IOAP1      -0.800 !
ATOM  O36   IOAP1      -0.800 !
GROUP                        !
ATOM  P10   IPAP        1.000 !
ATOM  O37   IOAP1      -0.800 !
ATOM  O38   IOAP1      -0.800 !
ATOM  O39   IOAP1      -0.800 !
ATOM  O40   IOAP1      -0.800 !
GROUP                        !
ATOM  P11   IPAP        1.000 !
ATOM  O41   IOAP1      -0.800 !
ATOM  O42   IOAP1      -0.800 !
ATOM  O43   IOAP1      -0.800 !
ATOM  O44   IOAP1      -0.800 !
GROUP                        !
ATOM  P12   IPAP        1.000 !
ATOM  O45   IOAP1      -0.800 !
ATOM  O46   IOAP1      -0.800 !
ATOM  O47   IOAP1      -0.800 !
ATOM  O48   IOAP1      -0.800 !
GROUP                        !
ATOM  O49   IOAP2      -1.100 !
ATOM  H1    IHOP        0.200 !
ATOM  O50   IOAP2      -1.100 !
ATOM  H2    IHOP        0.200 !
ATOM  O51   IOAP2      -1.100 !
ATOM  H3    IHOP        0.200 !
ATOM  O52   IOAP2      -1.100 !
ATOM  H4    IHOP        0.200 !
GROUP                        !
ATOM  CA1   ICA_H       1.500 !
GROUP
ATOM  CA2   ICA_H       1.500 !
GROUP
ATOM  CA3   ICA_H       1.500 !
GROUP
ATOM  CA4   ICA_H       1.500 !
GROUP
ATOM  CA5   ICA_H       1.500 !
GROUP
ATOM  CA6   ICA_H       1.500 !
GROUP
ATOM  CA7   ICA_H       1.500 !
GROUP
ATOM  CA8   ICA_H       1.500 !
GROUP
ATOM  CA9   ICA_H       1.500 !
GROUP
ATOM  CA10  ICA_H       1.500 !
GROUP
ATOM  CA11  ICA_H       1.500 !
GROUP
ATOM  CA12  ICA_H       1.500 !
GROUP
ATOM  CA13  ICA_H       1.500 !
GROUP
ATOM  CA14  ICA_H       1.500 !
GROUP
ATOM  CA15  ICA_H       1.500 !
GROUP
ATOM  CA16  ICA_H       1.500 !
GROUP
ATOM  CA17  ICA_H       1.500 !
GROUP
ATOM  CA18  ICA_H       1.500 !
GROUP
ATOM  CA19  ICA_H       1.500 !
GROUP
ATOM  CA20  ICA_H       1.500 !
BOND  P1   O1    P1   O2    P1   O3    P1   O4   !
BOND  P2   O5    P2   O6    P2   O7    P2   O8   !
BOND  P3   O9    P3   O10   P3   O11   P3   O12  !
BOND  P4   O13   P4   O14   P4   O15   P4   O16  !
BOND  P5   O17   P5   O18   P5   O19   P5   O20  !
BOND  P6   O21   P6   O22   P6   O23   P6   O24  !
BOND  P7   O25   P7   O26   P7   O27   P7   O28  !
BOND  P8   O29   P8   O30   P8   O31   P8   O32  !
BOND  P9   O33   P9   O34   P9   O35   P9   O36  !
BOND  P10  O37   P10  O38   P10  O39   P10  O40  !
BOND  P11  O41   P11  O42   P11  O43   P11  O44  !
BOND  P12  O45   P12  O46   P12  O47   P12  O48  !
BOND  O49  H1    O50  H2    O51  H3    O52  H4   !

RESI HA001            0.000 !
GROUP                        !
ATOM  P1    IPAP        1.000 !
ATOM  O1    IOAP1      -0.800 !
ATOM  O2    IOAP1      -0.800 !
ATOM  O3    IOAP1      -0.800 !
ATOM  O4    IOAP1      -0.800 !
GROUP                        !
ATOM  P2    IPAP        1.000 !
ATOM  O5    IOAP1      -0.800 !
ATOM  O6    IOAP1      -0.800 !
ATOM  O7    IOAP1      -0.800 !
ATOM  O8    IOAP1      -0.800 !
GROUP                        !
ATOM  P3    IPAP        1.000 !
ATOM  O9    IOAP1      -0.800 !
ATOM  O10   IOAP1      -0.800 !
ATOM  O11   IOAP1      -0.800 !
ATOM  O12   IOAP1      -0.800 !
GROUP                        !
ATOM  P4    IPAP        1.000 !
ATOM  O13   IOAP1      -0.800 !
ATOM  O14   IOAP1      -0.800 !
ATOM  O15   IOAP1      -0.800 !
ATOM  O16   IOAP1      -0.800 !
GROUP                       !
ATOM  P5    IPAP        1.000 !
ATOM  O17   IOAP1      -0.800 !
ATOM  O18   IOAP1      -0.800 !
ATOM  O19   IOAP1      -0.800 !
ATOM  O20   IOAP1      -0.800 !
GROUP                       !
ATOM  P6    IPAP        1.000 !
ATOM  O21   IOAP1      -0.800 !
ATOM  O22   IOAP1      -0.800 !
ATOM  O23   IOAP1      -0.800 !
ATOM  O24   IOAP1      -0.800 !
GROUP
ATOM  P7    IPAP        1.000 !
ATOM  O25   IOAP1      -0.800 !
ATOM  O26   IOAP1      -0.800 !
ATOM  O27   IOAP1      -0.800 !
ATOM  O28   IOAP1      -0.800 !
GROUP                       !
ATOM  P8    IPAP        1.000 !
ATOM  O29   IOAP1      -0.800 !
ATOM  O30   IOAP1      -0.800 !
ATOM  O31   IOAP1      -0.800 !
ATOM  O32   IOAP1      -0.800 !
GROUP                       !
ATOM  P9    IPAP        1.000 !
ATOM  O33   IOAP1      -0.800 !
ATOM  O34   IOAP1      -0.800 !
ATOM  O35   IOAP1      -0.800 !
ATOM  O36   IOAP1      -0.800 !
GROUP                       !
ATOM  P10   IPAP        1.000 !
ATOM  O37   IOAP1      -0.800 !
ATOM  O38   IOAP1      -0.800 !
ATOM  O39   IOAP1      -0.800 !
ATOM  O40   IOAP1      -0.800 !
GROUP                       !
ATOM  P11   IPAP        1.000 !
ATOM  O41   IOAP1      -0.800 !
ATOM  O42   IOAP1      -0.800 !
ATOM  O43   IOAP1      -0.800 !
ATOM  O44   IOAP1      -0.800 !
GROUP                       !
ATOM  P12   IPAP        1.000 !
ATOM  O45   IOAP1      -0.800 !
ATOM  O46   IOAP1      -0.800 !
ATOM  O47   IOAP1      -0.800 !
ATOM  O48   IOAP1      -0.800 !
GROUP                        !
ATOM  O49   IOAP2      -1.100 !
ATOM  H1    IHOP        0.200 !
GROUP                        !
ATOM  O50   IOAP2      -1.100 !
ATOM  H2    IHOP        0.200 !
GROUP                        !
ATOM  O51   IOAP2      -1.100 !
ATOM  H3    IHOP        0.200 !
GROUP                        !
ATOM  O52   IOAP2      -1.100 !
ATOM  H4    IHOP        0.200 !
GROUP                        !
ATOM  CA1   ICA_H       1.500 !
GROUP                        !
ATOM  CA2   ICA_H       1.500 !
GROUP                        !
ATOM  CA3   ICA_H       1.500 !
GROUP                        !
ATOM  CA4   ICA_H       1.500 !
GROUP                        !
ATOM  CA5   ICA_H       1.500 !
GROUP                        !
ATOM  CA6   ICA_H       1.500 !
GROUP                        !
ATOM  CA7   ICA_H       1.500 !
GROUP                        !
ATOM  CA8   ICA_H       1.500 !
GROUP                        !
ATOM  CA9   ICA_H       1.500 !
GROUP                        !
ATOM  CA10  ICA_H       1.500 !
GROUP                        !
ATOM  CA11  ICA_H       1.500 !
GROUP                        !
ATOM  CA12  ICA_H       1.500 !
GROUP                        !
ATOM  CA13  ICA_H       1.500 !
GROUP                        !
ATOM  CA14  ICA_H       1.500 !
GROUP                        !
ATOM  CA15  ICA_H       1.500 !
GROUP                        !
ATOM  CA16  ICA_H       1.500 !
GROUP                        !
ATOM  CA17  ICA_H       1.500 !
GROUP                        !
ATOM  CA18  ICA_H       1.500 !
GROUP                        !
ATOM  CA19  ICA_H       1.500 !
GROUP                        !
ATOM  CA20  ICA_H       1.500 !
BOND  P1   O1    P1   O2    P1   O3    P1   O4   !
BOND  P2   O5    P2   O6    P2   O7    P2   O8   !
BOND  P3   O9    P3   O10   P3   O11   P3   O12  !
BOND  P4   O13   P4   O14   P4   O15   P4   O16  !
BOND  P5   O17   P5   O18   P5   O19   P5   O20  !
BOND  P6   O21   P6   O22   P6   O23   P6   O24  !
BOND  P7   O25   P7   O26   P7   O27   P7   O28  !
BOND  P8   O29   P8   O30   P8   O31   P8   O32  !
BOND  P9   O33   P9   O34   P9   O35   P9   O36  !
BOND  P10  O37   P10  O38   P10  O39   P10  O40  !
BOND  P11  O41   P11  O42   P11  O43   P11  O44  !
BOND  P12  O45   P12  O46   P12  O47   P12  O48  !
BOND  O49  H1    O50  H2    O51  H3    O52  H4   !
!
!IC     I       J        K     L         R(I(J/K))T(I(JK/KJ)) PHI  T(JKL)   R(KL)
 IC    O2      O1      *P1     O3          1.5369  107.49  121.88  111.44   1.5340
 IC    O2      O1      *P1     O4          1.5369  107.49 -115.57  107.73   1.5297
 IC    O6      O5      *P2     O7          1.5297  111.44  119.81  111.04   1.5369
 IC    O6      O5      *P2     O8          1.5297  111.44 -120.39  111.44   1.5297
 IC    O10     O9      *P3     O11         1.5340  111.04 -122.13  107.49   1.5297
 IC    O10     O9      *P3     O12         1.5340  111.04  122.13  107.49   1.5297
 IC    O14     O13     *P4     O15         1.5340  111.04  122.13  107.49   1.5297
 IC    O14     O13     *P4     O16         1.5340  111.04 -122.13  107.49   1.5297
 IC    O18     O17     *P5     O19         1.5369  107.49  121.88  111.44   1.5340
 IC    O18     O17     *P5     O20         1.5369  107.49 -115.57  107.73   1.5297
 IC    O22     O21     *P6     O23         1.5297  111.44 -119.81  111.04   1.5369
 IC    O22     O21     *P6     O24         1.5297  111.44  120.39  111.44   1.5297
 IC    O26     O25     *P7     O27         1.5369  107.49  121.88  111.44   1.5340
 IC    O26     O25     *P7     O28         1.5369  107.49 -115.57  107.73   1.5297
 IC    O30     O29     *P8     O31         1.5297  111.44  119.81  111.04   1.5369
 IC    O30     O29     *P8     O32         1.5297  111.44 -120.39  111.44   1.5297
 IC    O34     O33     *P9     O35         1.5297  107.49 -122.13  111.04   1.5340
 IC    O34     O33     *P9     O36         1.5297  107.49  115.73  107.49   1.5297
 IC    O38     O37     *P10    O39         1.5340  111.04  122.13  107.49   1.5297
 IC    O38     O37     *P10    O40         1.5340  111.04 -122.13  107.49   1.5297
 IC    O42     O41     *P11    O43         1.5340  111.04  122.13  107.49   1.5297
 IC    O42     O41     *P11    O44         1.5340  111.04 -122.13  107.49   1.5297
 IC    O46     O45     *P12    O47         1.5297  111.44  119.81  111.04   1.5369
 IC    O46     O45     *P12    O48         1.5297  111.44 -120.39  111.44   1.5297

RESI GI001            0.000 !
GROUP
ATOM  C1   CG2R61 0.00
ATOM  C2   CG2R61 0.00
ATOM  C3   CG2R61 0.00
ATOM  C4   CG2R61 0.00
ATOM  C5   CG2R61 0.00
ATOM  C6   CG2R61 0.00
ATOM  C7   CG2R61 0.00
ATOM  C8   CG2R61 0.00
ATOM  C9   CG2R61 0.00
ATOM  C10  CG2R61 0.00
ATOM  C11  CG2R61 0.00
ATOM  C12  CG2R61 0.00
ATOM  C13  CG2R61 0.00
ATOM  C14  CG2R61 0.00
ATOM  C15  CG2R61 0.00
ATOM  C16  CG2R61 0.00
BOND  C1   C2   C2   C3   C3   C4   C3   C5
BOND  C5   C6   C5   C7   C7   C8
BOND  C9  C10  C10  C11  C10  C15  C15  C16
BOND C15  C14  C14  C13  C11  C12  C12  C13

RESI GP001            0.000 !
GROUP
ATOM  C1   CG2R61 0.00
ATOM  C2   CG2R61 0.00
ATOM  C3   CG2R61 0.00
ATOM  C4   CG2R61 0.00
ATOM  C5   CG2R61 0.00
ATOM  C6   CG2R61 0.00
ATOM  C7   CG2R61 0.00
ATOM  C8   CG2R61 0.00
BOND  C1   C2   C2   C3   C3   C4   C4   C5
BOND  C5   C6   C6   C7   C7   C2   C7   C8

RESI PEOX              0.000 !
GROUP                        !
ATOM  C1    ICPEO      0.094 !
ATOM  O1    IOPEO     -0.400 !
ATOM  C2    ICPEO      0.094 !
ATOM  C3    ICPEO      0.094 !
ATOM  O2    IOPEO     -0.400 !
ATOM  C4    ICPEO      0.094 !
ATOM  C5    ICPEO      0.094 !
ATOM  O3    IOPEO     -0.400 !
ATOM  C6    ICPEO      0.094 !
ATOM  C7    ICPEO      0.094 !
ATOM  O4    IOPEO     -0.400 !
ATOM  C8    ICPEO      0.094 !
ATOM  C9    ICPEO      0.094 !
ATOM  O5    IOPEO     -0.400 !
ATOM  C10   ICPEO      0.094 !
ATOM  C11   ICPEO      0.094 !
ATOM  O6    IOPEO     -0.400 !
ATOM  C12   ICPEO      0.094 !
ATOM  C13   ICPEO      0.094 !
ATOM  O7    IOPEO     -0.400 !
ATOM  C14   ICPEO      0.094 !
ATOM  H1    IHPEO      0.053 !
ATOM  H2    IHPEO      0.053 !
ATOM  H3    IHPEO      0.053 !
ATOM  H4    IHPEO      0.053 !
ATOM  H5    IHPEO      0.053 !
ATOM  H6    IHPEO      0.053 !
ATOM  H7    IHPEO      0.053 !
ATOM  H8    IHPEO      0.053 !
ATOM  H9    IHPEO      0.053 !
ATOM  H10   IHPEO      0.053 !
ATOM  H11   IHPEO      0.053 !
ATOM  H12   IHPEO      0.053 !
ATOM  H13   IHPEO      0.053 !
ATOM  H14   IHPEO      0.053 !
ATOM  H15   IHPEO      0.053 !
ATOM  H16   IHPEO      0.053 !
ATOM  H17   IHPEO      0.053 !
ATOM  H18   IHPEO      0.053 !
ATOM  H19   IHPEO      0.053 !
ATOM  H20   IHPEO      0.053 !
ATOM  H21   IHPEO      0.053 !
ATOM  H22   IHPEO      0.053 !
ATOM  H23   IHPEO      0.053 !
ATOM  H24   IHPEO      0.053 !
ATOM  H25   IHPEO      0.053 !
ATOM  H26   IHPEO      0.053 !
ATOM  H27   IHPEO      0.053 !
ATOM  H28   IHPEO      0.053 !
GROUP                        !
ATOM  C15   ICPEO      0.094 !
ATOM  O8    IOPEO     -0.400 !
ATOM  C16   ICPEO      0.094 !
ATOM  C17   ICPEO      0.094 !
ATOM  O9    IOPEO     -0.400 !
ATOM  C18   ICPEO      0.094 !
ATOM  C19   ICPEO      0.094 !
ATOM  O10   IOPEO     -0.400 !
ATOM  C20   ICPEO      0.094 !
ATOM  C21   ICPEO      0.094 !
ATOM  O11   IOPEO     -0.400 !
ATOM  C22   ICPEO      0.094 !
ATOM  C23   ICPEO      0.094 !
ATOM  O12   IOPEO     -0.400 !
ATOM  C24   ICPEO      0.094 !
ATOM  C25   ICPEO      0.094 !
ATOM  O13   IOPEO     -0.400 !
ATOM  C26   ICPEO      0.094 !
ATOM  C27   ICPEO      0.094 !
ATOM  O14   IOPEO     -0.400 !
ATOM  C28   ICPEO      0.094 !
ATOM  H29   IHPEO      0.053 !
ATOM  H30   IHPEO      0.053 !
ATOM  H31   IHPEO      0.053 !
ATOM  H32   IHPEO      0.053 !
ATOM  H33   IHPEO      0.053 !
ATOM  H34   IHPEO      0.053 !
ATOM  H35   IHPEO      0.053 !
ATOM  H36   IHPEO      0.053 !
ATOM  H37   IHPEO      0.053 !
ATOM  H38   IHPEO      0.053 !
ATOM  H39   IHPEO      0.053 !
ATOM  H40   IHPEO      0.053 !
ATOM  H41   IHPEO      0.053 !
ATOM  H42   IHPEO      0.053 !
ATOM  H43   IHPEO      0.053 !
ATOM  H44   IHPEO      0.053 !
ATOM  H45   IHPEO      0.053 !
ATOM  H46   IHPEO      0.053 !
ATOM  H47   IHPEO      0.053 !
ATOM  H48   IHPEO      0.053 !
ATOM  H49   IHPEO      0.053 !
ATOM  H50   IHPEO      0.053 !
ATOM  H51   IHPEO      0.053 !
ATOM  H52   IHPEO      0.053 !
ATOM  H53   IHPEO      0.053 !
ATOM  H54   IHPEO      0.053 !
ATOM  H55   IHPEO      0.053 !
ATOM  H56   IHPEO      0.053 !
GROUP                        !
ATOM  C29   ICPEO      0.094 !
ATOM  O15   IOPEO     -0.400 !
ATOM  C30   ICPEO      0.094 !
ATOM  C31   ICPEO      0.094 !
ATOM  O16   IOPEO     -0.400 !
ATOM  C32   ICPEO      0.094 !
ATOM  C33   ICPEO      0.094 !
ATOM  O17   IOPEO     -0.400 !
ATOM  C34   ICPEO      0.094 !
ATOM  C35   ICPEO      0.094 !
ATOM  O18   IOPEO     -0.400 !
ATOM  C36   ICPEO      0.094 !
ATOM  C37   ICPEO      0.094 !
ATOM  O19   IOPEO     -0.400 !
ATOM  C38   ICPEO      0.094 !
ATOM  C39   ICPEO      0.094 !
ATOM  O20   IOPEO     -0.400 !
ATOM  C40   ICPEO      0.094 !
ATOM  C41   ICPEO      0.094 !
ATOM  O21   IOPEO     -0.400 !
ATOM  C42   ICPEO      0.094 !
ATOM  H57   IHPEO      0.053 !
ATOM  H58   IHPEO      0.053 !
ATOM  H59   IHPEO      0.053 !
ATOM  H60   IHPEO      0.053 !
ATOM  H61   IHPEO      0.053 !
ATOM  H62   IHPEO      0.053 !
ATOM  H63   IHPEO      0.053 !
ATOM  H64   IHPEO      0.053 !
ATOM  H65   IHPEO      0.053 !
ATOM  H66   IHPEO      0.053 !
ATOM  H67   IHPEO      0.053 !
ATOM  H68   IHPEO      0.053 !
ATOM  H69   IHPEO      0.053 !
ATOM  H70   IHPEO      0.053 !
ATOM  H71   IHPEO      0.053 !
ATOM  H72   IHPEO      0.053 !
ATOM  H73   IHPEO      0.053 !
ATOM  H74   IHPEO      0.053 !
ATOM  H75   IHPEO      0.053 !
ATOM  H76   IHPEO      0.053 !
ATOM  H77   IHPEO      0.053 !
ATOM  H78   IHPEO      0.053 !
ATOM  H79   IHPEO      0.053 !
ATOM  H80   IHPEO      0.053 !
ATOM  H81   IHPEO      0.053 !
ATOM  H82   IHPEO      0.053 !
ATOM  H83   IHPEO      0.053 !
ATOM  H84   IHPEO      0.053 !
group                        !
ATOM  C43   ICPEO      0.094 !
ATOM  O22   IOPEO     -0.400 !
ATOM  C44   ICPEO      0.094 !
ATOM  C45   ICPEO      0.094 !
ATOM  O23   IOPEO     -0.400 !
ATOM  C46   ICPEO      0.094 !
ATOM  C47   ICPEO      0.094 !
ATOM  O24   IOPEO     -0.400 !
ATOM  C48   ICPEO      0.094 !
ATOM  C49   ICPEO      0.094 !
ATOM  O25   IOPEO     -0.400 !
ATOM  C50   ICPEO      0.094 !
ATOM  C51   ICPEO      0.094 !
ATOM  O26   IOPEO     -0.400 !
ATOM  C52   ICPEO      0.094 !
ATOM  C53   ICPEO      0.094 !
ATOM  O27   IOPEO     -0.400 !
ATOM  C54   ICPEO      0.094 !
ATOM  C55   ICPEO      0.094 !
ATOM  O28   IOPEO     -0.400 !
ATOM  C56   ICPEO      0.094 !
ATOM  H85   IHPEO      0.053 !
ATOM  H86   IHPEO      0.053 !
ATOM  H87   IHPEO      0.053 !
ATOM  H88   IHPEO      0.053 !
ATOM  H89   IHPEO      0.053 !
ATOM  H90   IHPEO      0.053 !
ATOM  H91   IHPEO      0.053 !
ATOM  H92   IHPEO      0.053 !
ATOM  H93   IHPEO      0.053 !
ATOM  H94   IHPEO      0.053 !
ATOM  H95   IHPEO      0.053 !
ATOM  H96   IHPEO      0.053 !
ATOM  H97   IHPEO      0.053 !
ATOM  H98   IHPEO      0.053 !
ATOM  H99   IHPEO      0.053 !
ATOM  H100  IHPEO      0.053 !
ATOM  H101  IHPEO      0.053 !
ATOM  H102  IHPEO      0.053 !
ATOM  H103  IHPEO      0.053 !
ATOM  H104  IHPEO      0.053 !
ATOM  H105  IHPEO      0.053 !
ATOM  H106  IHPEO      0.053 !
ATOM  H107  IHPEO      0.053 !
ATOM  H108  IHPEO      0.053 !
ATOM  H109  IHPEO      0.053 !
ATOM  H110  IHPEO      0.053 !
ATOM  H111  IHPEO      0.053 !
ATOM  H112  IHPEO      0.053 !
BOND  C1   O1    O1   C2    C2   C3    C3   O2   ! group_1
BOND  O2   C4    C4   C5    C5   O3    O3   C6   !
BOND  C6   C7    C7   O4    O4   C8    C8   C9   !
BOND  C9   O5    O5   C10   C10  C11   C11  O6   !
BOND  O6   C12   C12  C13   C13  O7    O7   C14  !
BOND  C1   H1    C1   H2    C2   H3    C2   H4   !
BOND  C3   H5    C3   H6    C4   H7    C4   H8   !
BOND  C5   H9    C5   H10   C6   H11   C6   H12  !
BOND  C7   H13   C7   H14   C8   H15   C8   H16  !
BOND  C9   H17   C9   H18   C10  H19   C10  H20  !
BOND  C11  H21   C11  H22   C12  H23   C12  H24  !
BOND  C13  H25   C13  H26   C14  H27   C14  H28  !
BOND  C15  O8    O8   C16   C16  C17   C17  O9   ! group_2
BOND  O9   C18   C18  C19   C19  O10   O10  C20  !
BOND  C20  C21   C21  O11   O11  C22   C22  C23  !
BOND  C23  O12   O12  C24   C24  C25   C25  O13  !
BOND  O13  C26   C26  C27   C27  O14   O14  C28  !
BOND  C15  H29   C15  H30   C16  H31   C16  H32  !
BOND  C17  H33   C17  H34   C18  H35   C18  H36  !
BOND  C19  H37   C19  H38   C20  H39   C20  H40  !
BOND  C21  H41   C21  H42   C22  H43   C22  H44  !
BOND  C23  H45   C23  H46   C24  H47   C24  H48  !
BOND  C25  H49   C25  H50   C26  H51   C26  H52  !
BOND  C27  H53   C27  H54   C28  H55   C28  H56  !
BOND  C29  O15   O15  C30   C30  C31   C31  O16  ! GROUP_3
BOND  O16  C32   C32  C33   C33  O17   O17  C34  !
BOND  C34  C35   C35  O18   O18  C36   C36  C37  !
BOND  C37  O19   O19  C38   C38  C39   C39  O20  !
BOND  O20  C40   C40  C41   C41  O21   O21  C42  !
BOND  C29  H57   C29  H58   C30  H59   C30  H60  !
BOND  C31  H61   C31  H62   C32  H63   C32  H64  !
BOND  C33  H65   C33  H66   C34  H67   C34  H68  !
BOND  C35  H69   C35  H70   C36  H71   C36  H72  !
BOND  C37  H73   C37  H74   C38  H75   C38  H76  !
BOND  C39  H77   C39  H78   C40  H79   C40  H80  !
BOND  C41  H81   C41  H82   C42  H83   C42  H84  !
BOND  C43  O22   O22  C44   C44  C45   C45  O23  ! GROUP_4
BOND  O23  C46   C46  C47   C47  O24   O24  C48  !
BOND  C48  C49   C49  O25   O25  C50   C50  C51  !
BOND  C51  O26   O26  C52   C52  C53   C53  O27  !
BOND  O27  C54   C54  C55   C55  O28   O28  C56  !
BOND  C43  H85   C43  H86   C44  H87   C44  H88  !
BOND  C45  H89   C45  H90   C46  H91   C46  H92  !
BOND  C47  H93   C47  H94   C48  H95   C48  H96  !
BOND  C49  H97   C49  H98   C50  H99   C50  H100 !
BOND  C51  H101  C51  H102  C52  H103  C52  H104 !
BOND  C53  H105  C53  H106  C54  H107  C54  H108 !
BOND  C55  H109  C55  H110  C56  H111  C56  H112 !
!
!IC     I       J        K     L         R(I(J/K))T(I(JK/KJ)) PHI  T(JKL)   R(KL)
 IC    H1      O1      *C1     H2          1.0830  109.15 -118.90  108.70   1.0840
 IC    H1      C1      O1      C2          1.0830  109.15   57.01  112.19   1.4309
 IC    C1      O1      C2      C3          1.4340  112.19  178.37  110.28   1.5414
 IC    C3      O1      *C2     H3          1.5414  110.28  120.90  109.70   1.0912
 IC    C3      O1      *C2     H4          1.5414  110.28 -119.81  108.76   1.0895
 IC    O1      C2      C3      O2          1.4309  110.28   79.48  110.07   1.4236
 IC    O2      C2      *C3     H5          1.4236  110.07  120.05  109.74   1.0866
 IC    O2      C2      *C3     H6          1.4236  110.07 -119.76  108.66   1.0921
 IC    C2      C3      O2      C4          1.5414  110.07 -169.31  112.74   1.4314
 IC    C3      O2      C4      C5          1.4236  112.74 -177.92  110.44   1.5338
 IC    C5      O2      *C4     H7          1.5338  110.44  120.42  109.05   1.0965
 IC    C5      O2      *C4     H8          1.5338  110.44 -120.82  108.35   1.0999
 IC    O2      C4      C5      O3          1.4314  110.44   60.02  109.68   1.4193
 IC    O3      C4      *C5     H9          1.4193  109.68 -120.17  109.28   1.0856
 IC    O3      C4      *C5     H10         1.4193  109.68  120.12  109.33   1.0971
 IC    C4      C5      O3      C6          1.5338  109.68  179.69  111.87   1.4417
 IC    C5      O3      C6      C7          1.4193  111.87 -173.97  110.33   1.5320
 IC    C7      O3      *C6     H11         1.5320  110.33 -119.82  108.46   1.0941
 IC    C7      O3      *C6     H12         1.5320  110.33  121.26  109.00   1.0845
 IC    O3      C6      C7      O4          1.4417  110.33   92.62  109.67   1.4360
 IC    O4      C6      *C7     H13         1.4360  109.67 -119.97  109.68   1.0868
 IC    O4      C6      *C7     H14         1.4360  109.67  119.47  109.53   1.0826
 IC    C6      C7      O4      C8          1.5320  109.67 -165.84  112.09   1.4290
 IC    C7      O4      C8      C9          1.4360  112.09  179.98  110.27   1.5419
 IC    C9      O4      *C8     H15         1.5419  110.27 -120.22  109.95   1.0854
 IC    C9      O4      *C8     H16         1.5419  110.27  120.25  109.01   1.0903
 IC    O4      C8      C9      O5          1.4290  110.27   48.37  109.51   1.4239
 IC    O5      C8      *C9     H17         1.4239  109.51  120.01  109.52   1.0888
 IC    O5      C8      *C9     H18         1.4239  109.51 -119.55  109.42   1.0865
 IC    C8      C9      O5      C10         1.5419  109.51 -177.37  112.06   1.4321
 IC    C9      O5      C10     C11         1.4239  112.06 -154.97  110.67   1.5426
 IC    C11     O5      *C10    H19         1.5426  110.67  119.53  109.50   1.0955
 IC    C11     O5      *C10    H20         1.5426  110.67 -120.40  109.53   1.0868
 IC    O5      C10     C11     O6          1.4321  110.67   73.82  110.14   1.4249
 IC    O6      C10     *C11    H21         1.4249  110.14  120.59  109.45   1.0921
 IC    O6      C10     *C11    H22         1.4249  110.14 -119.74  109.15   1.0887
 IC    C10     C11     O6      C12         1.5426  110.14  174.43  111.91   1.4291
 IC    C11     O6      C12     C13         1.4249  111.91 -176.87  110.25   1.5470
 IC    C13     O6      *C12    H23         1.5470  110.25  120.13  109.07   1.0816
 IC    C13     O6      *C12    H24         1.5470  110.25 -120.21  109.51   1.0823
 IC    O6      C12     C13     O7          1.4291  110.25   67.41  109.56   1.4288
 IC    O7      C12     *C13    H25         1.4288  109.56 -119.30  108.45   1.0962
 IC    O7      C12     *C13    H26         1.4288  109.56  120.89  109.68   1.0811
 IC    C12     C13     O7      C14         1.5470  109.56 -171.29  111.81   1.4360
 IC    C13     O7      C14     H27         1.4288  111.81   74.30  108.77   1.0895
 IC    H27     O7      *C14    H28         1.0895  108.77 -119.68  109.59   1.0894
 IC    H29     O8      *C15    H30         1.0830  109.15  118.92  108.71   1.0839
 IC    H29     C15     O8      C16         1.0830  109.15  -57.01  112.19   1.4309
 IC    C15     O8      C16     C17         1.4340  112.19 -178.37  110.28   1.5414
 IC    C17     O8      *C16    H31         1.5414  110.28  119.81  108.76   1.0895
 IC    C17     O8      *C16    H32         1.5414  110.28 -120.90  109.70   1.0912
 IC    O8      C16     C17     O9          1.4309  110.28  -79.48  110.07   1.4236
 IC    O9      C16     *C17    H33         1.4236  110.07 -120.05  109.74   1.0866
 IC    O9      C16     *C17    H34         1.4236  110.07  119.76  108.66   1.0921
 IC    C16     C17     O9      C18         1.5414  110.07  169.31  112.74   1.4314
 IC    C17     O9      C18     C19         1.4236  112.74  177.92  110.44   1.5338
 IC    C19     O9      *C18    H35         1.5338  110.44  120.82  108.35   1.0999
 IC    C19     O9      *C18    H36         1.5338  110.44 -120.42  109.05   1.0965
 IC    O9      C18     C19     O10         1.4314  110.44  -60.02  109.68   1.4193
 IC    O10     C18     *C19    H37         1.4193  109.68  120.17  109.28   1.0856
 IC    O10     C18     *C19    H38         1.4193  109.68 -120.12  109.33   1.0971
 IC    C18     C19     O10     C20         1.5338  109.68 -179.69  111.87   1.4417
 IC    C19     O10     C20     C21         1.4193  111.87  173.99  110.32   1.5317
 IC    C21     O10     *C20    H39         1.5317  110.32  119.81  108.46   1.0941
 IC    C21     O10     *C20    H40         1.5317  110.32 -121.27  109.00   1.0845
 IC    O10     C20     C21     O11         1.4417  110.32  -92.64  109.66   1.4364
 IC    O11     C20     *C21    H41         1.4364  109.66  119.98  109.72   1.0863
 IC    O11     C20     *C21    H42         1.4364  109.66 -119.41  109.54   1.0828
 IC    C20     C21     O11     C22         1.5317  109.66  165.86  112.09   1.4290
 IC    C21     O11     C22     C23         1.4364  112.09 -179.97  110.27   1.5419
 IC    C23     O11     *C22    H43         1.5419  110.27  120.22  109.95   1.0854
 IC    C23     O11     *C22    H44         1.5419  110.27 -120.25  109.01   1.0903
 IC    O11     C22     C23     O12         1.4290  110.27  -48.37  109.51   1.4239
 IC    O12     C22     *C23    H45         1.4239  109.51 -120.01  109.52   1.0888
 IC    O12     C22     *C23    H46         1.4239  109.51  119.55  109.42   1.0865
 IC    C22     C23     O12     C24         1.5419  109.51  177.37  112.06   1.4321
 IC    C23     O12     C24     C25         1.4239  112.06  154.97  110.67   1.5426
 IC    C25     O12     *C24    H47         1.5426  110.67 -119.53  109.50   1.0955
 IC    C25     O12     *C24    H48         1.5426  110.67  120.40  109.53   1.0868
 IC    O12     C24     C25     O13         1.4321  110.67  -73.82  110.14   1.4249
 IC    O13     C24     *C25    H49         1.4249  110.14  119.74  109.15   1.0887
 IC    O13     C24     *C25    H50         1.4249  110.14 -120.59  109.45   1.0921
 IC    C24     C25     O13     C26         1.5426  110.14 -174.43  111.91   1.4291
 IC    C25     O13     C26     C27         1.4249  111.91  176.87  110.25   1.5470
 IC    C27     O13     *C26    H51         1.5470  110.25  120.21  109.51   1.0823
 IC    C27     O13     *C26    H52         1.5470  110.25 -120.13  109.07   1.0816
 IC    O13     C26     C27     O14         1.4291  110.25  -67.41  109.56   1.4288
 IC    O14     C26     *C27    H53         1.4288  109.56  119.30  108.45   1.0962
 IC    O14     C26     *C27    H54         1.4288  109.56 -120.89  109.68   1.0811
 IC    C26     C27     O14     C28         1.5470  109.56  171.29  111.81   1.4360
 IC    C27     O14     C28     H55         1.4288  111.81  -74.30  108.77   1.0895
 IC    H55     O14     *C28    H56         1.0895  108.77  119.68  109.59   1.0894
 IC    H57     O15     *C29    H58         1.0895  108.77 -119.68  109.59   1.0894
 IC    H57     C29     O15     C30         1.0895  108.77   74.30  111.81   1.4288
 IC    C29     O15     C30     C31         1.4360  111.81 -171.29  109.56   1.5470
 IC    C31     O15     *C30    H59         1.5470  109.56  118.74  109.36   1.0962
 IC    C31     O15     *C30    H60         1.5470  109.56 -120.67  110.04   1.0811
 IC    O15     C30     C31     O16         1.4288  109.56   67.41  110.25   1.4291
 IC    O16     C30     *C31    H61         1.4291  110.25  120.37  109.24   1.0823
 IC    O16     C30     *C31    H62         1.4291  110.25 -119.93  109.39   1.0816
 IC    C30     C31     O16     C32         1.5470  110.25 -176.87  111.91   1.4249
 IC    C31     O16     C32     C33         1.4291  111.91  174.43  110.14   1.5426
 IC    C33     O16     *C32    H63         1.5426  110.14  119.78  109.09   1.0887
 IC    C33     O16     *C32    H64         1.5426  110.14 -120.48  109.62   1.0921
 IC    O16     C32     C33     O17         1.4249  110.14   73.82  110.67   1.4321
 IC    O17     C32     *C33    H65         1.4321  110.67  120.62  109.16   1.0868
 IC    O17     C32     *C33    H66         1.4321  110.67 -120.15  108.47   1.0955
 IC    C32     C33     O17     C34         1.5426  110.67 -154.97  112.06   1.4239
 IC    C33     O17     C34     C35         1.4321  112.06 -177.37  109.51   1.5419
 IC    C35     O17     *C34    H67         1.5419  109.51  119.74  109.11   1.0865
 IC    C35     O17     *C34    H68         1.5419  109.51 -120.06  109.43   1.0888
 IC    O17     C34     C35     O18         1.4239  109.51   48.37  110.27   1.4290
 IC    O18     C34     *C35    H69         1.4290  110.27  120.79  109.01   1.0854
 IC    O18     C34     *C35    H70         1.4290  110.27 -119.95  109.51   1.0903
 IC    C34     C35     O18     C36         1.5419  110.27  179.97  112.09   1.4364
 IC    C35     O18     C36     C37         1.4290  112.09 -165.86  109.66   1.5317
 IC    C37     O18     *C36    H71         1.5317  109.66  120.27  109.24   1.0863
 IC    C37     O18     *C36    H72         1.5317  109.66 -119.82  108.86   1.0828
 IC    O18     C36     C37     O19         1.4364  109.66   92.64  110.32   1.4417
 IC    O19     C36     *C37    H73         1.4417  110.32  119.23  109.40   1.0941
 IC    O19     C36     *C37    H74         1.4417  110.32 -120.48  110.32   1.0845
 IC    C36     C37     O19     C38         1.5317  110.32 -173.99  111.87   1.4193
 IC    C37     O19     C38     C39         1.4417  111.87  179.69  109.68   1.5338
 IC    C39     O19     *C38    H75         1.5338  109.68  119.97  109.60   1.0856
 IC    C39     O19     *C38    H76         1.5338  109.68 -120.00  109.54   1.0971
 IC    O19     C38     C39     O20         1.4193  109.68   60.02  110.44   1.4314
 IC    O20     C38     *C39    H77         1.4314  110.44  119.69  110.22   1.0999
 IC    O20     C38     *C39    H78         1.4314  110.44 -120.13  109.54   1.0965
 IC    C38     C39     O20     C40         1.5338  110.44 -177.92  112.74   1.4236
 IC    C39     O20     C40     C41         1.4314  112.74 -169.31  110.07   1.5414
 IC    C41     O20     *C40    H79         1.5414  110.07  119.31  109.39   1.0921
 IC    C41     O20     *C40    H80         1.5414  110.07 -120.45  109.08   1.0866
 IC    O20     C40     C41     O21         1.4236  110.07   79.48  110.28   1.4309
 IC    O21     C40     *C41    H81         1.4309  110.28 -120.91  109.68   1.0912
 IC    O21     C40     *C41    H82         1.4309  110.28  119.50  109.28   1.0895
 IC    C40     C41     O21     C42         1.5414  110.28  178.37  112.19   1.4340
 IC    C41     O21     C42     H83         1.4309  112.19  -61.91  108.71   1.0839
 IC    H83     O21     *C42    H84         1.0839  108.71  118.92  109.15   1.0830
 IC    H85     O22     *C43    H86         1.0895  108.77  119.68  109.59   1.0894
 IC    H85     C43     O22     C44         1.0895  108.77  -74.30  111.81   1.4288
 IC    C43     O22     C44     C45         1.4360  111.81  171.29  109.56   1.5470
 IC    C45     O22     *C44    H87         1.5470  109.56 -118.74  109.36   1.0962
 IC    C45     O22     *C44    H88         1.5470  109.56  120.67  110.04   1.0811
 IC    O22     C44     C45     O23         1.4288  109.56  -67.41  110.25   1.4291
 IC    O23     C44     *C45    H89         1.4291  110.25 -120.37  109.24   1.0823
 IC    O23     C44     *C45    H90         1.4291  110.25  119.93  109.39   1.0816
 IC    C44     C45     O23     C46         1.5470  110.25  176.87  111.91   1.4249
 IC    C45     O23     C46     C47         1.4291  111.91 -174.43  110.14   1.5426
 IC    C47     O23     *C46    H91         1.5426  110.14 -119.78  109.09   1.0887
 IC    C47     O23     *C46    H92         1.5426  110.14  120.48  109.62   1.0921
 IC    O23     C46     C47     O24         1.4249  110.14  -73.82  110.67   1.4321
 IC    O24     C46     *C47    H93         1.4321  110.67 -120.62  109.16   1.0868
 IC    O24     C46     *C47    H94         1.4321  110.67  120.15  108.47   1.0955
 IC    C46     C47     O24     C48         1.5426  110.67  154.97  112.06   1.4239
 IC    C47     O24     C48     C49         1.4321  112.06  177.37  109.51   1.5419
 IC    C49     O24     *C48    H95         1.5419  109.51 -119.74  109.11   1.0865
 IC    C49     O24     *C48    H96         1.5419  109.51  120.06  109.43   1.0888
 IC    O24     C48     C49     O25         1.4239  109.51  -48.37  110.27   1.4290
 IC    O25     C48     *C49    H97         1.4290  110.27 -120.79  109.01   1.0854
 IC    O25     C48     *C49    H98         1.4290  110.27  119.95  109.51   1.0903
 IC    C48     C49     O25     C50         1.5419  110.27 -179.97  112.09   1.4364
 IC    C49     O25     C50     C51         1.4290  112.09  165.86  109.66   1.5317
 IC    C51     O25     *C50    H99         1.5317  109.66 -120.27  109.24   1.0863
 IC    C51     O25     *C50    H100        1.5317  109.66  119.82  108.86   1.0828
 IC    O25     C50     C51     O26         1.4364  109.66  -92.64  110.32   1.4417
 IC    O26     C50     *C51    H101        1.4417  110.32 -119.23  109.40   1.0941
 IC    O26     C50     *C51    H102        1.4417  110.32  120.48  110.32   1.0845
 IC    C50     C51     O26     C52         1.5317  110.32  173.99  111.87   1.4193
 IC    C51     O26     C52     C53         1.4417  111.87 -179.69  109.68   1.5338
 IC    C53     O26     *C52    H103        1.5338  109.68 -119.97  109.60   1.0856
 IC    C53     O26     *C52    H104        1.5338  109.68  120.00  109.54   1.0971
 IC    O26     C52     C53     O27         1.4193  109.68  -60.02  110.44   1.4314
 IC    O27     C52     *C53    H105        1.4314  110.44 -119.69  110.22   1.0999
 IC    O27     C52     *C53    H106        1.4314  110.44  120.13  109.54   1.0965
 IC    C52     C53     O27     C54         1.5338  110.44  177.92  112.74   1.4236
 IC    C53     O27     C54     C55         1.4314  112.74  169.31  110.07   1.5414
 IC    C55     O27     *C54    H107        1.5414  110.07 -119.31  109.39   1.0921
 IC    C55     O27     *C54    H108        1.5414  110.07  120.45  109.08   1.0866
 IC    O27     C54     C55     O28         1.4236  110.07  -79.48  110.28   1.4309
 IC    O28     C54     *C55    H109        1.4309  110.28  120.91  109.68   1.0912
 IC    O28     C54     *C55    H110        1.4309  110.28 -119.50  109.28   1.0895
 IC    C54     C55     O28     C56         1.5414  110.28 -178.37  112.19   1.4340
 IC    C55     O28     C56     H111        1.4309  112.19   61.91  108.71   1.0839
 IC    H111    O28     *C56    H112        1.0839  108.71 -118.92  109.15   1.0830

RESI CIA001           0.000 ! cellobiose for cellulose II construction
GROU                        !
ATOM C1A   CC3162    0.290  !
ATOM H1A   HCA1      0.090  !
ATOM C5A   CC3163    0.110  !
ATOM H5A   HCA1      0.090  !
ATOM O5A   OC3C61   -0.400  !
GROU                       !                      O6B-HO6B                       O6A-HO6A
ATOM C2A   CC3161    0.140  !                     |                              |
ATOM H2A   HCA1      0.090  !                H61B-C6B-H62B                  H61A-C6A-H62A
ATOM O2A   OC311    -0.650  !                     |                              |
ATOM HO2A  HCP1      0.420  !                 H5B-C5B--O5B          O4A      H5A-C5A--O5A
GROU                       !                H4   /       \      /          \    /       \    H1A
ATOM C3A   CC3161    0.140  !                 \ / HO3B    \  /               \ / HO3A    \  /
ATOM H3A   HCA1      0.090  !                 C4B |       C1B                C4A |        C1A
ATOM O3A   OC311    -0.650  !                 / \ O3B  H2B/                    \ O3A  H2 /
ATOM HO3A  HCP1      0.420  !              O4B   \|    | /                       |    | /
GROU                       !                      C3B--C2B                       C3A--C2A
ATOM C4A   CC3161    0.090  !                     |    |                         |    |
ATOM H4A   HCA1      0.090  !                    H3B  O2B-HO2B                  H3A  O2A-HO2A
ATOM O4A   OC301    -0.360  !
GROU                       !
ATOM C6A   CC321     0.050  !
ATOM H61A  HCA2      0.090  !
ATOM H62A  HCA2      0.090  !
ATOM O6A   OC311    -0.650  !
ATOM HO6A  HCP1      0.420  !
GROU                       !
ATOM C1B   CC3162    0.290  !
ATOM H1B   HCA1      0.090  !
ATOM C5B   CC3163    0.110  !
ATOM H5B   HCA1      0.090  !
ATOM O5B   OC3C61   -0.400  !
GROU                       !
ATOM C2B   CC3161    0.140  !
ATOM H2B   HCA1      0.090  !
ATOM O2B   OC311    -0.650  !
ATOM HO2B  HCP1      0.420  !
GROU                       !
ATOM C3B   CC3161    0.140  !
ATOM H3B   HCA1      0.090  !
ATOM O3B   OC311    -0.650  !
ATOM HO3B  HCP1      0.420  !
GROU                       !
ATOM C4B   CC3161    0.090  !
ATOM H4B   HCA1      0.090  !
ATOM O4B   OC301    -0.360  !
GROU                       !
ATOM C6B   CC321     0.050  !
ATOM H61B  HCA2      0.090  !
ATOM H62B  HCA2      0.090  !
ATOM O6B   OC311    -0.650  !
ATOM HO6B  HCP1      0.420  !
!
BOND C1A   H1A      C1A   O5A        C1A   C2A
BOND C2A   H2A      C2A   O2A        O2A   HO2A       C2A   C3A        C3A   H3A
BOND C3A   O3A      O3A   HO3A       C3A   C4A        C4A   H4A        C4A   O4A
BOND C4A   C5A      C5A   H5A        C5A   C6A        C6A   H61A
BOND C6A   H62A     C6A   O6A        O6A   HO6A       C5A   O5A
BOND O4A   C1B      C1B   H1B        C1B   O5B        C1B   C2B
BOND C2B   H2B      C2B   O2B        O2B  HO2B        C2B   C3B        C3B   H3B
BOND C3B   O3B      O3B  HO3B        C3B   C4B        C4B   H4B        C4B   O4B
BOND C4B   C5B      C5B   H5B        C5B   C6B        C6B  H61B
BOND C6B  H62B      C6B   O6B        O6B  HO6B        C5B   O5B

RESI CIB001           0.000 ! cellobiose for cellulose Ibeta construction
GROU                        !
ATOM C1A   CC3162    0.290  !
ATOM H1A   HCA1      0.090  !
ATOM C5A   CC3163    0.110  !
ATOM H5A   HCA1      0.090  !
ATOM O5A   OC3C61   -0.400  !
GROU                       !                      O6B-HO6B                       O6A-HO6A
ATOM C2A   CC3161    0.140  !                     |                              |
ATOM H2A   HCA1      0.090  !                H61B-C6B-H62B                  H61A-C6A-H62A
ATOM O2A   OC311    -0.650  !                     |                              |
ATOM HO2A  HCP1      0.420  !                 H5B-C5B--O5B          O4A      H5A-C5A--O5A
GROU                       !                H4   /       \      /          \    /       \    H1A
ATOM C3A   CC3161    0.140  !                 \ / HO3B    \  /               \ / HO3A    \  /
ATOM H3A   HCA1      0.090  !                 C4B |       C1B                C4A |        C1A
ATOM O3A   OC311    -0.650  !                 / \ O3B  H2B/                    \ O3A  H2 /
ATOM HO3A  HCP1      0.420  !              O4B   \|    | /                       |    | /
GROU                       !                      C3B--C2B                       C3A--C2A
ATOM C4A   CC3161    0.090  !                     |    |                         |    |
ATOM H4A   HCA1      0.090  !                    H3B  O2B-HO2B                  H3A  O2A-HO2A
ATOM O4A   OC301    -0.360  !
GROU                       !
ATOM C6A   CC321     0.050  !
ATOM H61A  HCA2      0.090  !
ATOM H62A  HCA2      0.090  !
ATOM O6A   OC311    -0.650  !
ATOM HO6A  HCP1      0.420  !
GROU                       !
ATOM C1B   CC3162    0.290  !
ATOM H1B   HCA1      0.090  !
ATOM C5B   CC3163    0.110  !
ATOM H5B   HCA1      0.090  !
ATOM O5B   OC3C61   -0.400  !
GROU                       !
ATOM C2B   CC3161    0.140  !
ATOM H2B   HCA1      0.090  !
ATOM O2B   OC311    -0.650  !
ATOM HO2B  HCP1      0.420  !
GROU                       !
ATOM C3B   CC3161    0.140  !
ATOM H3B   HCA1      0.090  !
ATOM O3B   OC311    -0.650  !
ATOM HO3B  HCP1      0.420  !
GROU                       !
ATOM C4B   CC3161    0.090  !
ATOM H4B   HCA1      0.090  !
ATOM O4B   OC301    -0.360  !
GROU                       !
ATOM C6B   CC321     0.050  !
ATOM H61B  HCA2      0.090  !
ATOM H62B  HCA2      0.090  !
ATOM O6B   OC311    -0.650  !
ATOM HO6B  HCP1      0.420  !
!
BOND C1A   H1A      C1A   O5A        C1A   C2A
BOND C2A   H2A      C2A   O2A        O2A   HO2A       C2A   C3A        C3A   H3A
BOND C3A   O3A      O3A   HO3A       C3A   C4A        C4A   H4A        C4A   O4A
BOND C4A   C5A      C5A   H5A        C5A   C6A        C6A   H61A
BOND C6A   H62A     C6A   O6A        O6A   HO6A       C5A   O5A
BOND O4A   C1B      C1B   H1B        C1B   O5B        C1B   C2B
BOND C2B   H2B      C2B   O2B        O2B  HO2B        C2B   C3B        C3B   H3B
BOND C3B   O3B      O3B  HO3B        C3B   C4B        C4B   H4B        C4B   O4B
BOND C4B   C5B      C5B   H5B        C5B   C6B        C6B  H61B
BOND C6B  H62B      C6B   O6B        O6B  HO6B        C5B   O5B

RESI MD001            0.000  ! Molybdenum dusulfide (MoS2)
GROUP                        !
ATOM  MO1  IMO1       0.500
ATOM  MO5  IMO2       0.500
ATOM  S9   ISM4      -0.250
ATOM  S3   ISM3      -0.250
ATOM  S4   ISM1      -0.250
ATOM  S10  ISM2      -0.250
ATOM  MO3  IMO2       0.500
ATOM  MO7  IMO1       0.500
ATOM  S13  ISM3      -0.250
ATOM  S7   ISM4      -0.250
ATOM  S8   ISM2      -0.250
ATOM  S14  ISM1      -0.250
ATOM  MO6  IMO2       0.500
ATOM  S1   ISM3      -0.250
ATOM  S2   ISM1      -0.250
ATOM  MO2  IMO2       0.500
ATOM  MO8  IMO1       0.500
ATOM  S11  ISM3      -0.250
ATOM  S5   ISM4      -0.250
ATOM  S6   ISM2      -0.250
ATOM  S12  ISM1      -0.250
ATOM  MO4  IMO1       0.500
ATOM  S15  ISM4      -0.250
ATOM  S16  ISM2      -0.250
BOND MO1  S3     MO1  S4     MO1  S1     MO1  S2
BOND MO3  S3     MO3  S4     MO3  S7     MO3  S8     MO3  S5     MO3  S6
BOND MO2  S1     MO2  S2     MO2  S5     MO2  S6
BOND MO4  S5     MO4  S6
BOND MO5  S9     MO5  S10    MO5  S13    MO5  S14
BOND MO7  S13    MO7  S14
BOND MO6  S9     MO6  S10    MO6  S11    MO6  S12
BOND MO8  S13    MO8  S14    MO8  S11    MO8  S12    MO8  S15    MO8  S16


PRES CIB14          0.000
BOND 1C1A 2O4B

PRES CIB1OX         0.11
ATOM C1A  CC3162    0.340
ATOM O1A  OC311    -0.650
ATOM HO1A HCP1      0.420
BOND C1A O1A  O1A  HO1A
IC   O1A   C2A  *C1A   H1A     1.3899  110.90  120.10  104.58   1.0836
IC   O1A   O5A  *C1A   C2A     1.3899  108.62  122.10  110.88   1.5316
IC   O5A   C1A   O1A   HO1A    1.4620  108.62   72.25  106.48   0.9328

PRES CIB4OH        -0.090
ATOM C4B  CC3161    0.140
ATOM O4B  OC311    -0.650
ATOM HO4B HCP1      0.420
BOND  O4B  HO4B
IC   C3B   C4B   O4B   HO4B    1.5497  112.77   47.45  109.31   0.9911

RESI CII001           0.000 ! cellobiose for cellulose II construction
GROU                        !
ATOM C1A   CC3162    0.290  !
ATOM H1A   HCA1      0.090  !
ATOM C5A   CC3163    0.110  !
ATOM H5A   HCA1      0.090  !
ATOM O5A   OC3C61   -0.400  !
GROU                       !                      O6B-HO6B                       O6A-HO6A
ATOM C2A   CC3161    0.140  !                     |                              |
ATOM H2A   HCA1      0.090  !                H61B-C6B-H62B                  H61A-C6A-H62A
ATOM O2A   OC311    -0.650  !                     |                              |
ATOM HO2A  HCP1      0.420  !                 H5B-C5B--O5B          O4A      H5A-C5A--O5A
GROU                       !                H4   /       \      /          \    /       \    H1A
ATOM C3A   CC3161    0.140  !                 \ / HO3B    \  /               \ / HO3A    \  /
ATOM H3A   HCA1      0.090  !                 C4B |       C1B                C4A |        C1A
ATOM O3A   OC311    -0.650  !                 / \ O3B  H2B/                    \ O3A  H2 /
ATOM HO3A  HCP1      0.420  !              O4B   \|    | /                       |    | /
GROU                       !                      C3B--C2B                       C3A--C2A
ATOM C4A   CC3161    0.090  !                     |    |                         |    |
ATOM H4A   HCA1      0.090  !                    H3B  O2B-HO2B                  H3A  O2A-HO2A
ATOM O4A   OC301    -0.360  !
GROU                       !
ATOM C6A   CC321     0.050  !
ATOM H61A  HCA2      0.090  !
ATOM H62A  HCA2      0.090  !
ATOM O6A   OC311    -0.650  !
ATOM HO6A  HCP1      0.420  !
GROU                       !
ATOM C1B   CC3162    0.290  !
ATOM H1B   HCA1      0.090  !
ATOM C5B   CC3163    0.110  !
ATOM H5B   HCA1      0.090  !
ATOM O5B   OC3C61   -0.400  !
GROU                       !
ATOM C2B   CC3161    0.140  !
ATOM H2B   HCA1      0.090  !
ATOM O2B   OC311    -0.650  !
ATOM HO2B  HCP1      0.420  !
GROU                       !
ATOM C3B   CC3161    0.140  !
ATOM H3B   HCA1      0.090  !
ATOM O3B   OC311    -0.650  !
ATOM HO3B  HCP1      0.420  !
GROU                       !
ATOM C4B   CC3161    0.090  !
ATOM H4B   HCA1      0.090  !
ATOM O4B   OC301    -0.360  !
GROU                       !
ATOM C6B   CC321     0.050  !
ATOM H61B  HCA2      0.090  !
ATOM H62B  HCA2      0.090  !
ATOM O6B   OC311    -0.650  !
ATOM HO6B  HCP1      0.420  !
!
BOND C1A   H1A      C1A   O5A        C1A   C2A
BOND C2A   H2A      C2A   O2A        O2A   HO2A       C2A   C3A        C3A   H3A
BOND C3A   O3A      O3A   HO3A       C3A   C4A        C4A   H4A        C4A   O4A
BOND C4A   C5A      C5A   H5A        C5A   C6A        C6A   H61A
BOND C6A   H62A     C6A   O6A        O6A   HO6A       C5A   O5A
BOND O4A   C1B      C1B   H1B        C1B   O5B        C1B   C2B
BOND C2B   H2B      C2B   O2B        O2B  HO2B        C2B   C3B        C3B   H3B
BOND C3B   O3B      O3B  HO3B        C3B   C4B        C4B   H4B        C4B   O4B
BOND C4B   C5B      C5B   H5B        C5B   C6B        C6B  H61B
BOND C6B  H62B      C6B   O6B        O6B  HO6B        C5B   O5B

RESI C4I001           0.000 ! cellobiose for cellulose II construction
GROU                        !
ATOM C1A   CC3162    0.290  !
ATOM H1A   HCA1      0.090  !
ATOM C5A   CC3163    0.110  !
ATOM H5A   HCA1      0.090  !
ATOM O5A   OC3C61   -0.400  !
GROU                       !                      O6B-HO6B                       O6A-HO6A
ATOM C2A   CC3161    0.140  !                     |                              |
ATOM H2A   HCA1      0.090  !                H61B-C6B-H62B                  H61A-C6A-H62A
ATOM O2A   OC311    -0.650  !                     |                              |
ATOM HO2A  HCP1      0.420  !                 H5B-C5B--O5B          O4A      H5A-C5A--O5A
GROU                       !                H4   /       \      /          \    /       \    H1A
ATOM C3A   CC3161    0.140  !                 \ / HO3B    \  /               \ / HO3A    \  /
ATOM H3A   HCA1      0.090  !                 C4B |       C1B                C4A |        C1A
ATOM O3A   OC311    -0.650  !                 / \ O3B  H2B/                    \ O3A  H2 /
ATOM HO3A  HCP1      0.420  !              O4B   \|    | /                       |    | /
GROU                       !                      C3B--C2B                       C3A--C2A
ATOM C4A   CC3161    0.090  !                     |    |                         |    |
ATOM H4A   HCA1      0.090  !                    H3B  O2B-HO2B                  H3A  O2A-HO2A
ATOM O4A   OC301    -0.360  !
GROU                       !
ATOM C6A   CC321     0.050  !
ATOM H61A  HCA2      0.090  !
ATOM H62A  HCA2      0.090  !
ATOM O6A   OC311    -0.650  !
ATOM HO6A  HCP1      0.420  !
GROU                       !
ATOM C1B   CC3162    0.290  !
ATOM H1B   HCA1      0.090  !
ATOM C5B   CC3163    0.110  !
ATOM H5B   HCA1      0.090  !
ATOM O5B   OC3C61   -0.400  !
GROU                       !
ATOM C2B   CC3161    0.140  !
ATOM H2B   HCA1      0.090  !
ATOM O2B   OC311    -0.650  !
ATOM HO2B  HCP1      0.420  !
GROU                       !
ATOM C3B   CC3161    0.140  !
ATOM H3B   HCA1      0.090  !
ATOM O3B   OC311    -0.650  !
ATOM HO3B  HCP1      0.420  !
GROU                       !
ATOM C4B   CC3161    0.090  !
ATOM H4B   HCA1      0.090  !
ATOM O4B   OC301    -0.360  !
GROU                       !
ATOM C6B   CC321     0.050  !
ATOM H61B  HCA2      0.090  !
ATOM H62B  HCA2      0.090  !
ATOM O6B   OC311    -0.650  !
ATOM HO6B  HCP1      0.420  !
!
BOND C1A   H1A      C1A   O5A        C1A   C2A
BOND C2A   H2A      C2A   O2A        O2A   HO2A       C2A   C3A        C3A   H3A
BOND C3A   O3A      O3A   HO3A       C3A   C4A        C4A   H4A        C4A   O4A
BOND C4A   C5A      C5A   H5A        C5A   C6A        C6A   H61A
BOND C6A   H62A     C6A   O6A        O6A   HO6A       C5A   O5A
BOND O4A   C1B      C1B   H1B        C1B   O5B        C1B   C2B
BOND C2B   H2B      C2B   O2B        O2B  HO2B        C2B   C3B        C3B   H3B
BOND C3B   O3B      O3B  HO3B        C3B   C4B        C4B   H4B        C4B   O4B
BOND C4B   C5B      C5B   H5B        C5B   C6B        C6B  H61B
BOND C6B  H62B      C6B   O6B        O6B  HO6B        C5B   O5B

RESI AUC       0.00 ! Gold metal
GROUP
ATOM AUC   IAU   0.00
PATCHING FIRST NONE LAST NONE

RESI AUS       0.00 ! Gold metal
GROUP
ATOM AUS   AUS   0.00
PATCHING FIRST NONE LAST NONE

RESI AUL       0.00 ! Gold metal
GROUP
ATOM AUL   AUL   0.00
PATCHING FIRST NONE LAST NONE

RESI AUP       0.00 ! Gold metal
GROUP
ATOM AUP   IAU   0.00
PATCHING FIRST NONE LAST NONE

RESI AUD       0.00 ! Gold metal
GROUP
ATOM AUD   AUD   0.00
PATCHING FIRST NONE LAST NONE

RESI SPO       0.00 ! Gold metal
GROUP
ATOM ST   ST   0.00
PATCHING FIRST NONE LAST NONE

RESI IAGM      0.00 ! Silver metal
GROUP
ATOM AG   IAG  0.00
PATCHING FIRST NONE LAST NONE

RESI IALM      0.00 ! Aluminium metal
GROUP
ATOM AL   IAL  0.00
PATCHING FIRST NONE LAST NONE

RESI IAUM      0.00 ! Gold metal
GROUP
ATOM AU   IAU  0.00
PATCHING FIRST NONE LAST NONE

RESI ICUM      0.00 ! Copper metal
GROUP
ATOM CU   ICU  0.00
PATCHING FIRST NONE LAST NONE

RESI INIM      0.00 ! Nickel metal
GROUP
ATOM NI   INI  0.00
PATCHING FIRST NONE LAST NONE

RESI IPBM      0.00 ! Lead metal
GROUP
ATOM PB   IPB  0.00
PATCHING FIRST NONE LAST NONE

RESI IPDM      0.00 ! Palladium metal
GROUP
ATOM PD   IPD  0.00
PATCHING FIRST NONE LAST NONE

RESI IPTM      0.00 ! Platinum metal
GROUP
ATOM PT   IPT  0.00
PATCHING FIRST NONE LAST NONE

RESI IACM      0.00 ! Actinium metal
GROUP
ATOM AC   IAC  0.00
PATCHING FIRST NONE LAST NONE

RESI ICAM      0.00 ! Calcium metal
GROUP
ATOM CA   ICA  0.00
PATCHING FIRST NONE LAST NONE

RESI ICEM      0.00 ! Cerium metal
GROUP
ATOM CE   ICE  0.00
PATCHING FIRST NONE LAST NONE

RESI IESM      0.00 ! Einsteinium metal
GROUP
ATOM ES   IES  0.00
PATCHING FIRST NONE LAST NONE

RESI IFEM      0.00 ! Iron metal
GROUP
ATOM FE   IFE  0.00
PATCHING FIRST NONE LAST NONE

RESI IIRM      0.00 ! Iridium metal
GROUP
ATOM IR   IIR  0.00
PATCHING FIRST NONE LAST NONE

RESI IRHM      0.00 ! Rhodium metal
GROUP
ATOM RH   IRH  0.00
PATCHING FIRST NONE LAST NONE

RESI ISRM      0.00 ! Strontium metal
GROUP
ATOM SR   ISR  0.00
PATCHING FIRST NONE LAST NONE

RESI ITHM      0.00 ! Thorium--iridium metal
GROUP
ATOM TH   ITH  0.00
PATCHING FIRST NONE LAST NONE

RESI IYBM      0.00 ! Ytterbium metal
GROUP
ATOM YB   IYB  0.00
PATCHING FIRST NONE LAST NONE

PRES FAKEAU    0.000
BOND 1AU 2AU

!
!residue for patch
!

PRES ALOX1         0.000 ! patch for making bonding between aluminium(1Al4) and oxygen(2O1) in kaolinite [Al2Si2O5(OH)4]2.
!originally        1.457 !           making bonding between aluminium(1Al4) and oxygen(2O13) in kaolinite [Al2Si2O5(OH)4]2.
!                        !           when kaolinite unit is connected to X-axis.
!                        ! use in a patch statement
!                        ! follow with AUTOgenerate ANGLes DIHEdrals command
!GROUP                   !
!ATOM 1Al4 IAY2     1.449 !              1O18   2O13  2O18
!GROUP                   !              /  \  /   \ /
!ATOM 2Al1 IAY1     1.449 !           1AL1   1Al4  2Al1
!ATOM 2O1  IOY7    -0.758 !              \  /  \   / \
!ATOM 2O13 IOY4    -0.683 !              1O15   2O1   2O15
BOND 1Al4 2O1  1Al4 2O13 !

!IC     I       J       K       L         R(I(J/K))T(I(JK/KJ)) PHI  T(JKL)   R(KL)
 IC    1O15    1AL4    2O1     2AL1         1.9271   92.96   95.36   97.29   2.0652 ! 1015 1AL4  2O1  2AL
 IC    2AL1    1AL4    *2O1    2SI1         2.0652   97.29 -134.89  130.43   1.8100 ! 2AL1 1AL4  2O1  2SI1
 IC    2AL1    1AL4    *2O13   2H3          1.6567  117.09  163.37  109.52   1.1231 ! 2AL1 1AL4  2O13 2H3
 IC    1AL4    2O1     2SI1    2O3          2.0166  130.43  100.49  119.83   1.4202 ! 1AL4 2O1   2SI1 2O3

PRES ALOX2         0.000 ! patch for making bond between aluminium(1Al3) and oxygen(2O11) in kaolinite [Al2Si2O5(OH)4]2.
!originally        1.532 !           making bond between aluminium(1Al3) and oxygen(2O14) in kaolinite [Al2Si2O5(OH)4]2.
!                        !           when kaolinite unit is connected to X-axis.
!                        ! use in a patch statement
!                        ! follow with AUTOgenerate ANGLes DIHEdrals command
!GROUP                   !
!ATOM 1Al3 IAY1     1.449 !               1O17  2O14  2O16
!GROUP                   !               /  \ /   \ /
!ATOM 2Al2  IAY2    1.449 !            1AL2 1Al3  2Al2
!ATOM 2O11  IOY9   -0.683 !               \  / \   / \
!ATOM 2O14  IOY6   -0.683 !               1O6   2O11  2O2
BOND 1Al3 2O11  1Al3 2O14 !

!IC     I       J       K       L         R(I(J/K))T(I(JK/KJ)) PHI  T(JKL)   R(KL)
 IC    1O17    1O6     *1AL3   2O14         1.8459   75.71   99.18   93.01   1.9464 ! 1O17 1O6   1AL3  2O14
 IC    1O17    1O6     *1AL3   2O11         1.8459   75.71  176.23   87.14   1.9628 ! 1O17 1O6   1AL3  2O11
 IC    1O6     1AL3    2O11    2AL2         2.0664   87.14  -98.92  102.89   1.9207 ! 1O6  1AL3  2O11  2AL2
 IC    2AL2    1AL3    *2O11   2H1          1.9207  102.89 -102.11  102.43   1.1292 ! 2AL2 1AL3  2O11  2H1
 IC    2AL2    1AL3    *2O14   2H4          1.9691  101.73  159.21  107.64   0.8981 ! 2AL2 1AL3  2O14  2H4

PRES ALOX3         0.000 ! patch for making bonding between oxygen(1O9) and aluminium(2AL2) in pyrophyllite [Al2Si4O10(OH)2]2.
!originally        0.016 !           making bonding between oxygen(1O8) and aluminium(2AL2) in pyrophyllite [Al2Si4O10(OH)2]2.
!                        !           when pyrophyllite unit is connected to X-axis.
!                        ! use in a patch statement
!                        ! follow with AUTOgenerate ANGLes DIHEdrals command
!GROUP                   !
!ATOM 1AL1 IAY2     1.449 !
!ATOM 1O8  IOY7    -0.758 !        1O9    2O12               1O12  1O9    2O12
!ATOM 1O9  IOY4    -0.758 !        / \   /       changed        \  / \   /   \
!GROUP                   !     1AL1  2AL2       >>>>>>>>       1AL1  2AL2   2AL1
!ATOM 2AL2 IAY1     1.449 !        \ /    \                        \ /    \  /
!ATOM 2O11 IOY9    -0.683 !        1O8    2O11                     1O8    2O11
!ATOM 2O12 IOY6    -0.683 !
BOND 1O8 2AL2  1O9 2AL2  !
!ANGLE 1AL1 1O8  2AL2   1AL1 1O9  2AL2   1O8  2AL2 2O12   1O8  2AL2 2O11   1O9  2AL2 2O12   1O9  2AL2 2O11  !
!DIHEDRAL 1O12 1AL1 1O8  2AL2   1O12 1AL1 1O9  2AL2   1AL1 1O8  2AL2 2O12   1AL1 1O8  2AL2 2O11             !
!DIHEDRAL 1AL1 1O9  2AL2 2O12   1AL1 1O9  2AL2 2O11   1O8  2AL2 2O12 2AL1   1O8  2AL2 2O11 2AL1             !
!
!IC     I       J       K       L         R(I(J/K))T(I(JK/KJ)) PHI  T(JKL)   R(KL)
 IC    1O7     1AL1    1O9     2AL2         1.9217  165.23   50.79  102.03   1.9255
 IC    2AL2    1AL1    *1O9    1SI6         1.9255  102.03 -153.56  123.47   1.6343
 IC    1O8     1O9     *2AL2   2O14         1.9214   77.97  168.60   92.52   1.9217
 IC    2O14    1O9     *2AL2   2O12         1.9217   92.52   94.66   92.77   1.8881
 IC    2O12    1O9     *2AL2   2O11         1.8881   92.77   38.74  166.15   1.8885
 IC    1O9     2AL2    2O11    2AL1         1.9255  166.15  -40.00  103.49   1.8881
 IC    1O9     2AL2    2O14    2AL3         1.9255   92.52  -98.93  102.25   1.9260

PRES ALOX4         0.000 ! patch for making bonding between oxygen(1O13) and aluminium(2AL3) in pyrophyllite [Al2Si4O10(OH)2]2.
!originally        2.482 !           making bonding between oxygen(1O13) and aluminium(2AL2) in pyrophyllite [Al2Si4O10(OH)2]2.
!                        !           when pyrophyllite unit is connected to X-axis.
!                        ! use in a patch statement
!                        ! follow with AUTOgenerate ANGLes DIHEdrals command
!GROUP                   !
!ATOM 1SI3 ISY2     1.100 !         2AL3                       2AL3
!ATOM 1O13 IOY8    -0.758 !        /   \                      /   \
!GROUP                   !     1O13   2O14  changed       1O13   2O14-2SI7
!ATOM 2AL2 IAY1     1.449 !     |  \   /     >>>>>>>>      |  \   /
!ATOM 2AL3 IAY2     1.449 !    1SI3 2AL2                  1SI3 2AL2
!ATOM 2O14 IOY5    -0.758 !                                /
BOND 1O13 2AL2  1O13 2AL3 !                             1O5
!ANGLE 1SI3 1O13 2AL3   1SI3 1O13 2AL2   1O13 2AL3 2O14   1O13 2AL2 2O14                         !
!DIHEDRAL 1O5  1SI3 1O13 2AL3   1O5  1SI3 1O13 2AL2   1SI3 1O13 2AL3 2O14   1SI3 1O13 2AL2 2O14  !
!DIHEDRAL 1O13 2AL3 2O14 2SI7   1O13 2AL2 2O14 2SI7                                              !
!
!IC     I       J       K       L         R(I(J/K))T(I(JK/KJ)) PHI  T(JKL)   R(KL)
 IC    1O3     1SI3    1O13    2AL3         1.6176  108.58  153.23  123.19   1.9217
 IC    2AL3    1SI3    *1O13   2AL2         1.9217  123.19 -146.80  128.17   1.9260
 IC    1SI3    1O13    2AL2    2O14         1.6324  128.17  152.04   77.75   1.9217
 IC    2O14    1O13    *2AL2   2O12         1.9217   77.75  -57.74  165.92   1.8881
 IC    2O12    1O13    *2AL2   2O11         1.8881  165.92  -38.85   92.60   1.8885
 IC    1O13    2AL2    2O11    2AL1         1.9260   92.60  170.97  103.49   1.8881
 IC    2O14    1O13    *2AL3   2O16         1.9260   77.75   49.59  165.23   1.9214

PRES ALOX5         0.000 ! patch for making bonding between oxygen(1O18) and aluminium(2AL3) in pyrophyllite [Al2Si4O10(OH)2]2.
!originally        0.016 !           making bonding between oxygen(1O17) and aluminium(2AL3) in pyrophyllite [Al2Si4O10(OH)2]2.
!                        !           when pyrophyllite unit is connected to X-axis.
!                        ! use in a patch statement
!                        ! follow with AUTOgenerate ANGLes DIHEdrals command
!GROUP                   !
!ATOM 1AL4 IAY1     1.449 !
!ATOM 1O17 IOY9    -0.683 !        1O18    2O16             1O16  1O18   2O16
!ATOM 1O18 IOY6    -0.683 !        / \   /       changed       \  / \   /    \
!GROUP                   !     1AL4  2AL3       >>>>>>>>      1AL4  2AL3    2AL4
!ATOM 2AL3 IAY2     1.449 !        \ /    \                       \ /    \   /
!ATOM 2O15 IOY7    -0.758 !        1O17    2O15                   1O17    2O15
!ATOM 2O16 IOY4    -0.758 !
BOND 1O17 2AL3  1O18 2AL3 !
!ANGLE 1AL4 1O18 2AL3   1AL4 1O17 2AL3   1O18 2AL3 2O16   1O18 2AL3 2O15   1O17 2AL3 2O16   1O17 2AL3 2O15  !
!DIHEDRAL 1O16 1AL4 1O18 2AL3   1O16 1AL4 1O17 2AL3   1AL4 1O18 2AL3 2O16   1AL4 1O18 2AL3 2O15             !
!DIHEDRAL 1AL4 1O17 2AL3 2O16   1AL4 1O17 2AL3 2O15   1O18 2AL3 2O16 2AL4   1O18 2AL3 2O15 2AL4             !
!DIHEDRAL 1O17 2AL3 2O16 2AL4   1O17 2AL3 2O15 2AL4                                                         !
!
!IC     I       J       K       L         R(I(J/K))T(I(JK/KJ)) PHI  T(JKL)   R(KL)
 IC    1O15    1AL4    1O17    2AL3         1.9214   94.50  -96.31  103.49   1.8881
 IC    2AL3    1AL4    *1O17   1H3          1.8881  103.49 -123.39  113.99   0.9261
 IC    2AL3    1AL4    *1O18   1H4          1.8885  103.49 -124.36  112.30   0.8850
 IC    1O18    1O17    *2AL3   2O14         1.8885   76.51   40.12  165.92   1.9260
 IC    2O14    1O17    *2AL3   2O16         1.9260  165.92 -133.05   97.17   1.9214
 IC    2O14    1O17    *2AL3   2O15         1.9260  165.92  148.74   92.77   1.9255
 IC    1O17    2AL3    2O15    2SI4         1.8881   92.77  -55.13  127.99   1.6343
 IC    1O17    2AL3    2O14    2SI7         1.8881  165.92  -94.30  128.17   1.6324

PRES ALOX6         0.000 ! patch for making bonding between oxygen(1O6) and aluminium(2AL5) in mica [KAL2(ALSi3)O10(OH)2]2.
!originally       -1.232 !           when mica unit is connected to X-axis.
!                        ! use in a patch statement
!                        ! follow with AUTOgenerate ANGLes DIHEdrals command
!GROUP                   !                                        2SI3
!ATOM 1SI3 ISY1     1.100 !                                        /
!ATOM 1O5  IOY3    -0.783 !             2O5                      2O5
!ATOM 1O6  IOY2    -0.783 !             /    changed             /
!GROUP                   !           2AL5   >>>>>>>>          2AL5
!ATOM 2AL5 IAYT2    0.800 !     1SI3  / \                1SI3  / \
!ATOM 2O4  IOY1    -0.783 !     /  \ /  2O4              /  \ /  2O4
!ATOM 2O5  IOY3    -0.783 !    1O5 1O6                  1O5 1O6    \
BOND 1O6 2AL5            !                                        2SI2
!ANGLE 1SI3 1O6  2AL5     !
!DIHEDRAL 1O5  1SI3 1O6  2AL5   1O17 1SI3 1O6  2AL5   1SI3 1O6  2AL5 2O5   1SI3 1O6  2AL5 2O4  !
!DIHEDRAL 1O6  2AL5 2O5  2SI3   1O6  2AL5 2O4  2SI2                                            !
!
!IC     I       J        K     L         R(I(J/K))T(I(JK/KJ)) PHI  T(JKL)   R(KL)
 IC    1O5     1SI3    1O6     2AL5         1.6506  106.74 -160.89  139.86   1.6412
 IC    1SI3    1O6     2AL5    2O15         1.6353  139.86   39.69  112.17   1.6483
 IC    2O15    1O6     *2AL5   2O4          1.6483  112.17  120.94  106.99   1.6462
 IC    2O4     1O6     *2AL5   2O5          1.6462  106.99  116.02  109.59   1.6418
 IC    1O6     2AL5    2O4     2SI2         1.6412  106.99  -90.62  128.80   1.6436
 IC    1O6     2AL5    2O5     2SI3         1.6412  109.59  143.62  128.16   1.6506

PRES ALOX7         0.000 ! patch for making bonding between aluminium(1AL6) and oxygen(2O19) in mica [KAL2(ALSi3)O10(OH)2]2.
!originally       -1.232 !           when mica unit is connected to X-axis.
!                        ! use in a patch statement
!                        ! follow with AUTOgenerate ANGLes DIHEdrals command
!GROUP                   !
!ATOM 1AL6 IAYT2    0.800 !      1O21                                  1O21
!ATOM 1O20 IOY3    -0.783 !        \                                  /   \
!ATOM 1O21 IOY1    -0.783 !       1AL6               changed      1SI5   1AL6
!GROUP                   !        / \         2O20  >>>>>>>             / \
!ATOM 2SI4 ISY1     1.100 !      1O20 \        /                       1O20 \         2O20
!ATOM 2O19 IOY2    -0.783 !           2O19---2SI4                     /      \        /
!ATOM 2O20 IOY3    -0.783 !                                        1SI4       2O19---2SI4
BOND 1AL6 2O19           !                                                           \
!ANGLE 1O20 1AL6 2O19   1O21 1AL6 2O19   1AL6 2O19 2SI4  !                             2O10
!DIHEDRAL 1SI4 1O20 1AL6 2O19   1O20 1AL6 2O19 2SI4   1AL6 2O19 2SI4 2O10   1AL6 2O19 2SI4 2O20  !
!DIHEDRAL 1SI5 1O21 1AL6 2O19   1O21 1AL6 2O19 2SI4                                              !
!
!IC     I       J       K       L         R(I(J/K))T(I(JK/KJ)) PHI  T(JKL)   R(KL)
 IC    1O20    1O9     *1AL6   2O19         1.6418  110.44  122.57  112.17   1.6412
 IC    1O9     1AL6    2O19    2SI4         1.6483  112.17  -39.69  139.86   1.6353
 IC    1AL6    2O19    2SI4    2O20         1.6412  139.86  160.89  106.74   1.6506

PRES AOX8          0.000 ! patch for making bonding between aluminium(1Al4) and oxygen(2O1) in kaolinite [Al2Si2O5(OH)4]2.
!originally        1.457 !           making bonding between aluminium(1Al4) and oxygen(2O13) in kaolinite [Al2Si2O5(OH)4]2.
!                        !           when kaolinite unit is connected to X-axis.
!                        ! use in a patch statement
!                        ! follow with AUTOgenerate ANGLes DIHEdrals command
!GROUP                   !
!ATOM 1Al4 IAY2     1.449 !                     1O13
!GROUP                   !                    /
!ATOM 2Al1 IAY1     1.449 !                  2Al4
!ATOM 2O1  IOY7    -0.758 !                    \
!ATOM 2O13 IOY4    -0.683 !                     1O1
BOND 1O1 2AL4  1O13 2AL4 !
!
!IC     I       J       K       L         R(I(J/K))T(I(JK/KJ)) PHI  T(JKL)   R(KL)
! IC    1O15    1AL4    2O1     2AL1         1.9271   92.96   95.36   97.29   2.0652 ! 1015 1AL4  2O1  2AL
! IC    2AL1    1AL4    *2O1    2SI1         2.0652   97.29 -134.89  130.43   1.8100 ! 2AL1 1AL4  2O1  2SI1
! IC    2AL1    1AL4    *2O13   2H3          1.6567  117.09  163.37  109.52   1.1231 ! 2AL1 1AL4  2O13 2H3
! IC    1AL4    2O1     2SI1    2O3          2.0166  130.43  100.49  119.83   1.4202 ! 1AL4 2O1   2SI1 2O3

PRES SIOX1         0.000 ! patch for making bond between silicate(2Si1) and oxygen(1O10) in kaolinite [Al2Si2O5(OH)4]2.
!originally        0.000 !           when kaolinite unit is connected to X-axis.
!                        ! use in a patch statement
!                        ! follow with AUTOgenerate ANGLes DIHEdrals command
!GROUP                   !
!ATOM 1Si4 ISY2     1.100 !                           2O3
!ATOM 1O4  IOY2    -0.550 !                           /
!ATOM 1O10 IOY3    -0.550 !             1Si4       2Si1
!GROUP                   !              /  \       / \
!ATOM 2Si1 ISY1     1.100 !            1O4   \     /  2O4
!ATOM 2O3  IOY1    -0.550 !                   \   /
!ATOM 2O4  IOY2    -0.550 !                    1O10
BOND 1O10 2Si1           !

!
!IC     I       J       K       L         R(I(J/K))T(I(JK/KJ)) PHI  T(JKL)   R(KL)
 IC    1O7     1SI4    1O10    2SI1         1.7427  112.21   -6.71  138.87   1.7052 ! 1O7  1SI4  1O10  2SI1
 IC    1SI4    1O10    2SI1    2O1          1.5545  138.87   -4.80   99.61   1.8100 ! 1SI4 1O10  2SI1  2O3
 IC    2O1     1O10    *2SI1   2O3          1.8100   99.61 -129.56  115.16   1.4202 ! 2O1  1O10  2SI1  2O3
 IC    2O1     1O10    *2SI1   2O4          1.8100   99.61  113.39  100.05   1.7092 ! 2O1  1O10  2SI1  2O4
 IC    1O10    2SI1    2O1     2AL1         1.7052   99.61 -154.04  116.78   2.0652 ! 1O10 2SI1  2O1   2AL1
 IC    1O10    2SI1    2O4     2SI4         1.7052  100.05 -148.72  129.18   1.5650 ! 1O10 2SI1  2O4   2SI4

PRES SIOX2         0.000 ! patch for making bond between silicate(2Si2) and oxygen(1O9) in kaolinite [Al2Si2O5(OH)4]2.
!originally        0.000 !           when kaolinite unit is connected to X-axis.
!                        ! use in a patch statement
!                        ! follow with AUTOgenerate ANGLes DIHEdrals command
!GROUP                   !
!ATOM 1Si3 ISY1     1.100 !                           2O5
!ATOM 1O5  IOY3    -0.550 !                           /
!ATOM 1O9  IOY2    -0.550 !              1Si3      2Si2
!GROUP                   !               / \       / \
!ATOM 2Si2 ISY2     1.100 !             1O5  \     /  2O3
!ATOM 2O3  IOY1    -0.550 !                   \   /
!ATOM 2O5  IOY3    -0.550 !                    1O9
BOND 1O9 2Si2            !
!
!IC     I       J       K       L         R(I(J/K))T(I(JK/KJ)) PHI  T(JKL)   R(KL)
 IC    1O6     1SI3    1O9     1SI2         1.5555  100.33  -32.70  151.01   1.7356 ! 1O6  1SI3  1O9   2SI2
 IC    1SI3    1O9     2SI2    2O2          1.6576  151.01   31.29  100.51   1.4571 ! 1SI3 1O9   2SI2  2O2
 IC    2O2     1O9     *2SI2   2O3          1.4571  100.51  129.19  109.83   1.6469 ! 2O2  1O9   2SI2  2O3
 IC    2O2     1O9     *2SI2   2O5          1.4571  100.51 -123.30   99.25   1.7174 ! 2O2  1O9   2SI2  2O5
 IC    1O9     2SI2    2O2     2AL1         1.7356  100.51  141.24  125.95   2.0553 ! 1O9  2SI2  2O2   2AL1

PRES SIOX3         0.000 ! patch for making bonding between oxygen(1O2) and silicate(2SI1) in pyrophyllite [Al2Si4O10(OH)2]2.
!originally        0.000 !           when pyrophyllite unit is connected to X-axis.
!                        ! use in a patch statement
!                        ! follow with AUTOgenerate ANGLes DIHEdrals command
!GROUP                   !
!ATOM 1SI2 ISY1     1.100 !       1O3                            1O3
!ATOM 1O1  IOY3    -0.550 !        |                              |
!ATOM 1O2  IOY2    -0.550 !       1SI2          changed          1SI2      2SI2
!ATOM 1O3  IOY1    -0.550 !       /  \          >>>>>>>>         /  \      /
!GROUP                   !     1O1  1O2   2O1                 1O1  1O2   2O1
!ATOM 2SI1 ISY2     1.100 !            \  /                           \  /
!ATOM 2O1  IOY3    -0.550 !            2SI1                           2SI1
BOND 1O2 2SI1            !
!ANGLE 1SI2 1O2  2SI1   1O2  2SI1 2O1         !
!DIHEDRAL 1O1 1SI2 1O2  2SI1   1O3  1SI2 1O2  2SI1   1SI2 1O2  2SI1 2O1    1O2  2SI1 2O1  2SI2  !
!
!IC     I       J       K       L         R(I(J/K))T(I(JK/KJ)) PHI  T(JKL)   R(KL)
 IC    1O1     1SI2    1O2     2SI1         1.6160  108.34 -160.68  144.68   1.6024
 IC    1SI2    1O2     2SI1    2O7          1.6066  144.68   41.88  110.82   1.6324
 IC    2O7     1O2     *2SI1   2O1          1.6324  110.82 -121.53  111.49   1.6157
 IC    1O2     2SI1    2O1     2SI2         1.6024  111.49  139.75  131.52   1.6160
 IC    1O2     2SI1    2O7     2AL1         1.6024  110.82  -88.10  123.19   1.9217

PRES SIOX4         0.000 ! patch for making bonding between oxygen(1O4) and silicate(2SI4) in pyrophyllite [Al2Si4O10(OH)2]2.
!originally        0.000 !           when pyrophyllite unit is connected to X-axis.
!                        ! use in a patch statement
!                        ! follow with AUTOgenerate ANGLes DIHEdrals command
!GROUP                   !
!ATOM 1SI3 ISY2     1.100 !               2O6                          2O6
!ATOM 1O4  IOY3    -0.550 !               /                            /
!ATOM 1O5  IOY2    -0.550 !             2SI4    changed              2SI4
!GROUP                   !       1SI3  / \     >>>>>>>>       1SI3  / \
!ATOM 2SI4 ISY1     1.100 !       /  \ /  2O5                  /  \ /  2O5
!ATOM 2O5  IOY2    -0.550 !     1O5  1O4                     1O5  1O4    \
!ATOM 2O6  IOY1    -0.550 !                                              2SI3
BOND 1O4 2SI4            !
!ANGLE 1SI3 1O4  2SI4   1O4  2SI4 2O5    1O4  2SI4 2O6  !
!DIHEDRAL 1O5  1SI3 1O4  2SI4   1SI3 1O4  2SI4 2O6    1SI3 1O4  2SI4 2O5    1O4  2SI4 2O5 2SI3  !
!
!IC     I       J       K       L         R(I(J/K))T(I(JK/KJ)) PHI  T(JKL)   R(KL)
 IC    1O3     1SI3    1O4     2SI4         1.6176  108.78 -101.05  131.52   1.6160
 IC    1SI3    1O4     2SI4    O215         1.6157  131.52  -30.46  108.79   1.6343
 IC    2O15    1O4     *2SI4   2O5          1.6343  108.79  119.95  108.34   1.6066
 IC    2O5     1O4     *2SI4   2O6          1.6066  108.34  121.62  109.19   1.6139
 IC    1O4     2SI4    2O5     2SI3         1.6160  108.34 -160.68  144.68   1.6024
 IC    1O4     2SI4    2O15    2AL3         1.6160  108.79   -6.80  127.99   1.9255

PRES SIOX5         0.000 ! patch for making bonding between silicate(1SI6) and oxygen(2O21) in pyrophyllite [Al2Si4O10(OH)2]2.
!originally        0.000 !           when pyrophyllite unit is connected to X-axis.
!                        ! use in a patch statement
!                        ! follow with AUTOgenerate ANGLes DIHEdrals command
!GROUP                   !
!ATOM 1SI6 ISY1     1.100 !     1O20  2O21                         1O20  2O21
!ATOM 1O19 IOY1    -0.550 !       \  /   \       changed           /  \  /   \
!ATOM 1O20 IOY2    -0.550 !       1SI6   2SI7    >>>>>>>>      1SI7   1SI6   2SI7
!GROUP                   !       /        \                         /        \
!ATOM 2SI7 ISY2     1.100 !     1O19       2O20                    1O19       2O20
!ATOM 2O20 IOY2    -0.550 !                                         |
!ATOM 2O21 IOY3    -0.550 !                                        1SI5
BOND 1SI6 2O21           !
!ANGLE 1O20 1SI6 2O21   1O19 1SI6 2O21   1SI6 2O21 2SI7  !
!DIHEDRAL 1SI7 1O20 1SI6 2O21   1SI5 1O19 1SI6 2O21   1O20 1SI6 2O21 2SI7   1O19 1SI6 2O21 2SI7  !
!DIHEDRAL 1SI6 2O21 2SI7 2O20                                                                    !
!
!IC     I       J       K       L         R(I(J/K))T(I(JK/KJ)) PHI  T(JKL)   R(KL)
 IC    1O19    1O9     *1SI6   2O21         1.6139  108.65  118.77  108.79   1.6160
 IC    1O9     1SI6    2O21    2SI7         1.6343  108.79   30.46  131.52   1.6157
 IC    1SI6    2O21    2SI7    2O14         1.6160  131.52  -17.14  108.95   1.6324

PRES SIOX6         0.000 ! patch for making bonding between oxygen(1O1) and silicate(2SI2) in mica [KAL2(ALSi3)O10(OH)2]2.
!originally       -0.233 !           when mica unit is connected to X-axis.
!                        ! use in a patch statement
!                        ! follow with AUTOgenerate ANGLes DIHEdrals command
!GROUP                   !
!ATOM 1SI1 ISY2     1.100 !                2O4                        2O4-2AL5
!ATOM 1O1  IOY3    -0.550 !                /                          /
!ATOM 1O3  IOY2    -0.550 !              2SI2  changed              2SI2
!GROUP                   !              / \   >>>>>>>              / \
!ATOM 2SI2 ISY1     1.100 !       1SI1  /  2O3               1SI1  /  2O3-2SI1
!ATOM 2O3  IOY2    -0.550 !       /  \ /                     /  \ /
!ATOM 2O4  IOY1    -0.783 !      1O3 1O1                    1O3 1O1
BOND 1O1 2SI2            !
!ANGLE 1SI1 1O1  2SI2     !
!DIHEDRAL 1O3  1SI1 1O1  2SI2   1SI1 1O1  2SI2 2O3    1SI1 1O1  2SI2 2O4   1O1  2SI2 2O3 2SI1  !
!DIHEDRAL 1O1  2SI2 2O4  2AL5                                                                  !
!
!IC     I       J       K       L         R(I(J/K))T(I(JK/KJ)) PHI  T(JKL)   R(KL)
 IC    1O2     1SI1    1O1     2SI2         1.6462  107.29 -100.55  128.16   1.6506
 IC    1SI1    1O1     2SI2    2O11         1.6418  128.16  -31.91  110.29   1.6489
 IC    2O11    1O1     *2SI2   2O3          1.6489  110.29  122.52  106.74   1.6353
 IC    2O3     1O1     *2SI2   2O4          1.6353  106.74  117.78  107.03   1.6436
 IC    1O1     2SI2    2O3     2SI1         1.6506  106.74 -160.89  139.86   1.6412
 IC    1O1     2SI2    2O4     2AL5         1.6506  107.03  100.64  128.80   1.6462
 IC    1O1     2SI2    2O11    2AL3         1.6506  110.29 -150.62  123.65   1.9255

PRES SIOX7         0.000 ! patch for making bonding between oxygen(1O1) and silicate(2SI2) in montmorillonite KAL3Mg[Si4O10(OH)2]2.
!originally        0.000 !           when montmorillonite unit is connected to X-axis.
!                        ! use in a patch statement
!                        ! follow with AUTOgenerate ANGLes DIHEdrals command
!GROUP                   !
!ATOM 1SI1 ISY1     1.100 !                2O3                           2O3-1SI3
!ATOM 1O1  IOY2    -0.550 !                /                             /
!ATOM 1O2  IOY3    -0.550 !              2SI2   changed         1O7     2SI2
!GROUP                   !              / \    >>>>>>>          |     / \
!ATOM 2SI2 ISY2     1.100 !       1SI1  /  2O2                  1SI1  /  2O2
!ATOM 2O2  IOY3    -0.550 !       /  \ /                        /  \ /     \
!ATOM 2O3  IOY1    -0.550 !     1O2  1O1                      1O2  1O1     2SI1
BOND 1O1 2SI2            !
!ANGLE 1SI1 1O1  2SI2   1O1  2SI2 2O2    1O1  2SI2 2O3  !
!DIHEDRAL 1O7  1SI1 1O1  2SI2   1SI1 1O1  2SI2 2O3    1SI1 1O1  2SI2 2O2   1O1  2SI2 2O3  1SI3  !
!DIHEDRAL 1O1  2SI2 2O2  2SI1   1O2  1SI1 1O1  2SI2                                             !
!
!IC     I       J       K       L         R(I(J/K))T(I(JK/KJ)) PHI  T(JKL)   R(KL)
 IC    1O2     1SI1    1O1     2SI2         1.6506  106.74  160.89  139.86   1.6412
 IC    1SI1    1O1     2SI2    2O8          1.6353  139.86  -39.69  112.17   1.6483
 IC    2O8     1O1     *2SI2   2O3          1.6483  112.17 -120.94  106.99   1.6462
 IC    2O3     1O1     *2SI2   2O2          1.6462  106.99 -116.02  109.59   1.6418
 IC    1O1     2SI2    2O2     2SI1         1.6412  109.59 -143.62  128.16   1.6506
 IC    1O1     2SI2    2O3     2SI3         1.6412  106.99   90.62  128.80   1.6436

PRES SIOX8         0.000 ! patch for making bonding between oxygen(1O5) and silicate(2SI3) in montmorillonite KAL3Mg[Si4O10(OH)2]2.
!originally        0.000 !           when montmorillonite unit is connected to X-axis.
!                        ! use in a patch statement
!                        ! follow with AUTOgenerate ANGLes DIHEdrals command
!GROUP                   !
!ATOM 1SI4 ISY2     1.100 !                2O4                          2O4-2SI4
!ATOM 1O4  IOY2    -0.550 !                /                            /
!ATOM 1O5  IOY3    -0.550 !              2SI3                 1O15    2SI3
!GROUP                   !              / \    changed         |     / \
!ATOM 2SI3 ISY1     1.100 !       1SI4  /  2O3  >>>>>>>>       1SI4  /  2O3
!ATOM 2O3  IOY1    -0.550 !       /  \ /                       /  \ /     \
!ATOM 2O4  IOY2    -0.550 !     1O4  1O5                     1O4  1O5     1SI2
BOND 1O5 2SI3            !
!ANGLE 1SI4 1O5  2SI3   1O5  2SI3 2O3    1O5  2SI3 2O4                                          !
!DIHEDRAL 1O15 1SI4 1O5  2SI3   1SI4 1O5  2SI3 2O4   1SI4 1O5  2SI3 2O3   1O5  2SI3 2O4  2SI4   !
!DIHEDRAL 1O5  2SI3 2O3  1SI2   1O4  1SI4 1O5  2SI3                                             !
!
!IC     I       J       K       L         R(I(J/K))T(I(JK/KJ)) PHI  T(JKL)   R(KL)
 IC    1O4     1SI4    1O5     2SI3         1.6412  109.59 -143.62  128.16   1.6506
 IC    1SI4    1O5     2SI3    2O4          1.6418  128.16  -90.61  106.74   1.6353
 IC    2O4     1O5     2SI3    2O11         1.6353  106.74  122.52  110.29   1.6489
 IC    2O4     1O5     *2SI3   2O3          1.6353  106.74 -117.78  107.03   1.6436
 IC    1O5     2SI3    2O3     2SI2         1.6506  107.03 -100.64  128.80   1.6462
 IC    1O5     2SI3    2O4     2SI4         1.6506  106.74  160.89  139.86   1.6412

PRES SIOX9         0.000 ! patch for making bonding between silicate(1SI7) and oxygen(2O24) in montmorillonite KAL3Mg[Si4O10(OH)2]2.
!originally        0.000 !           when montmorillonite unit is connected to X-axis.
!                        ! use in a patch statement
!                        ! follow with AUTOgenerate ANGLes DIHEdrals command
!GROUP                   !                                   1SI8
!ATOM 1SI7 ISY2     1.100 !              2O24                   \         2O24
!ATOM 1O22 IOY1    -0.550 !    1O23    /  \   2O23              1O23    /  \   2O23
!ATOM 1O23 IOY3    -0.550 !       \   /    \  /                    \   /    \  /
!GROUP                   !       1SI7     2SI8     changed         1SI7     2SI8
!ATOM 2SI8 ISY1     1.100 !       /                 >>>>>>>>        /         |
!ATOM 2O23 IOY3    -0.550 !    1O22                              1O22        2O18
!ATOM 2O24 IOY2    -0.550 !                                        \
BOND 1SI7 2O24           !                                        1SI6
!ANGLE 1O23 1SI7 2O24   1SI7 2O24 2SI8   1O22 1SI7 2O24  !
!DIHEDRAL 1SI8 1O23 1SI7 2O24   1O23 1SI7 2O24 2SI8   1SI7 2O24 2SI8 2O23   1SI7 2O24 2SI8 2O18  !
!DIHEDRAL 1SI6 1O22 1SI7 2O24   1O22 1SI7 2O24 2SI8                                              !
!
!IC     I       J       K       L         R(I(J/K))T(I(JK/KJ)) PHI  T(JKL)   R(KL)
! IC    1O22    1O17    *1SI7   2O24         1.6462  110.18  119.08  112.17   1.6412
! IC    1O17    1SI7    2O24    2SI8         1.6483  112.17   39.69  139.86   1.6353
! IC    1SI7    2O24    2SI8    2O18         1.6412  139.86  -39.78  112.52   1.6489

PRES SIOX13        0.000 ! patch for making bonding between silicate(1SI7) and oxygen(2O24) in montmorillonite KAL3Mg[Si4O10(OH)2]2.
!originally        0.000 !           when montmorillonite unit is connected to Y-axis.
!                        ! use in a patch statement
!                        ! follow with AUTOgenerate ANGLes DIHEdrals command
BOND 1SI8 2O19           !
!ANGLE 1O23 1SI7 2O24   1SI7 2O24 2SI8   1O22 1SI7 2O24  !
!DIHEDRAL 1SI8 1O23 1SI7 2O24   1O23 1SI7 2O24 2SI8   1SI7 2O24 2SI8 2O23   1SI7 2O24 2SI8 2O18  !
!DIHEDRAL 1SI6 1O22 1SI7 2O24   1O22 1SI7 2O24 2SI8                                              !
!!
!!IC     I       J       K       L         R(I(J/K))T(I(JK/KJ)) PHI  T(JKL)   R(KL)
! IC    1O22    1O17    *1SI7   2O24         1.6462  110.18  119.08  112.17   1.6412
! IC    1O17    1SI7    2O24    2SI8         1.6483  112.17   39.69  139.86   1.6353
! IC    1SI7    2O24    2SI8    2O18         1.6412  139.86  -39.78  112.52   1.6489


PRES SIOX10         0.000 ! patch for making bonding between silicate(1SI4) and oxygen(2O1) in cristobalite [(SiO2)4]3, silica.
!originally         0.000 ! patch for making bonding between oxygen(1O16) and silicate(2SI5) in cristobalite [(SiO2)4]3, silica.
!                         ! patch for making bonding between silicate(1SI12) and oxygen(2O18) in cristobalite [(SiO2)4]3, silica.
!                         !           when crisobalite unit is connected to X-axis.
!                         ! use in a patch statement
!                         ! follow with AUTOgenerate ANGLes DIHEdrals command
!GROUP                    !
!ATOM 1SI3  ISC4     1.100 !
!ATOM 1SI4  ISC4     1.100 !
!ATOM 1SI7  ISC4     1.100 !                       2O18
!ATOM 1SI8  ISC4     1.100 !                      /    \   2O19
!ATOM 1SI11 ISC4     1.100 !                     /      \   /
!ATOM 1SI12 ISC4     1.100 !                    /        2SI9-2O20
!ATOM 1O5   IOC23   -0.550 !                 1SI2         \
!ATOM 1O6   IOC23   -0.550 !                 /            2O17
!ATOM 1O7   IOC23   -0.550 !               1O23           /
!ATOM 1O8   IOC23   -0.550 !     1O21 1O24 /            2SI6
!ATOM 1O12  IOC23   -0.550 !        \  |  /      1O16     \
!ATOM 1O13  IOC23   -0.550 !         1SI11      /    \   2O11
!ATOM 1O15  IOC23   -0.550 !          /        /      \  /
!ATOM 1O16  IOC23   -0.550 !        1O22   1O16        2SI5
!ATOM 1O21  IOC23   -0.550 !           \   /            \
!ATOM 1O22  IOC23   -0.550 !            1SI8             2O9
!ATOM 1O23  IOC23   -0.550 !            /                 /
!ATOM 1O24  IOC23   -0.550 !          1O15               2SI1
!GROUP                    !             \              /   \
!ATOM 2SI1  ISC4     1.100 !             1SI7         2O1    2O2
!ATOM 2SI5  ISC4     1.100 !            /   \         /
!ATOM 2SI6  ISC4     1.100 !         1O12   1O13 1O8 /
!ATOM 2SI9  ISC4     1.100 !               /      | /
!ATOM 2O1   IOC23   -0.550 !             1SI3   1SI4
!ATOM 2O2   IOC23   -0.550 !             /   \ /  |
!ATOM 2O9   IOC23   -0.550 !            O5   1O6  O7
!ATOM 2O11  IOC23   -0.550 !
!ATOM 2O17  IOC23   -0.550 !
!ATOM 2O18  IOC23   -0.550 !
!ATOM 2O19  IOC23   -0.550 !
!ATOM 2O20  IOC23   -0.550 !
BOND 1SI4 2O1  1O16 2SI5  1SI12 2O18 !
!
!IC     I       J       K       L         R(I(J/K))T(I(JK/KJ)) PHI  T(JKL)   R(KL)
 IC    1SI3    1O6     1SI4    2O1          1.6017  146.74  -68.68  109.81   1.6009
 IC    2O1     1O6     *1SI4   1O7          1.6009  109.81 -119.19  108.08   1.6014
 IC    1O6     1SI4    2O1     2SI1         1.6080  109.81  127.06  146.75   1.6086
 IC    1SI4    2O1     2SI1    2O2          1.6009  146.75   51.21  111.50   1.6080
 IC    1O16    2O9     *2SI5   2O11         1.5995  108.20  119.24  109.84   1.6012

PRES SIOX11         0.000 ! patch for making bonding between silicate(1SI4) and oxygen(2O3) in quartz (SiO2)6, silica.
!originally         0.000 !           when quartz unit is connected to X-axis.
!                         ! use in a patch statement
!                         ! follow with AUTOgenerate ANGLes DIHEdrals command
!GROUP                    !
!ATOM 1SI4  ISC4     1.100 !    1O7                   1SI5-1O7
!ATOM 1O6   IOC23   -0.550 !      \                         \
!ATOM 1O7   IOC23   -0.550 !      1SI4    changed           1SI4
!GROUP                    !      /   \   >>>>>>>           /   \
!ATOM 2SI1  ISC4     1.100 !    1O6    \                  1O6    \
!ATOM 2O3   IOC23   -0.550 !           2O3  2O4           /       2O3  2O4
!ATOM 2O4   IOC23   -0.550 !             \  /           1SI3       \  /
BOND 1SI4 2O3             !             2SI1                      2SI1
!                                                                  /
!ANGLE 1O6 1SI4 2O3    1SI4 2O3  2SI1   1O7  1SI4 2O3   !         2O1
!DIHEDRAL 1SI3 1O6  1SI4 2O3    1O6  1SI4 2O3  2SI1   1SI5 1O7  1SI4 2O3    1O7  1SI4 2O3  2SI1  !
!DIHEDRAL 1SI4 2O3  2SI1 2O1    1SI4 2O3  2SI1 2O4                                               !
!IC     I       J       K       L         R(I(J/K))T(I(JK/KJ)) PHI  T(JKL)   R(KL)
! IC    1SI3    1O6     1SI4    2O3          1.6235  143.76  102.64   92.15   1.7011  !  1SI3  1O6   1SI4   2O3
! IC    2O3     1O6     *1SI4   1O7          1.7011   92.15  107.22  108.84   1.6189  !  2O3   1O6   1*SI4  1O7
! IC    1O6     1SI4    2O3     2SI1         1.6385   92.15  -31.56  150.48   1.6354  !  1O6   1SI4  2O3    2SI1
! IC    1SI4    2O3     2SI1    2O4          1.7011  150.48  -19.60  106.40   1.5430  !  1SI4  2O3   2SI1   2O4

PRES AOSX1         0.000 ! patch for making bonding between aluminium(1AL2) and oxygen(2O11) in mica [KAL2(ALSi3)O10(OH)2]2.
!originally        1.832 ! patch for making bonding between oxygen(1O14) and silicate(2AL3) in mica [KAL2(ALSi3)O10(OH)2]2.
!                        ! patch for making bonding between silicate(1SI5) and oxygen(2O24) in mica [KAL2(ALSi3)O10(OH)2]2.
!                        !           when mica unit is connected to X-axis.
!                        ! use in a patch statement
!                        ! follow with AUTOgenerate ANGLes DIHEdrals command
!GROUP                   !              2O24                       2O24
!ATOM 1AL2 IAY2     1.448 !       1O21   /  \                1O21   /  \
!ATOM 1SI5 ISY1     1.100 !          \  /   2SI6             /  \  /   2SI6
!ATOM 1O9  IOY5    -0.758 !          1SI5     |            1AL  1SI5     |
!ATOM 1O14 IOY4    -0.758 !           |       |             |    |       |
!ATOM 1O21 IOY1    -0.783 !      1O9 1O14   2O16 changed    1O9 1O14   2O16
!GROUP                   !        \  / \   /    >>>>>>>>     \  / \   /
!ATOM 2AL3 IAY1     1.449 !        1AL2  2AL3                 1AL2  2AL3
!ATOM 2SI2 ISY1     1.100 !           \  /                       \  /
!ATOM 2SI6 ISY2     1.100 !            2O11                       2O11
!ATOM 2O11 IOY7    -0.758 !             |                          |
!ATOM 2O16 IOY5    -0.758 !            2SI2                       2SI2
!ATOM 2O24 IOY3    -0.550 !                                         \
BOND 1AL2 2O11 1O14 2AL3 1SI5 2O24 !                               2O3
!ANGLE 1O9  1AL2 2O11   1AL2 2O11 2SI2   1AL2 2O11 2AL3   1AL2 1O14 2AL3   1O14 2AL3 2O11  !
!ANGLE 1O14 2AL3 2O16   1SI5 1O14 2AL3   1O14 1SI5 2O24   1SI5 2O24 2SI6   1O21 1SI5 2O24  !
!ANGLE 1SI5 2O24 2SI6                                                                      !
DIHEDRAL 1AL6 1O9  1AL2 2O11   1O9  1AL2 2O11 2SI2   1O9  1AL2 2O11 2AL3   1AL2 2O11 2SI2 2O3   !
DIHEDRAL 1AL2 2O11 2AL3 2O16   1O9  1AL2 1O14 2AL3   1AL2 1O14 2AL3 2O11   1AL2 1O14 2AL3 2O16  !
DIHEDRAL 1O14 2AL3 2O11 2SI2   1O14 2AL3 2O16 2SI6   1O21 1SI5 1O14 2AL3   1SI5 1O14 2AL3 2O11  !
DIHEDRAL 1SI5 1O14 2AL3 2O16   1AL6 1O21 1SI5 2O24   1O21 1SI5 2O24 2SI6   1SI5 2O24 2SI6 2O22  !
DIHEDRAL 1SI5 2O24 2SI6 2O16   1AL2 1O14 1SI5 2O24   1O14 1SI5 2O24 2SI6                        !
!
!
!IC     I       J       K       L         R(I(J/K))T(I(JK/KJ)) PHI  T(JKL)   R(KL)
 IC    1O9     1O7     *1AL2   2O11         1.9456   78.35   97.84   92.77   1.9437
 IC    1O7     1AL2    1O14    2AL3         1.9269  166.66   49.06  101.64   1.9437
 IC    2AL3    1AL2    *1O14   1SI5         1.9437  101.64 -152.12  123.65   1.6489
 IC    1AL2    1O14    1SI5    2O24         1.9255  123.65  150.62  110.29   1.6506
 IC    2O24    1O14    *1SI5   1O21         1.6506  110.29 -117.86  110.04   1.6436
 IC    2AL3    1AL2    *2O11   2SI2         1.9255  101.64 -150.61  127.50   1.6489
 IC    1AL2    2O11    2SI2    2O3          1.9437  127.50 -124.95  112.52   1.6353
 IC    2O11    1O14    *2AL3   2O16         1.9255   78.36  169.95   92.77   1.9269

PRES AOSX2         0.000 ! patch for making bonding between magnesium(1Mg1) and oxygen(2O11) in montmorillonite KAL3Mg[Si4O10(OH)2]2.
!originally        1.573 ! patch for making bonding between oxygen(1O14) and silicate(2AL2) in montmorillonite KAL3Mg[Si4O10(OH)2]2.
!                        ! patch for making bonding between silicate(1SI6) and oxygen(2O20) in montmorillonite KAL3Mg[Si4O10(OH)2]2.
!                        !           when montmorillonite unit is connected to X-axis.
!                        ! use in a patch statement
!                        ! follow with AUTOgenerate ANGLes DIHEdrals command
!GROUP                   !
!ATOM 1AL4 IAY1     1.098 !              2O20                          2O20  2O21
!ATOM 1SI6 ISY1     1.100 !       1O22   /  \                   1O22   /  \  /
!ATOM 1O13 IOY9    -0.792 !          \  /   2SI5                   \  /   2SI5
!ATOM 1O14 IOY7    -0.867 !          1SI6     |                    1SI6     |
!ATOM 1O22 IOY1    -0.550 !           |       |   changed           |       |
!GROUP                   !     1O13 1O14   2O9   >>>>>>>     1O13 1O14   2O9
!ATOM 2AL2 IAY2     1.450 !        \  / \   /                    \  / \   /
!ATOM 2SI3 ISY1     1.100 !        1Mg1  2AL2                    1Mg1  2AL2
!ATOM 2SI5 ISY2     1.100 !           \  /                          \  /
!ATOM 2O9  IOY8    -0.758 !            2O11                          2O11
!ATOM 2O11 IOY4    -0.758 !             |                             |
!ATOM 2O20 IOY3    -0.550 !            2SI3                          2SI3-2O3
BOND 1AL4 2O11 1O14 2AL2 1SI6 2O20 !
!ANGLE 1O13 1AL4 2O11   1O14 1AL4 2O11   1AL4 2O11 2SI3   1AL4 1O14 2AL2   1SI6 1O14 2AL2  !
!ANGLE 1O14 2AL2 2O9    1O14 2AL2 2O11   1O14 1SI6 2O20   1O22 1SI6 2O20   1SI6 2O20 2SI5  !
!DIHEDRAL 1O13 1AL4 2O11 2SI3   1O13 1AL4 2O11 2AL2   1AL4 2O11 2SI3 2O3   1AL4 2O11 2AL2 2O9   !
!DIHEDRAL 1SI6 1O14 1AL4 2O11   1O14 1AL4 2O11 2SI3   1O13 1AL4 1O14 2AL2  1AL4 1O14 2AL2 2O9   !
!DIHEDRAL 1AL4 1O14 2AL2 2O11   1O14 2AL2 2O9  2SI5   1O14 2AL2 2O11 2SI3  1AL4 1O14 1SI6 2O20  !
!DIHEDRAL 1O14 1SI6 2O20 2SI5   1O22 1SI6 2O20 2SI5   1SI6 2O20 2SI5 2O21  1SI6 2O20 2SI5 2O9   !
!
!IC     I       J       K       L         R(I(J/K))T(I(JK/KJ)) PHI  T(JKL)   R(KL)
 IC    1O12    1O15    *1AL4   2O11         1.9206   94.75   92.95   92.77   1.9437
 IC    1O15    1AL4    1O14    2AL2         1.9269  166.66  -49.06  101.64   1.9437
 IC    2AL2    1AL4    *1O14   1SI6         1.9437  101.64  152.12  123.65   1.6489
 IC    1O21    1O14    *1SI6   2O20         1.6353  112.52  119.07  110.29   1.6506
 IC    2AL2    1AL4    *2O11   2SI3         1.9255  101.64  150.61  127.50   1.6489
 IC    1AL4    2O11    2SI3    2O4          1.9437  127.50  124.95  112.52   1.6353
 IC    2O8     1O14    *2AL2   2O12         1.9456   98.23  149.74  167.12   1.9166
 IC    2O8     1O14    *2AL2   2O13         1.9456   98.23 -173.52   92.70   1.9206

PRES MOSX2         0.000 ! patch for making bonding between magnesium(1Mg1) and oxygen(2O11) in montmorillonite KAL3Mg[Si4O10(OH)2]2.
BOND 1MG4 2O11 1O14 2AL2 1SI6 2O20 !

!
!patch to expand y-axis
!

PRES ALOY1         0.000 ! patch for making bonding between aluminium(1Al3) and oxygen(2O7) in kaolinite [Al2Si2O5(OH)4]2.
!originally        1.457 !           making bonding between aluminium(1Al3) and oxygen(2O12) in kaolinite [Al2Si2O5(OH)4]2.
!                        !           when kaolinite unit is connected to Y-axis
!                        ! use in a patch statement
!                        ! follow with AUTOgenerate ANGLes DIHEdrals command
!GROUP                   !               2AL4
!ATOM 1Al3 IAY1     1.449 !               /  \
!GROUP                   !             2O7  2O12
!GROUP                   !               \  /
!ATOM 2Al4 IAY2     1.449 !               1AL3
!ATOM 2O7  IOY8    -0.758 !               /  \
!ATOM 2O12 IOY5    -0.683 !             1O6  1O17
BOND 1Al3 2O7  1Al3 2O12 !
!
!IC     I       J        K     L          R(I(J/K))T(I(JK/KJ)) PHI  T(JKL)   R(KL)
 IC    1O17    1O6     *1AL3   2O12         1.8459   75.71  -78.89  162.34   1.8018  ! 1O17 1O6   1AL3  2O12
 IC    1O17    1O6     *1AL3   2O7          1.8459   75.71  -91.72   86.89   1.9695  ! 1O17 1O6   1AL3  2O7
 IC    1O6     1AL3    2O7     2AL4         2.0664   86.89  172.56   97.71   1.9500  ! 1O6  1AL3  2O7   2AL4
 IC    2AL4    1AL3    *2O7    2SI4         1.9500   97.71  144.93  136.86   1.7427  ! 2AL4 1AL3  2O7   2SI4
 IC    2AL4    1AL3    *2O12   2H2          1.8048  109.85  173.39  127.89   1.0624  ! 2AL4 1AL3  2O12  2H2

PRES SIOY1         0.000 ! patch for making bond between silicate(1Si3) and oxygen(2O8) in kaolinite [Al2Si2O5(OH)4]2.
!originally        0.000 !           when kaolinite unit is connected to Y-axis.
!                        ! use in a patch statement
!                        ! follow with AUTOgenerate ANGLes DIHEdrals command
!GROUP                   !
!ATOM 1Si3 ISY1     1.100 !           1O5
!ATOM 1O5  IOY3    -0.550 !             \
!ATOM 1O9  IOY2    -0.550 !              \
!GROUP                   !              1Si3      2Si4
!ATOM 2Si4 ISY2     1.100 !             /    \     /   \
!ATOM 2O8  IOY1    -0.550 !            /      \   /     \
!ATOM 2O10 IOY3    -0.550 !           /        \ /       \
BOND 1Si3 2O8            !          1O9       2O8      2O10
!
!IC     I       J       K       L         R(I(J/K))T(I(JK/KJ)) PHI  T(JKL)   R(KL)
 IC    1O5     1O6     *1SI3   2O8          1.7112  117.34  122.94  117.52   1.6103  ! 1O5  1O6   1SI3  2O8
 IC    1O6     1SI3    2O8     2SI4         1.5555  117.52  -14.33  130.06   1.7016  ! 1O6  1SI3  2O8   2SI4
 IC    1SI3    2O8     2SI4    2O7          1.6103  130.06   18.72  102.96   1.7427  ! 1SI3 2O8   2SI4  2O7

PRES SIOY2         0.000 ! patch for making bonding between oxygen(1O4) and silicate(2SI3) in tobermolite_11.
!originally       -0.725 !           when tobermolite unit is connected to Y-axis.
!                        ! use in a patch statement
!                        ! follow with AUTOgenerate ANGLes DIHEdrals command
!GROUP                   !                                       2O5
!ATOM 1SI2 ISC2     1.000 !   1O1  1O4                            /  \
!ATOM 1O4  IOC12   -0.600 !     \  /  \    2O5                  2SI3  2SI1
!ATOM 1O1  IOC12   -0.600 !     1SI2   \  /    changed          /  \
!GROUP                   !            2SI3    >>>>>>>         /   2O6
!ATOM 2SI3 ISC2     1.000 !               \                   1O4
!ATOM 2O5  IOC12   -0.600 !                2O6                /
!ATOM 2O6  IOC13   -0.925 !                                 1SI2
BOND 1O4  2SI3           !                                 /  \
!                                                        1O2  1O1
!ANGLE 1SI2 1O4  2SI3   1O4  2SI3 2O5    1O4  2SI3 2O6   !
!DIHEDRAL 1O1  1SI2 1O4  2SI3   1O2  1SI2 1O4  2SI3   1SI2 1O4  2SI3 2O5    1SI2 1O4  2SI3 2O6  !
!DIHEDRAL 1O4  2SI3 2O5  2SI1                                                                   !
!IC     I       J        K     L          R(I(J/K))T(I(JK/KJ)) PHI  T(JKL)   R(KL)
 IC    1O1     1SI2    1O4     2SI3         1.6461  101.02  178.08  140.10   1.6378  ! 1O1  1SI2  1O4   2SI3
 IC    1SI2    1O4     2SI3    2O5          1.6387  140.10 -177.55  100.66   1.6502  ! 1SI2 1O4   2SI3  2O5
 IC    2O5     1O4     *2SI3   2O6          1.6502  100.66  118.45  110.75   1.5973  ! 2O5  1O4   2*SI3 2O6
 IC    2O5     1O4     *2SI3   2O7          1.6502  100.66 -119.41  110.39   1.6078  ! 2O5  1O4   2*SI3 2O7
 IC    1O4     2SI3    2O5     2SI1         1.6378  100.66  139.58  135.33   1.6139  ! 1O4  2SI3  2O5   2SI1

PRES SIOY3         0.000 ! patch for making bonding between oxygen(1O16) and silicate(2SI5) in tobermolite_11.
!originally       -0.725 !           when tobermolite unit is connected to Y-axis.
!                        ! use in a patch statement
!                        ! follow with AUTOgenerate ANGLes DIHEdrals command
!GROUP                   !                                         2O10
!ATOM 1SI6 ISC2     1.000 !                 2O11                    /  \
!ATOM 1O13 IOC12   -0.600 !                /                      2SI5  2SI4
!ATOM 1O16 IOC12   -0.600 !              2SI5    changed          /  \
!GROUP                   !              / \     >>>>>>>         /   2O11
!ATOM 2SI5 ISC2     1.000 !     1SI6    /   2O10                1O16
!ATOM 2O10 IOC12   -0.600 !     /  \   /                        /
!ATOM 2O11 IOC13   -0.925 !   1O13  1O16                      1SI6
BOND 1O16 2SI5           !                                   /  \
!                                                          1O15  1O13
!ANGLE 1SI6 1O16 2SI5   1O16 2SI5 2O10   1O16 2SI5 2O11  !
!DIHEDRAL 1O13 1SI6 1O16 2SI5   1O15 1SI6 1O16 2SI5   1SI6 1O16 2SI5 2O10   1SI6 1O16 2SI5 2O11  !
!DIHEDRAL 1O16 2SI5 2O10 2SI4                                                                    !
!IC     I       J       K       L         R(I(J/K))T(I(JK/KJ)) PHI  T(JKL)   R(KL)
 IC    1O13    1SI6    1O16    2SI5         1.6461  101.02 -178.08  140.10   1.6378  ! 1O13  1SI6   1O16   2SI5
 IC    1SI6    1O16    2SI5    2O10         1.6387  140.10  177.55  100.66   1.6502  ! 1SI6  1O16   2SI5   2O10
 IC    2O10    1O16    *2SI5   2O11         1.6502  100.66 -118.45  110.75   1.5973  ! 2O10  1O16   2*SI5  2O11
 IC    2O10    1O16    *2SI5   2O12         1.6502  100.66  119.41  110.39   1.6078  ! 2O10  1O16   2*SI5  2O12
 IC    1O16    2SI5    2O10    2SI4         1.6378  100.66 -139.58  135.33   1.6139  ! 1O16  2SI5   2O10   2SI4

PRES SIOY4         0.000 ! patch for making bonding between oxygen(1O30) and silicate(2SI7) in tobermolite_11.
!originally       -0.625 !           when tobermolite unit is connected to Y-axis.
!                        ! use in a patch statement
!                        ! follow with AUTOgenerate ANGLes DIHEdrals command
!GROUP                   !                                         2O25
!ATOM 1SI9 ISC3     1.000 !   1O31  1O30                            /  \
!ATOM 1O30 IOC12   -0.600 !     \  /  \    2O25                  2SI7  2SI8
!ATOM 1O31 IOC12   -0.500 !     1SI9   \  /    changed            / \
!GROUP                   !            2SI7    >>>>>>>           /   2O24
!ATOM 2SI7 ISC2     1.000 !               \                   1O30
!ATOM 2O24 IOC13   -0.925 !                2O24               /
!ATOM 2O25 IOC12   -0.600 !                                 1SI9
BOND 1O30 2SI7           !                                 /  \
!                                                        1O31 1O28
!ANGLE 1SI9 1O30 2SI7   1O30 2SI7 2O24   1O30 2SI7 2O25    !
!DIHEDRAL 1O31 1SI9 1O30 2SI7   1O28 1SI9 1O30 2SI7   1SI9 1O30 2SI7 2O25   1SI9 1O30 2SI7 2O24  !
!DIHEDRAL 1O30 2SI7 2O25 2SI8                                                                    !
!IC     I       J       K       L         R(I(J/K))T(I(JK/KJ)) PHI  T(JKL)   R(KL)
 IC    1O28    1SI9    1O30    2SI7         1.6139  108.61  -81.14  136.15   1.6461  ! 1O28  1SI9  1O30   2SI7
 IC    1SI9    1O30    2SI7    2O25         1.6107  136.15 -138.17  101.02   1.6387  ! 1SI9  1O30  2SI7   2O25
 IC    2O25    1O30    *2SI7   2O23         1.6387  101.02 -118.20  112.51   1.6018  ! 2O25  1O30  2*SI7  2O23
 IC    2O23    1O30    *2SI7   2O24         1.6018  112.51 -123.56  111.74   1.6013  ! 2O23  1O30  2*SI7  2O24
 IC    1O30    2SI7    2O25    2SI8         1.6461  101.02  178.08  140.10   1.6378  ! 1O30  2SI7  2O25   2SI8

PRES SIOY5         0.000 ! patch for making bonding between oxygen(1O33) and silicate(2SI12) in tobermolite_11.
!originally       -0.625 !           when tobermolite unit is connected to Y-axis.
!                        ! use in a patch statement
!                        ! follow with AUTOgenerate ANGLes DIHEdrals command
!GROUP                   !                                                  2O39
!ATOM 1SI10  ISC3   1.000 !              2SI12--2O39                        /
!ATOM 1O31  IOC12  -0.500 !              /   \                            2SI12
!ATOM 1O33  IOC12  -0.600 !             /     2O37                        / \
!GROUP                   !         1O33           changed               /   2O37-2SI11
!ATOM 2SI12 ISC2    1.000 !         /              >>>>>>>             1O33
!ATOM 2O37 IOC12   -0.600 !      1SI10                                 /
!ATOM 2O39 IOC13   -0.925 !      /                                  1SI10
BOND 1O33 2SI12          !    1O31                                  /  \
!                                                                 1O31 1O34
!ANGLE 1SI10 1O33 2SI12   1O33 2SI12 2O39   1O33 2SI12 2O37   !
!DIHEDRAL 1O31 1SI10 1O33 2SI12   1O34 1SI10 1O33 2SI12   1SI10 1O33 2SI12 2O39   1SI10 1O33 2SI12 2O37  !
!DIHEDRAL 1O33 2SI12 2O37 2SI11                                                                          !
!IC     I       J       K       L         R(I(J/K))T(I(JK/KJ)) PHI  T(JKL)   R(KL)
 IC    1O31    1SI10   1O33    2SI12        1.6023  107.93 -162.89  136.15   1.6461  ! 1O31  1SI10  1O33    2SI12
 IC    1SI10   1O33    2SI12   2O37         1.6107  136.15  138.17  101.02   1.6387  ! 1SI10 1O33   2SI12   2O37
 IC    2O37    1O33    *2SI12  2O38         1.6387  101.02  118.20  112.51   1.6018  ! 2O37  1O33   2*SI12  2O38
 IC    2O37    1O33    *2SI12  2O39         1.6387  101.02 -118.23  111.74   1.6013  ! 2O37  1O33   2*SI12  2O39
 IC    1O33    2SI12   2O37    2SI11        1.6461  101.02 -178.08  140.10   1.6378  ! 1O33  2SI12  2O37    2SI11

PRES SIOY6         0.000 ! patch for making bonding between silicate(1SI14) and oxygen(2O45)in tobermolite_11.
!originally       -1.050 !           when tobermolite unit is connected to Y-axis.
!                        ! use in a patch statement
!                        ! follow with AUTOgenerate ANGLes DIHEdrals command
!GROUP                   !                                          2O48
!ATOM 1SI14 ISC2    1.000 !            2O45                           /
!ATOM 1O50  IOC12  -0.600 !            /  \                         2SI13
!ATOM 1O52  IOC13  -0.925 !   1O50    /   2SI13  changed            /  \
!GROUP                   !      \   /      \    >>>>>>>>         2O45  2O46
!ATOM 2SI13 ISC2    1.000 !      1SI14      2O46                  /
!ATOM 2O45 IOC12   -0.600 !      /                               /
!ATOM 2O46 IOC13   -0.925 !   1O52                            1SI14   1SI15
BOND 1SI14 2O45          !                                    /  \   /
!                                                           1O52  1O50
!ANGLE 1O52 1SI14 2O45   1O50 1SI14 2O45  1SI14 2O45 2SI13  !
!DIHEDRAL 1SI15 1O50 1SI14 2O45   1O50 1SI14 2O45 2SI13   1O52 1SI14 2O45 2SI13   1SI14 2O45 2SI13 2O48  !
!DIHEDRAL 1SI14 2O45 2SI13 2O46                                                                          !
!IC     I       J       K       L         R(I(J/K))T(I(JK/KJ)) PHI  T(JKL)   R(KL)
 IC    1SI15   1O50    1SI14   2O45         1.6107  136.15 -138.17  101.02   1.6387  ! 1SI15  1O50   1SI14   2O45
 IC    2O45    1O50    *1SI14  1O51         1.6387  101.02 -118.20  112.51   1.6018  ! 2O45   1O50   1*SI14  1O51
 IC    1O50    1SI14   2O45    2SI13        1.6461  101.02  178.08  140.10   1.6378  ! 1O50   1SI14  2O45    2SI13
 IC    1SI14   2O45    2SI13   2O48         1.6387  140.10 -177.55  100.66   1.6502  ! 1SI14  2O45   2SI13   2O48

PRES SIOY7         0.000 ! patch for making bonding between silicate(1SI18) and oxygen(2O59)in tobermolite_11.
!originally       -1.050 !           when tobermolite unit is connected to Y-axis.
!                        ! use in a patch statement
!                        ! follow with AUTOgenerate ANGLes DIHEdrals command
!GROUP                   !                                           2O58
!ATOM 1SI18 ISC2    1.000 !        1O56                              /
!ATOM 1O55  IOC12  -0.600 !        /                               2SI17
!ATOM 1O56  IOC13  -0.925 !     1SI18       2O61                   /  \
!GROUP                   !      /  \       /    changed         2O59  2O61
!ATOM 2SI17 ISC2    1.000 !    1O55  \   2SI17   >>>>>>>         /
!ATOM 2O59 IOC12   -0.600 !           \  /                      /
!ATOM 2O61 IOC13   -0.925 !           2O59                    1SI18  1SI16
BOND 1SI18 2O59          !                                   /  \  /
!                                                          1O56 1O55
!ANGLE 1O56 1SI18 2O59   1O55 1SI18 2O59   1SI18 2O59 2SI17  !
!DIHEDRAL 1SI16 1O55 1SI18 2O59   1O55 1SI18 2O59 2SI17   1O56 1SI18 2O59 2SI17   1SI18 2O59 2SI17 2O58  !
!DIHEDRAL 1SI18 2O59 2SI17 2O61                                                                          !
!IC     I       J       K       L         R(I(J/K))T(I(JK/KJ)) PHI  T(JKL)   R(KL)
 IC    1SI16   1O55    1SI18   2O59         1.6107  136.15  138.17  101.02   1.6387  ! 1SI16  1O55   1SI18   2O59
 IC    2O59    1O55    *1SI18  1O56         1.6387  101.02 -118.23  111.74   1.6013  ! 2O59   1O55   1*SI18  1O56
 IC    1O55    1SI18   2O59    2SI17        1.6461  101.02 -178.08  140.10   1.6378  ! 1O55   1SI18  2O59    2SI17
 IC    1SI18   2O59    2SI17   2O58         1.6387  140.10  177.55  100.66   1.6502  ! 1SI18  2O59   2SI17   2O58

PRES SIOY8         0.000 ! patch for making bonding between oxygen(1O67) and silicate(2SI21) in tobermolite_11.
!originally       -0.625 !           when tobermolite unit is connected to Y-axis.
!                        ! use in a patch statement
!                        ! follow with AUTOgenerate ANGLes DIHEdrals command
!GROUP                   !                 2O75                         2O75
!ATOM 1SI19 ISC2    1.000 !                 /                           /
!ATOM 1O67  IOC12  -0.600 !              2SI21                        2SI21
!ATOM 1O69  IOC13  -0.925 !             /   \                         / \
!GROUP                   !         1O67     2O73  changed           /   2O73-2SI20
!ATOM 2SI21 ISC3    1.000 !         /              >>>>>>>         1O67
!ATOM 2O73  IOC12  -0.600 !      1SI19                             /
!ATOM 2O75  IOC12  -0.500 !         \                           1SI19
BOND 1O67 2SI21          !         1O69                         /  \
!                                                             1O67 1O70
!ANGLE 1SI19 1O67 2SI21   1O67 2SI21 2O75   1O67 2SI21 2O73  !
!DIHEDRAL 1O70 1SI19 1O67 2SI21   1O69 1SI19 1O67 2SI21   1SI19 1O67 2SI21 2O75   1SI19 1O67 2SI21 2O73  !
!DIHEDRAL 1O67 2SI21 2O73 2SI20                                                                          !
!IC     I       J       K       L         R(I(J/K))T(I(JK/KJ)) PHI  T(JKL)   R(KL)
 IC    1O68    1SI19   1O67    2SI21        1.6078  112.83 -102.78  135.33   1.6139  ! 1O68  1SI19  1O67    2SI21
 IC    1SI19   1O67    2SI21   2O75         1.6502  135.33 -164.54  107.26   1.6023  ! 1SI19 1O67   2SI21   2O75
 IC    2O75    1O67    *2SI21  2O73         1.6023  107.26 -116.40  108.61   1.6107  ! 2O75  1O67   2*SI21  2O73
 IC    2O73    1O67    *2SI21  2O74         1.6107  108.61 -122.14  110.98   1.6548  ! 2O73  1O67   2*SI21  2O74
 IC    1O67    2SI21   2O73    2SI20        1.6139  108.61  -81.14  136.15   1.6461  ! 1O67  2SI21  2O73    2SI20
 IC    1O67    2SI21   2O75    2SI22        1.6139  107.26  120.05  174.07   1.6023  ! 1O67  2SI21  2O75    2SI22
 IC    1O67    2SI21   2O74    2H37         1.6139  110.98 -139.33  116.07   0.9537  ! 1O67  2SI21  2O74    2H37

PRES SIOY9         0.000 ! patch for making bonding between oxygen(1O83) and silicate(2S22) in tobermolite_11.
!originally       -0.300 !           when tobermolite unit is connected to Y-axis.
!                        ! use in a patch statement
!                        ! follow with AUTOgenerate ANGLes DIHEdrals command
!GROUP                   !                                               2O77-2SI23
!ATOM 1SI24 ISC2    1.000 !      1SI24                                   /
!ATOM 1O80  IOC12  -0.600 !      /  \                                  2SI22
!ATOM 1O83  IOC12  -0.600 !    1O80  1O83                              / \
!GROUP                   !            \    2O77                      /   2O75
!ATOM 2SI22 ISC3    1.000 !             \   /   changed             1O83
!ATOM 2O75  IOC12  -0.500 !             2SI22   >>>>>>>             /
!ATOM 2O77  IOC12  -0.600 !                 \                    1SI24
BOND 1O83 2SI22          !                 2O75                  /  \
!                                                              1O80 1O81
!ANGLE 1SI24 1O83 2SI22   1O83 2SI22 2O77   1O83 2SI22 2O75  !
!DIHEDRAL 1O80 1SI24 1O83 2SI22   1O81 1SI24 1O83 2SI22   1SI24 1O83 2SI22 2O75   1SI24 1O83 2SI22 2O77  !
!DIHEDRAL 1O83 2SI22 2O77 2SI23                                                                          !
!IC    I       J       K       L          R(I(J/K))T(I(JK/KJ)) PHI  T(JKL)   R(KL)
 IC    1O80    1SI24   1O83    2SI22        1.6378  100.66 -139.58  135.33   1.6139  ! 1O80  1SI24  1O83   2SI22
 IC    1SI24   1O83    2SI22   2O75         1.6502  135.33  164.54  107.26   1.6023  ! 1SI24 1O83   2SI22  2O75
 IC    2O75    1O83    *2SI22  2O77         1.6023  107.26  116.40  108.61   1.6107  ! 2O75  1O83   2*SI22 2O77
 IC    2O75    1O83    *2SI22  2O76         1.6023  107.26 -121.46  110.98   1.6548  ! 2O75  1O83   2*SI22 2O76
 IC    1O83    2SI22   2O75    2SI21        1.6139  107.26 -120.05  174.07   1.6023  ! 1O83  2SI22  2O75   2SI21
 IC    1O83    2SI22   2O77    2SI23        1.6139  108.61   81.14  136.15   1.6461  ! 1O83  2SI22  2O77   2SI23
 IC    1O83    2SI22   2O76    2H38         1.6139  110.98   90.16  115.45   0.9549  ! 1O83  2SI22  2O76   2H38

PRES SIOY10        0.000 ! patch for making bond between oxygen(1O4) and silicate(2Si3) in cristobalite [(SiO2)4]3, silica.
!originally        0.000 !           when cristobalite unit is connected to Y-axis.
!                        ! use in a patch statement
!                        ! follow with AUTOgenerate ANGLes DIHEdrals command
!GROUP                   !                                              2O5-2SI2
!ATOM 1SI2 ISC4     1.100 !                       2O5                   /
!ATOM 1O2  IOC23   -0.550 !       1O2     1O4     /                   2SI3   2SI4
!ATOM 1O4  IOC23   -0.550 !         \    /   \   /  changed           / \   /
!GROUP                   !          \  /     2SI4  >>>>>>>>         /   2O6
!ATOM 2SI3 ISC4     1.100 !          1SI2        \                  1O4
!ATOM 2O5  IOC23   -0.550 !                       \                 /
!ATOM 2O6  IOC23   -0.550 !                       2O6             1SI2
BOND 1O4 2Si3            !                                       /  \
!ANGLE 1SI2 1O4  2SI3   1O4  2SI3 2O5   1O4  2SI3 2O6  !        1O2  1O5
!DIHEDRAL 1O2  1SI2 1O4  2SI3   1O5  1SI2 1O4  2SI3   1SI2 1O4  2SI3 2O5   1SI2 1O4  2SI3 2O6   !
!DIHEDRAL 1O4  2SI3 2O5  2SI2   1O4  2SI3 2O6  2SI4                                             !
!
!IC     I       J       K       L         R(I(J/K))T(I(JK/KJ)) PHI  T(JKL)   R(KL)
 IC    1O2     1SI2    1O4     2SI3         1.6019  109.85  -68.57  146.82   1.6013
 IC    1SI2    1O4     2SI3    2O13         1.6081  146.82  126.96  109.89   1.6079
 IC    2O13    1O4     *2SI3   2O5          1.6079  109.89 -121.96  108.13   1.6091
 IC    2O5     1O4     *2SI3   2O6          1.6091  108.13 -119.49  109.27   1.6017
 IC    1O4     2SI3    2O5     2SI2         1.6013  108.13  172.18  146.74   1.6009
 IC    1O4     2SI3    2O6     2SI4         1.6013  109.27 -114.52  146.74   1.6080
 IC    1O4     2SI3    2O13    2SI7         1.6013  109.89  -68.66  146.78   1.6020

PRES SIOY11        0.000 ! patch for making bond between oxygen(1O10) and silicate(2Si6) in cristobalite [(SiO2)4]3, silica.
!originally        0.000 !           when cristobalite unit is connected to Y-axis.
!                        ! use in a patch statement
!                        ! follow with AUTOgenerate ANGLes DIHEdrals command
!GROUP                   !                                               2O11-2SI5
!ATOM 1SI5 ISC4     1.100 !                   1O11                       /
!ATOM 1O9  IOC23   -0.550 !          1O10     /                        2SI6   2SI7
!ATOM 1O10 IOC23   -0.550 !          /   \   /     changed             / \   /
!GROUP                   !         /     2SI6     >>>>>>>            /   2O12
!ATOM 2SI6 ISC4     1.100 !      1SI5        \                       1O10
!ATOM 2O11 IOC23   -0.550 !       /           \                      /
!ATOM 2O12 IOC23   -0.550 !      /           2O12                  1SI5
BOND 1O10 2Si6           !    1O9                                 /  \
!ANGLE 1SI5 1O10 2SI6   1O10 2SI6 2O11   1O10 2SI6 2O12   !      1O11  1O9
!DIHEDRAL 1O11 1SI5 1O10 2SI6   1O9  1SI5 1O10 2SI6   1SI5 1O10 2SI6 2O11   1SI5 1O10 2SI6 2O12  !
!DIHEDRAL 1O10 2SI6 2O11 2SI5   1O10 2SI6 2O12 2SI7                                              !
!
!IC     I       J       K       L         R(I(J/K))T(I(JK/KJ)) PHI  T(JKL)   R(KL)
 IC    1O9     1SI5    1O10    2SI6         1.6088  111.51   51.28  146.78   1.6012
 IC    1SI5    1O10    2SI6    2O12         1.6088  146.78 -114.51  109.30   1.6011
 IC    2O12    1O10    *2SI6   2O17         1.6011  109.30 -118.52  109.84   1.6088
 IC    2O12    1O10    *2SI6   2O11         1.6011  109.30  119.57  108.15   1.6088
 IC    1O10    2SI6    2O11    2SI5         1.6012  108.15  172.15  146.78   1.6012
 IC    1O10    2SI6    2O12    2SI7         1.6012  109.30 -114.48  146.77   1.6080
 IC    1O10    2SI6    2O17    2SI9         1.6012  109.84  -68.67  146.78   1.6011

PRES SIOY12        0.000 ! patch for making bond between silicate(1Si8) and oxygen(2O14)in cristobalite [(SiO2)4]3, silica.
!ogininally        0.000 !           when cristobalite unit is connected to Y-axis.
!                        ! use in a patch statement
!                        ! follow with AUTOgenerate ANGLes DIHEdrals command
!GROUP                   !
!ATOM 1SI8 ISC4     1.100 !                                            2SI7-2O12
!ATOM 1O15 IOC23   -0.550 !               2O14                        /   \
!ATOM 1O16 IOC23   -0.550 !        1O16   /  \                       2O14  2O13
!GROUP                   !           \  /   2SI7 changed           /
!ATOM 2SI7 ISC4     1.100 !          1SI8     |   >>>>>>>          /
!ATOM 2O13 IOC23   -0.550 !           /      2O13                1SI8
!ATOM 2O14 IOC23   -0.550 !        1O15                          |   \
BOND 1SI8 2O14           !                                     1O15  1O16
!                                                              /
!ANGLE 1O15 1SI8 2O14   1O16 1SI8 2O14   1SI8 2O14 2SI7  !     1SI7
!DIHEDRAL 1SI7 1O15 1SI8 2O14   1O15 1SI8 2O14 2SI7   1O16 1SI8 2O14 2SI7   1SI8 2O14 2SI7 2O12  !
!DIHEDRAL 1SI8 2O14 2SI7 2O13                                                                    !
!IC     I       J       K       L         R(I(J/K))T(I(JK/KJ)) PHI  T(JKL)   R(KL)
 IC    1SI7    1O15    1SI8    2O14         1.6010  146.77  172.27  108.18   1.6010
 IC    2O14    1O15    *1SI8   1O22         1.6010  108.18  119.17  109.84   1.6020
 IC    1O15    1SI8    2O14    2SI7         1.6086  108.18    4.99  146.77   1.6086
 IC    1SI8    2O14    2SI7    2O12         1.6010  146.77   51.32  111.52   1.6080

PRES SIOY13        0.000 ! patch for making bond between silicate(1Si10) and oxygen(2O19)in cristobalite [(SiO2)4]3, silica.
!originally        0.000 !           when cristobalite unit is connected to Y-axis.
!                        ! use in a patch statement
!                        ! follow with AUTOgenerate ANGLes DIHEdrals command
!GROUP                   !                                          2SI9-2O20
!ATOM 1SI10 ISC4    1.100 !                                          /  \
!ATOM 1O20  IOC23  -0.550 !               2O19                    2O19   2O17
!ATOM 1O21  IOC23  -0.550 !        1O20   /  \                     /
!GROUP                   !           \  /   2SI9  changed        /
!ATOM 2SI9  ISC4    1.100 !          1SI10     |   >>>>>>>      1SI10
!ATOM 2O17  IOC23  -0.550 !           /      2O17                |   \
!ATOM 2O19  IOC23  -0.550 !        1O21                         1O20  1O21-1SI11
BOND 1SI10 2O19          !                                      |
!                                                              1SI9
!ANGLE 1O20 1SI10 2O19   1O21 1SI10 2O19   1SI10 2O19 2SI9   !
!DIHEDRAL 1SI9 1O20 1SI10 2O19   1O20 1SI10 2O19 2SI9   1SI11 1O21 1SI10 2O19   1O21 1SI10 2O19 2SI9  !
!DIHEDRAL 1SI10 2O19 2SI9 2O20   1SI10 2O19 2SI9 2O17                                                 !
!IC     I       J       K       L         R(I(J/K))T(I(JK/KJ)) PHI  T(JKL)   R(KL)
! IC    1SI9    1O20    1SI10   2O19         1.6013  146.80  172.20  108.15   1.6013
! IC    2O19    1O20    *1SI10  1O21         1.6013  108.15 -120.90  111.50   1.6080
! IC    1O20    1SI10   2O19    2SI9         1.6086  108.15    5.03  146.80   1.6086
! IC    1SI10   2O19    2SI9    2O17         1.6013  146.80  -68.61  109.83   1.6011

PRES SIOY14        0.000 ! patch for making bond between oxygen(1O24) and silicate(2Si12) in cristobalite [(SiO2)4]3, silica.
!originally        0.000 !           when cristobalite unit is connected to Y-axis.
!                        ! use in a patch statement
!                        ! follow with AUTOgenerate ANGLes DIHEdrals command
!GROUP                   !
!ATOM 1SI11 ISC4    1.100 !                                                   2SI11
!ATOM 1O23  IOC23  -0.550 !                   2O23  2O21                        \
!ATOM 1O24  IOC23  -0.550 !                   /  \  /                           2O23 2O22
!GROUP                   !                2SI12 2SI11--2O24                      \  /
!ATOM 2SI11 ISC4    1.100 !                 /       \                            2SI12
!ATOM 2SI12 ISC4    1.100 !       1SI11    /        2O22    changed              /
!ATOM 2O21  IOC23  -0.550 !       /  \    /                 >>>>>>>             /
!ATOM 2O22  IOC23  -0.550 !    1O23   1O24                                    1O24
!ATOM 2O23  IOC23  -0.550 !                                                   /
!ATOM 2O24  IOC23  -0.550 !                                                1SI11
BOND 1O24 2SI12          !                                                /   \
!                                                                        1O21  1O23
!ANGLE 1SI11 1O24 2SI12   1O24 2SI12 2O23   1O24 2SI12 2O22  !
!DIHEDRAL 1O21 1SI11 1O24 2SI12   1SI11 1O24 2SI12 2O22   1SI11 1O24 2SI12 2O23   1O23 1SI11 1O24 2SI12  !
!DIHEDRAL 1O24 2SI12 2O23 2SI11                                                                          !
!IC     I       J       K       L         R(I(J/K))T(I(JK/KJ)) PHI  T(JKL)   R(KL)
! IC    1O22    1SI11   1O24    2SI12        1.6079  111.51   51.33  146.80   1.6013
! IC    1SI11   1O24    2SI12   2O23         1.6088  146.80    5.00  108.14   1.6088
! IC    1O24    2SI12   2O23    2SI11        1.6013  108.14  172.25  146.80   1.6013

PRES SIOY15         0.000 ! patch for making bonding between oxygen(1O8) and silicate(2SI2) in quartz (SiO2)6, silica.
!originally         0.000 !           when quartz unit is connected to Y-axis.
!                         ! use in a patch statement
!                         ! follow with AUTOgenerate ANGLes DIHEdrals command
!GROUP                    !
!ATOM 1SI5  ISC4     1.100 !                2O4                      2O4
!ATOM 1O7   IOC23   -0.550 !               /                        /
!ATOM 1O8   IOC23   -0.550 !             2SI2                     2SI2
!GROUP                    !             / \    changed           / \
!ATOM 2SI2  ISC4     1.100 !            /   2O5 >>>>>>>          /   2O5
!ATOM 2O4   IOC23   -0.550 !     1O7  1O8                 1O7  1O8
!ATOM 2O5   IOC23   -0.550 !       \  /                     \  /
BOND 1O8  2SI2            !       1SI5                     1SI5
!ANGLE 1SI5 1O8  2SI2   1O8  2SI2 2O4    1O8  2SI2 2O5   !
!DIHEDRAL 1O7  1SI5 1O8  2SI2   1O9  1SI5 1O8  2SI2   1SI5 1O8  2SI2 2O4    1SI5 1O8  2SI2 2O5   !
!DIHEDRAL 1O8  2SI2 2O4  2SI1   1O8  2SI2 2O5  2SI3                                              !
!
!IC     I       J       K       L         R(I(J/K))T(I(JK/KJ)) PHI  T(JKL)   R(KL)
! IC    1O7     1SI5    1O8     2SI2         1.6223  110.46  -56.11  138.88   1.4411  !  1O7   1SI5  1O8   2SI2
! IC    1SI5    1O8     2SI2    2O5          1.5584  138.88  131.65   96.04   1.5971  !  1SI5  1O8   2SI2  2O5
! IC    2O5     1O8     *2SI2   2O4          1.5971   96.04  119.29  119.43   1.6087  !  2O5   1O8   2*SI2 2O4
! IC    1O8     2SI2    2O4     2SI1         1.4411  119.43   -6.91  141.67   1.5430  !  1O8   2SI2  2O4   2SI1
! IC    1O8     2SI2    2O5     2SI3         1.4411   96.04  115.41  144.04   1.6269  !  1O8   2SI2  2O5   2SI3

PRES SIOY16         0.000 ! patch for making bonding between oxygen(1O23) and silicate(2SI4) in mica.
!originally        -0.441 !           when mica unit is connected to Y-axis.
!                         ! use in a patch statement
!                         ! follow with AUTOgenerate ANGLes DIHEdrals command
!GROUP                    !
!ATOM 1SI6  ISY2     1.100 !                2O20
!ATOM 1O22  IOY2    -0.550 !               /
!ATOM 1O23  IOY1    -0.550 !             2SI4
!GROUP                    !             / \
!ATOM 2SI4  ISY1     1.100 !            /   2O10
!ATOM 2O10  IOY4    -0.758 !     1O22  1O23
!ATOM 2O20  IOY3    -0.783 !       \  /
BOND 1O23  2SI4           !       1SI6
!
!IC     I       J       K       L         R(I(J/K))T(I(JK/KJ)) PHI  T(JKL)   R(KL)
 IC   1O16     1SI6     1O23    2SI4        1.6483  110.18  -31.58  128.80   1.6436
 IC   1SI6     1O23     2SI4    2O20        1.6462  128.80 -100.64  107.03   1.6506
 IC   2O20     1O23     *2SI4   2O10        1.6506  107.03  119.86  110.04   1.6489
 IC   2O10     1O23     *2SI4   2O19        1.6489  110.04  124.52  110.02   1.6353
 IC   1O23     2SI4     2O10    2AL1        1.6436  110.04 -111.98  127.50   1.9437

PRES AOSY1         0.000 ! patch for making bonding between oxygen(1O6) and silicate(2SI1) in pyrophyllite [Al2Si4O10(OH)2]2.
!originally        3.166 ! patch for making bonding between aluminium(1AL4) and oxygen(2O7) in pyrophyllite [Al2Si4O10(OH)2]2.
!                        ! patch for making bonding between aluminium(1AL4) and oxygen(2O10) in pyrophyllite [Al2Si4O10(OH)2]2.
!                        ! patch for making bonding between oxygen(1O23) and silicate(2SI5) in pyrophyllite [Al2Si4O10(OH)2]2.
!                        !           when pyrophyllite unit is connected to Y-axis.
!                        ! use in a patch statement
!                        ! follow with AUTOgenerate ANGLes DIHEdrals command
!GROUP                   !
!ATOM 1AL4 IAY1     1.449 !          1O23
!ATOM 1SI4 ISY1     1.100 !          /   \
!ATOM 1SI8 ISY1     1.100 !        1SI8   2SI5
!ATOM 1O6  IOY1    -0.550 !         |      |
!ATOM 1O15 IOY7    -0.758 !        1O16  2O10
!ATOM 1O16 IOY4    -0.758 !          \   /  \
!ATOM 1O23 IOY2    -0.550 !          1AL4  2AL1
!GROUP                   !          /   \  /
!ATOM 2AL1 IAY2     1.449 !        1O15  2O7
!ATOM 2SI1 ISY2     1.100 !         |     |
!ATOM 2SI5 ISY2     1.100 !        1SI4  2SI1
!ATOM 2O7  IOY8    -0.758 !          \   /
!ATOM 2O10 IOY5    -0.758 !           1O6
BOND 1O6 2SI1  1AL4 2O7  1AL4 2O10  1O23 2SI5 !
!ANGLE 1SI4 1O6  2SI1   1O6  2SI1 2O7   1O15 1AL4 2O7   1O16 1AL4 2O7   1AL4 2O7  2SI1  !
!ANGLE 1AL4 2O10 2AL1   1AL4 2O10 2SI5  !
!DIHEDRAL 1O15 1SI4 1O6  2SI1   1SI4 1O6  2SI1 2O7   1O6  2SI1 2O7  2AL1   1SI4 1O15 1AL4 2O7   !
!DIHEDRAL 1SI4 1O15 1AL4 2O10   1O15 1AL4 2O7  2SI1  1O15 1AL4 2O7  2AL1   1O15 1AL4 2O10 2AL1  !
!DIHEDRAL 1O15 1AL4 2O10 2SI5   1AL4 2O7  2AL1 2O10  1SI8 1O16 1AL4 2O7    1SI8 1O16 1AL4 2O10  !
!DIHEDRAL 1O16 1AL4 2O7  2SI1   1O16 1AL4 2O7  2AL1  1O16 1AL4 2O10 2AL1   1O16 1AL4 2O10 2SI5  !
!DIHEDRAL 1AL4 2O7  2AL1 2O10   1AL4 2O10 2AL1 2O7                                              !
!
!IC     I       J       K       L         R(I(J/K))T(I(JK/KJ)) PHI  T(JKL)   R(KL)
 IC    1O16    1O15    *1AL4   2O10         1.9255   77.97  -49.05  163.68   1.9056
 IC    1O16    1O15    *1AL4   2O7          1.9255   77.97  -97.62   91.61   1.9435
 IC    1O15    1AL4    2O7     2AL1         1.9214   91.61  169.06  101.63   1.9217
 IC    2AL1    1AL4    *2O7    2SI1         1.9217  101.63  150.49  128.01   1.6324
 IC    1O6     2O7     *2SI1   2O1          1.6259  108.23 -116.28  108.95   1.6157
 IC    2AL1    1AL4    *2O10   2SI5         1.9260  102.87  155.25  123.27   1.6324
 IC    1O23    2O10    *2SI5   2O19         1.5770  109.69 -119.67  108.58   1.6176

PRES AOSY2         0.000 ! patch for making bonding between silicate(1SI3) and oxygen(2O2) in mica [KAL2(ALSi3)O10(OH)2]2.
!originally        0.732 ! patch for making bonding between oxygen(1O17) and silicate(2AL1) in mica [KAL2(ALSi3)O10(OH)2]2.
!                        ! patch for making bonding between aluminium(1AL4) and oxygen(2O10) in mica [KAL2(ALSi3)O10(OH)2]2.
!                        !           when mica unit is connected to Y-axis.
!                        ! use in a patch statement
!                        ! follow with AUTOgenerate ANGLes DIHEdrals command  2SI4-2O20
!GROUP                   !                                                   /
!ATOM 1AL4 IAY2     1.448 !           2O10                                2O10
!ATOM 1SI3 ISY1     1.100 !     1O16 /  \                           1O16 /  \
!ATOM 1O5  IOY3    -0.783 !       | /    \                         /  | /    \
!ATOM 1O16 IOY5    -0.758 !      1AL4   2AL1                    1AL3 1AL4   2AL1
!ATOM 1O17 IOY7    -0.758 !        \   /   \                           \   /   \
!GROUP                   !        1O17    2O7       changed           1O17    2O7
!ATOM 2AL1 IAY1     1.449 !         |       |        >>>>>>>            |       |
!ATOM 2SI1 ISY2     1.100 !        1SI3    2SI1                   1AL5 1SI3    2SI1
!ATOM 2O2  IOY1    -0.550 !        /  \    /                         \ /  \    / \
!ATOM 2O7  IOY8    -0.758 !      1O5   \  /                          1O5   \  /   2O1
!ATOM 2O10 IOY4    -0.758 !            2O2                                 2O2
BOND 1O23 2SI4 1SI3 2O2  1O17 2AL1  1AL4 2O10 !
!ANGLE 1SI6 1O23 2SI4   1O23 2SI4 2O20   1O23 2SI4 2O19   1O23 2SI4 2O10
!ANGLE 1O5  1SI3 2O2    1SI3 2O2  2SI1   1O17 1SI3 2O2    1SI3 1O17 2AL1   1O17 2AL1 2O7   !
!ANGLE 1O17 2AL1 2O10   1AL4 1O17 2AL1   1O17 1AL4 2O10   1AL4 2O10 2AL1   1AL4 2O10 2SI4  !
!ANGLE 1O16 1AL4 2O10
!DIHEDRAL 1SI6 1O23 2SI4 2O20   1SI6 1O23 2SI4 2O19   1SI6 1O23 2SI4 2O10                        !
!DIHEDRAL 1O24 1SI6 1O23 2SI4   1O22 1SI6 1O23 2SI4   1O16 1SI6 1O23 2SI4                        !
!DIHEDRAL 1O23 2SI4 2O20 2AL6   1O23 2SI4 2O10 2AL1   1O23 2SI4 2O10 1AL4                        !
!DIHEDRAL 1AL5 1O5  1SI3 2O2    1O5  1SI3 2O2  2SI1   1SI3 2O2  2SI1 2O1    1SI3 2O2  2SI1 2O7   !
!DIHEDRAL 1AL4 1O17 1SI3 2O2    1O17 1SI3 2O2  2SI1   1O5  1SI3 1O17 2AL1   1SI3 1O17 2AL1 2O7   !
!DIHEDRAL 1SI3 1O17 2AL1 2O10   1O17 2AL1 2O7  2SI1   1O17 2AL1 2O10 2SI4   1O16 1AL4 1O17 2AL1  !
!DIHEDRAL 1AL4 1O17 2AL1 2O7    1AL4 1O17 2AL1 2O10   1AL3 1O16 1AL4 2O10   1O16 1AL4 2O10 2SI4  !
!DIHEDRAL 1O16 1AL4 2O10 2AL1   1AL4 2O10 2SI4 2O20   1AL4 2O10 2AL1 2O7    1SI3 1O17 1AL4 2O10  !
!DIHEDRAL 1O17 1AL4 2O10 2SI4   1O17 1AL4 2O10 2AL1                                              !
!IC     I       J       K       L         R(I(J/K))T(I(JK/KJ)) PHI  T(JKL)   R(KL)
 IC    1O17    1O5     *1SI3   2O2          1.6489  110.29 -119.70  107.03   1.6436
 IC    1O16    1O15    *1AL4   2O10         1.9456   78.35   50.05  166.66   1.9255
 IC    1O5     1SI3    2O2     2SI1         1.6506  107.03  100.64  128.80   1.6462
 IC    1SI3    2O2     2SI1    2O7          1.6436  128.80   31.58  110.18   1.6483
 IC    2AL1    1AL4    *2O10   2SI4         1.9437  101.64 -152.12  123.65   1.6489
 IC    1AL4    2O10    2SI4    2O19         1.9255  123.65  -90.32  112.52   1.6353

!original!
!PRES AOSY2         0.000 ! patch for making bonding between silicate(1SI3) and oxygen(2O2) in mica [KAL2(ALSi3)O10(OH)2]2.
!!originally        0.732 ! patch for making bonding between oxygen(1O17) and silicate(2AL1) in mica [KAL2(ALSi3)O10(OH)2]2.
!!                        ! patch for making bonding between aluminium(1AL4) and oxygen(2O10) in mica [KAL2(ALSi3)O10(OH)2]2.
!!                        !           when mica unit is connected to Y-axis.
!!                        ! use in a patch statement
!!                        ! follow with AUTOgenerate ANGLes DIHEdrals command  2SI4-2O20
!!GROUP                   !                                                   /
!!ATOM 1AL4 IAY2     1.448 !           2O10                                2O10
!!ATOM 1SI3 ISY1     1.100 !     1O16 /  \                           1O16 /  \
!!ATOM 1O5  IOY3    -0.783 !       | /    \                         /  | /    \
!!ATOM 1O16 IOY5    -0.758 !      1AL4   2AL1                    1AL3 1AL4   2AL1
!!ATOM 1O17 IOY7    -0.758 !        \   /   \                           \   /   \
!!GROUP                   !        1O17    2O7       changed           1O17    2O7
!!ATOM 2AL1 IAY1     1.449 !         |       |        >>>>>>>            |       |
!!ATOM 2SI1 ISY2     1.100 !        1SI3    2SI1                   1AL5 1SI3    2SI1
!!ATOM 2O2  IOY1    -0.550 !        /  \    /                         \ /  \    / \
!!ATOM 2O7  IOY8    -0.758 !      1O5   \  /                          1O5   \  /   2O1
!!ATOM 2O10 IOY4    -0.758 !            2O2                                 2O2
!BOND 1SI3 2O2  1O17 2AL1  1AL4 2O10 !
!ANGLE 1O5  1SI3 2O2    1SI3 2O2  2SI1   1O17 1SI3 2O2    1SI3 1O17 2AL1   1O17 2AL1 2O7   !
!ANGLE 1O17 2AL1 2O10   1AL4 1O17 2AL1   1O17 1AL4 2O10   1AL4 2O10 2AL1   1AL4 2O10 2SI4  !
!ANGLE 1O16 1AL4 2O10                                                                      !
!DIHEDRAL 1AL5 1O5  1SI3 2O2    1O5  1SI3 2O2  2SI1   1SI3 2O2  2SI1 2O1    1SI3 2O2  2SI1 2O7   !
!DIHEDRAL 1AL4 1O17 1SI3 2O2    1O17 1SI3 2O2  2SI1   1O5  1SI3 1O17 2AL1   1SI3 1O17 2AL1 2O7   !
!DIHEDRAL 1SI3 1O17 2AL1 2O10   1O17 2AL1 2O7  2SI1   1O17 2AL1 2O10 2SI4   1O16 1AL4 1O17 2AL1  !
!DIHEDRAL 1AL4 1O17 2AL1 2O7    1AL4 1O17 2AL1 2O10   1AL3 1O16 1AL4 2O10   1O16 1AL4 2O10 2SI4  !
!DIHEDRAL 1O16 1AL4 2O10 2AL1   1AL4 2O10 2SI4 2O20   1AL4 2O10 2AL1 2O7    1SI3 1O17 1AL4 2O10  !
!DIHEDRAL 1O17 1AL4 2O10 2SI4   1O17 1AL4 2O10 2AL1                                              !
!!IC     I       J       K       L         R(I(J/K))T(I(JK/KJ)) PHI  T(JKL)   R(KL)
! IC    1O17    1O5     *1SI3   2O2          1.6489  110.29 -119.70  107.03   1.6436
! IC    1O16    1O15    *1AL4   2O10         1.9456   78.35   50.05  166.66   1.9255
! IC    1O5     1SI3    2O2     2SI1         1.6506  107.03  100.64  128.80   1.6462
! IC    1SI3    2O2     2SI1    2O7          1.6436  128.80   31.58  110.18   1.6483
! IC    2AL1    1AL4    *2O10   2SI4         1.9437  101.64 -152.12  123.65   1.6489
! IC    1AL4    2O10    2SI4    2O19         1.9255  123.65  -90.32  112.52   1.6353

PRES AOSY3         0.000 ! patch for making bonding between oxygen(1O6) and silicate(2SI1) in montmorillonite KAL3Mg[Si4O10(OH)2]2.
!originally        1.959 ! patch for making bonding between aluminium(1AL3) and oxygen(2O7) in montmorillonite KAL3Mg[Si4O10(OH)2]2.
!                        ! patch for making bonding between oxygen(1O18) and aluminium(2AL1) in montmorillonite KAL3Mg[Si4O10(OH)2]2.
!                        ! patch for making bonding between silicate(1SI8) and oxygen(2O19) in montmorillonite KAL3Mg[Si4O10(OH)2]2.
!                        !           when montmorillonite unit is connected to Y-axis.
!                        ! use in a patch statement
!                        ! follow with AUTOgenerate ANGLes DIHEdrals command
!GROUP                   !
!ATOM 1AL3 IAY2     1.450 !     1O23   2O19                       1O23   2O19  2O21
!ATOM 1SI4 ISY2     1.100 !       \   /   \                      /  \   /   \ /
!ATOM 1SI8 ISY1     1.100 !       1SI8   2SI5                  1SI7 1SI8   2SI5
!ATOM 1O6  IOY1    -0.550 !        |      |                          |      |
!ATOM 1O15 IOY5    -0.867 !       1O18   2O9                        1O18   2O9
!ATOM 1O18 IOY7    -0.758 !       /   \  /                          /   \  /
!ATOM 1O23 IOY3    -0.550 !     1AL3  2AL1   changed              1AL3  2AL1
!GROUP                   !     /  \  /      >>>>>>>              /  \  /
!ATOM 2AL1 IAY1     1.450 !   1O15  2O7                         1O15  2O7
!ATOM 2SI1 ISY1     1.100 !    |     |                           |     |
!ATOM 2SI5 ISY2     1.100 !   1SI4  2SI1                        1SI4  2SI1    2SI2
!ATOM 2O2  IOY3    -0.550 !     \    / \                        / \    / \    /
!ATOM 2O7  IOY4    -0.758 !      \  /   \                      /   \  /   \  /
!ATOM 2O9  IOY8    -0.758 !      1O6    2O2                 1O4     1O6    2O2
!ATOM 2O19 IOY1    -0.550 !
BOND 1O6  2SI1  1AL3 2O7  1O18 2AL1  1SI8 2O19 !
!ANGLE 1SI4 1O6  2SI1   1O6  2SI1 2O2    1O6  2SI1 2O7    1O15 1AL3 2O7    1O18 1AL3 2O7         !
!ANGLE 1AL3 2O7  2AL1   1AL3 2O7  2SI1   1AL3 1O18 2AL1   1O18 2AL1 2O7    1O18 2AL1 2O9         !
!ANGLE 1SI8 1O18 2AL1   1O18 1SI8 2O19   1O23 1SI8 2O19   1SI8 2O19 2SI5                         !
!DIHEDRAL 1O15 1SI4 1O6  2SI1   1SI4 1O6  2SI1 2O2    1SI4 1O6  2SI1 2O7    1O4  1SI4 1O6  2SI1  !
!DIHEDRAL 1O6  2SI1 2O7  2AL1   1O6  2SI1 2O2  2SI2   1SI4 1O15 1AL3 2O7    1O15 1AL3 2O7  2AL1  !
!DIHEDRAL 1O15 1AL3 2O7  2SI1   1AL3 2O7  2SI1 2O2    1AL3 2O7  2AL1 O9     1SI8 1O18 1AL3 2O7   !
!DIHEDRAL 1O18 1AL3 2O7  2SI1   1O18 1AL3 2O7  2AL1   1O15 1AL3 1O18 2AL1   1AL3 1O18 2AL1 2O7   !
!DIHEDRAL 1AL3 1O18 2AL1 2O9    1O18 2AL1 2O7  2SI1   1O18 2AL1 2O9  2SI5   1O23 1SI8 1O18 2AL1  !
!DIHEDRAL 1SI8 1O18 2AL1 2O7    1SI8 1O18 2AL1 2O9    1SI7 1O23 1SI8 2O19   1O23 1SI8 2O19 2SI5  !
!DIHEDRAL 1SI8 2O19 2SI5 2O9    1SI8 2O19 2SI5 2O21   1AL3 1O18 1SI8 2O19   1O18 1SI8 2O19 2SI5  !
!
!IC     I       J       K       L         R(I(J/K))T(I(JK/KJ)) PHI  T(JKL)   R(KL)
 IC    1O17    1O15    *1AL3   2O7          1.9269   78.35 -169.80   92.94   1.9255
 IC    1O15    1AL3    1O18    2AL1         1.9456   98.23  -91.33  101.64   1.9255
 IC    2AL1    1AL3    *1O18   1SI8         1.9255  101.64 -150.61  127.50   1.6489
 IC    1O23    1O18    *1SI8   2O19         1.6506  110.29  117.86  110.04   1.6436
 IC    2AL1    1AL3    *2O7    2SI1         1.9437  101.64 -152.12  123.65   1.6489
 IC    1O6     2O7     *2SI1   2O2          1.6436  110.04  117.86  110.29   1.6506
 IC    2O7     1O18    *2AL1   2O9          1.9437   78.36  -97.80   92.94   1.9456
 IC    2O7     1O18    *2AL1   2O10         1.9437   78.36  169.01   94.73   1.9166
 IC    1O18    2AL1    2O10    2H1          1.9255   94.73  137.15  116.19   0.9288

PRES MOSY3         0.000 ! patch for making bonding between oxygen(1O6) and silicate(2SI1) in montmorillonite KAL3Mg[Si4O10(OH)2]2.
BOND 1O6  2SI1  1AL3 2O7  1O18 2MG1  1SI8 2O19 !

!
!patch to connect Z-axis on the different layer.
!

PRES SIOZ1          0.000 ! patch for making bonding between silicate(1SI6) and oxygen(2O10) in quartz (SiO2)6, silica.
!originally         0.000 !           when quartz unit is connected to Z-axis.
!                         ! use in a patch statement
!                         ! follow with AUTOgenerate ANGLes DIHEdrals command
!GROUP                    !
!ATOM 1SI6  ISC4     1.100 !           2SI5                 2SI5-2O8    residue6_    residue8__       2_2_2_QUAZ
!ATOM 1O11  IOC23   -0.550 !          /   \                /   \      _residue5  | _residue7   |
!ATOM 1O12  IOC23   -0.550 !        2O10   2O7           2O10   2O7  |           ||            |           z
!GROUP                    !1O12   /             1O12   /            |SIOZ1 SIOZ1||SIOZ1       |SIOZ1      |  y
!ATOM 2SI5  ISC4     1.100 !   \  /   changed       \  /   changed   |           ||            |           | /
!ATOM 2O7   IOC23   -0.550 !   1SI6   >>>>>>>       1SI6   >>>>>>>   |  residue2_||  residue4__|           |/______x
!ATOM 2O10  IOC23   -0.550 !   /                    /                |_residue1   |_residuei3
BOND 1SI6  2O10           ! 1O11                 1O11-1SI4
!ANGLE 1O11 1SI6 2O10   1O12 1SI6 2O10   1SI6 2O10 2SI5  !
!DIHEDRAL 1SI4 1O11 1SI6 2O10   1O11 1SI6 2O10 2SI5   1O12 1SI6 2O10 2SI5   1SI6 2O10 2SI5 2O7   !
!DIHEDRAL 1SI6 2O10 2SI5 2O8                                                                     !
!
!IC      I       J       K       L        R(I(J/K))T(I(JK/KJ)) PHI  T(JKL)   R(KL)
 IC    1SI4    1O11    1SI6    2O10         1.6147  144.53   94.28  105.24   1.6759  !  1SI4  1O11  1SI6   2O10
 IC    2O10    1O11    *1SI6   1O12         1.6759  105.24 -115.12  111.63   1.5955  !  2O10  1O11  1*SI6  1O12
 IC    1O11    1SI6    2O10    2SI5         1.5539  105.24    7.88  147.88   1.6786  !  1O11  1SI6  2O10   2SI5
 IC    1SI6    2O10    2SI5    2O7          1.6759  147.88   59.48  116.54   1.6223  !  1SI6  2O10  2SI5   2O7

PRES SIOZ2          0.000 ! patch for making bonding between silicate(1SI3) and oxygen(2O1) in quartz (SiO2)6, silica.
!originally         0.000 !           when quartz unit is connected to Z-axis.
!                         ! use in a patch statement
!                         ! follow with AUTOgenerate ANGLes DIHEdrals command
!GROUP                    !
!ATOM 1SI3  ISC4     1.100 !           2SI1                      2SI1-2O        residue6  residue8       2_2_2_QUAZ
!ATOM 1O5   IOC23   -0.550 !          /   \                     /   \          residue5  /residue7
!ATOM 1O6   IOC23   -0.550 !        2O1    2O4                2O1    2O4                //                   z
!GROUP                    !1O6    /             1SI4-1O6    /                    SIOZ2//SIOZ2               |  y
!ATOM 2SI1  ISC4     1.100 !   \  /     changed          \  /                         //                     | /
!ATOM 2O1   IOC23   -0.550 !   1SI3     >>>>>>>          1SI3                 residue2/   residue4           |/______x
!ATOM 2O4   IOC23   -0.550 !   /                         /                   residue1/    residue3
BOND 1SI3  2O1            ! 1O5                  1SI2-1O5
!ANGLE 1O5  1SI3 2O1    1O6  1SI3 2O1    1SI3 2O1  2SI1  !
!DIHEDRAL 1SI2 1O5  1SI3 2O1    1SI4 1O6  1SI3 2O1   1O5  1SI3 2O1  2SI1   1O6  1SI3 2O1  2SI1  !
!DIHEDRAL 1SI3 2O1  2SI1 2O3    1SI3 2O1  2SI1 2O4                                              !
!
!IC     I       J       K       L         R(I(J/K))T(I(JK/KJ)) PHI  T(JKL)   R(KL)
 IC    1SI2    1O5     1SI3    2O1          1.5971  144.04  172.35   95.28   1.5822  !  1SI2   1O5   1SI3    2O1
 IC    2O1     1O5     *1SI3   1O6          1.5822   95.28  149.43  107.53   1.6235  !  2O1    1O5   1*SI3   1O6
 IC    1O5     1SI3    2O1     2SI1         1.6269   95.28  156.79  121.74   1.6249  !  1O5    1SI3  2O1     2SI1
 IC    1SI3    2O1     2SI1    2O4          1.5822  121.74  164.68  102.46   1.5430  !  1SI3   2O1   2SI1    2O4

PRES SIOZ3          0.000 ! patch for making bonding between silicate(1SI3) and oxygen(2O2) in quartz (SiO2)6, silica.
!originally         0.000 !           when quartz unit is connected to Z-axis.
!                         ! use in a patch statement
!                         ! follow with AUTOgenerate ANGLes DIHEdrals command
!GROUP                    !
!ATOM 1SI3  ISC4     1.100 !            2SI1             2SI1-2O1       residue6_    residue8__       2_2_2_QUAZ
!ATOM 1O5   IOC23   -0.550 !           /   \            /   \         _residue5  | _residue7   |
!ATOM 1O6   IOC23   -0.550 !         2O2    2O4       2O2    2O4     |           ||            |           z
!GROUP                    ! 1O6    /                  \             |SIOZ3 SIOZ3||SIOZ3       |SIOZ3      |  y
!ATOM 2SI1  ISC4     1.100 !    \  /     changed        \            |           ||            |           | /
!ATOM 2O1   IOC23   -0.550 !    1SI3     >>>>>>>    1O6-1SI3         |  residue2_||  residue4__|           |/______x
!ATOM 2O4   IOC23   -0.550 !    /                       /            |_residue1   |_residuei3
BOND 1SI3  2O2            !  1O5                     1O5
!ANGLE 1O5  1SI3 2O2    1O6  1SI3 2O2    1SI3 2O2  2SI1 !
!DIHEDRAL 1SI2 1O5  1SI3 2O2   1O5  1SI3 2O2  2SI1   1O6  1SI3 2O2  2SI1   1SI3 2O2  2SI1 2O1   !
!DIHEDRAL 1SI3 2O2  2SI1 2O4                                                                    !
!
!IC     I       J       K       L         R(I(J/K))T(I(JK/KJ)) PHI  T(JKL)   R(KL)
 IC    1SI2    1O5     1SI3    2O2          1.5971  144.04   68.75   91.64   1.7848  !  1SI2   1O5   1SI3    2O2
 IC    2O2     1O5     *1SI3   1O6          1.7848   91.64 -106.97  107.53   1.6235  !  2O2    1O5   1*SI3   1O6
 IC    1O5     1SI3    2O2     2SI1         1.6269   91.64   74.79  160.92   1.6104  !  1O5    1SI3  2O2     2SI1
 IC    1SI3    2O2     2SI1    2O4          1.7848  160.92   10.19  116.22   1.5430  !  1SI3   2O2   2SI1    2O4

PRES SIOZ4          0.000 ! patch for making bonding between silicate(1SI6) and oxygen(2O9) in quartz (SiO2)6, silica.
!originally         0.000 !           when quartz unit is connected to Z-axis.
!                         ! use in a patch statement
!                         ! follow with AUTOgenerate ANGLes DIHEdrals command
!GROUP                    !
!ATOM 1SI6  ISC4     1.100 !             2SI5                      2SI5-2O7      residue6   residue8   2_2_2_QUAZ
!ATOM 1O11  IOC23   -0.550 !            /   \                     /   \          residue5  /residue7
!ATOM 1O12  IOC23   -0.550 !          2O9    2O10               2O9    2O10               //               z
!GROUP                    !  1O12   /                  1O12   /                    SIOZ4//SIOZ4           |  y
!ATOM 2SI5  ISC4     1.100 !     \  /       changed        \  /                         //                 | /
!ATOM 2O9   IOC23   -0.550 !     1SI6       >>>>>>>        1SI6                 residue2/   residue4       |/______x
!ATOM 2O10  IOC23   -0.550 !     /                         /                   residue1/    residue3
BOND 1SI6  2O9            !   1O11                 1SI4-1O11
!ANGLE 1O11 1SI6 2O9    1O12 1SI6 2O9    1SI6 2O9 2SI5  !
!DIHEDRAL 1SI4 1O11 1SI6 2O9    1O11 1SI6 2O9  2SI5   1O12 1SI6 2O9  2SI5   1SI6 2O9  2SI5 2O7   !
!DIHEDRAL 1SI6 2O9  2SI5 2O10                                                                    !
!
!IC     I       J       K       L         R(I(J/K))T(I(JK/KJ)) PHI  T(JKL)   R(KL)
 IC    1SI4    1O11    1SI6    2O9          1.6147  144.53 -160.99  114.56   1.5527  !  1SI4  1O11  1SI6   2O9
 IC    2O9     1O11    *1SI6   1O12         1.5527  114.56  140.15  111.63   1.5955  !  2O9   1O11  1*SI6  1O12
 IC    1O11    1SI6    2O9     2SI5         1.5539  114.56 -179.36  163.80   1.6310  !  1O11  1SI6  2O9    2SI5
 IC    1SI6    2O9     2SI5    2O7          1.5527  163.80  149.96  105.89   1.6223  !  1SI6  2O9   2SI5   2O7

PRES SIOZ5          0.000 ! patch for making bonding between silicate(1SI10) and oxygen(2O3) in quartz (SiO2)6, silica.
!originally         0.000 !                          between silicate(1SI12) and oxygen(2O7) in quartz (SiO2)6, silica.
!                         !           when cristobalite unit is connected to Z-axis.
!                         ! use in a patch statement
!                         ! follow with AUTOgenerate ANGLes DIHEdrals command
!GROUP                    !
!ATOM 1SI9  ISC4     1.100 !
!ATOM 1SI10 ISC4     1.100 !                 2SI3                    residue6_    residue8__       2_2_2_CRIS
!ATOM 1SI11 ISC4     1.100 !                 /  \                  _residue5  | _residue7   |
!ATOM 1SI12 ISC4     1.100 !         2O2   2O5   2O6   2O8        |           ||            |           z
!ATOM 1O17  IOC23   -0.550 !           \  /        \   /          |SIOZ3 SIOZ3||SIOZ3       |SIOZ3      |  y
!ATOM 1O18  IOC23   -0.550 !           2SI2        2SI4           |           ||            |           | /
!ATOM 1O19  IOC23   -0.550 !           /             \            |  residue2_||  residue4__|           |/______x
!ATOM 1O20  IOC23   -0.550 !        2O3               2O7         |_residue1   |_residuei3
!ATOM 1O21  IOC23   -0.550 !         \                  /
!ATOM 1O22  IOC23   -0.550 !          \    1O21  1O24  /
!ATOM 1O23  IOC23   -0.550 !           \  /   \  /    /                2O2   2O5   2O6   2O8
!ATOM 1O24  IOC23   -0.550 !          1SI10   1SI11 1SI12                \  /        \   /
!GROUP                    !           /       /  \ /                    2SI2        2SI4
!ATOM 2SI2  ISC4     1.100 !         1O20    1O22 1O23                   /             \
!ATOM 2SI3  ISC4     1.100 !          |                               2O3               2O7
!ATOM 2SI4  ISC4     1.100 !    1O18-1SI9--1O19        changed         \                  /
!ATOM 2O2   IOC23   -0.550 !           |               >>>>>>>          \    1O21  1O24  /
!ATOM 2O3   IOC23   -0.550 !         1O17                                \  /   \  /    /
!ATOM 2O5   IOC23   -0.550 !                                            1SI10   1SI11 1SI12
!ATOM 2O6   IOC23   -0.550 !                                             /       /  \ /
!ATOM 2O7   IOC23   -0.550 !                                           1O20    1O22 1O23
!ATOM 2O8   IOC23   -0.550 !                                            |
BOND 1SI10 2O3  1SI12 2O7 !                                           1SI9
!ANGLE  1O20 1SI10 2O3    1O21 1SI10 2O3    1SI10 2O3  2SI2   1O23 1SI12 2O7   1SI12 2O7  2SI4  !
!DIHEDRAL 1SI9 1O20 1SI10 2O3    1SI11 1O21 1SI10 2O3   1O20 1SI10 2O3  2SI2   1O21 1SI10 2O3  2SI2  !
!DIHEDRAL 1SI10 2O3  2SI2 2O2    1SI10 2O3  2SI2 2O5    1SI11 1O23 1SI12 2O7   1O23 1SI12 2O7  2SI4  !
!DIHEDRAL 1SI12 2O7  2SI4 2O6    1SI12 2O7  2SI4 2O8                                                 !
PRES SIOZ6          0.000 ! patch for making bonding between silicate(SI4) and oxygen(O3) in quartz (SiO2)6, silica.
BOND 1SI4 2O3
!
!IC     I       J       K       L         R(I(J/K))T(I(JK/KJ)) PHI  T(JKL)   R(KL)
! IC    1SI3    1O6    1SI4   2O3            1.6013  146.80  -64.45  113.43   1.5661  !  1SI9   1O20   1SI10   2O3
! IC    2O3     1O6    *1SI4  1O8         1.5661  113.43  115.75  111.50   1.6080  !  2O3    1O20   1*SI10  1O21
! IC    1O20    1SI10   2O3     2SI2         1.6086  113.43  124.37  151.99   1.6091  !  1O20   1SI10  2O3     2SI2
! IC    1SI10   2O3     2SI2    2O5          1.5661  151.99  -67.42  109.84   1.6009  !  1SI10  2O3    2SI2    2O5

PRES SIOZ7          0.000 ! patch for making bonding between silicate(SI4) and oxygen(O3) in quartz (SiO2)6, silica.
BOND 1SI12 2OQ4 !
! IC    SI9   O20     SI10    OT4          1.5661  151.99  -67.42  109.84   1.6009  !  1SI10  2O3    2SI2    2O5
! IC    SI11   O21     SI10    OT4          1.5661  151.99  -67.42  109.84   1.6009  !  1SI10  2O3    2SI2    2O5
! IC    O21     O20    *SI10  OT4         1.5661  113.43  115.75  111.50   1.6080  !  2O3    1O20   1*SI10  1O21

!PRES SIOZ7          0.000 ! patch for making bonding between silicate(SI4) and oxygen(O3) in quartz (SiO2)6, silica.
!ATOM 1OQ4   IOC23   -0.550 !
!BOND 1SI10 1OQ4 1OQ4 2SI12!
! IC    1SI9   1O20     1SI10    1OQ4          1.5661  151.99  -67.42  109.84   1.6009  !  1SI10  2O3    2SI2    2O5
! IC    1SI11   1O21     1SI10    1OQ4          1.5661  151.99  -67.42  109.84   1.6009  !  1SI10  2O3    2SI2    2O5
! IC    1O21     1O20    *1SI10  1OQ4         1.5661  113.43  115.75  111.50   1.6080  !  2O3    1O20   1*SI10  1O21

!
!IC     I       J       K       L         R(I(J/K))T(I(JK/KJ)) PHI  T(JKL)   R(KL)
! IC    1SI11    1O23    1SI12   1OQ4            1.6013  146.80  -64.45  113.43   1.5661  !  1SI9   1O20   1SI10   2O3
! IC    1O23    1SI12   1OQ4     2SI10         1.6086  113.43  124.37  151.99   1.6091  !  1O20   1SI10  2O3     2SI2
! IC    2O21     2O21    *2SI10  1OQ4         1.5661  113.43  115.75  111.50   1.6080  !  2O3    1O20   1*SI10  1O21
! IC    2SI9    2O20    2SI10   1OQ4            1.6013  146.80  -64.45  113.43   1.5661  !  1SI9   1O20   1SI10   2O3

!
!patch to connect diagonal on the same layer.
!

PRES ALOD1         0.000 ! patch for making bonding between aluminium(1AL1) and oxygen(2O18) in mica [KAL2(ALSi3)O10(OH)2]2.
!originally        0.415 ! patch for making bonding between oxygen(1O18) and silicate(2AL4) in mica [KAL2(ALSi3)O10(OH)2]2.
!                        !           when mica unit is connected to diagonal.
!                        ! use in a patch statement
!                        ! follow with AUTOgenerate ANGLes DIHEdrals command
!GROUP                   !
!ATOM 1AL1 IAY1     1.449 !          2H4                       2H4
!ATOM 1O8  IOY9    -0.683 !          /                1SI4      /                              residue2    residue4
!ATOM 1O10 IOY4    -0.758 !        2O18                 |    2O18 2O16       y-axis                   \\
!ATOM 1H1  IHOY     0.200 !  1O10  /  \     changed    1O10  /  \ /  \          |                      \\
!GROUP                   !    \  /   2AL4  >>>>>>>      \  /   2AL4 2AL3       |                       \\
!ATOM 2AL4 IAY2     1.448 !    1AL1   / \                1AL1   / \  /          |---x-axis     residue1    residue3
!ATOM 2O15 IOY8    -0.758 !      \   /  2O15               \   /  2O15
!ATOM 2O18 IOY6    -0.683 !       1O8                       1O8
!ATOM 2H4  IHOY     0.200 !      /                         /
BOND 1O8 2AL4 1AL1 2O18  !   1H1                       1H1
!ANGLE 1H1  1O8  2AL4   1O8  2AL4 2O16   1O8  2AL4 2O15   1AL1 1O8  2AL4   1O10 1AL1 2O18  !
!ANGLE 1AL1 2O18 2H4    1AL1 2O18 2AL4   1O8  1AL1 2O18                                    !
!DIHEDRAL 1H1  1O8  2AL4 2O15   1H1  1O8  2AL4 2O16   1O8  2AL4 2O15 2AL3   1O8  2AL4 2O16 2AL3  !
!DIHEDRAL 1O10 1AL1 1O8  2AL4   1AL1 1O8  2AL4 2O15   1AL1 1O8  2AL4 2O16   1SI4 1O10 1AL1 2O18  !
!DIHEDRAL 1O10 1AL1 2O18 2H4    1O10 1AL1 2O18 2AL4   1AL1 2O18 2AL4 2O16   1AL1 2O18 2AL4 2O15  !
!DIHEDRAL 1H1  1O8  1AL1 2O18   1O8  1AL1 2O18 2H4    1O8  1AL1 2O18 2AL4                        !
!
!IC     I       J       K       L         R(I(J/K))T(I(JK/KJ)) PHI  T(JKL)   R(KL)
 IC    1O8     1O7     *1AL1   2O18         1.9166   92.93   37.36  167.28   1.9206
 IC    1O7     1AL1    1O8     2AL4         1.9456   92.93  172.14  102.97   1.9206
 IC    2AL4    1AL1    *1O8    1H1          1.9206  102.97 -128.19  116.19   0.9288
 IC    2O18    1O8     *2AL4   2O16         1.9163   77.03   38.43  167.30   1.9456
 IC    2O16    1O8     *2AL4   2O15         1.9456  167.30   56.44   94.75   1.9269
 IC    2O15    1O8     *2AL4   2O17         1.9269   94.75   93.00   92.70   1.9437
 IC    1O8     2AL4    2O17    2SI3         1.9206   92.70  -55.45  127.50   1.6489
 IC    1O8     2AL4    2O15    2AL3         1.9206   94.75 -169.22  101.65   1.9456
 IC    2AL4    1AL1    *2O18   2H4          1.9163  102.98 -128.17  116.19   0.9287

PRES ALOD2         0.000 ! patch for making bonding between aluminium(1AL3) and oxygen(2O10) in  montmorillonite KAL3Mg[Si4O10(OH)2]2.
!originally        0.200 ! patch for making bonding between oxygen(1O16) and silicate(2AL1) in  montmorillonite KAL3Mg[Si4O10(OH)2]2.
!                        !           when montmorillonite unit is connected to diagonal.
!                        ! use in a patch statement
!                        ! follow with AUTOgenerate ANGLes DIHEdrals command
!GROUP                   !
!ATOM 1AL3 IAY2     1.450 !         2H1                          2H1  2SI5                    residue2    residue4
!ATOM 1O16 IOY6    -0.792 !          /                   1SI7    /     |     y-axis                     //
!ATOM 1O17 IOY8    -0.867 !        2O10  2O9               |     2O10  2O      |                       //
!ATOM 1H4  IHOY     0.200 ! 1O17   /  \  /               1O17   /  \  /        |                      //
!GROUP                   !    \  /   2AL1                  \  /   2AL1        |---x-axis     residue1    residue3
!ATOM 2AL1 IAY1     1.450 !    1AL3   /    changed          1AL3   /  \
!ATOM 2O9  IOY8    -0.758 !      \   /     >>>>>>>>           \   /    2O7
!ATOM 2O10 IOY9    -0.683 !       1O16                         1O16     |
!ATOM 2H1  IHOY     0.200 !      /                            /        2SI1
BOND 1AL3 2O10  1O16 2AL1 !    1H4                          1H4
!ANGLE 1H4  1O16 2AL1   1O16 2AL1 2O9   1O16 2AL1 2O7    1AL3 1O16 2AL1   1O17 1AL3 2O10  !
!ANGLE 1AL3 2O10 1H1    1AL3 2O10 2AL1  1O16 2AL3 2O10                                    !
!DIHEDRAL 1H4  1O16 2AL1 2O9    1H4  1O16 2AL1 2O7    1O16 2AL1 2O9  2SI5    1O16 2AL1 2O7  2SI1  !
!DIHEDRAL 1O17 1AL3 1O16 2AL1   1AL3 1O16 2AL1 2O9    1AL3 1O16 2AL1 2O7     1SI7 1O17 1AL3 2O10  !
!DIHEDRAL 1O17 1AL3 2O10 2H1    1O17 1AL3 2O10 2AL1   1AL3 2O10 2AL1 2O9     1AL3 2O10 2AL1 2O7   !
!DIHEDRAL 1H4  1O16 1AL3 2O10   1O16 1AL3 2O10 2H1    1O16 1AL3 2O10 2AL1                         !
!
!IC     I       J       K       L         R(I(J/K))T(I(JK/KJ)) PHI  T(JKL)   R(KL)
 IC    1O16    1O15    *1AL3   2O10         1.9166   92.93  -37.33  167.30   1.9206
 IC    1O15    1AL3    1O16    2AL1         1.9456   92.93 -172.14  102.97   1.9206
 IC    2AL1    1AL3    *1O16   1H4          1.9206  102.97  128.19  116.19   0.9288
 IC    2O10    1O16    *2AL1   2O9          1.9166   77.03  -38.42  167.30   1.9456
 IC    2O9     1O16    *2AL1   2O8          1.9456  167.30  -56.44   94.75   1.9269
 IC    2O8     1O16    *2AL1   2O7          1.9269   94.75  -93.00   92.70   1.9437
 IC    1O16    2AL1    2O7     2SI1         1.9206   92.70   55.45  127.50   1.6489
 IC    1O16    2AL1    2O8     2AL2         1.9206   94.75  169.22  101.65   1.9456
 IC    2AL1    1AL3    *2O10   2H1          1.9166  102.97  128.18  116.20   0.9288


PRES MGOD2         0.000 ! patch for making bonding between aluminium(1AL3) and oxygen(2O10) in  montmorillonite KAL3Mg[Si4O10(OH)2]2.
BOND 1AL3 2O10  1O16 2MG1 !

PRES SIOD1         0.000 ! patch for making bonding between oxygen(1O24) and silicate(2SI5) in pyrophyllite [Al2Si4O10(OH)2]2.
!originally       -0.208 !           when pyrophyllite unit is connected to diagonal.
!                        ! use in a patch statement
!                        ! follow with AUTOgenerate ANGLes DIHEdrals command
!GROUP                   !
!ATOM 1SI5 ISY2     1.100 !           2O24-2SI8                  1SI6                                      residue2   residue4
!ATOM 1O10 IOY5    -0.758 !           /      \                      \                       y-axis                  \
!ATOM 1O19 IOY1    -0.550 !    1O19  /       2O22                   1O19                     |                       \
!GROUP                   !      \  /             changed             \                      |                        \
!ATOM 2SI8 ISY1     1.100 !      1SI5             >>>>>>>>            1SI5                   |---x-axis     residue1   residue3
!ATOM 2O22 IOY1    -0.550 !       |                                   /   \
!ATOM 2O24 IOY3    -0.550 !      1O10                              1O10    \
BOND 1SI5 2O24           !                                        /       2O24-2SI8
!                                                               1AL1             \
!ANGLE 1O10 1SI5 2O24   1O19 1SI5 2O24   1SI5 2O24 2SI8  !                         2O22
!DIHEDRAL 1AL1 1O10 1SI5 2O24   1SI6 1O19 1SI5 2O24   1O10 1SI5 2O24 2SI8   1O19 1SI5 2O24 2SI8  !
!DIHEDRAL 1SI5 2O24 2SI8 2O22                                                                    !
!
!IC     I       J       K       L         R(I(J/K))T(I(JK/KJ)) PHI  T(JKL)   R(KL)
 IC    1AL1    1O10    1SI5    2O24         1.9260  128.17 -124.45  110.38   1.6546
 IC    2O24    1O10    *1SI5   1O19         1.6546  110.38  118.01  108.58   1.6176
 IC    1O10    1SI5    2O24    2SI8         1.6324  110.38  -43.16  144.60   1.6066
 IC    1SI5    2O24    2SI8    2O16         1.6546  144.60   42.98  110.32   1.6343

!PRES SIOD2        0.000 ! patch for making bonding between silicate(1SI1) and oxygen(2O8) in cristobalite [(SiO2)4]3.
!originally        0.000 !           when cristobalite unit is connected to diagonal.
!                        ! use in a patch statement
!                        ! follow with AUTOgenerate ANGLes DIHEdrals command
!GROUP                   !
!ATOM 1SI1 ISC4     1.100 !             2O8    2O6
!ATOM 1O1  IOC23   -0.550 !             / \   /                                    residue2   residue4
!ATOM 1O2  IOC23   -0.550 !       1O1  /   2SI4                   y-axis                   \
!GROUP                   !        \  /                             |                       \
!ATOM 2SI4 ISC4     1.100 !        1SI1                             |                        \
!ATOM 2O6  IOC23   -0.550 !        /                                |---x-axis     residue1   residue3
!ATOM 2O8  IOC23   -0.550 !      1O2
!BOND 1SI1 2O8            !
!
!IC     I       J       K       L         R(I(J/K))T(I(JK/KJ)) PHI  T(JKL)   R(KL)
! IC    1O6     1SI4    1O8     2SI1         1.6080  111.46   51.36  146.83   1.6013
! IC    1SI4    1O8     2SI1    2O2          1.6075  146.83  126.85  109.86   1.6080
! IC    2O2     1O8     *2SI1   2O9          1.6080  109.86  118.56  109.29   1.6011
! IC    2O2     1O8     *2SI1   2O1          1.6080  109.86 -121.91  108.15   1.6086
! IC    1O8     2SI1    2O2     2SI2         1.6013  109.86  -68.64  146.83   1.6019
! IC    1O8     2SI1    2O9     2SI5         1.6013  109.29 -114.49  146.78   1.6088

PRES SIOD2         0.000 ! patch for making bonding between silicate(1O8) and oxygen(2SI1) in cristobalite [(SiO2)4]3.
                         !           when cristobalite unit is connected to diagonal on same plane.
                         ! use in a patch statement
                         ! follow with AUTOgenerate ANGLes DIHEdrals command
                         !
                         !                                1SI4
                         !         2O8    2O6            / |  \
                         !         / \   /             1O6 1O7 1O8                                   residue2   residue4
                         !   1O1  /   2SI4                       \                  y-axis                   \
                         !    \  /        changed                 \                   |                       \
                         !    1SI1        >>>>>>>                  2SI1   2SI2        |                        \
                         !    /                                     |  \  /           |---x-axis     residue1   residue3
                         !  1O2                                    2O1 2O2
                         !                                           \
                         !                                          2SI4
BOND 1O8 2SI1            !
!ANGLE 1SI4 1O8  2SI1   1O8  2SI1 2O1    1O8  2SI1 2O2  !
!DIHEDRAL 1O6  1SI4 1O8  2SI1    1SI4 1O8  2SI1 2O1    1SI4 1O8  2SI1 2O2   !
!DIHEDRAL 1O8  2SI1 2O1  2SI4   1O8  2SI1 2O2  2SI2    !1O7  1SI4 1O8  2SI1                                           !

PRES SIOD3          0.000 ! patch for making bonding between oxygen(1O12) and silicate(2SI2) in quartz (SiO2)6, silica.
!originally         0.000 !           when quartz unit is connected to diagonal.
!                         ! use in a patch statement
!                         ! follow with AUTOgenerate ANGLes DIHEdrals command
!GROUP                    !
!ATOM 1SI6  ISC4     1.100 !                2O4                     2O4-2SI1
!ATOM 1O11  IOC23   -0.550 !               /                       /
!ATOM 1O12  IOC23   -0.550 !            2SI2  changed           2SI2           y-axis          residue2  residue4
!GROUP                    !            /  \  >>>>>>>           /  \            |                       /
!ATOM 2SI2  ISC4     1.100 !    1SI6   /    2O8         1SI6   /    2O5         |                      /
!ATOM 2O4   IOC23   -0.550 !   /   \  /                /   \  /      \          |---x-axis     residue1  residue3
!ATOM 2O8   IOC23   -0.550 ! 1O11   1O12             1O11   1O12      2SI3
BOND 1O12  2SI2           !
!ANGLE 1SI6 1O12 2SI2   1O12 2SI2 2O4    1O12 2SI2 2O5   !
!DIHEDRAL 1O11 1SI6 1O12 2SI2   1SI6 1O12 2SI2 2O4    1SI6 1O12 2SI2 2O5    1O12 2SI2 2O4  2SI1  !
!DIHEDRAL 1O12 2SI2 2O5  2SI3                                                                    !
!
!IC     I       J       K       L         R(I(J/K))T(I(JK/KJ)) PHI  T(JKL)   R(KL)
! IC    1SI4    1O11    1SI6    2O10         1.6147  144.53   94.28  105.24   1.6759  !  1SI4  1O11  1SI6   2O10
! IC    2O10    1O11    *1SI6   1O12         1.6759  105.24 -115.12  111.63   1.5955  !  2O10  1O11  1*SI6  1O12
! IC    1O11    1SI6    2O10    2SI5         1.5539  105.24    7.88  147.88   1.6786  !  1O11  1SI6  2O10   2SI5
! IC    1SI6    2O10    2SI5    2O7          1.6759  147.88   59.48  116.54   1.6223  !  1SI6  2O10  2SI5   2O7
!
!
!tpatch for terminal patch. Normally, terminal of unit cell is connected to the other unit cell to expand large scale.
!

PRES KAOHX1      -0.758 !     1O7              O7
GROUP                   !      |               |
ATOM SI4   ISY2    1.100 !     1SI4  >>>>>>    SI4
ATOM O4    IOY2   -0.550 !    / |             / |
ATOM O7    IOY8   -0.758 !  1O4 1O10        O4  O10
ATOM O10   IOY3   -0.750 !                      |
ATOM H10   IHOK    0.200 !                      H10
BOND O10 H10            !
! KAOL_terminal patch
!IC     I       J       K       L         R(I(J/K))T(I(JK/KJ)) PHI  T(JKL)   R(KL)
 IC    O7      SI4     O10     H10         1.7304   110.40  180.00  120.00   1.0600

PRES KAOHX2      -0.758 !     1O6              O6
GROUP                   !      |               |
ATOM SI3   ISY1    1.100 !     1SI3  >>>>>>    SI3
ATOM O5    IOY3   -0.550 !    / |             / |
ATOM O6    IOY7   -0.758 !  1O5 1O9         O5  O9
ATOM O9    IOY2   -0.750 !                      |
ATOM H11   IHOK    0.200 !                      H11
BOND O9 H11             !
! KAOL_terminal patch
!IC     I       J       K       L         R(I(J/K))T(I(JK/KJ)) PHI  T(JKL)   R(KL)
 IC     O6     SI3     O9      H11        1.7315    112.50  180.00  151.01   1.0600

PRES KAOHX3       0.000 !      1O3                O3                           2O3
GROUP                   !      /                 /                             /
ATOM SI1   ISY1    1.650 !    1SI1  >>>>>>  H12  SI1      compare  1Si4       2Si1
ATOM O3    IOY1   -0.550 !      \             \ /  \               /  \       / \
ATOM O4    IOY2   -0.550 !       1O4          O19   O4           1O4   \     /  2O4
ATOM O19   IOY3   -0.750 !                                              \   /
ATOM H12   IHOK    0.200 !                                               1O10
BOND SI1 O19  O19 H12   !
! KAOL_terminal patch
!IC     I       J       K       L         R(I(J/K))T(I(JK/KJ)) PHI  T(JKL)   R(KL)
 IC     O3       O1     *SI1    O19         1.7262   110.00  -120.00  110.30   1.7430
 IC     O1       SI1    O19     H12         1.7315   110.30   180.00  138.87   1.0600

PRES KAOHX4       0.000 !       1O5                O5
GROUP                   !       /                 /
ATOM SI2   ISY2    1.650 !     1SI2  >>>>>>       SI2
ATOM O3    IOY1   -0.550 !       \               /  \
ATOM O5    IOY3   -0.550 !        1O3          O20   O3
ATOM O20   IOY2   -0.750 !                     /
ATOM H13   IHOK    0.200 !                    H13
BOND SI2 O20  O20 H13   !
! KAOL_terminal patch
!IC     I       J       K       L         R(I(J/K))T(I(JK/KJ)) PHI  T(JKL)   R(KL)
 IC    O2       SI2    O20     H13        1.7304   112.20    180.00  151.01   1.0600
 IC    O3       O2     *SI2    O20        1.7283   110.20    120.00  112.20   1.7230
 IC    O2       SI2    O20     H13        1.7304   112.20    180.00  151.01   1.0600

PRES KAOHY1      -0.758 !     1O7              O7
GROUP                   !      |               |
ATOM SI4   ISY2    1.100 !     1SI4  >>>>>>    SI4
ATOM O4    IOY2   -0.550 !    / |             / |
ATOM O7    IOY8   -0.758 !  1O4 1O8         O4  O8
ATOM O8    IOY1   -0.750 !                      |
ATOM H9    IHOK    0.200 !                      H9
BOND O8 H9              !
! KAOL_terminal patch
!IC     I       J       K       L         R(I(J/K))T(I(JK/KJ)) PHI  T(JKL)   R(KL)
 IC     O7     SI4     O8      H9         1.7304    110.20   180.00  120.00   0.9300

PRES KAOHY2       1.100!                      H14
GROUP                  !                       |
ATOM SI3   ISY1    1.100!                      O21
ATOM O21   IOY1   -0.200!      SI3   >>>>>      |
ATOM H14   IHOK    0.200!                      SI3
BOND SI3 O21  O21 H14  !
! KAOL_terminal patch
!IC     I       J       K       L         R(I(J/K))T(I(JK/KJ)) PHI  T(JKL)   R(KL)
 IC     O5      O6     *SI3    O21        1.7430    110.30   120.00  110.00   1.7262
 IC     O6      SI3    O21     H14        1.7315    110.00   180.00  129.85   0.9290

PRES PYOHX1       0.000 !from PYOHX2
GROUP                   !
ATOM SI2   ISY1    1.100 !      1SI2      >>>>>>>    1SI2
ATOM O1    IOY3   -0.550 !      /  \                 /   \
ATOM O2    IOY2   -0.550 !    1O1   1O2            1O1   1O2-H5
ATOM H5    IHOY    0.000 !
BOND O2 H5              !
! pyrophyllite_terminal patch
!IC     I       J       K       L         R(I(J/K))T(I(JK/KJ)) PHI  T(JKL)   R(KL)
 IC    O1      SI2      O2      H5          1.6160  108.34  -160.68 144.68   0.9300

PRES PYOHX2       0.000 !from PYOHX3
GROUP                   !
ATOM SI3   ISY2    1.100 !     1SI3      >>>>>>>    SI3
ATOM O3    IOY1   -0.550 !     /  \                 /  \
ATOM O4    IOY3   -0.550 !   1O3  1O4             O3    O4-H6
ATOM H6    IHOY    0.000 !
BOND O4 H6              !
! pyrophyllite_terminal patch
!IC     I       J       K       L         R(I(J/K))T(I(JK/KJ)) PHI  T(JKL)   R(KL)
 IC    O3      SI3     O4      H6          1.6176   108.78  -101.06 131.52   0.9300

PRES PYOHX3       1.650 !from PYOHX6
GROUP                   !       SI6                 SI6
ATOM SI5   ISY2    1.100 !       /                   /
ATOM SI6   ISY1    1.100 !      O19     >>>>>>      O19
ATOM O19   IOY1   -0.550 !      /                   /
ATOM O25   IOY3    0.000 !     SI5                 SI5
ATOM H7    IHOY    0.000 !                          \
BOND SI5 O25  O25 H7    !                          O25-H7
! pyrophyllite_terminal patch
!IC     I       J       K       L         R(I(J/K))T(I(JK/KJ)) PHI  T(JKL)   R(KL)
 IC    SI6     O19     SI5     O25         1.6139   131.75   88.88  108.02   1.6256
 IC    O19     SI5     O25     H7          1.6176   108.02 -161.17  144.65   0.9300

PRES PYOHX4       1.650 !PYOHX7
GROUP                   !                              O26-H8
ATOM SI5   ISY2    1.100 !                              /
ATOM O19   IOY1   -0.550 !        1SI6              1SI6
ATOM SI6   ISY1    1.100 !          /                 /
ATOM O26   IOY3    0.000 !       1O19    >>>>>>>    1O19
ATOM H8    IHOY    0.000 !          \                 \
BOND SI6 O26  O26 H8    !         1SI5              1SI5
! pyrophyllite_terminal patch
!IC     I       J       K       L         R(I(J/K))T(I(JK/KJ)) PHI  T(JKL)   R(KL)
 IC    SI5     O19     SI6     O26        1.6176   131.75  -100.67  109.19   1.6159
 IC    O19     SI6     O26     H8         1.6139   109.19   148.89  131.53   0.9300

PRES PYOHX5       1.650 !from PYOHX1
GROUP                   !                              H9
ATOM SI1   ISY2    1.100 !                               \
ATOM SI2   ISY1    1.100 !        O1                     O27   O1
ATOM O1    IOY3   -0.550 !       /  \     >>>>>>           \  /  \
ATOM O27   IOY2    0.000 !     SI1  SI2                     SI1  SI2
ATOM H9    IHOY    0.000 !
BOND SI1 O27  O27 H9    !
! pyrophyllite_terminal patch
!IC     I       J       K       L         R(I(J/K))T(I(JK/KJ)) PHI  T(JKL)   R(KL)
 IC    SI2      O1     SI1     O27        1.6160   131.52    139.75 111.49   1.6024
 IC    O1      SI1     O27     H9         1.6157   111.49    -79.65 144.68   0.9300

PRES PYOHX6       1.650 !from PYOHX4
GROUP                   !       SI4                     SI4
ATOM SI3   ISY2    1.100 !         \     >>>>>>>        /  \
ATOM SI4   ISY1    1.100 !          O5            H10-O28   O5
ATOM O5    IOY2   -0.550 !           \                       \
ATOM O28   IOY3    0.000 !            SI3                     SI3
ATOM H10   IHOY    0.000 !
BOND SI4 O28  O28 H10   !
! pyrophyllite_terminal patch
!IC     I       J       K       L         R(I(J/K))T(I(JK/KJ)) PHI  T(JKL)   R(KL)
 IC    SI3      O5     SI4     O28         1.6024   144.68  -160.68 108.34   1.6160
 IC    O5       SI4    O28     H10         1.6066   108.34    89.49 131.52   0.9300

PRES PYOHX7       0.000 !from PYOHX8
GROUP                   !
ATOM SI7   ISY2    1.100 !
ATOM O20   IOY2   -0.550 !  1O21  1O20   >>>>>>    H11-O21   O20
ATOM O21   IOY3   -0.550 !     \  /                      \  /
ATOM H11   IHOY    0.000 !     1SI7                       SI7
BOND O21 H11            !
! pyrophyllite_terminal patch
!IC     I       J       K       L         R(I(J/K))T(I(JK/KJ)) PHI  T(JKL)   R(KL)
 IC    O20     SI7     O21     H11        1.6024   111.49  -139.75  131.52   0.9300

PRES PYOHY1       1.650 !          /SI2             /SI2
GROUP                   !       1O1              1O1
ATOM SI1   ISY2    1.100 !       /                 /
ATOM SI2   ISY1    1.100 !    1SI1   >>>>>>     1SI1
ATOM O1    IOY3   -0.550 !                       |
ATOM O29   IOY1    0.000 !                       O29
ATOM H12   IHOY    0.000 !                       |
BOND SI1 O29  O29 H12   !                       H12
! pyrophyllite_terminal patch
!IC     I       J       K       L         R(I(J/K))T(I(JK/KJ)) PHI  T(JKL)   R(KL)
 IC    SI2     O1      SI1     O29        1.6160   131.52   -100.48  108.09  1.6211
 IC    O1      SI1     O29     H12        1.6157   108.09    150.09  131.42  0.9300

PRES PYOHY2      -0.208 !from PYOHX5
GROUP                   !        1O19                    1O19
ATOM SI5   ISY2    1.100 !        /                       /
ATOM O10   IOY5   -0.758 !      1SI5     >>>>>>         1SI5
ATOM O19   IOY1   -0.550 !        \                     /  \
ATOM O30   IOY2    0.000 !         1O10              O29   1O10
ATOM H13   IHOY    0.000 !                            /
BOND SI5 O30  O30 H13   !                          H11
! pyrophyllite_terminal patch
!IC     I       J       K       L         R(I(J/K))T(I(JK/KJ)) PHI  T(JKL)   R(KL)
 IC    SI6     O19     SI5     O30         1.6200  131.75 -150.13  109.12   1.5984
 IC    O19     SI5     O30     H13         1.6176  109.12  100.86  131.05   0.9300

PRES PYOHY3       0.000 !       1O5                O5 from PYOHY2
GROUP                   !        |                 |
ATOM SI4   ISY1    1.100 !       1SI4              SI4
ATOM O6    IOY1   -0.550 !        /     >>>>>>      /
ATOM O5    IOY2   -0.550 !       O6                O6
ATOM H14   IHOY    0.000 !                         |
BOND O6 H14              !                        H14
! pyrophyllite_terminal patch
!IC     I       J       K       L         R(I(J/K))T(I(JK/KJ)) PHI  T(JKL)   R(KL)
 IC    O5      SI4     O6      H14         1.6066   111.51  -140.74  131.42  0.9300

PRES PYOHY4       0.000 !from PYOHY3                     H13
GROUP                   !                                /
ATOM SI8   ISY1    1.100 !         O23   >>>>>>         O23
ATOM O23   IOY2   -0.550 !         /                    /
ATOM O22   IOY1   -0.550 !       SI8                  SI8
ATOM H15   IHOY    0.000 !        |                    |
BOND O23 H15            !       O22                  O22
! pyrophyllite_terminal patch
!IC     I       J       K       L         R(I(J/K))T(I(JK/KJ)) PHI  T(JKL)   R(KL)
 IC    O22     SI8     O23     H15        1.6139   109.19  149.465  131.05  0.9300

PRES PYOHY5       0.000 !from PYOHY4            H14
GROUP                   !                         \
ATOM SI8   ISY1    1.100 !  O24        >>>>>>      O24
ATOM O22   IOY1   -0.550 !    \                      \
ATOM O24   IOY3   -0.550 !     SI8                    SI8
ATOM H16   IHOY    0.000 !      |                      |
BOND O24 H16            !     O22                    O22
! pyrophyllite_terminal patch
!IC     I       J       K       L         R(I(J/K))T(I(JK/KJ)) PHI  T(JKL)   R(KL)
 IC    O22     SI8     O24     H16        1.6139   111.51   -78.55  144.65  0.9300

PRES MIOHX1       0.000 !
GROUP                   !   O3   O1               O3   O1-H5
ATOM SI1  ISY2     1.100 !    \  /        >>>>>      \  /
ATOM O1   IOY3    -0.550 !     SI1                    SI1
ATOM O3   IOY2    -0.550 !
ATOM H5   IHOY     0.000 !
BOND O1 H5              !
! mica_terminal patch
!IC     I       J       K       L         R(I(J/K))T(I(JK/KJ)) PHI  T(JKL)   R(KL)
 IC     O3     SI1     O1       H5        1.6412   109.59    143.62 128.16   0.9300

PRES MIOHX2      -0.466 !
GROUP                   !      SI3                     SI3   H6
ATOM SI3  ISY1     1.100 !     /  \        >>>>>>       /  \ /
ATOM O5   IOY3    -0.783 !    O5   O6                 O5   O6
ATOM O6   IOY2    -0.783 !
ATOM H6   IHOY     0.000 !
BOND O6 H6              !
! mica_terminal patch
!IC     I       J       K       L         R(I(J/K))T(I(JK/KJ)) PHI  T(JKL)   R(KL)
 IC    O5      SI3      O6      H6        1.6506    106.74  -160.89 139.86   0.9300

PRES MIOHX3       1.117 !
GROUP                   !
ATOM SI4  ISY1     1.100 !   SI4   AL6       >>>>>     SI4   AL6
ATOM AL6  IAYT2    0.800 !     \  /                      \  /  \
ATOM O20  IOY3    -0.783 !      O20                       O20   O25-H7
ATOM O25  IOY2     0.000 !
ATOM H7   IHOY     0.000 !
BOND AL6 O25  O25 H7    !
! mica_terminal patch
!IC     I       J       K       L         R(I(J/K))T(I(JK/KJ)) PHI  T(JKL)   R(KL)
 IC    SI4     O20     AL6     O25        1.6506    128.16  -143.62 109.59   1.6420
 IC    O20     AL6     O25     H7         1.6418    109.59    83.36 139.86   0.9300

PRES MIOHX4       1.650 !
GROUP                   !    SI6                   SI6
ATOM SI5  ISY1     1.100 !      \                    \
ATOM SI6  ISY2     1.100 !      O22     >>>>        O22  O26-H8
ATOM O22  IOY2    -0.550 !        \                   \ /
ATOM O26  IOY3     0.000 !        SI5                 SI5
ATOM H8   IHOY     0.000 !
BOND SI5 O26  O26 H8    !
! mica_terminal patch
!IC     I       J       K       L         R(I(J/K))T(I(JK/KJ)) PHI  T(JKL)   R(KL)
 IC    SI6     O22     SI5     O26        1.6412    139.86   160.89 106.74   1.6506
 IC    O22     SI5     O26     H8         1.6353    106.74   -90.61 128.16   0.9300

PRES MIOHX5       1.650 !
GROUP                   !
ATOM SI1  ISY2     1.100 !    SI2  SI1              H9   SI2  SI1
ATOM SI2  ISY1     1.100 !      \ /      >>>>>       \  /   \ /
ATOM O3   IOY2    -0.550 !       O3                   O27    O3
ATOM O27  IOY3     0.000 !
ATOM H9   IHOY     0.000 !
BOND SI2 O27  O27 H9    !
! mica_terminal patch
!IC     I       J       K       L         R(I(J/K))T(I(JK/KJ)) PHI  T(JKL)   R(KL)
 IC    SI1      O3     SI2     O27        1.6412    139.86  -160.89 106.74   1.6506
 IC    O3      SI2     O27     H9         1.6353    106.74    90.61 128.16   0.9300

PRES MIOHX6       1.117 !
GROUP                   !
ATOM SI3  ISY1     1.100 !   AL5  SI3              H10  AL5  SI3
ATOM AL5  IAYT2    0.800 !     \ /      >>>>>       \  /   \ /
ATOM O5   IOY3    -0.783 !      O5                  O28    O5
ATOM O28  IOY2     0.000 !
ATOM H10  IHOY     0.000 !
BOND AL5 O28  O28 H10   !
! mica_terminal patch
!IC     I       J       K       L         R(I(J/K))T(I(JK/KJ)) PHI  T(JKL)   R(KL)
 IC    SI3     O5      AL5     O28        1.6506    128.16   143.62 109.52   1.6412
 IC    O5      AL5     O28     H10        1.6418    109.59   -83.36 139.86   0.9300

PRES MIOHX7      -0.466 !
GROUP                   !
ATOM SI4  ISY1     1.100 !    O19  O20          H11-O19  O20
ATOM O19  IOY2    -0.783 !      \ /      >>>>>       \  /
ATOM O20  IOY3    -0.783 !      SI4                  SI4
ATOM H11  IHOY     0.000 !
BOND O19 H11            !
! mica_terminal patch
!IC     I       J       K       L         R(I(J/K))T(I(JK/KJ)) PHI  T(JKL)   R(KL)
 IC    O20     SI4     O19     H11        1.6506    106.74   160.89 139.86   0.9300

PRES MIOHX8       0.000 !
GROUP                   !
ATOM SI6  ISY2     1.100 !      O24  O23          H12-O24  O23
ATOM O23  IOY1    -0.550 !        \ /      >>>>>       \  /
ATOM O24  IOY3    -0.550 !        SI6                  SI6
ATOM H12  IHOY     0.000 !
BOND O24 H12            !
! mica_terminal patch
!IC     I       J       K       L         R(I(J/K))T(I(JK/KJ)) PHI  T(JKL)   R(KL)
 IC    O23     SI6     O24     H12        1.6462   107.29    100.55 128.16   0.9300

PRES MIOHY1       0.000 !   1O3                   1O3
GROUP                   !     \                     \
ATOM SI1  ISY2     1.100 !     1SI1     >>>>>>       1SI1
ATOM O2   IOY1    -0.550 !       \                     \
ATOM O3   IOY2    -0.550 !       1O2                   1O2
ATOM H13  IHOY     0.000 !                             /
BOND O2 H13             !                           H13
! mica_terminal patch
!IC     I       J       K       L         R(I(J/K))T(I(JK/KJ)) PHI  T(JKL)   R(KL)
 IC    O3      SI1     O2       H13       1.6411   106.99   -90.62  128.80  0.9300

PRES MIOHY2       1.117 !     1AL6                 1AL6
GROUP                   !      /                    /
ATOM SI4  ISY1     1.100 !    1O20    >>>>>>       1O20
ATOM AL6  IAYT2    0.800 !     /                    /
ATOM O20  IOY3    -0.783 !   1SI4                 1SI4
ATOM O29  IOY1     0.000 !                         \
ATOM H14  IHOY     0.000 !                          O29
BOND SI4 O29  O29 H14   !                          /
! mica_terminal patch                             H14
!IC     I       J       K       L         R(I(J/K))T(I(JK/KJ)) PHI  T(JKL)   R(KL)
 IC    AL6     O20     SI4     O29        1.6420   128.16    151.60 107.04  1.6400
 IC    O20     SI4     O29     H14        1.6506   107.04   -100.64 128.80  0.9300

PRES MIOHY3       1.117 !                           H15
GROUP                   !                           |
ATOM SI3  ISY1     1.100 !             >>>>>>       O30
ATOM AL5  IAYT2    0.800 !                          /
ATOM O5   IOY3    -0.783 !     SI3                 SI3
ATOM O30  IOY1     0.000 !      \                   \
ATOM H15  IHOY     0.000 !      O5                   O5
BOND SI3 O30  O30 H15   !        \                   \
! mica_terminal patch            AL5                 AL5
!IC     I       J       K       L         R(I(J/K))T(I(JK/KJ)) PHI  T(JKL)   R(KL)
 IC    AL5     O5      SI3     O30        1.6418   128.16   -151.60 107.03  1.6436
 IC    O5      SI3     O30     H15        1.6506   107.03    100.64 128.80  0.9300

PRES MIOHY4       0.000 !                            H16
GROUP                   !                             |
ATOM SI6  ISY2     1.100 !      O23    >>>>>>        O23
ATOM O22  IOY2    -0.550 !      /                     /
ATOM O23  IOY1    -0.550 !     SI6                  SI6
ATOM H16  IHOY     0.000 !     /                    /
BOND O23 H16            !   O22                  O22
! mica_terminal patch
!IC     I       J       K       L         R(I(J/K))T(I(JK/KJ)) PHI  T(JKL)   R(KL)
 IC    O22     SI6     O23      H16       1.6412   107.00     90.62 128.80  0.9300

PRES MTOHX1       0.000 !
GROUP                   !
ATOM SI1  ISY1     1.100 !      O2   O1                O2   O1-H9
ATOM O1   IOY2    -0.550 !       \  /     >>>>>         \  /
ATOM O2   IOY3    -0.550 !       SI1                    SI1
ATOM H9   IHOY     0.000 !
BOND O1 H9              !
! montmorillonite_terminal patch
!IC     I       J       K       L         R(I(J/K))T(I(JK/KJ)) PHI  T(JKL)   R(KL)
 IC    O2      SI1     O1      H9         1.6510    106.74   160.83 139.86   0.9300

PRES MTOHX2       0.000 !
GROUP                   !
ATOM SI4  ISY2     1.100 !        SI4                  SI4
ATOM O4   IOY2    -0.550 !       /  \     >>>>>       /  \
ATOM O5   IOY3    -0.550 !      O4   O5              O4   O5-H10
ATOM H10   IHOY    0.000 !
BOND O5 H10             !
! montmorillonite_terminal patch
!IC     I       J       K       L         R(I(J/K))T(I(JK/KJ)) PHI  T(JKL)   R(KL)
 IC    O4      SI4     O5      H10        1.6410    128.16  -143.62 128.16   0.9300

PRES MTOHX3       1.650 !
GROUP                   !         SI6                        SI6
ATOM SI5  ISY2     1.100 !        /                          /   \
ATOM SI6  ISY1     1.100 !      O21     >>>>>              O21   O27-H11
ATOM O21  IOY2    -0.550 !      /                          /
ATOM O27  IOY3     0.000 !    SI5                        SI5
ATOM H11  IHOY     0.000 !
BOND SI6 O27  O27 H11   !
! montmorillonite_terminal patch
!IC     I       J       K       L         R(I(J/K))T(I(JK/KJ)) PHI  T(JKL)   R(KL)
 IC    SI5     O21     SI6     O27        1.6416    139.89  -160.94 106.76   1.6501
 IC    O21     SI6     O27     H11        1.6346    106.76    90.61 128.16   0.9300

PRES MTOHX4       1.650 !
GROUP                   !      SI8                SI8
ATOM SI7  ISY2     1.100 !        \                  \
ATOM SI8  ISY1     1.100 !         O23   >>>>>        O23  O28-H12
ATOM O23  IOY3    -0.550 !           \                  \ /
ATOM O28  IOY2     0.000 !           SI7                SI7
ATOM H12  IHOY     0.000 !
BOND SI7 O28  O28 H12   !
! montmorillonite_terminal patch
!IC     I       J       K       L         R(I(J/K))T(I(JK/KJ)) PHI  T(JKL)   R(KL)
 IC    SI8     O23     SI7     O28        1.6501    128.18   143.62 109.59   1.6419
 IC    O23     SI7     O28     H12        1.6420    109.59   -83.36 139.86   0.9300

PRES MTOHX5       1.650 !
GROUP                   !       SI2   SI1                   SI2   SI1
ATOM SI1  ISY1     1.100 !         \  /                     /   \  /
ATOM SI2  ISY2     1.100 !          O2    >>>>>       H13-O29    O2
ATOM O2   IOY3    -0.550 !
ATOM O29  IOY2     0.000 !
ATOM H13  IHOY     0.000 !
BOND SI2 O29  O29 H13   !
! montmorillonite_terminal patch
!IC     I       J       K       L         R(I(J/K))T(I(JK/KJ)) PHI  T(JKL)   R(KL)
 IC    SI1     O2      SI2     O29        1.6501    128.18  -143.65 109.58   1.6410
 IC    O2      SI2     O29     H13        1.6420    109.58    83.36 139.86   0.9300

PRES MTOHX6       1.650 !             SI4                       SI4
GROUP                   !             /                         /
ATOM SI3  ISY1     1.100 !           O4               H14-O30   O4
ATOM SI4  ISY2     1.100 !           /     >>>>>            \  /
ATOM O4   IOY2    -0.550 !         SI3                       SI3
ATOM O30  IOY3     0.000 !
ATOM H14  IHOY     0.000 !
BOND SI3 O30  O30 H14  !
! montmorillonite_terminal patch
!IC     I       J       K       L         R(I(J/K))T(I(JK/KJ)) PHI  T(JKL)   R(KL)
 IC    SI4     O4      SI3     O30        1.6410    139.86   160.85 106.77   1.6501
 IC    O4      SI3     O30     H14        1.6356    106.77   -90.61 128.16   0.9300

PRES MTOHX7       0.000 !
GROUP                   !      SI8              H15   SI8
ATOM SI8  ISY1     1.100 !     /  \                \  /  \
ATOM O23  IOY3    -0.550 !   O24   O24    >>>>      O24   O24
ATOM O24  IOY2    -0.550 !
ATOM H15  IHOY     0.000 !
BOND O24  H15           !
! montmorillonite_terminal patch
!IC     I       J       K       L         R(I(J/K))T(I(JK/KJ)) PHI  T(JKL)   R(KL)
 IC    O23     SI8     O24     H15        1.6506    106.74  -160.89 139.86   0.9300

PRES MTOHX8       0.000 !
GROUP                   !       O20   O21            H16-O20   O21
ATOM SI5  ISY2     1.100 !         \  /                      \  /
ATOM O20  IOY3    -0.550 !          SI5       >>>>            SI5
ATOM O21  IOY2    -0.550 !
ATOM H16  IHOY     0.000 !
BOND O20  H16           !
! montmorillonite_terminal patch
!IC     I       J       K       L         R(I(J/K))T(I(JK/KJ)) PHI  T(JKL)   R(KL)
 IC    O21     SI5     O20     H16        1.6416    109.63  143.62  128.16   0.9300

PRES MTOHY1       1.650 !       SI2             SI2
GROUP                   !        \                 \
ATOM SI1  ISY1     1.100 !         O2                O2
ATOM SI2  ISY2     1.100 !          \  >>>>>          \
ATOM O2   IOY3    -0.550 !           SI1              SI1
ATOM O25  IOY1     0.000 !                            /
ATOM H5   IHOY     0.000 !                          O25
BOND SI1 O25  O25 H5    !                            \
! montmorillonite_terminal patch                     H5
!IC     I       J       K       L         R(I(J/K))T(I(JK/KJ)) PHI  T(JKL)   R(KL)
 IC    SI2     O2      SI1     O25        1.6420   128.18    151.62 107.07   1.6436
 IC    O2      SI1     O25     H5         1.6501   107.07   -100.64 128.80   0.9300

PRES MTOHY2       0.000 !       O20              O20
ATOM SI5  ISY2     1.100 !        \                \
ATOM O19  IOY1    -0.550 !        SI5   >>>>>      SI5
ATOM O20  IOY3    -0.550 !         |                |
ATOM H6   IHOY     0.000 !         O19              O19
BOND O19 H6             !                          |
! montmorillonite_terminal patch                   H6
!IC     I       J       K       L         R(I(J/K))T(I(JK/KJ)) PHI  T(JKL)   R(KL)
 IC    O20     SI5     O19     H6         1.6428   107.30    151.85 128.83   0.9392

PRES MTOHY3       0.000 !                        H7
ATOM SI4  ISY2     1.100 !                         \
ATOM O4   IOY2    -0.550 !        O6               O6
ATOM O6   IOY1    -0.550 !          \SI4             \SI4
ATOM H7   IHOY     0.000 !            \    >>>>>       \
BOND O6 H7              !            O4               O4
! montmorillonite_terminal patch
!IC     I       J        K       L         R(I(J/K))T(I(JK/KJ)) PHI  T(JKL)   R(KL)
 IC    O4      SI4     O6      H7          1.6410   106.99     90.62 128.80   0.9300

PRES MTOHY4       1.650 !                                 H8
ATOM SI7  ISY2     1.100 !                                 |
ATOM SI8  ISY1     1.100 !                                 O26
ATOM O23  IOY3    -0.550 !                                  \
ATOM O26  IOY1     0.000 !           SI8      >>>>>         SI8
ATOM H8   IHOY     0.000 !           /                      /
BOND SI8 O26  O26 H8    !          O23                    O23
! montmorillonite_terminal patch    \SI7                   \SI7
!IC     I       J       K       L         R(I(J/K))T(I(JK/KJ)) PHI  T(JKL)   R(KL)
 IC    SI7     O23     SI8     O26        1.6420   128.18   -151.61 107.04   1.6434
 IC    O23     SI8     O26     H8         1.6510   107.04    100.64 128.80   0.9300

PRES TBOHY1       1.400 !         SI1                       SI1
ATOM SI1  ISC3     1.000 !         /                         /
ATOM SI3  ISC2     1.000 !        O5          >>>>>        /O5
ATOM O5   IOC12   -0.600 !        /                      SI3
ATOM O89  IOC14    0.000 !      SI3                      /
ATOM H49  IHOY     0.000 !                              O89
BOND SI3 O89  O89 H49   !                               |
! tombermolite_terminal patch                          H49
!IC     I       J       K       L         R(I(J/K))T(I(JK/KJ)) PHI  T(JKL)   R(KL)
 IC    SI1      O5     SI3     O89        1.6139   135.33    139.58 100.66   1.6378
 IC    O5      SI3     O89     H49        1.6502   100.66   -160.00 140.10   0.9300

PRES TBOH11       0.075 !
ATOM SI3  ISC2     1.000 !
ATOM O6   IOC13   -0.925 !
ATOM O89  IOC12    0.000 !
ATOM H49  IHOY     0.000 !
BOND SI3 O89  O89 H49   !
!IC     I       J       K       L         R(I(J/K))T(I(JK/KJ)) PHI  T(JKL)   R(KL)
 IC    O6      SI3     O89     H49        1.6000   110.75    -59.10 140.10   0.9300

PRES TBOHY2       1.400 !         SI8                       SI8
ATOM SI7  ISC2     1.000 !         /                         /
ATOM SI8  ISC2     1.000 !        O25          >>>>>        /O25
ATOM O25  IOC12   -0.600 !        /                      SI7
ATOM O90  IOC14    0.000 !      SI7                      /
ATOM H50  IHOY     0.000 !                              O90
BOND SI7 O90  O90 H50   !                               |
! tombermolite_terminal patch                          H50
!IC     I       J       K       L         R(I(J/K))T(I(JK/KJ)) PHI  T(JKL)   R(KL)
 IC     SI8    O25     SI7     O90        1.6378   140.10    160.00 101.02   1.6461
 IC     O25     SI7     O90    H50        1.6387   101.02   -138.17 136.15   0.9300

PRES TBOHY3       1.400 !
ATOM SI4  ISC3     1.000 !        SI5  SI4                      SI5  SI4
ATOM SI5  ISC2     1.000 !           \ /       >>>>>            /  \ /
ATOM O10  IOC12   -0.600 !           O10                      O91   O10
ATOM O91  IOC12    0.000 !                                     |
ATOM H51  IHOY     0.000 !                                    H51
BOND SI5 O91  O91 H51   !
! tombermolite_terminal patch
!IC     I       J       K       L         R(I(J/K))T(I(JK/KJ)) PHI  T(JKL)   R(KL)
 IC    SI4     O10     SI5     O91        1.6139   135.33   -139.58 100.66   1.6378
 IC    O10     SI5     O91     H51        1.6502   100.66    160.00 140.10   0.9300

PRES TBOHY4       1.400 !
ATOM SI11 ISC2     1.000 !        SI12 SI11                     SI12  SI11
ATOM SI12 ISC2     1.000 !           \ /       >>>>>            /  \ /
ATOM O37  IOC12   -0.600 !           O37                      O92   O37
ATOM O92  IOC14    0.000 !                                     |
ATOM H52  IHOY     0.000 !                                    H52
BOND SI12 O92  O92 H52  !
! tombermolite_terminal patch
!IC     I       J       K       L         R(I(J/K))T(I(JK/KJ)) PHI  T(JKL)   R(KL)
 IC    SI11    O37    SI12     O92        1.6378   140.10   -160.00 101.02   1.6461
 IC    O37     SI12    O92     H52        1.6387   101.02    138.17 137.65   0.9300

PRES TBOHY5       1.400 !
ATOM SI20 ISC2     1.000 !        SI21                   SI21
ATOM SI21 ISC3     1.000 !           \       >>>>>      /   \
ATOM O73  IOC12   -0.600 !           O73               O93   O73
ATOM O93  IOC14    0.000 !             \                |      \
ATOM H53  IHOY     0.000 !             SI20            H53     SI20
BOND SI21 O93  O93 H53  !
! tombermolite_terminal patch
!IC     I       J       K       L         R(I(J/K))T(I(JK/KJ)) PHI  T(JKL)   R(KL)
 IC    SI20    O73     SI21    O93        1.6461   136.15    -81.14 108.61   1.6139
 IC    O73     SI21    O93     H53        1.6107   108.61     79.06 135.33   0.9300

PRES TBOHY6       1.400 !           SI23                       SI23
ATOM SI22 ISC3     1.000 !           /                          /
ATOM SI23 ISC2     1.000 !         O77      >>>>>      O94     O77
ATOM O77  IOC12   -0.600 !         /                    | \   /
ATOM O94  IOC14    0.000 !     SI22                    H54 SI22
ATOM H54  IHOY     0.000 !
BOND SI22 O94  O94 H54  !
! tombermolite_terminal patch
!IC     I       J       K       L         R(I(J/K))T(I(JK/KJ)) PHI  T(JKL)   R(KL)
 IC    SI23    O77     SI22    O94        1.6461   136.15     81.14 108.61   1.6139
 IC    O77     SI22    O94     H54        1.6107   108.61    -79.06 135.33   0.9300

PRES TBOHY7       1.400 !
ATOM SI14 ISC2     1.000 !    SI15                    SI15    H55
ATOM SI15 ISC3     1.000 !      \                       \      |
ATOM O50  IOC12   -0.600 !       O50       >>>>>         O50  O95
ATOM O95  IOC14    0.000 !        \                       \   /
ATOM H55  IHOY     0.000 !        SI14                    SI14
BOND SI14 O95  O95 H55  !
! tombermolite_terminal patch
!IC     I       J       K       L         R(I(J/K))T(I(JK/KJ)) PHI  T(JKL)   R(KL)
 IC    SI15    O50     SI14    O95        1.6107   136.15   -138.17 101.02   1.6387
 IC    O50     SI14    O95     H55        1.6461   101.02    160.00 140.10   0.9300

PRES TBOHY8       1.400 !
ATOM SI16 ISC3     1.000 !         SI18                 SI18 H56
ATOM SI18 ISC2     1.000 !         /                    /  \ |
ATOM O55  IOC12   -0.600 !       O55      >>>>>       O55   O96
ATOM O96  IOC14    0.000 !       /                    /
ATOM H56  IHOY     0.000 !     SI16                 SI16
BOND SI18 O96  O96 H56  !
! tombermolite_terminal patch
!IC     I       J       K       L         R(I(J/K))T(I(JK/KJ)) PHI  T(JKL)   R(KL)
 IC    SI16    O55     SI18    O96        1.6107   136.15    138.17 101.02   1.6387
 IC    O55     SI18    O96     H56        1.6461   101.02   -160.00 140.10   0.9300

PRES CROHX1       0.000 !
GROUP                   !
ATOM SI4  ISC4     1.100 !      O6   O8    >>>>>     O6   O8
ATOM O6   IOC23   -0.550 !       \  /                 \  /  \
ATOM O8   IOC23   -0.550 !        SI4                  SI4   H4
ATOM H4   IHOY     0.000 !
BOND O8 H4              !
! cristobalite_terminal patch
!IC     I       J       K       L         R(I(J/K))T(I(JK/KJ)) PHI  T(JKL)   R(KL)
 IC    O6      SI4     O8      H4         1.6080   111.46     51.36 146.83   0.9300

PRES CROHX2       0.000 !
GROUP                   !             O20                    O20
ATOM SI9  ISC4     1.100 !             /                      /
ATOM O18  IOC23   -0.550 !            SI9                    SI9
ATOM O20  IOC23   -0.550 !           /      >>>>>           /
ATOM H8   IHOY     0.000 !        O18                  H8-O18
BOND O18 H8             !
! cristobalite_terminal patch
!IC     I       J       K       L         R(I(J/K))T(I(JK/KJ)) PHI  T(JKL)   R(KL)
 IC    O20     SI9     O18     H8        1.6013   109.88    -68.70 146.70   0.9300

PRES CROHY1       0.000 !        O2                  O2
GROUP                   !        /                   /
ATOM SI1  ISC4     1.100 !       SI1     >>>>>       SI1
ATOM O1   IOC23   -0.550 !        |                   |
ATOM O2   IOC23   -0.550 !       O1                   O1
ATOM H1   IHOY     0.000 !                            |
BOND O1 H1              !                            H1
! cristobalite_terminal patch
!IC     I       J       K       L         R(I(J/K))T(I(JK/KJ)) PHI  T(JKL)   R(KL)
 IC    O2      SI1     O1       H1        1.6080    111.50    51.21 146.75   0.9300

PRES CROHY2       0.000 !
GROUP                   !                                 H5
ATOM SI2  ISC4     1.100 !                                 /
ATOM O2   IOC23   -0.550 !      O2   O4    >>>>>     O2   O4
ATOM O4   IOC23   -0.550 !       \  /                 \  /
ATOM H5   IHOY     0.000 !        SI2                  SI2
BOND O4 H5              !
! cristobalite_terminal patch
!IC     I       J       K       L         R(I(J/K))T(I(JK/KJ)) PHI  T(JKL)   R(KL)
 IC    O2      SI2     O4      H5         1.6080   108.08    5.9878 141.98   1.6570

PRES CROHY3       0.000 !
GROUP                   !
ATOM SI9  ISC4     1.100 !      O20  O19    >>>>>   O20   O19
ATOM O19  IOC23   -0.550 !       \  /                 \  /  |
ATOM O20  IOC23   -0.550 !        SI9                  SI9  H6
ATOM H6   IHOY     0.000 !
BOND O19 H6             !
! cristobalite_terminal patch
!IC     I       J       K       L         R(I(J/K))T(I(JK/KJ)) PHI  T(JKL)   R(KL)
 IC    O20     SI9     O19      H6        1.6013    108.15   172.20 146.80   0.9300

PRES CROHY4       0.000 !
GROUP                   !                                 H7
ATOM SI11 ISC4     1.100 !                                 |
ATOM O21  IOC23   -0.550 !     O21   O24    >>>>>   O21   O24
ATOM O24  IOC23   -0.550 !       \  /                 \  /
ATOM H7   IHOY     0.000 !        SI11                  SI11
BOND O24 H7             !
! cristobalite_terminal patch
!IC     I       J       K       L         R(I(J/K))T(I(JK/KJ)) PHI  T(JKL)   R(KL)
 IC    O21    SI11     O24      H7        1.6011   109.85    -68.56 146.80   0.9300

PRES CROHZ1       0.000 !        O5                  O5
GROUP                   !        /                   /
ATOM SI2  ISC4     1.100 !       SI2     >>>>>       SI2
ATOM O3   IOC23   -0.550 !        |                   |
ATOM O5   IOC23   -0.550 !        O3                  O3
ATOM H2   IHOY     0.000 !                            |
BOND O3 H2              !                            H2
! cristobalite_terminal patch
!IC     I       J       K       L         R(I(J/K))T(I(JK/KJ)) PHI  T(JKL)   R(KL)
 IC    O5      SI2     O3       H2        1.6009    109.84   -67.42 151.99   0.9300

PRES CROHZ2       0.000 !
GROUP                   !        SI4                  SI4
ATOM SI4  ISC4     1.100 !        / \                  / \
ATOM O6   IOC23   -0.550 !       O6  O7   >>>>>       O6  O7
ATOM O7   IOC23   -0.550 !                                |
ATOM H3   IHOY     0.000 !                                H3
BOND O7 H3              !
! cristobalite_terminal patch
!IC     I       J       K       L         R(I(J/K))T(I(JK/KJ)) PHI  T(JKL)   R(KL)
 IC     O6     SI4     O7      H3         1.6080   108.08     5.99  141.98   0.9300

PRES CROHZ3       1.650 !                              H9
GROUP                   !                              /
ATOM SI9   ISC4    1.100 !                            O33
ATOM O20   IOC23  -0.550 !       SI10                  |
ATOM SI10  ISC4    1.100 !        /       >>>>>      SI10
ATOM O33   IOC23   0.000 !      O20                   /
ATOM H9    IHOY    0.000 !       |                  O20
BOND SI10 O33   O33 H9  !      SI9                  |
! cristobalite_terminal patch                      SI9
!IC     I       J       K       L         R(I(J/K))T(I(JK/KJ)) PHI  T(JKL)   R(KL)
 IC    SI9     O20    SI10     O33        1.6080   146.80   -64.45  113.43   1.6387
 IC    O20     SI10   O33       H9        1.6080   113.43   124.37  151.98   0.9300

PRES CROHZ4       1.650 !                              H10
GROUP                   !                                \
ATOM SI11  ISC4    1.100 !                                O34
ATOM O23   IOC23  -0.550 !                                 |
ATOM SI12  ISC4    1.100 !   SI11  SI12    >>>>>    SI11  SI12
ATOM O34   IOC23   0.000 !     \   /                  \   /
ATOM H10   IHOY    0.000 !      O23                    O23
BOND SI12 O34   O34 H10 !
! cristobalite_terminal patch
!IC     I       J       K       L         R(I(J/K))T(I(JK/KJ)) PHI  T(JKL)   R(KL)
 IC    SI11    O23    SI12     O34        1.6010   146.80    47.54  113.43   1.6387
 IC    O23     SI12   O34      H10        1.6088   114.96    51.99  141.98   0.9300


PRES CRZS1          0.000
DELE ATOM O7

PRES CRZSN         -0.550
ATOM OQ4   IOC23    -0.550
BOND SI10 OQ4
IC    SI11    O21    SI10     OQ4        1.6010   146.80   -180.0  146.80   1.6387
!IC    OQ4     O21    *SI10    O20       1.6010   146.80    47.54  -113.43   1.6387
!IC    SI9     O20    SI10     OQ4       1.6010   146.80    47.54  -113.43   1.6387
!IC    O20     O21    *SI10     OQ4      1.6010   146.80    47.54  113.43   1.6387

PRES QZXS1          0.000
DELE ATOM SI1
DELE ATOM O1
DELE ATOM O3
DELE ATOM O2
DELE ATOM O4
DELE ATOM SI2
DELE ATOM O5
DELE ATOM O8
DELE ATOM O9

PRES QZXSN          0.000
DELE ATOM SI2
DELE ATOM O2
DELE ATOM O4
DELE ATOM O5
DELE ATOM SI3
DELE ATOM O6
DELE ATOM O7
DELE ATOM SI4
DELE ATOM O8
DELE ATOM O9
DELE ATOM SI5
DELE ATOM SI6
DELE ATOM O10
DELE ATOM O11
DELE ATOM O12

PRES QZXSN2         0.000
DELE ATOM O12

PRES QZYSN          0.000
DELE ATOM SI1
DELE ATOM O6
DELE ATOM O2
DELE ATOM SI3
DELE ATOM O1
DELE ATOM O10
DELE ATOM SI4
DELE ATOM O3
DELE ATOM O7
DELE ATOM SI5
DELE ATOM O9
DELE ATOM O8
DELE ATOM SI6
DELE ATOM O11
DELE ATOM O12
DELE ATOM O4
DELE ATOM O5

PRES QZZS1          0.000
DELE ATOM O1
DELE ATOM O2
DELE ATOM O9
DELE ATOM O10

PRES QZZS12         0.000
DELE ATOM O1
DELE ATOM O2
DELE ATOM O9
DELE ATOM O10
DELE ATOM SI1
DELE ATOM SI5
DELE ATOM O8
DELE ATOM O4
DELE ATOM O3
DELE ATOM O7

PRES QZZSN2         0.000
DELE ATOM SI6
DELE ATOM SI3
DELE ATOM O5
DELE ATOM O6
DELE ATOM O11
DELE ATOM O12

!PRES QZYZ1
!DELE ATOM SI2           !           O5 - HY21
!ATOM SI3  ISC4     1.100 !          /
!ATOM O5   IOC24   -0.675 !        SI1
!ATOM O6   IOC23   -0.550 !       /   \
!ATOM HYZ1 IHOY     0.400 !           O6
!BOND O5 HYZ1            !
!!! quartz_terminal patch
!!!IC     I       J       K       L         R(I(J/K))T(I(JK/KJ)) PHI  T(JKL)   R(KL)
! IC    O6      SI3      O5      HYZ1        1.5430    106.40   -19.60 150.49   0.9300
!
!PRES QZYZ2
!DELE ATOM SI2
!ATOM O4   IOC24   -0.675 !        SI1                      SI1
!ATOM O1   IOC23   -0.550 !          \                        \
!ATOM HYZ2 IHOY     0.400 !           O2                       O2
!BOND O4 HYZ2              !
!!! quartz_terminal patch
!!!IC     I       J       K       L         R(I(J/K))T(I(JK/KJ)) PHI  T(JKL)   R(KL)
! IC    O1      SI1      O4      HYZ2        1.5430    106.40   -19.60 150.49   0.9300
!
!PRES QZYZ3
!DELE ATOM 2SI2
!ATOM 1O12   IOC24   -0.675 !        SI1                      SI1
!ATOM 1O11   IOC23   -0.550 !          \                        \
!ATOM 1HYZ3   IHOY     0.400 !           O2                       O2
!BOND 1O12 1HYZ3              !
!!! quartz_terminal patch
!!!IC     I       J       K       L         R(I(J/K))T(I(JK/KJ)) PHI  T(JKL)   R(KL)
! IC    1O11      1SI6     1O12      1HYZ3        1.5430    106.40   -19.60 150.49   0.9300
!
!PRES QZYZ4
!DELE ATOM 2SI2
!ATOM 1O8   IOC24   -0.675 !        SI1                      SI1
!ATOM 1O7   IOC23   -0.550 !          \                        \
!ATOM 1HYZ4   IHOY     0.400 !           O2                       O2
!BOND 1O8 1HYZ4              !
!!! quartz_terminal patch
!!!IC     I       J       K       L         R(I(J/K))T(I(JK/KJ)) PHI  T(JKL)   R(KL)
! IC    1O7      1SI5     1O8      1HYZ4        1.5430    106.40   -19.60 150.49   0.9300
!
!PRES QZHZ1         0.550 !
!GROUP                    !          O4                   O4
!ATOM SI1   ISC4     1.100 !           |                    |
!ATOM OZ1   IOC24   -0.675 !          SI1                  SI1
!ATOM OZ2   IOC24   -0.675 !         /   \                /   \
!ATOM HZ1   IHOY     0.400 !                            /       \
!ATOM HZ2   IHOY     0.400 !                           H1       H2
!BOND SI1 OZ1 SI1 OZ2 OZ1 HZ1  OZ2 HZ2       !
!! quartz_terminal patch
!!IC     I       J       K       L         R(I(J/K))T(I(JK/KJ)) PHI  T(JKL)   R(KL)
! IC    O4      SI1      OZ1      HZ1        1.5430    102.46   164.68 121.74   0.9300
! IC    O4      SI1      OZ2      HZ2        1.5430    116.22    10.19 160.92   0.9300
! IC    OZ1      O4      *SI1    OZ2          1.6249  102.46 -120.11  116.22   1.6104
! IC    OZ1      O4      *SI1    O3          1.6249  102.46  115.14  106.40   1.6354
! IC    OZ1      SI1     O4      SI2         1.6249  102.46  104.36  141.67   1.6087
!
!PRES QZHZ2        0.550 !
!GROUP                   !          O4                   O4
!ATOM SI5  ISC4     1.100 !           |                    |
!ATOM OZ3   IOC24   -0.675 !          SI1                  SI1
!ATOM OZ4   IOC24   -0.675 !         /   \                /   \
!ATOM HZ3   IHOY     0.400 !                            /       \
!ATOM HZ4   IHOY     0.400 !                           H1       H2
!BOND SI5 OZ3 SI5 OZ4 OZ3 HZ3  OZ4 HZ4       !
!! quartz_terminal patch
!!IC     I       J       K       L         R(I(J/K))T(I(JK/KJ)) PHI  T(JKL)   R(KL)
! IC    O7      SI5      OZ3      HZ3        1.5430    102.46   164.68 121.74   0.9300
! IC    O7      SI5      OZ4      HZ4        1.5430    116.22    10.19 160.92   0.9300
! IC    OZ3      O7      *SI5    OZ4          1.6249  102.46 -120.11  116.22   1.6104
! IC    OZ3      O7      *SI5    O8          1.6249  102.46  115.14  106.40   1.6354
! IC    OZ3      SI5     O7      SI4         1.6249  102.46  104.36  141.67   1.6087
!
!PRES QZHZ3       0.550 !
!GROUP                   !          O4                   O4
!ATOM SI3  ISC4     1.100 !           |                    |
!ATOM OZ5   IOC24   -0.675 !          SI1                  SI1
!ATOM OZ6   IOC24   -0.675 !         /   \                /   \
!ATOM HZ5   IHOY     0.400 !                            /       \
!ATOM HZ6   IHOY     0.400 !                           H1       H2
!BOND SI3 OZ5 SI3 OZ6 OZ5 HZ5  OZ6 HZ6       !
!! quartz_terminal patch
!!IC     I       J       K       L         R(I(J/K))T(I(JK/KJ)) PHI  T(JKL)   R(KL)
! IC    O6      SI3      OZ5      HZ5        1.5430    102.46   164.68 121.74   0.9300
! IC    O6      SI3      OZ6      HZ6        1.5430    116.22    10.19 160.92   0.9300
! IC    OZ5      O6      *SI3    OZ6          1.6249  102.46 -120.11  116.22   1.6104
! IC    OZ5      O6      *SI3    O5          1.6249  102.46  115.14  106.40   1.6354
! IC    OZ5      SI3     O6      SI4         1.6249  102.46  104.36  141.67   1.6087
!
!PRES QZHZ4        0.550 !
!GROUP                   !          O4                   O4
!ATOM SI6   ISC4     1.100 !           |                    |
!ATOM OZ7   IOC24   -0.675 !          SI1                  SI1
!ATOM OZ8   IOC24   -0.675 !         /   \                /   \
!ATOM HZ7   IHOY     0.400 !                            /       \
!ATOM HZ8   IHOY     0.400 !                           H1       H2
!BOND SI6 OZ7 SI6 OZ8 OZ7 HZ7  OZ8 HZ8       !
!! quartz_terminal patch
!!IC     I       J       K       L         R(I(J/K))T(I(JK/KJ)) PHI  T(JKL)   R(KL)
! IC    O12      SI6      OZ7      HZ7        1.5430    102.46   164.68 121.74   0.9300
! IC    O12      SI6      OZ8      HZ8        1.5430    116.22    10.19 160.92   0.9300
! IC    OZ7      O12      *SI6    OZ8          1.6249  102.46 -120.11  116.22   1.6104
! IC    OZ7      O12      *SI6    O11          1.6249  102.46  115.14  106.40   1.6354
! IC    OZ7      SI6     O11      SI4         1.6249  102.46  104.36  141.67   1.6087
!
!PRES QZHZ5          0.550 !
!GROUP                     !          O4                   O4
!ATOM SI4    ISC4     1.100 !           |                    |
!ATOM OZ9    IOC24   -0.675 !          SI1                  SI1
!ATOM OZ10   IOC24   -0.675 !         /   \                /   \
!ATOM HZ9    IHOY     0.400 !                            /       \
!ATOM HZ10   IHOY     0.400 !                           H1       H2
!BOND SI4 OZ9 SI4 OZ10 OZ9 HZ9  OZ10 HZ10       !
!! quartz_terminal patch
!!IC     I       J       K       L         R(I(J/K))T(I(JK/KJ)) PHI  T(JKL)   R(KL)
! IC    O6      SI4      OZ9      HZ9        1.5430    102.46   164.68 121.74   0.9300
! IC    O6      SI4      OZ10      HZ10        1.5430    116.22    10.19 160.92   0.9300
! IC    OZ9      O6      *SI4    OZ10          1.6249  102.46  120.11  116.22   1.6104
! IC    OZ9      SI4     O6      SI3         1.6249  102.46  104.36  141.67   1.6087
!
!PRES QZHZ6          0.550 !
!GROUP                     !          O4                   O4
!ATOM SI2    ISC4     1.100 !           |                    |
!ATOM OZ11   IOC24   -0.675 !          SI1                  SI1
!ATOM OZ12   IOC24   -0.675 !         /   \                /   \
!ATOM HZ11   IHOY     0.400 !                            /       \
!ATOM HZ12   IHOY     0.400 !                           H1       H2
!BOND SI2 OZ11 SI2 OZ12 OZ11 HZ11  OZ12 HZ12       !
!! quartz_terminal patch
!!IC     I       J       K       L         R(I(J/K))T(I(JK/KJ)) PHI  T(JKL)   R(KL)
! IC    O5      SI2      OZ11      HZ11        1.5430    102.46   164.68 121.74   0.9300
! IC    O5      SI2      OZ12      HZ12        1.5430    116.22    10.19 160.92   0.9300
! IC    OZ11      O5      *SI2    OZ12          1.6249  102.46 -120.11  116.22   1.6104
! IC    OZ11      SI2     O5      SI3         1.6249  102.46  104.36  141.67   1.6087
!
!PRES QZHZ7          0.550 !
!GROUP                     !          O4                   O4
!ATOM SI4    ISC4     1.100 !           |                    |
!ATOM OZ13   IOC24   -0.675 !          SI1                  SI1
!ATOM OZ14   IOC24   -0.675 !         /   \                /   \
!ATOM HZ13   IHOY     0.400 !                            /       \
!ATOM HZ14   IHOY     0.400 !                           H1       H2
!BOND SI4 OZ13 SI4 OZ14 OZ13 HZ13  OZ14 HZ14       !
!! quartz_terminal patch
!!IC     I       J       K       L         R(I(J/K))T(I(JK/KJ)) PHI  T(JKL)   R(KL)
! IC    O7      SI4      OZ13      HZ13        1.5430    102.46   164.68 121.74   0.9300
! IC    O7      SI4      OZ14      HZ14        1.5430    116.22    10.19 160.92   0.9300
! IC    OZ13      O7      *SI4    OZ14          1.6249  102.46  120.11  116.22   1.6104
! IC    OZ13      SI4     O7      SI5         1.6249  102.46  104.36  141.67   1.6087
!
!PRES QZHZ8          0.550 !
!GROUP                     !          O4                   O4
!ATOM SI2    ISC4     1.100 !           |                    |
!ATOM OZ15   IOC24   -0.675 !          SI1                  SI1
!ATOM OZ16   IOC24   -0.675 !         /   \                /   \
!ATOM HZ15   IHOY     0.400 !                            /       \
!ATOM HZ16   IHOY     0.400 !                           H1       H2
!BOND SI2 OZ15 SI2 OZ16 OZ15 HZ15  OZ16 HZ16       !
!! quartz_terminal patch
!!IC     I       J       K       L         R(I(J/K))T(I(JK/KJ)) PHI  T(JKL)   R(KL)
! IC    O4      SI2      OZ15      HZ15        1.5430    102.46   164.68 121.74   0.9300
! IC    O4      SI2      OZ16      HZ16        1.5430    116.22    10.19 160.92   0.9300
! IC    OZ15      O4      *SI2    OZ16          1.6249  102.46  120.11  116.22   1.6104
! IC    OZ15      SI2     O4      SI1         1.6249  102.46  104.36  141.67   1.6087
!
!PRES QZHY1         0.550 !
!GROUP                    !          O4                   O4
!ATOM SI2   ISC4     1.100 !           |                    |
!ATOM IOY1   IOC24   -0.675 !          SI1                  SI1
!ATOM IOY2   IOC24   -0.675 !         /   \                /   \
!ATOM HY1   IHOY     0.400 !                            /       \
!ATOM HY2   IHOY     0.400 !                           H1       H2
!BOND SI2 IOY1 SI2 IOY2 IOY1 HY1  IOY2 HY2       !
!! quartz_terminal patch
!!IC     I       J       K       L         R(I(J/K))T(I(JK/KJ)) PHI  T(JKL)   R(KL)
! IC    O4      SI2      IOY1      HY1        1.5430    102.46   164.68 121.74   0.9300
! IC    O4      SI2      IOY2      HY2        1.5430    116.22    10.19 160.92   0.9300
! IC    IOY1      O4      *SI2    IOY2          1.6249  102.46 -120.11  116.22   1.6104
! IC    IOY1      O4      *SI2    O5          1.6249  102.46  115.14  106.40   1.6354
! IC    IOY1      SI2     O5      SI3         1.6249  102.46  104.36  141.67   1.6087
!
!PRES QZHY2          0.550 !
!GROUP                     !          O4                   O4
!ATOM 1SI2   ISC4     1.100 !           |                    |
!ATOM 1OY3   IOC24   -0.675 !          SI1                  SI1
!ATOM 1OY4   IOC24   -0.675 !         /   \                /   \
!ATOM 1HY3   IHOY     0.400 !                            /       \
!ATOM 1HY4   IHOY     0.400 !                           H1       H2
!BOND 1SI2 1OY3 1SI2 1OY4 1OY3 1HY3  1OY4 1HY4       !
!! quartz_terminal patch
!!IC     I       J       K       L         R(I(J/K))T(I(JK/KJ)) PHI  T(JKL)   R(KL)
! IC    2O8      1SI2      1OY3      1HY3        1.5430    102.46   164.68 121.74   0.9300
! IC    2O8      1SI2      1OY4      1HY4        1.5430    116.22    10.19 160.92   0.9300
! IC    1OY3     2O8      *1SI2    1OY4          1.6249  102.46 -120.11  116.22   1.6104
! IC    1OY3     1SI2      2O8      2SI5         1.6249  102.46  104.36  141.67   1.6087
! IC    1OY4     1SI2      2O8      2SI5         1.6249  102.46  -80.36  141.67   1.6087
!
!PRES QZHX1        -0.550 !
!GROUP                    !          O4                   O4
!ATOM SI5   ISC4     1.100 !           |                    |
!ATOM OX1   IOC24   -0.675 !          SI1                  SI1
!ATOM OX2   IOC24   -0.675 !         /   \                /   \
!ATOM HX1   IHOY     0.400 !                            /       \
!ATOM HX2   IHOY     0.400 !                           H1       H2
!BOND SI5 OX1 SI5 OX2 OX1 HX1  OX2 HX2       !
!! quartz_terminal patch
!!IC     I       J       K       L         R(I(J/K))T(I(JK/KJ)) PHI  T(JKL)   R(KL)
! IC    O7      SI5      OX1      HX1        1.5430    102.46   164.68 121.74   0.9300
! IC    O7      SI5      OX2      HX2        1.5430    116.22    10.19 160.92   0.9300
! IC    OX1      O7      *SI5    OX2          1.6249  102.46  120.11  116.22   1.6104
! IC    OX1      O7      *SI5    O10          1.6249  102.46  115.14  106.40   1.6354
! IC    OX1      SI5     O7      SI4         1.6249  102.46  104.36  141.67   1.6087
!
!PRES QZHX2         0.550 !
!GROUP                    !          O4                   O4
!ATOM SI3   ISC4     1.100 !           |                    |
!ATOM OX3   IOC24   -0.675 !          SI1                  SI1
!ATOM OX4   IOC24   -0.675 !         /   \                /   \
!ATOM HX3   IHOY     0.400 !                            /       \
!ATOM HX4   IHOY     0.400 !                           H1       H2
!BOND SI3 OX3 SI3 OX4 OX3 HX3  OX4 HX4       !
!! quartz_terminal patch
!!IC     I       J       K       L         R(I(J/K))T(I(JK/KJ)) PHI  T(JKL)   R(KL)
! IC    O6      SI3      OX3      HX3        1.5430    102.46   164.68 121.74   0.9300
! IC    O6      SI3      OX4      HX4        1.5430    116.22    10.19 160.92   0.9300
! IC    OX3      O6      *SI3    OX4          1.6249  102.46  120.11  116.22   1.6104
! IC    OX3      O6      *SI3    O8          1.6249  102.46  115.14  106.40   1.6354
! IC    OX3      SI3     O6      SI4         1.6249  102.46  104.36  141.67   1.6087
!
!PRES QZHX3        -0.550 !
!GROUP                    !          O4                   O4
!ATOM 1SI1   ISC4     1.100 !           |                    |
!ATOM 1OX5   IOC24   -0.675 !          SI1                  SI1
!ATOM 1OX6   IOC24   -0.675 !         /   \                /   \
!ATOM 1HX5   IHOY     0.400 !                            /       \
!ATOM 1HX6   IHOY     0.400 !                           H1       H2
!BOND 1SI1 1OX5 1SI1 1OX6 1OX5 1HX5  1OX6 1HX6       !
!! quartz_terminal patch
!!IC     I       J       K       L         R(I(J/K))T(I(JK/KJ)) PHI  T(JKL)   R(KL)
! IC    1O3      1SI1      1OX5      1HX5        1.5430    102.46   164.68 121.74   0.9300
! IC    1O3      1SI1      1OX6      1HX6        1.5430    116.22    10.19 160.92   0.9300
! IC    1OX5     1O3      *1SI1     1OX6          1.6249  102.46  -120.11  116.22   1.6104
! IC    1OX5     1SI1      1O3      2SI4         1.6249  102.46   -19.54  141.67   1.6087
!! IC    1OX6     1SI1      1O3      2SI4         1.6249  102.46  -80.36  141.67   1.6087
!
!PRES QZHX4         0.550 !
!GROUP                   !          O4                   O4
!ATOM SI6   ISC4     1.100 !           |                    |
!ATOM OX7   IOC24   -0.675 !          SI1                  SI1
!ATOM OX8   IOC24   -0.675 !         /   \                /   \
!ATOM HX7   IHOY     0.400 !                            /       \
!ATOM HX8   IHOY     0.400 !                           H1       H2
!BOND SI6 OX7 SI6 OX8 OX7 HX7  OX8 HX8       !
!! quartz_terminal patch
!!IC     I       J       K       L         R(I(J/K))T(I(JK/KJ)) PHI  T(JKL)   R(KL)
! IC    O11      SI6      OX7      HX7        1.5430    102.46   164.68 121.74   0.9300
! IC    O11      SI6      OX8      HX8        1.5430    116.22    10.19 160.92   0.9300
! IC    OX7      O11      *SI6    OX8          1.6249  102.46  120.11  116.22   1.6104
! IC    OX7      O11      *SI6    O8          1.6249  102.46   119.14  106.40   1.6354
! IC    OX7      SI6     O11      SI4         1.6249  102.46  -161.48  141.67   1.6087
!
PRES OD11S        -0.175 !
ATOM SI1  ISC4     0.725
ATOM OD11  IOC24   -0.900 !
DELE ATOM  HD11

PRES OD21S         -0.175 !
ATOM SI2  ISC4      0.725
ATOM OD21  IOC24   -0.900 !
DELE ATOM  HD21

PRES OD31S        -0.175 !
ATOM SI3  ISC4     0.725
ATOM OD31  IOC24   -0.900 !
DELE ATOM  HD31

PRES OD41S        -0.175 !
ATOM SI4  ISC4     0.725
ATOM OD41  IOC24   -0.900 !
DELE ATOM  HD41

PRES OD51S        -0.175 !
ATOM SI5  ISC4     0.725
ATOM OD51  IOC24   -0.900 !
DELE ATOM  HD51

PRES OD61S        -0.175 !
ATOM SI6  ISC4     0.725
ATOM OD61  IOC24   -0.900 !
DELE ATOM  HD61

PRES OD71S        -0.175 !
ATOM SI7  ISC4     0.725
ATOM OD71  IOC24   -0.900 !
DELE ATOM  HD71

PRES OD81S        -0.175 !
ATOM SI8  ISC4     0.725
ATOM OD81  IOC24   -0.900 !
DELE ATOM  HD81

PRES OD91S        -0.175 !
ATOM SI9  ISC4     0.725
ATOM OD91  IOC24   -0.900 !
DELE ATOM  HD91

PRES OD101S        -0.175 !
ATOM SI10  ISC4     0.725
ATOM OD101  IOC24   -0.900 !
DELE ATOM  HD101

PRES OD111S        -0.175 !
ATOM SI11  ISC4     0.725
ATOM OD111  IOC24   -0.900 !
DELE ATOM  HD111

PRES OD121S        -0.175 !
ATOM SI12  ISC4     0.725
ATOM OD121  IOC24   -0.900 !
DELE ATOM  HD121

PRES OS1S        -0.175!
ATOM SI1  ISC4     0.725
ATOM OS1  IOC24   -0.900 !
DELE ATOM  HS1

PRES OS2S        -0.175 !
ATOM SI2  ISC4     0.725
ATOM OS2  IOC24   -0.900 !
DELE ATOM  HS2

PRES OS3S        -0.175 !
ATOM SI3  ISC4     0.725
ATOM OS3  IOC24   -0.900 !
DELE ATOM  HS3

PRES OS4S        -0.175 !
ATOM SI4  ISC4     0.725
ATOM OS4  IOC24   -0.900 !
DELE ATOM  HS4

PRES OS5S        -0.175 !
ATOM SI5  ISC4     0.725
ATOM OS5  IOC24   -0.900 !
DELE ATOM  HS5

PRES OS6S        -0.175 !
ATOM SI6  ISC4     0.725
ATOM OS6  IOC24   -0.900 !
DELE ATOM  HS6

PRES OS7S        -0.175 !
ATOM SI7  ISC4     0.725
ATOM OS7  IOC24   -0.900 !
DELE ATOM  HS7

PRES OS8S        -0.175 !
ATOM SI8  ISC4     0.725
ATOM OS8  IOC24   -0.900 !
DELE ATOM  HS8

PRES OS9S        -0.175 !
ATOM SI9  ISC4     0.725
ATOM OS9  IOC24   -0.900 !
DELE ATOM  HS9

PRES OS10S        -0.175 !
ATOM SI10  ISC4     0.725
ATOM OS10  IOC24   -0.900 !
DELE ATOM  HS10

PRES OS11S        -0.175 !
ATOM SI11  ISC4     0.725
ATOM OS11  IOC24   -0.900 !
DELE ATOM  HS11

PRES OS12S        -0.175 !
ATOM SI12  ISC4     0.725
ATOM OS12  IOC24   -0.900 !
DELE ATOM  HS12

PRES QZHS1       0.825  !
GROUP                   !                           OS1-HS1
ATOM SI1  ISC4     1.100 !                            |
ATOM OS1  IOC24   -0.675 !        SI1     >>>>>      SI1
ATOM HS1  IHOY     0.400 !      /  |  \            /  |  \
BOND SI1 OS1 OS1 HS1    !     X   X   X          X   X   X

PRES QZHS2       0.825  !
GROUP                   !                           OS2-HS2
ATOM SI2  ISC4     1.100 !                            |
ATOM OS2  IOC24   -0.675 !        SI2     >>>>>      SI2
ATOM HS2  IHOY     0.400 !      /  |  \            /  |  \
BOND SI2 OS2 OS2 HS2    !     X   X   X          X   X   X

PRES QZHS3       0.825  !
GROUP                   !                           OS3-HS3
ATOM SI3  ISC4     1.100 !                            |
ATOM OS3  IOC24   -0.675 !        SI3     >>>>>      SI3
ATOM HS3  IHOY     0.400 !      /  |  \            /  |  \
BOND SI3 OS3 OS3 HS3    !     X   X   X          X   X   X

PRES QZHS4       0.825  !
GROUP                   !                           OS4-HS4
ATOM SI4  ISC4     1.100 !                            |
ATOM OS4  IOC24   -0.675 !        SI4     >>>>>      SI4
ATOM HS4  IHOY     0.400 !      /  |  \            /  |  \
BOND SI4 OS4 OS4 HS4    !     X   X   X          X   X   X

PRES QZHS5       0.825  !
GROUP                   !                           OS5-HS5
ATOM SI5  ISC4     1.100 !                            |
ATOM OS5  IOC24   -0.675 !        SI5     >>>>>      SI5
ATOM HS5  IHOY     0.400 !      /  |  \            /  |  \
BOND SI5 OS5 OS5 HS5    !     X   X   X          X   X   X

PRES QZHS6       0.825  !
GROUP                   !                           OS6-HS6
ATOM SI6  ISC4     1.100 !                            |
ATOM OS6  IOC24   -0.675 !        SI6     >>>>>      SI6
ATOM HS6  IHOY     0.400 !      /  |  \            /  |  \
BOND SI6 OS6 OS6 HS6    !     X   X   X          X   X   X

PRES QZHS7       0.825  !
GROUP                   !                           OS7-HS7
ATOM SI7  ISC4     1.100 !                            |
ATOM OS7  IOC24   -0.675 !        SI7     >>>>>      SI7
ATOM HS7  IHOY     0.400 !      /  |  \            /  |  \
BOND SI7 OS7 OS7 HS7    !     X   X   X          X   X   X

PRES QZHS8       0.825  !
GROUP                   !                           OS8-HS8
ATOM SI8  ISC4     1.100 !                            |
ATOM OS8  IOC24   -0.675 !        SI8     >>>>>      SI8
ATOM HS8  IHOY     0.400 !      /  |  \            /  |  \
BOND SI8 OS8 OS8 HS8    !     X   X   X          X   X   X

PRES QZHS9       0.825  !
GROUP                   !                           OS9-HS9
ATOM SI9  ISC4     1.100 !                            |
ATOM OS9  IOC24   -0.675 !        SI9     >>>>>      SI9
ATOM HS9  IHOY     0.400 !      /  |  \            /  |  \
BOND SI9 OS9 OS9 HS9    !     X   X   X          X   X   X

PRES QZHS10       0.825  !
GROUP                   !                           OS10-HS10
ATOM SI10  ISC4     1.100 !                            |
ATOM OS10  IOC24   -0.675 !        SI10    >>>>>      SI10
ATOM HS10  IHOY     0.400 !      /  |  \            /  |  \
BOND SI10 OS10 OS10 HS10 !     X   X   X          X   X   X

PRES QZHS11       0.825  !
GROUP                   !                           OS11-HS11
ATOM SI11  ISC4     1.100 !                            |
ATOM OS11  IOC24   -0.675 !        SI11     >>>>>     SI11
ATOM HS11  IHOY     0.400 !      /  |  \            /  |  \
BOND SI11 OS11 OS11 HS11 !     X   X   X          X   X   X

PRES QZHS12       0.825  !
GROUP                   !                           OS12-HS12
ATOM SI12  ISC4     1.100 !                            |
ATOM OS12  IOC24   -0.675 !        SI12    >>>>>      SI12
ATOM HS12  IHOY     0.400 !      /  |  \            /  |  \
BOND SI12 OS12 OS12 HS12 !     X   X   X          X   X   X

PRES QZHD1         0.550 !
GROUP                    !                      HD11-OD11   OD12-HD12
ATOM SI1   ISC4     1.100 !                               \  /
ATOM OD11  IOC24   -0.675 !        SI1      >>>>>>        SI1
ATOM HD11  IHOY     0.400 !       /   \                  /   \
ATOM OD12  IOC24   -0.675 !      X     X                X     X
ATOM HD12  IHOY     0.400 !
BOND SI1 OD11 SI1 OD12 OD11 HD11 OD12 HD12  !

PRES QZHD2         0.550 !
GROUP                    !                      HD21-OD21   OD22-HD22
ATOM SI2   ISC4     1.100 !                               \  /
ATOM OD21  IOC24   -0.675 !        SI2      >>>>>>        SI2
ATOM HD21  IHOY     0.400 !       /   \                  /   \
ATOM OD22  IOC24   -0.675 !      X     X                X     X
ATOM HD22  IHOY     0.400 !
BOND SI2 OD21 SI2 OD22 OD21 HD21 OD22 HD22  !

PRES QZHD3         0.550 !
GROUP                    !                      HD31-OD31   OD32-HD32
ATOM SI3   ISC4     1.100 !                               \  /
ATOM OD31  IOC24   -0.675 !        SI3      >>>>>>        SI3
ATOM HD31  IHOY     0.400 !       /   \                  /   \
ATOM OD32  IOC24   -0.675 !      X     X                X     X
ATOM HD32  IHOY     0.400 !
BOND SI3 OD31 SI3 OD32 OD31 HD31 OD32 HD32  !

PRES QZHD4         0.550 !
GROUP                    !                      HD41-OD41   OD42-HD42
ATOM SI4   ISC4     1.100 !                               \  /
ATOM OD41  IOC24   -0.675 !        SI4      >>>>>>        SI4
ATOM HD41  IHOY     0.400 !       /   \                  /   \
ATOM OD42  IOC24   -0.675 !      X     X                X     X
ATOM HD42  IHOY     0.400 !
BOND SI4 OD41 SI4 OD42 OD41 HD41 OD42 HD42  !

PRES QZHD5         0.550 !
GROUP                    !                      HD51-OD51   OD52-HD52
ATOM SI5   ISC4     1.100 !                               \  /
ATOM OD51  IOC24   -0.675 !        SI5      >>>>>>        SI5
ATOM HD51  IHOY     0.400 !       /   \                  /   \
ATOM OD52  IOC24   -0.675 !      X     X                X     X
ATOM HD52  IHOY     0.400 !
BOND SI5 OD51 SI5 OD52 OD51 HD51 OD52 HD52  !

PRES QZHD6         0.550 !
GROUP                    !                      HD61-OD61   OD62-HD62
ATOM SI6   ISC4     1.100 !                               \  /
ATOM OD61  IOC24   -0.675 !        SI6      >>>>>>        SI6
ATOM HD61  IHOY     0.400 !       /   \                  /   \
ATOM OD62  IOC24   -0.675 !      X     X                X     X
ATOM HD62  IHOY     0.400 !
BOND SI6 OD61 SI6 OD62 OD61 HD61 OD62 HD62  !

PRES QZHD7         0.550 !
GROUP                    !                      HD71-OD71   OD72-HD72
ATOM SI7   ISC4     1.100 !                               \  /
ATOM OD71  IOC24   -0.675 !        SI7      >>>>>>        SI7
ATOM HD71  IHOY     0.400 !       /   \                  /   \
ATOM OD72  IOC24   -0.675 !      X     X                X     X
ATOM HD72  IHOY     0.400 !
BOND SI7 OD71 SI7 OD72 OD71 HD71 OD72 HD72  !

PRES QZHD8         0.550 !
GROUP                    !                      HD81-OD81   OD82-HD82
ATOM SI8   ISC4     1.100 !                               \  /
ATOM OD81  IOC24   -0.675 !        SI8      >>>>>>        SI8
ATOM HD81  IHOY     0.400 !       /   \                  /   \
ATOM OD82  IOC24   -0.675 !      X     X                X     X
ATOM HD82  IHOY     0.400 !
BOND SI8 OD81 SI8 OD82 OD81 HD81 OD82 HD82  !

PRES QZHD9         0.550 !
GROUP                    !                      HD91-OD91   OD92-HD92
ATOM SI9   ISC4     1.100 !                               \  /
ATOM OD91  IOC24   -0.675 !        SI9      >>>>>>        SI9
ATOM HD91  IHOY     0.400 !       /   \                  /   \
ATOM OD92  IOC24   -0.675 !      X     X                X     X
ATOM HD92  IHOY     0.400 !
BOND SI9 OD91 SI9 OD92 OD91 HD91 OD92 HD92  !

PRES QZHD10         0.550 !
GROUP                    !                      HD91-OD91   OD92-HD92
ATOM SI10   ISC4     1.100 !                               \  /
ATOM OD101  IOC24   -0.675 !        SI9      >>>>>>        SI9
ATOM HD101  IHOY     0.400 !       /   \                  /   \
ATOM OD102  IOC24   -0.675 !      X     X                X     X
ATOM HD102  IHOY     0.400 !
BOND SI10 OD101 SI10 OD102 OD101 HD101 OD102 HD102  !

PRES QZHD11         0.550 !
GROUP                    !                      HD91-OD91   OD92-HD92
ATOM SI11   ISC4     1.100 !                               \  /
ATOM OD111  IOC24   -0.675 !        SI9      >>>>>>        SI9
ATOM HD111  IHOY     0.400 !       /   \                  /   \
ATOM OD112  IOC24   -0.675 !      X     X                X     X
ATOM HD112  IHOY     0.400 !
BOND SI11 OD111 SI11 OD112 OD111 HD111 OD112 HD112  !

PRES QZHD12         0.550 !
GROUP                    !                      HD91-OD91   OD92-HD92
ATOM SI12   ISC4     1.100 !                               \  /
ATOM OD121  IOC24   -0.675 !        SI9      >>>>>>        SI9
ATOM HD121  IHOY     0.400 !       /   \                  /   \
ATOM OD122  IOC24   -0.675 !      X     X                X     X
ATOM HD122  IHOY     0.400 !
BOND SI12 OD121 SI12 OD122 OD121 HD121 OD122 HD122  !

!Hydroxyapatite surface protonation with single H for 010 (type B) case
PRES HBSP1       -1.600 !
GROUP                   !          O1                 O1 - HSP1
ATOM P1   IPAP     1.000 !          |                  |
ATOM O1   IOAP1   -0.650 !         P1     >>>>>       P1
ATOM O2   IOAP1   -0.784 !       /  |  \            /  |  \
ATOM O3   IOAP1   -0.783 !      X   X   X          X   X   X
ATOM O4   IOAP1   -0.783 !
ATOM HS1  IHOP     0.400 !
BOND O1 HS1             !
IC    O2      P1      O1      HS1        1.5430    106.40   -19.60 150.49   0.9300

PRES HBSP2       -1.600 !
GROUP                   !          O5                 O5 - HSP2
ATOM P2   IPAP     1.000 !          |                  |
ATOM O5   IOAP1   -0.650 !         P2     >>>>>       P2
ATOM O6   IOAP1   -0.784 !       /  |  \            /  |  \
ATOM O7   IOAP1   -0.783 !      X   X   X          X   X   X
ATOM O8   IOAP1   -0.783 !
ATOM HS2  IHOP     0.400!
BOND O5 HS2             !
IC    O6      P2      O5      HS2        1.5430    106.40   -19.60 150.49   0.9300

PRES HBSP3       -1.600 !
GROUP                   !          O1                 O1 - HSP1
ATOM P3   IPAP     1.000 !          |                  |
ATOM O9   IOAP1   -0.650 !         P1     >>>>>       P1
ATOM O10  IOAP1   -0.784 !       /  |  \            /  |  \
ATOM O11  IOAP1   -0.783 !      X   X   X          X   X   X
ATOM O12  IOAP1   -0.783 !
ATOM HS3 IHOP      0.400 !
BOND O9 HS3             !
IC    O10      P3      O9      HS3        1.5430    106.40   -19.60 150.49   0.9300

PRES HBSP4       -1.600!
GROUP                  !          O1                 O1 - HSP1
ATOM P4   IPAP     1.000!          |                  |
ATOM O13   IOAP1  -0.650 !         P1     >>>>>       P1
ATOM O14   IOAP1  -0.784 !       /  |  \            /  |  \
ATOM O15   IOAP1  -0.783 !      X   X   X          X   X   X
ATOM O16   IOAP1  -0.783 !
ATOM HS4  IHOP     0.400!
BOND O13 HS4             !
IC    O14      P4      O13      HS4        1.5430    106.40   -19.60 150.49   0.9300

PRES HBSP5       -1.600!
GROUP                  !          O1                 O1 - HSP1
ATOM P5   IPAP     1.000!          |                  |
ATOM O17   IOAP1  -0.650 !         P1     >>>>>       P1
ATOM O18   IOAP1  -0.784 !       /  |  \            /  |  \
ATOM O19   IOAP1  -0.783 !      X   X   X          X   X   X
ATOM O20   IOAP1  -0.783 !
ATOM HS5  IHOP     0.400!
BOND O17 HS5             !
IC    O18      P5      O17      HS5        1.5430    106.40   -19.60 150.49   0.9300

PRES HBSP6       -1.600!
GROUP                  !          O1                 O1 - HSP1
ATOM P6   IPAP     1.000!          |                  |
ATOM O21   IOAP1  -0.650 !         P1     >>>>>       P1
ATOM O22   IOAP1  -0.784 !       /  |  \            /  |  \
ATOM O23   IOAP1  -0.783 !      X   X   X          X   X   X
ATOM O24   IOAP1  -0.783 !
ATOM HS6  IHOP     0.400!
BOND O21 HS6             !
IC    O22      P6      O21      HS6        1.5430    106.40   -19.60 150.49   0.9300

PRES HBSP7       -1.600!
GROUP                  !          O1                 O1 - HSP1
ATOM P7   IPAP     1.000!          |                  |
ATOM O25   IOAP1  -0.650 !         P1     >>>>>       P1
ATOM O26   IOAP1  -0.784 !       /  |  \            /  |  \
ATOM O27   IOAP1  -0.783 !      X   X   X          X   X   X
ATOM O28   IOAP1  -0.783 !
ATOM HS7  IHOP     0.400!
BOND O25 HS7             !
IC    O26      P7      O25      HS7        1.5430    106.40   -19.60 150.49   0.9300

PRES HBSP8       -1.600!
GROUP                  !          O1                 O1 - HSP1
ATOM P8   IPAP     1.000!          |                  |
ATOM O29   IOAP1  -0.650 !         P1     >>>>>       P1
ATOM O30   IOAP1  -0.784 !       /  |  \            /  |  \
ATOM O31   IOAP1  -0.783 !      X   X   X          X   X   X
ATOM O32   IOAP1  -0.783 !
ATOM HS8  IHOP     0.400!
BOND O29 HS8             !
IC    O30      P8      O29      HS8        1.5430    106.40   -19.60 150.49   0.9300

PRES HBSP9       -1.600!
GROUP                  !          O1                 O1 - HSP1
ATOM P9   IPAP     1.000!          |                  |
ATOM O33   IOAP1  -0.650 !         P1     >>>>>       P1
ATOM O34   IOAP1  -0.784 !       /  |  \            /  |  \
ATOM O35   IOAP1  -0.783 !      X   X   X          X   X   X
ATOM O36   IOAP1  -0.783 !
ATOM HS9  IHOP     0.400!
BOND O33 HS9             !
IC    O34      P9      O33      HS9        1.5430    106.40   -19.60 150.49   0.9300

PRES HBSP10       -1.600 !
GROUP                   !          O1                 O1 - HSP1
ATOM P10   IPAP     1.000 !          |                  |
ATOM O37   IOAP1   -0.650 !         P1     >>>>>       P1
ATOM O38   IOAP1   -0.784 !       /  |  \            /  |  \
ATOM O39   IOAP1   -0.783 !      X   X   X          X   X   X
ATOM O40   IOAP1   -0.783 !
ATOM HS10  IHOP     0.400 !
BOND O37 HS10             !
IC    O38      P10      O37      HS10        1.5430    106.40   -19.60 150.49   0.9300

PRES HBSP11       -1.600 !
GROUP                   !          O1                 O1 - HSP1
ATOM P11   IPAP     1.000 !          |                  |
ATOM O41   IOAP1   -0.650 !         P1     >>>>>       P1
ATOM O42   IOAP1   -0.784 !       /  |  \            /  |  \
ATOM O43   IOAP1   -0.783 !      X   X   X          X   X   X
ATOM O44   IOAP1   -0.783 !
ATOM HS11  IHOP     0.400 !
BOND O41 HS11             !
IC    O42      P11      O41      HS11        1.5430    106.40   -19.60 150.49   0.9300

PRES HBSP12       -1.600 !
GROUP                   !          O1                 O1 - HSP1
ATOM P12   IPAP     1.000 !          |                  |
ATOM O45   IOAP1   -0.650 !         P1     >>>>>       P1
ATOM O46   IOAP1   -0.784 !       /  |  \            /  |  \
ATOM O47   IOAP1   -0.783 !      X   X   X          X   X   X
ATOM O48   IOAP1   -0.783 !
ATOM HS12  IHOP     0.400!
BOND O45 HS12             !
IC    O46      P12      O45      HS12        1.5430    106.40   -19.60 150.49   0.9300


!Hydroxyapatite surface protonation with single H for 001 (type A) case
PRES HASP1       -1.500 !
GROUP                   !          O1                 O1 - HSP1
ATOM P1   IPAP     1.000 !          |                  |
ATOM O1   IOAP1   -0.650 !         P1     >>>>>       P1
ATOM O2   IOAP1   -0.750 !       /  |  \            /  |  \
ATOM O3   IOAP1   -0.750 !      X   X   X          X   X   X
ATOM O4   IOAP1   -0.750 !
ATOM HS1  IHOP     0.400 !
BOND O1 HS1             !
IC    O2      P1      O1      HS1        1.5430    106.40   -19.60 150.49   0.9300

PRES HASP2       -1.500 !
GROUP                   !          O5                 O5 - HSP2
ATOM P2   IPAP     1.000 !          |                  |
ATOM O5   IOAP1   -0.650 !         P2     >>>>>       P2
ATOM O6   IOAP1   -0.750 !       /  |  \            /  |  \
ATOM O7   IOAP1   -0.750 !      X   X   X          X   X   X
ATOM O8   IOAP1   -0.750 !
ATOM HS2  IHOP    0.400 !
BOND O5 HS2             !
IC    O6      P2      O5      HS2        1.5430    106.40   -19.60 150.49   0.9300

PRES HASP3       -1.500 !
GROUP                   !          O1                 O1 - HSP1
ATOM P3   IPAP     1.000 !          |                  |
ATOM O9   IOAP1   -0.650 !         P1     >>>>>       P1
ATOM O10  IOAP1   -0.750 !       /  |  \            /  |  \
ATOM O11  IOAP1   -0.750 !      X   X   X          X   X   X
ATOM O12  IOAP1   -0.750 !
ATOM HS3 IHOP    0.400 !
BOND O9 HS3             !
IC    O10      P3      O9      HS3        1.5430    106.40   -19.60 150.49   0.9300

PRES HASP4       -1.500 !
GROUP                   !          O1                 O1 - HSP1
ATOM P4   IPAP     1.000 !          |                  |
ATOM O13   IOAP1   -0.650 !         P1     >>>>>       P1
ATOM O14   IOAP1   -0.750 !       /  |  \            /  |  \
ATOM O15   IOAP1   -0.750 !      X   X   X          X   X   X
ATOM O16   IOAP1   -0.750 !
ATOM HS4  IHOP     0.400 !
BOND O13 HS4             !
IC    O14      P4      O13      HS4        1.5430    106.40   -19.60 150.49   0.9300

PRES HASP5       -1.500 !
GROUP                   !          O1                 O1 - HSP1
ATOM P5   IPAP     1.000 !          |                  |
ATOM O17   IOAP1   -0.650 !         P1     >>>>>       P1
ATOM O18   IOAP1   -0.750 !       /  |  \            /  |  \
ATOM O19   IOAP1   -0.750 !      X   X   X          X   X   X
ATOM O20   IOAP1   -0.750 !
ATOM HS5  IHOP     0.400 !
BOND O17 HS5             !
IC    O18      P5      O17      HS5        1.5430    106.40   -19.60 150.49   0.9300

PRES HASP6       -1.500 !
GROUP                   !          O1                 O1 - HSP1
ATOM P6   IPAP     1.000 !          |                  |
ATOM O21   IOAP1   -0.650 !         P1     >>>>>       P1
ATOM O22   IOAP1   -0.750 !       /  |  \            /  |  \
ATOM O23   IOAP1   -0.750 !      X   X   X          X   X   X
ATOM O24   IOAP1   -0.750 !
ATOM HS6  IHOP     0.400 !
BOND O21 HS6             !
IC    O22      P6      O21      HS6        1.5430    106.40   -19.60 150.49   0.9300

PRES HASP7       -1.500 !
GROUP                   !          O1                 O1 - HSP1
ATOM P7   IPAP     1.000 !          |                  |
ATOM O25   IOAP1   -0.650 !         P1     >>>>>       P1
ATOM O26   IOAP1   -0.750 !       /  |  \            /  |  \
ATOM O27   IOAP1   -0.750 !      X   X   X          X   X   X
ATOM O28   IOAP1   -0.750 !
ATOM HS7  IHOP     0.400 !
BOND O25 HS7             !
IC    O26      P7      O25      HS7        1.5430    106.40   -19.60 150.49   0.9300

PRES HASP8       -1.500 !
GROUP                   !          O1                 O1 - HSP1
ATOM P8   IPAP     1.000 !          |                  |
ATOM O29   IOAP1   -0.650 !         P1     >>>>>       P1
ATOM O30   IOAP1   -0.750 !       /  |  \            /  |  \
ATOM O31   IOAP1   -0.750 !      X   X   X          X   X   X
ATOM O32   IOAP1   -0.750 !
ATOM HS8  IHOP     0.400 !
BOND O29 HS8             !
IC    O30      P8      O29      HS8        1.5430    106.40   -19.60 150.49   0.9300

PRES HASP9       -1.500 !
GROUP                   !          O1                 O1 - HSP1
ATOM P9   IPAP     1.000 !          |                  |
ATOM O33   IOAP1   -0.650 !         P1     >>>>>       P1
ATOM O34   IOAP1   -0.750 !       /  |  \            /  |  \
ATOM O35   IOAP1   -0.750 !      X   X   X          X   X   X
ATOM O36   IOAP1   -0.750 !
ATOM HS9  IHOP     0.400 !
BOND O33 HS9             !
IC    O34      P9      O33      HS9        1.5430    106.40   -19.60 150.49   0.9300

PRES HASP10       -1.500 !
GROUP                   !          O1                 O1 - HSP1
ATOM P10   IPAP     1.000 !          |                  |
ATOM O37   IOAP1   -0.650 !         P1     >>>>>       P1
ATOM O38   IOAP1   -0.750 !       /  |  \            /  |  \
ATOM O39   IOAP1   -0.750 !      X   X   X          X   X   X
ATOM O40   IOAP1   -0.750 !
ATOM HS10  IHOP     0.400 !
BOND O37 HS10             !
IC    O38      P10      O37      HS10        1.5430    106.40   -19.60 150.49   0.9300

PRES HASP11       -1.500 !
GROUP                   !          O1                 O1 - HSP1
ATOM P11   IPAP     1.000 !          |                  |
ATOM O41   IOAP1   -0.650 !         P1     >>>>>       P1
ATOM O42   IOAP1   -0.750 !       /  |  \            /  |  \
ATOM O43   IOAP1   -0.750 !      X   X   X          X   X   X
ATOM O44   IOAP1   -0.750 !
ATOM HS11  IHOP     0.400 !
BOND O41 HS11             !
IC    O42      P11      O41      HS11        1.5430    106.40   -19.60 150.49   0.9300

PRES HASP12       -1.500 !
GROUP                   !          O1                 O1 - HSP1
ATOM P12   IPAP     1.000 !          |                  |
ATOM O45   IOAP1   -0.650 !         P1     >>>>>       P1
ATOM O46   IOAP1   -0.750 !       /  |  \            /  |  \
ATOM O47   IOAP1   -0.750 !      X   X   X          X   X   X
ATOM O48   IOAP1   -0.750 !
ATOM HS12  IHOP    0.400 !
BOND O45 HS12             !
IC    O46      P12      O45      HS12        1.5430    106.40   -19.60 150.49   0.9300

PRES HADP1      -0.750  !
GROUP                   !
ATOM P1   IPAP     1.000 !
ATOM O1   IOAP1   -0.650 !                    HD1- O1   O2 - HD2
ATOM O2   IOAP1   -0.650 !                           \  /
ATOM O3   IOAP1   -0.625 !         P1     >>>>>       P1
ATOM O4   IOAP1   -0.625 !        /   \              /  \
ATOM HD1  IHOP     0.400 !       X     X            X    X
ATOM HD2  IHOP     0.400 !
BOND O1 HD1 O2 HD2      !
IC     O3      P1        O1      HD1        1.5430    106.40   -19.60 150.49   0.9300
IC     O4      P1        O2      HD2        1.5430    106.40   -19.60 150.49   0.9300

PRES HADP2      -0.750  !
GROUP                   !
ATOM P2   IPAP     1.000 !
ATOM O5   IOAP1   -0.650 !                    HD1- O1   O2 - HD2
ATOM O6   IOAP1   -0.650 !                           \  /
ATOM O7   IOAP1   -0.625 !         P1     >>>>>       P1
ATOM O8   IOAP1   -0.625 !        /   \              /  \
ATOM HD3  IHOP     0.400 !       X     X            X    X
ATOM HD4  IHOP     0.400 !
BOND O5 HD3 O6 HD4      !
IC     O7      P2        O5      HD3        1.5430    106.40   -19.60 150.49   0.9300
IC     O8      P2        O6      HD4        1.5430    106.40   -19.60 150.49   0.9300

PRES HADP3      -0.750  !
GROUP                   !
ATOM P3   IPAP     1.000 !
ATOM O9   IOAP1   -0.650 !                    HD1- O1   O2 - HD2
ATOM O10   IOAP1   -0.650 !                           \  /
ATOM O11   IOAP1   -0.625 !         P1     >>>>>       P1
ATOM O12   IOAP1   -0.625 !        /   \              /  \
ATOM HD5  IHOP     0.400 !       X     X            X    X
ATOM HD6  IHOP     0.400 !
BOND O9 HD5 O10 HD6      !
IC     O11      P3        O9      HD5        1.5430    106.40   -19.60 150.49   0.9300
IC     O12      P3        O10      HD6        1.5430    106.40   -19.60 150.49   0.9300

PRES HADP4      -0.750  !
GROUP                   !
ATOM P4   IPAP     1.000 !
ATOM O13   IOAP1   -0.650 !                    HD1- O1   O2 - HD2
ATOM O14   IOAP1   -0.650 !                           \  /
ATOM O15   IOAP1   -0.625 !         P1     >>>>>       P1
ATOM O16   IOAP1   -0.625 !        /   \              /  \
ATOM HD7  IHOP     0.400 !       X     X            X    X
ATOM HD8  IHOP     0.400 !
BOND O13 HD7 O14 HD8      !
IC     O15      P4        O13      HD7        1.5430    106.40   -19.60 150.49   0.9300
IC     O16      P4        O14      HD8        1.5430    106.40   -19.60 150.49   0.9300

PRES HADP5      -0.750  !
GROUP                   !
ATOM P5   IPAP     1.000 !
ATOM O17   IOAP1   -0.650 !                    HD1- O1   O2 - HD2
ATOM O18   IOAP1   -0.650 !                           \  /
ATOM O19   IOAP1   -0.625 !         P1     >>>>>       P1
ATOM O20   IOAP1   -0.625 !        /   \              /  \
ATOM HD9  IHOP     0.400 !       X     X            X    X
ATOM HD10  IHOP     0.400 !
BOND O17 HD9 O18 HD10      !
IC     O19      P5        O17      HD9        1.5430    106.40   -19.60 150.49   0.9300
IC     O20      P5        O18      HD10        1.5430    106.40   -19.60 150.49   0.9300

PRES HADP6      -0.750  !
GROUP                   !
ATOM P6   IPAP     1.000 !
ATOM O21   IOAP1   -0.650 !                    HD1- O1   O2 - HD2
ATOM O22   IOAP1   -0.650 !                           \  /
ATOM O23   IOAP1   -0.625 !         P1     >>>>>       P1
ATOM O24   IOAP1   -0.625 !        /   \              /  \
ATOM HD11  IHOP     0.400 !       X     X            X    X
ATOM HD12  IHOP     0.400 !
BOND O21 HD11 O22 HD12      !
IC     O23      P6        O21      HD11        1.5430    106.40   -19.60 150.49   0.9300
IC     O24      P6        O22      HD12        1.5430    106.40   -19.60 150.49   0.9300

PRES HADP7      -0.750  !
GROUP                   !
ATOM P7   IPAP     1.000 !
ATOM O25   IOAP1   -0.650 !                    HD1- O1   O2 - HD2
ATOM O26   IOAP1   -0.650 !                           \  /
ATOM O27   IOAP1   -0.625 !         P1     >>>>>       P1
ATOM O28   IOAP1   -0.625 !        /   \              /  \
ATOM HD13  IHOP     0.400 !       X     X            X    X
ATOM HD14  IHOP     0.400 !
BOND O25 HD13 O26 HD14      !
IC     O27      P7        O25      HD13        1.5430    106.40   -19.60 150.49   0.9300
IC     O28      P7        O26      HD14        1.5430    106.40   -19.60 150.49   0.9300

PRES HADP8      -0.750  !
GROUP                   !
ATOM P8   IPAP     1.000 !
ATOM O29   IOAP1   -0.650 !                    HD1- O1   O2 - HD2
ATOM O30   IOAP1   -0.650 !                           \  /
ATOM O31   IOAP1   -0.625 !         P1     >>>>>       P1
ATOM O32   IOAP1   -0.625 !        /   \              /  \
ATOM HD15  IHOP     0.400 !       X     X            X    X
ATOM HD16  IHOP     0.400 !
BOND O29 HD15 O30 HD16      !
IC     O31      P8        O29      HD15        1.5430    106.40   -19.60 150.49   0.9300
IC     O32      P8        O30      HD16        1.5430    106.40   -19.60 150.49   0.9300


PRES HADP9      -0.750  !
GROUP                   !
ATOM P9   IPAP     1.000 !
ATOM O33   IOAP1   -0.650 !                    HD1- O1   O2 - HD2
ATOM O34   IOAP1   -0.650 !                           \  /
ATOM O35   IOAP1   -0.625 !         P1     >>>>>       P1
ATOM O36   IOAP1   -0.625 !        /   \              /  \
ATOM HD17  IHOP     0.400 !       X     X            X    X
ATOM HD18  IHOP     0.400 !
BOND O33 HD17 O34 HD18      !
IC     O35      P9        O33      HD17        1.5430    106.40   -19.60 150.49   0.9300
IC     O36      P9        O34      HD18        1.5430    106.40   -19.60 150.49   0.9300

PRES HADP10      -0.750  !
GROUP                   !
ATOM P10   IPAP     1.000 !
ATOM O37   IOAP1   -0.650 !                    HD1- O1   O2 - HD2
ATOM O38   IOAP1   -0.650 !                           \  /
ATOM O39   IOAP1   -0.625 !         P1     >>>>>       P1
ATOM O40   IOAP1   -0.625 !        /   \              /  \
ATOM HD19  IHOP     0.400 !       X     X            X    X
ATOM HD20  IHOP     0.400 !
BOND O37 HD19 O38 HD20      !
IC     O39      P10        O37      HD19        1.5430    106.40   -19.60 150.49   0.9300
IC     O40      P10        O38      HD20        1.5430    106.40   -19.60 150.49   0.9300

PRES HADP11      -0.750  !
GROUP                   !
ATOM P11   IPAP     1.000 !
ATOM O41   IOAP1   -0.650 !                    HD1- O1   O2 - HD2
ATOM O42   IOAP1   -0.650 !                           \  /
ATOM O43   IOAP1   -0.625 !         P1     >>>>>       P1
ATOM O44   IOAP1   -0.625 !        /   \              /  \
ATOM HD21  IHOP     0.400 !       X     X            X    X
ATOM HD22  IHOP     0.400 !
BOND O41 HD21 O42 HD22      !
IC     O43      P11        O41      HD21        1.5430    106.40   -19.60 150.49   0.9300
IC     O44      P11        O42      HD22        1.5430    106.40   -19.60 150.49   0.9300

PRES HADP12      -0.750  !
GROUP                   !
ATOM P12   IPAP     1.000 !
ATOM O45   IOAP1   -0.650 !                    HD1- O1   O2 - HD2
ATOM O46   IOAP1   -0.650 !                           \  /
ATOM O47   IOAP1   -0.625 !         P1     >>>>>       P1
ATOM O48   IOAP1   -0.625 !        /   \              /  \
ATOM HD23  IHOP     0.400 !       X     X            X    X
ATOM HD24  IHOP     0.400 !
BOND O45 HD23 O46 HD24      !
IC     O47      P12        O45      HD23        1.5430    106.40   -19.60 150.49   0.9300
IC     O48      P12        O46      HD24        1.5430    106.40   -19.60 150.49   0.9300

!!PRES QZOHX1       0.000 !
!!GROUP                   !     O3                     H5-O3
!!ATOM SI1  ISC4     1.100 !       \       >>>>>            \
!!ATOM O3   IOAP1   -0.550 !        SI1                      SI1
!!ATOM O4   IOAP1   -0.550 !          \                        \
!!ATOM H11   IHOY     0.000 !           O4                       O4
!!BOND O3 H11               !
!!! quartz_terminal patch
!!!IC     I       J       K       L         R(I(J/K))T(I(JK/KJ)) PHI  T(JKL)   R(KL)
!! IC    O4      SI1      O3      H11        1.5430    106.40   -19.60 150.49   0.9300
!
!PRES QZHXZ1
!ATOM O1   IOC23   -0.550 !        SI1                      SI1
!ATOM O2   IOC23   -0.550 !          \                        \
!ATOM HY1   IHOY     0.000 !           O2                       O2
!BOND O1 HY1              !
!! quartz_terminal patch
!!IC     I       J       K       L         R(I(J/K))T(I(JK/KJ)) PHI  T(JKL)   R(KL)
! IC    O2      SI1      O1      HY1        1.5430    106.40   -19.60 150.49   0.9300
!
!PRES QZXC1        0.000!
!BOND 1SI2 2OX1         !
!
!PRES QZAX1          0.000 !quartz 001 x surface add silicon oxide to make Q2 surface
!GROUP
!ATOM SX1  ISC4      0.000!
!ATOM OX1  IOC23     0.000!
!ATOM OX2  IOC23     0.000!
!ATOM OX3  IOC23     0.000!
!ATOM HX12 IHOY      0.000!
!ATOM HX13 IHOY      0.000!
!BOND O9 SX1 OX1 SX1 SX1 OX2 SX1 OX3
!BOND OX2 HX12 OX3 HX13
!!IC     I       J       K       L         R(I(J/K))T(I(JK/KJ)) PHI  T(JKL)   R(KL)
! IC    O8     SI5   O9      SX1        1.5584    108.55  -124.89    163.80   1.5527
! IC    SI5    O9    SX1     OX1        1.5970    144.04   -179.0     91.64   1.7847 !O13-H7
! IC    SI5    O9    SX1     OX2        1.6010   146.80     43.76   113.43   1.6387
! IC    SI5    O9    SX1     OX3        1.6010   146.80     -62.35   113.43   1.6387
! IC    O9      SX1       OX2      HX12        1.5430  106.40   7.96  150.49   0.9300
! IC    O9      SX1       OX3      HX13        1.6235  119.73   43.87  121.74   0.9300
!
!PRES QZAXN          0.000 !quartz 001 x surface add silicon oxide to make Q2 surface
!GROUP
!ATOM SXN  ISC4      0.000!
!ATOM ON1  IOC23     0.000!
!ATOM ON2  IOC23     0.000!
!ATOM ON3  IOC23     0.000!
!ATOM ON4  IOC23     0.000!
!ATOM HN2  IHOY      0.000!
!ATOM HN3  IHOY      0.000!
!BOND SI4 ON1 ON1 SXN SXN ON2 SXN ON3 SXN ON4
!BOND ON2 HN2 ON3 HN3
!!IC     I       J       K       L         R(I(J/K))T(I(JK/KJ)) PHI  T(JKL)   R(KL)
! IC    SI6     O11     SI4     ON1        1.5584    108.55   104.89  100.80   1.5527
! IC    O11      SI4    ON1     SXN        1.5584    108.55   88.89  150.80   1.5527
! IC    SI4     ON1    SXN     ON4       1.5970    144.04     43.0    91.64   1.7847 !O13-H7
! IC    SI4     ON1    SXN     ON2        1.6010   146.80    -179.54  113.43   1.6387
! IC    SI4     ON1    SXN     ON3        1.6010   146.80    -69.38   113.43   1.6387
! IC    ON1      SXN       ON2      HN2        1.5430  106.40   7.96  150.49   0.9300
! IC    ON1      SXN       ON3      HN3        1.6235  119.73   43.87  121.74   0.9300
!
!PRES QZXCN        0.000!
!BOND 1SI3 2ON4         !
!
!PRES QZIAY1       2.200!
!GROUP                  !       3SI1       2SI1         H7        H8
!ATOM SI2  ISC4     1.100!          3O2   2O1             O13    O14
!ATOM O4   IOC23   -0.550!             1SI3     >>>>>        1SI3
!ATOM O5  IOC23   -0.550!            /   \                 /   \
!ATOM IOY1  IOC23    0.000!         1O5    1O6            1O5     1O6
!ATOM IOY2  IOC23    0.000!         /        \            /        \
!ATOM HY11  IHOY     0.000!       1SI2        1SI4      1SI2        1SI4
!ATOM HY21  IHOY     0.000!
!BOND SI2 IOY1  IOY1 HY11  SI2 IOY2  IOY2 HY21 !
!!IC     I       J       K       L         R(I(J/K))T(I(JK/KJ)) PHI  T(JKL)   R(KL)
! IC    SI1     O4       SI2     IOY1       1.5970    144.04   -68.75     91.64   1.7847 !O13-H7
! IC    O4      SI2      IOY1     HY11        1.6269     91.63   -41.39  160.92   0.9300 !O13-H7
!! IC    SI3     O5       SI2     IOY1       1.6385    143.76   123.37   105.64   1.7848 !O13-H7
!! IC    O5      SI2      IOY1     HY11        1.6235    105.64  -174.50 160.92   0.9300 !O13-H7
! IC    SI1     O4       SI2     IOY2       1.5970    144.04    -145.0   95.28   1.5821 !O14-H8
! IC    O4      SI2      IOY2     HY21        1.6269     95.28   156.79 121.74   0.9300 !O14-H8
! IC    SI3     O5       SI2      IOY2       1.6385    143.76   -15.42 142.17   1.5822 !O14-H8
!! IC    O5      SI2      IOY2     HY21        1.6235    142.17    29.03 121.74   0.9300 !O14-H8
!
!PRES QZAYN          0.000 !quartz 001 x surface add silicon oxide to make Q2 surface
!GROUP
!ATOM SYN  ISC4      0.000!
!ATOM ON5  IOC23     0.000!
!ATOM ON6  IOC23     0.000!
!ATOM HN51  IHOY      0.000!
!ATOM HN61  IHOY      0.000!
!BOND O12 SYN SYN ON5 SYN ON6
!BOND ON5 HN51 ON6 HN61
!!IC     I       J       K       L         R(I(J/K))T(I(JK/KJ)) PHI  T(JKL)   R(KL)
! IC    O11     SI6    O12     SYN        1.5584    108.55    -140.00  150.80   1.5527
! IC    SI6     O12    SYN     ON5       1.5970    144.04     -151.90    91.64   1.7847 !O13-H7
! IC    SI6     O12    SYN     ON6        1.6010   146.80      -26.0  113.43   1.6387
! IC    O12      SYN       ON5      HN51        1.5430  106.40   7.96  150.49   0.9300
! IC    O12      SYN       ON6      HN61        1.6235  119.73   43.87  121.74   0.9300
!
!PRES QZYCN        0.000!
!BOND 1SYN 2O8         !
!
!PRES QZOHX1       0.000 !
!GROUP                   !     O3                     H5-O3
!ATOM SI1  ISC4     1.100 !       \       >>>>>            \
!ATOM O1   IOC23   -0.550 !        SI1                      SI1
!ATOM O3   IOC23   -0.550 !          \                        \
!ATOM H11   IHOY     0.000 !           O4                       O4
!ATOM H31   IHOY     0.000!
!BOND O1 H11 O3 H31               !
!! quartz_terminal patch
!!IC     I       J       K       L         R(I(J/K))T(I(JK/KJ)) PHI  T(JKL)   R(KL)
! IC    O4      SI1      O3      H31        1.5430    106.40   -19.60 150.49   0.9300
! IC    O4      SI1      O1      H11        1.5430    106.40   -19.60 150.49   0.9300
!
!PRES QZOHX2       0.000 !
!GROUP                   !     O3                     H5-O3
!ATOM SI5  ISC4     1.100 !       \       >>>>>            \
!ATOM O8   IOC23   -0.550 !        SI1                      SI1
!ATOM O9   IOC23   -0.550 !          \                        \
!ATOM H81   IHOY     0.000 !           O4                       O4
!ATOM H91   IHOY     0.000!
!BOND O8 H81 O9 H91               !
!! quartz_terminal patch
!!IC     I       J       K       L         R(I(J/K))T(I(JK/KJ)) PHI  T(JKL)   R(KL)
! IC    O10      SI5      O8      H81        1.5430    106.40   -19.60 150.49   0.9300
! IC    O10      SI5      O9      H91        1.5430    106.40   -19.60 150.49   0.9300
!
!PRES QZOHX3       0.000 !
!GROUP                   !     O3                     H5-O3
!ATOM SI3  ISC4     1.100 !       \       >>>>>            \
!ATOM O2   IOC23   -0.550 !        SI1                      SI1
!ATOM H21   IHOY     0.000 !           O4                       O4
!ATOM H51   IHOY     0.000!
!BOND SI3 O2 O2 H21 O5 H51               !
!! quartz_terminal patch
!!IC     I       J       K       L         R(I(J/K))T(I(JK/KJ)) PHI  T(JKL)   R(KL)
! IC    SI4    O6      SI3      O2        1.5430    106.40   123.38  150.49   0.9300
! IC    O6     SI3      O5     H51        1.5430    106.40   -19.60 150.49   0.9300
! IC    O6     SI3      O2      H21        1.5430    106.40   -19.60 150.49   0.9300
!
!PRES QZDHX1       0.000 !
!GROUP                   !     O3                     H5-O3
!DELE ATOM SI1
!DELE ATOM SI2
!DELE ATOM O1
!DELE ATOM O2
!DELE ATOM O3
!DELE ATOM O4
!!ATOM O2    IOC23    0.000
!
!!ATOM SI1  ISC4     1.100 !       \       >>>>>            \
!!ATOM O1   IOC23   -0.550 !        SI1                      SI1
!!ATOM O3   IOC23   -0.550 !          \                        \
!!ATOM H11   IHOY     0.000 !           O4                       O4
!!ATOM H31   IHOY     0.000!
!!BOND O1 H11 O3 H31               !
!!! quartz_terminal patch
!!!IC     I       J       K       L         R(I(J/K))T(I(JK/KJ)) PHI  T(JKL)   R(KL)
!! IC    O4      SI1      O3      H31        1.5430    106.40   -19.60 150.49   0.9300
!! IC    O4      SI1      O1      H11        1.5430    106.40   -19.60 150.49   0.9300
!
!
!PRES QZOHX6       0.000 !
!GROUP                   !     O12                   H7-O12   O17-H8
!ATOM SI6  ISC4     1.100 !       \       >>>>>            \  /
!ATOM O12  IOC23   -0.550 !        SI6                      SI6
!ATOM OX6  IOC23   -0.550 !          \                        \
!ATOM H61   IHOY     0.000 !           O10                       O10
!ATOM H62   IHOY     0.550 !
!BOND O12 H62 SI6 OX6 OX6 H61             !
!!IC     I       J       K       L         R(I(J/K))T(I(JK/KJ)) PHI  T(JKL)   R(KL)
! IC    SI4      O11       SI6      OX6        1.6385  114.5  -160.00  114.5   1.5822!ok
! IC    OX6      SI6       O12      H62        1.5430  106.40   7.96  150.49   0.9300
! IC    O12      SI6       OX6      H61        1.6235  119.73   43.87  121.74   0.9300
!
!!PRES TEST          0.000 !
!!GROUP
!!ATOM SX1  ISC4      0.000!
!!ATOM OX1  IOC23     0.000!
!!ATOM OX2  IOC23     0.000!
!!ATOM OX3  IOC23     0.000!
!!BOND SI2 OX1 OX1 SX1 SX1 OX2 SX1 OX3 !SX1 OX4
[truncated: 124,825 more chars]
