# Supplementary material for: Asymmetric conformations and lipid interactions shape the ATP-coupled cycle of a heterodimeric ABC transporter
Source: Nat Commun. 2023 Nov 8;14:7184. doi: 10.1038/s41467-023-42937-5 (PMC10632425; doi:10.1038/s41467-023-42937-5)
Supplement: Supplementary file 6 — Supplementary Data 3 [file 41467_2023_42937_MOESM6_ESM.zip › simulation_files_OCC_conformation/replica1/final.pdb]

CRYST1  137.374  137.374  189.039  90.00  90.00  90.00 P 1           1
ATOM      1  N   SER P   3      -9.979   2.183 -19.102  0.00  0.00      PROA  
ATOM      2  HT1 SER P   3     -10.129   2.133 -20.130  0.00  0.00      PROA  
ATOM      3  HT2 SER P   3     -10.176   3.170 -18.842  0.00  0.00      PROA  
ATOM      4  HT3 SER P   3     -10.693   1.671 -18.546  0.00  0.00      PROA  
ATOM      5  CA  SER P   3      -8.579   1.637 -18.694  0.00  0.00      PROA  
ATOM      6  HA  SER P   3      -7.871   2.445 -18.802  0.00  0.00      PROA  
ATOM      7  CB  SER P   3      -8.638   1.226 -17.237  0.00  0.00      PROA  
ATOM      8  HB1 SER P   3      -9.065   2.100 -16.701  0.00  0.00      PROA  
ATOM      9  HB2 SER P   3      -7.596   1.179 -16.852  0.00  0.00      PROA  
ATOM     10  OG  SER P   3      -9.338   0.012 -16.961  0.00  0.00      PROA  
ATOM     11  HG1 SER P   3     -10.272   0.154 -17.134  0.00  0.00      PROA  
ATOM     12  C   SER P   3      -8.102   0.404 -19.460  0.00  0.00      PROA  
ATOM     13  O   SER P   3      -8.741  -0.026 -20.428  0.00  0.00      PROA  
ATOM     14  N   VAL P   4      -6.899  -0.086 -19.125  0.00  0.00      PROA  
ATOM     15  HN  VAL P   4      -6.422   0.379 -18.384  0.00  0.00      PROA  
ATOM     16  CA  VAL P   4      -6.184  -1.197 -19.671  0.00  0.00      PROA  
ATOM     17  HA  VAL P   4      -6.160  -1.125 -20.749  0.00  0.00      PROA  
ATOM     18  CB  VAL P   4      -4.774  -1.301 -19.248  0.00  0.00      PROA  
ATOM     19  HB  VAL P   4      -4.633  -1.228 -18.148  0.00  0.00      PROA  
ATOM     20  CG1 VAL P   4      -4.141  -2.636 -19.779  0.00  0.00      PROA  
ATOM     21 HG11 VAL P   4      -4.257  -3.452 -19.034  0.00  0.00      PROA  
ATOM     22 HG12 VAL P   4      -4.700  -3.036 -20.652  0.00  0.00      PROA  
ATOM     23 HG13 VAL P   4      -3.072  -2.621 -20.080  0.00  0.00      PROA  
ATOM     24  CG2 VAL P   4      -4.048  -0.118 -19.953  0.00  0.00      PROA  
ATOM     25 HG21 VAL P   4      -4.148  -0.180 -21.057  0.00  0.00      PROA  
ATOM     26 HG22 VAL P   4      -4.472   0.815 -19.522  0.00  0.00      PROA  
ATOM     27 HG23 VAL P   4      -2.952  -0.059 -19.783  0.00  0.00      PROA  
ATOM     28  C   VAL P   4      -7.010  -2.480 -19.620  0.00  0.00      PROA  
ATOM     29  O   VAL P   4      -7.191  -3.193 -20.612  0.00  0.00      PROA  
ATOM     30  N   LEU P   5      -7.719  -2.773 -18.451  0.00  0.00      PROA  
ATOM     31  HN  LEU P   5      -7.831  -2.101 -17.722  0.00  0.00      PROA  
ATOM     32  CA  LEU P   5      -8.423  -4.047 -18.302  0.00  0.00      PROA  
ATOM     33  HA  LEU P   5      -7.829  -4.819 -18.768  0.00  0.00      PROA  
ATOM     34  CB  LEU P   5      -8.421  -4.416 -16.807  0.00  0.00      PROA  
ATOM     35  HB1 LEU P   5      -9.113  -5.255 -16.578  0.00  0.00      PROA  
ATOM     36  HB2 LEU P   5      -8.695  -3.471 -16.291  0.00  0.00      PROA  
ATOM     37  CG  LEU P   5      -6.976  -4.894 -16.314  0.00  0.00      PROA  
ATOM     38  HG  LEU P   5      -6.820  -5.780 -16.966  0.00  0.00      PROA  
ATOM     39  CD1 LEU P   5      -5.844  -3.868 -16.423  0.00  0.00      PROA  
ATOM     40 HD11 LEU P   5      -5.637  -3.801 -17.512  0.00  0.00      PROA  
ATOM     41 HD12 LEU P   5      -6.151  -2.848 -16.105  0.00  0.00      PROA  
ATOM     42 HD13 LEU P   5      -4.886  -4.244 -16.004  0.00  0.00      PROA  
ATOM     43  CD2 LEU P   5      -7.104  -5.333 -14.877  0.00  0.00      PROA  
ATOM     44 HD21 LEU P   5      -7.919  -6.082 -14.775  0.00  0.00      PROA  
ATOM     45 HD22 LEU P   5      -6.185  -5.887 -14.588  0.00  0.00      PROA  
ATOM     46 HD23 LEU P   5      -7.313  -4.494 -14.180  0.00  0.00      PROA  
ATOM     47  C   LEU P   5      -9.782  -4.045 -18.921  0.00  0.00      PROA  
ATOM     48  O   LEU P   5     -10.322  -5.139 -18.964  0.00  0.00      PROA  
ATOM     49  N   LYS P   6     -10.392  -2.931 -19.452  0.00  0.00      PROA  
ATOM     50  HN  LYS P   6      -9.952  -2.037 -19.418  0.00  0.00      PROA  
ATOM     51  CA  LYS P   6     -11.532  -2.984 -20.323  0.00  0.00      PROA  
ATOM     52  HA  LYS P   6     -12.264  -3.737 -20.071  0.00  0.00      PROA  
ATOM     53  CB  LYS P   6     -12.058  -1.558 -20.364  0.00  0.00      PROA  
ATOM     54  HB1 LYS P   6     -11.253  -0.799 -20.463  0.00  0.00      PROA  
ATOM     55  HB2 LYS P   6     -12.364  -1.361 -19.314  0.00  0.00      PROA  
ATOM     56  CG  LYS P   6     -13.346  -1.284 -21.196  0.00  0.00      PROA  
ATOM     57  HG1 LYS P   6     -13.234  -1.229 -22.300  0.00  0.00      PROA  
ATOM     58  HG2 LYS P   6     -13.671  -0.255 -20.931  0.00  0.00      PROA  
ATOM     59  CD  LYS P   6     -14.467  -2.215 -20.976  0.00  0.00      PROA  
ATOM     60  HD1 LYS P   6     -14.804  -2.027 -19.934  0.00  0.00      PROA  
ATOM     61  HD2 LYS P   6     -14.226  -3.286 -21.147  0.00  0.00      PROA  
ATOM     62  CE  LYS P   6     -15.696  -1.894 -21.910  0.00  0.00      PROA  
ATOM     63  HE1 LYS P   6     -15.345  -2.223 -22.912  0.00  0.00      PROA  
ATOM     64  HE2 LYS P   6     -15.892  -0.801 -21.880  0.00  0.00      PROA  
ATOM     65  NZ  LYS P   6     -16.820  -2.724 -21.556  0.00  0.00      PROA  
ATOM     66  HZ1 LYS P   6     -17.264  -2.571 -20.628  0.00  0.00      PROA  
ATOM     67  HZ2 LYS P   6     -17.602  -2.466 -22.191  0.00  0.00      PROA  
ATOM     68  HZ3 LYS P   6     -16.640  -3.748 -21.595  0.00  0.00      PROA  
ATOM     69  C   LYS P   6     -11.092  -3.364 -21.716  0.00  0.00      PROA  
ATOM     70  O   LYS P   6     -11.845  -3.906 -22.508  0.00  0.00      PROA  
ATOM     71  N   LYS P   7      -9.832  -3.112 -22.167  0.00  0.00      PROA  
ATOM     72  HN  LYS P   7      -9.201  -2.639 -21.557  0.00  0.00      PROA  
ATOM     73  CA  LYS P   7      -9.389  -3.409 -23.540  0.00  0.00      PROA  
ATOM     74  HA  LYS P   7     -10.139  -3.105 -24.255  0.00  0.00      PROA  
ATOM     75  CB  LYS P   7      -8.146  -2.537 -23.902  0.00  0.00      PROA  
ATOM     76  HB1 LYS P   7      -7.809  -2.689 -24.950  0.00  0.00      PROA  
ATOM     77  HB2 LYS P   7      -7.381  -2.769 -23.131  0.00  0.00      PROA  
ATOM     78  CG  LYS P   7      -8.343  -0.973 -23.761  0.00  0.00      PROA  
ATOM     79  HG1 LYS P   7      -8.577  -0.781 -22.692  0.00  0.00      PROA  
ATOM     80  HG2 LYS P   7      -9.232  -0.655 -24.346  0.00  0.00      PROA  
ATOM     81  CD  LYS P   7      -7.168  -0.178 -24.241  0.00  0.00      PROA  
ATOM     82  HD1 LYS P   7      -6.903  -0.510 -25.268  0.00  0.00      PROA  
ATOM     83  HD2 LYS P   7      -6.257  -0.199 -23.606  0.00  0.00      PROA  
ATOM     84  CE  LYS P   7      -7.713   1.299 -24.429  0.00  0.00      PROA  
ATOM     85  HE1 LYS P   7      -8.063   1.649 -23.434  0.00  0.00      PROA  
ATOM     86  HE2 LYS P   7      -8.572   1.203 -25.127  0.00  0.00      PROA  
ATOM     87  NZ  LYS P   7      -6.633   2.240 -24.878  0.00  0.00      PROA  
ATOM     88  HZ1 LYS P   7      -7.064   3.182 -24.782  0.00  0.00      PROA  
ATOM     89  HZ2 LYS P   7      -5.774   2.209 -24.294  0.00  0.00      PROA  
ATOM     90  HZ3 LYS P   7      -6.413   2.048 -25.876  0.00  0.00      PROA  
ATOM     91  C   LYS P   7      -9.259  -4.898 -23.819  0.00  0.00      PROA  
ATOM     92  O   LYS P   7      -9.470  -5.348 -24.966  0.00  0.00      PROA  
ATOM     93  N   LEU P   8      -8.964  -5.724 -22.742  0.00  0.00      PROA  
ATOM     94  HN  LEU P   8      -8.726  -5.285 -21.880  0.00  0.00      PROA  
ATOM     95  CA  LEU P   8      -8.904  -7.196 -22.907  0.00  0.00      PROA  
ATOM     96  HA  LEU P   8      -9.159  -7.493 -23.914  0.00  0.00      PROA  
ATOM     97  CB  LEU P   8      -7.449  -7.534 -22.456  0.00  0.00      PROA  
ATOM     98  HB1 LEU P   8      -7.002  -7.040 -23.345  0.00  0.00      PROA  
ATOM     99  HB2 LEU P   8      -7.271  -8.629 -22.393  0.00  0.00      PROA  
ATOM    100  CG  LEU P   8      -6.880  -6.817 -21.201  0.00  0.00      PROA  
ATOM    101  HG  LEU P   8      -7.224  -5.782 -20.992  0.00  0.00      PROA  
ATOM    102  CD1 LEU P   8      -7.017  -7.611 -19.921  0.00  0.00      PROA  
ATOM    103 HD11 LEU P   8      -8.024  -7.471 -19.474  0.00  0.00      PROA  
ATOM    104 HD12 LEU P   8      -6.858  -8.669 -20.219  0.00  0.00      PROA  
ATOM    105 HD13 LEU P   8      -6.231  -7.301 -19.200  0.00  0.00      PROA  
ATOM    106  CD2 LEU P   8      -5.334  -6.653 -21.421  0.00  0.00      PROA  
ATOM    107 HD21 LEU P   8      -4.769  -6.188 -20.585  0.00  0.00      PROA  
ATOM    108 HD22 LEU P   8      -4.864  -7.639 -21.626  0.00  0.00      PROA  
ATOM    109 HD23 LEU P   8      -5.176  -5.863 -22.185  0.00  0.00      PROA  
ATOM    110  C   LEU P   8      -9.985  -7.791 -22.058  0.00  0.00      PROA  
ATOM    111  O   LEU P   8      -9.825  -8.952 -21.537  0.00  0.00      PROA  
ATOM    112  N   GLY P   9     -11.059  -6.998 -21.820  0.00  0.00      PROA  
ATOM    113  HN  GLY P   9     -11.120  -6.109 -22.265  0.00  0.00      PROA  
ATOM    114  CA  GLY P   9     -12.215  -7.214 -20.899  0.00  0.00      PROA  
ATOM    115  HA1 GLY P   9     -12.844  -6.342 -20.790  0.00  0.00      PROA  
ATOM    116  HA2 GLY P   9     -11.758  -7.409 -19.940  0.00  0.00      PROA  
ATOM    117  C   GLY P   9     -12.862  -8.443 -21.414  0.00  0.00      PROA  
ATOM    118  O   GLY P   9     -13.412  -9.177 -20.640  0.00  0.00      PROA  
ATOM    119  N   TRP P  10     -12.799  -8.743 -22.745  0.00  0.00      PROA  
ATOM    120  HN  TRP P  10     -12.316  -8.160 -23.395  0.00  0.00      PROA  
ATOM    121  CA  TRP P  10     -13.228  -9.900 -23.436  0.00  0.00      PROA  
ATOM    122  HA  TRP P  10     -14.259  -9.989 -23.126  0.00  0.00      PROA  
ATOM    123  CB  TRP P  10     -13.309  -9.733 -24.999  0.00  0.00      PROA  
ATOM    124  HB1 TRP P  10     -14.138  -9.018 -25.188  0.00  0.00      PROA  
ATOM    125  HB2 TRP P  10     -13.652 -10.678 -25.473  0.00  0.00      PROA  
ATOM    126  CG  TRP P  10     -12.069  -9.315 -25.673  0.00  0.00      PROA  
ATOM    127  CD1 TRP P  10     -11.603  -8.035 -25.951  0.00  0.00      PROA  
ATOM    128  HD1 TRP P  10     -12.183  -7.170 -25.666  0.00  0.00      PROA  
ATOM    129  NE1 TRP P  10     -10.280  -8.078 -26.255  0.00  0.00      PROA  
ATOM    130  HE1 TRP P  10      -9.607  -7.387 -26.399  0.00  0.00      PROA  
ATOM    131  CE2 TRP P  10      -9.991  -9.444 -26.414  0.00  0.00      PROA  
ATOM    132  CD2 TRP P  10     -11.032 -10.259 -26.025  0.00  0.00      PROA  
ATOM    133  CE3 TRP P  10     -10.870 -11.648 -26.077  0.00  0.00      PROA  
ATOM    134  HE3 TRP P  10     -11.638 -12.267 -25.638  0.00  0.00      PROA  
ATOM    135  CZ3 TRP P  10      -9.612 -12.160 -26.404  0.00  0.00      PROA  
ATOM    136  HZ3 TRP P  10      -9.404 -13.219 -26.367  0.00  0.00      PROA  
ATOM    137  CZ2 TRP P  10      -8.783  -9.940 -26.813  0.00  0.00      PROA  
ATOM    138  HZ2 TRP P  10      -7.967  -9.361 -27.218  0.00  0.00      PROA  
ATOM    139  CH2 TRP P  10      -8.600 -11.307 -26.824  0.00  0.00      PROA  
ATOM    140  HH2 TRP P  10      -7.583 -11.589 -27.054  0.00  0.00      PROA  
ATOM    141  C   TRP P  10     -12.724 -11.277 -23.001  0.00  0.00      PROA  
ATOM    142  O   TRP P  10     -13.476 -12.188 -22.919  0.00  0.00      PROA  
ATOM    143  N   PHE P  11     -11.482 -11.376 -22.561  0.00  0.00      PROA  
ATOM    144  HN  PHE P  11     -10.862 -10.595 -22.578  0.00  0.00      PROA  
ATOM    145  CA  PHE P  11     -10.970 -12.567 -21.930  0.00  0.00      PROA  
ATOM    146  HA  PHE P  11     -11.534 -13.407 -22.306  0.00  0.00      PROA  
ATOM    147  CB  PHE P  11      -9.496 -12.697 -22.392  0.00  0.00      PROA  
ATOM    148  HB1 PHE P  11      -9.015 -11.718 -22.180  0.00  0.00      PROA  
ATOM    149  HB2 PHE P  11      -9.402 -12.969 -23.465  0.00  0.00      PROA  
ATOM    150  CG  PHE P  11      -8.666 -13.796 -21.656  0.00  0.00      PROA  
ATOM    151  CD1 PHE P  11      -8.523 -15.006 -22.207  0.00  0.00      PROA  
ATOM    152  HD1 PHE P  11      -9.007 -15.254 -23.140  0.00  0.00      PROA  
ATOM    153  CE1 PHE P  11      -7.708 -15.935 -21.633  0.00  0.00      PROA  
ATOM    154  HE1 PHE P  11      -7.623 -16.943 -22.013  0.00  0.00      PROA  
ATOM    155  CZ  PHE P  11      -7.099 -15.721 -20.356  0.00  0.00      PROA  
ATOM    156  HZ  PHE P  11      -6.566 -16.523 -19.867  0.00  0.00      PROA  
ATOM    157  CD2 PHE P  11      -7.994 -13.440 -20.536  0.00  0.00      PROA  
ATOM    158  HD2 PHE P  11      -8.242 -12.495 -20.075  0.00  0.00      PROA  
ATOM    159  CE2 PHE P  11      -7.300 -14.455 -19.770  0.00  0.00      PROA  
ATOM    160  HE2 PHE P  11      -6.888 -14.234 -18.797  0.00  0.00      PROA  
ATOM    161  C   PHE P  11     -11.118 -12.547 -20.388  0.00  0.00      PROA  
ATOM    162  O   PHE P  11     -11.284 -13.580 -19.771  0.00  0.00      PROA  
ATOM    163  N   PHE P  12     -11.056 -11.318 -19.761  0.00  0.00      PROA  
ATOM    164  HN  PHE P  12     -10.978 -10.528 -20.364  0.00  0.00      PROA  
ATOM    165  CA  PHE P  12     -11.074 -11.109 -18.347  0.00  0.00      PROA  
ATOM    166  HA  PHE P  12     -10.239 -11.666 -17.949  0.00  0.00      PROA  
ATOM    167  CB  PHE P  12     -10.770  -9.568 -18.110  0.00  0.00      PROA  
ATOM    168  HB1 PHE P  12     -11.663  -9.066 -18.542  0.00  0.00      PROA  
ATOM    169  HB2 PHE P  12      -9.862  -9.173 -18.613  0.00  0.00      PROA  
ATOM    170  CG  PHE P  12     -10.740  -9.196 -16.654  0.00  0.00      PROA  
ATOM    171  CD1 PHE P  12      -9.517  -9.376 -15.998  0.00  0.00      PROA  
ATOM    172  HD1 PHE P  12      -8.654  -9.740 -16.536  0.00  0.00      PROA  
ATOM    173  CE1 PHE P  12      -9.419  -9.278 -14.631  0.00  0.00      PROA  
ATOM    174  HE1 PHE P  12      -8.466  -9.309 -14.124  0.00  0.00      PROA  
ATOM    175  CZ  PHE P  12     -10.583  -8.782 -13.946  0.00  0.00      PROA  
ATOM    176  HZ  PHE P  12     -10.567  -8.734 -12.867  0.00  0.00      PROA  
ATOM    177  CD2 PHE P  12     -11.832  -8.808 -15.959  0.00  0.00      PROA  
ATOM    178  HD2 PHE P  12     -12.800  -8.648 -16.412  0.00  0.00      PROA  
ATOM    179  CE2 PHE P  12     -11.735  -8.548 -14.581  0.00  0.00      PROA  
ATOM    180  HE2 PHE P  12     -12.615  -8.080 -14.165  0.00  0.00      PROA  
ATOM    181  C   PHE P  12     -12.376 -11.615 -17.745  0.00  0.00      PROA  
ATOM    182  O   PHE P  12     -12.391 -12.104 -16.644  0.00  0.00      PROA  
ATOM    183  N   LYS P  13     -13.466 -11.491 -18.553  0.00  0.00      PROA  
ATOM    184  HN  LYS P  13     -13.471 -11.140 -19.486  0.00  0.00      PROA  
ATOM    185  CA  LYS P  13     -14.848 -11.883 -18.160  0.00  0.00      PROA  
ATOM    186  HA  LYS P  13     -14.941 -11.504 -17.152  0.00  0.00      PROA  
ATOM    187  CB  LYS P  13     -15.937 -11.048 -18.874  0.00  0.00      PROA  
ATOM    188  HB1 LYS P  13     -15.665  -9.972 -18.816  0.00  0.00      PROA  
ATOM    189  HB2 LYS P  13     -16.934 -11.176 -18.403  0.00  0.00      PROA  
ATOM    190  CG  LYS P  13     -16.101 -11.255 -20.353  0.00  0.00      PROA  
ATOM    191  HG1 LYS P  13     -16.363 -12.310 -20.584  0.00  0.00      PROA  
ATOM    192  HG2 LYS P  13     -15.156 -11.071 -20.908  0.00  0.00      PROA  
ATOM    193  CD  LYS P  13     -17.147 -10.290 -20.899  0.00  0.00      PROA  
ATOM    194  HD1 LYS P  13     -16.711  -9.276 -20.772  0.00  0.00      PROA  
ATOM    195  HD2 LYS P  13     -18.045 -10.424 -20.259  0.00  0.00      PROA  
ATOM    196  CE  LYS P  13     -17.513 -10.541 -22.283  0.00  0.00      PROA  
ATOM    197  HE1 LYS P  13     -17.840 -11.602 -22.319  0.00  0.00      PROA  
ATOM    198  HE2 LYS P  13     -16.763 -10.416 -23.093  0.00  0.00      PROA  
ATOM    199  NZ  LYS P  13     -18.632  -9.611 -22.554  0.00  0.00      PROA  
ATOM    200  HZ1 LYS P  13     -18.572  -8.644 -22.176  0.00  0.00      PROA  
ATOM    201  HZ2 LYS P  13     -18.819  -9.588 -23.577  0.00  0.00      PROA  
ATOM    202  HZ3 LYS P  13     -19.473  -9.982 -22.068  0.00  0.00      PROA  
ATOM    203  C   LYS P  13     -15.087 -13.413 -18.309  0.00  0.00      PROA  
ATOM    204  O   LYS P  13     -15.900 -13.998 -17.627  0.00  0.00      PROA  
ATOM    205  N   ALA P  14     -14.311 -14.009 -19.231  0.00  0.00      PROA  
ATOM    206  HN  ALA P  14     -13.750 -13.406 -19.793  0.00  0.00      PROA  
ATOM    207  CA  ALA P  14     -14.374 -15.416 -19.377  0.00  0.00      PROA  
ATOM    208  HA  ALA P  14     -15.357 -15.717 -19.048  0.00  0.00      PROA  
ATOM    209  CB  ALA P  14     -14.089 -15.749 -20.857  0.00  0.00      PROA  
ATOM    210  HB1 ALA P  14     -13.048 -15.568 -21.202  0.00  0.00      PROA  
ATOM    211  HB2 ALA P  14     -14.291 -16.840 -20.798  0.00  0.00      PROA  
ATOM    212  HB3 ALA P  14     -14.927 -15.396 -21.494  0.00  0.00      PROA  
ATOM    213  C   ALA P  14     -13.286 -16.188 -18.487  0.00  0.00      PROA  
ATOM    214  O   ALA P  14     -13.430 -17.382 -18.230  0.00  0.00      PROA  
ATOM    215  N   TYR P  15     -12.287 -15.526 -17.969  0.00  0.00      PROA  
ATOM    216  HN  TYR P  15     -12.133 -14.578 -18.237  0.00  0.00      PROA  
ATOM    217  CA  TYR P  15     -11.262 -16.204 -17.134  0.00  0.00      PROA  
ATOM    218  HA  TYR P  15     -11.467 -17.264 -17.131  0.00  0.00      PROA  
ATOM    219  CB  TYR P  15      -9.895 -15.744 -17.686  0.00  0.00      PROA  
ATOM    220  HB1 TYR P  15      -9.659 -14.686 -17.444  0.00  0.00      PROA  
ATOM    221  HB2 TYR P  15      -9.870 -15.828 -18.794  0.00  0.00      PROA  
ATOM    222  CG  TYR P  15      -8.898 -16.807 -17.145  0.00  0.00      PROA  
ATOM    223  CD1 TYR P  15      -8.629 -17.988 -17.863  0.00  0.00      PROA  
ATOM    224  HD1 TYR P  15      -9.172 -18.140 -18.784  0.00  0.00      PROA  
ATOM    225  CE1 TYR P  15      -7.599 -18.883 -17.479  0.00  0.00      PROA  
ATOM    226  HE1 TYR P  15      -7.519 -19.840 -17.973  0.00  0.00      PROA  
ATOM    227  CZ  TYR P  15      -6.744 -18.496 -16.494  0.00  0.00      PROA  
ATOM    228  OH  TYR P  15      -5.810 -19.433 -16.113  0.00  0.00      PROA  
ATOM    229  HH  TYR P  15      -5.094 -18.956 -15.688  0.00  0.00      PROA  
ATOM    230  CD2 TYR P  15      -8.028 -16.526 -16.087  0.00  0.00      PROA  
ATOM    231  HD2 TYR P  15      -8.209 -15.552 -15.655  0.00  0.00      PROA  
ATOM    232  CE2 TYR P  15      -6.878 -17.334 -15.737  0.00  0.00      PROA  
ATOM    233  HE2 TYR P  15      -6.358 -16.915 -14.888  0.00  0.00      PROA  
ATOM    234  C   TYR P  15     -11.504 -15.723 -15.683  0.00  0.00      PROA  
ATOM    235  O   TYR P  15     -10.653 -15.825 -14.802  0.00  0.00      PROA  
ATOM    236  N   TRP P  16     -12.706 -15.131 -15.471  0.00  0.00      PROA  
ATOM    237  HN  TRP P  16     -13.288 -15.039 -16.275  0.00  0.00      PROA  
ATOM    238  CA  TRP P  16     -13.164 -14.460 -14.280  0.00  0.00      PROA  
ATOM    239  HA  TRP P  16     -12.464 -13.690 -13.994  0.00  0.00      PROA  
ATOM    240  CB  TRP P  16     -14.552 -13.934 -14.720  0.00  0.00      PROA  
ATOM    241  HB1 TRP P  16     -15.125 -14.779 -15.158  0.00  0.00      PROA  
ATOM    242  HB2 TRP P  16     -14.425 -13.056 -15.388  0.00  0.00      PROA  
ATOM    243  CG  TRP P  16     -15.299 -13.444 -13.503  0.00  0.00      PROA  
ATOM    244  CD1 TRP P  16     -16.174 -14.124 -12.655  0.00  0.00      PROA  
ATOM    245  HD1 TRP P  16     -16.725 -15.035 -12.835  0.00  0.00      PROA  
ATOM    246  NE1 TRP P  16     -16.397 -13.244 -11.519  0.00  0.00      PROA  
ATOM    247  HE1 TRP P  16     -16.993 -13.449 -10.774  0.00  0.00      PROA  
ATOM    248  CE2 TRP P  16     -15.653 -12.093 -11.660  0.00  0.00      PROA  
ATOM    249  CD2 TRP P  16     -14.889 -12.215 -12.851  0.00  0.00      PROA  
ATOM    250  CE3 TRP P  16     -14.062 -11.129 -13.200  0.00  0.00      PROA  
ATOM    251  HE3 TRP P  16     -13.490 -11.117 -14.116  0.00  0.00      PROA  
ATOM    252  CZ3 TRP P  16     -13.804 -10.155 -12.201  0.00  0.00      PROA  
ATOM    253  HZ3 TRP P  16     -13.107  -9.372 -12.459  0.00  0.00      PROA  
ATOM    254  CZ2 TRP P  16     -15.475 -11.084 -10.745  0.00  0.00      PROA  
ATOM    255  HZ2 TRP P  16     -16.006 -11.058  -9.805  0.00  0.00      PROA  
ATOM    256  CH2 TRP P  16     -14.600 -10.146 -11.048  0.00  0.00      PROA  
ATOM    257  HH2 TRP P  16     -14.604  -9.259 -10.432  0.00  0.00      PROA  
ATOM    258  C   TRP P  16     -13.145 -15.387 -13.078  0.00  0.00      PROA  
ATOM    259  O   TRP P  16     -12.740 -15.044 -11.940  0.00  0.00      PROA  
ATOM    260  N   LEU P  17     -13.496 -16.604 -13.313  0.00  0.00      PROA  
ATOM    261  HN  LEU P  17     -13.792 -16.747 -14.254  0.00  0.00      PROA  
ATOM    262  CA  LEU P  17     -13.489 -17.618 -12.258  0.00  0.00      PROA  
ATOM    263  HA  LEU P  17     -14.043 -17.216 -11.422  0.00  0.00      PROA  
ATOM    264  CB  LEU P  17     -14.402 -18.776 -12.743  0.00  0.00      PROA  
ATOM    265  HB1 LEU P  17     -14.204 -19.010 -13.811  0.00  0.00      PROA  
ATOM    266  HB2 LEU P  17     -15.498 -18.676 -12.590  0.00  0.00      PROA  
ATOM    267  CG  LEU P  17     -14.234 -20.110 -12.018  0.00  0.00      PROA  
ATOM    268  HG  LEU P  17     -13.173 -20.395 -12.184  0.00  0.00      PROA  
ATOM    269  CD1 LEU P  17     -14.553 -19.953 -10.544  0.00  0.00      PROA  
ATOM    270 HD11 LEU P  17     -14.571 -20.906  -9.972  0.00  0.00      PROA  
ATOM    271 HD12 LEU P  17     -13.779 -19.337 -10.039  0.00  0.00      PROA  
ATOM    272 HD13 LEU P  17     -15.559 -19.521 -10.357  0.00  0.00      PROA  
ATOM    273  CD2 LEU P  17     -15.194 -21.059 -12.711  0.00  0.00      PROA  
ATOM    274 HD21 LEU P  17     -16.291 -20.883 -12.716  0.00  0.00      PROA  
ATOM    275 HD22 LEU P  17     -14.836 -21.004 -13.761  0.00  0.00      PROA  
ATOM    276 HD23 LEU P  17     -15.080 -22.108 -12.366  0.00  0.00      PROA  
ATOM    277  C   LEU P  17     -12.051 -17.867 -11.810  0.00  0.00      PROA  
ATOM    278  O   LEU P  17     -11.676 -17.975 -10.611  0.00  0.00      PROA  
ATOM    279  N   ARG P  18     -11.040 -17.941 -12.621  0.00  0.00      PROA  
ATOM    280  HN  ARG P  18     -11.041 -17.693 -13.586  0.00  0.00      PROA  
ATOM    281  CA  ARG P  18      -9.689 -18.215 -12.262  0.00  0.00      PROA  
ATOM    282  HA  ARG P  18      -9.579 -19.071 -11.613  0.00  0.00      PROA  
ATOM    283  CB  ARG P  18      -8.858 -18.559 -13.487  0.00  0.00      PROA  
ATOM    284  HB1 ARG P  18      -7.754 -18.530 -13.361  0.00  0.00      PROA  
ATOM    285  HB2 ARG P  18      -9.238 -18.061 -14.404  0.00  0.00      PROA  
ATOM    286  CG  ARG P  18      -8.958 -20.033 -13.988  0.00  0.00      PROA  
ATOM    287  HG1 ARG P  18      -8.805 -20.771 -13.171  0.00  0.00      PROA  
ATOM    288  HG2 ARG P  18      -8.137 -20.244 -14.707  0.00  0.00      PROA  
ATOM    289  CD  ARG P  18     -10.301 -20.265 -14.770  0.00  0.00      PROA  
ATOM    290  HD1 ARG P  18     -10.462 -19.395 -15.442  0.00  0.00      PROA  
ATOM    291  HD2 ARG P  18     -11.100 -20.284 -13.998  0.00  0.00      PROA  
ATOM    292  NE  ARG P  18     -10.110 -21.554 -15.416  0.00  0.00      PROA  
ATOM    293  HE  ARG P  18      -9.197 -21.938 -15.279  0.00  0.00      PROA  
ATOM    294  CZ  ARG P  18     -11.119 -22.355 -15.731  0.00  0.00      PROA  
ATOM    295  NH1 ARG P  18     -12.295 -21.892 -15.983  0.00  0.00      PROA  
ATOM    296 HH11 ARG P  18     -12.422 -20.918 -16.166  0.00  0.00      PROA  
ATOM    297 HH12 ARG P  18     -13.103 -22.480 -15.939  0.00  0.00      PROA  
ATOM    298  NH2 ARG P  18     -10.854 -23.646 -15.610  0.00  0.00      PROA  
ATOM    299 HH21 ARG P  18      -9.920 -23.814 -15.292  0.00  0.00      PROA  
ATOM    300 HH22 ARG P  18     -11.446 -24.370 -15.963  0.00  0.00      PROA  
ATOM    301  C   ARG P  18      -9.072 -17.013 -11.589  0.00  0.00      PROA  
ATOM    302  O   ARG P  18      -8.320 -17.135 -10.641  0.00  0.00      PROA  
ATOM    303  N   TYR P  19      -9.481 -15.811 -12.113  0.00  0.00      PROA  
ATOM    304  HN  TYR P  19     -10.101 -15.691 -12.885  0.00  0.00      PROA  
ATOM    305  CA  TYR P  19      -9.183 -14.649 -11.347  0.00  0.00      PROA  
ATOM    306  HA  TYR P  19      -8.112 -14.643 -11.210  0.00  0.00      PROA  
ATOM    307  CB  TYR P  19      -9.393 -13.343 -12.157  0.00  0.00      PROA  
ATOM    308  HB1 TYR P  19      -9.324 -12.433 -11.525  0.00  0.00      PROA  
ATOM    309  HB2 TYR P  19     -10.400 -13.488 -12.603  0.00  0.00      PROA  
ATOM    310  CG  TYR P  19      -8.463 -13.206 -13.332  0.00  0.00      PROA  
ATOM    311  CD1 TYR P  19      -7.036 -13.440 -13.207  0.00  0.00      PROA  
ATOM    312  HD1 TYR P  19      -6.541 -13.877 -12.352  0.00  0.00      PROA  
ATOM    313  CE1 TYR P  19      -6.247 -13.336 -14.360  0.00  0.00      PROA  
ATOM    314  HE1 TYR P  19      -5.188 -13.539 -14.295  0.00  0.00      PROA  
ATOM    315  CZ  TYR P  19      -6.832 -12.965 -15.551  0.00  0.00      PROA  
ATOM    316  OH  TYR P  19      -6.020 -12.830 -16.643  0.00  0.00      PROA  
ATOM    317  HH  TYR P  19      -5.133 -13.023 -16.331  0.00  0.00      PROA  
ATOM    318  CD2 TYR P  19      -9.028 -12.860 -14.545  0.00  0.00      PROA  
ATOM    319  HD2 TYR P  19     -10.087 -12.735 -14.719  0.00  0.00      PROA  
ATOM    320  CE2 TYR P  19      -8.184 -12.701 -15.702  0.00  0.00      PROA  
ATOM    321  HE2 TYR P  19      -8.698 -12.587 -16.644  0.00  0.00      PROA  
ATOM    322  C   TYR P  19      -9.693 -14.569  -9.925  0.00  0.00      PROA  
ATOM    323  O   TYR P  19      -8.987 -14.162  -9.005  0.00  0.00      PROA  
ATOM    324  N   THR P  20     -10.974 -15.080  -9.719  0.00  0.00      PROA  
ATOM    325  HN  THR P  20     -11.477 -15.395 -10.521  0.00  0.00      PROA  
ATOM    326  CA  THR P  20     -11.666 -15.161  -8.422  0.00  0.00      PROA  
ATOM    327  HA  THR P  20     -11.629 -14.172  -7.988  0.00  0.00      PROA  
ATOM    328  CB  THR P  20     -13.131 -15.514  -8.525  0.00  0.00      PROA  
ATOM    329  HB  THR P  20     -13.216 -16.462  -9.097  0.00  0.00      PROA  
ATOM    330  OG1 THR P  20     -13.650 -14.450  -9.245  0.00  0.00      PROA  
ATOM    331  HG1 THR P  20     -13.325 -14.500 -10.147  0.00  0.00      PROA  
ATOM    332  CG2 THR P  20     -13.878 -15.761  -7.174  0.00  0.00      PROA  
ATOM    333 HG21 THR P  20     -13.619 -16.715  -6.666  0.00  0.00      PROA  
ATOM    334 HG22 THR P  20     -13.750 -14.882  -6.505  0.00  0.00      PROA  
ATOM    335 HG23 THR P  20     -14.952 -15.925  -7.402  0.00  0.00      PROA  
ATOM    336  C   THR P  20     -10.908 -16.115  -7.527  0.00  0.00      PROA  
ATOM    337  O   THR P  20     -10.525 -15.773  -6.367  0.00  0.00      PROA  
ATOM    338  N   ILE P  21     -10.448 -17.260  -8.036  0.00  0.00      PROA  
ATOM    339  HN  ILE P  21     -10.686 -17.487  -8.977  0.00  0.00      PROA  
ATOM    340  CA  ILE P  21      -9.506 -18.163  -7.353  0.00  0.00      PROA  
ATOM    341  HA  ILE P  21      -9.958 -18.458  -6.417  0.00  0.00      PROA  
ATOM    342  CB  ILE P  21      -9.368 -19.408  -8.298  0.00  0.00      PROA  
ATOM    343  HB  ILE P  21      -9.266 -18.991  -9.322  0.00  0.00      PROA  
ATOM    344  CG2 ILE P  21      -8.129 -20.240  -7.909  0.00  0.00      PROA  
ATOM    345 HG21 ILE P  21      -7.190 -19.675  -8.090  0.00  0.00      PROA  
ATOM    346 HG22 ILE P  21      -8.206 -20.469  -6.824  0.00  0.00      PROA  
ATOM    347 HG23 ILE P  21      -8.162 -21.223  -8.425  0.00  0.00      PROA  
ATOM    348  CG1 ILE P  21     -10.774 -20.176  -8.273  0.00  0.00      PROA  
ATOM    349 HG11 ILE P  21     -10.899 -20.770  -9.204  0.00  0.00      PROA  
ATOM    350 HG12 ILE P  21     -11.658 -19.512  -8.392  0.00  0.00      PROA  
ATOM    351  CD  ILE P  21     -10.997 -21.002  -6.932  0.00  0.00      PROA  
ATOM    352  HD1 ILE P  21     -11.996 -21.482  -7.001  0.00  0.00      PROA  
ATOM    353  HD2 ILE P  21     -10.324 -21.856  -6.705  0.00  0.00      PROA  
ATOM    354  HD3 ILE P  21     -10.857 -20.410  -6.002  0.00  0.00      PROA  
ATOM    355  C   ILE P  21      -8.161 -17.514  -7.050  0.00  0.00      PROA  
ATOM    356  O   ILE P  21      -7.571 -17.634  -5.968  0.00  0.00      PROA  
ATOM    357  N   ALA P  22      -7.632 -16.695  -7.951  0.00  0.00      PROA  
ATOM    358  HN  ALA P  22      -8.080 -16.587  -8.836  0.00  0.00      PROA  
ATOM    359  CA  ALA P  22      -6.315 -16.026  -7.721  0.00  0.00      PROA  
ATOM    360  HA  ALA P  22      -5.534 -16.749  -7.537  0.00  0.00      PROA  
ATOM    361  CB  ALA P  22      -5.798 -15.234  -8.885  0.00  0.00      PROA  
ATOM    362  HB1 ALA P  22      -6.388 -14.299  -8.994  0.00  0.00      PROA  
ATOM    363  HB2 ALA P  22      -4.708 -15.023  -8.849  0.00  0.00      PROA  
ATOM    364  HB3 ALA P  22      -6.006 -15.862  -9.777  0.00  0.00      PROA  
ATOM    365  C   ALA P  22      -6.319 -15.208  -6.481  0.00  0.00      PROA  
ATOM    366  O   ALA P  22      -5.296 -15.233  -5.733  0.00  0.00      PROA  
ATOM    367  N   ILE P  23      -7.417 -14.380  -6.335  0.00  0.00      PROA  
ATOM    368  HN  ILE P  23      -8.219 -14.437  -6.925  0.00  0.00      PROA  
ATOM    369  CA  ILE P  23      -7.536 -13.458  -5.269  0.00  0.00      PROA  
ATOM    370  HA  ILE P  23      -6.636 -12.864  -5.317  0.00  0.00      PROA  
ATOM    371  CB  ILE P  23      -8.707 -12.373  -5.415  0.00  0.00      PROA  
ATOM    372  HB  ILE P  23      -9.601 -12.967  -5.700  0.00  0.00      PROA  
ATOM    373  CG2 ILE P  23      -9.038 -11.601  -4.133  0.00  0.00      PROA  
ATOM    374 HG21 ILE P  23      -8.260 -10.954  -3.674  0.00  0.00      PROA  
ATOM    375 HG22 ILE P  23      -9.822 -10.831  -4.295  0.00  0.00      PROA  
ATOM    376 HG23 ILE P  23      -9.384 -12.248  -3.299  0.00  0.00      PROA  
ATOM    377  CG1 ILE P  23      -8.346 -11.609  -6.697  0.00  0.00      PROA  
ATOM    378 HG11 ILE P  23      -9.349 -11.352  -7.098  0.00  0.00      PROA  
ATOM    379 HG12 ILE P  23      -7.694 -12.255  -7.323  0.00  0.00      PROA  
ATOM    380  CD  ILE P  23      -7.502 -10.340  -6.448  0.00  0.00      PROA  
ATOM    381  HD1 ILE P  23      -7.204  -9.727  -7.325  0.00  0.00      PROA  
ATOM    382  HD2 ILE P  23      -8.060  -9.649  -5.781  0.00  0.00      PROA  
ATOM    383  HD3 ILE P  23      -6.534 -10.493  -5.926  0.00  0.00      PROA  
ATOM    384  C   ILE P  23      -7.602 -14.204  -3.954  0.00  0.00      PROA  
ATOM    385  O   ILE P  23      -6.939 -13.917  -2.940  0.00  0.00      PROA  
ATOM    386  N   VAL P  24      -8.456 -15.264  -3.945  0.00  0.00      PROA  
ATOM    387  HN  VAL P  24      -9.236 -15.260  -4.565  0.00  0.00      PROA  
ATOM    388  CA  VAL P  24      -8.542 -16.225  -2.827  0.00  0.00      PROA  
ATOM    389  HA  VAL P  24      -8.919 -15.724  -1.948  0.00  0.00      PROA  
ATOM    390  CB  VAL P  24      -9.536 -17.327  -3.079  0.00  0.00      PROA  
ATOM    391  HB  VAL P  24      -9.254 -17.811  -4.039  0.00  0.00      PROA  
ATOM    392  CG1 VAL P  24      -9.553 -18.434  -1.990  0.00  0.00      PROA  
ATOM    393 HG11 VAL P  24      -9.657 -17.980  -0.982  0.00  0.00      PROA  
ATOM    394 HG12 VAL P  24     -10.383 -19.136  -2.220  0.00  0.00      PROA  
ATOM    395 HG13 VAL P  24      -8.638 -19.062  -1.924  0.00  0.00      PROA  
ATOM    396  CG2 VAL P  24     -10.949 -16.706  -3.293  0.00  0.00      PROA  
ATOM    397 HG21 VAL P  24     -11.268 -16.399  -2.274  0.00  0.00      PROA  
ATOM    398 HG22 VAL P  24     -10.870 -15.842  -3.987  0.00  0.00      PROA  
ATOM    399 HG23 VAL P  24     -11.680 -17.402  -3.756  0.00  0.00      PROA  
ATOM    400  C   VAL P  24      -7.225 -16.850  -2.424  0.00  0.00      PROA  
ATOM    401  O   VAL P  24      -6.793 -16.872  -1.259  0.00  0.00      PROA  
ATOM    402  N   LEU P  25      -6.448 -17.427  -3.361  0.00  0.00      PROA  
ATOM    403  HN  LEU P  25      -6.865 -17.516  -4.262  0.00  0.00      PROA  
ATOM    404  CA  LEU P  25      -5.113 -17.981  -3.091  0.00  0.00      PROA  
ATOM    405  HA  LEU P  25      -5.183 -18.710  -2.296  0.00  0.00      PROA  
ATOM    406  CB  LEU P  25      -4.470 -18.721  -4.335  0.00  0.00      PROA  
ATOM    407  HB1 LEU P  25      -3.440 -19.070  -4.106  0.00  0.00      PROA  
ATOM    408  HB2 LEU P  25      -4.365 -17.974  -5.150  0.00  0.00      PROA  
ATOM    409  CG  LEU P  25      -5.211 -19.930  -4.895  0.00  0.00      PROA  
ATOM    410  HG  LEU P  25      -6.258 -19.574  -5.000  0.00  0.00      PROA  
ATOM    411  CD1 LEU P  25      -4.574 -20.437  -6.246  0.00  0.00      PROA  
ATOM    412 HD11 LEU P  25      -4.442 -19.626  -6.994  0.00  0.00      PROA  
ATOM    413 HD12 LEU P  25      -3.568 -20.871  -6.061  0.00  0.00      PROA  
ATOM    414 HD13 LEU P  25      -5.281 -21.208  -6.621  0.00  0.00      PROA  
ATOM    415  CD2 LEU P  25      -5.242 -21.153  -3.921  0.00  0.00      PROA  
ATOM    416 HD21 LEU P  25      -4.279 -21.705  -3.898  0.00  0.00      PROA  
ATOM    417 HD22 LEU P  25      -5.405 -20.810  -2.876  0.00  0.00      PROA  
ATOM    418 HD23 LEU P  25      -6.160 -21.732  -4.158  0.00  0.00      PROA  
ATOM    419  C   LEU P  25      -4.064 -16.991  -2.597  0.00  0.00      PROA  
ATOM    420  O   LEU P  25      -3.287 -17.255  -1.608  0.00  0.00      PROA  
ATOM    421  N   LEU P  26      -4.088 -15.776  -3.071  0.00  0.00      PROA  
ATOM    422  HN  LEU P  26      -4.729 -15.513  -3.789  0.00  0.00      PROA  
ATOM    423  CA  LEU P  26      -3.097 -14.802  -2.528  0.00  0.00      PROA  
ATOM    424  HA  LEU P  26      -2.110 -15.240  -2.499  0.00  0.00      PROA  
ATOM    425  CB  LEU P  26      -3.110 -13.705  -3.596  0.00  0.00      PROA  
ATOM    426  HB1 LEU P  26      -4.145 -13.302  -3.602  0.00  0.00      PROA  
ATOM    427  HB2 LEU P  26      -2.978 -14.095  -4.628  0.00  0.00      PROA  
ATOM    428  CG  LEU P  26      -2.183 -12.476  -3.378  0.00  0.00      PROA  
ATOM    429  HG  LEU P  26      -2.326 -12.119  -2.336  0.00  0.00      PROA  
ATOM    430  CD1 LEU P  26      -0.745 -12.894  -3.619  0.00  0.00      PROA  
ATOM    431 HD11 LEU P  26      -0.103 -11.991  -3.701  0.00  0.00      PROA  
ATOM    432 HD12 LEU P  26      -0.584 -13.557  -2.743  0.00  0.00      PROA  
ATOM    433 HD13 LEU P  26      -0.634 -13.439  -4.581  0.00  0.00      PROA  
ATOM    434  CD2 LEU P  26      -2.588 -11.470  -4.445  0.00  0.00      PROA  
ATOM    435 HD21 LEU P  26      -2.342 -11.816  -5.472  0.00  0.00      PROA  
ATOM    436 HD22 LEU P  26      -3.619 -11.058  -4.395  0.00  0.00      PROA  
ATOM    437 HD23 LEU P  26      -1.963 -10.564  -4.296  0.00  0.00      PROA  
ATOM    438  C   LEU P  26      -3.350 -14.182  -1.264  0.00  0.00      PROA  
ATOM    439  O   LEU P  26      -2.403 -13.858  -0.559  0.00  0.00      PROA  
ATOM    440  N   LEU P  27      -4.558 -14.056  -0.836  0.00  0.00      PROA  
ATOM    441  HN  LEU P  27      -5.267 -14.378  -1.459  0.00  0.00      PROA  
ATOM    442  CA  LEU P  27      -4.904 -13.701   0.501  0.00  0.00      PROA  
ATOM    443  HA  LEU P  27      -4.369 -12.799   0.755  0.00  0.00      PROA  
ATOM    444  CB  LEU P  27      -6.412 -13.450   0.489  0.00  0.00      PROA  
ATOM    445  HB1 LEU P  27      -6.727 -14.412   0.032  0.00  0.00      PROA  
ATOM    446  HB2 LEU P  27      -6.550 -12.576  -0.183  0.00  0.00      PROA  
ATOM    447  CG  LEU P  27      -7.094 -13.117   1.801  0.00  0.00      PROA  
ATOM    448  HG  LEU P  27      -6.881 -13.908   2.552  0.00  0.00      PROA  
ATOM    449  CD1 LEU P  27      -6.590 -11.763   2.294  0.00  0.00      PROA  
ATOM    450 HD11 LEU P  27      -5.497 -11.793   2.494  0.00  0.00      PROA  
ATOM    451 HD12 LEU P  27      -6.813 -10.876   1.663  0.00  0.00      PROA  
ATOM    452 HD13 LEU P  27      -7.084 -11.573   3.271  0.00  0.00      PROA  
ATOM    453  CD2 LEU P  27      -8.647 -12.968   1.754  0.00  0.00      PROA  
ATOM    454 HD21 LEU P  27      -8.960 -12.175   1.041  0.00  0.00      PROA  
ATOM    455 HD22 LEU P  27      -9.153 -13.905   1.437  0.00  0.00      PROA  
ATOM    456 HD23 LEU P  27      -9.071 -12.802   2.767  0.00  0.00      PROA  
ATOM    457  C   LEU P  27      -4.391 -14.639   1.578  0.00  0.00      PROA  
ATOM    458  O   LEU P  27      -3.838 -14.228   2.553  0.00  0.00      PROA  
ATOM    459  N   ALA P  28      -4.607 -15.926   1.328  0.00  0.00      PROA  
ATOM    460  HN  ALA P  28      -4.920 -16.211   0.425  0.00  0.00      PROA  
ATOM    461  CA  ALA P  28      -3.992 -17.109   1.976  0.00  0.00      PROA  
ATOM    462  HA  ALA P  28      -4.307 -17.099   3.009  0.00  0.00      PROA  
ATOM    463  CB  ALA P  28      -4.711 -18.380   1.405  0.00  0.00      PROA  
ATOM    464  HB1 ALA P  28      -4.434 -18.583   0.348  0.00  0.00      PROA  
ATOM    465  HB2 ALA P  28      -4.529 -19.326   1.959  0.00  0.00      PROA  
ATOM    466  HB3 ALA P  28      -5.798 -18.155   1.458  0.00  0.00      PROA  
ATOM    467  C   ALA P  28      -2.449 -17.157   1.986  0.00  0.00      PROA  
ATOM    468  O   ALA P  28      -1.865 -17.371   3.081  0.00  0.00      PROA  
ATOM    469  N   VAL P  29      -1.822 -16.885   0.785  0.00  0.00      PROA  
ATOM    470  HN  VAL P  29      -2.199 -16.667  -0.112  0.00  0.00      PROA  
ATOM    471  CA  VAL P  29      -0.361 -16.665   0.868  0.00  0.00      PROA  
ATOM    472  HA  VAL P  29       0.204 -17.480   1.296  0.00  0.00      PROA  
ATOM    473  CB  VAL P  29       0.238 -16.714  -0.553  0.00  0.00      PROA  
ATOM    474  HB  VAL P  29      -0.357 -15.998  -1.159  0.00  0.00      PROA  
ATOM    475  CG1 VAL P  29       1.676 -16.220  -0.540  0.00  0.00      PROA  
ATOM    476 HG11 VAL P  29       1.644 -15.155  -0.223  0.00  0.00      PROA  
ATOM    477 HG12 VAL P  29       2.161 -16.802   0.273  0.00  0.00      PROA  
ATOM    478 HG13 VAL P  29       2.172 -16.309  -1.530  0.00  0.00      PROA  
ATOM    479  CG2 VAL P  29       0.162 -18.081  -1.253  0.00  0.00      PROA  
ATOM    480 HG21 VAL P  29       0.293 -17.909  -2.343  0.00  0.00      PROA  
ATOM    481 HG22 VAL P  29       1.013 -18.728  -0.949  0.00  0.00      PROA  
ATOM    482 HG23 VAL P  29      -0.777 -18.668  -1.158  0.00  0.00      PROA  
ATOM    483  C   VAL P  29       0.041 -15.486   1.693  0.00  0.00      PROA  
ATOM    484  O   VAL P  29       0.915 -15.615   2.598  0.00  0.00      PROA  
ATOM    485  N   ASN P  30      -0.618 -14.309   1.519  0.00  0.00      PROA  
ATOM    486  HN  ASN P  30      -1.297 -14.272   0.790  0.00  0.00      PROA  
ATOM    487  CA  ASN P  30      -0.194 -13.009   2.137  0.00  0.00      PROA  
ATOM    488  HA  ASN P  30       0.856 -12.889   1.915  0.00  0.00      PROA  
ATOM    489  CB  ASN P  30      -0.983 -11.801   1.546  0.00  0.00      PROA  
ATOM    490  HB1 ASN P  30      -0.821 -10.866   2.123  0.00  0.00      PROA  
ATOM    491  HB2 ASN P  30      -2.037 -12.078   1.761  0.00  0.00      PROA  
ATOM    492  CG  ASN P  30      -0.774 -11.489   0.023  0.00  0.00      PROA  
ATOM    493  OD1 ASN P  30       0.051 -11.959  -0.684  0.00  0.00      PROA  
ATOM    494  ND2 ASN P  30      -1.731 -10.658  -0.434  0.00  0.00      PROA  
ATOM    495 HD21 ASN P  30      -2.230 -10.159   0.275  0.00  0.00      PROA  
ATOM    496 HD22 ASN P  30      -1.551 -10.267  -1.337  0.00  0.00      PROA  
ATOM    497  C   ASN P  30      -0.287 -13.021   3.721  0.00  0.00      PROA  
ATOM    498  O   ASN P  30       0.559 -12.331   4.358  0.00  0.00      PROA  
ATOM    499  N   VAL P  31      -1.333 -13.657   4.332  0.00  0.00      PROA  
ATOM    500  HN  VAL P  31      -2.093 -13.938   3.751  0.00  0.00      PROA  
ATOM    501  CA  VAL P  31      -1.531 -13.847   5.728  0.00  0.00      PROA  
ATOM    502  HA  VAL P  31      -1.288 -12.904   6.195  0.00  0.00      PROA  
ATOM    503  CB  VAL P  31      -2.889 -14.383   6.236  0.00  0.00      PROA  
ATOM    504  HB  VAL P  31      -2.808 -14.459   7.341  0.00  0.00      PROA  
ATOM    505  CG1 VAL P  31      -3.993 -13.356   6.036  0.00  0.00      PROA  
ATOM    506 HG11 VAL P  31      -3.826 -12.491   6.713  0.00  0.00      PROA  
ATOM    507 HG12 VAL P  31      -3.837 -12.990   4.999  0.00  0.00      PROA  
ATOM    508 HG13 VAL P  31      -5.012 -13.792   5.958  0.00  0.00      PROA  
ATOM    509  CG2 VAL P  31      -3.271 -15.705   5.598  0.00  0.00      PROA  
ATOM    510 HG21 VAL P  31      -2.447 -16.439   5.724  0.00  0.00      PROA  
ATOM    511 HG22 VAL P  31      -4.297 -16.034   5.871  0.00  0.00      PROA  
ATOM    512 HG23 VAL P  31      -3.379 -15.506   4.510  0.00  0.00      PROA  
ATOM    513  C   VAL P  31      -0.432 -14.680   6.355  0.00  0.00      PROA  
ATOM    514  O   VAL P  31       0.111 -14.378   7.400  0.00  0.00      PROA  
ATOM    515  N   ILE P  32       0.002 -15.798   5.657  0.00  0.00      PROA  
ATOM    516  HN  ILE P  32      -0.357 -16.016   4.753  0.00  0.00      PROA  
ATOM    517  CA  ILE P  32       1.243 -16.585   5.965  0.00  0.00      PROA  
ATOM    518  HA  ILE P  32       1.046 -16.915   6.974  0.00  0.00      PROA  
ATOM    519  CB  ILE P  32       1.419 -17.918   5.109  0.00  0.00      PROA  
ATOM    520  HB  ILE P  32       1.727 -17.509   4.123  0.00  0.00      PROA  
ATOM    521  CG2 ILE P  32       2.675 -18.731   5.593  0.00  0.00      PROA  
ATOM    522 HG21 ILE P  32       3.589 -18.122   5.764  0.00  0.00      PROA  
ATOM    523 HG22 ILE P  32       2.482 -19.246   6.558  0.00  0.00      PROA  
ATOM    524 HG23 ILE P  32       2.812 -19.500   4.802  0.00  0.00      PROA  
ATOM    525  CG1 ILE P  32       0.206 -18.854   5.035  0.00  0.00      PROA  
ATOM    526 HG11 ILE P  32      -0.734 -18.294   4.843  0.00  0.00      PROA  
ATOM    527 HG12 ILE P  32       0.108 -19.234   6.074  0.00  0.00      PROA  
ATOM    528  CD  ILE P  32       0.208 -20.116   4.073  0.00  0.00      PROA  
ATOM    529  HD1 ILE P  32      -0.852 -20.243   3.763  0.00  0.00      PROA  
ATOM    530  HD2 ILE P  32       0.732 -20.006   3.100  0.00  0.00      PROA  
ATOM    531  HD3 ILE P  32       0.498 -21.053   4.595  0.00  0.00      PROA  
ATOM    532  C   ILE P  32       2.452 -15.811   6.042  0.00  0.00      PROA  
ATOM    533  O   ILE P  32       3.216 -15.822   6.982  0.00  0.00      PROA  
ATOM    534  N   GLU P  33       2.606 -14.974   4.946  0.00  0.00      PROA  
ATOM    535  HN  GLU P  33       1.987 -15.149   4.184  0.00  0.00      PROA  
ATOM    536  CA  GLU P  33       3.714 -14.014   4.699  0.00  0.00      PROA  
ATOM    537  HA  GLU P  33       4.588 -14.631   4.547  0.00  0.00      PROA  
ATOM    538  CB  GLU P  33       3.623 -13.271   3.331  0.00  0.00      PROA  
ATOM    539  HB1 GLU P  33       4.364 -12.463   3.156  0.00  0.00      PROA  
ATOM    540  HB2 GLU P  33       2.650 -12.746   3.219  0.00  0.00      PROA  
ATOM    541  CG  GLU P  33       3.850 -14.242   2.062  0.00  0.00      PROA  
ATOM    542  HG1 GLU P  33       3.424 -13.652   1.222  0.00  0.00      PROA  
ATOM    543  HG2 GLU P  33       3.314 -15.198   2.243  0.00  0.00      PROA  
ATOM    544  CD  GLU P  33       5.272 -14.682   1.843  0.00  0.00      PROA  
ATOM    545  OE1 GLU P  33       5.464 -15.886   1.982  0.00  0.00      PROA  
ATOM    546  OE2 GLU P  33       6.150 -13.861   1.491  0.00  0.00      PROA  
ATOM    547  C   GLU P  33       3.897 -12.987   5.829  0.00  0.00      PROA  
ATOM    548  O   GLU P  33       5.082 -12.680   6.148  0.00  0.00      PROA  
ATOM    549  N   MET P  34       2.908 -12.477   6.589  0.00  0.00      PROA  
ATOM    550  HN  MET P  34       1.988 -12.591   6.223  0.00  0.00      PROA  
ATOM    551  CA  MET P  34       3.017 -11.468   7.664  0.00  0.00      PROA  
ATOM    552  HA  MET P  34       3.960 -10.991   7.442  0.00  0.00      PROA  
ATOM    553  CB  MET P  34       1.976 -10.337   7.508  0.00  0.00      PROA  
ATOM    554  HB1 MET P  34       2.205  -9.833   6.544  0.00  0.00      PROA  
ATOM    555  HB2 MET P  34       2.131  -9.571   8.297  0.00  0.00      PROA  
ATOM    556  CG  MET P  34       0.499 -10.778   7.494  0.00  0.00      PROA  
ATOM    557  HG1 MET P  34       0.426 -11.716   6.903  0.00  0.00      PROA  
ATOM    558  HG2 MET P  34      -0.169  -9.965   7.138  0.00  0.00      PROA  
ATOM    559  SD  MET P  34      -0.116 -11.271   9.079  0.00  0.00      PROA  
ATOM    560  CE  MET P  34      -1.893 -11.393   8.575  0.00  0.00      PROA  
ATOM    561  HE1 MET P  34      -2.274 -10.652   7.840  0.00  0.00      PROA  
ATOM    562  HE2 MET P  34      -1.998 -12.397   8.111  0.00  0.00      PROA  
ATOM    563  HE3 MET P  34      -2.511 -11.428   9.498  0.00  0.00      PROA  
ATOM    564  C   MET P  34       3.114 -12.085   9.113  0.00  0.00      PROA  
ATOM    565  O   MET P  34       3.124 -11.367  10.168  0.00  0.00      PROA  
ATOM    566  N   PHE P  35       3.100 -13.375   9.261  0.00  0.00      PROA  
ATOM    567  HN  PHE P  35       2.778 -13.894   8.473  0.00  0.00      PROA  
ATOM    568  CA  PHE P  35       3.294 -14.024  10.615  0.00  0.00      PROA  
ATOM    569  HA  PHE P  35       2.737 -13.465  11.352  0.00  0.00      PROA  
ATOM    570  CB  PHE P  35       2.648 -15.481  10.619  0.00  0.00      PROA  
ATOM    571  HB1 PHE P  35       2.957 -15.995   9.684  0.00  0.00      PROA  
ATOM    572  HB2 PHE P  35       1.545 -15.352  10.664  0.00  0.00      PROA  
ATOM    573  CG  PHE P  35       3.099 -16.244  11.780  0.00  0.00      PROA  
ATOM    574  CD1 PHE P  35       3.806 -17.461  11.496  0.00  0.00      PROA  
ATOM    575  HD1 PHE P  35       4.034 -17.728  10.474  0.00  0.00      PROA  
ATOM    576  CE1 PHE P  35       4.295 -18.262  12.527  0.00  0.00      PROA  
ATOM    577  HE1 PHE P  35       4.751 -19.216  12.306  0.00  0.00      PROA  
ATOM    578  CZ  PHE P  35       3.835 -17.994  13.820  0.00  0.00      PROA  
ATOM    579  HZ  PHE P  35       4.086 -18.601  14.677  0.00  0.00      PROA  
ATOM    580  CD2 PHE P  35       2.709 -15.970  13.125  0.00  0.00      PROA  
ATOM    581  HD2 PHE P  35       2.294 -14.993  13.322  0.00  0.00      PROA  
ATOM    582  CE2 PHE P  35       3.062 -16.860  14.142  0.00  0.00      PROA  
ATOM    583  HE2 PHE P  35       2.976 -16.489  15.152  0.00  0.00      PROA  
ATOM    584  C   PHE P  35       4.667 -13.803  11.245  0.00  0.00      PROA  
ATOM    585  O   PHE P  35       4.797 -13.356  12.414  0.00  0.00      PROA  
ATOM    586  N   PRO P  36       5.800 -14.054  10.594  0.00  0.00      PROA  
ATOM    587  CD  PRO P  36       5.760 -14.859   9.392  0.00  0.00      PROA  
ATOM    588  HD1 PRO P  36       5.064 -15.725   9.367  0.00  0.00      PROA  
ATOM    589  HD2 PRO P  36       5.635 -14.203   8.504  0.00  0.00      PROA  
ATOM    590  CA  PRO P  36       7.078 -14.112  11.224  0.00  0.00      PROA  
ATOM    591  HA  PRO P  36       6.978 -14.927  11.925  0.00  0.00      PROA  
ATOM    592  CB  PRO P  36       7.964 -14.666  10.157  0.00  0.00      PROA  
ATOM    593  HB1 PRO P  36       8.864 -15.252  10.440  0.00  0.00      PROA  
ATOM    594  HB2 PRO P  36       8.434 -13.899   9.505  0.00  0.00      PROA  
ATOM    595  CG  PRO P  36       7.061 -15.541   9.274  0.00  0.00      PROA  
ATOM    596  HG1 PRO P  36       7.155 -16.544   9.741  0.00  0.00      PROA  
ATOM    597  HG2 PRO P  36       7.545 -15.658   8.281  0.00  0.00      PROA  
ATOM    598  C   PRO P  36       7.550 -12.867  11.912  0.00  0.00      PROA  
ATOM    599  O   PRO P  36       8.116 -13.141  12.994  0.00  0.00      PROA  
ATOM    600  N   PRO P  37       7.309 -11.647  11.451  0.00  0.00      PROA  
ATOM    601  CD  PRO P  37       7.130 -11.321  10.016  0.00  0.00      PROA  
ATOM    602  HD1 PRO P  37       7.704 -11.961   9.313  0.00  0.00      PROA  
ATOM    603  HD2 PRO P  37       6.040 -11.320   9.800  0.00  0.00      PROA  
ATOM    604  CA  PRO P  37       7.737 -10.480  12.205  0.00  0.00      PROA  
ATOM    605  HA  PRO P  37       8.804 -10.582  12.333  0.00  0.00      PROA  
ATOM    606  CB  PRO P  37       7.402  -9.261  11.231  0.00  0.00      PROA  
ATOM    607  HB1 PRO P  37       8.252  -8.551  11.319  0.00  0.00      PROA  
ATOM    608  HB2 PRO P  37       6.445  -8.780  11.526  0.00  0.00      PROA  
ATOM    609  CG  PRO P  37       7.542  -9.888   9.919  0.00  0.00      PROA  
ATOM    610  HG1 PRO P  37       8.599  -9.894   9.577  0.00  0.00      PROA  
ATOM    611  HG2 PRO P  37       7.007  -9.380   9.089  0.00  0.00      PROA  
ATOM    612  C   PRO P  37       7.170 -10.352  13.610  0.00  0.00      PROA  
ATOM    613  O   PRO P  37       7.755  -9.681  14.476  0.00  0.00      PROA  
ATOM    614  N   LYS P  38       5.985 -10.877  13.871  0.00  0.00      PROA  
ATOM    615  HN  LYS P  38       5.587 -11.400  13.121  0.00  0.00      PROA  
ATOM    616  CA  LYS P  38       5.415 -10.916  15.279  0.00  0.00      PROA  
ATOM    617  HA  LYS P  38       5.719 -10.029  15.816  0.00  0.00      PROA  
ATOM    618  CB  LYS P  38       3.810 -10.992  15.295  0.00  0.00      PROA  
ATOM    619  HB1 LYS P  38       3.405 -11.760  14.602  0.00  0.00      PROA  
ATOM    620  HB2 LYS P  38       3.432 -10.081  14.785  0.00  0.00      PROA  
ATOM    621  CG  LYS P  38       3.196 -11.110  16.668  0.00  0.00      PROA  
ATOM    622  HG1 LYS P  38       3.533 -12.148  16.878  0.00  0.00      PROA  
ATOM    623  HG2 LYS P  38       2.102 -11.211  16.503  0.00  0.00      PROA  
ATOM    624  CD  LYS P  38       3.572  -9.949  17.588  0.00  0.00      PROA  
ATOM    625  HD1 LYS P  38       3.306  -9.078  16.952  0.00  0.00      PROA  
ATOM    626  HD2 LYS P  38       4.641  -9.928  17.892  0.00  0.00      PROA  
ATOM    627  CE  LYS P  38       2.646 -10.004  18.860  0.00  0.00      PROA  
ATOM    628  HE1 LYS P  38       2.960 -10.898  19.439  0.00  0.00      PROA  
ATOM    629  HE2 LYS P  38       1.558 -10.195  18.739  0.00  0.00      PROA  
ATOM    630  NZ  LYS P  38       2.853  -8.844  19.749  0.00  0.00      PROA  
ATOM    631  HZ1 LYS P  38       2.356  -7.990  19.425  0.00  0.00      PROA  
ATOM    632  HZ2 LYS P  38       2.495  -8.846  20.725  0.00  0.00      PROA  
ATOM    633  HZ3 LYS P  38       3.859  -8.580  19.733  0.00  0.00      PROA  
ATOM    634  C   LYS P  38       5.983 -12.088  16.030  0.00  0.00      PROA  
ATOM    635  O   LYS P  38       6.225 -11.908  17.176  0.00  0.00      PROA  
ATOM    636  N   LEU P  39       6.303 -13.221  15.435  0.00  0.00      PROA  
ATOM    637  HN  LEU P  39       6.074 -13.343  14.472  0.00  0.00      PROA  
ATOM    638  CA  LEU P  39       6.949 -14.412  16.077  0.00  0.00      PROA  
ATOM    639  HA  LEU P  39       6.413 -14.656  16.982  0.00  0.00      PROA  
ATOM    640  CB  LEU P  39       6.937 -15.671  15.072  0.00  0.00      PROA  
ATOM    641  HB1 LEU P  39       7.410 -15.470  14.088  0.00  0.00      PROA  
ATOM    642  HB2 LEU P  39       5.938 -16.006  14.720  0.00  0.00      PROA  
ATOM    643  CG  LEU P  39       7.612 -16.957  15.635  0.00  0.00      PROA  
ATOM    644  HG  LEU P  39       8.627 -16.625  15.943  0.00  0.00      PROA  
ATOM    645  CD1 LEU P  39       6.945 -17.527  16.860  0.00  0.00      PROA  
ATOM    646 HD11 LEU P  39       6.992 -16.833  17.727  0.00  0.00      PROA  
ATOM    647 HD12 LEU P  39       5.860 -17.568  16.624  0.00  0.00      PROA  
ATOM    648 HD13 LEU P  39       7.333 -18.523  17.161  0.00  0.00      PROA  
ATOM    649  CD2 LEU P  39       7.752 -17.949  14.474  0.00  0.00      PROA  
ATOM    650 HD21 LEU P  39       8.309 -17.505  13.622  0.00  0.00      PROA  
ATOM    651 HD22 LEU P  39       8.269 -18.854  14.859  0.00  0.00      PROA  
ATOM    652 HD23 LEU P  39       6.731 -18.230  14.139  0.00  0.00      PROA  
ATOM    653  C   LEU P  39       8.364 -14.058  16.562  0.00  0.00      PROA  
ATOM    654  O   LEU P  39       8.760 -14.234  17.713  0.00  0.00      PROA  
ATOM    655  N   LEU P  40       9.089 -13.246  15.708  0.00  0.00      PROA  
ATOM    656  HN  LEU P  40       8.755 -13.104  14.780  0.00  0.00      PROA  
ATOM    657  CA  LEU P  40      10.264 -12.438  16.026  0.00  0.00      PROA  
ATOM    658  HA  LEU P  40      11.017 -13.176  16.259  0.00  0.00      PROA  
ATOM    659  CB  LEU P  40      10.608 -11.719  14.720  0.00  0.00      PROA  
ATOM    660  HB1 LEU P  40       9.656 -11.231  14.417  0.00  0.00      PROA  
ATOM    661  HB2 LEU P  40      10.862 -12.426  13.901  0.00  0.00      PROA  
ATOM    662  CG  LEU P  40      11.709 -10.624  14.776  0.00  0.00      PROA  
ATOM    663  HG  LEU P  40      11.624  -9.849  15.567  0.00  0.00      PROA  
ATOM    664  CD1 LEU P  40      13.031 -11.317  15.127  0.00  0.00      PROA  
ATOM    665 HD11 LEU P  40      13.009 -11.898  16.074  0.00  0.00      PROA  
ATOM    666 HD12 LEU P  40      13.389 -11.950  14.288  0.00  0.00      PROA  
ATOM    667 HD13 LEU P  40      13.818 -10.536  15.196  0.00  0.00      PROA  
ATOM    668  CD2 LEU P  40      11.778  -9.875  13.434  0.00  0.00      PROA  
ATOM    669 HD21 LEU P  40      10.822  -9.404  13.121  0.00  0.00      PROA  
ATOM    670 HD22 LEU P  40      12.589  -9.115  13.424  0.00  0.00      PROA  
ATOM    671 HD23 LEU P  40      11.878 -10.569  12.572  0.00  0.00      PROA  
ATOM    672  C   LEU P  40      10.161 -11.437  17.149  0.00  0.00      PROA  
ATOM    673  O   LEU P  40      10.947 -11.302  18.027  0.00  0.00      PROA  
ATOM    674  N   GLY P  41       9.009 -10.747  17.154  0.00  0.00      PROA  
ATOM    675  HN  GLY P  41       8.444 -11.008  16.374  0.00  0.00      PROA  
ATOM    676  CA  GLY P  41       8.745  -9.737  18.148  0.00  0.00      PROA  
ATOM    677  HA1 GLY P  41       7.803  -9.341  17.800  0.00  0.00      PROA  
ATOM    678  HA2 GLY P  41       9.495  -8.975  18.301  0.00  0.00      PROA  
ATOM    679  C   GLY P  41       8.426 -10.319  19.553  0.00  0.00      PROA  
ATOM    680  O   GLY P  41       8.932  -9.843  20.558  0.00  0.00      PROA  
ATOM    681  N   ASN P  42       7.683 -11.427  19.551  0.00  0.00      PROA  
ATOM    682  HN  ASN P  42       7.209 -11.755  18.737  0.00  0.00      PROA  
ATOM    683  CA  ASN P  42       7.418 -12.260  20.680  0.00  0.00      PROA  
ATOM    684  HA  ASN P  42       6.944 -11.723  21.489  0.00  0.00      PROA  
ATOM    685  CB  ASN P  42       6.444 -13.401  20.316  0.00  0.00      PROA  
ATOM    686  HB1 ASN P  42       6.533 -14.195  21.087  0.00  0.00      PROA  
ATOM    687  HB2 ASN P  42       6.572 -13.787  19.282  0.00  0.00      PROA  
ATOM    688  CG  ASN P  42       4.982 -12.994  20.511  0.00  0.00      PROA  
ATOM    689  OD1 ASN P  42       4.648 -11.943  21.060  0.00  0.00      PROA  
ATOM    690  ND2 ASN P  42       4.182 -13.811  19.791  0.00  0.00      PROA  
ATOM    691 HD21 ASN P  42       4.470 -14.756  19.638  0.00  0.00      PROA  
ATOM    692 HD22 ASN P  42       3.258 -13.551  19.510  0.00  0.00      PROA  
ATOM    693  C   ASN P  42       8.755 -12.933  21.240  0.00  0.00      PROA  
ATOM    694  O   ASN P  42       9.008 -13.145  22.413  0.00  0.00      PROA  
ATOM    695  N   ALA P  43       9.540 -13.380  20.272  0.00  0.00      PROA  
ATOM    696  HN  ALA P  43       9.292 -13.215  19.320  0.00  0.00      PROA  
ATOM    697  CA  ALA P  43      10.885 -13.947  20.588  0.00  0.00      PROA  
ATOM    698  HA  ALA P  43      10.807 -14.714  21.344  0.00  0.00      PROA  
ATOM    699  CB  ALA P  43      11.563 -14.449  19.302  0.00  0.00      PROA  
ATOM    700  HB1 ALA P  43      10.936 -15.226  18.814  0.00  0.00      PROA  
ATOM    701  HB2 ALA P  43      11.597 -13.575  18.618  0.00  0.00      PROA  
ATOM    702  HB3 ALA P  43      12.590 -14.844  19.455  0.00  0.00      PROA  
ATOM    703  C   ALA P  43      11.874 -12.983  21.168  0.00  0.00      PROA  
ATOM    704  O   ALA P  43      12.461 -13.399  22.139  0.00  0.00      PROA  
ATOM    705  N   ILE P  44      11.975 -11.784  20.689  0.00  0.00      PROA  
ATOM    706  HN  ILE P  44      11.565 -11.663  19.789  0.00  0.00      PROA  
ATOM    707  CA  ILE P  44      12.590 -10.646  21.257  0.00  0.00      PROA  
ATOM    708  HA  ILE P  44      13.644 -10.883  21.245  0.00  0.00      PROA  
ATOM    709  CB  ILE P  44      12.473  -9.460  20.263  0.00  0.00      PROA  
ATOM    710  HB  ILE P  44      11.414  -9.437  19.926  0.00  0.00      PROA  
ATOM    711  CG2 ILE P  44      12.957  -8.122  20.917  0.00  0.00      PROA  
ATOM    712 HG21 ILE P  44      12.874  -7.328  20.145  0.00  0.00      PROA  
ATOM    713 HG22 ILE P  44      12.316  -7.751  21.745  0.00  0.00      PROA  
ATOM    714 HG23 ILE P  44      14.048  -8.238  21.091  0.00  0.00      PROA  
ATOM    715  CG1 ILE P  44      13.456  -9.656  19.066  0.00  0.00      PROA  
ATOM    716 HG11 ILE P  44      13.579 -10.714  18.749  0.00  0.00      PROA  
ATOM    717 HG12 ILE P  44      14.478  -9.396  19.416  0.00  0.00      PROA  
ATOM    718  CD  ILE P  44      13.215  -8.672  17.889  0.00  0.00      PROA  
ATOM    719  HD1 ILE P  44      13.284  -7.615  18.225  0.00  0.00      PROA  
ATOM    720  HD2 ILE P  44      13.888  -8.982  17.061  0.00  0.00      PROA  
ATOM    721  HD3 ILE P  44      12.160  -8.759  17.552  0.00  0.00      PROA  
ATOM    722  C   ILE P  44      12.237 -10.243  22.642  0.00  0.00      PROA  
ATOM    723  O   ILE P  44      13.065 -10.154  23.555  0.00  0.00      PROA  
ATOM    724  N   ASP P  45      10.893 -10.132  22.819  0.00  0.00      PROA  
ATOM    725  HN  ASP P  45      10.292 -10.194  22.026  0.00  0.00      PROA  
ATOM    726  CA  ASP P  45      10.199  -9.963  24.053  0.00  0.00      PROA  
ATOM    727  HA  ASP P  45      10.471  -8.964  24.359  0.00  0.00      PROA  
ATOM    728  CB  ASP P  45       8.613  -9.977  23.730  0.00  0.00      PROA  
ATOM    729  HB1 ASP P  45       8.396 -11.060  23.609  0.00  0.00      PROA  
ATOM    730  HB2 ASP P  45       8.383  -9.442  22.784  0.00  0.00      PROA  
ATOM    731  CG  ASP P  45       7.730  -9.224  24.679  0.00  0.00      PROA  
ATOM    732  OD1 ASP P  45       8.174  -8.134  25.098  0.00  0.00      PROA  
ATOM    733  OD2 ASP P  45       6.634  -9.695  25.054  0.00  0.00      PROA  
ATOM    734  C   ASP P  45      10.466 -11.082  25.114  0.00  0.00      PROA  
ATOM    735  O   ASP P  45      10.610 -10.759  26.296  0.00  0.00      PROA  
ATOM    736  N   ASP P  46      10.602 -12.380  24.767  0.00  0.00      PROA  
ATOM    737  HN  ASP P  46      10.363 -12.740  23.869  0.00  0.00      PROA  
ATOM    738  CA  ASP P  46      11.078 -13.240  25.786  0.00  0.00      PROA  
ATOM    739  HA  ASP P  46      10.695 -13.097  26.785  0.00  0.00      PROA  
ATOM    740  CB  ASP P  46      10.608 -14.697  25.441  0.00  0.00      PROA  
ATOM    741  HB1 ASP P  46      10.841 -15.422  26.251  0.00  0.00      PROA  
ATOM    742  HB2 ASP P  46      11.130 -15.078  24.538  0.00  0.00      PROA  
ATOM    743  CG  ASP P  46       9.102 -14.688  25.258  0.00  0.00      PROA  
ATOM    744  OD1 ASP P  46       8.538 -15.577  24.622  0.00  0.00      PROA  
ATOM    745  OD2 ASP P  46       8.504 -13.834  25.979  0.00  0.00      PROA  
ATOM    746  C   ASP P  46      12.641 -13.273  26.007  0.00  0.00      PROA  
ATOM    747  O   ASP P  46      13.173 -13.556  27.088  0.00  0.00      PROA  
ATOM    748  N   MET P  47      13.471 -12.997  24.936  0.00  0.00      PROA  
ATOM    749  HN  MET P  47      13.152 -12.816  24.009  0.00  0.00      PROA  
ATOM    750  CA  MET P  47      14.876 -12.961  25.067  0.00  0.00      PROA  
ATOM    751  HA  MET P  47      15.145 -13.890  25.550  0.00  0.00      PROA  
ATOM    752  CB  MET P  47      15.545 -12.619  23.728  0.00  0.00      PROA  
ATOM    753  HB1 MET P  47      16.625 -12.370  23.807  0.00  0.00      PROA  
ATOM    754  HB2 MET P  47      15.051 -11.759  23.228  0.00  0.00      PROA  
ATOM    755  CG  MET P  47      15.549 -13.731  22.671  0.00  0.00      PROA  
ATOM    756  HG1 MET P  47      14.686 -14.420  22.791  0.00  0.00      PROA  
ATOM    757  HG2 MET P  47      16.469 -14.348  22.758  0.00  0.00      PROA  
ATOM    758  SD  MET P  47      15.588 -13.156  20.927  0.00  0.00      PROA  
ATOM    759  CE  MET P  47      17.131 -12.215  20.980  0.00  0.00      PROA  
ATOM    760  HE1 MET P  47      17.975 -12.834  20.607  0.00  0.00      PROA  
ATOM    761  HE2 MET P  47      16.951 -11.331  20.332  0.00  0.00      PROA  
ATOM    762  HE3 MET P  47      17.315 -11.795  21.992  0.00  0.00      PROA  
ATOM    763  C   MET P  47      15.199 -11.893  26.006  0.00  0.00      PROA  
ATOM    764  O   MET P  47      15.986 -12.035  26.912  0.00  0.00      PROA  
ATOM    765  N   LYS P  48      14.549 -10.694  25.844  0.00  0.00      PROA  
ATOM    766  HN  LYS P  48      13.953 -10.642  25.046  0.00  0.00      PROA  
ATOM    767  CA  LYS P  48      14.637  -9.537  26.624  0.00  0.00      PROA  
ATOM    768  HA  LYS P  48      15.667  -9.226  26.724  0.00  0.00      PROA  
ATOM    769  CB  LYS P  48      13.969  -8.366  25.867  0.00  0.00      PROA  
ATOM    770  HB1 LYS P  48      12.922  -8.733  25.810  0.00  0.00      PROA  
ATOM    771  HB2 LYS P  48      14.612  -8.189  24.979  0.00  0.00      PROA  
ATOM    772  CG  LYS P  48      13.938  -7.067  26.702  0.00  0.00      PROA  
ATOM    773  HG1 LYS P  48      13.340  -7.234  27.624  0.00  0.00      PROA  
ATOM    774  HG2 LYS P  48      13.247  -6.516  26.028  0.00  0.00      PROA  
ATOM    775  CD  LYS P  48      15.290  -6.414  26.978  0.00  0.00      PROA  
ATOM    776  HD1 LYS P  48      15.849  -6.341  26.020  0.00  0.00      PROA  
ATOM    777  HD2 LYS P  48      15.807  -7.244  27.506  0.00  0.00      PROA  
ATOM    778  CE  LYS P  48      15.127  -5.037  27.582  0.00  0.00      PROA  
ATOM    779  HE1 LYS P  48      14.414  -5.257  28.405  0.00  0.00      PROA  
ATOM    780  HE2 LYS P  48      14.575  -4.362  26.894  0.00  0.00      PROA  
ATOM    781  NZ  LYS P  48      16.317  -4.506  28.078  0.00  0.00      PROA  
ATOM    782  HZ1 LYS P  48      16.570  -4.769  29.052  0.00  0.00      PROA  
ATOM    783  HZ2 LYS P  48      17.164  -4.572  27.479  0.00  0.00      PROA  
ATOM    784  HZ3 LYS P  48      16.065  -3.507  28.226  0.00  0.00      PROA  
ATOM    785  C   LYS P  48      14.334  -9.695  28.076  0.00  0.00      PROA  
ATOM    786  O   LYS P  48      15.058  -9.278  28.977  0.00  0.00      PROA  
ATOM    787  N   ALA P  49      13.221 -10.395  28.275  0.00  0.00      PROA  
ATOM    788  HN  ALA P  49      12.637 -10.575  27.487  0.00  0.00      PROA  
ATOM    789  CA  ALA P  49      12.829 -10.789  29.630  0.00  0.00      PROA  
ATOM    790  HA  ALA P  49      12.620  -9.947  30.274  0.00  0.00      PROA  
ATOM    791  CB  ALA P  49      11.402 -11.433  29.476  0.00  0.00      PROA  
ATOM    792  HB1 ALA P  49      10.717 -10.675  29.040  0.00  0.00      PROA  
ATOM    793  HB2 ALA P  49      11.454 -12.336  28.830  0.00  0.00      PROA  
ATOM    794  HB3 ALA P  49      10.954 -11.650  30.469  0.00  0.00      PROA  
ATOM    795  C   ALA P  49      13.589 -11.872  30.287  0.00  0.00      PROA  
ATOM    796  O   ALA P  49      13.587 -12.030  31.511  0.00  0.00      PROA  
ATOM    797  N   GLY P  50      14.330 -12.740  29.563  0.00  0.00      PROA  
ATOM    798  HN  GLY P  50      14.440 -12.658  28.575  0.00  0.00      PROA  
ATOM    799  CA  GLY P  50      15.100 -13.842  30.250  0.00  0.00      PROA  
ATOM    800  HA1 GLY P  50      15.527 -13.452  31.162  0.00  0.00      PROA  
ATOM    801  HA2 GLY P  50      15.852 -14.089  29.515  0.00  0.00      PROA  
ATOM    802  C   GLY P  50      14.410 -15.057  30.586  0.00  0.00      PROA  
ATOM    803  O   GLY P  50      14.945 -15.735  31.449  0.00  0.00      PROA  
ATOM    804  N   ALA P  51      13.332 -15.377  29.937  0.00  0.00      PROA  
ATOM    805  HN  ALA P  51      13.022 -14.795  29.189  0.00  0.00      PROA  
ATOM    806  CA  ALA P  51      12.701 -16.647  30.128  0.00  0.00      PROA  
ATOM    807  HA  ALA P  51      13.421 -17.395  30.426  0.00  0.00      PROA  
ATOM    808  CB  ALA P  51      11.677 -16.521  31.198  0.00  0.00      PROA  
ATOM    809  HB1 ALA P  51      10.900 -15.844  30.783  0.00  0.00      PROA  
ATOM    810  HB2 ALA P  51      11.238 -17.520  31.403  0.00  0.00      PROA  
ATOM    811  HB3 ALA P  51      12.141 -16.058  32.095  0.00  0.00      PROA  
ATOM    812  C   ALA P  51      12.143 -17.116  28.731  0.00  0.00      PROA  
ATOM    813  O   ALA P  51      10.933 -17.405  28.484  0.00  0.00      PROA  
ATOM    814  N   PHE P  52      13.116 -17.170  27.731  0.00  0.00      PROA  
ATOM    815  HN  PHE P  52      14.082 -16.964  27.863  0.00  0.00      PROA  
ATOM    816  CA  PHE P  52      13.047 -17.718  26.429  0.00  0.00      PROA  
ATOM    817  HA  PHE P  52      12.130 -17.254  26.096  0.00  0.00      PROA  
ATOM    818  CB  PHE P  52      14.334 -17.292  25.655  0.00  0.00      PROA  
ATOM    819  HB1 PHE P  52      15.251 -17.707  26.126  0.00  0.00      PROA  
ATOM    820  HB2 PHE P  52      14.425 -16.186  25.706  0.00  0.00      PROA  
ATOM    821  CG  PHE P  52      14.412 -17.789  24.245  0.00  0.00      PROA  
ATOM    822  CD1 PHE P  52      15.210 -18.866  24.009  0.00  0.00      PROA  
ATOM    823  HD1 PHE P  52      15.812 -19.350  24.764  0.00  0.00      PROA  
ATOM    824  CE1 PHE P  52      15.247 -19.357  22.742  0.00  0.00      PROA  
ATOM    825  HE1 PHE P  52      15.901 -20.189  22.528  0.00  0.00      PROA  
ATOM    826  CZ  PHE P  52      14.742 -18.714  21.681  0.00  0.00      PROA  
ATOM    827  HZ  PHE P  52      15.072 -19.039  20.705  0.00  0.00      PROA  
ATOM    828  CD2 PHE P  52      13.788 -17.109  23.222  0.00  0.00      PROA  
ATOM    829  HD2 PHE P  52      13.229 -16.195  23.356  0.00  0.00      PROA  
ATOM    830  CE2 PHE P  52      13.943 -17.616  21.939  0.00  0.00      PROA  
ATOM    831  HE2 PHE P  52      13.502 -17.178  21.056  0.00  0.00      PROA  
ATOM    832  C   PHE P  52      12.844 -19.156  26.394  0.00  0.00      PROA  
ATOM    833  O   PHE P  52      13.404 -19.794  27.293  0.00  0.00      PROA  
ATOM    834  N   THR P  53      12.148 -19.716  25.365  0.00  0.00      PROA  
ATOM    835  HN  THR P  53      11.834 -19.162  24.598  0.00  0.00      PROA  
ATOM    836  CA  THR P  53      12.026 -21.146  25.306  0.00  0.00      PROA  
ATOM    837  HA  THR P  53      12.841 -21.630  25.823  0.00  0.00      PROA  
ATOM    838  CB  THR P  53      10.749 -21.745  25.840  0.00  0.00      PROA  
ATOM    839  HB  THR P  53      10.875 -21.809  26.942  0.00  0.00      PROA  
ATOM    840  OG1 THR P  53      10.498 -23.110  25.504  0.00  0.00      PROA  
ATOM    841  HG1 THR P  53       9.788 -23.353  26.103  0.00  0.00      PROA  
ATOM    842  CG2 THR P  53       9.575 -20.916  25.501  0.00  0.00      PROA  
ATOM    843 HG21 THR P  53       9.551 -19.889  25.924  0.00  0.00      PROA  
ATOM    844 HG22 THR P  53       9.434 -20.916  24.399  0.00  0.00      PROA  
ATOM    845 HG23 THR P  53       8.690 -21.462  25.891  0.00  0.00      PROA  
ATOM    846  C   THR P  53      12.236 -21.631  23.907  0.00  0.00      PROA  
ATOM    847  O   THR P  53      11.737 -21.062  22.974  0.00  0.00      PROA  
ATOM    848  N   ALA P  54      13.174 -22.615  23.766  0.00  0.00      PROA  
ATOM    849  HN  ALA P  54      13.667 -23.050  24.515  0.00  0.00      PROA  
ATOM    850  CA  ALA P  54      13.461 -23.287  22.506  0.00  0.00      PROA  
ATOM    851  HA  ALA P  54      13.699 -22.563  21.741  0.00  0.00      PROA  
ATOM    852  CB  ALA P  54      14.737 -24.198  22.712  0.00  0.00      PROA  
ATOM    853  HB1 ALA P  54      14.460 -24.978  23.453  0.00  0.00      PROA  
ATOM    854  HB2 ALA P  54      15.072 -24.628  21.745  0.00  0.00      PROA  
ATOM    855  HB3 ALA P  54      15.623 -23.687  23.147  0.00  0.00      PROA  
ATOM    856  C   ALA P  54      12.214 -24.139  22.140  0.00  0.00      PROA  
ATOM    857  O   ALA P  54      11.818 -24.152  20.995  0.00  0.00      PROA  
ATOM    858  N   GLU P  55      11.589 -24.847  23.073  0.00  0.00      PROA  
ATOM    859  HN  GLU P  55      11.887 -24.647  24.003  0.00  0.00      PROA  
ATOM    860  CA  GLU P  55      10.549 -25.754  22.883  0.00  0.00      PROA  
ATOM    861  HA  GLU P  55      10.703 -26.256  21.940  0.00  0.00      PROA  
ATOM    862  CB  GLU P  55      10.416 -26.776  24.073  0.00  0.00      PROA  
ATOM    863  HB1 GLU P  55       9.466 -27.328  23.910  0.00  0.00      PROA  
ATOM    864  HB2 GLU P  55      10.321 -26.232  25.037  0.00  0.00      PROA  
ATOM    865  CG  GLU P  55      11.502 -27.927  24.082  0.00  0.00      PROA  
ATOM    866  HG1 GLU P  55      12.475 -27.398  24.168  0.00  0.00      PROA  
ATOM    867  HG2 GLU P  55      11.593 -28.439  23.100  0.00  0.00      PROA  
ATOM    868  CD  GLU P  55      11.324 -28.912  25.180  0.00  0.00      PROA  
ATOM    869  OE1 GLU P  55      10.654 -29.982  25.045  0.00  0.00      PROA  
ATOM    870  OE2 GLU P  55      12.008 -28.646  26.237  0.00  0.00      PROA  
ATOM    871  C   GLU P  55       9.269 -24.959  22.642  0.00  0.00      PROA  
ATOM    872  O   GLU P  55       8.407 -25.549  21.956  0.00  0.00      PROA  
ATOM    873  N   GLY P  56       9.142 -23.654  22.972  0.00  0.00      PROA  
ATOM    874  HN  GLY P  56       9.840 -23.360  23.621  0.00  0.00      PROA  
ATOM    875  CA  GLY P  56       7.967 -22.806  22.795  0.00  0.00      PROA  
ATOM    876  HA1 GLY P  56       8.053 -22.021  23.532  0.00  0.00      PROA  
ATOM    877  HA2 GLY P  56       6.992 -23.269  22.754  0.00  0.00      PROA  
ATOM    878  C   GLY P  56       7.990 -22.251  21.418  0.00  0.00      PROA  
ATOM    879  O   GLY P  56       6.906 -22.170  20.778  0.00  0.00      PROA  
ATOM    880  N   LEU P  57       9.167 -21.786  20.883  0.00  0.00      PROA  
ATOM    881  HN  LEU P  57       9.972 -21.740  21.469  0.00  0.00      PROA  
ATOM    882  CA  LEU P  57       9.282 -21.555  19.439  0.00  0.00      PROA  
ATOM    883  HA  LEU P  57       8.489 -20.904  19.104  0.00  0.00      PROA  
ATOM    884  CB  LEU P  57      10.534 -20.769  19.186  0.00  0.00      PROA  
ATOM    885  HB1 LEU P  57      10.543 -20.646  18.082  0.00  0.00      PROA  
ATOM    886  HB2 LEU P  57      11.406 -21.392  19.477  0.00  0.00      PROA  
ATOM    887  CG  LEU P  57      10.603 -19.368  19.807  0.00  0.00      PROA  
ATOM    888  HG  LEU P  57      10.567 -19.354  20.917  0.00  0.00      PROA  
ATOM    889  CD1 LEU P  57      11.904 -18.760  19.304  0.00  0.00      PROA  
ATOM    890 HD11 LEU P  57      12.731 -19.279  19.834  0.00  0.00      PROA  
ATOM    891 HD12 LEU P  57      11.959 -18.922  18.207  0.00  0.00      PROA  
ATOM    892 HD13 LEU P  57      11.881 -17.658  19.444  0.00  0.00      PROA  
ATOM    893  CD2 LEU P  57       9.433 -18.420  19.385  0.00  0.00      PROA  
ATOM    894 HD21 LEU P  57       9.532 -18.315  18.284  0.00  0.00      PROA  
ATOM    895 HD22 LEU P  57       8.462 -18.873  19.678  0.00  0.00      PROA  
ATOM    896 HD23 LEU P  57       9.468 -17.423  19.874  0.00  0.00      PROA  
ATOM    897  C   LEU P  57       9.228 -22.728  18.487  0.00  0.00      PROA  
ATOM    898  O   LEU P  57       8.849 -22.615  17.339  0.00  0.00      PROA  
ATOM    899  N   LEU P  58       9.553 -23.931  18.983  0.00  0.00      PROA  
ATOM    900  HN  LEU P  58       9.795 -24.135  19.928  0.00  0.00      PROA  
ATOM    901  CA  LEU P  58       9.586 -25.103  18.189  0.00  0.00      PROA  
ATOM    902  HA  LEU P  58      10.214 -24.922  17.328  0.00  0.00      PROA  
ATOM    903  CB  LEU P  58       9.958 -26.412  19.003  0.00  0.00      PROA  
ATOM    904  HB1 LEU P  58       9.208 -26.544  19.812  0.00  0.00      PROA  
ATOM    905  HB2 LEU P  58      10.948 -26.370  19.504  0.00  0.00      PROA  
ATOM    906  CG  LEU P  58      10.016 -27.829  18.217  0.00  0.00      PROA  
ATOM    907  HG  LEU P  58       9.024 -28.120  17.811  0.00  0.00      PROA  
ATOM    908  CD1 LEU P  58      11.070 -27.869  17.112  0.00  0.00      PROA  
ATOM    909 HD11 LEU P  58      11.011 -28.789  16.492  0.00  0.00      PROA  
ATOM    910 HD12 LEU P  58      10.826 -27.056  16.396  0.00  0.00      PROA  
ATOM    911 HD13 LEU P  58      12.127 -27.785  17.444  0.00  0.00      PROA  
ATOM    912  CD2 LEU P  58      10.349 -28.930  19.287  0.00  0.00      PROA  
ATOM    913 HD21 LEU P  58      11.242 -28.763  19.927  0.00  0.00      PROA  
ATOM    914 HD22 LEU P  58       9.482 -29.187  19.933  0.00  0.00      PROA  
ATOM    915 HD23 LEU P  58      10.544 -29.836  18.674  0.00  0.00      PROA  
ATOM    916  C   LEU P  58       8.259 -25.419  17.548  0.00  0.00      PROA  
ATOM    917  O   LEU P  58       8.209 -25.697  16.354  0.00  0.00      PROA  
ATOM    918  N   PHE P  59       7.172 -25.195  18.328  0.00  0.00      PROA  
ATOM    919  HN  PHE P  59       7.351 -24.774  19.214  0.00  0.00      PROA  
ATOM    920  CA  PHE P  59       5.833 -25.378  17.672  0.00  0.00      PROA  
ATOM    921  HA  PHE P  59       5.727 -26.392  17.315  0.00  0.00      PROA  
ATOM    922  CB  PHE P  59       4.677 -25.328  18.691  0.00  0.00      PROA  
ATOM    923  HB1 PHE P  59       4.898 -24.530  19.432  0.00  0.00      PROA  
ATOM    924  HB2 PHE P  59       4.668 -26.320  19.192  0.00  0.00      PROA  
ATOM    925  CG  PHE P  59       3.339 -25.191  18.094  0.00  0.00      PROA  
ATOM    926  CD1 PHE P  59       2.431 -24.267  18.588  0.00  0.00      PROA  
ATOM    927  HD1 PHE P  59       2.791 -23.580  19.340  0.00  0.00      PROA  
ATOM    928  CE1 PHE P  59       1.125 -24.262  18.188  0.00  0.00      PROA  
ATOM    929  HE1 PHE P  59       0.451 -23.571  18.672  0.00  0.00      PROA  
ATOM    930  CZ  PHE P  59       0.774 -25.213  17.200  0.00  0.00      PROA  
ATOM    931  HZ  PHE P  59      -0.213 -25.118  16.774  0.00  0.00      PROA  
ATOM    932  CD2 PHE P  59       3.028 -26.111  17.167  0.00  0.00      PROA  
ATOM    933  HD2 PHE P  59       3.746 -26.872  16.903  0.00  0.00      PROA  
ATOM    934  CE2 PHE P  59       1.692 -26.201  16.756  0.00  0.00      PROA  
ATOM    935  HE2 PHE P  59       1.333 -26.905  16.019  0.00  0.00      PROA  
ATOM    936  C   PHE P  59       5.531 -24.439  16.468  0.00  0.00      PROA  
ATOM    937  O   PHE P  59       5.241 -24.881  15.338  0.00  0.00      PROA  
ATOM    938  N   TYR P  60       5.844 -23.151  16.642  0.00  0.00      PROA  
ATOM    939  HN  TYR P  60       6.187 -22.909  17.546  0.00  0.00      PROA  
ATOM    940  CA  TYR P  60       5.605 -22.126  15.658  0.00  0.00      PROA  
ATOM    941  HA  TYR P  60       4.682 -22.281  15.121  0.00  0.00      PROA  
ATOM    942  CB  TYR P  60       5.809 -20.731  16.360  0.00  0.00      PROA  
ATOM    943  HB1 TYR P  60       5.660 -19.887  15.654  0.00  0.00      PROA  
ATOM    944  HB2 TYR P  60       6.794 -20.542  16.837  0.00  0.00      PROA  
ATOM    945  CG  TYR P  60       4.692 -20.669  17.361  0.00  0.00      PROA  
ATOM    946  CD1 TYR P  60       4.744 -20.733  18.748  0.00  0.00      PROA  
ATOM    947  HD1 TYR P  60       5.697 -20.809  19.251  0.00  0.00      PROA  
ATOM    948  CE1 TYR P  60       3.547 -20.866  19.472  0.00  0.00      PROA  
ATOM    949  HE1 TYR P  60       3.670 -21.089  20.521  0.00  0.00      PROA  
ATOM    950  CZ  TYR P  60       2.304 -20.698  18.851  0.00  0.00      PROA  
ATOM    951  OH  TYR P  60       1.090 -20.676  19.602  0.00  0.00      PROA  
ATOM    952  HH  TYR P  60       1.191 -20.004  20.279  0.00  0.00      PROA  
ATOM    953  CD2 TYR P  60       3.393 -20.562  16.799  0.00  0.00      PROA  
ATOM    954  HD2 TYR P  60       3.395 -20.625  15.721  0.00  0.00      PROA  
ATOM    955  CE2 TYR P  60       2.226 -20.439  17.449  0.00  0.00      PROA  
ATOM    956  HE2 TYR P  60       1.276 -20.277  16.959  0.00  0.00      PROA  
ATOM    957  C   TYR P  60       6.509 -22.247  14.480  0.00  0.00      PROA  
ATOM    958  O   TYR P  60       6.090 -22.118  13.382  0.00  0.00      PROA  
ATOM    959  N   ILE P  61       7.790 -22.523  14.753  0.00  0.00      PROA  
ATOM    960  HN  ILE P  61       8.101 -22.463  15.698  0.00  0.00      PROA  
ATOM    961  CA  ILE P  61       8.872 -22.793  13.730  0.00  0.00      PROA  
ATOM    962  HA  ILE P  61       8.875 -21.982  13.018  0.00  0.00      PROA  
ATOM    963  CB  ILE P  61      10.235 -22.744  14.398  0.00  0.00      PROA  
ATOM    964  HB  ILE P  61      10.377 -23.509  15.191  0.00  0.00      PROA  
ATOM    965  CG2 ILE P  61      11.360 -23.122  13.436  0.00  0.00      PROA  
ATOM    966 HG21 ILE P  61      11.229 -24.167  13.084  0.00  0.00      PROA  
ATOM    967 HG22 ILE P  61      11.355 -22.559  12.478  0.00  0.00      PROA  
ATOM    968 HG23 ILE P  61      12.343 -22.962  13.929  0.00  0.00      PROA  
ATOM    969  CG1 ILE P  61      10.474 -21.385  15.101  0.00  0.00      PROA  
ATOM    970 HG11 ILE P  61      11.234 -21.581  15.886  0.00  0.00      PROA  
ATOM    971 HG12 ILE P  61       9.591 -20.958  15.623  0.00  0.00      PROA  
ATOM    972  CD  ILE P  61      11.138 -20.220  14.273  0.00  0.00      PROA  
ATOM    973  HD1 ILE P  61      11.313 -20.419  13.194  0.00  0.00      PROA  
ATOM    974  HD2 ILE P  61      10.540 -19.291  14.394  0.00  0.00      PROA  
ATOM    975  HD3 ILE P  61      12.139 -20.042  14.720  0.00  0.00      PROA  
ATOM    976  C   ILE P  61       8.621 -24.105  12.946  0.00  0.00      PROA  
ATOM    977  O   ILE P  61       8.711 -24.115  11.686  0.00  0.00      PROA  
ATOM    978  N   GLY P  62       8.169 -25.189  13.658  0.00  0.00      PROA  
ATOM    979  HN  GLY P  62       8.161 -25.006  14.638  0.00  0.00      PROA  
ATOM    980  CA  GLY P  62       7.522 -26.405  13.174  0.00  0.00      PROA  
ATOM    981  HA1 GLY P  62       7.247 -27.147  13.909  0.00  0.00      PROA  
ATOM    982  HA2 GLY P  62       8.268 -26.856  12.537  0.00  0.00      PROA  
ATOM    983  C   GLY P  62       6.391 -26.174  12.161  0.00  0.00      PROA  
ATOM    984  O   GLY P  62       6.404 -26.628  11.014  0.00  0.00      PROA  
ATOM    985  N   ILE P  63       5.419 -25.416  12.633  0.00  0.00      PROA  
ATOM    986  HN  ILE P  63       5.475 -25.047  13.558  0.00  0.00      PROA  
ATOM    987  CA  ILE P  63       4.267 -24.909  11.829  0.00  0.00      PROA  
ATOM    988  HA  ILE P  63       3.673 -25.721  11.437  0.00  0.00      PROA  
ATOM    989  CB  ILE P  63       3.334 -24.141  12.712  0.00  0.00      PROA  
ATOM    990  HB  ILE P  63       3.940 -23.651  13.503  0.00  0.00      PROA  
ATOM    991  CG2 ILE P  63       2.519 -23.039  12.107  0.00  0.00      PROA  
ATOM    992 HG21 ILE P  63       1.792 -22.695  12.874  0.00  0.00      PROA  
ATOM    993 HG22 ILE P  63       3.195 -22.176  11.926  0.00  0.00      PROA  
ATOM    994 HG23 ILE P  63       1.946 -23.259  11.182  0.00  0.00      PROA  
ATOM    995  CG1 ILE P  63       2.311 -25.145  13.456  0.00  0.00      PROA  
ATOM    996 HG11 ILE P  63       1.637 -24.573  14.128  0.00  0.00      PROA  
ATOM    997 HG12 ILE P  63       2.850 -25.867  14.107  0.00  0.00      PROA  
ATOM    998  CD  ILE P  63       1.281 -25.844  12.455  0.00  0.00      PROA  
ATOM    999  HD1 ILE P  63       0.301 -26.151  12.879  0.00  0.00      PROA  
ATOM   1000  HD2 ILE P  63       1.004 -25.125  11.654  0.00  0.00      PROA  
ATOM   1001  HD3 ILE P  63       1.758 -26.729  11.982  0.00  0.00      PROA  
ATOM   1002  C   ILE P  63       4.769 -24.110  10.638  0.00  0.00      PROA  
ATOM   1003  O   ILE P  63       4.241 -24.090   9.583  0.00  0.00      PROA  
ATOM   1004  N   PHE P  64       5.879 -23.393  10.836  0.00  0.00      PROA  
ATOM   1005  HN  PHE P  64       6.362 -23.267  11.700  0.00  0.00      PROA  
ATOM   1006  CA  PHE P  64       6.473 -22.561   9.755  0.00  0.00      PROA  
ATOM   1007  HA  PHE P  64       5.624 -22.104   9.269  0.00  0.00      PROA  
ATOM   1008  CB  PHE P  64       7.441 -21.533  10.313  0.00  0.00      PROA  
ATOM   1009  HB1 PHE P  64       8.425 -22.013  10.502  0.00  0.00      PROA  
ATOM   1010  HB2 PHE P  64       7.264 -21.017  11.281  0.00  0.00      PROA  
ATOM   1011  CG  PHE P  64       7.794 -20.385   9.416  0.00  0.00      PROA  
ATOM   1012  CD1 PHE P  64       6.764 -19.755   8.615  0.00  0.00      PROA  
ATOM   1013  HD1 PHE P  64       5.732 -20.044   8.752  0.00  0.00      PROA  
ATOM   1014  CE1 PHE P  64       7.112 -18.738   7.730  0.00  0.00      PROA  
ATOM   1015  HE1 PHE P  64       6.355 -18.236   7.147  0.00  0.00      PROA  
ATOM   1016  CZ  PHE P  64       8.419 -18.369   7.634  0.00  0.00      PROA  
ATOM   1017  HZ  PHE P  64       8.742 -17.638   6.907  0.00  0.00      PROA  
ATOM   1018  CD2 PHE P  64       9.105 -19.868   9.423  0.00  0.00      PROA  
ATOM   1019  HD2 PHE P  64       9.738 -20.310  10.179  0.00  0.00      PROA  
ATOM   1020  CE2 PHE P  64       9.388 -18.858   8.536  0.00  0.00      PROA  
ATOM   1021  HE2 PHE P  64      10.397 -18.474   8.560  0.00  0.00      PROA  
ATOM   1022  C   PHE P  64       7.112 -23.516   8.772  0.00  0.00      PROA  
ATOM   1023  O   PHE P  64       7.068 -23.206   7.573  0.00  0.00      PROA  
ATOM   1024  N   PHE P  65       7.666 -24.727   9.049  0.00  0.00      PROA  
ATOM   1025  HN  PHE P  65       7.602 -25.007  10.004  0.00  0.00      PROA  
ATOM   1026  CA  PHE P  65       7.970 -25.673   7.942  0.00  0.00      PROA  
ATOM   1027  HA  PHE P  65       8.548 -25.064   7.262  0.00  0.00      PROA  
ATOM   1028  CB  PHE P  65       8.890 -26.782   8.403  0.00  0.00      PROA  
ATOM   1029  HB1 PHE P  65       8.948 -27.580   7.632  0.00  0.00      PROA  
ATOM   1030  HB2 PHE P  65       8.484 -27.153   9.369  0.00  0.00      PROA  
ATOM   1031  CG  PHE P  65      10.304 -26.471   8.716  0.00  0.00      PROA  
ATOM   1032  CD1 PHE P  65      10.760 -25.814   9.892  0.00  0.00      PROA  
ATOM   1033  HD1 PHE P  65      10.034 -25.826  10.692  0.00  0.00      PROA  
ATOM   1034  CE1 PHE P  65      12.164 -25.580  10.180  0.00  0.00      PROA  
ATOM   1035  HE1 PHE P  65      12.512 -24.991  11.015  0.00  0.00      PROA  
ATOM   1036  CZ  PHE P  65      13.092 -25.817   9.211  0.00  0.00      PROA  
ATOM   1037  HZ  PHE P  65      14.128 -25.592   9.416  0.00  0.00      PROA  
ATOM   1038  CD2 PHE P  65      11.282 -26.731   7.788  0.00  0.00      PROA  
ATOM   1039  HD2 PHE P  65      11.076 -27.096   6.793  0.00  0.00      PROA  
ATOM   1040  CE2 PHE P  65      12.662 -26.462   8.026  0.00  0.00      PROA  
ATOM   1041  HE2 PHE P  65      13.271 -26.702   7.168  0.00  0.00      PROA  
ATOM   1042  C   PHE P  65       6.778 -26.217   7.136  0.00  0.00      PROA  
ATOM   1043  O   PHE P  65       6.833 -26.249   5.944  0.00  0.00      PROA  
ATOM   1044  N   VAL P  66       5.666 -26.618   7.812  0.00  0.00      PROA  
ATOM   1045  HN  VAL P  66       5.586 -26.689   8.803  0.00  0.00      PROA  
ATOM   1046  CA  VAL P  66       4.402 -26.988   7.261  0.00  0.00      PROA  
ATOM   1047  HA  VAL P  66       4.605 -27.774   6.549  0.00  0.00      PROA  
ATOM   1048  CB  VAL P  66       3.373 -27.425   8.291  0.00  0.00      PROA  
ATOM   1049  HB  VAL P  66       3.103 -26.543   8.912  0.00  0.00      PROA  
ATOM   1050  CG1 VAL P  66       2.136 -28.015   7.636  0.00  0.00      PROA  
ATOM   1051 HG11 VAL P  66       1.587 -27.327   6.958  0.00  0.00      PROA  
ATOM   1052 HG12 VAL P  66       2.450 -28.861   6.988  0.00  0.00      PROA  
ATOM   1053 HG13 VAL P  66       1.385 -28.303   8.403  0.00  0.00      PROA  
ATOM   1054  CG2 VAL P  66       3.922 -28.496   9.312  0.00  0.00      PROA  
ATOM   1055 HG21 VAL P  66       3.221 -28.660  10.159  0.00  0.00      PROA  
ATOM   1056 HG22 VAL P  66       4.023 -29.478   8.803  0.00  0.00      PROA  
ATOM   1057 HG23 VAL P  66       4.913 -28.263   9.756  0.00  0.00      PROA  
ATOM   1058  C   VAL P  66       3.739 -25.906   6.463  0.00  0.00      PROA  
ATOM   1059  O   VAL P  66       3.306 -26.203   5.349  0.00  0.00      PROA  
ATOM   1060  N   LEU P  67       3.798 -24.608   6.919  0.00  0.00      PROA  
ATOM   1061  HN  LEU P  67       4.045 -24.400   7.862  0.00  0.00      PROA  
ATOM   1062  CA  LEU P  67       3.459 -23.443   6.179  0.00  0.00      PROA  
ATOM   1063  HA  LEU P  67       2.444 -23.534   5.821  0.00  0.00      PROA  
ATOM   1064  CB  LEU P  67       3.444 -22.123   7.009  0.00  0.00      PROA  
ATOM   1065  HB1 LEU P  67       3.378 -21.202   6.391  0.00  0.00      PROA  
ATOM   1066  HB2 LEU P  67       4.490 -22.009   7.366  0.00  0.00      PROA  
ATOM   1067  CG  LEU P  67       2.393 -21.980   8.142  0.00  0.00      PROA  
ATOM   1068  HG  LEU P  67       2.451 -22.877   8.794  0.00  0.00      PROA  
ATOM   1069  CD1 LEU P  67       2.699 -20.740   9.036  0.00  0.00      PROA  
ATOM   1070 HD11 LEU P  67       3.587 -20.851   9.693  0.00  0.00      PROA  
ATOM   1071 HD12 LEU P  67       2.675 -19.744   8.543  0.00  0.00      PROA  
ATOM   1072 HD13 LEU P  67       1.834 -20.595   9.718  0.00  0.00      PROA  
ATOM   1073  CD2 LEU P  67       1.032 -21.882   7.553  0.00  0.00      PROA  
ATOM   1074 HD21 LEU P  67       0.969 -21.215   6.667  0.00  0.00      PROA  
ATOM   1075 HD22 LEU P  67       0.582 -22.765   7.049  0.00  0.00      PROA  
ATOM   1076 HD23 LEU P  67       0.345 -21.450   8.312  0.00  0.00      PROA  
ATOM   1077  C   LEU P  67       4.376 -23.277   4.991  0.00  0.00      PROA  
ATOM   1078  O   LEU P  67       3.847 -23.082   3.932  0.00  0.00      PROA  
ATOM   1079  N   THR P  68       5.749 -23.400   5.112  0.00  0.00      PROA  
ATOM   1080  HN  THR P  68       6.154 -23.562   6.009  0.00  0.00      PROA  
ATOM   1081  CA  THR P  68       6.713 -23.143   4.014  0.00  0.00      PROA  
ATOM   1082  HA  THR P  68       6.376 -22.222   3.561  0.00  0.00      PROA  
ATOM   1083  CB  THR P  68       8.118 -22.960   4.523  0.00  0.00      PROA  
ATOM   1084  HB  THR P  68       8.387 -23.857   5.121  0.00  0.00      PROA  
ATOM   1085  OG1 THR P  68       8.192 -21.922   5.545  0.00  0.00      PROA  
ATOM   1086  HG1 THR P  68       7.859 -22.249   6.384  0.00  0.00      PROA  
ATOM   1087  CG2 THR P  68       9.161 -22.674   3.432  0.00  0.00      PROA  
ATOM   1088 HG21 THR P  68       9.087 -21.632   3.053  0.00  0.00      PROA  
ATOM   1089 HG22 THR P  68      10.163 -22.769   3.901  0.00  0.00      PROA  
ATOM   1090 HG23 THR P  68       9.125 -23.318   2.527  0.00  0.00      PROA  
ATOM   1091  C   THR P  68       6.604 -24.225   2.960  0.00  0.00      PROA  
ATOM   1092  O   THR P  68       6.658 -23.897   1.814  0.00  0.00      PROA  
ATOM   1093  N   ALA P  69       6.183 -25.493   3.337  0.00  0.00      PROA  
ATOM   1094  HN  ALA P  69       6.144 -25.671   4.318  0.00  0.00      PROA  
ATOM   1095  CA  ALA P  69       5.788 -26.525   2.367  0.00  0.00      PROA  
ATOM   1096  HA  ALA P  69       6.492 -26.615   1.553  0.00  0.00      PROA  
ATOM   1097  CB  ALA P  69       5.806 -27.887   3.138  0.00  0.00      PROA  
ATOM   1098  HB1 ALA P  69       5.362 -28.695   2.517  0.00  0.00      PROA  
ATOM   1099  HB2 ALA P  69       6.848 -28.007   3.505  0.00  0.00      PROA  
ATOM   1100  HB3 ALA P  69       5.215 -27.758   4.069  0.00  0.00      PROA  
ATOM   1101  C   ALA P  69       4.411 -26.377   1.665  0.00  0.00      PROA  
ATOM   1102  O   ALA P  69       4.206 -26.614   0.470  0.00  0.00      PROA  
ATOM   1103  N   ALA P  70       3.408 -26.013   2.466  0.00  0.00      PROA  
ATOM   1104  HN  ALA P  70       3.644 -25.924   3.430  0.00  0.00      PROA  
ATOM   1105  CA  ALA P  70       2.025 -25.665   2.147  0.00  0.00      PROA  
ATOM   1106  HA  ALA P  70       1.578 -26.496   1.622  0.00  0.00      PROA  
ATOM   1107  CB  ALA P  70       1.138 -25.491   3.313  0.00  0.00      PROA  
ATOM   1108  HB1 ALA P  70       1.340 -24.592   3.933  0.00  0.00      PROA  
ATOM   1109  HB2 ALA P  70       0.106 -25.349   2.925  0.00  0.00      PROA  
ATOM   1110  HB3 ALA P  70       1.203 -26.425   3.911  0.00  0.00      PROA  
ATOM   1111  C   ALA P  70       1.835 -24.505   1.183  0.00  0.00      PROA  
ATOM   1112  O   ALA P  70       1.038 -24.492   0.236  0.00  0.00      PROA  
ATOM   1113  N   VAL P  71       2.671 -23.434   1.445  0.00  0.00      PROA  
ATOM   1114  HN  VAL P  71       3.166 -23.377   2.309  0.00  0.00      PROA  
ATOM   1115  CA  VAL P  71       2.760 -22.173   0.674  0.00  0.00      PROA  
ATOM   1116  HA  VAL P  71       1.752 -21.889   0.409  0.00  0.00      PROA  
ATOM   1117  CB  VAL P  71       3.292 -20.992   1.460  0.00  0.00      PROA  
ATOM   1118  HB  VAL P  71       2.949 -21.141   2.506  0.00  0.00      PROA  
ATOM   1119  CG1 VAL P  71       4.846 -20.990   1.391  0.00  0.00      PROA  
ATOM   1120 HG11 VAL P  71       5.225 -22.018   1.576  0.00  0.00      PROA  
ATOM   1121 HG12 VAL P  71       5.270 -20.612   0.436  0.00  0.00      PROA  
ATOM   1122 HG13 VAL P  71       5.190 -20.412   2.274  0.00  0.00      PROA  
ATOM   1123  CG2 VAL P  71       2.593 -19.799   0.808  0.00  0.00      PROA  
ATOM   1124 HG21 VAL P  71       2.916 -18.854   1.294  0.00  0.00      PROA  
ATOM   1125 HG22 VAL P  71       2.924 -19.682  -0.246  0.00  0.00      PROA  
ATOM   1126 HG23 VAL P  71       1.488 -19.918   0.783  0.00  0.00      PROA  
ATOM   1127  C   VAL P  71       3.456 -22.442  -0.705  0.00  0.00      PROA  
ATOM   1128  O   VAL P  71       3.080 -21.835  -1.726  0.00  0.00      PROA  
ATOM   1129  N   TYR P  72       4.512 -23.286  -0.773  0.00  0.00      PROA  
ATOM   1130  HN  TYR P  72       4.852 -23.765   0.033  0.00  0.00      PROA  
ATOM   1131  CA  TYR P  72       5.272 -23.570  -1.948  0.00  0.00      PROA  
ATOM   1132  HA  TYR P  72       5.735 -22.710  -2.407  0.00  0.00      PROA  
ATOM   1133  CB  TYR P  72       6.537 -24.483  -1.557  0.00  0.00      PROA  
ATOM   1134  HB1 TYR P  72       6.194 -25.379  -0.998  0.00  0.00      PROA  
ATOM   1135  HB2 TYR P  72       7.113 -23.800  -0.896  0.00  0.00      PROA  
ATOM   1136  CG  TYR P  72       7.375 -24.934  -2.684  0.00  0.00      PROA  
ATOM   1137  CD1 TYR P  72       7.459 -26.294  -3.186  0.00  0.00      PROA  
ATOM   1138  HD1 TYR P  72       6.934 -27.028  -2.593  0.00  0.00      PROA  
ATOM   1139  CE1 TYR P  72       8.215 -26.584  -4.282  0.00  0.00      PROA  
ATOM   1140  HE1 TYR P  72       8.248 -27.559  -4.745  0.00  0.00      PROA  
ATOM   1141  CZ  TYR P  72       8.988 -25.542  -4.912  0.00  0.00      PROA  
ATOM   1142  OH  TYR P  72       9.734 -25.697  -6.089  0.00  0.00      PROA  
ATOM   1143  HH  TYR P  72       9.882 -24.787  -6.356  0.00  0.00      PROA  
ATOM   1144  CD2 TYR P  72       8.162 -23.945  -3.261  0.00  0.00      PROA  
ATOM   1145  HD2 TYR P  72       8.169 -23.001  -2.735  0.00  0.00      PROA  
ATOM   1146  CE2 TYR P  72       8.948 -24.257  -4.393  0.00  0.00      PROA  
ATOM   1147  HE2 TYR P  72       9.476 -23.415  -4.817  0.00  0.00      PROA  
ATOM   1148  C   TYR P  72       4.381 -24.126  -3.085  0.00  0.00      PROA  
ATOM   1149  O   TYR P  72       4.637 -23.756  -4.202  0.00  0.00      PROA  
ATOM   1150  N   ILE P  73       3.388 -24.962  -2.751  0.00  0.00      PROA  
ATOM   1151  HN  ILE P  73       3.331 -25.204  -1.785  0.00  0.00      PROA  
ATOM   1152  CA  ILE P  73       2.471 -25.638  -3.620  0.00  0.00      PROA  
ATOM   1153  HA  ILE P  73       3.028 -25.984  -4.479  0.00  0.00      PROA  
ATOM   1154  CB  ILE P  73       1.969 -26.947  -3.008  0.00  0.00      PROA  
ATOM   1155  HB  ILE P  73       1.496 -27.421  -3.894  0.00  0.00      PROA  
ATOM   1156  CG2 ILE P  73       3.281 -27.815  -2.636  0.00  0.00      PROA  
ATOM   1157 HG21 ILE P  73       3.913 -27.346  -1.851  0.00  0.00      PROA  
ATOM   1158 HG22 ILE P  73       2.966 -28.865  -2.458  0.00  0.00      PROA  
ATOM   1159 HG23 ILE P  73       3.962 -27.825  -3.514  0.00  0.00      PROA  
ATOM   1160  CG1 ILE P  73       0.924 -26.907  -1.899  0.00  0.00      PROA  
ATOM   1161 HG11 ILE P  73       0.033 -26.341  -2.246  0.00  0.00      PROA  
ATOM   1162 HG12 ILE P  73       1.355 -26.350  -1.040  0.00  0.00      PROA  
ATOM   1163  CD  ILE P  73       0.273 -28.271  -1.573  0.00  0.00      PROA  
ATOM   1164  HD1 ILE P  73       1.049 -29.065  -1.543  0.00  0.00      PROA  
ATOM   1165  HD2 ILE P  73      -0.204 -28.201  -0.572  0.00  0.00      PROA  
ATOM   1166  HD3 ILE P  73      -0.388 -28.597  -2.405  0.00  0.00      PROA  
ATOM   1167  C   ILE P  73       1.412 -24.693  -3.889  0.00  0.00      PROA  
ATOM   1168  O   ILE P  73       0.834 -24.833  -4.969  0.00  0.00      PROA  
ATOM   1169  N   MET P  74       1.020 -23.693  -3.014  0.00  0.00      PROA  
ATOM   1170  HN  MET P  74       1.322 -23.623  -2.067  0.00  0.00      PROA  
ATOM   1171  CA  MET P  74      -0.128 -22.790  -3.237  0.00  0.00      PROA  
ATOM   1172  HA  MET P  74      -0.824 -23.382  -3.813  0.00  0.00      PROA  
ATOM   1173  CB  MET P  74      -0.731 -22.296  -1.943  0.00  0.00      PROA  
ATOM   1174  HB1 MET P  74      -0.254 -21.424  -1.447  0.00  0.00      PROA  
ATOM   1175  HB2 MET P  74      -0.658 -23.154  -1.241  0.00  0.00      PROA  
ATOM   1176  CG  MET P  74      -2.218 -21.844  -2.049  0.00  0.00      PROA  
ATOM   1177  HG1 MET P  74      -2.724 -22.663  -2.602  0.00  0.00      PROA  
ATOM   1178  HG2 MET P  74      -2.295 -20.943  -2.694  0.00  0.00      PROA  
ATOM   1179  SD  MET P  74      -3.192 -21.536  -0.593  0.00  0.00      PROA  
ATOM   1180  CE  MET P  74      -3.314 -23.047   0.373  0.00  0.00      PROA  
ATOM   1181  HE1 MET P  74      -2.334 -23.393   0.766  0.00  0.00      PROA  
ATOM   1182  HE2 MET P  74      -4.066 -23.156   1.184  0.00  0.00      PROA  
ATOM   1183  HE3 MET P  74      -3.682 -23.890  -0.250  0.00  0.00      PROA  
ATOM   1184  C   MET P  74       0.338 -21.679  -4.118  0.00  0.00      PROA  
ATOM   1185  O   MET P  74      -0.443 -21.292  -4.978  0.00  0.00      PROA  
ATOM   1186  N   SER P  75       1.561 -21.117  -3.934  0.00  0.00      PROA  
ATOM   1187  HN  SER P  75       2.134 -21.402  -3.169  0.00  0.00      PROA  
ATOM   1188  CA  SER P  75       2.150 -20.184  -4.884  0.00  0.00      PROA  
ATOM   1189  HA  SER P  75       1.444 -19.374  -4.996  0.00  0.00      PROA  
ATOM   1190  CB  SER P  75       3.480 -19.521  -4.473  0.00  0.00      PROA  
ATOM   1191  HB1 SER P  75       4.216 -20.352  -4.427  0.00  0.00      PROA  
ATOM   1192  HB2 SER P  75       3.491 -19.121  -3.437  0.00  0.00      PROA  
ATOM   1193  OG  SER P  75       3.761 -18.426  -5.295  0.00  0.00      PROA  
ATOM   1194  HG1 SER P  75       3.128 -17.755  -5.030  0.00  0.00      PROA  
ATOM   1195  C   SER P  75       2.347 -20.817  -6.247  0.00  0.00      PROA  
ATOM   1196  O   SER P  75       2.104 -20.238  -7.257  0.00  0.00      PROA  
ATOM   1197  N   TYR P  76       2.900 -22.102  -6.258  0.00  0.00      PROA  
ATOM   1198  HN  TYR P  76       3.208 -22.499  -5.398  0.00  0.00      PROA  
ATOM   1199  CA  TYR P  76       2.968 -22.935  -7.502  0.00  0.00      PROA  
ATOM   1200  HA  TYR P  76       3.725 -22.391  -8.048  0.00  0.00      PROA  
ATOM   1201  CB  TYR P  76       3.459 -24.363  -7.091  0.00  0.00      PROA  
ATOM   1202  HB1 TYR P  76       2.936 -24.758  -6.193  0.00  0.00      PROA  
ATOM   1203  HB2 TYR P  76       4.495 -24.370  -6.691  0.00  0.00      PROA  
ATOM   1204  CG  TYR P  76       3.385 -25.481  -8.168  0.00  0.00      PROA  
ATOM   1205  CD1 TYR P  76       4.495 -25.559  -8.984  0.00  0.00      PROA  
ATOM   1206  HD1 TYR P  76       5.254 -24.791  -9.002  0.00  0.00      PROA  
ATOM   1207  CE1 TYR P  76       4.531 -26.575 -10.002  0.00  0.00      PROA  
ATOM   1208  HE1 TYR P  76       5.334 -26.673 -10.719  0.00  0.00      PROA  
ATOM   1209  CZ  TYR P  76       3.417 -27.363 -10.160  0.00  0.00      PROA  
ATOM   1210  OH  TYR P  76       3.302 -28.213 -11.197  0.00  0.00      PROA  
ATOM   1211  HH  TYR P  76       4.140 -28.152 -11.662  0.00  0.00      PROA  
ATOM   1212  CD2 TYR P  76       2.384 -26.406  -8.150  0.00  0.00      PROA  
ATOM   1213  HD2 TYR P  76       1.522 -26.442  -7.500  0.00  0.00      PROA  
ATOM   1214  CE2 TYR P  76       2.432 -27.420  -9.170  0.00  0.00      PROA  
ATOM   1215  HE2 TYR P  76       1.697 -28.208  -9.230  0.00  0.00      PROA  
ATOM   1216  C   TYR P  76       1.670 -22.893  -8.346  0.00  0.00      PROA  
ATOM   1217  O   TYR P  76       1.546 -22.561  -9.532  0.00  0.00      PROA  
ATOM   1218  N   PHE P  77       0.539 -23.245  -7.747  0.00  0.00      PROA  
ATOM   1219  HN  PHE P  77       0.709 -23.629  -6.843  0.00  0.00      PROA  
ATOM   1220  CA  PHE P  77      -0.778 -23.198  -8.342  0.00  0.00      PROA  
ATOM   1221  HA  PHE P  77      -0.805 -23.825  -9.221  0.00  0.00      PROA  
ATOM   1222  CB  PHE P  77      -1.680 -23.797  -7.224  0.00  0.00      PROA  
ATOM   1223  HB1 PHE P  77      -1.470 -23.189  -6.317  0.00  0.00      PROA  
ATOM   1224  HB2 PHE P  77      -1.291 -24.822  -7.045  0.00  0.00      PROA  
ATOM   1225  CG  PHE P  77      -3.237 -23.785  -7.408  0.00  0.00      PROA  
ATOM   1226  CD1 PHE P  77      -3.938 -23.968  -8.633  0.00  0.00      PROA  
ATOM   1227  HD1 PHE P  77      -3.421 -24.028  -9.579  0.00  0.00      PROA  
ATOM   1228  CE1 PHE P  77      -5.301 -24.129  -8.682  0.00  0.00      PROA  
ATOM   1229  HE1 PHE P  77      -5.784 -23.929  -9.627  0.00  0.00      PROA  
ATOM   1230  CZ  PHE P  77      -6.074 -24.090  -7.439  0.00  0.00      PROA  
ATOM   1231  HZ  PHE P  77      -7.152 -24.103  -7.512  0.00  0.00      PROA  
ATOM   1232  CD2 PHE P  77      -3.988 -23.874  -6.234  0.00  0.00      PROA  
ATOM   1233  HD2 PHE P  77      -3.429 -23.857  -5.310  0.00  0.00      PROA  
ATOM   1234  CE2 PHE P  77      -5.383 -23.860  -6.240  0.00  0.00      PROA  
ATOM   1235  HE2 PHE P  77      -6.002 -23.979  -5.362  0.00  0.00      PROA  
ATOM   1236  C   PHE P  77      -1.317 -21.842  -8.862  0.00  0.00      PROA  
ATOM   1237  O   PHE P  77      -1.857 -21.763  -9.997  0.00  0.00      PROA  
ATOM   1238  N   TRP P  78      -1.127 -20.767  -8.012  0.00  0.00      PROA  
ATOM   1239  HN  TRP P  78      -0.761 -21.027  -7.122  0.00  0.00      PROA  
ATOM   1240  CA  TRP P  78      -1.506 -19.394  -8.322  0.00  0.00      PROA  
ATOM   1241  HA  TRP P  78      -2.541 -19.354  -8.627  0.00  0.00      PROA  
ATOM   1242  CB  TRP P  78      -1.361 -18.538  -7.086  0.00  0.00      PROA  
ATOM   1243  HB1 TRP P  78      -0.392 -18.778  -6.597  0.00  0.00      PROA  
ATOM   1244  HB2 TRP P  78      -1.967 -18.925  -6.239  0.00  0.00      PROA  
ATOM   1245  CG  TRP P  78      -1.464 -17.096  -7.162  0.00  0.00      PROA  
ATOM   1246  CD1 TRP P  78      -2.610 -16.355  -7.109  0.00  0.00      PROA  
ATOM   1247  HD1 TRP P  78      -3.461 -16.785  -6.602  0.00  0.00      PROA  
ATOM   1248  NE1 TRP P  78      -2.359 -15.018  -7.136  0.00  0.00      PROA  
ATOM   1249  HE1 TRP P  78      -3.042 -14.349  -6.944  0.00  0.00      PROA  
ATOM   1250  CE2 TRP P  78      -0.982 -14.859  -7.245  0.00  0.00      PROA  
ATOM   1251  CD2 TRP P  78      -0.412 -16.139  -7.337  0.00  0.00      PROA  
ATOM   1252  CE3 TRP P  78       0.961 -16.345  -7.421  0.00  0.00      PROA  
ATOM   1253  HE3 TRP P  78       1.457 -17.291  -7.581  0.00  0.00      PROA  
ATOM   1254  CZ3 TRP P  78       1.753 -15.214  -7.464  0.00  0.00      PROA  
ATOM   1255  HZ3 TRP P  78       2.821 -15.287  -7.610  0.00  0.00      PROA  
ATOM   1256  CZ2 TRP P  78      -0.197 -13.720  -7.165  0.00  0.00      PROA  
ATOM   1257  HZ2 TRP P  78      -0.616 -12.744  -6.969  0.00  0.00      PROA  
ATOM   1258  CH2 TRP P  78       1.181 -13.931  -7.317  0.00  0.00      PROA  
ATOM   1259  HH2 TRP P  78       1.785 -13.038  -7.260  0.00  0.00      PROA  
ATOM   1260  C   TRP P  78      -0.666 -18.930  -9.532  0.00  0.00      PROA  
ATOM   1261  O   TRP P  78      -1.224 -18.217 -10.364  0.00  0.00      PROA  
ATOM   1262  N   MET P  79       0.668 -19.241  -9.699  0.00  0.00      PROA  
ATOM   1263  HN  MET P  79       1.148 -19.843  -9.067  0.00  0.00      PROA  
ATOM   1264  CA  MET P  79       1.431 -18.816 -10.847  0.00  0.00      PROA  
ATOM   1265  HA  MET P  79       1.069 -17.798 -10.852  0.00  0.00      PROA  
ATOM   1266  CB  MET P  79       2.928 -18.901 -10.666  0.00  0.00      PROA  
ATOM   1267  HB1 MET P  79       3.491 -18.603 -11.576  0.00  0.00      PROA  
ATOM   1268  HB2 MET P  79       3.225 -19.950 -10.450  0.00  0.00      PROA  
ATOM   1269  CG  MET P  79       3.433 -18.007  -9.546  0.00  0.00      PROA  
ATOM   1270  HG1 MET P  79       2.984 -18.397  -8.608  0.00  0.00      PROA  
ATOM   1271  HG2 MET P  79       3.010 -16.990  -9.690  0.00  0.00      PROA  
ATOM   1272  SD  MET P  79       5.267 -18.036  -9.327  0.00  0.00      PROA  
ATOM   1273  CE  MET P  79       5.435 -19.557  -8.456  0.00  0.00      PROA  
ATOM   1274  HE1 MET P  79       4.962 -20.445  -8.928  0.00  0.00      PROA  
ATOM   1275  HE2 MET P  79       6.522 -19.711  -8.288  0.00  0.00      PROA  
ATOM   1276  HE3 MET P  79       4.912 -19.408  -7.487  0.00  0.00      PROA  
ATOM   1277  C   MET P  79       0.935 -19.520 -12.108  0.00  0.00      PROA  
ATOM   1278  O   MET P  79       0.813 -18.889 -13.168  0.00  0.00      PROA  
ATOM   1279  N   HSD P  80       0.579 -20.839 -12.079  0.00  0.00      PROA  
ATOM   1280  HN  HSD P  80       0.639 -21.285 -11.190  0.00  0.00      PROA  
ATOM   1281  CA  HSD P  80      -0.128 -21.613 -13.089  0.00  0.00      PROA  
ATOM   1282  HA  HSD P  80       0.549 -21.641 -13.930  0.00  0.00      PROA  
ATOM   1283  CB  HSD P  80      -0.419 -23.050 -12.711  0.00  0.00      PROA  
ATOM   1284  HB1 HSD P  80      -1.151 -23.525 -13.399  0.00  0.00      PROA  
ATOM   1285  HB2 HSD P  80      -0.662 -23.078 -11.627  0.00  0.00      PROA  
ATOM   1286  ND1 HSD P  80       1.724 -24.086 -12.010  0.00  0.00      PROA  
ATOM   1287  HD1 HSD P  80       1.949 -23.665 -11.132  0.00  0.00      PROA  
ATOM   1288  CG  HSD P  80       0.792 -23.810 -12.934  0.00  0.00      PROA  
ATOM   1289  CE1 HSD P  80       2.394 -25.218 -12.468  0.00  0.00      PROA  
ATOM   1290  HE1 HSD P  80       3.254 -25.504 -11.863  0.00  0.00      PROA  
ATOM   1291  NE2 HSD P  80       1.973 -25.576 -13.725  0.00  0.00      PROA  
ATOM   1292  CD2 HSD P  80       0.919 -24.715 -13.911  0.00  0.00      PROA  
ATOM   1293  HD2 HSD P  80       0.356 -24.860 -14.824  0.00  0.00      PROA  
ATOM   1294  C   HSD P  80      -1.433 -20.897 -13.534  0.00  0.00      PROA  
ATOM   1295  O   HSD P  80      -1.625 -20.869 -14.744  0.00  0.00      PROA  
ATOM   1296  N   GLN P  81      -2.311 -20.388 -12.648  0.00  0.00      PROA  
ATOM   1297  HN  GLN P  81      -2.195 -20.329 -11.659  0.00  0.00      PROA  
ATOM   1298  CA  GLN P  81      -3.498 -19.624 -13.024  0.00  0.00      PROA  
ATOM   1299  HA  GLN P  81      -4.025 -20.159 -13.800  0.00  0.00      PROA  
ATOM   1300  CB  GLN P  81      -4.506 -19.481 -11.766  0.00  0.00      PROA  
ATOM   1301  HB1 GLN P  81      -5.323 -18.774 -12.023  0.00  0.00      PROA  
ATOM   1302  HB2 GLN P  81      -3.815 -19.069 -11.000  0.00  0.00      PROA  
ATOM   1303  CG  GLN P  81      -5.229 -20.788 -11.329  0.00  0.00      PROA  
ATOM   1304  HG1 GLN P  81      -6.135 -20.654 -10.699  0.00  0.00      PROA  
ATOM   1305  HG2 GLN P  81      -4.530 -21.401 -10.721  0.00  0.00      PROA  
ATOM   1306  CD  GLN P  81      -5.508 -21.734 -12.465  0.00  0.00      PROA  
ATOM   1307  OE1 GLN P  81      -6.653 -21.758 -12.966  0.00  0.00      PROA  
ATOM   1308  NE2 GLN P  81      -4.530 -22.498 -12.960  0.00  0.00      PROA  
ATOM   1309 HE21 GLN P  81      -3.714 -22.772 -12.450  0.00  0.00      PROA  
ATOM   1310 HE22 GLN P  81      -4.704 -23.040 -13.782  0.00  0.00      PROA  
ATOM   1311  C   GLN P  81      -3.160 -18.324 -13.649  0.00  0.00      PROA  
ATOM   1312  O   GLN P  81      -3.769 -18.009 -14.725  0.00  0.00      PROA  
ATOM   1313  N   LEU P  82      -2.243 -17.465 -13.115  0.00  0.00      PROA  
ATOM   1314  HN  LEU P  82      -1.824 -17.663 -12.232  0.00  0.00      PROA  
ATOM   1315  CA  LEU P  82      -1.900 -16.173 -13.736  0.00  0.00      PROA  
ATOM   1316  HA  LEU P  82      -2.786 -15.625 -14.019  0.00  0.00      PROA  
ATOM   1317  CB  LEU P  82      -1.041 -15.313 -12.825  0.00  0.00      PROA  
ATOM   1318  HB1 LEU P  82      -0.444 -14.585 -13.414  0.00  0.00      PROA  
ATOM   1319  HB2 LEU P  82      -0.313 -15.915 -12.241  0.00  0.00      PROA  
ATOM   1320  CG  LEU P  82      -1.794 -14.395 -11.809  0.00  0.00      PROA  
ATOM   1321  HG  LEU P  82      -1.050 -13.736 -11.313  0.00  0.00      PROA  
ATOM   1322  CD1 LEU P  82      -2.667 -13.351 -12.531  0.00  0.00      PROA  
ATOM   1323 HD11 LEU P  82      -3.748 -13.609 -12.507  0.00  0.00      PROA  
ATOM   1324 HD12 LEU P  82      -2.800 -12.371 -12.025  0.00  0.00      PROA  
ATOM   1325 HD13 LEU P  82      -2.233 -13.139 -13.531  0.00  0.00      PROA  
ATOM   1326  CD2 LEU P  82      -2.505 -15.192 -10.760  0.00  0.00      PROA  
ATOM   1327 HD21 LEU P  82      -1.745 -15.881 -10.333  0.00  0.00      PROA  
ATOM   1328 HD22 LEU P  82      -2.905 -14.550  -9.946  0.00  0.00      PROA  
ATOM   1329 HD23 LEU P  82      -3.276 -15.835 -11.235  0.00  0.00      PROA  
ATOM   1330  C   LEU P  82      -1.172 -16.345 -15.081  0.00  0.00      PROA  
ATOM   1331  O   LEU P  82      -1.558 -15.723 -16.101  0.00  0.00      PROA  
ATOM   1332  N   PHE P  83      -0.072 -17.203 -15.188  0.00  0.00      PROA  
ATOM   1333  HN  PHE P  83       0.335 -17.624 -14.380  0.00  0.00      PROA  
ATOM   1334  CA  PHE P  83       0.632 -17.357 -16.492  0.00  0.00      PROA  
ATOM   1335  HA  PHE P  83       0.639 -16.368 -16.924  0.00  0.00      PROA  
ATOM   1336  CB  PHE P  83       2.154 -17.692 -16.209  0.00  0.00      PROA  
ATOM   1337  HB1 PHE P  83       2.691 -18.076 -17.103  0.00  0.00      PROA  
ATOM   1338  HB2 PHE P  83       2.316 -18.571 -15.550  0.00  0.00      PROA  
ATOM   1339  CG  PHE P  83       2.887 -16.540 -15.502  0.00  0.00      PROA  
ATOM   1340  CD1 PHE P  83       3.141 -15.272 -16.070  0.00  0.00      PROA  
ATOM   1341  HD1 PHE P  83       2.679 -15.118 -17.034  0.00  0.00      PROA  
ATOM   1342  CE1 PHE P  83       3.920 -14.278 -15.463  0.00  0.00      PROA  
ATOM   1343  HE1 PHE P  83       4.044 -13.328 -15.962  0.00  0.00      PROA  
ATOM   1344  CZ  PHE P  83       4.391 -14.564 -14.132  0.00  0.00      PROA  
ATOM   1345  HZ  PHE P  83       4.843 -13.794 -13.523  0.00  0.00      PROA  
ATOM   1346  CD2 PHE P  83       3.445 -16.801 -14.238  0.00  0.00      PROA  
ATOM   1347  HD2 PHE P  83       3.140 -17.667 -13.669  0.00  0.00      PROA  
ATOM   1348  CE2 PHE P  83       4.227 -15.804 -13.548  0.00  0.00      PROA  
ATOM   1349  HE2 PHE P  83       4.727 -16.087 -12.634  0.00  0.00      PROA  
ATOM   1350  C   PHE P  83      -0.030 -18.299 -17.508  0.00  0.00      PROA  
ATOM   1351  O   PHE P  83      -0.046 -18.014 -18.723  0.00  0.00      PROA  
ATOM   1352  N   GLY P  84      -0.808 -19.250 -16.945  0.00  0.00      PROA  
ATOM   1353  HN  GLY P  84      -0.834 -19.408 -15.961  0.00  0.00      PROA  
ATOM   1354  CA  GLY P  84      -1.749 -19.998 -17.763  0.00  0.00      PROA  
ATOM   1355  HA1 GLY P  84      -2.320 -20.616 -17.085  0.00  0.00      PROA  
ATOM   1356  HA2 GLY P  84      -1.251 -20.613 -18.498  0.00  0.00      PROA  
ATOM   1357  C   GLY P  84      -2.823 -19.168 -18.471  0.00  0.00      PROA  
ATOM   1358  O   GLY P  84      -3.159 -19.427 -19.664  0.00  0.00      PROA  
ATOM   1359  N   GLY P  85      -3.272 -18.067 -17.879  0.00  0.00      PROA  
ATOM   1360  HN  GLY P  85      -3.060 -17.917 -16.916  0.00  0.00      PROA  
ATOM   1361  CA  GLY P  85      -4.156 -17.081 -18.512  0.00  0.00      PROA  
ATOM   1362  HA1 GLY P  85      -4.329 -16.312 -17.774  0.00  0.00      PROA  
ATOM   1363  HA2 GLY P  85      -5.017 -17.609 -18.893  0.00  0.00      PROA  
ATOM   1364  C   GLY P  85      -3.460 -16.401 -19.760  0.00  0.00      PROA  
ATOM   1365  O   GLY P  85      -4.017 -16.141 -20.845  0.00  0.00      PROA  
ATOM   1366  N   ALA P  86      -2.173 -16.104 -19.492  0.00  0.00      PROA  
ATOM   1367  HN  ALA P  86      -1.625 -16.281 -18.679  0.00  0.00      PROA  
ATOM   1368  CA  ALA P  86      -1.247 -15.535 -20.383  0.00  0.00      PROA  
ATOM   1369  HA  ALA P  86      -1.658 -14.633 -20.812  0.00  0.00      PROA  
ATOM   1370  CB  ALA P  86       0.027 -15.024 -19.643  0.00  0.00      PROA  
ATOM   1371  HB1 ALA P  86      -0.269 -14.419 -18.760  0.00  0.00      PROA  
ATOM   1372  HB2 ALA P  86       0.515 -15.931 -19.225  0.00  0.00      PROA  
ATOM   1373  HB3 ALA P  86       0.714 -14.514 -20.351  0.00  0.00      PROA  
ATOM   1374  C   ALA P  86      -1.019 -16.422 -21.656  0.00  0.00      PROA  
ATOM   1375  O   ALA P  86      -1.087 -15.947 -22.786  0.00  0.00      PROA  
ATOM   1376  N   ASN P  87      -0.782 -17.689 -21.360  0.00  0.00      PROA  
ATOM   1377  HN  ASN P  87      -0.450 -17.888 -20.441  0.00  0.00      PROA  
ATOM   1378  CA  ASN P  87      -0.731 -18.833 -22.334  0.00  0.00      PROA  
ATOM   1379  HA  ASN P  87      -0.035 -18.598 -23.126  0.00  0.00      PROA  
ATOM   1380  CB  ASN P  87      -0.368 -20.246 -21.705  0.00  0.00      PROA  
ATOM   1381  HB1 ASN P  87      -0.243 -20.968 -22.540  0.00  0.00      PROA  
ATOM   1382  HB2 ASN P  87      -1.097 -20.571 -20.932  0.00  0.00      PROA  
ATOM   1383  CG  ASN P  87       0.981 -20.251 -21.109  0.00  0.00      PROA  
ATOM   1384  OD1 ASN P  87       1.852 -19.397 -21.343  0.00  0.00      PROA  
ATOM   1385  ND2 ASN P  87       1.326 -21.352 -20.298  0.00  0.00      PROA  
ATOM   1386 HD21 ASN P  87       0.728 -22.139 -20.149  0.00  0.00      PROA  
ATOM   1387 HD22 ASN P  87       2.312 -21.413 -20.140  0.00  0.00      PROA  
ATOM   1388  C   ASN P  87      -1.966 -19.017 -23.145  0.00  0.00      PROA  
ATOM   1389  O   ASN P  87      -1.876 -19.172 -24.370  0.00  0.00      PROA  
ATOM   1390  N   LEU P  88      -3.128 -18.773 -22.509  0.00  0.00      PROA  
ATOM   1391  HN  LEU P  88      -3.143 -18.537 -21.540  0.00  0.00      PROA  
ATOM   1392  CA  LEU P  88      -4.420 -19.042 -23.086  0.00  0.00      PROA  
ATOM   1393  HA  LEU P  88      -4.434 -19.792 -23.863  0.00  0.00      PROA  
ATOM   1394  CB  LEU P  88      -5.377 -19.521 -22.059  0.00  0.00      PROA  
ATOM   1395  HB1 LEU P  88      -5.678 -18.652 -21.435  0.00  0.00      PROA  
ATOM   1396  HB2 LEU P  88      -4.851 -20.378 -21.586  0.00  0.00      PROA  
ATOM   1397  CG  LEU P  88      -6.667 -20.227 -22.630  0.00  0.00      PROA  
ATOM   1398  HG  LEU P  88      -7.010 -19.426 -23.320  0.00  0.00      PROA  
ATOM   1399  CD1 LEU P  88      -6.552 -21.462 -23.560  0.00  0.00      PROA  
ATOM   1400 HD11 LEU P  88      -7.422 -21.412 -24.248  0.00  0.00      PROA  
ATOM   1401 HD12 LEU P  88      -5.706 -21.435 -24.281  0.00  0.00      PROA  
ATOM   1402 HD13 LEU P  88      -6.434 -22.451 -23.067  0.00  0.00      PROA  
ATOM   1403  CD2 LEU P  88      -7.727 -20.324 -21.525  0.00  0.00      PROA  
ATOM   1404 HD21 LEU P  88      -7.729 -21.213 -20.858  0.00  0.00      PROA  
ATOM   1405 HD22 LEU P  88      -7.687 -19.374 -20.951  0.00  0.00      PROA  
ATOM   1406 HD23 LEU P  88      -8.679 -20.318 -22.098  0.00  0.00      PROA  
ATOM   1407  C   LEU P  88      -4.866 -17.839 -23.767  0.00  0.00      PROA  
ATOM   1408  O   LEU P  88      -5.611 -18.008 -24.775  0.00  0.00      PROA  
ATOM   1409  N   MET P  89      -4.383 -16.650 -23.480  0.00  0.00      PROA  
ATOM   1410  HN  MET P  89      -3.866 -16.564 -22.631  0.00  0.00      PROA  
ATOM   1411  CA  MET P  89      -4.560 -15.378 -24.121  0.00  0.00      PROA  
ATOM   1412  HA  MET P  89      -5.612 -15.186 -24.270  0.00  0.00      PROA  
ATOM   1413  CB  MET P  89      -4.055 -14.164 -23.233  0.00  0.00      PROA  
ATOM   1414  HB1 MET P  89      -2.969 -14.224 -23.004  0.00  0.00      PROA  
ATOM   1415  HB2 MET P  89      -4.644 -14.308 -22.302  0.00  0.00      PROA  
ATOM   1416  CG  MET P  89      -4.273 -12.796 -23.759  0.00  0.00      PROA  
ATOM   1417  HG1 MET P  89      -3.737 -12.630 -24.719  0.00  0.00      PROA  
ATOM   1418  HG2 MET P  89      -3.711 -12.116 -23.084  0.00  0.00      PROA  
ATOM   1419  SD  MET P  89      -5.920 -12.199 -23.970  0.00  0.00      PROA  
ATOM   1420  CE  MET P  89      -5.410 -10.650 -24.724  0.00  0.00      PROA  
ATOM   1421  HE1 MET P  89      -4.951  -9.932 -24.011  0.00  0.00      PROA  
ATOM   1422  HE2 MET P  89      -4.632 -10.748 -25.512  0.00  0.00      PROA  
ATOM   1423  HE3 MET P  89      -6.292 -10.205 -25.232  0.00  0.00      PROA  
ATOM   1424  C   MET P  89      -3.833 -15.454 -25.433  0.00  0.00      PROA  
ATOM   1425  O   MET P  89      -4.365 -15.176 -26.508  0.00  0.00      PROA  
ATOM   1426  N   GLU P  90      -2.691 -15.980 -25.435  0.00  0.00      PROA  
ATOM   1427  HN  GLU P  90      -2.253 -16.112 -24.549  0.00  0.00      PROA  
ATOM   1428  CA  GLU P  90      -1.956 -16.284 -26.561  0.00  0.00      PROA  
ATOM   1429  HA  GLU P  90      -1.947 -15.360 -27.121  0.00  0.00      PROA  
ATOM   1430  CB  GLU P  90      -0.523 -16.708 -26.173  0.00  0.00      PROA  
ATOM   1431  HB1 GLU P  90      -0.097 -17.113 -27.115  0.00  0.00      PROA  
ATOM   1432  HB2 GLU P  90      -0.512 -17.449 -25.345  0.00  0.00      PROA  
ATOM   1433  CG  GLU P  90       0.417 -15.566 -25.838  0.00  0.00      PROA  
ATOM   1434  HG1 GLU P  90      -0.012 -14.930 -25.034  0.00  0.00      PROA  
ATOM   1435  HG2 GLU P  90       0.505 -14.889 -26.714  0.00  0.00      PROA  
ATOM   1436  CD  GLU P  90       1.858 -16.100 -25.502  0.00  0.00      PROA  
ATOM   1437  OE1 GLU P  90       2.320 -16.833 -26.380  0.00  0.00      PROA  
ATOM   1438  OE2 GLU P  90       2.364 -15.824 -24.415  0.00  0.00      PROA  
ATOM   1439  C   GLU P  90      -2.618 -17.316 -27.571  0.00  0.00      PROA  
ATOM   1440  O   GLU P  90      -2.774 -16.955 -28.773  0.00  0.00      PROA  
ATOM   1441  N   LYS P  91      -3.207 -18.374 -27.028  0.00  0.00      PROA  
ATOM   1442  HN  LYS P  91      -3.139 -18.545 -26.048  0.00  0.00      PROA  
ATOM   1443  CA  LYS P  91      -3.870 -19.290 -27.878  0.00  0.00      PROA  
ATOM   1444  HA  LYS P  91      -3.179 -19.425 -28.697  0.00  0.00      PROA  
ATOM   1445  CB  LYS P  91      -4.215 -20.600 -27.098  0.00  0.00      PROA  
ATOM   1446  HB1 LYS P  91      -4.640 -20.290 -26.119  0.00  0.00      PROA  
ATOM   1447  HB2 LYS P  91      -3.285 -21.170 -26.891  0.00  0.00      PROA  
ATOM   1448  CG  LYS P  91      -5.177 -21.506 -27.740  0.00  0.00      PROA  
ATOM   1449  HG1 LYS P  91      -6.097 -20.982 -28.076  0.00  0.00      PROA  
ATOM   1450  HG2 LYS P  91      -5.472 -22.210 -26.933  0.00  0.00      PROA  
ATOM   1451  CD  LYS P  91      -4.574 -22.357 -28.908  0.00  0.00      PROA  
ATOM   1452  HD1 LYS P  91      -3.594 -22.739 -28.550  0.00  0.00      PROA  
ATOM   1453  HD2 LYS P  91      -4.381 -21.606 -29.704  0.00  0.00      PROA  
ATOM   1454  CE  LYS P  91      -5.373 -23.566 -29.346  0.00  0.00      PROA  
ATOM   1455  HE1 LYS P  91      -5.587 -24.292 -28.533  0.00  0.00      PROA  
ATOM   1456  HE2 LYS P  91      -4.756 -24.174 -30.041  0.00  0.00      PROA  
ATOM   1457  NZ  LYS P  91      -6.614 -23.232 -30.056  0.00  0.00      PROA  
ATOM   1458  HZ1 LYS P  91      -6.341 -22.785 -30.954  0.00  0.00      PROA  
ATOM   1459  HZ2 LYS P  91      -7.163 -24.091 -30.265  0.00  0.00      PROA  
ATOM   1460  HZ3 LYS P  91      -7.187 -22.494 -29.600  0.00  0.00      PROA  
ATOM   1461  C   LYS P  91      -5.077 -18.696 -28.528  0.00  0.00      PROA  
ATOM   1462  O   LYS P  91      -5.286 -18.757 -29.780  0.00  0.00      PROA  
ATOM   1463  N   ILE P  92      -5.953 -18.188 -27.694  0.00  0.00      PROA  
ATOM   1464  HN  ILE P  92      -5.666 -18.244 -26.741  0.00  0.00      PROA  
ATOM   1465  CA  ILE P  92      -7.181 -17.576 -28.180  0.00  0.00      PROA  
ATOM   1466  HA  ILE P  92      -7.708 -18.321 -28.757  0.00  0.00      PROA  
ATOM   1467  CB  ILE P  92      -8.019 -17.225 -26.931  0.00  0.00      PROA  
ATOM   1468  HB  ILE P  92      -7.379 -16.628 -26.247  0.00  0.00      PROA  
ATOM   1469  CG2 ILE P  92      -9.151 -16.276 -27.394  0.00  0.00      PROA  
ATOM   1470 HG21 ILE P  92      -9.827 -16.685 -28.174  0.00  0.00      PROA  
ATOM   1471 HG22 ILE P  92      -9.717 -16.026 -26.471  0.00  0.00      PROA  
ATOM   1472 HG23 ILE P  92      -8.939 -15.241 -27.737  0.00  0.00      PROA  
ATOM   1473  CG1 ILE P  92      -8.575 -18.494 -26.325  0.00  0.00      PROA  
ATOM   1474 HG11 ILE P  92      -7.685 -19.141 -26.171  0.00  0.00      PROA  
ATOM   1475 HG12 ILE P  92      -9.212 -18.921 -27.129  0.00  0.00      PROA  
ATOM   1476  CD  ILE P  92      -9.331 -18.304 -25.002  0.00  0.00      PROA  
ATOM   1477  HD1 ILE P  92      -8.781 -17.484 -24.493  0.00  0.00      PROA  
ATOM   1478  HD2 ILE P  92     -10.380 -18.070 -25.283  0.00  0.00      PROA  
ATOM   1479  HD3 ILE P  92      -9.193 -19.244 -24.425  0.00  0.00      PROA  
ATOM   1480  C   ILE P  92      -6.991 -16.324 -29.123  0.00  0.00      PROA  
ATOM   1481  O   ILE P  92      -7.492 -16.199 -30.198  0.00  0.00      PROA  
ATOM   1482  N   LEU P  93      -6.108 -15.355 -28.690  0.00  0.00      PROA  
ATOM   1483  HN  LEU P  93      -5.707 -15.437 -27.780  0.00  0.00      PROA  
ATOM   1484  CA  LEU P  93      -5.754 -14.191 -29.489  0.00  0.00      PROA  
ATOM   1485  HA  LEU P  93      -6.734 -13.806 -29.727  0.00  0.00      PROA  
ATOM   1486  CB  LEU P  93      -5.063 -13.025 -28.746  0.00  0.00      PROA  
ATOM   1487  HB1 LEU P  93      -4.020 -13.296 -28.473  0.00  0.00      PROA  
ATOM   1488  HB2 LEU P  93      -5.644 -12.955 -27.802  0.00  0.00      PROA  
ATOM   1489  CG  LEU P  93      -4.973 -11.616 -29.321  0.00  0.00      PROA  
ATOM   1490  HG  LEU P  93      -4.119 -11.665 -30.030  0.00  0.00      PROA  
ATOM   1491  CD1 LEU P  93      -6.235 -11.027 -30.058  0.00  0.00      PROA  
ATOM   1492 HD11 LEU P  93      -6.025  -9.964 -30.306  0.00  0.00      PROA  
ATOM   1493 HD12 LEU P  93      -6.608 -11.585 -30.943  0.00  0.00      PROA  
ATOM   1494 HD13 LEU P  93      -7.078 -10.877 -29.350  0.00  0.00      PROA  
ATOM   1495  CD2 LEU P  93      -4.596 -10.557 -28.233  0.00  0.00      PROA  
ATOM   1496 HD21 LEU P  93      -3.708 -10.877 -27.648  0.00  0.00      PROA  
ATOM   1497 HD22 LEU P  93      -4.322  -9.575 -28.672  0.00  0.00      PROA  
ATOM   1498 HD23 LEU P  93      -5.386 -10.394 -27.469  0.00  0.00      PROA  
ATOM   1499  C   LEU P  93      -5.082 -14.535 -30.867  0.00  0.00      PROA  
ATOM   1500  O   LEU P  93      -5.508 -14.068 -31.893  0.00  0.00      PROA  
ATOM   1501  N   ARG P  94      -4.220 -15.551 -30.939  0.00  0.00      PROA  
ATOM   1502  HN  ARG P  94      -3.990 -15.965 -30.061  0.00  0.00      PROA  
ATOM   1503  CA  ARG P  94      -3.906 -16.134 -32.264  0.00  0.00      PROA  
ATOM   1504  HA  ARG P  94      -3.539 -15.325 -32.880  0.00  0.00      PROA  
ATOM   1505  CB  ARG P  94      -2.710 -17.205 -32.122  0.00  0.00      PROA  
ATOM   1506  HB1 ARG P  94      -2.904 -18.100 -32.752  0.00  0.00      PROA  
ATOM   1507  HB2 ARG P  94      -2.816 -17.528 -31.064  0.00  0.00      PROA  
ATOM   1508  CG  ARG P  94      -1.308 -16.609 -32.198  0.00  0.00      PROA  
ATOM   1509  HG1 ARG P  94      -1.353 -15.553 -31.857  0.00  0.00      PROA  
ATOM   1510  HG2 ARG P  94      -0.919 -16.524 -33.236  0.00  0.00      PROA  
ATOM   1511  CD  ARG P  94      -0.204 -17.338 -31.416  0.00  0.00      PROA  
ATOM   1512  HD1 ARG P  94       0.013 -18.401 -31.657  0.00  0.00      PROA  
ATOM   1513  HD2 ARG P  94      -0.596 -17.276 -30.378  0.00  0.00      PROA  
ATOM   1514  NE  ARG P  94       1.059 -16.544 -31.341  0.00  0.00      PROA  
ATOM   1515  HE  ARG P  94       1.312 -16.040 -32.167  0.00  0.00      PROA  
ATOM   1516  CZ  ARG P  94       1.679 -16.259 -30.238  0.00  0.00      PROA  
ATOM   1517  NH1 ARG P  94       1.391 -16.830 -29.095  0.00  0.00      PROA  
ATOM   1518 HH11 ARG P  94       0.842 -17.665 -29.123  0.00  0.00      PROA  
ATOM   1519 HH12 ARG P  94       1.813 -16.539 -28.237  0.00  0.00      PROA  
ATOM   1520  NH2 ARG P  94       2.663 -15.421 -30.184  0.00  0.00      PROA  
ATOM   1521 HH21 ARG P  94       3.082 -15.284 -29.286  0.00  0.00      PROA  
ATOM   1522 HH22 ARG P  94       2.916 -14.928 -31.016  0.00  0.00      PROA  
ATOM   1523  C   ARG P  94      -5.061 -16.630 -33.043  0.00  0.00      PROA  
ATOM   1524  O   ARG P  94      -5.156 -16.383 -34.212  0.00  0.00      PROA  
ATOM   1525  N   THR P  95      -5.932 -17.377 -32.333  0.00  0.00      PROA  
ATOM   1526  HN  THR P  95      -5.829 -17.459 -31.344  0.00  0.00      PROA  
ATOM   1527  CA  THR P  95      -7.174 -17.967 -32.976  0.00  0.00      PROA  
ATOM   1528  HA  THR P  95      -6.785 -18.400 -33.886  0.00  0.00      PROA  
ATOM   1529  CB  THR P  95      -7.956 -18.847 -32.032  0.00  0.00      PROA  
ATOM   1530  HB  THR P  95      -8.362 -18.257 -31.183  0.00  0.00      PROA  
ATOM   1531  OG1 THR P  95      -7.175 -19.944 -31.548  0.00  0.00      PROA  
ATOM   1532  HG1 THR P  95      -6.562 -19.638 -30.877  0.00  0.00      PROA  
ATOM   1533  CG2 THR P  95      -9.110 -19.566 -32.829  0.00  0.00      PROA  
ATOM   1534 HG21 THR P  95      -9.761 -18.785 -33.277  0.00  0.00      PROA  
ATOM   1535 HG22 THR P  95      -8.612 -20.187 -33.604  0.00  0.00      PROA  
ATOM   1536 HG23 THR P  95      -9.674 -20.301 -32.216  0.00  0.00      PROA  
ATOM   1537  C   THR P  95      -8.029 -16.867 -33.556  0.00  0.00      PROA  
ATOM   1538  O   THR P  95      -8.427 -16.904 -34.702  0.00  0.00      PROA  
ATOM   1539  N   LYS P  96      -8.260 -15.763 -32.854  0.00  0.00      PROA  
ATOM   1540  HN  LYS P  96      -7.997 -15.777 -31.892  0.00  0.00      PROA  
ATOM   1541  CA  LYS P  96      -8.889 -14.577 -33.332  0.00  0.00      PROA  
ATOM   1542  HA  LYS P  96      -9.854 -14.883 -33.710  0.00  0.00      PROA  
ATOM   1543  CB  LYS P  96      -9.113 -13.635 -32.121  0.00  0.00      PROA  
ATOM   1544  HB1 LYS P  96      -9.366 -12.575 -32.340  0.00  0.00      PROA  
ATOM   1545  HB2 LYS P  96      -8.173 -13.632 -31.528  0.00  0.00      PROA  
ATOM   1546  CG  LYS P  96     -10.211 -14.164 -31.229  0.00  0.00      PROA  
ATOM   1547  HG1 LYS P  96      -9.931 -15.130 -30.756  0.00  0.00      PROA  
ATOM   1548  HG2 LYS P  96     -11.104 -14.290 -31.877  0.00  0.00      PROA  
ATOM   1549  CD  LYS P  96     -10.492 -13.027 -30.256  0.00  0.00      PROA  
ATOM   1550  HD1 LYS P  96     -10.678 -12.031 -30.712  0.00  0.00      PROA  
ATOM   1551  HD2 LYS P  96      -9.571 -12.966 -29.638  0.00  0.00      PROA  
ATOM   1552  CE  LYS P  96     -11.626 -13.250 -29.220  0.00  0.00      PROA  
ATOM   1553  HE1 LYS P  96     -11.525 -12.475 -28.431  0.00  0.00      PROA  
ATOM   1554  HE2 LYS P  96     -11.644 -14.263 -28.764  0.00  0.00      PROA  
ATOM   1555  NZ  LYS P  96     -12.876 -13.100 -29.872  0.00  0.00      PROA  
ATOM   1556  HZ1 LYS P  96     -13.169 -14.017 -30.267  0.00  0.00      PROA  
ATOM   1557  HZ2 LYS P  96     -13.575 -12.781 -29.171  0.00  0.00      PROA  
ATOM   1558  HZ3 LYS P  96     -12.983 -12.409 -30.642  0.00  0.00      PROA  
ATOM   1559  C   LYS P  96      -8.187 -13.800 -34.488  0.00  0.00      PROA  
ATOM   1560  O   LYS P  96      -8.876 -13.261 -35.374  0.00  0.00      PROA  
ATOM   1561  N   LEU P  97      -6.850 -13.649 -34.339  0.00  0.00      PROA  
ATOM   1562  HN  LEU P  97      -6.348 -14.235 -33.708  0.00  0.00      PROA  
ATOM   1563  CA  LEU P  97      -6.132 -12.601 -35.000  0.00  0.00      PROA  
ATOM   1564  HA  LEU P  97      -6.843 -11.797 -35.124  0.00  0.00      PROA  
ATOM   1565  CB  LEU P  97      -4.868 -12.265 -34.179  0.00  0.00      PROA  
ATOM   1566  HB1 LEU P  97      -4.284 -13.158 -33.869  0.00  0.00      PROA  
ATOM   1567  HB2 LEU P  97      -5.237 -11.762 -33.260  0.00  0.00      PROA  
ATOM   1568  CG  LEU P  97      -3.830 -11.316 -34.840  0.00  0.00      PROA  
ATOM   1569  HG  LEU P  97      -3.501 -11.894 -35.730  0.00  0.00      PROA  
ATOM   1570  CD1 LEU P  97      -4.380  -9.962 -35.281  0.00  0.00      PROA  
ATOM   1571 HD11 LEU P  97      -4.902  -9.420 -34.463  0.00  0.00      PROA  
ATOM   1572 HD12 LEU P  97      -3.635  -9.232 -35.665  0.00  0.00      PROA  
ATOM   1573 HD13 LEU P  97      -5.217 -10.141 -35.989  0.00  0.00      PROA  
ATOM   1574  CD2 LEU P  97      -2.585 -11.092 -33.939  0.00  0.00      PROA  
ATOM   1575 HD21 LEU P  97      -2.866 -10.630 -32.969  0.00  0.00      PROA  
ATOM   1576 HD22 LEU P  97      -2.122 -12.059 -33.648  0.00  0.00      PROA  
ATOM   1577 HD23 LEU P  97      -1.692 -10.514 -34.261  0.00  0.00      PROA  
ATOM   1578  C   LEU P  97      -5.790 -13.025 -36.410  0.00  0.00      PROA  
ATOM   1579  O   LEU P  97      -6.258 -12.416 -37.393  0.00  0.00      PROA  
ATOM   1580  N   MET P  98      -5.171 -14.172 -36.470  0.00  0.00      PROA  
ATOM   1581  HN  MET P  98      -5.062 -14.754 -35.668  0.00  0.00      PROA  
ATOM   1582  CA  MET P  98      -4.950 -14.976 -37.677  0.00  0.00      PROA  
ATOM   1583  HA  MET P  98      -4.469 -14.331 -38.399  0.00  0.00      PROA  
ATOM   1584  CB  MET P  98      -4.028 -16.069 -37.239  0.00  0.00      PROA  
ATOM   1585  HB1 MET P  98      -3.562 -16.517 -38.143  0.00  0.00      PROA  
ATOM   1586  HB2 MET P  98      -4.531 -16.907 -36.710  0.00  0.00      PROA  
ATOM   1587  CG  MET P  98      -2.905 -15.651 -36.268  0.00  0.00      PROA  
ATOM   1588  HG1 MET P  98      -2.519 -16.671 -36.056  0.00  0.00      PROA  
ATOM   1589  HG2 MET P  98      -3.108 -15.003 -35.388  0.00  0.00      PROA  
ATOM   1590  SD  MET P  98      -1.599 -14.697 -37.134  0.00  0.00      PROA  
ATOM   1591  CE  MET P  98      -0.520 -14.362 -35.746  0.00  0.00      PROA  
ATOM   1592  HE1 MET P  98      -0.116 -15.358 -35.466  0.00  0.00      PROA  
ATOM   1593  HE2 MET P  98       0.328 -13.776 -36.160  0.00  0.00      PROA  
ATOM   1594  HE3 MET P  98      -0.947 -13.825 -34.872  0.00  0.00      PROA  
ATOM   1595  C   MET P  98      -6.286 -15.498 -38.379  0.00  0.00      PROA  
ATOM   1596  O   MET P  98      -6.283 -15.821 -39.548  0.00  0.00      PROA  
ATOM   1597  N   GLY P  99      -7.330 -15.693 -37.526  0.00  0.00      PROA  
ATOM   1598  HN  GLY P  99      -7.243 -15.644 -36.534  0.00  0.00      PROA  
ATOM   1599  CA  GLY P  99      -8.694 -16.000 -38.061  0.00  0.00      PROA  
ATOM   1600  HA1 GLY P  99      -9.362 -16.105 -37.219  0.00  0.00      PROA  
ATOM   1601  HA2 GLY P  99      -8.670 -16.938 -38.595  0.00  0.00      PROA  
ATOM   1602  C   GLY P  99      -9.351 -14.888 -38.724  0.00  0.00      PROA  
ATOM   1603  O   GLY P  99      -9.744 -15.048 -39.882  0.00  0.00      PROA  
ATOM   1604  N   HSD P 100      -9.493 -13.780 -38.022  0.00  0.00      PROA  
ATOM   1605  HN  HSD P 100      -9.286 -13.806 -37.046  0.00  0.00      PROA  
ATOM   1606  CA  HSD P 100      -9.974 -12.581 -38.694  0.00  0.00      PROA  
ATOM   1607  HA  HSD P 100     -10.968 -12.820 -39.042  0.00  0.00      PROA  
ATOM   1608  CB  HSD P 100     -10.074 -11.379 -37.686  0.00  0.00      PROA  
ATOM   1609  HB1 HSD P 100     -10.299 -10.450 -38.252  0.00  0.00      PROA  
ATOM   1610  HB2 HSD P 100      -9.009 -11.230 -37.405  0.00  0.00      PROA  
ATOM   1611  ND1 HSD P 100     -11.720 -10.364 -36.060  0.00  0.00      PROA  
ATOM   1612  HD1 HSD P 100     -11.731  -9.406 -36.346  0.00  0.00      PROA  
ATOM   1613  CG  HSD P 100     -11.090 -11.453 -36.587  0.00  0.00      PROA  
ATOM   1614  CE1 HSD P 100     -12.538 -10.833 -35.044  0.00  0.00      PROA  
ATOM   1615  HE1 HSD P 100     -13.169 -10.095 -34.550  0.00  0.00      PROA  
ATOM   1616  NE2 HSD P 100     -12.456 -12.152 -34.920  0.00  0.00      PROA  
ATOM   1617  CD2 HSD P 100     -11.469 -12.518 -35.792  0.00  0.00      PROA  
ATOM   1618  HD2 HSD P 100     -11.270 -13.575 -35.923  0.00  0.00      PROA  
ATOM   1619  C   HSD P 100      -9.180 -12.165 -39.910  0.00  0.00      PROA  
ATOM   1620  O   HSD P 100      -9.797 -11.977 -40.862  0.00  0.00      PROA  
ATOM   1621  N   LEU P 101      -7.826 -12.148 -39.875  0.00  0.00      PROA  
ATOM   1622  HN  LEU P 101      -7.420 -12.407 -39.002  0.00  0.00      PROA  
ATOM   1623  CA  LEU P 101      -6.973 -11.880 -41.028  0.00  0.00      PROA  
ATOM   1624  HA  LEU P 101      -7.408 -10.923 -41.274  0.00  0.00      PROA  
ATOM   1625  CB  LEU P 101      -5.497 -11.723 -40.682  0.00  0.00      PROA  
ATOM   1626  HB1 LEU P 101      -4.842 -11.617 -41.573  0.00  0.00      PROA  
ATOM   1627  HB2 LEU P 101      -5.223 -12.679 -40.187  0.00  0.00      PROA  
ATOM   1628  CG  LEU P 101      -5.210 -10.477 -39.747  0.00  0.00      PROA  
ATOM   1629  HG  LEU P 101      -5.935 -10.459 -38.906  0.00  0.00      PROA  
ATOM   1630  CD1 LEU P 101      -3.934 -10.660 -38.869  0.00  0.00      PROA  
ATOM   1631 HD11 LEU P 101      -3.780  -9.883 -38.091  0.00  0.00      PROA  
ATOM   1632 HD12 LEU P 101      -4.078 -11.624 -38.336  0.00  0.00      PROA  
ATOM   1633 HD13 LEU P 101      -3.053 -10.782 -39.534  0.00  0.00      PROA  
ATOM   1634  CD2 LEU P 101      -5.174  -9.115 -40.497  0.00  0.00      PROA  
ATOM   1635 HD21 LEU P 101      -5.931  -9.117 -41.311  0.00  0.00      PROA  
ATOM   1636 HD22 LEU P 101      -5.209  -8.229 -39.828  0.00  0.00      PROA  
ATOM   1637 HD23 LEU P 101      -4.163  -8.891 -40.899  0.00  0.00      PROA  
ATOM   1638  C   LEU P 101      -7.176 -12.774 -42.291  0.00  0.00      PROA  
ATOM   1639  O   LEU P 101      -7.331 -12.157 -43.341  0.00  0.00      PROA  
ATOM   1640  N   LEU P 102      -7.391 -14.087 -42.147  0.00  0.00      PROA  
ATOM   1641  HN  LEU P 102      -7.285 -14.460 -41.228  0.00  0.00      PROA  
ATOM   1642  CA  LEU P 102      -7.787 -15.000 -43.201  0.00  0.00      PROA  
ATOM   1643  HA  LEU P 102      -7.138 -14.785 -44.037  0.00  0.00      PROA  
ATOM   1644  CB  LEU P 102      -7.511 -16.447 -42.694  0.00  0.00      PROA  
ATOM   1645  HB1 LEU P 102      -8.111 -17.242 -43.185  0.00  0.00      PROA  
ATOM   1646  HB2 LEU P 102      -7.761 -16.570 -41.618  0.00  0.00      PROA  
ATOM   1647  CG  LEU P 102      -5.985 -16.809 -42.817  0.00  0.00      PROA  
ATOM   1648  HG  LEU P 102      -5.302 -16.066 -42.351  0.00  0.00      PROA  
ATOM   1649  CD1 LEU P 102      -5.778 -18.137 -42.170  0.00  0.00      PROA  
ATOM   1650 HD11 LEU P 102      -4.717 -18.449 -42.276  0.00  0.00      PROA  
ATOM   1651 HD12 LEU P 102      -6.123 -18.157 -41.114  0.00  0.00      PROA  
ATOM   1652 HD13 LEU P 102      -6.455 -18.932 -42.550  0.00  0.00      PROA  
ATOM   1653  CD2 LEU P 102      -5.414 -16.838 -44.236  0.00  0.00      PROA  
ATOM   1654 HD21 LEU P 102      -5.787 -15.986 -44.842  0.00  0.00      PROA  
ATOM   1655 HD22 LEU P 102      -4.306 -16.747 -44.225  0.00  0.00      PROA  
ATOM   1656 HD23 LEU P 102      -5.678 -17.818 -44.688  0.00  0.00      PROA  
ATOM   1657  C   LEU P 102      -9.219 -14.850 -43.714  0.00  0.00      PROA  
ATOM   1658  O   LEU P 102      -9.415 -15.084 -44.882  0.00  0.00      PROA  
ATOM   1659  N   THR P 103     -10.115 -14.335 -42.879  0.00  0.00      PROA  
ATOM   1660  HN  THR P 103      -9.773 -13.976 -42.014  0.00  0.00      PROA  
ATOM   1661  CA  THR P 103     -11.570 -14.324 -43.179  0.00  0.00      PROA  
ATOM   1662  HA  THR P 103     -11.797 -14.987 -44.000  0.00  0.00      PROA  
ATOM   1663  CB  THR P 103     -12.489 -14.796 -42.049  0.00  0.00      PROA  
ATOM   1664  HB  THR P 103     -13.576 -14.770 -42.279  0.00  0.00      PROA  
ATOM   1665  OG1 THR P 103     -12.180 -14.177 -40.866  0.00  0.00      PROA  
ATOM   1666  HG1 THR P 103     -11.390 -14.684 -40.660  0.00  0.00      PROA  
ATOM   1667  CG2 THR P 103     -12.194 -16.235 -41.738  0.00  0.00      PROA  
ATOM   1668 HG21 THR P 103     -11.219 -16.441 -41.246  0.00  0.00      PROA  
ATOM   1669 HG22 THR P 103     -12.983 -16.594 -41.043  0.00  0.00      PROA  
ATOM   1670 HG23 THR P 103     -12.213 -16.758 -42.718  0.00  0.00      PROA  
ATOM   1671  C   THR P 103     -11.993 -12.982 -43.692  0.00  0.00      PROA  
ATOM   1672  O   THR P 103     -13.108 -12.609 -43.895  0.00  0.00      PROA  
ATOM   1673  N   MET P 104     -10.979 -12.100 -43.747  0.00  0.00      PROA  
ATOM   1674  HN  MET P 104     -10.042 -12.283 -43.461  0.00  0.00      PROA  
ATOM   1675  CA  MET P 104     -11.205 -10.639 -44.230  0.00  0.00      PROA  
ATOM   1676  HA  MET P 104     -11.872 -10.218 -43.492  0.00  0.00      PROA  
ATOM   1677  CB  MET P 104      -9.950  -9.667 -44.100  0.00  0.00      PROA  
ATOM   1678  HB1 MET P 104     -10.099  -8.858 -44.846  0.00  0.00      PROA  
ATOM   1679  HB2 MET P 104      -9.109 -10.372 -44.276  0.00  0.00      PROA  
ATOM   1680  CG  MET P 104      -9.672  -9.036 -42.663  0.00  0.00      PROA  
ATOM   1681  HG1 MET P 104      -8.777  -8.387 -42.768  0.00  0.00      PROA  
ATOM   1682  HG2 MET P 104      -9.403  -9.906 -42.026  0.00  0.00      PROA  
ATOM   1683  SD  MET P 104     -11.160  -8.278 -41.880  0.00  0.00      PROA  
ATOM   1684  CE  MET P 104     -10.436  -7.972 -40.192  0.00  0.00      PROA  
ATOM   1685  HE1 MET P 104      -9.672  -7.167 -40.146  0.00  0.00      PROA  
ATOM   1686  HE2 MET P 104     -11.307  -7.732 -39.546  0.00  0.00      PROA  
ATOM   1687  HE3 MET P 104      -9.922  -8.786 -39.638  0.00  0.00      PROA  
ATOM   1688  C   MET P 104     -11.905 -10.342 -45.540  0.00  0.00      PROA  
ATOM   1689  O   MET P 104     -11.756 -11.112 -46.479  0.00  0.00      PROA  
ATOM   1690  N   SER P 105     -12.658  -9.304 -45.673  0.00  0.00      PROA  
ATOM   1691  HN  SER P 105     -12.908  -8.721 -44.904  0.00  0.00      PROA  
ATOM   1692  CA  SER P 105     -13.172  -8.763 -46.944  0.00  0.00      PROA  
ATOM   1693  HA  SER P 105     -13.610  -9.647 -47.382  0.00  0.00      PROA  
ATOM   1694  CB  SER P 105     -14.189  -7.638 -46.690  0.00  0.00      PROA  
ATOM   1695  HB1 SER P 105     -13.662  -6.661 -46.724  0.00  0.00      PROA  
ATOM   1696  HB2 SER P 105     -14.661  -7.818 -45.701  0.00  0.00      PROA  
ATOM   1697  OG  SER P 105     -15.137  -7.638 -47.765  0.00  0.00      PROA  
ATOM   1698  HG1 SER P 105     -15.581  -8.488 -47.816  0.00  0.00      PROA  
ATOM   1699  C   SER P 105     -12.128  -8.285 -47.987  0.00  0.00      PROA  
ATOM   1700  O   SER P 105     -11.170  -7.676 -47.579  0.00  0.00      PROA  
ATOM   1701  N   PRO P 106     -12.161  -8.492 -49.355  0.00  0.00      PROA  
ATOM   1702  CD  PRO P 106     -13.138  -9.329 -49.993  0.00  0.00      PROA  
ATOM   1703  HD1 PRO P 106     -13.258 -10.267 -49.409  0.00  0.00      PROA  
ATOM   1704  HD2 PRO P 106     -14.072  -8.730 -50.033  0.00  0.00      PROA  
ATOM   1705  CA  PRO P 106     -11.019  -8.194 -50.233  0.00  0.00      PROA  
ATOM   1706  HA  PRO P 106     -10.223  -8.724 -49.733  0.00  0.00      PROA  
ATOM   1707  CB  PRO P 106     -11.471  -8.746 -51.654  0.00  0.00      PROA  
ATOM   1708  HB1 PRO P 106     -10.639  -9.271 -52.170  0.00  0.00      PROA  
ATOM   1709  HB2 PRO P 106     -11.920  -7.951 -52.287  0.00  0.00      PROA  
ATOM   1710  CG  PRO P 106     -12.526  -9.820 -51.387  0.00  0.00      PROA  
ATOM   1711  HG1 PRO P 106     -12.016 -10.791 -51.208  0.00  0.00      PROA  
ATOM   1712  HG2 PRO P 106     -13.206 -10.050 -52.235  0.00  0.00      PROA  
ATOM   1713  C   PRO P 106     -10.513  -6.682 -50.255  0.00  0.00      PROA  
ATOM   1714  O   PRO P 106      -9.266  -6.637 -50.216  0.00  0.00      PROA  
ATOM   1715  N   PRO P 107     -11.237  -5.589 -50.125  0.00  0.00      PROA  
ATOM   1716  CD  PRO P 107     -12.613  -5.481 -50.612  0.00  0.00      PROA  
ATOM   1717  HD1 PRO P 107     -12.728  -5.851 -51.653  0.00  0.00      PROA  
ATOM   1718  HD2 PRO P 107     -13.224  -6.016 -49.854  0.00  0.00      PROA  
ATOM   1719  CA  PRO P 107     -10.676  -4.240 -49.863  0.00  0.00      PROA  
ATOM   1720  HA  PRO P 107     -10.225  -4.018 -50.819  0.00  0.00      PROA  
ATOM   1721  CB  PRO P 107     -11.972  -3.347 -49.607  0.00  0.00      PROA  
ATOM   1722  HB1 PRO P 107     -11.809  -2.288 -49.901  0.00  0.00      PROA  
ATOM   1723  HB2 PRO P 107     -12.365  -3.355 -48.568  0.00  0.00      PROA  
ATOM   1724  CG  PRO P 107     -12.948  -3.951 -50.634  0.00  0.00      PROA  
ATOM   1725  HG1 PRO P 107     -12.745  -3.453 -51.606  0.00  0.00      PROA  
ATOM   1726  HG2 PRO P 107     -13.994  -3.851 -50.274  0.00  0.00      PROA  
ATOM   1727  C   PRO P 107      -9.604  -4.058 -48.859  0.00  0.00      PROA  
ATOM   1728  O   PRO P 107      -8.743  -3.157 -49.049  0.00  0.00      PROA  
ATOM   1729  N   PHE P 108      -9.650  -4.787 -47.763  0.00  0.00      PROA  
ATOM   1730  HN  PHE P 108     -10.453  -5.349 -47.582  0.00  0.00      PROA  
ATOM   1731  CA  PHE P 108      -8.819  -4.677 -46.537  0.00  0.00      PROA  
ATOM   1732  HA  PHE P 108      -8.974  -3.716 -46.071  0.00  0.00      PROA  
ATOM   1733  CB  PHE P 108      -9.316  -5.684 -45.495  0.00  0.00      PROA  
ATOM   1734  HB1 PHE P 108      -9.300  -6.650 -46.044  0.00  0.00      PROA  
ATOM   1735  HB2 PHE P 108     -10.371  -5.651 -45.146  0.00  0.00      PROA  
ATOM   1736  CG  PHE P 108      -8.407  -5.727 -44.247  0.00  0.00      PROA  
ATOM   1737  CD1 PHE P 108      -7.239  -6.510 -44.172  0.00  0.00      PROA  
ATOM   1738  HD1 PHE P 108      -6.846  -6.997 -45.052  0.00  0.00      PROA  
ATOM   1739  CE1 PHE P 108      -6.420  -6.482 -43.040  0.00  0.00      PROA  
ATOM   1740  HE1 PHE P 108      -5.397  -6.825 -43.084  0.00  0.00      PROA  
ATOM   1741  CZ  PHE P 108      -6.943  -5.936 -41.782  0.00  0.00      PROA  
ATOM   1742  HZ  PHE P 108      -6.611  -6.178 -40.784  0.00  0.00      PROA  
ATOM   1743  CD2 PHE P 108      -8.829  -5.086 -43.063  0.00  0.00      PROA  
ATOM   1744  HD2 PHE P 108      -9.784  -4.583 -43.031  0.00  0.00      PROA  
ATOM   1745  CE2 PHE P 108      -8.217  -5.342 -41.817  0.00  0.00      PROA  
ATOM   1746  HE2 PHE P 108      -8.624  -4.810 -40.970  0.00  0.00      PROA  
ATOM   1747  C   PHE P 108      -7.293  -4.855 -46.935  0.00  0.00      PROA  
ATOM   1748  O   PHE P 108      -6.424  -3.989 -46.527  0.00  0.00      PROA  
ATOM   1749  N   TYR P 109      -7.042  -5.867 -47.741  0.00  0.00      PROA  
ATOM   1750  HN  TYR P 109      -7.811  -6.470 -47.937  0.00  0.00      PROA  
ATOM   1751  CA  TYR P 109      -5.742  -6.258 -48.110  0.00  0.00      PROA  
ATOM   1752  HA  TYR P 109      -5.154  -6.276 -47.204  0.00  0.00      PROA  
ATOM   1753  CB  TYR P 109      -5.799  -7.680 -48.714  0.00  0.00      PROA  
ATOM   1754  HB1 TYR P 109      -4.727  -7.951 -48.820  0.00  0.00      PROA  
ATOM   1755  HB2 TYR P 109      -6.183  -7.579 -49.752  0.00  0.00      PROA  
ATOM   1756  CG  TYR P 109      -6.501  -8.724 -47.903  0.00  0.00      PROA  
ATOM   1757  CD1 TYR P 109      -6.035  -9.091 -46.619  0.00  0.00      PROA  
ATOM   1758  HD1 TYR P 109      -5.128  -8.663 -46.218  0.00  0.00      PROA  
ATOM   1759  CE1 TYR P 109      -6.521 -10.251 -46.005  0.00  0.00      PROA  
ATOM   1760  HE1 TYR P 109      -6.106 -10.456 -45.029  0.00  0.00      PROA  
ATOM   1761  CZ  TYR P 109      -7.594 -10.889 -46.609  0.00  0.00      PROA  
ATOM   1762  OH  TYR P 109      -8.134 -11.941 -45.950  0.00  0.00      PROA  
ATOM   1763  HH  TYR P 109      -7.581 -12.126 -45.188  0.00  0.00      PROA  
ATOM   1764  CD2 TYR P 109      -7.494  -9.468 -48.580  0.00  0.00      PROA  
ATOM   1765  HD2 TYR P 109      -7.818  -9.151 -49.560  0.00  0.00      PROA  
ATOM   1766  CE2 TYR P 109      -8.121 -10.455 -47.889  0.00  0.00      PROA  
ATOM   1767  HE2 TYR P 109      -8.965 -11.005 -48.279  0.00  0.00      PROA  
ATOM   1768  C   TYR P 109      -5.092  -5.233 -49.092  0.00  0.00      PROA  
ATOM   1769  O   TYR P 109      -3.904  -5.278 -49.294  0.00  0.00      PROA  
ATOM   1770  N   GLU P 110      -5.931  -4.300 -49.626  0.00  0.00      PROA  
ATOM   1771  HN  GLU P 110      -6.920  -4.306 -49.503  0.00  0.00      PROA  
ATOM   1772  CA  GLU P 110      -5.492  -3.235 -50.580  0.00  0.00      PROA  
ATOM   1773  HA  GLU P 110      -4.513  -3.448 -50.984  0.00  0.00      PROA  
ATOM   1774  CB  GLU P 110      -6.459  -3.239 -51.760  0.00  0.00      PROA  
ATOM   1775  HB1 GLU P 110      -6.144  -2.376 -52.385  0.00  0.00      PROA  
ATOM   1776  HB2 GLU P 110      -7.492  -3.091 -51.379  0.00  0.00      PROA  
ATOM   1777  CG  GLU P 110      -6.332  -4.435 -52.737  0.00  0.00      PROA  
ATOM   1778  HG1 GLU P 110      -6.439  -5.387 -52.175  0.00  0.00      PROA  
ATOM   1779  HG2 GLU P 110      -5.378  -4.377 -53.304  0.00  0.00      PROA  
ATOM   1780  CD  GLU P 110      -7.464  -4.311 -53.695  0.00  0.00      PROA  
ATOM   1781  OE1 GLU P 110      -8.101  -5.368 -54.065  0.00  0.00      PROA  
ATOM   1782  OE2 GLU P 110      -7.780  -3.160 -54.126  0.00  0.00      PROA  
ATOM   1783  C   GLU P 110      -5.193  -1.874 -49.989  0.00  0.00      PROA  
ATOM   1784  O   GLU P 110      -4.783  -0.930 -50.682  0.00  0.00      PROA  
ATOM   1785  N   LYS P 111      -5.438  -1.720 -48.627  0.00  0.00      PROA  
ATOM   1786  HN  LYS P 111      -5.836  -2.531 -48.205  0.00  0.00      PROA  
ATOM   1787  CA  LYS P 111      -5.245  -0.493 -47.889  0.00  0.00      PROA  
ATOM   1788  HA  LYS P 111      -4.768   0.254 -48.506  0.00  0.00      PROA  
ATOM   1789  CB  LYS P 111      -6.615   0.125 -47.577  0.00  0.00      PROA  
ATOM   1790  HB1 LYS P 111      -7.051   0.475 -48.537  0.00  0.00      PROA  
ATOM   1791  HB2 LYS P 111      -6.412   1.051 -46.999  0.00  0.00      PROA  
ATOM   1792  CG  LYS P 111      -7.568  -0.708 -46.781  0.00  0.00      PROA  
ATOM   1793  HG1 LYS P 111      -7.151  -0.827 -45.758  0.00  0.00      PROA  
ATOM   1794  HG2 LYS P 111      -7.766  -1.713 -47.211  0.00  0.00      PROA  
ATOM   1795  CD  LYS P 111      -9.040  -0.143 -46.580  0.00  0.00      PROA  
ATOM   1796  HD1 LYS P 111      -9.693  -0.760 -45.926  0.00  0.00      PROA  
ATOM   1797  HD2 LYS P 111      -9.306  -0.225 -47.656  0.00  0.00      PROA  
ATOM   1798  CE  LYS P 111      -9.155   1.358 -46.303  0.00  0.00      PROA  
ATOM   1799  HE1 LYS P 111     -10.165   1.688 -46.628  0.00  0.00      PROA  
ATOM   1800  HE2 LYS P 111      -8.402   1.887 -46.925  0.00  0.00      PROA  
ATOM   1801  NZ  LYS P 111      -8.973   1.664 -44.854  0.00  0.00      PROA  
ATOM   1802  HZ1 LYS P 111      -9.673   1.382 -44.139  0.00  0.00      PROA  
ATOM   1803  HZ2 LYS P 111      -8.058   1.278 -44.544  0.00  0.00      PROA  
ATOM   1804  HZ3 LYS P 111      -8.873   2.699 -44.811  0.00  0.00      PROA  
ATOM   1805  C   LYS P 111      -4.481  -0.639 -46.583  0.00  0.00      PROA  
ATOM   1806  O   LYS P 111      -4.203   0.339 -45.842  0.00  0.00      PROA  
ATOM   1807  N   ASN P 112      -4.041  -1.912 -46.267  0.00  0.00      PROA  
ATOM   1808  HN  ASN P 112      -4.380  -2.747 -46.694  0.00  0.00      PROA  
ATOM   1809  CA  ASN P 112      -3.278  -2.200 -45.025  0.00  0.00      PROA  
ATOM   1810  HA  ASN P 112      -3.189  -1.282 -44.464  0.00  0.00      PROA  
ATOM   1811  CB  ASN P 112      -3.866  -3.353 -44.181  0.00  0.00      PROA  
ATOM   1812  HB1 ASN P 112      -3.058  -3.535 -43.440  0.00  0.00      PROA  
ATOM   1813  HB2 ASN P 112      -4.071  -4.209 -44.859  0.00  0.00      PROA  
ATOM   1814  CG  ASN P 112      -5.124  -2.927 -43.402  0.00  0.00      PROA  
ATOM   1815  OD1 ASN P 112      -5.286  -2.553 -42.260  0.00  0.00      PROA  
ATOM   1816  ND2 ASN P 112      -6.235  -2.947 -44.118  0.00  0.00      PROA  
ATOM   1817 HD21 ASN P 112      -6.225  -3.142 -45.099  0.00  0.00      PROA  
ATOM   1818 HD22 ASN P 112      -7.077  -2.712 -43.634  0.00  0.00      PROA  
ATOM   1819  C   ASN P 112      -1.824  -2.481 -45.394  0.00  0.00      PROA  
ATOM   1820  O   ASN P 112      -1.518  -3.042 -46.402  0.00  0.00      PROA  
ATOM   1821  N   ARG P 113      -0.929  -2.027 -44.487  0.00  0.00      PROA  
ATOM   1822  HN  ARG P 113      -1.277  -1.568 -43.673  0.00  0.00      PROA  
ATOM   1823  CA  ARG P 113       0.527  -2.161 -44.528  0.00  0.00      PROA  
ATOM   1824  HA  ARG P 113       0.915  -2.035 -45.528  0.00  0.00      PROA  
ATOM   1825  CB  ARG P 113       1.170  -0.960 -43.686  0.00  0.00      PROA  
ATOM   1826  HB1 ARG P 113       2.280  -1.012 -43.694  0.00  0.00      PROA  
ATOM   1827  HB2 ARG P 113       0.882  -0.940 -42.613  0.00  0.00      PROA  
ATOM   1828  CG  ARG P 113       0.754   0.458 -44.111  0.00  0.00      PROA  
ATOM   1829  HG1 ARG P 113       1.321   1.181 -43.487  0.00  0.00      PROA  
ATOM   1830  HG2 ARG P 113      -0.326   0.707 -44.044  0.00  0.00      PROA  
ATOM   1831  CD  ARG P 113       1.055   0.823 -45.604  0.00  0.00      PROA  
ATOM   1832  HD1 ARG P 113       0.888   1.916 -45.710  0.00  0.00      PROA  
ATOM   1833  HD2 ARG P 113       0.485   0.181 -46.309  0.00  0.00      PROA  
ATOM   1834  NE  ARG P 113       2.528   0.589 -45.760  0.00  0.00      PROA  
ATOM   1835  HE  ARG P 113       3.081   0.506 -44.930  0.00  0.00      PROA  
ATOM   1836  CZ  ARG P 113       3.097   0.489 -46.985  0.00  0.00      PROA  
ATOM   1837  NH1 ARG P 113       2.399   0.527 -48.048  0.00  0.00      PROA  
ATOM   1838 HH11 ARG P 113       1.511   0.967 -47.918  0.00  0.00      PROA  
ATOM   1839 HH12 ARG P 113       2.822   0.189 -48.889  0.00  0.00      PROA  
ATOM   1840  NH2 ARG P 113       4.390   0.259 -47.069  0.00  0.00      PROA  
ATOM   1841 HH21 ARG P 113       4.887   0.228 -46.201  0.00  0.00      PROA  
ATOM   1842 HH22 ARG P 113       4.882   0.334 -47.936  0.00  0.00      PROA  
ATOM   1843  C   ARG P 113       0.976  -3.467 -43.976  0.00  0.00      PROA  
ATOM   1844  O   ARG P 113       0.823  -3.767 -42.737  0.00  0.00      PROA  
ATOM   1845  N   THR P 114       1.466  -4.406 -44.784  0.00  0.00      PROA  
ATOM   1846  HN  THR P 114       1.595  -3.978 -45.676  0.00  0.00      PROA  
ATOM   1847  CA  THR P 114       1.882  -5.746 -44.500  0.00  0.00      PROA  
ATOM   1848  HA  THR P 114       1.001  -6.180 -44.051  0.00  0.00      PROA  
ATOM   1849  CB  THR P 114       2.200  -6.564 -45.698  0.00  0.00      PROA  
ATOM   1850  HB  THR P 114       2.749  -7.465 -45.351  0.00  0.00      PROA  
ATOM   1851  OG1 THR P 114       3.113  -5.840 -46.598  0.00  0.00      PROA  
ATOM   1852  HG1 THR P 114       2.897  -4.904 -46.608  0.00  0.00      PROA  
ATOM   1853  CG2 THR P 114       0.912  -7.023 -46.455  0.00  0.00      PROA  
ATOM   1854 HG21 THR P 114       1.142  -7.586 -47.386  0.00  0.00      PROA  
ATOM   1855 HG22 THR P 114       0.380  -7.661 -45.717  0.00  0.00      PROA  
ATOM   1856 HG23 THR P 114       0.306  -6.126 -46.706  0.00  0.00      PROA  
ATOM   1857  C   THR P 114       2.946  -5.907 -43.487  0.00  0.00      PROA  
ATOM   1858  O   THR P 114       2.932  -6.923 -42.791  0.00  0.00      PROA  
ATOM   1859  N   GLY P 115       3.821  -4.903 -43.351  0.00  0.00      PROA  
ATOM   1860  HN  GLY P 115       3.860  -4.079 -43.911  0.00  0.00      PROA  
ATOM   1861  CA  GLY P 115       4.924  -4.796 -42.401  0.00  0.00      PROA  
ATOM   1862  HA1 GLY P 115       5.689  -4.198 -42.874  0.00  0.00      PROA  
ATOM   1863  HA2 GLY P 115       5.235  -5.807 -42.183  0.00  0.00      PROA  
ATOM   1864  C   GLY P 115       4.536  -4.300 -41.072  0.00  0.00      PROA  
ATOM   1865  O   GLY P 115       5.128  -4.625 -40.021  0.00  0.00      PROA  
ATOM   1866  N   ASP P 116       3.494  -3.496 -41.132  0.00  0.00      PROA  
ATOM   1867  HN  ASP P 116       3.017  -3.310 -41.987  0.00  0.00      PROA  
ATOM   1868  CA  ASP P 116       2.878  -2.933 -39.907  0.00  0.00      PROA  
ATOM   1869  HA  ASP P 116       3.661  -2.635 -39.226  0.00  0.00      PROA  
ATOM   1870  CB  ASP P 116       1.840  -1.809 -40.158  0.00  0.00      PROA  
ATOM   1871  HB1 ASP P 116       0.985  -2.151 -40.780  0.00  0.00      PROA  
ATOM   1872  HB2 ASP P 116       2.297  -1.009 -40.779  0.00  0.00      PROA  
ATOM   1873  CG  ASP P 116       1.387  -1.020 -38.877  0.00  0.00      PROA  
ATOM   1874  OD1 ASP P 116       1.551  -1.342 -37.720  0.00  0.00      PROA  
ATOM   1875  OD2 ASP P 116       0.674   0.010 -39.212  0.00  0.00      PROA  
ATOM   1876  C   ASP P 116       2.252  -4.150 -39.107  0.00  0.00      PROA  
ATOM   1877  O   ASP P 116       2.353  -4.341 -37.918  0.00  0.00      PROA  
ATOM   1878  N   LEU P 117       1.606  -5.001 -39.898  0.00  0.00      PROA  
ATOM   1879  HN  LEU P 117       1.501  -4.835 -40.875  0.00  0.00      PROA  
ATOM   1880  CA  LEU P 117       0.994  -6.216 -39.393  0.00  0.00      PROA  
ATOM   1881  HA  LEU P 117       0.369  -6.021 -38.533  0.00  0.00      PROA  
ATOM   1882  CB  LEU P 117       0.041  -6.885 -40.447  0.00  0.00      PROA  
ATOM   1883  HB1 LEU P 117      -0.294  -7.902 -40.150  0.00  0.00      PROA  
ATOM   1884  HB2 LEU P 117       0.699  -7.043 -41.328  0.00  0.00      PROA  
ATOM   1885  CG  LEU P 117      -1.135  -6.021 -40.774  0.00  0.00      PROA  
ATOM   1886  HG  LEU P 117      -0.654  -5.079 -41.112  0.00  0.00      PROA  
ATOM   1887  CD1 LEU P 117      -1.946  -6.551 -41.945  0.00  0.00      PROA  
ATOM   1888 HD11 LEU P 117      -1.375  -6.921 -42.824  0.00  0.00      PROA  
ATOM   1889 HD12 LEU P 117      -2.369  -7.509 -41.575  0.00  0.00      PROA  
ATOM   1890 HD13 LEU P 117      -2.699  -5.915 -42.457  0.00  0.00      PROA  
ATOM   1891  CD2 LEU P 117      -1.978  -5.726 -39.566  0.00  0.00      PROA  
ATOM   1892 HD21 LEU P 117      -1.403  -5.063 -38.885  0.00  0.00      PROA  
ATOM   1893 HD22 LEU P 117      -2.876  -5.142 -39.863  0.00  0.00      PROA  
ATOM   1894 HD23 LEU P 117      -2.179  -6.546 -38.844  0.00  0.00      PROA  
ATOM   1895  C   LEU P 117       1.984  -7.262 -38.762  0.00  0.00      PROA  
ATOM   1896  O   LEU P 117       1.621  -7.940 -37.817  0.00  0.00      PROA  
ATOM   1897  N   MET P 118       3.199  -7.437 -39.291  0.00  0.00      PROA  
ATOM   1898  HN  MET P 118       3.336  -7.022 -40.187  0.00  0.00      PROA  
ATOM   1899  CA  MET P 118       4.321  -8.192 -38.655  0.00  0.00      PROA  
ATOM   1900  HA  MET P 118       4.075  -9.243 -38.684  0.00  0.00      PROA  
ATOM   1901  CB  MET P 118       5.610  -8.109 -39.559  0.00  0.00      PROA  
ATOM   1902  HB1 MET P 118       6.452  -8.692 -39.128  0.00  0.00      PROA  
ATOM   1903  HB2 MET P 118       5.876  -7.031 -39.551  0.00  0.00      PROA  
ATOM   1904  CG  MET P 118       5.320  -8.559 -40.989  0.00  0.00      PROA  
ATOM   1905  HG1 MET P 118       4.380  -8.132 -41.399  0.00  0.00      PROA  
ATOM   1906  HG2 MET P 118       5.275  -9.667 -40.919  0.00  0.00      PROA  
ATOM   1907  SD  MET P 118       6.725  -8.137 -42.018  0.00  0.00      PROA  
ATOM   1908  CE  MET P 118       5.958  -8.461 -43.652  0.00  0.00      PROA  
ATOM   1909  HE1 MET P 118       5.168  -7.688 -43.761  0.00  0.00      PROA  
ATOM   1910  HE2 MET P 118       6.559  -8.394 -44.584  0.00  0.00      PROA  
ATOM   1911  HE3 MET P 118       5.551  -9.495 -43.625  0.00  0.00      PROA  
ATOM   1912  C   MET P 118       4.554  -7.736 -37.180  0.00  0.00      PROA  
ATOM   1913  O   MET P 118       4.678  -8.578 -36.279  0.00  0.00      PROA  
ATOM   1914  N   ALA P 119       4.723  -6.398 -37.046  0.00  0.00      PROA  
ATOM   1915  HN  ALA P 119       4.719  -5.810 -37.851  0.00  0.00      PROA  
ATOM   1916  CA  ALA P 119       4.868  -5.685 -35.810  0.00  0.00      PROA  
ATOM   1917  HA  ALA P 119       5.789  -6.086 -35.414  0.00  0.00      PROA  
ATOM   1918  CB  ALA P 119       5.237  -4.157 -36.093  0.00  0.00      PROA  
ATOM   1919  HB1 ALA P 119       5.489  -3.514 -35.222  0.00  0.00      PROA  
ATOM   1920  HB2 ALA P 119       6.134  -4.129 -36.748  0.00  0.00      PROA  
ATOM   1921  HB3 ALA P 119       4.495  -3.659 -36.752  0.00  0.00      PROA  
ATOM   1922  C   ALA P 119       3.760  -5.875 -34.780  0.00  0.00      PROA  
ATOM   1923  O   ALA P 119       3.958  -6.249 -33.640  0.00  0.00      PROA  
ATOM   1924  N   ARG P 120       2.529  -5.798 -35.344  0.00  0.00      PROA  
ATOM   1925  HN  ARG P 120       2.454  -5.473 -36.283  0.00  0.00      PROA  
ATOM   1926  CA  ARG P 120       1.262  -6.085 -34.683  0.00  0.00      PROA  
ATOM   1927  HA  ARG P 120       1.322  -5.445 -33.815  0.00  0.00      PROA  
ATOM   1928  CB  ARG P 120       0.068  -5.596 -35.456  0.00  0.00      PROA  
ATOM   1929  HB1 ARG P 120      -0.885  -6.008 -35.062  0.00  0.00      PROA  
ATOM   1930  HB2 ARG P 120       0.101  -6.090 -36.451  0.00  0.00      PROA  
ATOM   1931  CG  ARG P 120       0.085  -4.046 -35.545  0.00  0.00      PROA  
ATOM   1932  HG1 ARG P 120       0.821  -3.689 -36.297  0.00  0.00      PROA  
ATOM   1933  HG2 ARG P 120       0.434  -3.631 -34.575  0.00  0.00      PROA  
ATOM   1934  CD  ARG P 120      -1.267  -3.389 -35.939  0.00  0.00      PROA  
ATOM   1935  HD1 ARG P 120      -1.915  -3.434 -35.038  0.00  0.00      PROA  
ATOM   1936  HD2 ARG P 120      -1.809  -3.936 -36.739  0.00  0.00      PROA  
ATOM   1937  NE  ARG P 120      -0.923  -1.969 -36.272  0.00  0.00      PROA  
ATOM   1938  HE  ARG P 120      -0.096  -1.797 -36.808  0.00  0.00      PROA  
ATOM   1939  CZ  ARG P 120      -1.857  -1.096 -36.426  0.00  0.00      PROA  
ATOM   1940  NH1 ARG P 120      -3.144  -1.351 -36.523  0.00  0.00      PROA  
ATOM   1941 HH11 ARG P 120      -3.489  -2.275 -36.358  0.00  0.00      PROA  
ATOM   1942 HH12 ARG P 120      -3.774  -0.575 -36.518  0.00  0.00      PROA  
ATOM   1943  NH2 ARG P 120      -1.540   0.132 -36.404  0.00  0.00      PROA  
ATOM   1944 HH21 ARG P 120      -0.546   0.242 -36.432  0.00  0.00      PROA  
ATOM   1945 HH22 ARG P 120      -2.103   0.957 -36.347  0.00  0.00      PROA  
ATOM   1946  C   ARG P 120       1.116  -7.519 -34.185  0.00  0.00      PROA  
ATOM   1947  O   ARG P 120       0.524  -7.791 -33.110  0.00  0.00      PROA  
ATOM   1948  N   GLY P 121       1.785  -8.483 -34.882  0.00  0.00      PROA  
ATOM   1949  HN  GLY P 121       2.281  -8.163 -35.685  0.00  0.00      PROA  
ATOM   1950  CA  GLY P 121       1.939  -9.865 -34.373  0.00  0.00      PROA  
ATOM   1951  HA1 GLY P 121       1.865 -10.506 -35.240  0.00  0.00      PROA  
ATOM   1952  HA2 GLY P 121       1.078 -10.277 -33.868  0.00  0.00      PROA  
ATOM   1953  C   GLY P 121       3.180 -10.212 -33.611  0.00  0.00      PROA  
ATOM   1954  O   GLY P 121       3.298 -11.377 -33.145  0.00  0.00      PROA  
ATOM   1955  N   THR P 122       4.088  -9.253 -33.446  0.00  0.00      PROA  
ATOM   1956  HN  THR P 122       4.032  -8.400 -33.960  0.00  0.00      PROA  
ATOM   1957  CA  THR P 122       5.288  -9.433 -32.554  0.00  0.00      PROA  
ATOM   1958  HA  THR P 122       5.321 -10.476 -32.279  0.00  0.00      PROA  
ATOM   1959  CB  THR P 122       6.601  -9.203 -33.278  0.00  0.00      PROA  
ATOM   1960  HB  THR P 122       7.417  -9.164 -32.525  0.00  0.00      PROA  
ATOM   1961  OG1 THR P 122       6.615  -8.102 -34.143  0.00  0.00      PROA  
ATOM   1962  HG1 THR P 122       5.985  -8.421 -34.793  0.00  0.00      PROA  
ATOM   1963  CG2 THR P 122       6.784 -10.414 -34.258  0.00  0.00      PROA  
ATOM   1964 HG21 THR P 122       7.755 -10.345 -34.794  0.00  0.00      PROA  
ATOM   1965 HG22 THR P 122       6.857 -11.416 -33.784  0.00  0.00      PROA  
ATOM   1966 HG23 THR P 122       6.031 -10.507 -35.070  0.00  0.00      PROA  
ATOM   1967  C   THR P 122       5.238  -8.664 -31.328  0.00  0.00      PROA  
ATOM   1968  O   THR P 122       4.644  -9.030 -30.365  0.00  0.00      PROA  
ATOM   1969  N   ASN P 123       5.792  -7.443 -31.317  0.00  0.00      PROA  
ATOM   1970  HN  ASN P 123       6.348  -7.200 -32.108  0.00  0.00      PROA  
ATOM   1971  CA  ASN P 123       5.905  -6.548 -30.201  0.00  0.00      PROA  
ATOM   1972  HA  ASN P 123       6.417  -7.106 -29.431  0.00  0.00      PROA  
ATOM   1973  CB  ASN P 123       6.749  -5.317 -30.681  0.00  0.00      PROA  
ATOM   1974  HB1 ASN P 123       6.208  -4.949 -31.578  0.00  0.00      PROA  
ATOM   1975  HB2 ASN P 123       7.764  -5.648 -30.987  0.00  0.00      PROA  
ATOM   1976  CG  ASN P 123       6.945  -4.212 -29.654  0.00  0.00      PROA  
ATOM   1977  OD1 ASN P 123       6.785  -4.245 -28.416  0.00  0.00      PROA  
ATOM   1978  ND2 ASN P 123       7.231  -3.032 -30.236  0.00  0.00      PROA  
ATOM   1979 HD21 ASN P 123       7.452  -2.275 -29.621  0.00  0.00      PROA  
ATOM   1980 HD22 ASN P 123       7.479  -2.996 -31.204  0.00  0.00      PROA  
ATOM   1981  C   ASN P 123       4.600  -6.167 -29.482  0.00  0.00      PROA  
ATOM   1982  O   ASN P 123       4.560  -6.101 -28.228  0.00  0.00      PROA  
ATOM   1983  N   ASP P 124       3.520  -5.850 -30.269  0.00  0.00      PROA  
ATOM   1984  HN  ASP P 124       3.566  -5.877 -31.265  0.00  0.00      PROA  
ATOM   1985  CA  ASP P 124       2.201  -5.694 -29.800  0.00  0.00      PROA  
ATOM   1986  HA  ASP P 124       2.341  -4.906 -29.075  0.00  0.00      PROA  
ATOM   1987  CB  ASP P 124       1.323  -4.974 -30.829  0.00  0.00      PROA  
ATOM   1988  HB1 ASP P 124       0.309  -4.789 -30.414  0.00  0.00      PROA  
ATOM   1989  HB2 ASP P 124       1.153  -5.607 -31.726  0.00  0.00      PROA  
ATOM   1990  CG  ASP P 124       1.920  -3.625 -31.229  0.00  0.00      PROA  
ATOM   1991  OD1 ASP P 124       1.857  -3.401 -32.467  0.00  0.00      PROA  
ATOM   1992  OD2 ASP P 124       2.236  -2.784 -30.332  0.00  0.00      PROA  
ATOM   1993  C   ASP P 124       1.520  -6.882 -29.140  0.00  0.00      PROA  
ATOM   1994  O   ASP P 124       0.854  -6.779 -28.164  0.00  0.00      PROA  
ATOM   1995  N   LEU P 125       1.743  -8.129 -29.703  0.00  0.00      PROA  
ATOM   1996  HN  LEU P 125       2.301  -8.307 -30.510  0.00  0.00      PROA  
ATOM   1997  CA  LEU P 125       1.166  -9.316 -28.999  0.00  0.00      PROA  
ATOM   1998  HA  LEU P 125       0.195  -9.021 -28.630  0.00  0.00      PROA  
ATOM   1999  CB  LEU P 125       0.877 -10.309 -30.132  0.00  0.00      PROA  
ATOM   2000  HB1 LEU P 125       1.717 -10.401 -30.853  0.00  0.00      PROA  
ATOM   2001  HB2 LEU P 125       0.019  -9.930 -30.728  0.00  0.00      PROA  
ATOM   2002  CG  LEU P 125       0.360 -11.675 -29.590  0.00  0.00      PROA  
ATOM   2003  HG  LEU P 125       1.067 -12.241 -28.946  0.00  0.00      PROA  
ATOM   2004  CD1 LEU P 125      -0.976 -11.595 -28.865  0.00  0.00      PROA  
ATOM   2005 HD11 LEU P 125      -1.658 -11.095 -29.585  0.00  0.00      PROA  
ATOM   2006 HD12 LEU P 125      -1.365 -12.570 -28.500  0.00  0.00      PROA  
ATOM   2007 HD13 LEU P 125      -0.904 -10.987 -27.938  0.00  0.00      PROA  
ATOM   2008  CD2 LEU P 125       0.235 -12.517 -30.853  0.00  0.00      PROA  
ATOM   2009 HD21 LEU P 125       1.169 -12.423 -31.447  0.00  0.00      PROA  
ATOM   2010 HD22 LEU P 125      -0.078 -13.573 -30.710  0.00  0.00      PROA  
ATOM   2011 HD23 LEU P 125      -0.543 -12.010 -31.462  0.00  0.00      PROA  
ATOM   2012  C   LEU P 125       1.963  -9.772 -27.829  0.00  0.00      PROA  
ATOM   2013  O   LEU P 125       1.536 -10.436 -26.864  0.00  0.00      PROA  
ATOM   2014  N   GLN P 126       3.280  -9.446 -27.875  0.00  0.00      PROA  
ATOM   2015  HN  GLN P 126       3.562  -8.945 -28.690  0.00  0.00      PROA  
ATOM   2016  CA  GLN P 126       4.283  -9.644 -26.857  0.00  0.00      PROA  
ATOM   2017  HA  GLN P 126       4.148 -10.673 -26.561  0.00  0.00      PROA  
ATOM   2018  CB  GLN P 126       5.685  -9.416 -27.329  0.00  0.00      PROA  
ATOM   2019  HB1 GLN P 126       6.346  -9.287 -26.445  0.00  0.00      PROA  
ATOM   2020  HB2 GLN P 126       5.670  -8.421 -27.824  0.00  0.00      PROA  
ATOM   2021  CG  GLN P 126       6.307 -10.480 -28.196  0.00  0.00      PROA  
ATOM   2022  HG1 GLN P 126       7.306 -10.677 -27.753  0.00  0.00      PROA  
ATOM   2023  HG2 GLN P 126       6.365 -10.102 -29.240  0.00  0.00      PROA  
ATOM   2024  CD  GLN P 126       5.473 -11.804 -28.298  0.00  0.00      PROA  
ATOM   2025  OE1 GLN P 126       5.512 -12.653 -27.436  0.00  0.00      PROA  
ATOM   2026  NE2 GLN P 126       4.545 -11.864 -29.299  0.00  0.00      PROA  
ATOM   2027 HE21 GLN P 126       4.392 -10.966 -29.713  0.00  0.00      PROA  
ATOM   2028 HE22 GLN P 126       3.946 -12.649 -29.457  0.00  0.00      PROA  
ATOM   2029  C   GLN P 126       3.987  -8.696 -25.641  0.00  0.00      PROA  
ATOM   2030  O   GLN P 126       4.129  -9.065 -24.472  0.00  0.00      PROA  
ATOM   2031  N   ALA P 127       3.637  -7.340 -25.992  0.00  0.00      PROA  
ATOM   2032  HN  ALA P 127       3.756  -6.967 -26.909  0.00  0.00      PROA  
ATOM   2033  CA  ALA P 127       3.091  -6.550 -24.903  0.00  0.00      PROA  
ATOM   2034  HA  ALA P 127       3.886  -6.505 -24.173  0.00  0.00      PROA  
ATOM   2035  CB  ALA P 127       3.118  -5.098 -25.350  0.00  0.00      PROA  
ATOM   2036  HB1 ALA P 127       4.115  -4.896 -25.796  0.00  0.00      PROA  
ATOM   2037  HB2 ALA P 127       2.283  -4.963 -26.071  0.00  0.00      PROA  
ATOM   2038  HB3 ALA P 127       3.034  -4.363 -24.520  0.00  0.00      PROA  
ATOM   2039  C   ALA P 127       1.835  -7.102 -24.234  0.00  0.00      PROA  
ATOM   2040  O   ALA P 127       1.614  -6.936 -23.025  0.00  0.00      PROA  
ATOM   2041  N   VAL P 128       0.912  -7.686 -25.033  0.00  0.00      PROA  
ATOM   2042  HN  VAL P 128       1.088  -7.796 -26.008  0.00  0.00      PROA  
ATOM   2043  CA  VAL P 128      -0.420  -8.167 -24.593  0.00  0.00      PROA  
ATOM   2044  HA  VAL P 128      -0.937  -7.432 -23.994  0.00  0.00      PROA  
ATOM   2045  CB  VAL P 128      -1.384  -8.377 -25.705  0.00  0.00      PROA  
ATOM   2046  HB  VAL P 128      -0.914  -9.013 -26.486  0.00  0.00      PROA  
ATOM   2047  CG1 VAL P 128      -2.765  -9.023 -25.264  0.00  0.00      PROA  
ATOM   2048 HG11 VAL P 128      -3.308  -9.010 -26.234  0.00  0.00      PROA  
ATOM   2049 HG12 VAL P 128      -2.641 -10.085 -24.963  0.00  0.00      PROA  
ATOM   2050 HG13 VAL P 128      -3.186  -8.426 -24.427  0.00  0.00      PROA  
ATOM   2051  CG2 VAL P 128      -1.752  -7.050 -26.334  0.00  0.00      PROA  
ATOM   2052 HG21 VAL P 128      -1.962  -6.296 -25.546  0.00  0.00      PROA  
ATOM   2053 HG22 VAL P 128      -0.893  -6.635 -26.904  0.00  0.00      PROA  
ATOM   2054 HG23 VAL P 128      -2.626  -7.071 -27.019  0.00  0.00      PROA  
ATOM   2055  C   VAL P 128      -0.358  -9.402 -23.748  0.00  0.00      PROA  
ATOM   2056  O   VAL P 128      -1.045  -9.437 -22.735  0.00  0.00      PROA  
ATOM   2057  N   SER P 129       0.508 -10.356 -24.051  0.00  0.00      PROA  
ATOM   2058  HN  SER P 129       1.222 -10.338 -24.747  0.00  0.00      PROA  
ATOM   2059  CA  SER P 129       0.747 -11.525 -23.206  0.00  0.00      PROA  
ATOM   2060  HA  SER P 129      -0.244 -11.932 -23.072  0.00  0.00      PROA  
ATOM   2061  CB  SER P 129       1.786 -12.534 -23.828  0.00  0.00      PROA  
ATOM   2062  HB1 SER P 129       2.758 -12.001 -23.901  0.00  0.00      PROA  
ATOM   2063  HB2 SER P 129       1.339 -12.891 -24.781  0.00  0.00      PROA  
ATOM   2064  OG  SER P 129       2.020 -13.679 -22.961  0.00  0.00      PROA  
ATOM   2065  HG1 SER P 129       2.006 -14.443 -23.542  0.00  0.00      PROA  
ATOM   2066  C   SER P 129       1.237 -11.150 -21.842  0.00  0.00      PROA  
ATOM   2067  O   SER P 129       0.721 -11.555 -20.799  0.00  0.00      PROA  
ATOM   2068  N   LEU P 130       2.254 -10.278 -21.842  0.00  0.00      PROA  
ATOM   2069  HN  LEU P 130       2.751  -9.908 -22.623  0.00  0.00      PROA  
ATOM   2070  CA  LEU P 130       2.934  -9.767 -20.571  0.00  0.00      PROA  
ATOM   2071  HA  LEU P 130       3.011 -10.555 -19.837  0.00  0.00      PROA  
ATOM   2072  CB  LEU P 130       4.247  -9.118 -21.073  0.00  0.00      PROA  
ATOM   2073  HB1 LEU P 130       3.996  -8.248 -21.716  0.00  0.00      PROA  
ATOM   2074  HB2 LEU P 130       4.726  -9.791 -21.817  0.00  0.00      PROA  
ATOM   2075  CG  LEU P 130       5.294  -8.859 -19.997  0.00  0.00      PROA  
ATOM   2076  HG  LEU P 130       4.687  -8.595 -19.105  0.00  0.00      PROA  
ATOM   2077  CD1 LEU P 130       6.095 -10.081 -19.675  0.00  0.00      PROA  
ATOM   2078 HD11 LEU P 130       6.766  -9.864 -18.817  0.00  0.00      PROA  
ATOM   2079 HD12 LEU P 130       5.350 -10.808 -19.290  0.00  0.00      PROA  
ATOM   2080 HD13 LEU P 130       6.606 -10.525 -20.556  0.00  0.00      PROA  
ATOM   2081  CD2 LEU P 130       6.197  -7.667 -20.351  0.00  0.00      PROA  
ATOM   2082 HD21 LEU P 130       5.611  -6.733 -20.486  0.00  0.00      PROA  
ATOM   2083 HD22 LEU P 130       6.867  -7.458 -19.489  0.00  0.00      PROA  
ATOM   2084 HD23 LEU P 130       6.835  -7.795 -21.252  0.00  0.00      PROA  
ATOM   2085  C   LEU P 130       2.009  -8.931 -19.804  0.00  0.00      PROA  
ATOM   2086  O   LEU P 130       2.045  -8.901 -18.567  0.00  0.00      PROA  
ATOM   2087  N   THR P 131       1.174  -8.013 -20.402  0.00  0.00      PROA  
ATOM   2088  HN  THR P 131       1.253  -7.921 -21.391  0.00  0.00      PROA  
ATOM   2089  CA  THR P 131       0.168  -7.271 -19.681  0.00  0.00      PROA  
ATOM   2090  HA  THR P 131       0.629  -6.756 -18.851  0.00  0.00      PROA  
ATOM   2091  CB  THR P 131      -0.691  -6.373 -20.596  0.00  0.00      PROA  
ATOM   2092  HB  THR P 131      -1.145  -6.903 -21.461  0.00  0.00      PROA  
ATOM   2093  OG1 THR P 131       0.196  -5.385 -21.131  0.00  0.00      PROA  
ATOM   2094  HG1 THR P 131       0.889  -5.765 -21.675  0.00  0.00      PROA  
ATOM   2095  CG2 THR P 131      -1.831  -5.632 -19.853  0.00  0.00      PROA  
ATOM   2096 HG21 THR P 131      -1.396  -5.093 -18.984  0.00  0.00      PROA  
ATOM   2097 HG22 THR P 131      -2.272  -4.900 -20.563  0.00  0.00      PROA  
ATOM   2098 HG23 THR P 131      -2.611  -6.352 -19.527  0.00  0.00      PROA  
ATOM   2099  C   THR P 131      -0.761  -8.208 -18.972  0.00  0.00      PROA  
ATOM   2100  O   THR P 131      -0.955  -8.166 -17.756  0.00  0.00      PROA  
ATOM   2101  N   THR P 132      -1.232  -9.207 -19.685  0.00  0.00      PROA  
ATOM   2102  HN  THR P 132      -0.960  -9.357 -20.633  0.00  0.00      PROA  
ATOM   2103  CA  THR P 132      -2.120 -10.311 -19.187  0.00  0.00      PROA  
ATOM   2104  HA  THR P 132      -2.906  -9.763 -18.688  0.00  0.00      PROA  
ATOM   2105  CB  THR P 132      -2.783 -11.078 -20.230  0.00  0.00      PROA  
ATOM   2106  HB  THR P 132      -2.058 -11.507 -20.954  0.00  0.00      PROA  
ATOM   2107  OG1 THR P 132      -3.464 -10.088 -21.079  0.00  0.00      PROA  
ATOM   2108  HG1 THR P 132      -2.894  -9.695 -21.744  0.00  0.00      PROA  
ATOM   2109  CG2 THR P 132      -3.924 -12.000 -19.809  0.00  0.00      PROA  
ATOM   2110 HG21 THR P 132      -4.604 -12.155 -20.675  0.00  0.00      PROA  
ATOM   2111 HG22 THR P 132      -3.628 -13.019 -19.478  0.00  0.00      PROA  
ATOM   2112 HG23 THR P 132      -4.480 -11.523 -18.974  0.00  0.00      PROA  
ATOM   2113  C   THR P 132      -1.646 -11.257 -18.127  0.00  0.00      PROA  
ATOM   2114  O   THR P 132      -2.312 -11.520 -17.112  0.00  0.00      PROA  
ATOM   2115  N   GLY P 133      -0.340 -11.711 -18.260  0.00  0.00      PROA  
ATOM   2116  HN  GLY P 133       0.216 -11.510 -19.062  0.00  0.00      PROA  
ATOM   2117  CA  GLY P 133       0.368 -12.527 -17.264  0.00  0.00      PROA  
ATOM   2118  HA1 GLY P 133       1.264 -13.029 -17.597  0.00  0.00      PROA  
ATOM   2119  HA2 GLY P 133      -0.316 -13.218 -16.795  0.00  0.00      PROA  
ATOM   2120  C   GLY P 133       1.000 -11.754 -16.208  0.00  0.00      PROA  
ATOM   2121  O   GLY P 133       0.362 -11.597 -15.177  0.00  0.00      PROA  
ATOM   2122  N   PHE P 134       2.274 -11.397 -16.395  0.00  0.00      PROA  
ATOM   2123  HN  PHE P 134       2.695 -11.668 -17.257  0.00  0.00      PROA  
ATOM   2124  CA  PHE P 134       3.134 -10.709 -15.430  0.00  0.00      PROA  
ATOM   2125  HA  PHE P 134       3.372 -11.363 -14.604  0.00  0.00      PROA  
ATOM   2126  CB  PHE P 134       4.500 -10.393 -16.199  0.00  0.00      PROA  
ATOM   2127  HB1 PHE P 134       4.266  -9.800 -17.109  0.00  0.00      PROA  
ATOM   2128  HB2 PHE P 134       4.863 -11.406 -16.477  0.00  0.00      PROA  
ATOM   2129  CG  PHE P 134       5.574  -9.617 -15.492  0.00  0.00      PROA  
ATOM   2130  CD1 PHE P 134       6.261 -10.031 -14.341  0.00  0.00      PROA  
ATOM   2131  HD1 PHE P 134       6.105 -11.027 -13.954  0.00  0.00      PROA  
ATOM   2132  CE1 PHE P 134       7.242  -9.264 -13.689  0.00  0.00      PROA  
ATOM   2133  HE1 PHE P 134       7.744  -9.624 -12.803  0.00  0.00      PROA  
ATOM   2134  CZ  PHE P 134       7.469  -7.964 -14.220  0.00  0.00      PROA  
ATOM   2135  HZ  PHE P 134       8.209  -7.359 -13.717  0.00  0.00      PROA  
ATOM   2136  CD2 PHE P 134       5.849  -8.368 -15.992  0.00  0.00      PROA  
ATOM   2137  HD2 PHE P 134       5.426  -8.068 -16.940  0.00  0.00      PROA  
ATOM   2138  CE2 PHE P 134       6.816  -7.497 -15.397  0.00  0.00      PROA  
ATOM   2139  HE2 PHE P 134       7.140  -6.552 -15.808  0.00  0.00      PROA  
ATOM   2140  C   PHE P 134       2.530  -9.464 -14.893  0.00  0.00      PROA  
ATOM   2141  O   PHE P 134       2.519  -9.107 -13.695  0.00  0.00      PROA  
ATOM   2142  N   GLY P 135       1.875  -8.613 -15.732  0.00  0.00      PROA  
ATOM   2143  HN  GLY P 135       1.989  -8.888 -16.684  0.00  0.00      PROA  
ATOM   2144  CA  GLY P 135       1.137  -7.364 -15.459  0.00  0.00      PROA  
ATOM   2145  HA1 GLY P 135       0.732  -7.000 -16.392  0.00  0.00      PROA  
ATOM   2146  HA2 GLY P 135       1.853  -6.697 -15.003  0.00  0.00      PROA  
ATOM   2147  C   GLY P 135      -0.010  -7.554 -14.412  0.00  0.00      PROA  
ATOM   2148  O   GLY P 135      -0.058  -6.988 -13.322  0.00  0.00      PROA  
ATOM   2149  N   ILE P 136      -0.989  -8.393 -14.817  0.00  0.00      PROA  
ATOM   2150  HN  ILE P 136      -0.928  -8.833 -15.710  0.00  0.00      PROA  
ATOM   2151  CA  ILE P 136      -2.157  -8.737 -13.993  0.00  0.00      PROA  
ATOM   2152  HA  ILE P 136      -2.634  -7.781 -13.836  0.00  0.00      PROA  
ATOM   2153  CB  ILE P 136      -3.349  -9.629 -14.606  0.00  0.00      PROA  
ATOM   2154  HB  ILE P 136      -2.883 -10.601 -14.877  0.00  0.00      PROA  
ATOM   2155  CG2 ILE P 136      -4.542  -9.922 -13.633  0.00  0.00      PROA  
ATOM   2156 HG21 ILE P 136      -4.192 -10.539 -12.778  0.00  0.00      PROA  
ATOM   2157 HG22 ILE P 136      -4.892  -8.967 -13.186  0.00  0.00      PROA  
ATOM   2158 HG23 ILE P 136      -5.464 -10.232 -14.169  0.00  0.00      PROA  
ATOM   2159  CG1 ILE P 136      -3.883  -9.114 -15.993  0.00  0.00      PROA  
ATOM   2160 HG11 ILE P 136      -4.730  -9.764 -16.298  0.00  0.00      PROA  
ATOM   2161 HG12 ILE P 136      -3.073  -9.141 -16.754  0.00  0.00      PROA  
ATOM   2162  CD  ILE P 136      -4.435  -7.704 -16.085  0.00  0.00      PROA  
ATOM   2163  HD1 ILE P 136      -3.699  -7.008 -15.629  0.00  0.00      PROA  
ATOM   2164  HD2 ILE P 136      -4.694  -7.512 -17.148  0.00  0.00      PROA  
ATOM   2165  HD3 ILE P 136      -5.401  -7.724 -15.537  0.00  0.00      PROA  
ATOM   2166  C   ILE P 136      -1.645  -9.377 -12.744  0.00  0.00      PROA  
ATOM   2167  O   ILE P 136      -2.134  -9.038 -11.683  0.00  0.00      PROA  
ATOM   2168  N   LEU P 137      -0.625 -10.328 -12.791  0.00  0.00      PROA  
ATOM   2169  HN  LEU P 137      -0.233 -10.581 -13.673  0.00  0.00      PROA  
ATOM   2170  CA  LEU P 137       0.090 -10.878 -11.560  0.00  0.00      PROA  
ATOM   2171  HA  LEU P 137      -0.672 -11.492 -11.102  0.00  0.00      PROA  
ATOM   2172  CB  LEU P 137       1.194 -11.909 -12.020  0.00  0.00      PROA  
ATOM   2173  HB1 LEU P 137       1.862 -11.342 -12.703  0.00  0.00      PROA  
ATOM   2174  HB2 LEU P 137       0.715 -12.673 -12.670  0.00  0.00      PROA  
ATOM   2175  CG  LEU P 137       1.964 -12.540 -10.900  0.00  0.00      PROA  
ATOM   2176  HG  LEU P 137       1.782 -12.221  -9.852  0.00  0.00      PROA  
ATOM   2177  CD1 LEU P 137       1.960 -14.128 -10.849  0.00  0.00      PROA  
ATOM   2178 HD11 LEU P 137       2.356 -14.367  -9.839  0.00  0.00      PROA  
ATOM   2179 HD12 LEU P 137       0.903 -14.471 -10.877  0.00  0.00      PROA  
ATOM   2180 HD13 LEU P 137       2.567 -14.547 -11.680  0.00  0.00      PROA  
ATOM   2181  CD2 LEU P 137       3.453 -12.138 -11.187  0.00  0.00      PROA  
ATOM   2182 HD21 LEU P 137       3.526 -11.123 -11.631  0.00  0.00      PROA  
ATOM   2183 HD22 LEU P 137       3.958 -12.228 -10.201  0.00  0.00      PROA  
ATOM   2184 HD23 LEU P 137       3.941 -12.841 -11.896  0.00  0.00      PROA  
ATOM   2185  C   LEU P 137       0.596  -9.902 -10.489  0.00  0.00      PROA  
ATOM   2186  O   LEU P 137       0.266  -9.882  -9.306  0.00  0.00      PROA  
ATOM   2187  N   THR P 138       1.373  -8.920 -10.910  0.00  0.00      PROA  
ATOM   2188  HN  THR P 138       1.468  -8.744 -11.887  0.00  0.00      PROA  
ATOM   2189  CA  THR P 138       2.049  -7.829 -10.245  0.00  0.00      PROA  
ATOM   2190  HA  THR P 138       2.616  -8.246  -9.425  0.00  0.00      PROA  
ATOM   2191  CB  THR P 138       2.935  -7.016 -11.205  0.00  0.00      PROA  
ATOM   2192  HB  THR P 138       2.290  -6.570 -11.992  0.00  0.00      PROA  
ATOM   2193  OG1 THR P 138       3.920  -7.779 -11.846  0.00  0.00      PROA  
ATOM   2194  HG1 THR P 138       3.446  -7.998 -12.652  0.00  0.00      PROA  
ATOM   2195  CG2 THR P 138       3.766  -5.890 -10.500  0.00  0.00      PROA  
ATOM   2196 HG21 THR P 138       4.328  -5.273 -11.233  0.00  0.00      PROA  
ATOM   2197 HG22 THR P 138       3.157  -5.083 -10.040  0.00  0.00      PROA  
ATOM   2198 HG23 THR P 138       4.462  -6.302  -9.738  0.00  0.00      PROA  
ATOM   2199  C   THR P 138       1.038  -6.878  -9.663  0.00  0.00      PROA  
ATOM   2200  O   THR P 138       1.175  -6.437  -8.513  0.00  0.00      PROA  
ATOM   2201  N   LEU P 139      -0.121  -6.616 -10.305  0.00  0.00      PROA  
ATOM   2202  HN  LEU P 139      -0.337  -7.089 -11.156  0.00  0.00      PROA  
ATOM   2203  CA  LEU P 139      -1.299  -5.850  -9.893  0.00  0.00      PROA  
ATOM   2204  HA  LEU P 139      -0.884  -4.872  -9.701  0.00  0.00      PROA  
ATOM   2205  CB  LEU P 139      -2.370  -5.639 -10.973  0.00  0.00      PROA  
ATOM   2206  HB1 LEU P 139      -2.488  -6.579 -11.554  0.00  0.00      PROA  
ATOM   2207  HB2 LEU P 139      -2.019  -4.993 -11.806  0.00  0.00      PROA  
ATOM   2208  CG  LEU P 139      -3.783  -4.950 -10.635  0.00  0.00      PROA  
ATOM   2209  HG  LEU P 139      -4.209  -5.644  -9.878  0.00  0.00      PROA  
ATOM   2210  CD1 LEU P 139      -3.628  -3.590  -9.882  0.00  0.00      PROA  
ATOM   2211 HD11 LEU P 139      -4.628  -3.235  -9.551  0.00  0.00      PROA  
ATOM   2212 HD12 LEU P 139      -3.015  -3.540  -8.957  0.00  0.00      PROA  
ATOM   2213 HD13 LEU P 139      -3.217  -2.864 -10.615  0.00  0.00      PROA  
ATOM   2214  CD2 LEU P 139      -4.648  -4.758 -11.871  0.00  0.00      PROA  
ATOM   2215 HD21 LEU P 139      -4.780  -5.637 -12.537  0.00  0.00      PROA  
ATOM   2216 HD22 LEU P 139      -5.665  -4.493 -11.512  0.00  0.00      PROA  
ATOM   2217 HD23 LEU P 139      -4.320  -3.903 -12.501  0.00  0.00      PROA  
ATOM   2218  C   LEU P 139      -1.897  -6.334  -8.511  0.00  0.00      PROA  
ATOM   2219  O   LEU P 139      -2.102  -5.612  -7.540  0.00  0.00      PROA  
ATOM   2220  N   VAL P 140      -2.121  -7.651  -8.451  0.00  0.00      PROA  
ATOM   2221  HN  VAL P 140      -1.762  -8.200  -9.202  0.00  0.00      PROA  
ATOM   2222  CA  VAL P 140      -2.911  -8.173  -7.339  0.00  0.00      PROA  
ATOM   2223  HA  VAL P 140      -3.539  -7.444  -6.848  0.00  0.00      PROA  
ATOM   2224  CB  VAL P 140      -3.823  -9.323  -7.794  0.00  0.00      PROA  
ATOM   2225  HB  VAL P 140      -4.486  -9.624  -6.955  0.00  0.00      PROA  
ATOM   2226  CG1 VAL P 140      -4.714  -8.712  -8.800  0.00  0.00      PROA  
ATOM   2227 HG11 VAL P 140      -4.287  -7.975  -9.513  0.00  0.00      PROA  
ATOM   2228 HG12 VAL P 140      -5.102  -9.587  -9.364  0.00  0.00      PROA  
ATOM   2229 HG13 VAL P 140      -5.539  -8.191  -8.269  0.00  0.00      PROA  
ATOM   2230  CG2 VAL P 140      -3.048 -10.513  -8.302  0.00  0.00      PROA  
ATOM   2231 HG21 VAL P 140      -2.383 -10.310  -9.169  0.00  0.00      PROA  
ATOM   2232 HG22 VAL P 140      -2.322 -10.788  -7.508  0.00  0.00      PROA  
ATOM   2233 HG23 VAL P 140      -3.789 -11.320  -8.488  0.00  0.00      PROA  
ATOM   2234  C   VAL P 140      -1.931  -8.472  -6.230  0.00  0.00      PROA  
ATOM   2235  O   VAL P 140      -2.331  -8.285  -5.106  0.00  0.00      PROA  
ATOM   2236  N   ASP P 141      -0.727  -9.023  -6.544  0.00  0.00      PROA  
ATOM   2237  HN  ASP P 141      -0.371  -9.075  -7.474  0.00  0.00      PROA  
ATOM   2238  CA  ASP P 141       0.328  -9.263  -5.595  0.00  0.00      PROA  
ATOM   2239  HA  ASP P 141      -0.009  -9.912  -4.800  0.00  0.00      PROA  
ATOM   2240  CB  ASP P 141       1.512  -9.941  -6.352  0.00  0.00      PROA  
ATOM   2241  HB1 ASP P 141       1.794  -9.300  -7.215  0.00  0.00      PROA  
ATOM   2242  HB2 ASP P 141       1.170 -10.971  -6.590  0.00  0.00      PROA  
ATOM   2243  CG  ASP P 141       2.822  -9.939  -5.574  0.00  0.00      PROA  
ATOM   2244  OD1 ASP P 141       3.895 -10.214  -6.212  0.00  0.00      PROA  
ATOM   2245  OD2 ASP P 141       2.726  -9.783  -4.344  0.00  0.00      PROA  
ATOM   2246  C   ASP P 141       0.729  -7.899  -4.899  0.00  0.00      PROA  
ATOM   2247  O   ASP P 141       0.713  -7.903  -3.652  0.00  0.00      PROA  
ATOM   2248  N   SER P 142       0.973  -6.825  -5.624  0.00  0.00      PROA  
ATOM   2249  HN  SER P 142       1.008  -6.761  -6.619  0.00  0.00      PROA  
ATOM   2250  CA  SER P 142       1.227  -5.588  -4.945  0.00  0.00      PROA  
ATOM   2251  HA  SER P 142       2.138  -5.793  -4.403  0.00  0.00      PROA  
ATOM   2252  CB  SER P 142       1.671  -4.431  -5.983  0.00  0.00      PROA  
ATOM   2253  HB1 SER P 142       2.625  -4.766  -6.445  0.00  0.00      PROA  
ATOM   2254  HB2 SER P 142       1.892  -3.612  -5.266  0.00  0.00      PROA  
ATOM   2255  OG  SER P 142       0.724  -4.141  -6.987  0.00  0.00      PROA  
ATOM   2256  HG1 SER P 142       0.816  -4.837  -7.641  0.00  0.00      PROA  
ATOM   2257  C   SER P 142       0.155  -5.069  -4.070  0.00  0.00      PROA  
ATOM   2258  O   SER P 142       0.394  -4.797  -2.907  0.00  0.00      PROA  
ATOM   2259  N   THR P 143      -1.000  -4.921  -4.615  0.00  0.00      PROA  
ATOM   2260  HN  THR P 143      -1.133  -5.169  -5.571  0.00  0.00      PROA  
ATOM   2261  CA  THR P 143      -2.160  -4.266  -3.995  0.00  0.00      PROA  
ATOM   2262  HA  THR P 143      -1.770  -3.340  -3.597  0.00  0.00      PROA  
ATOM   2263  CB  THR P 143      -3.282  -3.803  -4.914  0.00  0.00      PROA  
ATOM   2264  HB  THR P 143      -4.053  -3.299  -4.293  0.00  0.00      PROA  
ATOM   2265  OG1 THR P 143      -3.744  -4.800  -5.822  0.00  0.00      PROA  
ATOM   2266  HG1 THR P 143      -3.077  -4.931  -6.501  0.00  0.00      PROA  
ATOM   2267  CG2 THR P 143      -2.687  -2.829  -5.880  0.00  0.00      PROA  
ATOM   2268 HG21 THR P 143      -3.586  -2.372  -6.347  0.00  0.00      PROA  
ATOM   2269 HG22 THR P 143      -2.237  -2.053  -5.225  0.00  0.00      PROA  
ATOM   2270 HG23 THR P 143      -1.979  -3.090  -6.695  0.00  0.00      PROA  
ATOM   2271  C   THR P 143      -2.747  -5.073  -2.847  0.00  0.00      PROA  
ATOM   2272  O   THR P 143      -2.937  -4.359  -1.856  0.00  0.00      PROA  
ATOM   2273  N   MET P 144      -2.998  -6.392  -2.892  0.00  0.00      PROA  
ATOM   2274  HN  MET P 144      -2.897  -6.906  -3.741  0.00  0.00      PROA  
ATOM   2275  CA  MET P 144      -3.457  -7.269  -1.866  0.00  0.00      PROA  
ATOM   2276  HA  MET P 144      -4.358  -6.807  -1.492  0.00  0.00      PROA  
ATOM   2277  CB  MET P 144      -3.900  -8.654  -2.378  0.00  0.00      PROA  
ATOM   2278  HB1 MET P 144      -4.157  -9.184  -1.436  0.00  0.00      PROA  
ATOM   2279  HB2 MET P 144      -3.032  -9.155  -2.857  0.00  0.00      PROA  
ATOM   2280  CG  MET P 144      -5.064  -8.664  -3.391  0.00  0.00      PROA  
ATOM   2281  HG1 MET P 144      -5.154  -9.695  -3.797  0.00  0.00      PROA  
ATOM   2282  HG2 MET P 144      -4.797  -7.952  -4.202  0.00  0.00      PROA  
ATOM   2283  SD  MET P 144      -6.657  -8.130  -2.699  0.00  0.00      PROA  
ATOM   2284  CE  MET P 144      -6.981  -9.310  -1.331  0.00  0.00      PROA  
ATOM   2285  HE1 MET P 144      -7.998  -9.147  -0.914  0.00  0.00      PROA  
ATOM   2286  HE2 MET P 144      -6.861 -10.366  -1.656  0.00  0.00      PROA  
ATOM   2287  HE3 MET P 144      -6.334  -9.064  -0.463  0.00  0.00      PROA  
ATOM   2288  C   MET P 144      -2.434  -7.373  -0.724  0.00  0.00      PROA  
ATOM   2289  O   MET P 144      -2.758  -7.353   0.498  0.00  0.00      PROA  
ATOM   2290  N   PHE P 145      -1.098  -7.412  -1.029  0.00  0.00      PROA  
ATOM   2291  HN  PHE P 145      -0.832  -7.366  -1.989  0.00  0.00      PROA  
ATOM   2292  CA  PHE P 145      -0.032  -7.434  -0.011  0.00  0.00      PROA  
ATOM   2293  HA  PHE P 145      -0.398  -8.047   0.799  0.00  0.00      PROA  
ATOM   2294  CB  PHE P 145       1.371  -7.915  -0.557  0.00  0.00      PROA  
ATOM   2295  HB1 PHE P 145       1.849  -7.186  -1.245  0.00  0.00      PROA  
ATOM   2296  HB2 PHE P 145       1.303  -8.889  -1.087  0.00  0.00      PROA  
ATOM   2297  CG  PHE P 145       2.341  -8.156   0.561  0.00  0.00      PROA  
ATOM   2298  CD1 PHE P 145       3.453  -7.381   0.822  0.00  0.00      PROA  
ATOM   2299  HD1 PHE P 145       3.720  -6.622   0.101  0.00  0.00      PROA  
ATOM   2300  CE1 PHE P 145       4.363  -7.636   1.874  0.00  0.00      PROA  
ATOM   2301  HE1 PHE P 145       5.240  -7.012   1.963  0.00  0.00      PROA  
ATOM   2302  CZ  PHE P 145       4.043  -8.641   2.814  0.00  0.00      PROA  
ATOM   2303  HZ  PHE P 145       4.766  -8.739   3.610  0.00  0.00      PROA  
ATOM   2304  CD2 PHE P 145       2.035  -9.190   1.544  0.00  0.00      PROA  
ATOM   2305  HD2 PHE P 145       1.087  -9.705   1.492  0.00  0.00      PROA  
ATOM   2306  CE2 PHE P 145       2.808  -9.335   2.704  0.00  0.00      PROA  
ATOM   2307  HE2 PHE P 145       2.425 -10.070   3.396  0.00  0.00      PROA  
ATOM   2308  C   PHE P 145       0.050  -6.083   0.794  0.00  0.00      PROA  
ATOM   2309  O   PHE P 145       0.135  -6.077   1.995  0.00  0.00      PROA  
ATOM   2310  N   MET P 146      -0.148  -4.912   0.149  0.00  0.00      PROA  
ATOM   2311  HN  MET P 146      -0.180  -4.811  -0.843  0.00  0.00      PROA  
ATOM   2312  CA  MET P 146      -0.265  -3.618   0.816  0.00  0.00      PROA  
ATOM   2313  HA  MET P 146       0.585  -3.537   1.477  0.00  0.00      PROA  
ATOM   2314  CB  MET P 146      -0.358  -2.510  -0.253  0.00  0.00      PROA  
ATOM   2315  HB1 MET P 146      -0.767  -1.600   0.236  0.00  0.00      PROA  
ATOM   2316  HB2 MET P 146      -1.098  -2.891  -0.989  0.00  0.00      PROA  
ATOM   2317  CG  MET P 146       1.036  -2.272  -0.824  0.00  0.00      PROA  
ATOM   2318  HG1 MET P 146       1.321  -3.020  -1.595  0.00  0.00      PROA  
ATOM   2319  HG2 MET P 146       1.812  -2.342  -0.032  0.00  0.00      PROA  
ATOM   2320  SD  MET P 146       1.130  -0.737  -1.744  0.00  0.00      PROA  
ATOM   2321  CE  MET P 146       0.380  -1.093  -3.388  0.00  0.00      PROA  
ATOM   2322  HE1 MET P 146       0.463  -2.155  -3.702  0.00  0.00      PROA  
ATOM   2323  HE2 MET P 146      -0.709  -0.876  -3.336  0.00  0.00      PROA  
ATOM   2324  HE3 MET P 146       0.869  -0.459  -4.158  0.00  0.00      PROA  
ATOM   2325  C   MET P 146      -1.430  -3.504   1.775  0.00  0.00      PROA  
ATOM   2326  O   MET P 146      -1.384  -2.928   2.880  0.00  0.00      PROA  
ATOM   2327  N   MET P 147      -2.568  -4.070   1.318  0.00  0.00      PROA  
ATOM   2328  HN  MET P 147      -2.618  -4.266   0.342  0.00  0.00      PROA  
ATOM   2329  CA  MET P 147      -3.763  -4.034   2.087  0.00  0.00      PROA  
ATOM   2330  HA  MET P 147      -3.847  -3.004   2.404  0.00  0.00      PROA  
ATOM   2331  CB  MET P 147      -5.053  -4.252   1.157  0.00  0.00      PROA  
ATOM   2332  HB1 MET P 147      -5.927  -4.308   1.840  0.00  0.00      PROA  
ATOM   2333  HB2 MET P 147      -4.913  -5.194   0.584  0.00  0.00      PROA  
ATOM   2334  CG  MET P 147      -5.215  -3.074   0.253  0.00  0.00      PROA  
ATOM   2335  HG1 MET P 147      -4.448  -3.138  -0.548  0.00  0.00      PROA  
ATOM   2336  HG2 MET P 147      -4.948  -2.185   0.865  0.00  0.00      PROA  
ATOM   2337  SD  MET P 147      -6.792  -2.816  -0.539  0.00  0.00      PROA  
ATOM   2338  CE  MET P 147      -6.530  -3.914  -2.039  0.00  0.00      PROA  
ATOM   2339  HE1 MET P 147      -5.518  -3.681  -2.433  0.00  0.00      PROA  
ATOM   2340  HE2 MET P 147      -6.704  -4.998  -1.868  0.00  0.00      PROA  
ATOM   2341  HE3 MET P 147      -7.186  -3.653  -2.897  0.00  0.00      PROA  
ATOM   2342  C   MET P 147      -3.693  -4.801   3.347  0.00  0.00      PROA  
ATOM   2343  O   MET P 147      -3.944  -4.333   4.459  0.00  0.00      PROA  
ATOM   2344  N   THR P 148      -3.069  -6.051   3.104  0.00  0.00      PROA  
ATOM   2345  HN  THR P 148      -2.829  -6.384   2.195  0.00  0.00      PROA  
ATOM   2346  CA  THR P 148      -2.796  -6.991   4.212  0.00  0.00      PROA  
ATOM   2347  HA  THR P 148      -3.768  -7.202   4.631  0.00  0.00      PROA  
ATOM   2348  CB  THR P 148      -2.034  -8.197   3.769  0.00  0.00      PROA  
ATOM   2349  HB  THR P 148      -1.029  -7.871   3.424  0.00  0.00      PROA  
ATOM   2350  OG1 THR P 148      -2.660  -8.784   2.674  0.00  0.00      PROA  
ATOM   2351  HG1 THR P 148      -2.789  -8.115   1.998  0.00  0.00      PROA  
ATOM   2352  CG2 THR P 148      -1.910  -9.346   4.792  0.00  0.00      PROA  
ATOM   2353 HG21 THR P 148      -1.110 -10.005   4.393  0.00  0.00      PROA  
ATOM   2354 HG22 THR P 148      -1.640  -8.932   5.787  0.00  0.00      PROA  
ATOM   2355 HG23 THR P 148      -2.917  -9.800   4.914  0.00  0.00      PROA  
ATOM   2356  C   THR P 148      -1.903  -6.365   5.335  0.00  0.00      PROA  
ATOM   2357  O   THR P 148      -2.296  -6.472   6.477  0.00  0.00      PROA  
ATOM   2358  N   ILE P 149      -0.836  -5.632   4.936  0.00  0.00      PROA  
ATOM   2359  HN  ILE P 149      -0.697  -5.392   3.978  0.00  0.00      PROA  
ATOM   2360  CA  ILE P 149       0.027  -5.095   5.940  0.00  0.00      PROA  
ATOM   2361  HA  ILE P 149       0.085  -5.815   6.742  0.00  0.00      PROA  
ATOM   2362  CB  ILE P 149       1.431  -4.799   5.375  0.00  0.00      PROA  
ATOM   2363  HB  ILE P 149       1.251  -4.052   4.573  0.00  0.00      PROA  
ATOM   2364  CG2 ILE P 149       2.359  -4.210   6.508  0.00  0.00      PROA  
ATOM   2365 HG21 ILE P 149       3.398  -4.281   6.122  0.00  0.00      PROA  
ATOM   2366 HG22 ILE P 149       2.175  -3.137   6.728  0.00  0.00      PROA  
ATOM   2367 HG23 ILE P 149       2.400  -4.778   7.462  0.00  0.00      PROA  
ATOM   2368  CG1 ILE P 149       2.024  -6.063   4.705  0.00  0.00      PROA  
ATOM   2369 HG11 ILE P 149       2.774  -5.797   3.930  0.00  0.00      PROA  
ATOM   2370 HG12 ILE P 149       1.226  -6.560   4.112  0.00  0.00      PROA  
ATOM   2371  CD  ILE P 149       2.372  -7.216   5.653  0.00  0.00      PROA  
ATOM   2372  HD1 ILE P 149       3.157  -6.913   6.379  0.00  0.00      PROA  
ATOM   2373  HD2 ILE P 149       1.439  -7.448   6.211  0.00  0.00      PROA  
ATOM   2374  HD3 ILE P 149       2.707  -8.174   5.200  0.00  0.00      PROA  
ATOM   2375  C   ILE P 149      -0.607  -3.885   6.595  0.00  0.00      PROA  
ATOM   2376  O   ILE P 149      -0.411  -3.648   7.793  0.00  0.00      PROA  
ATOM   2377  N   PHE P 150      -1.300  -3.101   5.803  0.00  0.00      PROA  
ATOM   2378  HN  PHE P 150      -1.292  -3.249   4.818  0.00  0.00      PROA  
ATOM   2379  CA  PHE P 150      -1.975  -1.922   6.344  0.00  0.00      PROA  
ATOM   2380  HA  PHE P 150      -1.313  -1.212   6.818  0.00  0.00      PROA  
ATOM   2381  CB  PHE P 150      -2.643  -1.250   5.082  0.00  0.00      PROA  
ATOM   2382  HB1 PHE P 150      -3.309  -1.924   4.501  0.00  0.00      PROA  
ATOM   2383  HB2 PHE P 150      -1.796  -0.913   4.447  0.00  0.00      PROA  
ATOM   2384  CG  PHE P 150      -3.500  -0.044   5.352  0.00  0.00      PROA  
ATOM   2385  CD1 PHE P 150      -3.026   0.979   6.255  0.00  0.00      PROA  
ATOM   2386  HD1 PHE P 150      -1.996   0.916   6.575  0.00  0.00      PROA  
ATOM   2387  CE1 PHE P 150      -3.713   2.177   6.353  0.00  0.00      PROA  
ATOM   2388  HE1 PHE P 150      -3.356   2.994   6.962  0.00  0.00      PROA  
ATOM   2389  CZ  PHE P 150      -5.070   2.191   5.920  0.00  0.00      PROA  
ATOM   2390  HZ  PHE P 150      -5.697   3.068   5.976  0.00  0.00      PROA  
ATOM   2391  CD2 PHE P 150      -4.808  -0.015   4.961  0.00  0.00      PROA  
ATOM   2392  HD2 PHE P 150      -5.247  -0.767   4.323  0.00  0.00      PROA  
ATOM   2393  CE2 PHE P 150      -5.609   1.058   5.287  0.00  0.00      PROA  
ATOM   2394  HE2 PHE P 150      -6.641   1.177   4.992  0.00  0.00      PROA  
ATOM   2395  C   PHE P 150      -2.988  -2.284   7.434  0.00  0.00      PROA  
ATOM   2396  O   PHE P 150      -2.962  -1.675   8.533  0.00  0.00      PROA  
ATOM   2397  N   LEU P 151      -3.795  -3.398   7.225  0.00  0.00      PROA  
ATOM   2398  HN  LEU P 151      -3.835  -3.870   6.348  0.00  0.00      PROA  
ATOM   2399  CA  LEU P 151      -4.552  -3.945   8.348  0.00  0.00      PROA  
ATOM   2400  HA  LEU P 151      -5.052  -3.104   8.804  0.00  0.00      PROA  
ATOM   2401  CB  LEU P 151      -5.685  -4.904   8.015  0.00  0.00      PROA  
ATOM   2402  HB1 LEU P 151      -6.104  -5.369   8.933  0.00  0.00      PROA  
ATOM   2403  HB2 LEU P 151      -5.201  -5.736   7.459  0.00  0.00      PROA  
ATOM   2404  CG  LEU P 151      -6.850  -4.320   7.171  0.00  0.00      PROA  
ATOM   2405  HG  LEU P 151      -6.429  -3.972   6.204  0.00  0.00      PROA  
ATOM   2406  CD1 LEU P 151      -7.909  -5.427   6.915  0.00  0.00      PROA  
ATOM   2407 HD11 LEU P 151      -8.731  -5.042   6.274  0.00  0.00      PROA  
ATOM   2408 HD12 LEU P 151      -7.591  -6.360   6.403  0.00  0.00      PROA  
ATOM   2409 HD13 LEU P 151      -8.345  -5.707   7.898  0.00  0.00      PROA  
ATOM   2410  CD2 LEU P 151      -7.607  -3.102   7.678  0.00  0.00      PROA  
ATOM   2411 HD21 LEU P 151      -6.877  -2.427   8.174  0.00  0.00      PROA  
ATOM   2412 HD22 LEU P 151      -8.164  -2.491   6.937  0.00  0.00      PROA  
ATOM   2413 HD23 LEU P 151      -8.488  -3.289   8.330  0.00  0.00      PROA  
ATOM   2414  C   LEU P 151      -3.787  -4.516   9.517  0.00  0.00      PROA  
ATOM   2415  O   LEU P 151      -4.117  -4.358  10.688  0.00  0.00      PROA  
ATOM   2416  N   THR P 152      -2.749  -5.312   9.169  0.00  0.00      PROA  
ATOM   2417  HN  THR P 152      -2.712  -5.583   8.210  0.00  0.00      PROA  
ATOM   2418  CA  THR P 152      -1.902  -6.034  10.134  0.00  0.00      PROA  
ATOM   2419  HA  THR P 152      -2.552  -6.667  10.719  0.00  0.00      PROA  
ATOM   2420  CB  THR P 152      -0.846  -6.905   9.399  0.00  0.00      PROA  
ATOM   2421  HB  THR P 152      -0.103  -6.243   8.906  0.00  0.00      PROA  
ATOM   2422  OG1 THR P 152      -1.444  -7.920   8.596  0.00  0.00      PROA  
ATOM   2423  HG1 THR P 152      -1.789  -7.502   7.803  0.00  0.00      PROA  
ATOM   2424  CG2 THR P 152      -0.046  -7.720  10.444  0.00  0.00      PROA  
ATOM   2425 HG21 THR P 152       0.465  -7.092  11.204  0.00  0.00      PROA  
ATOM   2426 HG22 THR P 152      -0.721  -8.495  10.866  0.00  0.00      PROA  
ATOM   2427 HG23 THR P 152       0.751  -8.264   9.893  0.00  0.00      PROA  
ATOM   2428  C   THR P 152      -1.205  -5.139  11.096  0.00  0.00      PROA  
ATOM   2429  O   THR P 152      -1.320  -5.282  12.251  0.00  0.00      PROA  
ATOM   2430  N   MET P 153      -0.592  -4.051  10.585  0.00  0.00      PROA  
ATOM   2431  HN  MET P 153      -0.497  -3.795   9.626  0.00  0.00      PROA  
ATOM   2432  CA  MET P 153       0.067  -3.114  11.508  0.00  0.00      PROA  
ATOM   2433  HA  MET P 153       0.869  -3.557  12.081  0.00  0.00      PROA  
ATOM   2434  CB  MET P 153       0.799  -1.952  10.707  0.00  0.00      PROA  
ATOM   2435  HB1 MET P 153       1.101  -1.147  11.411  0.00  0.00      PROA  
ATOM   2436  HB2 MET P 153       0.167  -1.406   9.976  0.00  0.00      PROA  
ATOM   2437  CG  MET P 153       2.027  -2.370   9.912  0.00  0.00      PROA  
ATOM   2438  HG1 MET P 153       1.605  -3.086   9.175  0.00  0.00      PROA  
ATOM   2439  HG2 MET P 153       2.717  -2.951  10.560  0.00  0.00      PROA  
ATOM   2440  SD  MET P 153       3.002  -1.041   9.088  0.00  0.00      PROA  
ATOM   2441  CE  MET P 153       1.810  -0.207   8.083  0.00  0.00      PROA  
ATOM   2442  HE1 MET P 153       2.314   0.348   7.263  0.00  0.00      PROA  
ATOM   2443  HE2 MET P 153       1.082  -0.874   7.574  0.00  0.00      PROA  
ATOM   2444  HE3 MET P 153       1.238   0.543   8.670  0.00  0.00      PROA  
ATOM   2445  C   MET P 153      -0.990  -2.449  12.460  0.00  0.00      PROA  
ATOM   2446  O   MET P 153      -0.685  -2.166  13.630  0.00  0.00      PROA  
ATOM   2447  N   GLY P 154      -2.172  -2.040  11.984  0.00  0.00      PROA  
ATOM   2448  HN  GLY P 154      -2.474  -2.312  11.074  0.00  0.00      PROA  
ATOM   2449  CA  GLY P 154      -3.100  -1.200  12.689  0.00  0.00      PROA  
ATOM   2450  HA1 GLY P 154      -3.853  -0.945  11.958  0.00  0.00      PROA  
ATOM   2451  HA2 GLY P 154      -2.692  -0.292  13.109  0.00  0.00      PROA  
ATOM   2452  C   GLY P 154      -3.845  -1.975  13.724  0.00  0.00      PROA  
ATOM   2453  O   GLY P 154      -3.827  -1.635  14.865  0.00  0.00      PROA  
ATOM   2454  N   PHE P 155      -4.431  -3.139  13.297  0.00  0.00      PROA  
ATOM   2455  HN  PHE P 155      -4.253  -3.377  12.345  0.00  0.00      PROA  
ATOM   2456  CA  PHE P 155      -5.096  -4.014  14.226  0.00  0.00      PROA  
ATOM   2457  HA  PHE P 155      -5.778  -3.423  14.819  0.00  0.00      PROA  
ATOM   2458  CB  PHE P 155      -5.838  -5.150  13.450  0.00  0.00      PROA  
ATOM   2459  HB1 PHE P 155      -6.164  -5.994  14.095  0.00  0.00      PROA  
ATOM   2460  HB2 PHE P 155      -5.250  -5.559  12.600  0.00  0.00      PROA  
ATOM   2461  CG  PHE P 155      -7.185  -4.684  13.044  0.00  0.00      PROA  
ATOM   2462  CD1 PHE P 155      -7.444  -4.357  11.709  0.00  0.00      PROA  
ATOM   2463  HD1 PHE P 155      -6.729  -4.402  10.900  0.00  0.00      PROA  
ATOM   2464  CE1 PHE P 155      -8.650  -3.766  11.351  0.00  0.00      PROA  
ATOM   2465  HE1 PHE P 155      -8.760  -3.721  10.277  0.00  0.00      PROA  
ATOM   2466  CZ  PHE P 155      -9.619  -3.403  12.271  0.00  0.00      PROA  
ATOM   2467  HZ  PHE P 155     -10.444  -2.794  11.933  0.00  0.00      PROA  
ATOM   2468  CD2 PHE P 155      -8.187  -4.365  14.048  0.00  0.00      PROA  
ATOM   2469  HD2 PHE P 155      -8.012  -4.536  15.100  0.00  0.00      PROA  
ATOM   2470  CE2 PHE P 155      -9.400  -3.658  13.650  0.00  0.00      PROA  
ATOM   2471  HE2 PHE P 155     -10.107  -3.356  14.409  0.00  0.00      PROA  
ATOM   2472  C   PHE P 155      -4.209  -4.724  15.325  0.00  0.00      PROA  
ATOM   2473  O   PHE P 155      -4.607  -4.649  16.455  0.00  0.00      PROA  
ATOM   2474  N   LEU P 156      -3.013  -5.192  14.935  0.00  0.00      PROA  
ATOM   2475  HN  LEU P 156      -2.666  -5.230  14.000  0.00  0.00      PROA  
ATOM   2476  CA  LEU P 156      -2.094  -5.831  15.805  0.00  0.00      PROA  
ATOM   2477  HA  LEU P 156      -2.765  -6.364  16.462  0.00  0.00      PROA  
ATOM   2478  CB  LEU P 156      -1.129  -6.878  15.155  0.00  0.00      PROA  
ATOM   2479  HB1 LEU P 156      -0.560  -6.380  14.341  0.00  0.00      PROA  
ATOM   2480  HB2 LEU P 156      -1.772  -7.625  14.642  0.00  0.00      PROA  
ATOM   2481  CG  LEU P 156      -0.036  -7.689  15.908  0.00  0.00      PROA  
ATOM   2482  HG  LEU P 156       0.631  -7.030  16.504  0.00  0.00      PROA  
ATOM   2483  CD1 LEU P 156      -0.779  -8.625  16.933  0.00  0.00      PROA  
ATOM   2484 HD11 LEU P 156      -1.454  -9.267  16.327  0.00  0.00      PROA  
ATOM   2485 HD12 LEU P 156      -0.077  -9.298  17.470  0.00  0.00      PROA  
ATOM   2486 HD13 LEU P 156      -1.296  -8.049  17.730  0.00  0.00      PROA  
ATOM   2487  CD2 LEU P 156       0.820  -8.425  14.799  0.00  0.00      PROA  
ATOM   2488 HD21 LEU P 156       0.245  -9.063  14.094  0.00  0.00      PROA  
ATOM   2489 HD22 LEU P 156       1.490  -7.699  14.292  0.00  0.00      PROA  
ATOM   2490 HD23 LEU P 156       1.450  -9.162  15.341  0.00  0.00      PROA  
ATOM   2491  C   LEU P 156      -1.278  -4.914  16.643  0.00  0.00      PROA  
ATOM   2492  O   LEU P 156      -1.132  -5.125  17.826  0.00  0.00      PROA  
ATOM   2493  N   ILE P 157      -0.894  -3.699  16.145  0.00  0.00      PROA  
ATOM   2494  HN  ILE P 157      -1.113  -3.284  15.265  0.00  0.00      PROA  
ATOM   2495  CA  ILE P 157       0.018  -3.026  16.978  0.00  0.00      PROA  
ATOM   2496  HA  ILE P 157       0.270  -3.414  17.955  0.00  0.00      PROA  
ATOM   2497  CB  ILE P 157       1.371  -2.969  16.272  0.00  0.00      PROA  
ATOM   2498  HB  ILE P 157       1.231  -2.500  15.275  0.00  0.00      PROA  
ATOM   2499  CG2 ILE P 157       2.342  -2.150  17.141  0.00  0.00      PROA  
ATOM   2500 HG21 ILE P 157       2.391  -2.446  18.210  0.00  0.00      PROA  
ATOM   2501 HG22 ILE P 157       3.304  -2.235  16.592  0.00  0.00      PROA  
ATOM   2502 HG23 ILE P 157       2.020  -1.087  17.131  0.00  0.00      PROA  
ATOM   2503  CG1 ILE P 157       1.898  -4.319  15.906  0.00  0.00      PROA  
ATOM   2504 HG11 ILE P 157       1.132  -4.937  15.391  0.00  0.00      PROA  
ATOM   2505 HG12 ILE P 157       2.172  -4.866  16.833  0.00  0.00      PROA  
ATOM   2506  CD  ILE P 157       3.114  -4.474  15.041  0.00  0.00      PROA  
ATOM   2507  HD1 ILE P 157       3.288  -5.530  14.741  0.00  0.00      PROA  
ATOM   2508  HD2 ILE P 157       3.152  -3.786  14.169  0.00  0.00      PROA  
ATOM   2509  HD3 ILE P 157       3.997  -4.197  15.657  0.00  0.00      PROA  
ATOM   2510  C   ILE P 157      -0.600  -1.668  17.366  0.00  0.00      PROA  
ATOM   2511  O   ILE P 157      -0.923  -1.452  18.541  0.00  0.00      PROA  
ATOM   2512  N   SER P 158      -0.854  -0.755  16.408  0.00  0.00      PROA  
ATOM   2513  HN  SER P 158      -0.648  -1.200  15.540  0.00  0.00      PROA  
ATOM   2514  CA  SER P 158      -1.533   0.501  16.590  0.00  0.00      PROA  
ATOM   2515  HA  SER P 158      -2.463   0.381  17.126  0.00  0.00      PROA  
ATOM   2516  CB  SER P 158      -0.770   1.611  17.316  0.00  0.00      PROA  
ATOM   2517  HB1 SER P 158       0.225   1.791  16.856  0.00  0.00      PROA  
ATOM   2518  HB2 SER P 158      -0.507   1.245  18.332  0.00  0.00      PROA  
ATOM   2519  OG  SER P 158      -1.386   2.914  17.429  0.00  0.00      PROA  
ATOM   2520  HG1 SER P 158      -1.972   2.812  18.182  0.00  0.00      PROA  
ATOM   2521  C   SER P 158      -1.977   1.149  15.356  0.00  0.00      PROA  
ATOM   2522  O   SER P 158      -1.295   1.457  14.353  0.00  0.00      PROA  
ATOM   2523  N   TRP P 159      -3.334   1.467  15.438  0.00  0.00      PROA  
ATOM   2524  HN  TRP P 159      -3.912   1.150  16.186  0.00  0.00      PROA  
ATOM   2525  CA  TRP P 159      -3.991   2.229  14.395  0.00  0.00      PROA  
ATOM   2526  HA  TRP P 159      -3.620   1.837  13.460  0.00  0.00      PROA  
ATOM   2527  CB  TRP P 159      -5.559   2.086  14.334  0.00  0.00      PROA  
ATOM   2528  HB1 TRP P 159      -5.988   3.014  13.898  0.00  0.00      PROA  
ATOM   2529  HB2 TRP P 159      -5.976   2.009  15.361  0.00  0.00      PROA  
ATOM   2530  CG  TRP P 159      -6.088   0.935  13.534  0.00  0.00      PROA  
ATOM   2531  CD1 TRP P 159      -6.983  -0.073  13.966  0.00  0.00      PROA  
ATOM   2532  HD1 TRP P 159      -7.275  -0.353  14.967  0.00  0.00      PROA  
ATOM   2533  NE1 TRP P 159      -7.426  -0.800  12.867  0.00  0.00      PROA  
ATOM   2534  HE1 TRP P 159      -7.744  -1.718  12.779  0.00  0.00      PROA  
ATOM   2535  CE2 TRP P 159      -6.846  -0.341  11.755  0.00  0.00      PROA  
ATOM   2536  CD2 TRP P 159      -6.043   0.813  12.125  0.00  0.00      PROA  
ATOM   2537  CE3 TRP P 159      -5.322   1.520  11.222  0.00  0.00      PROA  
ATOM   2538  HE3 TRP P 159      -4.668   2.355  11.424  0.00  0.00      PROA  
ATOM   2539  CZ3 TRP P 159      -5.490   1.071   9.826  0.00  0.00      PROA  
ATOM   2540  HZ3 TRP P 159      -4.830   1.495   9.084  0.00  0.00      PROA  
ATOM   2541  CZ2 TRP P 159      -6.980  -0.733  10.467  0.00  0.00      PROA  
ATOM   2542  HZ2 TRP P 159      -7.827  -1.315  10.134  0.00  0.00      PROA  
ATOM   2543  CH2 TRP P 159      -6.267  -0.022   9.502  0.00  0.00      PROA  
ATOM   2544  HH2 TRP P 159      -6.354  -0.195   8.439  0.00  0.00      PROA  
ATOM   2545  C   TRP P 159      -3.603   3.720  14.184  0.00  0.00      PROA  
ATOM   2546  O   TRP P 159      -3.658   4.123  13.025  0.00  0.00      PROA  
ATOM   2547  N   LYS P 160      -3.189   4.510  15.178  0.00  0.00      PROA  
ATOM   2548  HN  LYS P 160      -3.073   4.052  16.056  0.00  0.00      PROA  
ATOM   2549  CA  LYS P 160      -2.695   5.850  15.072  0.00  0.00      PROA  
ATOM   2550  HA  LYS P 160      -3.248   6.383  14.314  0.00  0.00      PROA  
ATOM   2551  CB  LYS P 160      -2.784   6.669  16.361  0.00  0.00      PROA  
ATOM   2552  HB1 LYS P 160      -3.799   7.109  16.463  0.00  0.00      PROA  
ATOM   2553  HB2 LYS P 160      -2.214   7.613  16.222  0.00  0.00      PROA  
ATOM   2554  CG  LYS P 160      -2.437   5.942  17.700  0.00  0.00      PROA  
ATOM   2555  HG1 LYS P 160      -1.508   5.474  17.310  0.00  0.00      PROA  
ATOM   2556  HG2 LYS P 160      -3.289   5.234  17.784  0.00  0.00      PROA  
ATOM   2557  CD  LYS P 160      -2.392   6.912  18.828  0.00  0.00      PROA  
ATOM   2558  HD1 LYS P 160      -3.327   7.366  19.220  0.00  0.00      PROA  
ATOM   2559  HD2 LYS P 160      -1.838   7.843  18.580  0.00  0.00      PROA  
ATOM   2560  CE  LYS P 160      -1.666   6.318  19.971  0.00  0.00      PROA  
ATOM   2561  HE1 LYS P 160      -1.354   7.065  20.732  0.00  0.00      PROA  
ATOM   2562  HE2 LYS P 160      -0.756   5.801  19.601  0.00  0.00      PROA  
ATOM   2563  NZ  LYS P 160      -2.510   5.312  20.627  0.00  0.00      PROA  
ATOM   2564  HZ1 LYS P 160      -2.525   4.354  20.223  0.00  0.00      PROA  
ATOM   2565  HZ2 LYS P 160      -2.273   5.311  21.640  0.00  0.00      PROA  
ATOM   2566  HZ3 LYS P 160      -3.486   5.668  20.586  0.00  0.00      PROA  
ATOM   2567  C   LYS P 160      -1.320   5.771  14.430  0.00  0.00      PROA  
ATOM   2568  O   LYS P 160      -0.990   6.585  13.614  0.00  0.00      PROA  
ATOM   2569  N   LEU P 161      -0.504   4.862  14.730  0.00  0.00      PROA  
ATOM   2570  HN  LEU P 161      -0.812   4.293  15.489  0.00  0.00      PROA  
ATOM   2571  CA  LEU P 161       0.862   4.691  14.186  0.00  0.00      PROA  
ATOM   2572  HA  LEU P 161       1.299   5.676  14.256  0.00  0.00      PROA  
ATOM   2573  CB  LEU P 161       1.690   3.660  14.938  0.00  0.00      PROA  
ATOM   2574  HB1 LEU P 161       1.315   2.618  14.851  0.00  0.00      PROA  
ATOM   2575  HB2 LEU P 161       1.642   3.907  16.020  0.00  0.00      PROA  
ATOM   2576  CG  LEU P 161       3.159   3.720  14.571  0.00  0.00      PROA  
ATOM   2577  HG  LEU P 161       3.317   3.327  13.544  0.00  0.00      PROA  
ATOM   2578  CD1 LEU P 161       3.893   5.121  14.704  0.00  0.00      PROA  
ATOM   2579 HD11 LEU P 161       3.720   5.489  15.738  0.00  0.00      PROA  
ATOM   2580 HD12 LEU P 161       4.942   4.966  14.372  0.00  0.00      PROA  
ATOM   2581 HD13 LEU P 161       3.550   5.910  14.000  0.00  0.00      PROA  
ATOM   2582  CD2 LEU P 161       4.176   2.823  15.292  0.00  0.00      PROA  
ATOM   2583 HD21 LEU P 161       5.164   3.123  14.881  0.00  0.00      PROA  
ATOM   2584 HD22 LEU P 161       4.159   3.067  16.376  0.00  0.00      PROA  
ATOM   2585 HD23 LEU P 161       4.140   1.719  15.176  0.00  0.00      PROA  
ATOM   2586  C   LEU P 161       0.863   4.351  12.747  0.00  0.00      PROA  
ATOM   2587  O   LEU P 161       1.553   4.953  11.904  0.00  0.00      PROA  
ATOM   2588  N   THR P 162      -0.043   3.381  12.387  0.00  0.00      PROA  
ATOM   2589  HN  THR P 162      -0.533   2.852  13.075  0.00  0.00      PROA  
ATOM   2590  CA  THR P 162      -0.377   3.104  10.998  0.00  0.00      PROA  
ATOM   2591  HA  THR P 162       0.484   2.731  10.464  0.00  0.00      PROA  
ATOM   2592  CB  THR P 162      -1.414   2.020  10.977  0.00  0.00      PROA  
ATOM   2593  HB  THR P 162      -2.224   2.345  11.664  0.00  0.00      PROA  
ATOM   2594  OG1 THR P 162      -0.745   0.908  11.577  0.00  0.00      PROA  
ATOM   2595  HG1 THR P 162      -0.778   1.054  12.525  0.00  0.00      PROA  
ATOM   2596  CG2 THR P 162      -2.021   1.656   9.563  0.00  0.00      PROA  
ATOM   2597 HG21 THR P 162      -1.194   1.409   8.864  0.00  0.00      PROA  
ATOM   2598 HG22 THR P 162      -2.588   0.729   9.793  0.00  0.00      PROA  
ATOM   2599 HG23 THR P 162      -2.698   2.458   9.196  0.00  0.00      PROA  
ATOM   2600  C   THR P 162      -0.858   4.267  10.116  0.00  0.00      PROA  
ATOM   2601  O   THR P 162      -0.315   4.499   9.022  0.00  0.00      PROA  
ATOM   2602  N   PHE P 163      -1.856   5.068  10.586  0.00  0.00      PROA  
ATOM   2603  HN  PHE P 163      -2.194   4.889  11.506  0.00  0.00      PROA  
ATOM   2604  CA  PHE P 163      -2.272   6.275   9.836  0.00  0.00      PROA  
ATOM   2605  HA  PHE P 163      -2.508   6.029   8.811  0.00  0.00      PROA  
ATOM   2606  CB  PHE P 163      -3.464   7.002  10.552  0.00  0.00      PROA  
ATOM   2607  HB1 PHE P 163      -3.712   7.923   9.982  0.00  0.00      PROA  
ATOM   2608  HB2 PHE P 163      -3.176   7.225  11.602  0.00  0.00      PROA  
ATOM   2609  CG  PHE P 163      -4.765   6.218  10.575  0.00  0.00      PROA  
ATOM   2610  CD1 PHE P 163      -5.490   5.925  11.740  0.00  0.00      PROA  
ATOM   2611  HD1 PHE P 163      -5.241   6.369  12.692  0.00  0.00      PROA  
ATOM   2612  CE1 PHE P 163      -6.618   5.050  11.756  0.00  0.00      PROA  
ATOM   2613  HE1 PHE P 163      -7.081   4.800  12.699  0.00  0.00      PROA  
ATOM   2614  CZ  PHE P 163      -7.029   4.550  10.514  0.00  0.00      PROA  
ATOM   2615  HZ  PHE P 163      -7.903   3.923  10.421  0.00  0.00      PROA  
ATOM   2616  CD2 PHE P 163      -5.166   5.676   9.332  0.00  0.00      PROA  
ATOM   2617  HD2 PHE P 163      -4.665   5.826   8.387  0.00  0.00      PROA  
ATOM   2618  CE2 PHE P 163      -6.243   4.800   9.339  0.00  0.00      PROA  
ATOM   2619  HE2 PHE P 163      -6.605   4.383   8.410  0.00  0.00      PROA  
ATOM   2620  C   PHE P 163      -1.130   7.287   9.645  0.00  0.00      PROA  
ATOM   2621  O   PHE P 163      -0.984   7.982   8.594  0.00  0.00      PROA  
ATOM   2622  N   ALA P 164      -0.258   7.458  10.637  0.00  0.00      PROA  
ATOM   2623  HN  ALA P 164      -0.342   6.942  11.486  0.00  0.00      PROA  
ATOM   2624  CA  ALA P 164       0.755   8.488  10.472  0.00  0.00      PROA  
ATOM   2625  HA  ALA P 164       0.275   9.326   9.989  0.00  0.00      PROA  
ATOM   2626  CB  ALA P 164       1.432   8.808  11.780  0.00  0.00      PROA  
ATOM   2627  HB1 ALA P 164       1.707   7.872  12.310  0.00  0.00      PROA  
ATOM   2628  HB2 ALA P 164       2.340   9.447  11.826  0.00  0.00      PROA  
ATOM   2629  HB3 ALA P 164       0.699   9.398  12.371  0.00  0.00      PROA  
ATOM   2630  C   ALA P 164       1.860   7.986   9.493  0.00  0.00      PROA  
ATOM   2631  O   ALA P 164       2.494   8.649   8.707  0.00  0.00      PROA  
ATOM   2632  N   ALA P 165       2.087   6.633   9.497  0.00  0.00      PROA  
ATOM   2633  HN  ALA P 165       1.675   5.972  10.119  0.00  0.00      PROA  
ATOM   2634  CA  ALA P 165       3.068   6.056   8.561  0.00  0.00      PROA  
ATOM   2635  HA  ALA P 165       4.053   6.452   8.757  0.00  0.00      PROA  
ATOM   2636  CB  ALA P 165       3.338   4.615   8.869  0.00  0.00      PROA  
ATOM   2637  HB1 ALA P 165       2.623   3.941   8.350  0.00  0.00      PROA  
ATOM   2638  HB2 ALA P 165       4.389   4.361   8.613  0.00  0.00      PROA  
ATOM   2639  HB3 ALA P 165       3.164   4.355   9.935  0.00  0.00      PROA  
ATOM   2640  C   ALA P 165       2.782   6.190   7.049  0.00  0.00      PROA  
ATOM   2641  O   ALA P 165       3.693   6.468   6.256  0.00  0.00      PROA  
ATOM   2642  N   ILE P 166       1.503   5.946   6.645  0.00  0.00      PROA  
ATOM   2643  HN  ILE P 166       0.775   5.611   7.238  0.00  0.00      PROA  
ATOM   2644  CA  ILE P 166       0.926   6.075   5.303  0.00  0.00      PROA  
ATOM   2645  HA  ILE P 166       1.685   5.666   4.653  0.00  0.00      PROA  
ATOM   2646  CB  ILE P 166      -0.400   5.308   5.138  0.00  0.00      PROA  
ATOM   2647  HB  ILE P 166      -0.833   5.428   4.122  0.00  0.00      PROA  
ATOM   2648  CG2 ILE P 166      -0.133   3.779   5.373  0.00  0.00      PROA  
ATOM   2649 HG21 ILE P 166       0.534   3.325   4.610  0.00  0.00      PROA  
ATOM   2650 HG22 ILE P 166       0.252   3.648   6.407  0.00  0.00      PROA  
ATOM   2651 HG23 ILE P 166      -1.098   3.229   5.381  0.00  0.00      PROA  
ATOM   2652  CG1 ILE P 166      -1.447   5.784   6.158  0.00  0.00      PROA  
ATOM   2653 HG11 ILE P 166      -1.241   6.838   6.444  0.00  0.00      PROA  
ATOM   2654 HG12 ILE P 166      -1.320   5.239   7.118  0.00  0.00      PROA  
ATOM   2655  CD  ILE P 166      -2.878   5.779   5.517  0.00  0.00      PROA  
ATOM   2656  HD1 ILE P 166      -3.636   6.216   6.201  0.00  0.00      PROA  
ATOM   2657  HD2 ILE P 166      -2.902   6.394   4.592  0.00  0.00      PROA  
ATOM   2658  HD3 ILE P 166      -3.169   4.716   5.373  0.00  0.00      PROA  
ATOM   2659  C   ILE P 166       0.686   7.543   4.789  0.00  0.00      PROA  
ATOM   2660  O   ILE P 166       0.057   7.777   3.758  0.00  0.00      PROA  
ATOM   2661  N   ILE P 167       1.205   8.552   5.519  0.00  0.00      PROA  
ATOM   2662  HN  ILE P 167       1.567   8.375   6.431  0.00  0.00      PROA  
ATOM   2663  CA  ILE P 167       0.992  10.003   5.129  0.00  0.00      PROA  
ATOM   2664  HA  ILE P 167      -0.084  10.091   5.133  0.00  0.00      PROA  
ATOM   2665  CB  ILE P 167       1.359  11.004   6.274  0.00  0.00      PROA  
ATOM   2666  HB  ILE P 167       2.140  10.458   6.844  0.00  0.00      PROA  
ATOM   2667  CG2 ILE P 167       1.689  12.429   5.749  0.00  0.00      PROA  
ATOM   2668 HG21 ILE P 167       0.797  12.614   5.113  0.00  0.00      PROA  
ATOM   2669 HG22 ILE P 167       1.714  13.225   6.523  0.00  0.00      PROA  
ATOM   2670 HG23 ILE P 167       2.593  12.347   5.108  0.00  0.00      PROA  
ATOM   2671  CG1 ILE P 167       0.193  11.146   7.319  0.00  0.00      PROA  
ATOM   2672 HG11 ILE P 167      -0.153  10.165   7.710  0.00  0.00      PROA  
ATOM   2673 HG12 ILE P 167      -0.651  11.619   6.772  0.00  0.00      PROA  
ATOM   2674  CD  ILE P 167       0.373  12.103   8.552  0.00  0.00      PROA  
ATOM   2675  HD1 ILE P 167       0.398  13.189   8.318  0.00  0.00      PROA  
ATOM   2676  HD2 ILE P 167      -0.445  12.044   9.302  0.00  0.00      PROA  
ATOM   2677  HD3 ILE P 167       1.321  11.902   9.095  0.00  0.00      PROA  
ATOM   2678  C   ILE P 167       1.561  10.388   3.815  0.00  0.00      PROA  
ATOM   2679  O   ILE P 167       0.908  11.113   3.081  0.00  0.00      PROA  
ATOM   2680  N   PRO P 168       2.756   9.977   3.399  0.00  0.00      PROA  
ATOM   2681  CD  PRO P 168       3.853   9.664   4.344  0.00  0.00      PROA  
ATOM   2682  HD1 PRO P 168       3.794  10.038   5.388  0.00  0.00      PROA  
ATOM   2683  HD2 PRO P 168       3.890   8.557   4.439  0.00  0.00      PROA  
ATOM   2684  CA  PRO P 168       3.255  10.409   2.102  0.00  0.00      PROA  
ATOM   2685  HA  PRO P 168       3.024  11.445   1.905  0.00  0.00      PROA  
ATOM   2686  CB  PRO P 168       4.722  10.191   2.198  0.00  0.00      PROA  
ATOM   2687  HB1 PRO P 168       5.094  11.039   1.585  0.00  0.00      PROA  
ATOM   2688  HB2 PRO P 168       5.142   9.335   1.628  0.00  0.00      PROA  
ATOM   2689  CG  PRO P 168       5.102  10.248   3.706  0.00  0.00      PROA  
ATOM   2690  HG1 PRO P 168       5.311  11.239   4.162  0.00  0.00      PROA  
ATOM   2691  HG2 PRO P 168       5.975   9.572   3.832  0.00  0.00      PROA  
ATOM   2692  C   PRO P 168       2.479   9.550   0.988  0.00  0.00      PROA  
ATOM   2693  O   PRO P 168       2.670   9.898  -0.215  0.00  0.00      PROA  
ATOM   2694  N   LEU P 169       1.753   8.481   1.300  0.00  0.00      PROA  
ATOM   2695  HN  LEU P 169       1.420   8.378   2.235  0.00  0.00      PROA  
ATOM   2696  CA  LEU P 169       1.221   7.635   0.343  0.00  0.00      PROA  
ATOM   2697  HA  LEU P 169       2.092   7.356  -0.231  0.00  0.00      PROA  
ATOM   2698  CB  LEU P 169       0.706   6.231   0.818  0.00  0.00      PROA  
ATOM   2699  HB1 LEU P 169       0.584   5.594  -0.083  0.00  0.00      PROA  
ATOM   2700  HB2 LEU P 169      -0.226   6.347   1.411  0.00  0.00      PROA  
ATOM   2701  CG  LEU P 169       1.726   5.335   1.653  0.00  0.00      PROA  
ATOM   2702  HG  LEU P 169       1.693   5.750   2.683  0.00  0.00      PROA  
ATOM   2703  CD1 LEU P 169       1.171   3.849   1.748  0.00  0.00      PROA  
ATOM   2704 HD11 LEU P 169       1.828   3.304   2.459  0.00  0.00      PROA  
ATOM   2705 HD12 LEU P 169       0.137   3.800   2.152  0.00  0.00      PROA  
ATOM   2706 HD13 LEU P 169       1.165   3.327   0.767  0.00  0.00      PROA  
ATOM   2707  CD2 LEU P 169       3.151   5.327   1.021  0.00  0.00      PROA  
ATOM   2708 HD21 LEU P 169       3.555   6.362   1.034  0.00  0.00      PROA  
ATOM   2709 HD22 LEU P 169       3.902   4.687   1.532  0.00  0.00      PROA  
ATOM   2710 HD23 LEU P 169       3.183   5.037  -0.051  0.00  0.00      PROA  
ATOM   2711  C   LEU P 169       0.099   8.222  -0.528  0.00  0.00      PROA  
ATOM   2712  O   LEU P 169       0.067   7.864  -1.670  0.00  0.00      PROA  
ATOM   2713  N   PRO P 170      -0.913   9.074  -0.197  0.00  0.00      PROA  
ATOM   2714  CD  PRO P 170      -1.187   9.643   1.149  0.00  0.00      PROA  
ATOM   2715  HD1 PRO P 170      -0.917   9.044   2.045  0.00  0.00      PROA  
ATOM   2716  HD2 PRO P 170      -0.584  10.575   1.200  0.00  0.00      PROA  
ATOM   2717  CA  PRO P 170      -1.655   9.857  -1.174  0.00  0.00      PROA  
ATOM   2718  HA  PRO P 170      -2.185   9.196  -1.843  0.00  0.00      PROA  
ATOM   2719  CB  PRO P 170      -2.671  10.690  -0.326  0.00  0.00      PROA  
ATOM   2720  HB1 PRO P 170      -3.627  10.556  -0.877  0.00  0.00      PROA  
ATOM   2721  HB2 PRO P 170      -2.485  11.779  -0.207  0.00  0.00      PROA  
ATOM   2722  CG  PRO P 170      -2.622  10.007   1.088  0.00  0.00      PROA  
ATOM   2723  HG1 PRO P 170      -3.321   9.144   1.045  0.00  0.00      PROA  
ATOM   2724  HG2 PRO P 170      -2.912  10.674   1.928  0.00  0.00      PROA  
ATOM   2725  C   PRO P 170      -0.780  10.532  -2.192  0.00  0.00      PROA  
ATOM   2726  O   PRO P 170      -1.148  10.546  -3.378  0.00  0.00      PROA  
ATOM   2727  N   VAL P 171       0.431  11.049  -1.806  0.00  0.00      PROA  
ATOM   2728  HN  VAL P 171       0.854  10.904  -0.915  0.00  0.00      PROA  
ATOM   2729  CA  VAL P 171       1.247  11.888  -2.714  0.00  0.00      PROA  
ATOM   2730  HA  VAL P 171       0.585  12.572  -3.224  0.00  0.00      PROA  
ATOM   2731  CB  VAL P 171       2.384  12.679  -1.993  0.00  0.00      PROA  
ATOM   2732  HB  VAL P 171       2.986  11.908  -1.467  0.00  0.00      PROA  
ATOM   2733  CG1 VAL P 171       3.164  13.463  -3.060  0.00  0.00      PROA  
ATOM   2734 HG11 VAL P 171       3.998  13.994  -2.552  0.00  0.00      PROA  
ATOM   2735 HG12 VAL P 171       3.690  12.755  -3.736  0.00  0.00      PROA  
ATOM   2736 HG13 VAL P 171       2.557  14.205  -3.621  0.00  0.00      PROA  
ATOM   2737  CG2 VAL P 171       1.832  13.746  -0.959  0.00  0.00      PROA  
ATOM   2738 HG21 VAL P 171       1.371  14.602  -1.496  0.00  0.00      PROA  
ATOM   2739 HG22 VAL P 171       1.037  13.375  -0.276  0.00  0.00      PROA  
ATOM   2740 HG23 VAL P 171       2.649  14.169  -0.337  0.00  0.00      PROA  
ATOM   2741  C   VAL P 171       1.829  10.944  -3.846  0.00  0.00      PROA  
ATOM   2742  O   VAL P 171       1.702  11.245  -5.026  0.00  0.00      PROA  
ATOM   2743  N   MET P 172       2.330   9.741  -3.465  0.00  0.00      PROA  
ATOM   2744  HN  MET P 172       2.419   9.641  -2.477  0.00  0.00      PROA  
ATOM   2745  CA  MET P 172       2.708   8.595  -4.380  0.00  0.00      PROA  
ATOM   2746  HA  MET P 172       3.500   8.972  -5.010  0.00  0.00      PROA  
ATOM   2747  CB  MET P 172       3.241   7.376  -3.472  0.00  0.00      PROA  
ATOM   2748  HB1 MET P 172       2.520   7.221  -2.640  0.00  0.00      PROA  
ATOM   2749  HB2 MET P 172       4.181   7.723  -2.992  0.00  0.00      PROA  
ATOM   2750  CG  MET P 172       3.525   5.993  -4.237  0.00  0.00      PROA  
ATOM   2751  HG1 MET P 172       2.597   5.439  -4.498  0.00  0.00      PROA  
ATOM   2752  HG2 MET P 172       3.933   5.369  -3.413  0.00  0.00      PROA  
ATOM   2753  SD  MET P 172       4.794   6.095  -5.586  0.00  0.00      PROA  
ATOM   2754  CE  MET P 172       4.814   4.357  -6.211  0.00  0.00      PROA  
ATOM   2755  HE1 MET P 172       4.953   3.605  -5.406  0.00  0.00      PROA  
ATOM   2756  HE2 MET P 172       3.891   4.091  -6.770  0.00  0.00      PROA  
ATOM   2757  HE3 MET P 172       5.608   4.218  -6.975  0.00  0.00      PROA  
ATOM   2758  C   MET P 172       1.663   8.201  -5.343  0.00  0.00      PROA  
ATOM   2759  O   MET P 172       1.937   8.069  -6.528  0.00  0.00      PROA  
ATOM   2760  N   ALA P 173       0.434   8.087  -4.870  0.00  0.00      PROA  
ATOM   2761  HN  ALA P 173       0.085   8.240  -3.949  0.00  0.00      PROA  
ATOM   2762  CA  ALA P 173      -0.660   7.714  -5.709  0.00  0.00      PROA  
ATOM   2763  HA  ALA P 173      -0.324   6.821  -6.214  0.00  0.00      PROA  
ATOM   2764  CB  ALA P 173      -1.843   7.385  -4.742  0.00  0.00      PROA  
ATOM   2765  HB1 ALA P 173      -1.640   6.612  -3.969  0.00  0.00      PROA  
ATOM   2766  HB2 ALA P 173      -2.087   8.341  -4.231  0.00  0.00      PROA  
ATOM   2767  HB3 ALA P 173      -2.721   7.021  -5.317  0.00  0.00      PROA  
ATOM   2768  C   ALA P 173      -0.936   8.762  -6.834  0.00  0.00      PROA  
ATOM   2769  O   ALA P 173      -1.113   8.379  -8.016  0.00  0.00      PROA  
ATOM   2770  N   ILE P 174      -1.083  10.072  -6.602  0.00  0.00      PROA  
ATOM   2771  HN  ILE P 174      -0.973  10.414  -5.672  0.00  0.00      PROA  
ATOM   2772  CA  ILE P 174      -1.080  10.941  -7.721  0.00  0.00      PROA  
ATOM   2773  HA  ILE P 174      -1.781  10.588  -8.463  0.00  0.00      PROA  
ATOM   2774  CB  ILE P 174      -1.649  12.310  -7.258  0.00  0.00      PROA  
ATOM   2775  HB  ILE P 174      -2.649  12.012  -6.875  0.00  0.00      PROA  
ATOM   2776  CG2 ILE P 174      -0.732  12.946  -6.223  0.00  0.00      PROA  
ATOM   2777 HG21 ILE P 174      -0.532  12.266  -5.367  0.00  0.00      PROA  
ATOM   2778 HG22 ILE P 174       0.229  13.219  -6.708  0.00  0.00      PROA  
ATOM   2779 HG23 ILE P 174      -1.202  13.896  -5.891  0.00  0.00      PROA  
ATOM   2780  CG1 ILE P 174      -1.586  13.253  -8.475  0.00  0.00      PROA  
ATOM   2781 HG11 ILE P 174      -1.857  12.723  -9.413  0.00  0.00      PROA  
ATOM   2782 HG12 ILE P 174      -0.612  13.761  -8.645  0.00  0.00      PROA  
ATOM   2783  CD  ILE P 174      -2.673  14.323  -8.371  0.00  0.00      PROA  
ATOM   2784  HD1 ILE P 174      -2.751  15.031  -9.224  0.00  0.00      PROA  
ATOM   2785  HD2 ILE P 174      -3.720  13.953  -8.405  0.00  0.00      PROA  
ATOM   2786  HD3 ILE P 174      -2.452  15.019  -7.533  0.00  0.00      PROA  
ATOM   2787  C   ILE P 174       0.204  11.089  -8.535  0.00  0.00      PROA  
ATOM   2788  O   ILE P 174       0.136  11.208  -9.776  0.00  0.00      PROA  
ATOM   2789  N   ALA P 175       1.457  10.970  -7.894  0.00  0.00      PROA  
ATOM   2790  HN  ALA P 175       1.363  10.978  -6.902  0.00  0.00      PROA  
ATOM   2791  CA  ALA P 175       2.804  10.946  -8.442  0.00  0.00      PROA  
ATOM   2792  HA  ALA P 175       2.950  11.781  -9.112  0.00  0.00      PROA  
ATOM   2793  CB  ALA P 175       3.868  10.728  -7.385  0.00  0.00      PROA  
ATOM   2794  HB1 ALA P 175       4.932  10.627  -7.690  0.00  0.00      PROA  
ATOM   2795  HB2 ALA P 175       3.836  11.509  -6.595  0.00  0.00      PROA  
ATOM   2796  HB3 ALA P 175       3.540   9.730  -7.022  0.00  0.00      PROA  
ATOM   2797  C   ALA P 175       2.852   9.849  -9.543  0.00  0.00      PROA  
ATOM   2798  O   ALA P 175       3.312  10.182 -10.637  0.00  0.00      PROA  
ATOM   2799  N   ILE P 176       2.430   8.593  -9.253  0.00  0.00      PROA  
ATOM   2800  HN  ILE P 176       2.158   8.396  -8.314  0.00  0.00      PROA  
ATOM   2801  CA  ILE P 176       2.212   7.579 -10.373  0.00  0.00      PROA  
ATOM   2802  HA  ILE P 176       3.127   7.454 -10.933  0.00  0.00      PROA  
ATOM   2803  CB  ILE P 176       2.045   6.213  -9.623  0.00  0.00      PROA  
ATOM   2804  HB  ILE P 176       2.885   6.117  -8.902  0.00  0.00      PROA  
ATOM   2805  CG2 ILE P 176       0.720   6.191  -8.811  0.00  0.00      PROA  
ATOM   2806 HG21 ILE P 176       0.818   5.345  -8.098  0.00  0.00      PROA  
ATOM   2807 HG22 ILE P 176       0.662   7.101  -8.176  0.00  0.00      PROA  
ATOM   2808 HG23 ILE P 176      -0.233   6.162  -9.381  0.00  0.00      PROA  
ATOM   2809  CG1 ILE P 176       2.240   5.077 -10.653  0.00  0.00      PROA  
ATOM   2810 HG11 ILE P 176       2.866   4.301 -10.163  0.00  0.00      PROA  
ATOM   2811 HG12 ILE P 176       2.765   5.459 -11.555  0.00  0.00      PROA  
ATOM   2812  CD  ILE P 176       0.935   4.443 -11.085  0.00  0.00      PROA  
ATOM   2813  HD1 ILE P 176       0.251   4.228 -10.236  0.00  0.00      PROA  
ATOM   2814  HD2 ILE P 176       0.426   5.213 -11.704  0.00  0.00      PROA  
ATOM   2815  HD3 ILE P 176       1.108   3.559 -11.735  0.00  0.00      PROA  
ATOM   2816  C   ILE P 176       1.100   7.882 -11.292  0.00  0.00      PROA  
ATOM   2817  O   ILE P 176       1.271   7.470 -12.470  0.00  0.00      PROA  
ATOM   2818  N   SER P 177      -0.038   8.547 -10.976  0.00  0.00      PROA  
ATOM   2819  HN  SER P 177      -0.151   8.738 -10.004  0.00  0.00      PROA  
ATOM   2820  CA  SER P 177      -1.065   8.971 -11.921  0.00  0.00      PROA  
ATOM   2821  HA  SER P 177      -1.623   8.202 -12.434  0.00  0.00      PROA  
ATOM   2822  CB  SER P 177      -2.276   9.607 -11.152  0.00  0.00      PROA  
ATOM   2823  HB1 SER P 177      -3.134   9.708 -11.851  0.00  0.00      PROA  
ATOM   2824  HB2 SER P 177      -2.020  10.589 -10.698  0.00  0.00      PROA  
ATOM   2825  OG  SER P 177      -2.737   8.649 -10.244  0.00  0.00      PROA  
ATOM   2826  HG1 SER P 177      -2.061   8.397  -9.610  0.00  0.00      PROA  
ATOM   2827  C   SER P 177      -0.601   9.921 -12.951  0.00  0.00      PROA  
ATOM   2828  O   SER P 177      -0.901   9.812 -14.116  0.00  0.00      PROA  
ATOM   2829  N   LEU P 178       0.215  10.928 -12.557  0.00  0.00      PROA  
ATOM   2830  HN  LEU P 178       0.477  10.962 -11.596  0.00  0.00      PROA  
ATOM   2831  CA  LEU P 178       0.947  11.871 -13.362  0.00  0.00      PROA  
ATOM   2832  HA  LEU P 178       0.256  12.379 -14.018  0.00  0.00      PROA  
ATOM   2833  CB  LEU P 178       1.759  12.836 -12.465  0.00  0.00      PROA  
ATOM   2834  HB1 LEU P 178       2.519  13.310 -13.122  0.00  0.00      PROA  
ATOM   2835  HB2 LEU P 178       2.297  12.296 -11.656  0.00  0.00      PROA  
ATOM   2836  CG  LEU P 178       0.943  13.941 -11.924  0.00  0.00      PROA  
ATOM   2837  HG  LEU P 178      -0.020  13.463 -11.644  0.00  0.00      PROA  
ATOM   2838  CD1 LEU P 178       1.586  14.537 -10.685  0.00  0.00      PROA  
ATOM   2839 HD11 LEU P 178       2.557  15.006 -10.954  0.00  0.00      PROA  
ATOM   2840 HD12 LEU P 178       0.828  15.294 -10.389  0.00  0.00      PROA  
ATOM   2841 HD13 LEU P 178       1.731  13.795  -9.871  0.00  0.00      PROA  
ATOM   2842  CD2 LEU P 178       0.638  15.029 -12.885  0.00  0.00      PROA  
ATOM   2843 HD21 LEU P 178      -0.133  15.681 -12.421  0.00  0.00      PROA  
ATOM   2844 HD22 LEU P 178       1.458  15.761 -13.050  0.00  0.00      PROA  
ATOM   2845 HD23 LEU P 178       0.288  14.675 -13.878  0.00  0.00      PROA  
ATOM   2846  C   LEU P 178       1.979  11.251 -14.302  0.00  0.00      PROA  
ATOM   2847  O   LEU P 178       1.959  11.391 -15.511  0.00  0.00      PROA  
ATOM   2848  N   TYR P 179       2.958  10.477 -13.707  0.00  0.00      PROA  
ATOM   2849  HN  TYR P 179       2.969  10.348 -12.719  0.00  0.00      PROA  
ATOM   2850  CA  TYR P 179       3.951   9.734 -14.496  0.00  0.00      PROA  
ATOM   2851  HA  TYR P 179       4.286  10.533 -15.141  0.00  0.00      PROA  
ATOM   2852  CB  TYR P 179       5.181   9.287 -13.512  0.00  0.00      PROA  
ATOM   2853  HB1 TYR P 179       4.837   8.771 -12.590  0.00  0.00      PROA  
ATOM   2854  HB2 TYR P 179       5.804  10.182 -13.303  0.00  0.00      PROA  
ATOM   2855  CG  TYR P 179       6.192   8.382 -14.231  0.00  0.00      PROA  
ATOM   2856  CD1 TYR P 179       7.350   8.858 -14.906  0.00  0.00      PROA  
ATOM   2857  HD1 TYR P 179       7.553   9.914 -15.004  0.00  0.00      PROA  
ATOM   2858  CE1 TYR P 179       8.325   7.929 -15.298  0.00  0.00      PROA  
ATOM   2859  HE1 TYR P 179       9.219   8.381 -15.700  0.00  0.00      PROA  
ATOM   2860  CZ  TYR P 179       8.194   6.520 -15.102  0.00  0.00      PROA  
ATOM   2861  OH  TYR P 179       9.124   5.602 -15.570  0.00  0.00      PROA  
ATOM   2862  HH  TYR P 179       9.634   6.102 -16.212  0.00  0.00      PROA  
ATOM   2863  CD2 TYR P 179       5.995   6.963 -14.133  0.00  0.00      PROA  
ATOM   2864  HD2 TYR P 179       5.035   6.663 -13.741  0.00  0.00      PROA  
ATOM   2865  CE2 TYR P 179       6.984   6.044 -14.582  0.00  0.00      PROA  
ATOM   2866  HE2 TYR P 179       6.794   5.002 -14.370  0.00  0.00      PROA  
ATOM   2867  C   TYR P 179       3.389   8.675 -15.460  0.00  0.00      PROA  
ATOM   2868  O   TYR P 179       3.868   8.551 -16.578  0.00  0.00      PROA  
ATOM   2869  N   GLY P 180       2.337   7.890 -15.047  0.00  0.00      PROA  
ATOM   2870  HN  GLY P 180       1.998   7.928 -14.110  0.00  0.00      PROA  
ATOM   2871  CA  GLY P 180       1.590   7.065 -15.946  0.00  0.00      PROA  
ATOM   2872  HA1 GLY P 180       0.828   6.512 -15.416  0.00  0.00      PROA  
ATOM   2873  HA2 GLY P 180       2.322   6.332 -16.251  0.00  0.00      PROA  
ATOM   2874  C   GLY P 180       0.976   7.870 -17.089  0.00  0.00      PROA  
ATOM   2875  O   GLY P 180       1.135   7.444 -18.236  0.00  0.00      PROA  
ATOM   2876  N   SER P 181       0.304   9.021 -16.833  0.00  0.00      PROA  
ATOM   2877  HN  SER P 181       0.362   9.433 -15.927  0.00  0.00      PROA  
ATOM   2878  CA  SER P 181      -0.284   9.905 -17.889  0.00  0.00      PROA  
ATOM   2879  HA  SER P 181      -0.907   9.247 -18.476  0.00  0.00      PROA  
ATOM   2880  CB  SER P 181      -1.001  11.091 -17.344  0.00  0.00      PROA  
ATOM   2881  HB1 SER P 181      -1.476  11.549 -18.238  0.00  0.00      PROA  
ATOM   2882  HB2 SER P 181      -0.357  11.896 -16.929  0.00  0.00      PROA  
ATOM   2883  OG  SER P 181      -1.995  10.787 -16.339  0.00  0.00      PROA  
ATOM   2884  HG1 SER P 181      -1.503  10.395 -15.614  0.00  0.00      PROA  
ATOM   2885  C   SER P 181       0.814  10.344 -18.874  0.00  0.00      PROA  
ATOM   2886  O   SER P 181       0.667  10.365 -20.138  0.00  0.00      PROA  
ATOM   2887  N   LYS P 182       2.067  10.704 -18.432  0.00  0.00      PROA  
ATOM   2888  HN  LYS P 182       2.177  10.702 -17.441  0.00  0.00      PROA  
ATOM   2889  CA  LYS P 182       3.327  11.115 -19.226  0.00  0.00      PROA  
ATOM   2890  HA  LYS P 182       2.995  11.853 -19.940  0.00  0.00      PROA  
ATOM   2891  CB  LYS P 182       4.391  11.778 -18.310  0.00  0.00      PROA  
ATOM   2892  HB1 LYS P 182       4.780  10.965 -17.660  0.00  0.00      PROA  
ATOM   2893  HB2 LYS P 182       3.841  12.429 -17.598  0.00  0.00      PROA  
ATOM   2894  CG  LYS P 182       5.461  12.622 -19.004  0.00  0.00      PROA  
ATOM   2895  HG1 LYS P 182       6.184  11.990 -19.562  0.00  0.00      PROA  
ATOM   2896  HG2 LYS P 182       6.103  13.071 -18.216  0.00  0.00      PROA  
ATOM   2897  CD  LYS P 182       4.861  13.758 -19.922  0.00  0.00      PROA  
ATOM   2898  HD1 LYS P 182       5.354  14.713 -19.642  0.00  0.00      PROA  
ATOM   2899  HD2 LYS P 182       3.800  13.987 -19.687  0.00  0.00      PROA  
ATOM   2900  CE  LYS P 182       4.950  13.478 -21.473  0.00  0.00      PROA  
ATOM   2901  HE1 LYS P 182       4.419  12.575 -21.845  0.00  0.00      PROA  
ATOM   2902  HE2 LYS P 182       6.034  13.424 -21.711  0.00  0.00      PROA  
ATOM   2903  NZ  LYS P 182       4.488  14.675 -22.260  0.00  0.00      PROA  
ATOM   2904  HZ1 LYS P 182       4.460  15.511 -21.642  0.00  0.00      PROA  
ATOM   2905  HZ2 LYS P 182       5.196  14.803 -23.010  0.00  0.00      PROA  
ATOM   2906  HZ3 LYS P 182       3.594  14.401 -22.716  0.00  0.00      PROA  
ATOM   2907  C   LYS P 182       3.857   9.911 -20.076  0.00  0.00      PROA  
ATOM   2908  O   LYS P 182       4.038   9.990 -21.268  0.00  0.00      PROA  
ATOM   2909  N   ILE P 183       4.085   8.711 -19.418  0.00  0.00      PROA  
ATOM   2910  HN  ILE P 183       4.033   8.716 -18.422  0.00  0.00      PROA  
ATOM   2911  CA  ILE P 183       4.600   7.620 -20.149  0.00  0.00      PROA  
ATOM   2912  HA  ILE P 183       5.312   7.980 -20.877  0.00  0.00      PROA  
ATOM   2913  CB  ILE P 183       5.281   6.445 -19.322  0.00  0.00      PROA  
ATOM   2914  HB  ILE P 183       5.598   5.727 -20.108  0.00  0.00      PROA  
ATOM   2915  CG2 ILE P 183       6.552   7.059 -18.653  0.00  0.00      PROA  
ATOM   2916 HG21 ILE P 183       6.451   7.876 -17.907  0.00  0.00      PROA  
ATOM   2917 HG22 ILE P 183       7.118   6.327 -18.037  0.00  0.00      PROA  
ATOM   2918 HG23 ILE P 183       7.210   7.313 -19.512  0.00  0.00      PROA  
ATOM   2919  CG1 ILE P 183       4.313   5.843 -18.330  0.00  0.00      PROA  
ATOM   2920 HG11 ILE P 183       3.248   5.992 -18.611  0.00  0.00      PROA  
ATOM   2921 HG12 ILE P 183       4.460   6.393 -17.376  0.00  0.00      PROA  
ATOM   2922  CD  ILE P 183       4.723   4.399 -17.960  0.00  0.00      PROA  
ATOM   2923  HD1 ILE P 183       4.691   3.813 -18.904  0.00  0.00      PROA  
ATOM   2924  HD2 ILE P 183       5.757   4.140 -17.649  0.00  0.00      PROA  
ATOM   2925  HD3 ILE P 183       3.966   4.018 -17.241  0.00  0.00      PROA  
ATOM   2926  C   ILE P 183       3.599   7.059 -21.107  0.00  0.00      PROA  
ATOM   2927  O   ILE P 183       3.960   6.519 -22.159  0.00  0.00      PROA  
ATOM   2928  N   HSD P 184       2.259   7.263 -20.882  0.00  0.00      PROA  
ATOM   2929  HN  HSD P 184       1.889   7.718 -20.075  0.00  0.00      PROA  
ATOM   2930  CA  HSD P 184       1.356   6.875 -21.931  0.00  0.00      PROA  
ATOM   2931  HA  HSD P 184       1.473   5.819 -22.126  0.00  0.00      PROA  
ATOM   2932  CB  HSD P 184      -0.062   7.088 -21.420  0.00  0.00      PROA  
ATOM   2933  HB1 HSD P 184      -0.024   8.159 -21.127  0.00  0.00      PROA  
ATOM   2934  HB2 HSD P 184      -0.391   6.409 -20.605  0.00  0.00      PROA  
ATOM   2935  ND1 HSD P 184      -2.117   7.862 -22.748  0.00  0.00      PROA  
ATOM   2936  HD1 HSD P 184      -2.354   8.758 -22.373  0.00  0.00      PROA  
ATOM   2937  CG  HSD P 184      -1.126   6.993 -22.543  0.00  0.00      PROA  
ATOM   2938  CE1 HSD P 184      -3.030   7.342 -23.555  0.00  0.00      PROA  
ATOM   2939  HE1 HSD P 184      -3.944   7.862 -23.841  0.00  0.00      PROA  
ATOM   2940  NE2 HSD P 184      -2.674   6.148 -23.986  0.00  0.00      PROA  
ATOM   2941  CD2 HSD P 184      -1.437   5.947 -23.355  0.00  0.00      PROA  
ATOM   2942  HD2 HSD P 184      -0.886   5.021 -23.471  0.00  0.00      PROA  
ATOM   2943  C   HSD P 184       1.466   7.614 -23.265  0.00  0.00      PROA  
ATOM   2944  O   HSD P 184       1.386   7.051 -24.350  0.00  0.00      PROA  
ATOM   2945  N   GLU P 185       1.813   8.935 -23.193  0.00  0.00      PROA  
ATOM   2946  HN  GLU P 185       2.012   9.259 -22.271  0.00  0.00      PROA  
ATOM   2947  CA  GLU P 185       2.249   9.653 -24.439  0.00  0.00      PROA  
ATOM   2948  HA  GLU P 185       1.434   9.675 -25.147  0.00  0.00      PROA  
ATOM   2949  CB  GLU P 185       2.397  11.169 -24.128  0.00  0.00      PROA  
ATOM   2950  HB1 GLU P 185       2.469  11.683 -25.111  0.00  0.00      PROA  
ATOM   2951  HB2 GLU P 185       3.306  11.278 -23.499  0.00  0.00      PROA  
ATOM   2952  CG  GLU P 185       1.182  11.817 -23.326  0.00  0.00      PROA  
ATOM   2953  HG1 GLU P 185       1.249  11.448 -22.280  0.00  0.00      PROA  
ATOM   2954  HG2 GLU P 185       0.194  11.447 -23.676  0.00  0.00      PROA  
ATOM   2955  CD  GLU P 185       1.120  13.290 -23.246  0.00  0.00      PROA  
ATOM   2956  OE1 GLU P 185       2.233  13.899 -23.266  0.00  0.00      PROA  
ATOM   2957  OE2 GLU P 185       0.025  13.901 -23.109  0.00  0.00      PROA  
ATOM   2958  C   GLU P 185       3.519   9.046 -25.108  0.00  0.00      PROA  
ATOM   2959  O   GLU P 185       3.645   9.122 -26.321  0.00  0.00      PROA  
ATOM   2960  N   ARG P 186       4.424   8.562 -24.334  0.00  0.00      PROA  
ATOM   2961  HN  ARG P 186       4.334   8.618 -23.343  0.00  0.00      PROA  
ATOM   2962  CA  ARG P 186       5.638   8.021 -24.865  0.00  0.00      PROA  
ATOM   2963  HA  ARG P 186       5.964   8.591 -25.723  0.00  0.00      PROA  
ATOM   2964  CB  ARG P 186       6.756   8.172 -23.718  0.00  0.00      PROA  
ATOM   2965  HB1 ARG P 186       6.402   7.750 -22.753  0.00  0.00      PROA  
ATOM   2966  HB2 ARG P 186       7.026   9.242 -23.591  0.00  0.00      PROA  
ATOM   2967  CG  ARG P 186       8.059   7.346 -24.002  0.00  0.00      PROA  
ATOM   2968  HG1 ARG P 186       7.801   6.266 -23.949  0.00  0.00      PROA  
ATOM   2969  HG2 ARG P 186       8.634   7.671 -23.109  0.00  0.00      PROA  
ATOM   2970  CD  ARG P 186       8.763   7.648 -25.390  0.00  0.00      PROA  
ATOM   2971  HD1 ARG P 186       9.188   8.671 -25.309  0.00  0.00      PROA  
ATOM   2972  HD2 ARG P 186       8.077   7.545 -26.258  0.00  0.00      PROA  
ATOM   2973  NE  ARG P 186       9.912   6.655 -25.457  0.00  0.00      PROA  
ATOM   2974  HE  ARG P 186       9.862   5.829 -24.896  0.00  0.00      PROA  
ATOM   2975  CZ  ARG P 186      10.897   6.740 -26.340  0.00  0.00      PROA  
ATOM   2976  NH1 ARG P 186      10.859   7.643 -27.326  0.00  0.00      PROA  
ATOM   2977 HH11 ARG P 186      10.162   8.353 -27.220  0.00  0.00      PROA  
ATOM   2978 HH12 ARG P 186      11.662   7.797 -27.902  0.00  0.00      PROA  
ATOM   2979  NH2 ARG P 186      11.890   5.908 -26.331  0.00  0.00      PROA  
ATOM   2980 HH21 ARG P 186      12.147   5.325 -25.560  0.00  0.00      PROA  
ATOM   2981 HH22 ARG P 186      12.601   6.112 -27.003  0.00  0.00      PROA  
ATOM   2982  C   ARG P 186       5.449   6.628 -25.423  0.00  0.00      PROA  
ATOM   2983  O   ARG P 186       5.953   6.319 -26.445  0.00  0.00      PROA  
ATOM   2984  N   PHE P 187       4.749   5.771 -24.660  0.00  0.00      PROA  
ATOM   2985  HN  PHE P 187       4.342   6.011 -23.782  0.00  0.00      PROA  
ATOM   2986  CA  PHE P 187       4.357   4.379 -25.138  0.00  0.00      PROA  
ATOM   2987  HA  PHE P 187       5.232   3.926 -25.579  0.00  0.00      PROA  
ATOM   2988  CB  PHE P 187       3.866   3.514 -23.942  0.00  0.00      PROA  
ATOM   2989  HB1 PHE P 187       3.391   2.561 -24.259  0.00  0.00      PROA  
ATOM   2990  HB2 PHE P 187       3.203   4.146 -23.312  0.00  0.00      PROA  
ATOM   2991  CG  PHE P 187       5.069   3.097 -23.129  0.00  0.00      PROA  
ATOM   2992  CD1 PHE P 187       5.159   3.484 -21.781  0.00  0.00      PROA  
ATOM   2993  HD1 PHE P 187       4.400   4.112 -21.339  0.00  0.00      PROA  
ATOM   2994  CE1 PHE P 187       6.270   3.071 -21.074  0.00  0.00      PROA  
ATOM   2995  HE1 PHE P 187       6.504   3.352 -20.058  0.00  0.00      PROA  
ATOM   2996  CZ  PHE P 187       7.110   2.089 -21.590  0.00  0.00      PROA  
ATOM   2997  HZ  PHE P 187       7.996   1.840 -21.024  0.00  0.00      PROA  
ATOM   2998  CD2 PHE P 187       6.058   2.223 -23.728  0.00  0.00      PROA  
ATOM   2999  HD2 PHE P 187       5.995   2.019 -24.786  0.00  0.00      PROA  
ATOM   3000  CE2 PHE P 187       7.022   1.672 -22.943  0.00  0.00      PROA  
ATOM   3001  HE2 PHE P 187       7.842   1.116 -23.374  0.00  0.00      PROA  
ATOM   3002  C   PHE P 187       3.356   4.347 -26.338  0.00  0.00      PROA  
ATOM   3003  O   PHE P 187       3.504   3.509 -27.151  0.00  0.00      PROA  
ATOM   3004  N   THR P 188       2.475   5.286 -26.526  0.00  0.00      PROA  
ATOM   3005  HN  THR P 188       2.515   6.102 -25.955  0.00  0.00      PROA  
ATOM   3006  CA  THR P 188       1.657   5.256 -27.755  0.00  0.00      PROA  
ATOM   3007  HA  THR P 188       1.298   4.252 -27.923  0.00  0.00      PROA  
ATOM   3008  CB  THR P 188       0.472   6.282 -27.776  0.00  0.00      PROA  
ATOM   3009  HB  THR P 188       0.086   6.535 -28.786  0.00  0.00      PROA  
ATOM   3010  OG1 THR P 188       0.893   7.457 -27.152  0.00  0.00      PROA  
ATOM   3011  HG1 THR P 188       0.979   7.148 -26.246  0.00  0.00      PROA  
ATOM   3012  CG2 THR P 188      -0.640   5.700 -26.865  0.00  0.00      PROA  
ATOM   3013 HG21 THR P 188      -0.228   5.161 -25.986  0.00  0.00      PROA  
ATOM   3014 HG22 THR P 188      -1.324   6.457 -26.423  0.00  0.00      PROA  
ATOM   3015 HG23 THR P 188      -1.259   5.014 -27.482  0.00  0.00      PROA  
ATOM   3016  C   THR P 188       2.520   5.566 -29.005  0.00  0.00      PROA  
ATOM   3017  O   THR P 188       2.353   4.973 -30.065  0.00  0.00      PROA  
ATOM   3018  N   GLU P 189       3.481   6.525 -28.873  0.00  0.00      PROA  
ATOM   3019  HN  GLU P 189       3.645   6.897 -27.962  0.00  0.00      PROA  
ATOM   3020  CA  GLU P 189       4.466   6.601 -29.923  0.00  0.00      PROA  
ATOM   3021  HA  GLU P 189       4.030   6.822 -30.886  0.00  0.00      PROA  
ATOM   3022  CB  GLU P 189       5.401   7.882 -29.630  0.00  0.00      PROA  
ATOM   3023  HB1 GLU P 189       6.273   7.732 -30.302  0.00  0.00      PROA  
ATOM   3024  HB2 GLU P 189       5.786   7.923 -28.589  0.00  0.00      PROA  
ATOM   3025  CG  GLU P 189       4.685   9.244 -29.943  0.00  0.00      PROA  
ATOM   3026  HG1 GLU P 189       3.709   9.308 -29.417  0.00  0.00      PROA  
ATOM   3027  HG2 GLU P 189       4.343   9.011 -30.974  0.00  0.00      PROA  
ATOM   3028  CD  GLU P 189       5.557  10.445 -29.974  0.00  0.00      PROA  
ATOM   3029  OE1 GLU P 189       6.474  10.525 -30.786  0.00  0.00      PROA  
ATOM   3030  OE2 GLU P 189       5.294  11.382 -29.201  0.00  0.00      PROA  
ATOM   3031  C   GLU P 189       5.377   5.430 -30.209  0.00  0.00      PROA  
ATOM   3032  O   GLU P 189       5.428   4.990 -31.337  0.00  0.00      PROA  
ATOM   3033  N   ALA P 190       6.051   4.921 -29.145  0.00  0.00      PROA  
ATOM   3034  HN  ALA P 190       5.892   5.152 -28.188  0.00  0.00      PROA  
ATOM   3035  CA  ALA P 190       6.960   3.820 -29.346  0.00  0.00      PROA  
ATOM   3036  HA  ALA P 190       7.810   4.092 -29.955  0.00  0.00      PROA  
ATOM   3037  CB  ALA P 190       7.746   3.623 -27.998  0.00  0.00      PROA  
ATOM   3038  HB1 ALA P 190       7.030   3.315 -27.207  0.00  0.00      PROA  
ATOM   3039  HB2 ALA P 190       8.542   2.883 -28.229  0.00  0.00      PROA  
ATOM   3040  HB3 ALA P 190       8.145   4.611 -27.683  0.00  0.00      PROA  
ATOM   3041  C   ALA P 190       6.372   2.602 -29.949  0.00  0.00      PROA  
ATOM   3042  O   ALA P 190       6.913   1.806 -30.738  0.00  0.00      PROA  
ATOM   3043  N   GLN P 191       5.043   2.305 -29.626  0.00  0.00      PROA  
ATOM   3044  HN  GLN P 191       4.392   2.906 -29.169  0.00  0.00      PROA  
ATOM   3045  CA  GLN P 191       4.450   1.165 -30.404  0.00  0.00      PROA  
ATOM   3046  HA  GLN P 191       5.166   0.357 -30.356  0.00  0.00      PROA  
ATOM   3047  CB  GLN P 191       3.225   0.462 -29.783  0.00  0.00      PROA  
ATOM   3048  HB1 GLN P 191       2.954  -0.456 -30.347  0.00  0.00      PROA  
ATOM   3049  HB2 GLN P 191       2.360   1.156 -29.717  0.00  0.00      PROA  
ATOM   3050  CG  GLN P 191       3.450   0.042 -28.315  0.00  0.00      PROA  
ATOM   3051  HG1 GLN P 191       2.449  -0.302 -27.976  0.00  0.00      PROA  
ATOM   3052  HG2 GLN P 191       3.776   0.891 -27.676  0.00  0.00      PROA  
ATOM   3053  CD  GLN P 191       4.515  -0.966 -28.071  0.00  0.00      PROA  
ATOM   3054  OE1 GLN P 191       5.559  -0.732 -27.420  0.00  0.00      PROA  
ATOM   3055  NE2 GLN P 191       4.352  -2.217 -28.582  0.00  0.00      PROA  
ATOM   3056 HE21 GLN P 191       3.572  -2.312 -29.201  0.00  0.00      PROA  
ATOM   3057 HE22 GLN P 191       4.969  -2.997 -28.489  0.00  0.00      PROA  
ATOM   3058  C   GLN P 191       4.231   1.394 -31.877  0.00  0.00      PROA  
ATOM   3059  O   GLN P 191       4.606   0.549 -32.720  0.00  0.00      PROA  
ATOM   3060  N   ASN P 192       3.713   2.516 -32.311  0.00  0.00      PROA  
ATOM   3061  HN  ASN P 192       3.323   3.174 -31.672  0.00  0.00      PROA  
ATOM   3062  CA  ASN P 192       3.592   2.874 -33.659  0.00  0.00      PROA  
ATOM   3063  HA  ASN P 192       3.080   2.118 -34.236  0.00  0.00      PROA  
ATOM   3064  CB  ASN P 192       2.731   4.182 -33.708  0.00  0.00      PROA  
ATOM   3065  HB1 ASN P 192       2.801   4.617 -34.728  0.00  0.00      PROA  
ATOM   3066  HB2 ASN P 192       3.057   4.897 -32.922  0.00  0.00      PROA  
ATOM   3067  CG  ASN P 192       1.263   3.912 -33.425  0.00  0.00      PROA  
ATOM   3068  OD1 ASN P 192       0.697   2.830 -33.608  0.00  0.00      PROA  
ATOM   3069  ND2 ASN P 192       0.517   4.961 -32.989  0.00  0.00      PROA  
ATOM   3070 HD21 ASN P 192      -0.328   4.680 -32.534  0.00  0.00      PROA  
ATOM   3071 HD22 ASN P 192       1.055   5.790 -32.837  0.00  0.00      PROA  
ATOM   3072  C   ASN P 192       4.891   3.113 -34.429  0.00  0.00      PROA  
ATOM   3073  O   ASN P 192       5.027   2.858 -35.590  0.00  0.00      PROA  
ATOM   3074  N   ALA P 193       5.919   3.788 -33.773  0.00  0.00      PROA  
ATOM   3075  HN  ALA P 193       5.789   4.072 -32.826  0.00  0.00      PROA  
ATOM   3076  CA  ALA P 193       7.226   4.045 -34.249  0.00  0.00      PROA  
ATOM   3077  HA  ALA P 193       7.091   4.584 -35.175  0.00  0.00      PROA  
ATOM   3078  CB  ALA P 193       8.108   4.779 -33.237  0.00  0.00      PROA  
ATOM   3079  HB1 ALA P 193       8.485   4.089 -32.452  0.00  0.00      PROA  
ATOM   3080  HB2 ALA P 193       8.933   5.264 -33.802  0.00  0.00      PROA  
ATOM   3081  HB3 ALA P 193       7.523   5.590 -32.753  0.00  0.00      PROA  
ATOM   3082  C   ALA P 193       7.930   2.772 -34.627  0.00  0.00      PROA  
ATOM   3083  O   ALA P 193       8.565   2.640 -35.684  0.00  0.00      PROA  
ATOM   3084  N   PHE P 194       7.788   1.679 -33.807  0.00  0.00      PROA  
ATOM   3085  HN  PHE P 194       7.244   1.762 -32.975  0.00  0.00      PROA  
ATOM   3086  CA  PHE P 194       8.398   0.407 -34.180  0.00  0.00      PROA  
ATOM   3087  HA  PHE P 194       9.441   0.513 -34.441  0.00  0.00      PROA  
ATOM   3088  CB  PHE P 194       8.253  -0.567 -32.954  0.00  0.00      PROA  
ATOM   3089  HB1 PHE P 194       7.187  -0.824 -32.773  0.00  0.00      PROA  
ATOM   3090  HB2 PHE P 194       8.710  -0.159 -32.027  0.00  0.00      PROA  
ATOM   3091  CG  PHE P 194       8.925  -1.875 -33.265  0.00  0.00      PROA  
ATOM   3092  CD1 PHE P 194      10.360  -1.997 -33.262  0.00  0.00      PROA  
ATOM   3093  HD1 PHE P 194      10.936  -1.087 -33.190  0.00  0.00      PROA  
ATOM   3094  CE1 PHE P 194      10.987  -3.198 -33.554  0.00  0.00      PROA  
ATOM   3095  HE1 PHE P 194      12.065  -3.254 -33.538  0.00  0.00      PROA  
ATOM   3096  CZ  PHE P 194      10.182  -4.305 -33.689  0.00  0.00      PROA  
ATOM   3097  HZ  PHE P 194      10.685  -5.260 -33.678  0.00  0.00      PROA  
ATOM   3098  CD2 PHE P 194       8.117  -3.055 -33.481  0.00  0.00      PROA  
ATOM   3099  HD2 PHE P 194       7.045  -2.985 -33.591  0.00  0.00      PROA  
ATOM   3100  CE2 PHE P 194       8.786  -4.288 -33.609  0.00  0.00      PROA  
ATOM   3101  HE2 PHE P 194       8.176  -5.161 -33.786  0.00  0.00      PROA  
ATOM   3102  C   PHE P 194       7.633  -0.138 -35.428  0.00  0.00      PROA  
ATOM   3103  O   PHE P 194       8.179  -0.700 -36.358  0.00  0.00      PROA  
ATOM   3104  N   GLY P 195       6.413   0.130 -35.504  0.00  0.00      PROA  
ATOM   3105  HN  GLY P 195       6.036   0.683 -34.765  0.00  0.00      PROA  
ATOM   3106  CA  GLY P 195       5.535  -0.428 -36.511  0.00  0.00      PROA  
ATOM   3107  HA1 GLY P 195       4.574  -0.086 -36.155  0.00  0.00      PROA  
ATOM   3108  HA2 GLY P 195       5.664  -1.498 -36.585  0.00  0.00      PROA  
ATOM   3109  C   GLY P 195       5.786   0.234 -37.863  0.00  0.00      PROA  
ATOM   3110  O   GLY P 195       5.821  -0.376 -38.946  0.00  0.00      PROA  
ATOM   3111  N   ALA P 196       5.926   1.605 -37.863  0.00  0.00      PROA  
ATOM   3112  HN  ALA P 196       5.741   2.098 -37.016  0.00  0.00      PROA  
ATOM   3113  CA  ALA P 196       6.407   2.420 -38.895  0.00  0.00      PROA  
ATOM   3114  HA  ALA P 196       5.752   2.288 -39.743  0.00  0.00      PROA  
ATOM   3115  CB  ALA P 196       6.357   3.911 -38.398  0.00  0.00      PROA  
ATOM   3116  HB1 ALA P 196       6.771   3.984 -37.369  0.00  0.00      PROA  
ATOM   3117  HB2 ALA P 196       6.790   4.692 -39.059  0.00  0.00      PROA  
ATOM   3118  HB3 ALA P 196       5.272   4.137 -38.320  0.00  0.00      PROA  
ATOM   3119  C   ALA P 196       7.821   2.081 -39.301  0.00  0.00      PROA  
ATOM   3120  O   ALA P 196       8.120   2.064 -40.524  0.00  0.00      PROA  
ATOM   3121  N   LEU P 197       8.703   1.685 -38.309  0.00  0.00      PROA  
ATOM   3122  HN  LEU P 197       8.352   1.748 -37.378  0.00  0.00      PROA  
ATOM   3123  CA  LEU P 197      10.045   1.236 -38.551  0.00  0.00      PROA  
ATOM   3124  HA  LEU P 197      10.456   1.860 -39.331  0.00  0.00      PROA  
ATOM   3125  CB  LEU P 197      10.962   1.277 -37.255  0.00  0.00      PROA  
ATOM   3126  HB1 LEU P 197      10.550   0.517 -36.557  0.00  0.00      PROA  
ATOM   3127  HB2 LEU P 197      10.942   2.331 -36.905  0.00  0.00      PROA  
ATOM   3128  CG  LEU P 197      12.319   0.541 -37.454  0.00  0.00      PROA  
ATOM   3129  HG  LEU P 197      12.146  -0.366 -38.072  0.00  0.00      PROA  
ATOM   3130  CD1 LEU P 197      13.188   1.478 -38.280  0.00  0.00      PROA  
ATOM   3131 HD11 LEU P 197      14.073   1.045 -38.793  0.00  0.00      PROA  
ATOM   3132 HD12 LEU P 197      12.438   1.825 -39.023  0.00  0.00      PROA  
ATOM   3133 HD13 LEU P 197      13.520   2.407 -37.770  0.00  0.00      PROA  
ATOM   3134  CD2 LEU P 197      12.971   0.242 -36.109  0.00  0.00      PROA  
ATOM   3135 HD21 LEU P 197      14.012  -0.147 -36.082  0.00  0.00      PROA  
ATOM   3136 HD22 LEU P 197      12.952   1.215 -35.573  0.00  0.00      PROA  
ATOM   3137 HD23 LEU P 197      12.382  -0.581 -35.653  0.00  0.00      PROA  
ATOM   3138  C   LEU P 197      10.009  -0.152 -39.213  0.00  0.00      PROA  
ATOM   3139  O   LEU P 197      10.632  -0.284 -40.246  0.00  0.00      PROA  
ATOM   3140  N   ASN P 198       9.182  -1.189 -38.896  0.00  0.00      PROA  
ATOM   3141  HN  ASN P 198       8.643  -0.977 -38.085  0.00  0.00      PROA  
ATOM   3142  CA  ASN P 198       9.035  -2.476 -39.650  0.00  0.00      PROA  
ATOM   3143  HA  ASN P 198      10.001  -2.958 -39.699  0.00  0.00      PROA  
ATOM   3144  CB  ASN P 198       8.073  -3.394 -38.894  0.00  0.00      PROA  
ATOM   3145  HB1 ASN P 198       7.718  -4.148 -39.629  0.00  0.00      PROA  
ATOM   3146  HB2 ASN P 198       7.144  -2.839 -38.640  0.00  0.00      PROA  
ATOM   3147  CG  ASN P 198       8.780  -3.981 -37.705  0.00  0.00      PROA  
ATOM   3148  OD1 ASN P 198       9.420  -5.068 -37.800  0.00  0.00      PROA  
ATOM   3149  ND2 ASN P 198       8.730  -3.322 -36.567  0.00  0.00      PROA  
ATOM   3150 HD21 ASN P 198       9.029  -3.703 -35.693  0.00  0.00      PROA  
ATOM   3151 HD22 ASN P 198       8.172  -2.499 -36.465  0.00  0.00      PROA  
ATOM   3152  C   ASN P 198       8.485  -2.279 -41.048  0.00  0.00      PROA  
ATOM   3153  O   ASN P 198       9.027  -2.751 -42.032  0.00  0.00      PROA  
ATOM   3154  N   ASP P 199       7.450  -1.376 -41.251  0.00  0.00      PROA  
ATOM   3155  HN  ASP P 199       6.985  -0.874 -40.526  0.00  0.00      PROA  
ATOM   3156  CA  ASP P 199       7.118  -0.952 -42.627  0.00  0.00      PROA  
ATOM   3157  HA  ASP P 199       6.954  -1.845 -43.212  0.00  0.00      PROA  
ATOM   3158  CB  ASP P 199       5.964   0.001 -42.366  0.00  0.00      PROA  
ATOM   3159  HB1 ASP P 199       6.384   0.929 -41.922  0.00  0.00      PROA  
ATOM   3160  HB2 ASP P 199       5.222  -0.457 -41.678  0.00  0.00      PROA  
ATOM   3161  CG  ASP P 199       5.194   0.221 -43.583  0.00  0.00      PROA  
ATOM   3162  OD1 ASP P 199       5.569  -0.333 -44.605  0.00  0.00      PROA  
ATOM   3163  OD2 ASP P 199       4.221   0.959 -43.421  0.00  0.00      PROA  
ATOM   3164  C   ASP P 199       8.288  -0.336 -43.475  0.00  0.00      PROA  
ATOM   3165  O   ASP P 199       8.517  -0.637 -44.658  0.00  0.00      PROA  
ATOM   3166  N   ARG P 200       9.064   0.553 -42.820  0.00  0.00      PROA  
ATOM   3167  HN  ARG P 200       8.703   0.838 -41.935  0.00  0.00      PROA  
ATOM   3168  CA  ARG P 200      10.307   1.058 -43.373  0.00  0.00      PROA  
ATOM   3169  HA  ARG P 200      10.007   1.500 -44.311  0.00  0.00      PROA  
ATOM   3170  CB  ARG P 200      10.915   2.236 -42.555  0.00  0.00      PROA  
ATOM   3171  HB1 ARG P 200      12.025   2.257 -42.575  0.00  0.00      PROA  
ATOM   3172  HB2 ARG P 200      10.510   2.032 -41.541  0.00  0.00      PROA  
ATOM   3173  CG  ARG P 200      10.422   3.698 -42.941  0.00  0.00      PROA  
ATOM   3174  HG1 ARG P 200      10.791   4.400 -42.162  0.00  0.00      PROA  
ATOM   3175  HG2 ARG P 200       9.337   3.839 -42.751  0.00  0.00      PROA  
ATOM   3176  CD  ARG P 200      10.780   4.183 -44.317  0.00  0.00      PROA  
ATOM   3177  HD1 ARG P 200      10.392   5.180 -44.618  0.00  0.00      PROA  
ATOM   3178  HD2 ARG P 200      10.385   3.447 -45.049  0.00  0.00      PROA  
ATOM   3179  NE  ARG P 200      12.286   4.142 -44.465  0.00  0.00      PROA  
ATOM   3180  HE  ARG P 200      12.819   4.785 -43.914  0.00  0.00      PROA  
ATOM   3181  CZ  ARG P 200      12.931   3.736 -45.512  0.00  0.00      PROA  
ATOM   3182  NH1 ARG P 200      12.360   3.146 -46.578  0.00  0.00      PROA  
ATOM   3183 HH11 ARG P 200      11.363   3.093 -46.636  0.00  0.00      PROA  
ATOM   3184 HH12 ARG P 200      13.030   2.805 -47.238  0.00  0.00      PROA  
ATOM   3185  NH2 ARG P 200      14.167   3.978 -45.602  0.00  0.00      PROA  
ATOM   3186 HH21 ARG P 200      14.655   4.123 -44.742  0.00  0.00      PROA  
ATOM   3187 HH22 ARG P 200      14.749   3.680 -46.359  0.00  0.00      PROA  
ATOM   3188  C   ARG P 200      11.521   0.006 -43.608  0.00  0.00      PROA  
ATOM   3189  O   ARG P 200      12.078  -0.083 -44.709  0.00  0.00      PROA  
ATOM   3190  N   VAL P 201      11.739  -0.906 -42.636  0.00  0.00      PROA  
ATOM   3191  HN  VAL P 201      11.306  -0.848 -41.740  0.00  0.00      PROA  
ATOM   3192  CA  VAL P 201      12.725  -2.061 -42.804  0.00  0.00      PROA  
ATOM   3193  HA  VAL P 201      13.664  -1.602 -43.075  0.00  0.00      PROA  
ATOM   3194  CB  VAL P 201      12.979  -2.768 -41.453  0.00  0.00      PROA  
ATOM   3195  HB  VAL P 201      12.067  -3.184 -40.974  0.00  0.00      PROA  
ATOM   3196  CG1 VAL P 201      13.909  -3.971 -41.742  0.00  0.00      PROA  
ATOM   3197 HG11 VAL P 201      14.544  -3.679 -42.605  0.00  0.00      PROA  
ATOM   3198 HG12 VAL P 201      14.514  -4.204 -40.839  0.00  0.00      PROA  
ATOM   3199 HG13 VAL P 201      13.358  -4.898 -42.008  0.00  0.00      PROA  
ATOM   3200  CG2 VAL P 201      13.650  -1.797 -40.418  0.00  0.00      PROA  
ATOM   3201 HG21 VAL P 201      14.560  -1.309 -40.830  0.00  0.00      PROA  
ATOM   3202 HG22 VAL P 201      12.951  -0.946 -40.275  0.00  0.00      PROA  
ATOM   3203 HG23 VAL P 201      13.942  -2.394 -39.528  0.00  0.00      PROA  
ATOM   3204  C   VAL P 201      12.226  -2.984 -43.942  0.00  0.00      PROA  
ATOM   3205  O   VAL P 201      13.028  -3.386 -44.808  0.00  0.00      PROA  
ATOM   3206  N   LEU P 202      10.915  -3.363 -43.953  0.00  0.00      PROA  
ATOM   3207  HN  LEU P 202      10.284  -3.077 -43.236  0.00  0.00      PROA  
ATOM   3208  CA  LEU P 202      10.362  -4.033 -45.079  0.00  0.00      PROA  
ATOM   3209  HA  LEU P 202      10.944  -4.932 -45.218  0.00  0.00      PROA  
ATOM   3210  CB  LEU P 202       8.851  -4.276 -44.762  0.00  0.00      PROA  
ATOM   3211  HB1 LEU P 202       8.197  -3.379 -44.722  0.00  0.00      PROA  
ATOM   3212  HB2 LEU P 202       8.832  -4.614 -43.704  0.00  0.00      PROA  
ATOM   3213  CG  LEU P 202       8.204  -5.302 -45.695  0.00  0.00      PROA  
ATOM   3214  HG  LEU P 202       8.279  -4.851 -46.708  0.00  0.00      PROA  
ATOM   3215  CD1 LEU P 202       8.753  -6.707 -45.688  0.00  0.00      PROA  
ATOM   3216 HD11 LEU P 202       8.498  -7.124 -44.690  0.00  0.00      PROA  
ATOM   3217 HD12 LEU P 202       8.161  -7.356 -46.368  0.00  0.00      PROA  
ATOM   3218 HD13 LEU P 202       9.822  -6.698 -45.989  0.00  0.00      PROA  
ATOM   3219  CD2 LEU P 202       6.698  -5.426 -45.330  0.00  0.00      PROA  
ATOM   3220 HD21 LEU P 202       6.267  -4.421 -45.138  0.00  0.00      PROA  
ATOM   3221 HD22 LEU P 202       6.104  -5.899 -46.141  0.00  0.00      PROA  
ATOM   3222 HD23 LEU P 202       6.695  -6.005 -44.381  0.00  0.00      PROA  
ATOM   3223  C   LEU P 202      10.377  -3.338 -46.439  0.00  0.00      PROA  
ATOM   3224  O   LEU P 202      10.562  -4.082 -47.450  0.00  0.00      PROA  
ATOM   3225  N   GLU P 203      10.181  -2.005 -46.545  0.00  0.00      PROA  
ATOM   3226  HN  GLU P 203      10.160  -1.424 -45.734  0.00  0.00      PROA  
ATOM   3227  CA  GLU P 203      10.421  -1.190 -47.757  0.00  0.00      PROA  
ATOM   3228  HA  GLU P 203       9.755  -1.637 -48.481  0.00  0.00      PROA  
ATOM   3229  CB  GLU P 203       9.973   0.244 -47.313  0.00  0.00      PROA  
ATOM   3230  HB1 GLU P 203      10.681   0.612 -46.541  0.00  0.00      PROA  
ATOM   3231  HB2 GLU P 203       8.956   0.105 -46.888  0.00  0.00      PROA  
ATOM   3232  CG  GLU P 203      10.033   1.352 -48.446  0.00  0.00      PROA  
ATOM   3233  HG1 GLU P 203       9.688   0.860 -49.380  0.00  0.00      PROA  
ATOM   3234  HG2 GLU P 203      11.061   1.651 -48.744  0.00  0.00      PROA  
ATOM   3235  CD  GLU P 203       9.261   2.653 -48.146  0.00  0.00      PROA  
ATOM   3236  OE1 GLU P 203       8.193   2.895 -48.784  0.00  0.00      PROA  
ATOM   3237  OE2 GLU P 203       9.771   3.538 -47.395  0.00  0.00      PROA  
ATOM   3238  C   GLU P 203      11.830  -1.194 -48.230  0.00  0.00      PROA  
ATOM   3239  O   GLU P 203      12.120  -1.458 -49.392  0.00  0.00      PROA  
ATOM   3240  N   SER P 204      12.868  -1.120 -47.246  0.00  0.00      PROA  
ATOM   3241  HN  SER P 204      12.555  -0.936 -46.318  0.00  0.00      PROA  
ATOM   3242  CA  SER P 204      14.364  -0.990 -47.529  0.00  0.00      PROA  
ATOM   3243  HA  SER P 204      14.489  -0.168 -48.218  0.00  0.00      PROA  
ATOM   3244  CB  SER P 204      15.092  -0.538 -46.189  0.00  0.00      PROA  
ATOM   3245  HB1 SER P 204      15.157  -1.357 -45.441  0.00  0.00      PROA  
ATOM   3246  HB2 SER P 204      14.415   0.296 -45.905  0.00  0.00      PROA  
ATOM   3247  OG  SER P 204      16.477  -0.040 -46.293  0.00  0.00      PROA  
ATOM   3248  HG1 SER P 204      16.463   0.696 -46.909  0.00  0.00      PROA  
ATOM   3249  C   SER P 204      14.865  -2.305 -48.103  0.00  0.00      PROA  
ATOM   3250  O   SER P 204      15.689  -2.346 -49.034  0.00  0.00      PROA  
ATOM   3251  N   VAL P 205      14.333  -3.456 -47.661  0.00  0.00      PROA  
ATOM   3252  HN  VAL P 205      13.669  -3.405 -46.918  0.00  0.00      PROA  
ATOM   3253  CA  VAL P 205      14.704  -4.784 -48.026  0.00  0.00      PROA  
ATOM   3254  HA  VAL P 205      15.744  -4.771 -48.317  0.00  0.00      PROA  
ATOM   3255  CB  VAL P 205      14.745  -5.769 -46.894  0.00  0.00      PROA  
ATOM   3256  HB  VAL P 205      15.252  -6.705 -47.211  0.00  0.00      PROA  
ATOM   3257  CG1 VAL P 205      15.604  -5.190 -45.709  0.00  0.00      PROA  
ATOM   3258 HG11 VAL P 205      16.643  -5.084 -46.087  0.00  0.00      PROA  
ATOM   3259 HG12 VAL P 205      15.271  -4.157 -45.473  0.00  0.00      PROA  
ATOM   3260 HG13 VAL P 205      15.432  -5.812 -44.805  0.00  0.00      PROA  
ATOM   3261  CG2 VAL P 205      13.401  -6.213 -46.406  0.00  0.00      PROA  
ATOM   3262 HG21 VAL P 205      12.661  -5.431 -46.132  0.00  0.00      PROA  
ATOM   3263 HG22 VAL P 205      12.916  -6.768 -47.237  0.00  0.00      PROA  
ATOM   3264 HG23 VAL P 205      13.349  -6.890 -45.527  0.00  0.00      PROA  
ATOM   3265  C   VAL P 205      13.937  -5.359 -49.191  0.00  0.00      PROA  
ATOM   3266  O   VAL P 205      14.483  -6.268 -49.903  0.00  0.00      PROA  
ATOM   3267  N   SER P 206      12.744  -4.852 -49.515  0.00  0.00      PROA  
ATOM   3268  HN  SER P 206      12.227  -4.244 -48.918  0.00  0.00      PROA  
ATOM   3269  CA  SER P 206      12.026  -5.261 -50.700  0.00  0.00      PROA  
ATOM   3270  HA  SER P 206      12.106  -6.337 -50.743  0.00  0.00      PROA  
ATOM   3271  CB  SER P 206      10.514  -4.862 -50.680  0.00  0.00      PROA  
ATOM   3272  HB1 SER P 206      10.053  -5.216 -51.627  0.00  0.00      PROA  
ATOM   3273  HB2 SER P 206      10.441  -3.762 -50.542  0.00  0.00      PROA  
ATOM   3274  OG  SER P 206       9.818  -5.577 -49.644  0.00  0.00      PROA  
ATOM   3275  HG1 SER P 206      10.141  -5.280 -48.791  0.00  0.00      PROA  
ATOM   3276  C   SER P 206      12.648  -4.758 -52.018  0.00  0.00      PROA  
ATOM   3277  O   SER P 206      12.809  -5.441 -53.035  0.00  0.00      PROA  
ATOM   3278  N   GLY P 207      12.926  -3.454 -52.005  0.00  0.00      PROA  
ATOM   3279  HN  GLY P 207      12.760  -3.055 -51.107  0.00  0.00      PROA  
ATOM   3280  CA  GLY P 207      13.442  -2.693 -53.082  0.00  0.00      PROA  
ATOM   3281  HA1 GLY P 207      13.229  -1.664 -52.833  0.00  0.00      PROA  
ATOM   3282  HA2 GLY P 207      12.916  -3.043 -53.958  0.00  0.00      PROA  
ATOM   3283  C   GLY P 207      14.981  -2.764 -53.216  0.00  0.00      PROA  
ATOM   3284  O   GLY P 207      15.485  -2.011 -54.020  0.00  0.00      PROA  
ATOM   3285  N   VAL P 208      15.631  -3.668 -52.519  0.00  0.00      PROA  
ATOM   3286  HN  VAL P 208      15.016  -4.396 -52.228  0.00  0.00      PROA  
ATOM   3287  CA  VAL P 208      17.107  -3.665 -52.234  0.00  0.00      PROA  
ATOM   3288  HA  VAL P 208      17.282  -2.685 -51.814  0.00  0.00      PROA  
ATOM   3289  CB  VAL P 208      17.434  -4.599 -51.140  0.00  0.00      PROA  
ATOM   3290  HB  VAL P 208      16.715  -4.459 -50.305  0.00  0.00      PROA  
ATOM   3291  CG1 VAL P 208      17.454  -6.102 -51.544  0.00  0.00      PROA  
ATOM   3292 HG11 VAL P 208      17.568  -6.786 -50.677  0.00  0.00      PROA  
ATOM   3293 HG12 VAL P 208      16.465  -6.413 -51.943  0.00  0.00      PROA  
ATOM   3294 HG13 VAL P 208      18.261  -6.197 -52.301  0.00  0.00      PROA  
ATOM   3295  CG2 VAL P 208      18.777  -4.288 -50.679  0.00  0.00      PROA  
ATOM   3296 HG21 VAL P 208      18.885  -4.851 -49.726  0.00  0.00      PROA  
ATOM   3297 HG22 VAL P 208      19.592  -4.695 -51.315  0.00  0.00      PROA  
ATOM   3298 HG23 VAL P 208      18.932  -3.200 -50.520  0.00  0.00      PROA  
ATOM   3299  C   VAL P 208      17.906  -3.729 -53.496  0.00  0.00      PROA  
ATOM   3300  O   VAL P 208      18.778  -2.930 -53.701  0.00  0.00      PROA  
ATOM   3301  N   ARG P 209      17.580  -4.646 -54.461  0.00  0.00      PROA  
ATOM   3302  HN  ARG P 209      16.828  -5.287 -54.329  0.00  0.00      PROA  
ATOM   3303  CA  ARG P 209      18.157  -4.686 -55.822  0.00  0.00      PROA  
ATOM   3304  HA  ARG P 209      19.232  -4.728 -55.721  0.00  0.00      PROA  
ATOM   3305  CB  ARG P 209      17.787  -5.982 -56.685  0.00  0.00      PROA  
ATOM   3306  HB1 ARG P 209      16.732  -6.214 -56.427  0.00  0.00      PROA  
ATOM   3307  HB2 ARG P 209      18.341  -6.846 -56.259  0.00  0.00      PROA  
ATOM   3308  CG  ARG P 209      17.813  -5.853 -58.269  0.00  0.00      PROA  
ATOM   3309  HG1 ARG P 209      18.771  -5.438 -58.650  0.00  0.00      PROA  
ATOM   3310  HG2 ARG P 209      17.018  -5.125 -58.536  0.00  0.00      PROA  
ATOM   3311  CD  ARG P 209      17.449  -7.251 -58.901  0.00  0.00      PROA  
ATOM   3312  HD1 ARG P 209      18.136  -7.958 -58.388  0.00  0.00      PROA  
ATOM   3313  HD2 ARG P 209      17.611  -7.315 -59.998  0.00  0.00      PROA  
ATOM   3314  NE  ARG P 209      16.028  -7.629 -58.593  0.00  0.00      PROA  
ATOM   3315  HE  ARG P 209      15.863  -8.357 -57.927  0.00  0.00      PROA  
ATOM   3316  CZ  ARG P 209      14.951  -6.939 -59.007  0.00  0.00      PROA  
ATOM   3317  NH1 ARG P 209      14.966  -6.024 -59.952  0.00  0.00      PROA  
ATOM   3318 HH11 ARG P 209      15.477  -6.140 -60.804  0.00  0.00      PROA  
ATOM   3319 HH12 ARG P 209      14.029  -5.710 -60.107  0.00  0.00      PROA  
ATOM   3320  NH2 ARG P 209      13.833  -7.278 -58.492  0.00  0.00      PROA  
ATOM   3321 HH21 ARG P 209      13.650  -8.017 -57.844  0.00  0.00      PROA  
ATOM   3322 HH22 ARG P 209      12.972  -6.915 -58.848  0.00  0.00      PROA  
ATOM   3323  C   ARG P 209      17.947  -3.355 -56.675  0.00  0.00      PROA  
ATOM   3324  O   ARG P 209      18.837  -2.966 -57.467  0.00  0.00      PROA  
ATOM   3325  N   VAL P 210      16.783  -2.717 -56.491  0.00  0.00      PROA  
ATOM   3326  HN  VAL P 210      16.073  -3.094 -55.901  0.00  0.00      PROA  
ATOM   3327  CA  VAL P 210      16.520  -1.439 -57.295  0.00  0.00      PROA  
ATOM   3328  HA  VAL P 210      16.837  -1.547 -58.321  0.00  0.00      PROA  
ATOM   3329  CB  VAL P 210      15.033  -1.229 -57.342  0.00  0.00      PROA  
ATOM   3330  HB  VAL P 210      14.600  -1.201 -56.319  0.00  0.00      PROA  
ATOM   3331  CG1 VAL P 210      14.806   0.028 -58.195  0.00  0.00      PROA  
ATOM   3332 HG11 VAL P 210      13.754   0.310 -58.415  0.00  0.00      PROA  
ATOM   3333 HG12 VAL P 210      15.216   0.904 -57.648  0.00  0.00      PROA  
ATOM   3334 HG13 VAL P 210      15.276  -0.085 -59.196  0.00  0.00      PROA  
ATOM   3335  CG2 VAL P 210      14.398  -2.505 -57.967  0.00  0.00      PROA  
ATOM   3336 HG21 VAL P 210      14.422  -3.382 -57.287  0.00  0.00      PROA  
ATOM   3337 HG22 VAL P 210      13.328  -2.304 -58.190  0.00  0.00      PROA  
ATOM   3338 HG23 VAL P 210      14.892  -2.756 -58.930  0.00  0.00      PROA  
ATOM   3339  C   VAL P 210      17.189  -0.267 -56.582  0.00  0.00      PROA  
ATOM   3340  O   VAL P 210      17.675   0.690 -57.209  0.00  0.00      PROA  
ATOM   3341  N   ILE P 211      17.402  -0.345 -55.268  0.00  0.00      PROA  
ATOM   3342  HN  ILE P 211      16.805  -1.009 -54.825  0.00  0.00      PROA  
ATOM   3343  CA  ILE P 211      18.075   0.691 -54.518  0.00  0.00      PROA  
ATOM   3344  HA  ILE P 211      17.741   1.646 -54.895  0.00  0.00      PROA  
ATOM   3345  CB  ILE P 211      17.737   0.530 -52.969  0.00  0.00      PROA  
ATOM   3346  HB  ILE P 211      17.794  -0.544 -52.690  0.00  0.00      PROA  
ATOM   3347  CG2 ILE P 211      18.743   1.346 -52.136  0.00  0.00      PROA  
ATOM   3348 HG21 ILE P 211      18.662   2.363 -52.576  0.00  0.00      PROA  
ATOM   3349 HG22 ILE P 211      18.358   1.324 -51.095  0.00  0.00      PROA  
ATOM   3350 HG23 ILE P 211      19.777   0.943 -52.182  0.00  0.00      PROA  
ATOM   3351  CG1 ILE P 211      16.348   1.100 -52.780  0.00  0.00      PROA  
ATOM   3352 HG11 ILE P 211      15.624   0.598 -53.457  0.00  0.00      PROA  
ATOM   3353 HG12 ILE P 211      16.380   2.205 -52.886  0.00  0.00      PROA  
ATOM   3354  CD  ILE P 211      15.753   0.852 -51.330  0.00  0.00      PROA  
ATOM   3355  HD1 ILE P 211      16.302   1.544 -50.656  0.00  0.00      PROA  
ATOM   3356  HD2 ILE P 211      14.648   0.888 -51.218  0.00  0.00      PROA  
ATOM   3357  HD3 ILE P 211      16.165  -0.078 -50.882  0.00  0.00      PROA  
ATOM   3358  C   ILE P 211      19.575   0.663 -54.936  0.00  0.00      PROA  
ATOM   3359  O   ILE P 211      20.151   1.737 -55.253  0.00  0.00      PROA  
ATOM   3360  N   ARG P 212      20.239  -0.524 -54.988  0.00  0.00      PROA  
ATOM   3361  HN  ARG P 212      19.756  -1.265 -54.529  0.00  0.00      PROA  
ATOM   3362  CA  ARG P 212      21.608  -0.697 -55.371  0.00  0.00      PROA  
ATOM   3363  HA  ARG P 212      22.239  -0.055 -54.775  0.00  0.00      PROA  
ATOM   3364  CB  ARG P 212      22.106  -2.128 -55.284  0.00  0.00      PROA  
ATOM   3365  HB1 ARG P 212      23.117  -2.167 -55.743  0.00  0.00      PROA  
ATOM   3366  HB2 ARG P 212      21.530  -2.774 -55.980  0.00  0.00      PROA  
ATOM   3367  CG  ARG P 212      22.006  -2.694 -53.817  0.00  0.00      PROA  
ATOM   3368  HG1 ARG P 212      20.946  -2.929 -53.582  0.00  0.00      PROA  
ATOM   3369  HG2 ARG P 212      22.323  -1.917 -53.088  0.00  0.00      PROA  
ATOM   3370  CD  ARG P 212      22.701  -4.044 -53.535  0.00  0.00      PROA  
ATOM   3371  HD1 ARG P 212      23.741  -4.079 -53.923  0.00  0.00      PROA  
ATOM   3372  HD2 ARG P 212      22.055  -4.802 -54.028  0.00  0.00      PROA  
ATOM   3373  NE  ARG P 212      22.685  -4.348 -52.038  0.00  0.00      PROA  
ATOM   3374  HE  ARG P 212      22.226  -3.686 -51.446  0.00  0.00      PROA  
ATOM   3375  CZ  ARG P 212      22.988  -5.511 -51.464  0.00  0.00      PROA  
ATOM   3376  NH1 ARG P 212      23.701  -6.341 -52.131  0.00  0.00      PROA  
ATOM   3377 HH11 ARG P 212      24.073  -6.130 -53.035  0.00  0.00      PROA  
ATOM   3378 HH12 ARG P 212      23.979  -7.153 -51.619  0.00  0.00      PROA  
ATOM   3379  NH2 ARG P 212      22.657  -5.704 -50.223  0.00  0.00      PROA  
ATOM   3380 HH21 ARG P 212      22.378  -4.844 -49.797  0.00  0.00      PROA  
ATOM   3381 HH22 ARG P 212      23.292  -6.321 -49.758  0.00  0.00      PROA  
ATOM   3382  C   ARG P 212      21.810  -0.310 -56.858  0.00  0.00      PROA  
ATOM   3383  O   ARG P 212      22.825   0.263 -57.181  0.00  0.00      PROA  
ATOM   3384  N   ALA P 213      20.899  -0.585 -57.813  0.00  0.00      PROA  
ATOM   3385  HN  ALA P 213      20.040  -0.955 -57.471  0.00  0.00      PROA  
ATOM   3386  CA  ALA P 213      21.009  -0.207 -59.218  0.00  0.00      PROA  
ATOM   3387  HA  ALA P 213      21.849  -0.740 -59.639  0.00  0.00      PROA  
ATOM   3388  CB  ALA P 213      19.788  -0.661 -60.070  0.00  0.00      PROA  
ATOM   3389  HB1 ALA P 213      19.512  -1.693 -59.763  0.00  0.00      PROA  
ATOM   3390  HB2 ALA P 213      18.964   0.058 -59.878  0.00  0.00      PROA  
ATOM   3391  HB3 ALA P 213      20.108  -0.767 -61.129  0.00  0.00      PROA  
ATOM   3392  C   ALA P 213      21.245   1.233 -59.499  0.00  0.00      PROA  
ATOM   3393  O   ALA P 213      22.134   1.624 -60.297  0.00  0.00      PROA  
ATOM   3394  N   TYR P 214      20.474   2.131 -58.809  0.00  0.00      PROA  
ATOM   3395  HN  TYR P 214      19.771   1.800 -58.184  0.00  0.00      PROA  
ATOM   3396  CA  TYR P 214      20.411   3.496 -59.121  0.00  0.00      PROA  
ATOM   3397  HA  TYR P 214      20.715   3.616 -60.151  0.00  0.00      PROA  
ATOM   3398  CB  TYR P 214      18.984   3.992 -58.878  0.00  0.00      PROA  
ATOM   3399  HB1 TYR P 214      18.908   5.029 -59.270  0.00  0.00      PROA  
ATOM   3400  HB2 TYR P 214      18.710   4.038 -57.802  0.00  0.00      PROA  
ATOM   3401  CG  TYR P 214      17.944   3.355 -59.709  0.00  0.00      PROA  
ATOM   3402  CD1 TYR P 214      16.644   3.092 -59.238  0.00  0.00      PROA  
ATOM   3403  HD1 TYR P 214      16.527   3.283 -58.181  0.00  0.00      PROA  
ATOM   3404  CE1 TYR P 214      15.737   2.480 -60.059  0.00  0.00      PROA  
ATOM   3405  HE1 TYR P 214      14.735   2.328 -59.687  0.00  0.00      PROA  
ATOM   3406  CZ  TYR P 214      15.905   2.284 -61.439  0.00  0.00      PROA  
ATOM   3407  OH  TYR P 214      14.885   1.781 -62.305  0.00  0.00      PROA  
ATOM   3408  HH  TYR P 214      14.201   1.474 -61.706  0.00  0.00      PROA  
ATOM   3409  CD2 TYR P 214      18.153   3.164 -61.078  0.00  0.00      PROA  
ATOM   3410  HD2 TYR P 214      19.107   3.465 -61.484  0.00  0.00      PROA  
ATOM   3411  CE2 TYR P 214      17.229   2.618 -61.941  0.00  0.00      PROA  
ATOM   3412  HE2 TYR P 214      17.506   2.365 -62.954  0.00  0.00      PROA  
ATOM   3413  C   TYR P 214      21.290   4.318 -58.258  0.00  0.00      PROA  
ATOM   3414  O   TYR P 214      21.309   5.515 -58.344  0.00  0.00      PROA  
ATOM   3415  N   VAL P 215      22.144   3.596 -57.498  0.00  0.00      PROA  
ATOM   3416  HN  VAL P 215      22.048   2.604 -57.500  0.00  0.00      PROA  
ATOM   3417  CA  VAL P 215      23.027   4.071 -56.514  0.00  0.00      PROA  
ATOM   3418  HA  VAL P 215      23.372   3.151 -56.066  0.00  0.00      PROA  
ATOM   3419  CB  VAL P 215      24.349   4.697 -57.153  0.00  0.00      PROA  
ATOM   3420  HB  VAL P 215      24.163   5.699 -57.597  0.00  0.00      PROA  
ATOM   3421  CG1 VAL P 215      25.495   4.709 -56.064  0.00  0.00      PROA  
ATOM   3422 HG11 VAL P 215      25.164   5.444 -55.299  0.00  0.00      PROA  
ATOM   3423 HG12 VAL P 215      25.779   3.662 -55.824  0.00  0.00      PROA  
ATOM   3424 HG13 VAL P 215      26.449   5.108 -56.470  0.00  0.00      PROA  
ATOM   3425  CG2 VAL P 215      24.898   3.685 -58.227  0.00  0.00      PROA  
ATOM   3426 HG21 VAL P 215      25.847   4.102 -58.627  0.00  0.00      PROA  
ATOM   3427 HG22 VAL P 215      24.994   2.636 -57.874  0.00  0.00      PROA  
ATOM   3428 HG23 VAL P 215      24.084   3.616 -58.979  0.00  0.00      PROA  
ATOM   3429  C   VAL P 215      22.540   4.997 -55.475  0.00  0.00      PROA  
ATOM   3430  O   VAL P 215      22.704   6.247 -55.549  0.00  0.00      PROA  
ATOM   3431  N   GLN P 216      21.788   4.392 -54.559  0.00  0.00      PROA  
ATOM   3432  HN  GLN P 216      21.561   3.449 -54.792  0.00  0.00      PROA  
ATOM   3433  CA  GLN P 216      20.859   5.034 -53.644  0.00  0.00      PROA  
ATOM   3434  HA  GLN P 216      21.269   5.995 -53.369  0.00  0.00      PROA  
ATOM   3435  CB  GLN P 216      19.524   5.354 -54.381  0.00  0.00      PROA  
ATOM   3436  HB1 GLN P 216      18.681   5.495 -53.672  0.00  0.00      PROA  
ATOM   3437  HB2 GLN P 216      19.342   4.529 -55.103  0.00  0.00      PROA  
ATOM   3438  CG  GLN P 216      19.348   6.590 -55.342  0.00  0.00      PROA  
ATOM   3439  HG1 GLN P 216      18.300   6.608 -55.711  0.00  0.00      PROA  
ATOM   3440  HG2 GLN P 216      20.088   6.497 -56.166  0.00  0.00      PROA  
ATOM   3441  CD  GLN P 216      19.778   7.783 -54.589  0.00  0.00      PROA  
ATOM   3442  OE1 GLN P 216      20.794   8.468 -54.846  0.00  0.00      PROA  
ATOM   3443  NE2 GLN P 216      19.224   8.013 -53.412  0.00  0.00      PROA  
ATOM   3444 HE21 GLN P 216      18.496   7.372 -53.170  0.00  0.00      PROA  
ATOM   3445 HE22 GLN P 216      19.486   8.829 -52.897  0.00  0.00      PROA  
ATOM   3446  C   GLN P 216      20.792   4.198 -52.360  0.00  0.00      PROA  
ATOM   3447  O   GLN P 216      19.854   4.433 -51.545  0.00  0.00      PROA  
ATOM   3448  N   GLU P 217      21.744   3.310 -52.119  0.00  0.00      PROA  
ATOM   3449  HN  GLU P 217      22.441   3.093 -52.798  0.00  0.00      PROA  
ATOM   3450  CA  GLU P 217      21.852   2.665 -50.785  0.00  0.00      PROA  
ATOM   3451  HA  GLU P 217      20.903   2.180 -50.612  0.00  0.00      PROA  
ATOM   3452  CB  GLU P 217      22.988   1.684 -50.678  0.00  0.00      PROA  
ATOM   3453  HB1 GLU P 217      23.220   1.402 -49.628  0.00  0.00      PROA  
ATOM   3454  HB2 GLU P 217      23.923   2.156 -51.047  0.00  0.00      PROA  
ATOM   3455  CG  GLU P 217      22.761   0.360 -51.389  0.00  0.00      PROA  
ATOM   3456  HG1 GLU P 217      22.295   0.553 -52.379  0.00  0.00      PROA  
ATOM   3457  HG2 GLU P 217      21.955  -0.193 -50.862  0.00  0.00      PROA  
ATOM   3458  CD  GLU P 217      24.017  -0.449 -51.647  0.00  0.00      PROA  
ATOM   3459  OE1 GLU P 217      24.242  -1.605 -51.311  0.00  0.00      PROA  
ATOM   3460  OE2 GLU P 217      24.927   0.252 -52.230  0.00  0.00      PROA  
ATOM   3461  C   GLU P 217      22.055   3.635 -49.586  0.00  0.00      PROA  
ATOM   3462  O   GLU P 217      21.672   3.422 -48.452  0.00  0.00      PROA  
ATOM   3463  N   THR P 218      22.845   4.636 -49.920  0.00  0.00      PROA  
ATOM   3464  HN  THR P 218      23.068   4.771 -50.882  0.00  0.00      PROA  
ATOM   3465  CA  THR P 218      23.295   5.702 -49.064  0.00  0.00      PROA  
ATOM   3466  HA  THR P 218      23.969   5.291 -48.328  0.00  0.00      PROA  
ATOM   3467  CB  THR P 218      24.176   6.635 -49.914  0.00  0.00      PROA  
ATOM   3468  HB  THR P 218      24.369   7.636 -49.471  0.00  0.00      PROA  
ATOM   3469  OG1 THR P 218      23.733   6.678 -51.303  0.00  0.00      PROA  
ATOM   3470  HG1 THR P 218      23.141   7.432 -51.351  0.00  0.00      PROA  
ATOM   3471  CG2 THR P 218      25.532   5.929 -49.883  0.00  0.00      PROA  
ATOM   3472 HG21 THR P 218      25.517   4.942 -50.392  0.00  0.00      PROA  
ATOM   3473 HG22 THR P 218      26.244   6.600 -50.409  0.00  0.00      PROA  
ATOM   3474 HG23 THR P 218      26.010   5.781 -48.891  0.00  0.00      PROA  
ATOM   3475  C   THR P 218      22.157   6.551 -48.412  0.00  0.00      PROA  
ATOM   3476  O   THR P 218      22.342   7.175 -47.398  0.00  0.00      PROA  
ATOM   3477  N   ASN P 219      21.005   6.704 -49.065  0.00  0.00      PROA  
ATOM   3478  HN  ASN P 219      20.898   6.270 -49.956  0.00  0.00      PROA  
ATOM   3479  CA  ASN P 219      19.816   7.362 -48.587  0.00  0.00      PROA  
ATOM   3480  HA  ASN P 219      20.138   8.304 -48.168  0.00  0.00      PROA  
ATOM   3481  CB  ASN P 219      18.803   7.597 -49.794  0.00  0.00      PROA  
ATOM   3482  HB1 ASN P 219      18.305   6.607 -49.878  0.00  0.00      PROA  
ATOM   3483  HB2 ASN P 219      19.437   7.801 -50.683  0.00  0.00      PROA  
ATOM   3484  CG  ASN P 219      17.789   8.607 -49.560  0.00  0.00      PROA  
ATOM   3485  OD1 ASN P 219      17.810   9.445 -48.648  0.00  0.00      PROA  
ATOM   3486  ND2 ASN P 219      16.672   8.481 -50.334  0.00  0.00      PROA  
ATOM   3487 HD21 ASN P 219      15.890   9.098 -50.244  0.00  0.00      PROA  
ATOM   3488 HD22 ASN P 219      16.721   7.865 -51.121  0.00  0.00      PROA  
ATOM   3489  C   ASN P 219      19.128   6.638 -47.404  0.00  0.00      PROA  
ATOM   3490  O   ASN P 219      18.873   7.287 -46.391  0.00  0.00      PROA  
ATOM   3491  N   ASP P 220      19.060   5.258 -47.471  0.00  0.00      PROA  
ATOM   3492  HN  ASP P 220      19.259   4.696 -48.270  0.00  0.00      PROA  
ATOM   3493  CA  ASP P 220      18.564   4.522 -46.344  0.00  0.00      PROA  
ATOM   3494  HA  ASP P 220      17.693   4.985 -45.904  0.00  0.00      PROA  
ATOM   3495  CB  ASP P 220      18.322   3.071 -46.773  0.00  0.00      PROA  
ATOM   3496  HB1 ASP P 220      18.061   2.443 -45.894  0.00  0.00      PROA  
ATOM   3497  HB2 ASP P 220      19.140   2.729 -47.441  0.00  0.00      PROA  
ATOM   3498  CG  ASP P 220      17.133   2.954 -47.652  0.00  0.00      PROA  
ATOM   3499  OD1 ASP P 220      16.230   3.826 -47.706  0.00  0.00      PROA  
ATOM   3500  OD2 ASP P 220      17.105   1.846 -48.313  0.00  0.00      PROA  
ATOM   3501  C   ASP P 220      19.537   4.565 -45.168  0.00  0.00      PROA  
ATOM   3502  O   ASP P 220      19.253   4.763 -43.976  0.00  0.00      PROA  
ATOM   3503  N   VAL P 221      20.860   4.558 -45.377  0.00  0.00      PROA  
ATOM   3504  HN  VAL P 221      21.254   4.342 -46.267  0.00  0.00      PROA  
ATOM   3505  CA  VAL P 221      21.783   4.990 -44.265  0.00  0.00      PROA  
ATOM   3506  HA  VAL P 221      21.469   4.287 -43.508  0.00  0.00      PROA  
ATOM   3507  CB  VAL P 221      23.293   4.691 -44.491  0.00  0.00      PROA  
ATOM   3508  HB  VAL P 221      23.609   5.250 -45.397  0.00  0.00      PROA  
ATOM   3509  CG1 VAL P 221      24.157   5.227 -43.378  0.00  0.00      PROA  
ATOM   3510 HG11 VAL P 221      25.187   4.842 -43.538  0.00  0.00      PROA  
ATOM   3511 HG12 VAL P 221      24.159   6.337 -43.337  0.00  0.00      PROA  
ATOM   3512 HG13 VAL P 221      23.844   5.005 -42.336  0.00  0.00      PROA  
ATOM   3513  CG2 VAL P 221      23.484   3.194 -44.705  0.00  0.00      PROA  
ATOM   3514 HG21 VAL P 221      22.918   2.815 -45.583  0.00  0.00      PROA  
ATOM   3515 HG22 VAL P 221      24.535   2.904 -44.919  0.00  0.00      PROA  
ATOM   3516 HG23 VAL P 221      23.131   2.606 -43.831  0.00  0.00      PROA  
ATOM   3517  C   VAL P 221      21.596   6.384 -43.591  0.00  0.00      PROA  
ATOM   3518  O   VAL P 221      21.450   6.464 -42.379  0.00  0.00      PROA  
ATOM   3519  N   ARG P 222      21.480   7.399 -44.449  0.00  0.00      PROA  
ATOM   3520  HN  ARG P 222      21.580   7.200 -45.421  0.00  0.00      PROA  
ATOM   3521  CA  ARG P 222      21.286   8.855 -43.996  0.00  0.00      PROA  
ATOM   3522  HA  ARG P 222      22.106   9.019 -43.312  0.00  0.00      PROA  
ATOM   3523  CB  ARG P 222      21.481   9.772 -45.198  0.00  0.00      PROA  
ATOM   3524  HB1 ARG P 222      21.181   9.270 -46.143  0.00  0.00      PROA  
ATOM   3525  HB2 ARG P 222      22.568  10.000 -45.170  0.00  0.00      PROA  
ATOM   3526  CG  ARG P 222      20.625  11.000 -45.343  0.00  0.00      PROA  
ATOM   3527  HG1 ARG P 222      21.371  11.783 -45.599  0.00  0.00      PROA  
ATOM   3528  HG2 ARG P 222      20.147  11.347 -44.402  0.00  0.00      PROA  
ATOM   3529  CD  ARG P 222      19.603  10.990 -46.416  0.00  0.00      PROA  
ATOM   3530  HD1 ARG P 222      18.787  10.310 -46.090  0.00  0.00      PROA  
ATOM   3531  HD2 ARG P 222      20.050  10.667 -47.380  0.00  0.00      PROA  
ATOM   3532  NE  ARG P 222      18.913  12.349 -46.433  0.00  0.00      PROA  
ATOM   3533  HE  ARG P 222      19.476  13.103 -46.095  0.00  0.00      PROA  
ATOM   3534  CZ  ARG P 222      17.846  12.641 -47.108  0.00  0.00      PROA  
ATOM   3535  NH1 ARG P 222      17.193  11.949 -48.073  0.00  0.00      PROA  
ATOM   3536 HH11 ARG P 222      17.275  10.953 -48.098  0.00  0.00      PROA  
ATOM   3537 HH12 ARG P 222      16.295  12.354 -48.243  0.00  0.00      PROA  
ATOM   3538  NH2 ARG P 222      17.279  13.826 -46.969  0.00  0.00      PROA  
ATOM   3539 HH21 ARG P 222      17.377  14.271 -46.078  0.00  0.00      PROA  
ATOM   3540 HH22 ARG P 222      16.547  14.034 -47.617  0.00  0.00      PROA  
ATOM   3541  C   ARG P 222      19.941   9.011 -43.279  0.00  0.00      PROA  
ATOM   3542  O   ARG P 222      19.874   9.649 -42.185  0.00  0.00      PROA  
ATOM   3543  N   ARG P 223      18.889   8.451 -43.869  0.00  0.00      PROA  
ATOM   3544  HN  ARG P 223      19.050   7.849 -44.647  0.00  0.00      PROA  
ATOM   3545  CA  ARG P 223      17.579   8.302 -43.264  0.00  0.00      PROA  
ATOM   3546  HA  ARG P 223      17.120   9.274 -43.163  0.00  0.00      PROA  
ATOM   3547  CB  ARG P 223      16.571   7.397 -44.184  0.00  0.00      PROA  
ATOM   3548  HB1 ARG P 223      15.765   7.005 -43.527  0.00  0.00      PROA  
ATOM   3549  HB2 ARG P 223      17.186   6.598 -44.650  0.00  0.00      PROA  
ATOM   3550  CG  ARG P 223      16.006   8.181 -45.370  0.00  0.00      PROA  
ATOM   3551  HG1 ARG P 223      15.428   7.386 -45.887  0.00  0.00      PROA  
ATOM   3552  HG2 ARG P 223      16.847   8.566 -45.985  0.00  0.00      PROA  
ATOM   3553  CD  ARG P 223      15.000   9.268 -45.011  0.00  0.00      PROA  
ATOM   3554  HD1 ARG P 223      15.597  10.050 -44.494  0.00  0.00      PROA  
ATOM   3555  HD2 ARG P 223      14.244   8.779 -44.360  0.00  0.00      PROA  
ATOM   3556  NE  ARG P 223      14.323   9.784 -46.330  0.00  0.00      PROA  
ATOM   3557  HE  ARG P 223      13.884   9.169 -46.985  0.00  0.00      PROA  
ATOM   3558  CZ  ARG P 223      13.986  11.096 -46.495  0.00  0.00      PROA  
ATOM   3559  NH1 ARG P 223      14.584  12.017 -45.765  0.00  0.00      PROA  
ATOM   3560 HH11 ARG P 223      15.226  11.782 -45.035  0.00  0.00      PROA  
ATOM   3561 HH12 ARG P 223      14.466  13.004 -45.874  0.00  0.00      PROA  
ATOM   3562  NH2 ARG P 223      13.178  11.484 -47.448  0.00  0.00      PROA  
ATOM   3563 HH21 ARG P 223      12.604  10.778 -47.863  0.00  0.00      PROA  
ATOM   3564 HH22 ARG P 223      13.142  12.405 -47.835  0.00  0.00      PROA  
ATOM   3565  C   ARG P 223      17.630   7.690 -41.831  0.00  0.00      PROA  
ATOM   3566  O   ARG P 223      17.276   8.289 -40.803  0.00  0.00      PROA  
ATOM   3567  N   PHE P 224      18.064   6.423 -41.725  0.00  0.00      PROA  
ATOM   3568  HN  PHE P 224      18.452   5.899 -42.479  0.00  0.00      PROA  
ATOM   3569  CA  PHE P 224      18.122   5.721 -40.466  0.00  0.00      PROA  
ATOM   3570  HA  PHE P 224      17.151   5.729 -39.992  0.00  0.00      PROA  
ATOM   3571  CB  PHE P 224      18.341   4.240 -40.869  0.00  0.00      PROA  
ATOM   3572  HB1 PHE P 224      19.305   4.325 -41.413  0.00  0.00      PROA  
ATOM   3573  HB2 PHE P 224      17.488   3.882 -41.485  0.00  0.00      PROA  
ATOM   3574  CG  PHE P 224      18.363   3.241 -39.679  0.00  0.00      PROA  
ATOM   3575  CD1 PHE P 224      17.363   2.258 -39.512  0.00  0.00      PROA  
ATOM   3576  HD1 PHE P 224      16.617   2.221 -40.292  0.00  0.00      PROA  
ATOM   3577  CE1 PHE P 224      17.439   1.339 -38.451  0.00  0.00      PROA  
ATOM   3578  HE1 PHE P 224      16.611   0.660 -38.307  0.00  0.00      PROA  
ATOM   3579  CZ  PHE P 224      18.455   1.333 -37.527  0.00  0.00      PROA  
ATOM   3580  HZ  PHE P 224      18.537   0.602 -36.736  0.00  0.00      PROA  
ATOM   3581  CD2 PHE P 224      19.333   3.304 -38.569  0.00  0.00      PROA  
ATOM   3582  HD2 PHE P 224      20.116   4.048 -38.564  0.00  0.00      PROA  
ATOM   3583  CE2 PHE P 224      19.463   2.293 -37.621  0.00  0.00      PROA  
ATOM   3584  HE2 PHE P 224      20.359   2.190 -37.027  0.00  0.00      PROA  
ATOM   3585  C   PHE P 224      19.170   6.309 -39.429  0.00  0.00      PROA  
ATOM   3586  O   PHE P 224      18.944   6.334 -38.197  0.00  0.00      PROA  
ATOM   3587  N   ASN P 225      20.201   7.067 -39.880  0.00  0.00      PROA  
ATOM   3588  HN  ASN P 225      20.460   6.989 -40.840  0.00  0.00      PROA  
ATOM   3589  CA  ASN P 225      20.971   7.919 -39.085  0.00  0.00      PROA  
ATOM   3590  HA  ASN P 225      21.334   7.283 -38.291  0.00  0.00      PROA  
ATOM   3591  CB  ASN P 225      22.226   8.028 -40.020  0.00  0.00      PROA  
ATOM   3592  HB1 ASN P 225      21.981   8.593 -40.944  0.00  0.00      PROA  
ATOM   3593  HB2 ASN P 225      22.707   7.108 -40.416  0.00  0.00      PROA  
ATOM   3594  CG  ASN P 225      23.314   8.938 -39.366  0.00  0.00      PROA  
ATOM   3595  OD1 ASN P 225      23.488  10.076 -39.797  0.00  0.00      PROA  
ATOM   3596  ND2 ASN P 225      24.157   8.452 -38.454  0.00  0.00      PROA  
ATOM   3597 HD21 ASN P 225      24.946   8.974 -38.132  0.00  0.00      PROA  
ATOM   3598 HD22 ASN P 225      23.951   7.548 -38.079  0.00  0.00      PROA  
ATOM   3599  C   ASN P 225      20.314   9.163 -38.451  0.00  0.00      PROA  
ATOM   3600  O   ASN P 225      20.575   9.423 -37.281  0.00  0.00      PROA  
ATOM   3601  N   GLU P 226      19.559   9.832 -39.246  0.00  0.00      PROA  
ATOM   3602  HN  GLU P 226      19.439   9.595 -40.207  0.00  0.00      PROA  
ATOM   3603  CA  GLU P 226      18.737  10.908 -38.760  0.00  0.00      PROA  
ATOM   3604  HA  GLU P 226      19.436  11.620 -38.350  0.00  0.00      PROA  
ATOM   3605  CB  GLU P 226      18.135  11.601 -40.010  0.00  0.00      PROA  
ATOM   3606  HB1 GLU P 226      17.163  12.030 -39.685  0.00  0.00      PROA  
ATOM   3607  HB2 GLU P 226      17.985  10.903 -40.861  0.00  0.00      PROA  
ATOM   3608  CG  GLU P 226      19.193  12.602 -40.592  0.00  0.00      PROA  
ATOM   3609  HG1 GLU P 226      20.023  11.994 -41.011  0.00  0.00      PROA  
ATOM   3610  HG2 GLU P 226      19.502  13.222 -39.723  0.00  0.00      PROA  
ATOM   3611  CD  GLU P 226      18.733  13.415 -41.807  0.00  0.00      PROA  
ATOM   3612  OE1 GLU P 226      17.509  13.883 -41.744  0.00  0.00      PROA  
ATOM   3613  OE2 GLU P 226      19.608  13.809 -42.684  0.00  0.00      PROA  
ATOM   3614  C   GLU P 226      17.653  10.545 -37.721  0.00  0.00      PROA  
ATOM   3615  O   GLU P 226      17.513  11.162 -36.689  0.00  0.00      PROA  
ATOM   3616  N   MET P 227      16.904   9.426 -37.953  0.00  0.00      PROA  
ATOM   3617  HN  MET P 227      16.931   8.972 -38.840  0.00  0.00      PROA  
ATOM   3618  CA  MET P 227      15.996   8.812 -37.060  0.00  0.00      PROA  
ATOM   3619  HA  MET P 227      15.322   9.592 -36.737  0.00  0.00      PROA  
ATOM   3620  CB  MET P 227      15.266   7.762 -37.896  0.00  0.00      PROA  
ATOM   3621  HB1 MET P 227      15.960   7.290 -38.624  0.00  0.00      PROA  
ATOM   3622  HB2 MET P 227      14.539   8.260 -38.573  0.00  0.00      PROA  
ATOM   3623  CG  MET P 227      14.294   6.826 -37.220  0.00  0.00      PROA  
ATOM   3624  HG1 MET P 227      13.624   6.410 -38.002  0.00  0.00      PROA  
ATOM   3625  HG2 MET P 227      13.680   7.487 -36.571  0.00  0.00      PROA  
ATOM   3626  SD  MET P 227      14.827   5.369 -36.193  0.00  0.00      PROA  
ATOM   3627  CE  MET P 227      15.912   4.558 -37.412  0.00  0.00      PROA  
ATOM   3628  HE1 MET P 227      15.269   4.524 -38.317  0.00  0.00      PROA  
ATOM   3629  HE2 MET P 227      16.771   5.254 -37.528  0.00  0.00      PROA  
ATOM   3630  HE3 MET P 227      16.233   3.530 -37.139  0.00  0.00      PROA  
ATOM   3631  C   MET P 227      16.626   8.240 -35.812  0.00  0.00      PROA  
ATOM   3632  O   MET P 227      16.163   8.443 -34.696  0.00  0.00      PROA  
ATOM   3633  N   THR P 228      17.803   7.612 -35.905  0.00  0.00      PROA  
ATOM   3634  HN  THR P 228      18.194   7.428 -36.804  0.00  0.00      PROA  
ATOM   3635  CA  THR P 228      18.552   7.193 -34.718  0.00  0.00      PROA  
ATOM   3636  HA  THR P 228      17.906   6.539 -34.151  0.00  0.00      PROA  
ATOM   3637  CB  THR P 228      19.779   6.477 -35.241  0.00  0.00      PROA  
ATOM   3638  HB  THR P 228      20.351   7.054 -35.999  0.00  0.00      PROA  
ATOM   3639  OG1 THR P 228      19.412   5.219 -35.827  0.00  0.00      PROA  
ATOM   3640  HG1 THR P 228      19.168   5.461 -36.723  0.00  0.00      PROA  
ATOM   3641  CG2 THR P 228      20.686   6.126 -34.087  0.00  0.00      PROA  
ATOM   3642 HG21 THR P 228      20.071   5.839 -33.207  0.00  0.00      PROA  
ATOM   3643 HG22 THR P 228      21.444   5.379 -34.407  0.00  0.00      PROA  
ATOM   3644 HG23 THR P 228      21.319   6.984 -33.774  0.00  0.00      PROA  
ATOM   3645  C   THR P 228      18.994   8.329 -33.792  0.00  0.00      PROA  
ATOM   3646  O   THR P 228      18.913   8.152 -32.564  0.00  0.00      PROA  
ATOM   3647  N   ALA P 229      19.409   9.480 -34.314  0.00  0.00      PROA  
ATOM   3648  HN  ALA P 229      19.581   9.574 -35.291  0.00  0.00      PROA  
ATOM   3649  CA  ALA P 229      19.612  10.734 -33.694  0.00  0.00      PROA  
ATOM   3650  HA  ALA P 229      20.354  10.591 -32.922  0.00  0.00      PROA  
ATOM   3651  CB  ALA P 229      20.082  11.793 -34.677  0.00  0.00      PROA  
ATOM   3652  HB1 ALA P 229      19.335  11.696 -35.494  0.00  0.00      PROA  
ATOM   3653  HB2 ALA P 229      20.186  12.807 -34.235  0.00  0.00      PROA  
ATOM   3654  HB3 ALA P 229      21.083  11.492 -35.056  0.00  0.00      PROA  
ATOM   3655  C   ALA P 229      18.274  11.183 -32.931  0.00  0.00      PROA  
ATOM   3656  O   ALA P 229      18.310  11.593 -31.786  0.00  0.00      PROA  
ATOM   3657  N   ASP P 230      17.111  11.027 -33.506  0.00  0.00      PROA  
ATOM   3658  HN  ASP P 230      17.242  10.943 -34.491  0.00  0.00      PROA  
ATOM   3659  CA  ASP P 230      15.820  11.353 -32.895  0.00  0.00      PROA  
ATOM   3660  HA  ASP P 230      15.854  12.348 -32.478  0.00  0.00      PROA  
ATOM   3661  CB  ASP P 230      14.700  11.366 -33.927  0.00  0.00      PROA  
ATOM   3662  HB1 ASP P 230      13.752  11.391 -33.348  0.00  0.00      PROA  
ATOM   3663  HB2 ASP P 230      14.698  10.441 -34.542  0.00  0.00      PROA  
ATOM   3664  CG  ASP P 230      14.696  12.564 -34.896  0.00  0.00      PROA  
ATOM   3665  OD1 ASP P 230      15.202  13.657 -34.593  0.00  0.00      PROA  
ATOM   3666  OD2 ASP P 230      13.782  12.469 -35.768  0.00  0.00      PROA  
ATOM   3667  C   ASP P 230      15.539  10.401 -31.754  0.00  0.00      PROA  
ATOM   3668  O   ASP P 230      14.992  10.735 -30.723  0.00  0.00      PROA  
ATOM   3669  N   VAL P 231      15.874   9.080 -31.864  0.00  0.00      PROA  
ATOM   3670  HN  VAL P 231      16.255   8.763 -32.729  0.00  0.00      PROA  
ATOM   3671  CA  VAL P 231      15.770   8.094 -30.875  0.00  0.00      PROA  
ATOM   3672  HA  VAL P 231      14.776   8.127 -30.454  0.00  0.00      PROA  
ATOM   3673  CB  VAL P 231      16.165   6.718 -31.430  0.00  0.00      PROA  
ATOM   3674  HB  VAL P 231      17.197   6.667 -31.837  0.00  0.00      PROA  
ATOM   3675  CG1 VAL P 231      16.086   5.651 -30.334  0.00  0.00      PROA  
ATOM   3676 HG11 VAL P 231      16.238   4.706 -30.898  0.00  0.00      PROA  
ATOM   3677 HG12 VAL P 231      16.949   5.683 -29.635  0.00  0.00      PROA  
ATOM   3678 HG13 VAL P 231      15.143   5.532 -29.758  0.00  0.00      PROA  
ATOM   3679  CG2 VAL P 231      15.081   6.325 -32.478  0.00  0.00      PROA  
ATOM   3680 HG21 VAL P 231      14.812   7.019 -33.303  0.00  0.00      PROA  
ATOM   3681 HG22 VAL P 231      15.527   5.426 -32.954  0.00  0.00      PROA  
ATOM   3682 HG23 VAL P 231      14.209   5.800 -32.033  0.00  0.00      PROA  
ATOM   3683  C   VAL P 231      16.604   8.485 -29.679  0.00  0.00      PROA  
ATOM   3684  O   VAL P 231      16.303   8.408 -28.501  0.00  0.00      PROA  
ATOM   3685  N   TYR P 232      17.893   8.878 -29.816  0.00  0.00      PROA  
ATOM   3686  HN  TYR P 232      18.335   8.807 -30.707  0.00  0.00      PROA  
ATOM   3687  CA  TYR P 232      18.895   9.276 -28.851  0.00  0.00      PROA  
ATOM   3688  HA  TYR P 232      18.945   8.508 -28.093  0.00  0.00      PROA  
ATOM   3689  CB  TYR P 232      20.378   9.466 -29.516  0.00  0.00      PROA  
ATOM   3690  HB1 TYR P 232      20.501  10.394 -30.114  0.00  0.00      PROA  
ATOM   3691  HB2 TYR P 232      20.493   8.587 -30.187  0.00  0.00      PROA  
ATOM   3692  CG  TYR P 232      21.357   9.475 -28.383  0.00  0.00      PROA  
ATOM   3693  CD1 TYR P 232      22.094   8.313 -28.123  0.00  0.00      PROA  
ATOM   3694  HD1 TYR P 232      21.988   7.464 -28.782  0.00  0.00      PROA  
ATOM   3695  CE1 TYR P 232      22.959   8.191 -27.029  0.00  0.00      PROA  
ATOM   3696  HE1 TYR P 232      23.417   7.247 -26.773  0.00  0.00      PROA  
ATOM   3697  CZ  TYR P 232      23.093   9.272 -26.202  0.00  0.00      PROA  
ATOM   3698  OH  TYR P 232      23.848   9.165 -25.041  0.00  0.00      PROA  
ATOM   3699  HH  TYR P 232      24.201  10.020 -24.785  0.00  0.00      PROA  
ATOM   3700  CD2 TYR P 232      21.601  10.565 -27.539  0.00  0.00      PROA  
ATOM   3701  HD2 TYR P 232      21.014  11.460 -27.685  0.00  0.00      PROA  
ATOM   3702  CE2 TYR P 232      22.404  10.457 -26.395  0.00  0.00      PROA  
ATOM   3703  HE2 TYR P 232      22.428  11.208 -25.619  0.00  0.00      PROA  
ATOM   3704  C   TYR P 232      18.394  10.566 -28.128  0.00  0.00      PROA  
ATOM   3705  O   TYR P 232      18.278  10.567 -26.912  0.00  0.00      PROA  
ATOM   3706  N   GLN P 233      18.022  11.631 -28.856  0.00  0.00      PROA  
ATOM   3707  HN  GLN P 233      18.167  11.592 -29.842  0.00  0.00      PROA  
ATOM   3708  CA  GLN P 233      17.454  12.793 -28.195  0.00  0.00      PROA  
ATOM   3709  HA  GLN P 233      18.269  13.101 -27.558  0.00  0.00      PROA  
ATOM   3710  CB  GLN P 233      17.124  13.995 -29.152  0.00  0.00      PROA  
ATOM   3711  HB1 GLN P 233      16.644  14.909 -28.741  0.00  0.00      PROA  
ATOM   3712  HB2 GLN P 233      16.413  13.531 -29.869  0.00  0.00      PROA  
ATOM   3713  CG  GLN P 233      18.447  14.507 -29.839  0.00  0.00      PROA  
ATOM   3714  HG1 GLN P 233      18.232  15.191 -30.689  0.00  0.00      PROA  
ATOM   3715  HG2 GLN P 233      18.963  13.589 -30.191  0.00  0.00      PROA  
ATOM   3716  CD  GLN P 233      19.315  15.264 -28.896  0.00  0.00      PROA  
ATOM   3717  OE1 GLN P 233      18.793  16.027 -28.082  0.00  0.00      PROA  
ATOM   3718  NE2 GLN P 233      20.639  15.148 -29.013  0.00  0.00      PROA  
ATOM   3719 HE21 GLN P 233      21.063  14.493 -29.637  0.00  0.00      PROA  
ATOM   3720 HE22 GLN P 233      21.044  15.478 -28.160  0.00  0.00      PROA  
ATOM   3721  C   GLN P 233      16.151  12.599 -27.351  0.00  0.00      PROA  
ATOM   3722  O   GLN P 233      16.016  13.044 -26.141  0.00  0.00      PROA  
ATOM   3723  N   LYS P 234      15.152  11.896 -27.949  0.00  0.00      PROA  
ATOM   3724  HN  LYS P 234      15.238  11.559 -28.883  0.00  0.00      PROA  
ATOM   3725  CA  LYS P 234      13.925  11.494 -27.242  0.00  0.00      PROA  
ATOM   3726  HA  LYS P 234      13.440  12.353 -26.801  0.00  0.00      PROA  
ATOM   3727  CB  LYS P 234      12.921  10.995 -28.337  0.00  0.00      PROA  
ATOM   3728  HB1 LYS P 234      12.227  10.260 -27.876  0.00  0.00      PROA  
ATOM   3729  HB2 LYS P 234      13.401  10.379 -29.127  0.00  0.00      PROA  
ATOM   3730  CG  LYS P 234      11.910  11.970 -29.024  0.00  0.00      PROA  
ATOM   3731  HG1 LYS P 234      11.360  12.359 -28.141  0.00  0.00      PROA  
ATOM   3732  HG2 LYS P 234      11.213  11.348 -29.625  0.00  0.00      PROA  
ATOM   3733  CD  LYS P 234      12.555  13.091 -29.851  0.00  0.00      PROA  
ATOM   3734  HD1 LYS P 234      13.338  12.616 -30.481  0.00  0.00      PROA  
ATOM   3735  HD2 LYS P 234      13.125  13.727 -29.140  0.00  0.00      PROA  
ATOM   3736  CE  LYS P 234      11.517  13.626 -30.799  0.00  0.00      PROA  
ATOM   3737  HE1 LYS P 234      10.688  14.165 -30.292  0.00  0.00      PROA  
ATOM   3738  HE2 LYS P 234      11.136  12.913 -31.562  0.00  0.00      PROA  
ATOM   3739  NZ  LYS P 234      12.078  14.784 -31.619  0.00  0.00      PROA  
ATOM   3740  HZ1 LYS P 234      13.088  14.573 -31.753  0.00  0.00      PROA  
ATOM   3741  HZ2 LYS P 234      11.454  14.899 -32.443  0.00  0.00      PROA  
ATOM   3742  HZ3 LYS P 234      12.116  15.698 -31.125  0.00  0.00      PROA  
ATOM   3743  C   LYS P 234      14.107  10.494 -26.139  0.00  0.00      PROA  
ATOM   3744  O   LYS P 234      13.606  10.775 -25.064  0.00  0.00      PROA  
ATOM   3745  N   ASN P 235      14.951   9.386 -26.206  0.00  0.00      PROA  
ATOM   3746  HN  ASN P 235      15.407   9.191 -27.071  0.00  0.00      PROA  
ATOM   3747  CA  ASN P 235      15.358   8.584 -25.075  0.00  0.00      PROA  
ATOM   3748  HA  ASN P 235      14.551   8.079 -24.565  0.00  0.00      PROA  
ATOM   3749  CB  ASN P 235      16.314   7.397 -25.348  0.00  0.00      PROA  
ATOM   3750  HB1 ASN P 235      16.857   6.929 -24.499  0.00  0.00      PROA  
ATOM   3751  HB2 ASN P 235      17.124   7.793 -25.997  0.00  0.00      PROA  
ATOM   3752  CG  ASN P 235      15.685   6.342 -26.223  0.00  0.00      PROA  
ATOM   3753  OD1 ASN P 235      14.580   6.479 -26.785  0.00  0.00      PROA  
ATOM   3754  ND2 ASN P 235      16.454   5.265 -26.297  0.00  0.00      PROA  
ATOM   3755 HD21 ASN P 235      16.146   4.488 -26.847  0.00  0.00      PROA  
ATOM   3756 HD22 ASN P 235      17.343   5.353 -25.847  0.00  0.00      PROA  
ATOM   3757  C   ASN P 235      16.126   9.251 -23.915  0.00  0.00      PROA  
ATOM   3758  O   ASN P 235      15.827   8.887 -22.816  0.00  0.00      PROA  
ATOM   3759  N   MET P 236      17.089  10.210 -24.157  0.00  0.00      PROA  
ATOM   3760  HN  MET P 236      17.400  10.395 -25.086  0.00  0.00      PROA  
ATOM   3761  CA  MET P 236      17.611  11.154 -23.182  0.00  0.00      PROA  
ATOM   3762  HA  MET P 236      18.014  10.534 -22.394  0.00  0.00      PROA  
ATOM   3763  CB  MET P 236      18.768  12.120 -23.546  0.00  0.00      PROA  
ATOM   3764  HB1 MET P 236      19.039  12.721 -22.652  0.00  0.00      PROA  
ATOM   3765  HB2 MET P 236      18.384  12.915 -24.220  0.00  0.00      PROA  
ATOM   3766  CG  MET P 236      19.992  11.413 -24.211  0.00  0.00      PROA  
ATOM   3767  HG1 MET P 236      20.899  12.049 -24.124  0.00  0.00      PROA  
ATOM   3768  HG2 MET P 236      19.900  11.256 -25.306  0.00  0.00      PROA  
ATOM   3769  SD  MET P 236      20.314   9.825 -23.435  0.00  0.00      PROA  
ATOM   3770  CE  MET P 236      20.918  10.377 -21.800  0.00  0.00      PROA  
ATOM   3771  HE1 MET P 236      21.120  11.470 -21.802  0.00  0.00      PROA  
ATOM   3772  HE2 MET P 236      20.205  10.180 -20.971  0.00  0.00      PROA  
ATOM   3773  HE3 MET P 236      21.860   9.849 -21.541  0.00  0.00      PROA  
ATOM   3774  C   MET P 236      16.507  12.038 -22.593  0.00  0.00      PROA  
ATOM   3775  O   MET P 236      16.542  12.235 -21.367  0.00  0.00      PROA  
ATOM   3776  N   LYS P 237      15.480  12.554 -23.294  0.00  0.00      PROA  
ATOM   3777  HN  LYS P 237      15.399  12.465 -24.283  0.00  0.00      PROA  
ATOM   3778  CA  LYS P 237      14.430  13.271 -22.592  0.00  0.00      PROA  
ATOM   3779  HA  LYS P 237      14.953  14.079 -22.101  0.00  0.00      PROA  
ATOM   3780  CB  LYS P 237      13.571  14.078 -23.554  0.00  0.00      PROA  
ATOM   3781  HB1 LYS P 237      13.218  13.304 -24.268  0.00  0.00      PROA  
ATOM   3782  HB2 LYS P 237      14.130  14.896 -24.057  0.00  0.00      PROA  
ATOM   3783  CG  LYS P 237      12.294  14.689 -22.923  0.00  0.00      PROA  
ATOM   3784  HG1 LYS P 237      12.535  15.301 -22.027  0.00  0.00      PROA  
ATOM   3785  HG2 LYS P 237      11.738  13.823 -22.506  0.00  0.00      PROA  
ATOM   3786  CD  LYS P 237      11.468  15.609 -23.820  0.00  0.00      PROA  
ATOM   3787  HD1 LYS P 237      12.117  16.488 -24.022  0.00  0.00      PROA  
ATOM   3788  HD2 LYS P 237      10.499  15.928 -23.380  0.00  0.00      PROA  
ATOM   3789  CE  LYS P 237      11.231  15.172 -25.296  0.00  0.00      PROA  
ATOM   3790  HE1 LYS P 237      10.746  14.180 -25.413  0.00  0.00      PROA  
ATOM   3791  HE2 LYS P 237      12.221  15.098 -25.796  0.00  0.00      PROA  
ATOM   3792  NZ  LYS P 237      10.329  16.137 -25.963  0.00  0.00      PROA  
ATOM   3793  HZ1 LYS P 237      10.544  16.333 -26.962  0.00  0.00      PROA  
ATOM   3794  HZ2 LYS P 237       9.376  15.749 -26.113  0.00  0.00      PROA  
ATOM   3795  HZ3 LYS P 237      10.194  17.050 -25.483  0.00  0.00      PROA  
ATOM   3796  C   LYS P 237      13.724  12.438 -21.658  0.00  0.00      PROA  
ATOM   3797  O   LYS P 237      13.341  12.783 -20.497  0.00  0.00      PROA  
ATOM   3798  N   VAL P 238      13.433  11.157 -22.114  0.00  0.00      PROA  
ATOM   3799  HN  VAL P 238      13.745  10.844 -23.007  0.00  0.00      PROA  
ATOM   3800  CA  VAL P 238      12.889  10.126 -21.278  0.00  0.00      PROA  
ATOM   3801  HA  VAL P 238      12.045  10.586 -20.786  0.00  0.00      PROA  
ATOM   3802  CB  VAL P 238      12.370   8.941 -22.147  0.00  0.00      PROA  
ATOM   3803  HB  VAL P 238      13.079   8.770 -22.986  0.00  0.00      PROA  
ATOM   3804  CG1 VAL P 238      12.270   7.661 -21.362  0.00  0.00      PROA  
ATOM   3805 HG11 VAL P 238      13.296   7.439 -20.997  0.00  0.00      PROA  
ATOM   3806 HG12 VAL P 238      11.547   7.732 -20.522  0.00  0.00      PROA  
ATOM   3807 HG13 VAL P 238      11.979   6.810 -22.014  0.00  0.00      PROA  
ATOM   3808  CG2 VAL P 238      11.064   9.322 -22.755  0.00  0.00      PROA  
ATOM   3809 HG21 VAL P 238      10.283   9.423 -21.971  0.00  0.00      PROA  
ATOM   3810 HG22 VAL P 238      11.106  10.215 -23.416  0.00  0.00      PROA  
ATOM   3811 HG23 VAL P 238      10.656   8.406 -23.233  0.00  0.00      PROA  
ATOM   3812  C   VAL P 238      13.800   9.810 -20.094  0.00  0.00      PROA  
ATOM   3813  O   VAL P 238      13.333   9.765 -18.903  0.00  0.00      PROA  
ATOM   3814  N   ALA P 239      15.102   9.649 -20.311  0.00  0.00      PROA  
ATOM   3815  HN  ALA P 239      15.374   9.616 -21.269  0.00  0.00      PROA  
ATOM   3816  CA  ALA P 239      16.167   9.373 -19.295  0.00  0.00      PROA  
ATOM   3817  HA  ALA P 239      16.053   8.398 -18.846  0.00  0.00      PROA  
ATOM   3818  CB  ALA P 239      17.549   9.240 -19.920  0.00  0.00      PROA  
ATOM   3819  HB1 ALA P 239      17.765  10.238 -20.358  0.00  0.00      PROA  
ATOM   3820  HB2 ALA P 239      18.387   9.032 -19.222  0.00  0.00      PROA  
ATOM   3821  HB3 ALA P 239      17.565   8.660 -20.868  0.00  0.00      PROA  
ATOM   3822  C   ALA P 239      16.200  10.403 -18.189  0.00  0.00      PROA  
ATOM   3823  O   ALA P 239      16.294  10.014 -17.017  0.00  0.00      PROA  
ATOM   3824  N   PHE P 240      15.982  11.713 -18.449  0.00  0.00      PROA  
ATOM   3825  HN  PHE P 240      16.009  12.064 -19.382  0.00  0.00      PROA  
ATOM   3826  CA  PHE P 240      15.834  12.653 -17.333  0.00  0.00      PROA  
ATOM   3827  HA  PHE P 240      16.663  12.450 -16.671  0.00  0.00      PROA  
ATOM   3828  CB  PHE P 240      15.832  14.003 -17.990  0.00  0.00      PROA  
ATOM   3829  HB1 PHE P 240      15.454  14.728 -17.237  0.00  0.00      PROA  
ATOM   3830  HB2 PHE P 240      15.177  13.994 -18.888  0.00  0.00      PROA  
ATOM   3831  CG  PHE P 240      17.198  14.516 -18.400  0.00  0.00      PROA  
ATOM   3832  CD1 PHE P 240      18.247  14.654 -17.486  0.00  0.00      PROA  
ATOM   3833  HD1 PHE P 240      18.096  14.412 -16.444  0.00  0.00      PROA  
ATOM   3834  CE1 PHE P 240      19.541  14.916 -18.031  0.00  0.00      PROA  
ATOM   3835  HE1 PHE P 240      20.372  15.062 -17.356  0.00  0.00      PROA  
ATOM   3836  CZ  PHE P 240      19.764  15.135 -19.368  0.00  0.00      PROA  
ATOM   3837  HZ  PHE P 240      20.753  15.450 -19.667  0.00  0.00      PROA  
ATOM   3838  CD2 PHE P 240      17.457  14.676 -19.750  0.00  0.00      PROA  
ATOM   3839  HD2 PHE P 240      16.591  14.603 -20.391  0.00  0.00      PROA  
ATOM   3840  CE2 PHE P 240      18.746  15.015 -20.238  0.00  0.00      PROA  
ATOM   3841  HE2 PHE P 240      18.845  15.119 -21.308  0.00  0.00      PROA  
ATOM   3842  C   PHE P 240      14.571  12.356 -16.457  0.00  0.00      PROA  
ATOM   3843  O   PHE P 240      14.593  12.482 -15.242  0.00  0.00      PROA  
ATOM   3844  N   ILE P 241      13.419  12.156 -17.168  0.00  0.00      PROA  
ATOM   3845  HN  ILE P 241      13.380  12.373 -18.141  0.00  0.00      PROA  
ATOM   3846  CA  ILE P 241      12.128  11.891 -16.546  0.00  0.00      PROA  
ATOM   3847  HA  ILE P 241      11.990  12.662 -15.802  0.00  0.00      PROA  
ATOM   3848  CB  ILE P 241      10.940  12.035 -17.461  0.00  0.00      PROA  
ATOM   3849  HB  ILE P 241      11.107  11.329 -18.303  0.00  0.00      PROA  
ATOM   3850  CG2 ILE P 241       9.606  11.927 -16.617  0.00  0.00      PROA  
ATOM   3851 HG21 ILE P 241       9.437  10.883 -16.274  0.00  0.00      PROA  
ATOM   3852 HG22 ILE P 241       9.787  12.639 -15.783  0.00  0.00      PROA  
ATOM   3853 HG23 ILE P 241       8.720  12.385 -17.107  0.00  0.00      PROA  
ATOM   3854  CG1 ILE P 241      11.009  13.441 -18.189  0.00  0.00      PROA  
ATOM   3855 HG11 ILE P 241      11.944  13.510 -18.785  0.00  0.00      PROA  
ATOM   3856 HG12 ILE P 241      10.937  14.256 -17.436  0.00  0.00      PROA  
ATOM   3857  CD  ILE P 241       9.876  13.486 -19.260  0.00  0.00      PROA  
ATOM   3858  HD1 ILE P 241       9.915  14.449 -19.812  0.00  0.00      PROA  
ATOM   3859  HD2 ILE P 241       9.934  12.769 -20.107  0.00  0.00      PROA  
ATOM   3860  HD3 ILE P 241       8.867  13.279 -18.845  0.00  0.00      PROA  
ATOM   3861  C   ILE P 241      11.994  10.684 -15.706  0.00  0.00      PROA  
ATOM   3862  O   ILE P 241      11.489  10.776 -14.556  0.00  0.00      PROA  
ATOM   3863  N   ASP P 242      12.555   9.537 -16.200  0.00  0.00      PROA  
ATOM   3864  HN  ASP P 242      12.758   9.565 -17.176  0.00  0.00      PROA  
ATOM   3865  CA  ASP P 242      12.651   8.208 -15.540  0.00  0.00      PROA  
ATOM   3866  HA  ASP P 242      11.681   7.932 -15.154  0.00  0.00      PROA  
ATOM   3867  CB  ASP P 242      13.165   7.156 -16.549  0.00  0.00      PROA  
ATOM   3868  HB1 ASP P 242      13.507   6.201 -16.095  0.00  0.00      PROA  
ATOM   3869  HB2 ASP P 242      13.994   7.550 -17.174  0.00  0.00      PROA  
ATOM   3870  CG  ASP P 242      12.034   6.777 -17.490  0.00  0.00      PROA  
ATOM   3871  OD1 ASP P 242      12.302   6.203 -18.541  0.00  0.00      PROA  
ATOM   3872  OD2 ASP P 242      10.830   6.974 -17.132  0.00  0.00      PROA  
ATOM   3873  C   ASP P 242      13.592   8.356 -14.321  0.00  0.00      PROA  
ATOM   3874  O   ASP P 242      13.274   7.997 -13.172  0.00  0.00      PROA  
ATOM   3875  N   SER P 243      14.768   8.975 -14.531  0.00  0.00      PROA  
ATOM   3876  HN  SER P 243      15.012   9.254 -15.457  0.00  0.00      PROA  
ATOM   3877  CA  SER P 243      15.686   9.252 -13.465  0.00  0.00      PROA  
ATOM   3878  HA  SER P 243      15.732   8.325 -12.914  0.00  0.00      PROA  
ATOM   3879  CB  SER P 243      17.140   9.782 -13.904  0.00  0.00      PROA  
ATOM   3880  HB1 SER P 243      17.824   9.789 -13.028  0.00  0.00      PROA  
ATOM   3881  HB2 SER P 243      17.050  10.726 -14.482  0.00  0.00      PROA  
ATOM   3882  OG  SER P 243      17.698   8.957 -14.831  0.00  0.00      PROA  
ATOM   3883  HG1 SER P 243      17.333   9.291 -15.654  0.00  0.00      PROA  
ATOM   3884  C   SER P 243      15.265  10.254 -12.475  0.00  0.00      PROA  
ATOM   3885  O   SER P 243      15.903  10.281 -11.400  0.00  0.00      PROA  
ATOM   3886  N   LEU P 244      14.245  11.086 -12.638  0.00  0.00      PROA  
ATOM   3887  HN  LEU P 244      13.731  11.035 -13.491  0.00  0.00      PROA  
ATOM   3888  CA  LEU P 244      13.587  11.775 -11.552  0.00  0.00      PROA  
ATOM   3889  HA  LEU P 244      14.355  12.130 -10.881  0.00  0.00      PROA  
ATOM   3890  CB  LEU P 244      12.766  12.978 -12.215  0.00  0.00      PROA  
ATOM   3891  HB1 LEU P 244      12.209  12.527 -13.064  0.00  0.00      PROA  
ATOM   3892  HB2 LEU P 244      13.401  13.807 -12.594  0.00  0.00      PROA  
ATOM   3893  CG  LEU P 244      11.693  13.574 -11.247  0.00  0.00      PROA  
ATOM   3894  HG  LEU P 244      11.025  12.791 -10.829  0.00  0.00      PROA  
ATOM   3895  CD1 LEU P 244      12.316  14.369 -10.051  0.00  0.00      PROA  
ATOM   3896 HD11 LEU P 244      11.450  14.753  -9.470  0.00  0.00      PROA  
ATOM   3897 HD12 LEU P 244      12.830  13.655  -9.373  0.00  0.00      PROA  
ATOM   3898 HD13 LEU P 244      13.029  15.167 -10.349  0.00  0.00      PROA  
ATOM   3899  CD2 LEU P 244      10.606  14.386 -12.018  0.00  0.00      PROA  
ATOM   3900 HD21 LEU P 244       9.943  13.763 -12.655  0.00  0.00      PROA  
ATOM   3901 HD22 LEU P 244       9.911  14.706 -11.212  0.00  0.00      PROA  
ATOM   3902 HD23 LEU P 244      11.085  15.228 -12.561  0.00  0.00      PROA  
ATOM   3903  C   LEU P 244      12.650  10.857 -10.825  0.00  0.00      PROA  
ATOM   3904  O   LEU P 244      12.470  10.983  -9.575  0.00  0.00      PROA  
ATOM   3905  N   PHE P 245      11.924   9.996 -11.488  0.00  0.00      PROA  
ATOM   3906  HN  PHE P 245      12.008   9.962 -12.481  0.00  0.00      PROA  
ATOM   3907  CA  PHE P 245      10.798   9.180 -10.889  0.00  0.00      PROA  
ATOM   3908  HA  PHE P 245      10.203   9.893 -10.337  0.00  0.00      PROA  
ATOM   3909  CB  PHE P 245       9.859   8.558 -12.030  0.00  0.00      PROA  
ATOM   3910  HB1 PHE P 245      10.566   8.043 -12.716  0.00  0.00      PROA  
ATOM   3911  HB2 PHE P 245       9.380   9.419 -12.543  0.00  0.00      PROA  
ATOM   3912  CG  PHE P 245       8.913   7.528 -11.419  0.00  0.00      PROA  
ATOM   3913  CD1 PHE P 245       7.654   8.016 -11.051  0.00  0.00      PROA  
ATOM   3914  HD1 PHE P 245       7.376   9.059 -11.051  0.00  0.00      PROA  
ATOM   3915  CE1 PHE P 245       6.640   7.048 -10.779  0.00  0.00      PROA  
ATOM   3916  HE1 PHE P 245       5.654   7.315 -10.428  0.00  0.00      PROA  
ATOM   3917  CZ  PHE P 245       6.932   5.728 -10.790  0.00  0.00      PROA  
ATOM   3918  HZ  PHE P 245       6.302   4.907 -10.480  0.00  0.00      PROA  
ATOM   3919  CD2 PHE P 245       9.270   6.230 -11.386  0.00  0.00      PROA  
ATOM   3920  HD2 PHE P 245      10.250   5.905 -11.705  0.00  0.00      PROA  
ATOM   3921  CE2 PHE P 245       8.230   5.338 -11.208  0.00  0.00      PROA  
ATOM   3922  HE2 PHE P 245       8.368   4.268 -11.260  0.00  0.00      PROA  
ATOM   3923  C   PHE P 245      11.169   8.184  -9.811  0.00  0.00      PROA  
ATOM   3924  O   PHE P 245      10.727   8.241  -8.678  0.00  0.00      PROA  
ATOM   3925  N   GLU P 246      12.137   7.302 -10.136  0.00  0.00      PROA  
ATOM   3926  HN  GLU P 246      12.446   7.315 -11.084  0.00  0.00      PROA  
ATOM   3927  CA  GLU P 246      12.693   6.329  -9.268  0.00  0.00      PROA  
ATOM   3928  HA  GLU P 246      11.813   5.834  -8.885  0.00  0.00      PROA  
ATOM   3929  CB  GLU P 246      13.518   5.208  -9.985  0.00  0.00      PROA  
ATOM   3930  HB1 GLU P 246      14.251   4.766  -9.276  0.00  0.00      PROA  
ATOM   3931  HB2 GLU P 246      14.025   5.695 -10.845  0.00  0.00      PROA  
ATOM   3932  CG  GLU P 246      12.615   4.164 -10.562  0.00  0.00      PROA  
ATOM   3933  HG1 GLU P 246      11.911   4.657 -11.266  0.00  0.00      PROA  
ATOM   3934  HG2 GLU P 246      11.999   3.735  -9.743  0.00  0.00      PROA  
ATOM   3935  CD  GLU P 246      13.365   3.109 -11.336  0.00  0.00      PROA  
ATOM   3936  OE1 GLU P 246      13.512   1.959 -10.788  0.00  0.00      PROA  
ATOM   3937  OE2 GLU P 246      13.782   3.397 -12.479  0.00  0.00      PROA  
ATOM   3938  C   GLU P 246      13.320   6.888  -7.941  0.00  0.00      PROA  
ATOM   3939  O   GLU P 246      13.022   6.392  -6.875  0.00  0.00      PROA  
ATOM   3940  N   PRO P 247      14.089   7.899  -7.932  0.00  0.00      PROA  
ATOM   3941  CD  PRO P 247      15.047   7.953  -9.064  0.00  0.00      PROA  
ATOM   3942  HD1 PRO P 247      15.494   7.039  -9.510  0.00  0.00      PROA  
ATOM   3943  HD2 PRO P 247      14.553   8.501  -9.894  0.00  0.00      PROA  
ATOM   3944  CA  PRO P 247      14.482   8.661  -6.764  0.00  0.00      PROA  
ATOM   3945  HA  PRO P 247      15.007   8.053  -6.043  0.00  0.00      PROA  
ATOM   3946  CB  PRO P 247      15.439   9.670  -7.484  0.00  0.00      PROA  
ATOM   3947  HB1 PRO P 247      16.107  10.276  -6.835  0.00  0.00      PROA  
ATOM   3948  HB2 PRO P 247      14.790  10.382  -8.036  0.00  0.00      PROA  
ATOM   3949  CG  PRO P 247      16.143   8.805  -8.528  0.00  0.00      PROA  
ATOM   3950  HG1 PRO P 247      16.939   8.267  -7.971  0.00  0.00      PROA  
ATOM   3951  HG2 PRO P 247      16.739   9.256  -9.350  0.00  0.00      PROA  
ATOM   3952  C   PRO P 247      13.466   9.373  -5.967  0.00  0.00      PROA  
ATOM   3953  O   PRO P 247      13.598   9.318  -4.704  0.00  0.00      PROA  
ATOM   3954  N   THR P 248      12.430   9.917  -6.648  0.00  0.00      PROA  
ATOM   3955  HN  THR P 248      12.505   9.916  -7.642  0.00  0.00      PROA  
ATOM   3956  CA  THR P 248      11.163  10.370  -6.016  0.00  0.00      PROA  
ATOM   3957  HA  THR P 248      11.413  11.106  -5.266  0.00  0.00      PROA  
ATOM   3958  CB  THR P 248      10.204  11.021  -6.940  0.00  0.00      PROA  
ATOM   3959  HB  THR P 248      10.018  10.473  -7.889  0.00  0.00      PROA  
ATOM   3960  OG1 THR P 248      10.819  12.205  -7.451  0.00  0.00      PROA  
ATOM   3961  HG1 THR P 248      11.533  11.927  -8.029  0.00  0.00      PROA  
ATOM   3962  CG2 THR P 248       8.891  11.470  -6.269  0.00  0.00      PROA  
ATOM   3963 HG21 THR P 248       9.198  11.804  -5.254  0.00  0.00      PROA  
ATOM   3964 HG22 THR P 248       8.394  12.301  -6.813  0.00  0.00      PROA  
ATOM   3965 HG23 THR P 248       8.197  10.606  -6.194  0.00  0.00      PROA  
ATOM   3966  C   THR P 248      10.401   9.338  -5.230  0.00  0.00      PROA  
ATOM   3967  O   THR P 248       9.886   9.577  -4.140  0.00  0.00      PROA  
ATOM   3968  N   VAL P 249      10.388   8.119  -5.757  0.00  0.00      PROA  
ATOM   3969  HN  VAL P 249      10.945   7.959  -6.567  0.00  0.00      PROA  
ATOM   3970  CA  VAL P 249       9.830   6.968  -5.221  0.00  0.00      PROA  
ATOM   3971  HA  VAL P 249       8.884   7.297  -4.818  0.00  0.00      PROA  
ATOM   3972  CB  VAL P 249       9.569   5.851  -6.166  0.00  0.00      PROA  
ATOM   3973  HB  VAL P 249      10.361   5.716  -6.933  0.00  0.00      PROA  
ATOM   3974  CG1 VAL P 249       8.931   4.538  -5.570  0.00  0.00      PROA  
ATOM   3975 HG11 VAL P 249       8.692   3.784  -6.350  0.00  0.00      PROA  
ATOM   3976 HG12 VAL P 249       9.649   4.257  -4.770  0.00  0.00      PROA  
ATOM   3977 HG13 VAL P 249       8.055   4.837  -4.955  0.00  0.00      PROA  
ATOM   3978  CG2 VAL P 249       8.479   6.416  -7.191  0.00  0.00      PROA  
ATOM   3979 HG21 VAL P 249       8.811   7.309  -7.762  0.00  0.00      PROA  
ATOM   3980 HG22 VAL P 249       8.117   5.696  -7.955  0.00  0.00      PROA  
ATOM   3981 HG23 VAL P 249       7.630   6.770  -6.567  0.00  0.00      PROA  
ATOM   3982  C   VAL P 249      10.624   6.484  -4.009  0.00  0.00      PROA  
ATOM   3983  O   VAL P 249      10.083   6.189  -2.958  0.00  0.00      PROA  
ATOM   3984  N   LYS P 250      11.957   6.500  -4.116  0.00  0.00      PROA  
ATOM   3985  HN  LYS P 250      12.423   6.621  -4.990  0.00  0.00      PROA  
ATOM   3986  CA  LYS P 250      12.819   6.336  -2.955  0.00  0.00      PROA  
ATOM   3987  HA  LYS P 250      12.661   5.343  -2.560  0.00  0.00      PROA  
ATOM   3988  CB  LYS P 250      14.273   6.345  -3.482  0.00  0.00      PROA  
ATOM   3989  HB1 LYS P 250      14.358   7.025  -4.356  0.00  0.00      PROA  
ATOM   3990  HB2 LYS P 250      14.355   5.413  -4.082  0.00  0.00      PROA  
ATOM   3991  CG  LYS P 250      15.531   6.469  -2.531  0.00  0.00      PROA  
ATOM   3992  HG1 LYS P 250      15.574   7.427  -1.971  0.00  0.00      PROA  
ATOM   3993  HG2 LYS P 250      16.461   6.481  -3.139  0.00  0.00      PROA  
ATOM   3994  CD  LYS P 250      15.627   5.456  -1.392  0.00  0.00      PROA  
ATOM   3995  HD1 LYS P 250      14.690   5.508  -0.797  0.00  0.00      PROA  
ATOM   3996  HD2 LYS P 250      16.422   5.722  -0.663  0.00  0.00      PROA  
ATOM   3997  CE  LYS P 250      15.667   3.991  -1.844  0.00  0.00      PROA  
ATOM   3998  HE1 LYS P 250      16.477   3.883  -2.597  0.00  0.00      PROA  
ATOM   3999  HE2 LYS P 250      14.704   3.748  -2.341  0.00  0.00      PROA  
ATOM   4000  NZ  LYS P 250      15.848   3.093  -0.706  0.00  0.00      PROA  
ATOM   4001  HZ1 LYS P 250      15.545   2.111  -0.865  0.00  0.00      PROA  
ATOM   4002  HZ2 LYS P 250      16.786   3.045  -0.260  0.00  0.00      PROA  
ATOM   4003  HZ3 LYS P 250      15.298   3.461   0.097  0.00  0.00      PROA  
ATOM   4004  C   LYS P 250      12.632   7.351  -1.822  0.00  0.00      PROA  
ATOM   4005  O   LYS P 250      12.637   7.004  -0.639  0.00  0.00      PROA  
ATOM   4006  N   LEU P 251      12.465   8.704  -2.160  0.00  0.00      PROA  
ATOM   4007  HN  LEU P 251      12.720   8.940  -3.095  0.00  0.00      PROA  
ATOM   4008  CA  LEU P 251      12.134   9.701  -1.240  0.00  0.00      PROA  
ATOM   4009  HA  LEU P 251      12.913   9.634  -0.494  0.00  0.00      PROA  
ATOM   4010  CB  LEU P 251      12.237  11.082  -1.916  0.00  0.00      PROA  
ATOM   4011  HB1 LEU P 251      11.374  11.317  -2.575  0.00  0.00      PROA  
ATOM   4012  HB2 LEU P 251      13.200  11.132  -2.467  0.00  0.00      PROA  
ATOM   4013  CG  LEU P 251      12.205  12.297  -0.903  0.00  0.00      PROA  
ATOM   4014  HG  LEU P 251      11.165  12.417  -0.530  0.00  0.00      PROA  
ATOM   4015  CD1 LEU P 251      13.239  12.041   0.246  0.00  0.00      PROA  
ATOM   4016 HD11 LEU P 251      13.368  12.915   0.920  0.00  0.00      PROA  
ATOM   4017 HD12 LEU P 251      12.946  11.191   0.898  0.00  0.00      PROA  
ATOM   4018 HD13 LEU P 251      14.176  11.784  -0.292  0.00  0.00      PROA  
ATOM   4019  CD2 LEU P 251      12.554  13.554  -1.770  0.00  0.00      PROA  
ATOM   4020 HD21 LEU P 251      13.608  13.446  -2.106  0.00  0.00      PROA  
ATOM   4021 HD22 LEU P 251      11.884  13.712  -2.642  0.00  0.00      PROA  
ATOM   4022 HD23 LEU P 251      12.578  14.556  -1.289  0.00  0.00      PROA  
ATOM   4023  C   LEU P 251      10.805   9.576  -0.512  0.00  0.00      PROA  
ATOM   4024  O   LEU P 251      10.752   9.546   0.719  0.00  0.00      PROA  
ATOM   4025  N   LEU P 252       9.697   9.306  -1.267  0.00  0.00      PROA  
ATOM   4026  HN  LEU P 252       9.875   9.244  -2.247  0.00  0.00      PROA  
ATOM   4027  CA  LEU P 252       8.466   8.871  -0.730  0.00  0.00      PROA  
ATOM   4028  HA  LEU P 252       8.261   9.693  -0.059  0.00  0.00      PROA  
ATOM   4029  CB  LEU P 252       7.338   8.765  -1.830  0.00  0.00      PROA  
ATOM   4030  HB1 LEU P 252       6.385   8.306  -1.492  0.00  0.00      PROA  
ATOM   4031  HB2 LEU P 252       7.673   8.185  -2.716  0.00  0.00      PROA  
ATOM   4032  CG  LEU P 252       7.018  10.219  -2.361  0.00  0.00      PROA  
ATOM   4033  HG  LEU P 252       7.972  10.774  -2.489  0.00  0.00      PROA  
ATOM   4034  CD1 LEU P 252       6.375  10.040  -3.730  0.00  0.00      PROA  
ATOM   4035 HD11 LEU P 252       5.714  10.888  -4.008  0.00  0.00      PROA  
ATOM   4036 HD12 LEU P 252       7.113   9.653  -4.465  0.00  0.00      PROA  
ATOM   4037 HD13 LEU P 252       5.664   9.187  -3.691  0.00  0.00      PROA  
ATOM   4038  CD2 LEU P 252       6.061  10.984  -1.432  0.00  0.00      PROA  
ATOM   4039 HD21 LEU P 252       5.885  12.026  -1.776  0.00  0.00      PROA  
ATOM   4040 HD22 LEU P 252       5.120  10.427  -1.235  0.00  0.00      PROA  
ATOM   4041 HD23 LEU P 252       6.549  11.080  -0.438  0.00  0.00      PROA  
ATOM   4042  C   LEU P 252       8.414   7.635   0.257  0.00  0.00      PROA  
ATOM   4043  O   LEU P 252       7.916   7.624   1.338  0.00  0.00      PROA  
ATOM   4044  N   VAL P 253       9.026   6.512  -0.202  0.00  0.00      PROA  
ATOM   4045  HN  VAL P 253       9.488   6.612  -1.080  0.00  0.00      PROA  
ATOM   4046  CA  VAL P 253       9.369   5.274   0.447  0.00  0.00      PROA  
ATOM   4047  HA  VAL P 253       8.443   4.817   0.762  0.00  0.00      PROA  
ATOM   4048  CB  VAL P 253      10.152   4.354  -0.553  0.00  0.00      PROA  
ATOM   4049  HB  VAL P 253      10.871   4.933  -1.171  0.00  0.00      PROA  
ATOM   4050  CG1 VAL P 253      11.175   3.418   0.127  0.00  0.00      PROA  
ATOM   4051 HG11 VAL P 253      10.738   2.984   1.052  0.00  0.00      PROA  
ATOM   4052 HG12 VAL P 253      11.428   2.607  -0.588  0.00  0.00      PROA  
ATOM   4053 HG13 VAL P 253      12.109   3.935   0.434  0.00  0.00      PROA  
ATOM   4054  CG2 VAL P 253       9.125   3.515  -1.413  0.00  0.00      PROA  
ATOM   4055 HG21 VAL P 253       8.883   4.125  -2.309  0.00  0.00      PROA  
ATOM   4056 HG22 VAL P 253       9.590   2.654  -1.939  0.00  0.00      PROA  
ATOM   4057 HG23 VAL P 253       8.217   3.286  -0.814  0.00  0.00      PROA  
ATOM   4058  C   VAL P 253      10.101   5.343   1.770  0.00  0.00      PROA  
ATOM   4059  O   VAL P 253       9.591   4.954   2.802  0.00  0.00      PROA  
ATOM   4060  N   GLY P 254      11.126   6.259   1.803  0.00  0.00      PROA  
ATOM   4061  HN  GLY P 254      11.393   6.689   0.944  0.00  0.00      PROA  
ATOM   4062  CA  GLY P 254      11.961   6.345   3.014  0.00  0.00      PROA  
ATOM   4063  HA1 GLY P 254      12.973   6.569   2.711  0.00  0.00      PROA  
ATOM   4064  HA2 GLY P 254      12.048   5.383   3.497  0.00  0.00      PROA  
ATOM   4065  C   GLY P 254      11.422   7.315   4.017  0.00  0.00      PROA  
ATOM   4066  O   GLY P 254      11.536   7.020   5.166  0.00  0.00      PROA  
ATOM   4067  N   ALA P 255      10.751   8.361   3.535  0.00  0.00      PROA  
ATOM   4068  HN  ALA P 255      10.681   8.467   2.546  0.00  0.00      PROA  
ATOM   4069  CA  ALA P 255       9.960   9.281   4.384  0.00  0.00      PROA  
ATOM   4070  HA  ALA P 255      10.720   9.606   5.079  0.00  0.00      PROA  
ATOM   4071  CB  ALA P 255       9.401  10.272   3.441  0.00  0.00      PROA  
ATOM   4072  HB1 ALA P 255       8.751   9.919   2.612  0.00  0.00      PROA  
ATOM   4073  HB2 ALA P 255       8.924  11.073   4.045  0.00  0.00      PROA  
ATOM   4074  HB3 ALA P 255      10.235  10.834   2.970  0.00  0.00      PROA  
ATOM   4075  C   ALA P 255       8.803   8.543   5.070  0.00  0.00      PROA  
ATOM   4076  O   ALA P 255       8.624   8.856   6.241  0.00  0.00      PROA  
ATOM   4077  N   SER P 256       8.064   7.609   4.414  0.00  0.00      PROA  
ATOM   4078  HN  SER P 256       8.222   7.425   3.447  0.00  0.00      PROA  
ATOM   4079  CA  SER P 256       7.104   6.761   5.118  0.00  0.00      PROA  
ATOM   4080  HA  SER P 256       6.346   7.301   5.665  0.00  0.00      PROA  
ATOM   4081  CB  SER P 256       6.308   5.879   4.180  0.00  0.00      PROA  
ATOM   4082  HB1 SER P 256       7.014   5.318   3.530  0.00  0.00      PROA  
ATOM   4083  HB2 SER P 256       5.717   6.532   3.503  0.00  0.00      PROA  
ATOM   4084  OG  SER P 256       5.459   4.992   4.918  0.00  0.00      PROA  
ATOM   4085  HG1 SER P 256       4.820   5.445   5.473  0.00  0.00      PROA  
ATOM   4086  C   SER P 256       7.782   6.007   6.209  0.00  0.00      PROA  
ATOM   4087  O   SER P 256       7.349   6.066   7.329  0.00  0.00      PROA  
ATOM   4088  N   TYR P 257       9.014   5.455   5.888  0.00  0.00      PROA  
ATOM   4089  HN  TYR P 257       9.363   5.437   4.955  0.00  0.00      PROA  
ATOM   4090  CA  TYR P 257       9.748   4.623   6.881  0.00  0.00      PROA  
ATOM   4091  HA  TYR P 257       9.125   3.797   7.194  0.00  0.00      PROA  
ATOM   4092  CB  TYR P 257      11.017   4.019   6.310  0.00  0.00      PROA  
ATOM   4093  HB1 TYR P 257      11.707   4.824   5.977  0.00  0.00      PROA  
ATOM   4094  HB2 TYR P 257      10.692   3.480   5.395  0.00  0.00      PROA  
ATOM   4095  CG  TYR P 257      11.743   3.098   7.222  0.00  0.00      PROA  
ATOM   4096  CD1 TYR P 257      13.053   3.366   7.749  0.00  0.00      PROA  
ATOM   4097  HD1 TYR P 257      13.566   4.251   7.403  0.00  0.00      PROA  
ATOM   4098  CE1 TYR P 257      13.528   2.486   8.797  0.00  0.00      PROA  
ATOM   4099  HE1 TYR P 257      14.461   2.693   9.300  0.00  0.00      PROA  
ATOM   4100  CZ  TYR P 257      12.786   1.490   9.297  0.00  0.00      PROA  
ATOM   4101  OH  TYR P 257      13.274   0.637  10.348  0.00  0.00      PROA  
ATOM   4102  HH  TYR P 257      14.111   1.031  10.603  0.00  0.00      PROA  
ATOM   4103  CD2 TYR P 257      11.072   2.037   7.760  0.00  0.00      PROA  
ATOM   4104  HD2 TYR P 257      10.062   1.850   7.427  0.00  0.00      PROA  
ATOM   4105  CE2 TYR P 257      11.602   1.139   8.655  0.00  0.00      PROA  
ATOM   4106  HE2 TYR P 257      11.034   0.284   8.991  0.00  0.00      PROA  
ATOM   4107  C   TYR P 257      10.176   5.382   8.184  0.00  0.00      PROA  
ATOM   4108  O   TYR P 257       9.866   4.976   9.364  0.00  0.00      PROA  
ATOM   4109  N   LEU P 258      10.659   6.591   7.980  0.00  0.00      PROA  
ATOM   4110  HN  LEU P 258      10.766   6.930   7.049  0.00  0.00      PROA  
ATOM   4111  CA  LEU P 258      11.052   7.404   9.165  0.00  0.00      PROA  
ATOM   4112  HA  LEU P 258      11.590   6.761   9.846  0.00  0.00      PROA  
ATOM   4113  CB  LEU P 258      11.949   8.579   8.737  0.00  0.00      PROA  
ATOM   4114  HB1 LEU P 258      12.413   9.253   9.488  0.00  0.00      PROA  
ATOM   4115  HB2 LEU P 258      11.258   9.157   8.087  0.00  0.00      PROA  
ATOM   4116  CG  LEU P 258      13.165   8.200   7.896  0.00  0.00      PROA  
ATOM   4117  HG  LEU P 258      12.803   7.625   7.017  0.00  0.00      PROA  
ATOM   4118  CD1 LEU P 258      14.008   9.375   7.493  0.00  0.00      PROA  
ATOM   4119 HD11 LEU P 258      14.998   9.061   7.097  0.00  0.00      PROA  
ATOM   4120 HD12 LEU P 258      13.518  10.156   6.872  0.00  0.00      PROA  
ATOM   4121 HD13 LEU P 258      14.271   9.983   8.385  0.00  0.00      PROA  
ATOM   4122  CD2 LEU P 258      14.058   7.221   8.771  0.00  0.00      PROA  
ATOM   4123 HD21 LEU P 258      14.961   6.756   8.321  0.00  0.00      PROA  
ATOM   4124 HD22 LEU P 258      14.402   7.742   9.690  0.00  0.00      PROA  
ATOM   4125 HD23 LEU P 258      13.475   6.316   9.048  0.00  0.00      PROA  
ATOM   4126  C   LEU P 258       9.935   7.871  10.072  0.00  0.00      PROA  
ATOM   4127  O   LEU P 258      10.091   8.074  11.312  0.00  0.00      PROA  
ATOM   4128  N   ILE P 259       8.712   8.218   9.538  0.00  0.00      PROA  
ATOM   4129  HN  ILE P 259       8.580   8.132   8.554  0.00  0.00      PROA  
ATOM   4130  CA  ILE P 259       7.649   8.655  10.376  0.00  0.00      PROA  
ATOM   4131  HA  ILE P 259       7.964   9.483  10.994  0.00  0.00      PROA  
ATOM   4132  CB  ILE P 259       6.388   9.085   9.570  0.00  0.00      PROA  
ATOM   4133  HB  ILE P 259       6.062   8.206   8.973  0.00  0.00      PROA  
ATOM   4134  CG2 ILE P 259       5.321   9.461  10.493  0.00  0.00      PROA  
ATOM   4135 HG21 ILE P 259       4.663   8.581  10.658  0.00  0.00      PROA  
ATOM   4136 HG22 ILE P 259       5.678   9.872  11.462  0.00  0.00      PROA  
ATOM   4137 HG23 ILE P 259       4.641  10.198  10.015  0.00  0.00      PROA  
ATOM   4138  CG1 ILE P 259       6.698  10.212   8.597  0.00  0.00      PROA  
ATOM   4139 HG11 ILE P 259       7.756  10.029   8.311  0.00  0.00      PROA  
ATOM   4140 HG12 ILE P 259       6.644  11.170   9.157  0.00  0.00      PROA  
ATOM   4141  CD  ILE P 259       5.829  10.225   7.282  0.00  0.00      PROA  
ATOM   4142  HD1 ILE P 259       6.260  10.928   6.537  0.00  0.00      PROA  
ATOM   4143  HD2 ILE P 259       5.964   9.241   6.783  0.00  0.00      PROA  
ATOM   4144  HD3 ILE P 259       4.731  10.285   7.444  0.00  0.00      PROA  
ATOM   4145  C   ILE P 259       7.244   7.475  11.242  0.00  0.00      PROA  
ATOM   4146  O   ILE P 259       7.022   7.704  12.446  0.00  0.00      PROA  
ATOM   4147  N   GLY P 260       7.218   6.302  10.618  0.00  0.00      PROA  
ATOM   4148  HN  GLY P 260       7.195   6.210   9.626  0.00  0.00      PROA  
ATOM   4149  CA  GLY P 260       6.765   5.080  11.410  0.00  0.00      PROA  
ATOM   4150  HA1 GLY P 260       6.643   4.134  10.902  0.00  0.00      PROA  
ATOM   4151  HA2 GLY P 260       5.817   5.257  11.898  0.00  0.00      PROA  
ATOM   4152  C   GLY P 260       7.874   4.750  12.477  0.00  0.00      PROA  
ATOM   4153  O   GLY P 260       7.573   4.378  13.616  0.00  0.00      PROA  
ATOM   4154  N   LEU P 261       9.183   4.844  12.129  0.00  0.00      PROA  
ATOM   4155  HN  LEU P 261       9.505   5.060  11.211  0.00  0.00      PROA  
ATOM   4156  CA  LEU P 261      10.313   4.631  13.079  0.00  0.00      PROA  
ATOM   4157  HA  LEU P 261      10.159   3.695  13.597  0.00  0.00      PROA  
ATOM   4158  CB  LEU P 261      11.635   4.529  12.396  0.00  0.00      PROA  
ATOM   4159  HB1 LEU P 261      11.847   5.381  11.715  0.00  0.00      PROA  
ATOM   4160  HB2 LEU P 261      11.580   3.663  11.702  0.00  0.00      PROA  
ATOM   4161  CG  LEU P 261      12.786   4.241  13.374  0.00  0.00      PROA  
ATOM   4162  HG  LEU P 261      12.987   5.126  14.015  0.00  0.00      PROA  
ATOM   4163  CD1 LEU P 261      12.538   3.149  14.408  0.00  0.00      PROA  
ATOM   4164 HD11 LEU P 261      12.254   2.119  14.101  0.00  0.00      PROA  
ATOM   4165 HD12 LEU P 261      13.496   2.990  14.947  0.00  0.00      PROA  
ATOM   4166 HD13 LEU P 261      11.750   3.525  15.095  0.00  0.00      PROA  
ATOM   4167  CD2 LEU P 261      14.106   3.938  12.606  0.00  0.00      PROA  
ATOM   4168 HD21 LEU P 261      14.055   2.884  12.257  0.00  0.00      PROA  
ATOM   4169 HD22 LEU P 261      14.075   4.564  11.689  0.00  0.00      PROA  
ATOM   4170 HD23 LEU P 261      15.081   4.043  13.128  0.00  0.00      PROA  
ATOM   4171  C   LEU P 261      10.373   5.638  14.290  0.00  0.00      PROA  
ATOM   4172  O   LEU P 261      10.511   5.267  15.434  0.00  0.00      PROA  
ATOM   4173  N   GLY P 262      10.278   6.999  14.073  0.00  0.00      PROA  
ATOM   4174  HN  GLY P 262      10.056   7.309  13.151  0.00  0.00      PROA  
ATOM   4175  CA  GLY P 262      10.398   8.008  15.152  0.00  0.00      PROA  
ATOM   4176  HA1 GLY P 262      10.469   8.959  14.644  0.00  0.00      PROA  
ATOM   4177  HA2 GLY P 262      11.335   7.761  15.629  0.00  0.00      PROA  
ATOM   4178  C   GLY P 262       9.158   8.035  16.014  0.00  0.00      PROA  
ATOM   4179  O   GLY P 262       9.410   8.203  17.198  0.00  0.00      PROA  
ATOM   4180  N   TYR P 263       7.984   7.927  15.402  0.00  0.00      PROA  
ATOM   4181  HN  TYR P 263       7.964   7.865  14.407  0.00  0.00      PROA  
ATOM   4182  CA  TYR P 263       6.725   8.055  16.210  0.00  0.00      PROA  
ATOM   4183  HA  TYR P 263       6.835   8.793  16.990  0.00  0.00      PROA  
ATOM   4184  CB  TYR P 263       5.572   8.606  15.267  0.00  0.00      PROA  
ATOM   4185  HB1 TYR P 263       5.523   7.963  14.362  0.00  0.00      PROA  
ATOM   4186  HB2 TYR P 263       5.815   9.659  15.009  0.00  0.00      PROA  
ATOM   4187  CG  TYR P 263       4.176   8.619  15.912  0.00  0.00      PROA  
ATOM   4188  CD1 TYR P 263       3.074   8.266  15.163  0.00  0.00      PROA  
ATOM   4189  HD1 TYR P 263       3.320   8.061  14.132  0.00  0.00      PROA  
ATOM   4190  CE1 TYR P 263       1.754   8.394  15.657  0.00  0.00      PROA  
ATOM   4191  HE1 TYR P 263       0.875   8.121  15.092  0.00  0.00      PROA  
ATOM   4192  CZ  TYR P 263       1.595   8.887  16.997  0.00  0.00      PROA  
ATOM   4193  OH  TYR P 263       0.367   8.859  17.532  0.00  0.00      PROA  
ATOM   4194  HH  TYR P 263       0.438   9.356  18.351  0.00  0.00      PROA  
ATOM   4195  CD2 TYR P 263       3.946   9.150  17.131  0.00  0.00      PROA  
ATOM   4196  HD2 TYR P 263       4.803   9.424  17.730  0.00  0.00      PROA  
ATOM   4197  CE2 TYR P 263       2.680   9.318  17.777  0.00  0.00      PROA  
ATOM   4198  HE2 TYR P 263       2.514   9.560  18.817  0.00  0.00      PROA  
ATOM   4199  C   TYR P 263       6.479   6.708  16.879  0.00  0.00      PROA  
ATOM   4200  O   TYR P 263       5.738   6.713  17.807  0.00  0.00      PROA  
ATOM   4201  N   GLY P 264       7.053   5.579  16.405  0.00  0.00      PROA  
ATOM   4202  HN  GLY P 264       7.574   5.666  15.559  0.00  0.00      PROA  
ATOM   4203  CA  GLY P 264       6.806   4.319  17.099  0.00  0.00      PROA  
ATOM   4204  HA1 GLY P 264       7.068   3.567  16.370  0.00  0.00      PROA  
ATOM   4205  HA2 GLY P 264       5.801   4.285  17.493  0.00  0.00      PROA  
ATOM   4206  C   GLY P 264       7.767   4.164  18.242  0.00  0.00      PROA  
ATOM   4207  O   GLY P 264       7.368   3.622  19.267  0.00  0.00      PROA  
ATOM   4208  N   ALA P 265       8.985   4.776  18.142  0.00  0.00      PROA  
ATOM   4209  HN  ALA P 265       9.300   5.055  17.238  0.00  0.00      PROA  
ATOM   4210  CA  ALA P 265       9.989   4.992  19.255  0.00  0.00      PROA  
ATOM   4211  HA  ALA P 265      10.094   4.041  19.757  0.00  0.00      PROA  
ATOM   4212  CB  ALA P 265      11.411   5.410  18.788  0.00  0.00      PROA  
ATOM   4213  HB1 ALA P 265      12.168   5.365  19.600  0.00  0.00      PROA  
ATOM   4214  HB2 ALA P 265      11.587   4.844  17.849  0.00  0.00      PROA  
ATOM   4215  HB3 ALA P 265      11.278   6.472  18.491  0.00  0.00      PROA  
ATOM   4216  C   ALA P 265       9.447   5.832  20.387  0.00  0.00      PROA  
ATOM   4217  O   ALA P 265       9.548   5.506  21.551  0.00  0.00      PROA  
ATOM   4218  N   PHE P 266       8.753   7.012  20.031  0.00  0.00      PROA  
ATOM   4219  HN  PHE P 266       8.691   7.175  19.049  0.00  0.00      PROA  
ATOM   4220  CA  PHE P 266       8.011   7.810  20.984  0.00  0.00      PROA  
ATOM   4221  HA  PHE P 266       8.761   8.207  21.652  0.00  0.00      PROA  
ATOM   4222  CB  PHE P 266       7.238   8.844  20.185  0.00  0.00      PROA  
ATOM   4223  HB1 PHE P 266       6.651   8.353  19.380  0.00  0.00      PROA  
ATOM   4224  HB2 PHE P 266       7.988   9.518  19.718  0.00  0.00      PROA  
ATOM   4225  CG  PHE P 266       6.305   9.768  20.937  0.00  0.00      PROA  
ATOM   4226  CD1 PHE P 266       6.838  10.852  21.678  0.00  0.00      PROA  
ATOM   4227  HD1 PHE P 266       7.904  11.002  21.765  0.00  0.00      PROA  
ATOM   4228  CE1 PHE P 266       6.049  11.752  22.295  0.00  0.00      PROA  
ATOM   4229  HE1 PHE P 266       6.514  12.498  22.922  0.00  0.00      PROA  
ATOM   4230  CZ  PHE P 266       4.674  11.614  22.180  0.00  0.00      PROA  
ATOM   4231  HZ  PHE P 266       3.968  12.315  22.602  0.00  0.00      PROA  
ATOM   4232  CD2 PHE P 266       4.885   9.650  20.781  0.00  0.00      PROA  
ATOM   4233  HD2 PHE P 266       4.490   8.875  20.140  0.00  0.00      PROA  
ATOM   4234  CE2 PHE P 266       4.131  10.584  21.416  0.00  0.00      PROA  
ATOM   4235  HE2 PHE P 266       3.059  10.547  21.294  0.00  0.00      PROA  
ATOM   4236  C   PHE P 266       6.964   7.106  21.792  0.00  0.00      PROA  
ATOM   4237  O   PHE P 266       6.868   7.419  22.998  0.00  0.00      PROA  
ATOM   4238  N   LEU P 267       6.140   6.286  21.181  0.00  0.00      PROA  
ATOM   4239  HN  LEU P 267       6.018   6.262  20.192  0.00  0.00      PROA  
ATOM   4240  CA  LEU P 267       5.151   5.479  21.803  0.00  0.00      PROA  
ATOM   4241  HA  LEU P 267       4.565   6.176  22.385  0.00  0.00      PROA  
ATOM   4242  CB  LEU P 267       4.189   4.747  20.807  0.00  0.00      PROA  
ATOM   4243  HB1 LEU P 267       3.538   4.105  21.438  0.00  0.00      PROA  
ATOM   4244  HB2 LEU P 267       4.705   3.981  20.188  0.00  0.00      PROA  
ATOM   4245  CG  LEU P 267       3.333   5.605  19.996  0.00  0.00      PROA  
ATOM   4246  HG  LEU P 267       4.021   6.378  19.591  0.00  0.00      PROA  
ATOM   4247  CD1 LEU P 267       2.661   4.892  18.817  0.00  0.00      PROA  
ATOM   4248 HD11 LEU P 267       3.475   4.613  18.114  0.00  0.00      PROA  
ATOM   4249 HD12 LEU P 267       2.226   3.896  19.045  0.00  0.00      PROA  
ATOM   4250 HD13 LEU P 267       1.901   5.485  18.265  0.00  0.00      PROA  
ATOM   4251  CD2 LEU P 267       2.227   6.350  20.790  0.00  0.00      PROA  
ATOM   4252 HD21 LEU P 267       1.780   7.183  20.205  0.00  0.00      PROA  
ATOM   4253 HD22 LEU P 267       1.446   5.659  21.173  0.00  0.00      PROA  
ATOM   4254 HD23 LEU P 267       2.685   6.906  21.636  0.00  0.00      PROA  
ATOM   4255  C   LEU P 267       5.681   4.445  22.892  0.00  0.00      PROA  
ATOM   4256  O   LEU P 267       5.022   4.186  23.928  0.00  0.00      PROA  
ATOM   4257  N   VAL P 268       6.813   3.830  22.655  0.00  0.00      PROA  
ATOM   4258  HN  VAL P 268       7.214   4.017  21.762  0.00  0.00      PROA  
ATOM   4259  CA  VAL P 268       7.509   2.890  23.523  0.00  0.00      PROA  
ATOM   4260  HA  VAL P 268       6.775   2.149  23.805  0.00  0.00      PROA  
ATOM   4261  CB  VAL P 268       8.771   2.254  22.872  0.00  0.00      PROA  
ATOM   4262  HB  VAL P 268       9.478   2.986  22.426  0.00  0.00      PROA  
ATOM   4263  CG1 VAL P 268       9.505   1.292  23.754  0.00  0.00      PROA  
ATOM   4264 HG11 VAL P 268       8.755   0.504  23.981  0.00  0.00      PROA  
ATOM   4265 HG12 VAL P 268      10.410   0.846  23.290  0.00  0.00      PROA  
ATOM   4266 HG13 VAL P 268       9.860   1.777  24.689  0.00  0.00      PROA  
ATOM   4267  CG2 VAL P 268       8.220   1.352  21.703  0.00  0.00      PROA  
ATOM   4268 HG21 VAL P 268       8.975   0.999  20.968  0.00  0.00      PROA  
ATOM   4269 HG22 VAL P 268       7.705   0.478  22.157  0.00  0.00      PROA  
ATOM   4270 HG23 VAL P 268       7.365   1.846  21.193  0.00  0.00      PROA  
ATOM   4271  C   VAL P 268       7.967   3.554  24.797  0.00  0.00      PROA  
ATOM   4272  O   VAL P 268       7.579   3.095  25.859  0.00  0.00      PROA  
ATOM   4273  N   PHE P 269       8.629   4.733  24.734  0.00  0.00      PROA  
ATOM   4274  HN  PHE P 269       9.045   5.033  23.879  0.00  0.00      PROA  
ATOM   4275  CA  PHE P 269       8.903   5.542  25.877  0.00  0.00      PROA  
ATOM   4276  HA  PHE P 269       9.474   5.070  26.662  0.00  0.00      PROA  
ATOM   4277  CB  PHE P 269       9.665   6.792  25.505  0.00  0.00      PROA  
ATOM   4278  HB1 PHE P 269       9.448   7.616  26.217  0.00  0.00      PROA  
ATOM   4279  HB2 PHE P 269       9.328   7.169  24.516  0.00  0.00      PROA  
ATOM   4280  CG  PHE P 269      11.184   6.684  25.414  0.00  0.00      PROA  
ATOM   4281  CD1 PHE P 269      11.972   6.731  26.582  0.00  0.00      PROA  
ATOM   4282  HD1 PHE P 269      11.561   6.873  27.570  0.00  0.00      PROA  
ATOM   4283  CE1 PHE P 269      13.350   6.557  26.489  0.00  0.00      PROA  
ATOM   4284  HE1 PHE P 269      14.037   6.590  27.322  0.00  0.00      PROA  
ATOM   4285  CZ  PHE P 269      13.940   6.380  25.245  0.00  0.00      PROA  
ATOM   4286  HZ  PHE P 269      15.005   6.204  25.246  0.00  0.00      PROA  
ATOM   4287  CD2 PHE P 269      11.791   6.608  24.203  0.00  0.00      PROA  
ATOM   4288  HD2 PHE P 269      11.301   6.575  23.241  0.00  0.00      PROA  
ATOM   4289  CE2 PHE P 269      13.220   6.544  24.114  0.00  0.00      PROA  
ATOM   4290  HE2 PHE P 269      13.681   6.568  23.138  0.00  0.00      PROA  
ATOM   4291  C   PHE P 269       7.637   5.979  26.723  0.00  0.00      PROA  
ATOM   4292  O   PHE P 269       7.631   6.061  27.922  0.00  0.00      PROA  
ATOM   4293  N   ARG P 270       6.495   6.292  25.933  0.00  0.00      PROA  
ATOM   4294  HN  ARG P 270       6.562   6.300  24.938  0.00  0.00      PROA  
ATOM   4295  CA  ARG P 270       5.259   6.691  26.549  0.00  0.00      PROA  
ATOM   4296  HA  ARG P 270       5.519   7.246  27.438  0.00  0.00      PROA  
ATOM   4297  CB  ARG P 270       4.495   7.603  25.496  0.00  0.00      PROA  
ATOM   4298  HB1 ARG P 270       3.875   7.026  24.778  0.00  0.00      PROA  
ATOM   4299  HB2 ARG P 270       5.220   8.140  24.848  0.00  0.00      PROA  
ATOM   4300  CG  ARG P 270       3.475   8.570  26.215  0.00  0.00      PROA  
ATOM   4301  HG1 ARG P 270       4.077   8.929  27.077  0.00  0.00      PROA  
ATOM   4302  HG2 ARG P 270       2.529   8.067  26.509  0.00  0.00      PROA  
ATOM   4303  CD  ARG P 270       2.977   9.787  25.334  0.00  0.00      PROA  
ATOM   4304  HD1 ARG P 270       3.820  10.284  24.809  0.00  0.00      PROA  
ATOM   4305  HD2 ARG P 270       2.568  10.491  26.090  0.00  0.00      PROA  
ATOM   4306  NE  ARG P 270       1.796   9.393  24.461  0.00  0.00      PROA  
ATOM   4307  HE  ARG P 270       1.383   8.483  24.488  0.00  0.00      PROA  
ATOM   4308  CZ  ARG P 270       1.173  10.270  23.763  0.00  0.00      PROA  
ATOM   4309  NH1 ARG P 270       1.383  11.556  23.726  0.00  0.00      PROA  
ATOM   4310 HH11 ARG P 270       2.127  11.962  24.257  0.00  0.00      PROA  
ATOM   4311 HH12 ARG P 270       0.605  12.136  23.487  0.00  0.00      PROA  
ATOM   4312  NH2 ARG P 270       0.040   9.851  23.173  0.00  0.00      PROA  
ATOM   4313 HH21 ARG P 270      -0.138   8.877  23.313  0.00  0.00      PROA  
ATOM   4314 HH22 ARG P 270      -0.425  10.479  22.549  0.00  0.00      PROA  
ATOM   4315  C   ARG P 270       4.373   5.505  26.977  0.00  0.00      PROA  
ATOM   4316  O   ARG P 270       3.242   5.701  27.462  0.00  0.00      PROA  
ATOM   4317  N   ASN P 271       4.897   4.304  26.765  0.00  0.00      PROA  
ATOM   4318  HN  ASN P 271       5.748   4.177  26.262  0.00  0.00      PROA  
ATOM   4319  CA  ASN P 271       4.412   3.051  27.277  0.00  0.00      PROA  
ATOM   4320  HA  ASN P 271       5.253   2.403  27.077  0.00  0.00      PROA  
ATOM   4321  CB  ASN P 271       4.162   3.188  28.874  0.00  0.00      PROA  
ATOM   4322  HB1 ASN P 271       3.778   2.238  29.305  0.00  0.00      PROA  
ATOM   4323  HB2 ASN P 271       3.469   4.047  28.996  0.00  0.00      PROA  
ATOM   4324  CG  ASN P 271       5.588   3.418  29.514  0.00  0.00      PROA  
ATOM   4325  OD1 ASN P 271       5.524   3.896  30.669  0.00  0.00      PROA  
ATOM   4326  ND2 ASN P 271       6.791   3.040  28.969  0.00  0.00      PROA  
ATOM   4327 HD21 ASN P 271       7.623   3.409  29.383  0.00  0.00      PROA  
ATOM   4328 HD22 ASN P 271       6.998   2.545  28.125  0.00  0.00      PROA  
ATOM   4329  C   ASN P 271       3.144   2.568  26.530  0.00  0.00      PROA  
ATOM   4330  O   ASN P 271       2.353   1.834  27.072  0.00  0.00      PROA  
ATOM   4331  N   GLU P 272       2.948   3.094  25.296  0.00  0.00      PROA  
ATOM   4332  HN  GLU P 272       3.697   3.726  25.108  0.00  0.00      PROA  
ATOM   4333  CA  GLU P 272       1.770   2.938  24.445  0.00  0.00      PROA  
ATOM   4334  HA  GLU P 272       0.867   2.695  24.984  0.00  0.00      PROA  
ATOM   4335  CB  GLU P 272       1.497   4.262  23.721  0.00  0.00      PROA  
ATOM   4336  HB1 GLU P 272       1.041   3.973  22.750  0.00  0.00      PROA  
ATOM   4337  HB2 GLU P 272       2.433   4.809  23.480  0.00  0.00      PROA  
ATOM   4338  CG  GLU P 272       0.601   5.189  24.583  0.00  0.00      PROA  
ATOM   4339  HG1 GLU P 272       1.202   5.931  25.150  0.00  0.00      PROA  
ATOM   4340  HG2 GLU P 272       0.078   4.638  25.394  0.00  0.00      PROA  
ATOM   4341  CD  GLU P 272      -0.421   5.956  23.798  0.00  0.00      PROA  
ATOM   4342  OE1 GLU P 272      -0.469   7.202  23.981  0.00  0.00      PROA  
ATOM   4343  OE2 GLU P 272      -1.188   5.385  22.999  0.00  0.00      PROA  
ATOM   4344  C   GLU P 272       2.075   1.781  23.456  0.00  0.00      PROA  
ATOM   4345  O   GLU P 272       1.117   1.258  22.844  0.00  0.00      PROA  
ATOM   4346  N   LEU P 273       3.374   1.420  23.344  0.00  0.00      PROA  
ATOM   4347  HN  LEU P 273       4.020   1.815  23.993  0.00  0.00      PROA  
ATOM   4348  CA  LEU P 273       3.897   0.327  22.486  0.00  0.00      PROA  
ATOM   4349  HA  LEU P 273       3.085  -0.376  22.373  0.00  0.00      PROA  
ATOM   4350  CB  LEU P 273       4.534   0.867  21.183  0.00  0.00      PROA  
ATOM   4351  HB1 LEU P 273       5.060   0.033  20.671  0.00  0.00      PROA  
ATOM   4352  HB2 LEU P 273       5.204   1.718  21.432  0.00  0.00      PROA  
ATOM   4353  CG  LEU P 273       3.536   1.299  20.032  0.00  0.00      PROA  
ATOM   4354  HG  LEU P 273       3.092   2.254  20.384  0.00  0.00      PROA  
ATOM   4355  CD1 LEU P 273       4.450   1.600  18.851  0.00  0.00      PROA  
ATOM   4356 HD11 LEU P 273       3.952   2.449  18.335  0.00  0.00      PROA  
ATOM   4357 HD12 LEU P 273       5.455   1.979  19.134  0.00  0.00      PROA  
ATOM   4358 HD13 LEU P 273       4.570   0.817  18.072  0.00  0.00      PROA  
ATOM   4359  CD2 LEU P 273       2.322   0.408  19.697  0.00  0.00      PROA  
ATOM   4360 HD21 LEU P 273       1.490   0.712  20.368  0.00  0.00      PROA  
ATOM   4361 HD22 LEU P 273       2.042   0.564  18.633  0.00  0.00      PROA  
ATOM   4362 HD23 LEU P 273       2.710  -0.610  19.912  0.00  0.00      PROA  
ATOM   4363  C   LEU P 273       5.034  -0.377  23.334  0.00  0.00      PROA  
ATOM   4364  O   LEU P 273       5.551   0.287  24.241  0.00  0.00      PROA  
ATOM   4365  N   THR P 274       5.493  -1.619  23.034  0.00  0.00      PROA  
ATOM   4366  HN  THR P 274       5.046  -2.182  22.343  0.00  0.00      PROA  
ATOM   4367  CA  THR P 274       6.687  -2.207  23.669  0.00  0.00      PROA  
ATOM   4368  HA  THR P 274       7.019  -1.559  24.466  0.00  0.00      PROA  
ATOM   4369  CB  THR P 274       6.347  -3.541  24.276  0.00  0.00      PROA  
ATOM   4370  HB  THR P 274       7.193  -4.148  24.663  0.00  0.00      PROA  
ATOM   4371  OG1 THR P 274       5.710  -4.507  23.414  0.00  0.00      PROA  
ATOM   4372  HG1 THR P 274       4.880  -4.124  23.121  0.00  0.00      PROA  
ATOM   4373  CG2 THR P 274       5.442  -3.275  25.491  0.00  0.00      PROA  
ATOM   4374 HG21 THR P 274       4.394  -2.983  25.269  0.00  0.00      PROA  
ATOM   4375 HG22 THR P 274       5.249  -4.213  26.054  0.00  0.00      PROA  
ATOM   4376 HG23 THR P 274       5.912  -2.622  26.257  0.00  0.00      PROA  
ATOM   4377  C   THR P 274       7.860  -2.342  22.642  0.00  0.00      PROA  
ATOM   4378  O   THR P 274       7.568  -2.294  21.463  0.00  0.00      PROA  
ATOM   4379  N   LEU P 275       9.050  -2.605  23.108  0.00  0.00      PROA  
ATOM   4380  HN  LEU P 275       9.258  -2.498  24.078  0.00  0.00      PROA  
ATOM   4381  CA  LEU P 275      10.156  -2.719  22.220  0.00  0.00      PROA  
ATOM   4382  HA  LEU P 275      10.354  -1.756  21.774  0.00  0.00      PROA  
ATOM   4383  CB  LEU P 275      11.436  -2.864  23.032  0.00  0.00      PROA  
ATOM   4384  HB1 LEU P 275      11.173  -3.529  23.883  0.00  0.00      PROA  
ATOM   4385  HB2 LEU P 275      11.781  -1.953  23.565  0.00  0.00      PROA  
ATOM   4386  CG  LEU P 275      12.824  -3.461  22.487  0.00  0.00      PROA  
ATOM   4387  HG  LEU P 275      12.680  -4.440  21.983  0.00  0.00      PROA  
ATOM   4388  CD1 LEU P 275      13.324  -2.523  21.410  0.00  0.00      PROA  
ATOM   4389 HD11 LEU P 275      12.610  -2.505  20.559  0.00  0.00      PROA  
ATOM   4390 HD12 LEU P 275      13.399  -1.516  21.873  0.00  0.00      PROA  
ATOM   4391 HD13 LEU P 275      14.359  -2.773  21.094  0.00  0.00      PROA  
ATOM   4392  CD2 LEU P 275      13.916  -3.578  23.606  0.00  0.00      PROA  
ATOM   4393 HD21 LEU P 275      14.518  -2.662  23.786  0.00  0.00      PROA  
ATOM   4394 HD22 LEU P 275      13.495  -3.810  24.608  0.00  0.00      PROA  
ATOM   4395 HD23 LEU P 275      14.570  -4.464  23.461  0.00  0.00      PROA  
ATOM   4396  C   LEU P 275      10.051  -3.812  21.155  0.00  0.00      PROA  
ATOM   4397  O   LEU P 275      10.329  -3.714  19.967  0.00  0.00      PROA  
ATOM   4398  N   GLY P 276       9.601  -4.985  21.584  0.00  0.00      PROA  
ATOM   4399  HN  GLY P 276       9.497  -5.174  22.558  0.00  0.00      PROA  
ATOM   4400  CA  GLY P 276       9.440  -6.129  20.641  0.00  0.00      PROA  
ATOM   4401  HA1 GLY P 276       9.097  -6.981  21.207  0.00  0.00      PROA  
ATOM   4402  HA2 GLY P 276      10.408  -6.353  20.216  0.00  0.00      PROA  
ATOM   4403  C   GLY P 276       8.443  -5.832  19.587  0.00  0.00      PROA  
ATOM   4404  O   GLY P 276       8.654  -6.036  18.357  0.00  0.00      PROA  
ATOM   4405  N   GLU P 277       7.320  -5.208  20.060  0.00  0.00      PROA  
ATOM   4406  HN  GLU P 277       7.210  -4.870  20.992  0.00  0.00      PROA  
ATOM   4407  CA  GLU P 277       6.460  -4.540  19.111  0.00  0.00      PROA  
ATOM   4408  HA  GLU P 277       6.187  -5.301  18.395  0.00  0.00      PROA  
ATOM   4409  CB  GLU P 277       5.246  -3.861  19.717  0.00  0.00      PROA  
ATOM   4410  HB1 GLU P 277       4.713  -3.266  18.945  0.00  0.00      PROA  
ATOM   4411  HB2 GLU P 277       5.537  -3.163  20.531  0.00  0.00      PROA  
ATOM   4412  CG  GLU P 277       4.224  -4.934  20.240  0.00  0.00      PROA  
ATOM   4413  HG1 GLU P 277       4.726  -5.628  20.948  0.00  0.00      PROA  
ATOM   4414  HG2 GLU P 277       3.947  -5.658  19.444  0.00  0.00      PROA  
ATOM   4415  CD  GLU P 277       3.090  -4.332  21.009  0.00  0.00      PROA  
ATOM   4416  OE1 GLU P 277       1.967  -4.368  20.420  0.00  0.00      PROA  
ATOM   4417  OE2 GLU P 277       3.248  -3.931  22.191  0.00  0.00      PROA  
ATOM   4418  C   GLU P 277       7.028  -3.427  18.135  0.00  0.00      PROA  
ATOM   4419  O   GLU P 277       6.646  -3.409  16.944  0.00  0.00      PROA  
ATOM   4420  N   LEU P 278       7.886  -2.567  18.519  0.00  0.00      PROA  
ATOM   4421  HN  LEU P 278       8.181  -2.543  19.471  0.00  0.00      PROA  
ATOM   4422  CA  LEU P 278       8.471  -1.462  17.678  0.00  0.00      PROA  
ATOM   4423  HA  LEU P 278       7.602  -0.938  17.309  0.00  0.00      PROA  
ATOM   4424  CB  LEU P 278       9.230  -0.506  18.641  0.00  0.00      PROA  
ATOM   4425  HB1 LEU P 278       9.673  -1.178  19.407  0.00  0.00      PROA  
ATOM   4426  HB2 LEU P 278       8.486   0.152  19.138  0.00  0.00      PROA  
ATOM   4427  CG  LEU P 278      10.401   0.372  18.086  0.00  0.00      PROA  
ATOM   4428  HG  LEU P 278      11.190  -0.244  17.602  0.00  0.00      PROA  
ATOM   4429  CD1 LEU P 278       9.909   1.459  17.153  0.00  0.00      PROA  
ATOM   4430 HD11 LEU P 278       9.610   1.335  16.090  0.00  0.00      PROA  
ATOM   4431 HD12 LEU P 278       9.029   1.942  17.629  0.00  0.00      PROA  
ATOM   4432 HD13 LEU P 278      10.677   2.261  17.181  0.00  0.00      PROA  
ATOM   4433  CD2 LEU P 278      11.096   0.998  19.308  0.00  0.00      PROA  
ATOM   4434 HD21 LEU P 278      10.414   1.725  19.797  0.00  0.00      PROA  
ATOM   4435 HD22 LEU P 278      11.489   0.193  19.965  0.00  0.00      PROA  
ATOM   4436 HD23 LEU P 278      11.885   1.624  18.838  0.00  0.00      PROA  
ATOM   4437  C   LEU P 278       9.297  -1.979  16.571  0.00  0.00      PROA  
ATOM   4438  O   LEU P 278       9.052  -1.665  15.454  0.00  0.00      PROA  
ATOM   4439  N   VAL P 279      10.090  -3.043  16.886  0.00  0.00      PROA  
ATOM   4440  HN  VAL P 279      10.121  -3.240  17.863  0.00  0.00      PROA  
ATOM   4441  CA  VAL P 279      10.876  -3.804  15.920  0.00  0.00      PROA  
ATOM   4442  HA  VAL P 279      11.424  -3.141  15.266  0.00  0.00      PROA  
ATOM   4443  CB  VAL P 279      11.845  -4.715  16.614  0.00  0.00      PROA  
ATOM   4444  HB  VAL P 279      11.347  -5.538  17.170  0.00  0.00      PROA  
ATOM   4445  CG1 VAL P 279      12.841  -5.374  15.659  0.00  0.00      PROA  
ATOM   4446 HG11 VAL P 279      13.319  -4.679  14.937  0.00  0.00      PROA  
ATOM   4447 HG12 VAL P 279      13.653  -5.869  16.233  0.00  0.00      PROA  
ATOM   4448 HG13 VAL P 279      12.320  -6.098  14.997  0.00  0.00      PROA  
ATOM   4449  CG2 VAL P 279      12.745  -3.911  17.577  0.00  0.00      PROA  
ATOM   4450 HG21 VAL P 279      13.160  -3.094  16.948  0.00  0.00      PROA  
ATOM   4451 HG22 VAL P 279      12.236  -3.523  18.485  0.00  0.00      PROA  
ATOM   4452 HG23 VAL P 279      13.506  -4.621  17.965  0.00  0.00      PROA  
ATOM   4453  C   VAL P 279      10.026  -4.598  14.989  0.00  0.00      PROA  
ATOM   4454  O   VAL P 279      10.178  -4.529  13.761  0.00  0.00      PROA  
ATOM   4455  N   SER P 280       8.910  -5.160  15.453  0.00  0.00      PROA  
ATOM   4456  HN  SER P 280       8.699  -5.136  16.428  0.00  0.00      PROA  
ATOM   4457  CA  SER P 280       7.962  -5.848  14.603  0.00  0.00      PROA  
ATOM   4458  HA  SER P 280       8.472  -6.604  14.024  0.00  0.00      PROA  
ATOM   4459  CB  SER P 280       6.932  -6.492  15.559  0.00  0.00      PROA  
ATOM   4460  HB1 SER P 280       6.192  -5.798  16.012  0.00  0.00      PROA  
ATOM   4461  HB2 SER P 280       7.516  -7.032  16.335  0.00  0.00      PROA  
ATOM   4462  OG  SER P 280       6.202  -7.516  14.946  0.00  0.00      PROA  
ATOM   4463  HG1 SER P 280       6.815  -8.202  14.673  0.00  0.00      PROA  
ATOM   4464  C   SER P 280       7.210  -4.947  13.598  0.00  0.00      PROA  
ATOM   4465  O   SER P 280       7.001  -5.232  12.376  0.00  0.00      PROA  
ATOM   4466  N   PHE P 281       6.822  -3.773  14.107  0.00  0.00      PROA  
ATOM   4467  HN  PHE P 281       6.797  -3.680  15.100  0.00  0.00      PROA  
ATOM   4468  CA  PHE P 281       6.246  -2.695  13.374  0.00  0.00      PROA  
ATOM   4469  HA  PHE P 281       5.409  -3.104  12.827  0.00  0.00      PROA  
ATOM   4470  CB  PHE P 281       5.681  -1.553  14.379  0.00  0.00      PROA  
ATOM   4471  HB1 PHE P 281       6.545  -1.056  14.869  0.00  0.00      PROA  
ATOM   4472  HB2 PHE P 281       5.116  -2.139  15.135  0.00  0.00      PROA  
ATOM   4473  CG  PHE P 281       4.715  -0.680  13.550  0.00  0.00      PROA  
ATOM   4474  CD1 PHE P 281       5.222   0.220  12.658  0.00  0.00      PROA  
ATOM   4475  HD1 PHE P 281       6.296   0.335  12.640  0.00  0.00      PROA  
ATOM   4476  CE1 PHE P 281       4.353   1.036  11.920  0.00  0.00      PROA  
ATOM   4477  HE1 PHE P 281       4.775   1.676  11.159  0.00  0.00      PROA  
ATOM   4478  CZ  PHE P 281       2.988   0.938  12.240  0.00  0.00      PROA  
ATOM   4479  HZ  PHE P 281       2.312   1.581  11.696  0.00  0.00      PROA  
ATOM   4480  CD2 PHE P 281       3.356  -0.777  13.858  0.00  0.00      PROA  
ATOM   4481  HD2 PHE P 281       2.924  -1.432  14.601  0.00  0.00      PROA  
ATOM   4482  CE2 PHE P 281       2.457   0.081  13.165  0.00  0.00      PROA  
ATOM   4483  HE2 PHE P 281       1.437   0.127  13.517  0.00  0.00      PROA  
ATOM   4484  C   PHE P 281       7.211  -2.228  12.383  0.00  0.00      PROA  
ATOM   4485  O   PHE P 281       6.937  -2.123  11.208  0.00  0.00      PROA  
ATOM   4486  N   ASN P 282       8.503  -2.065  12.720  0.00  0.00      PROA  
ATOM   4487  HN  ASN P 282       8.801  -2.228  13.657  0.00  0.00      PROA  
ATOM   4488  CA  ASN P 282       9.567  -1.671  11.795  0.00  0.00      PROA  
ATOM   4489  HA  ASN P 282       9.222  -0.786  11.282  0.00  0.00      PROA  
ATOM   4490  CB  ASN P 282      10.958  -1.414  12.419  0.00  0.00      PROA  
ATOM   4491  HB1 ASN P 282      11.655  -1.084  11.620  0.00  0.00      PROA  
ATOM   4492  HB2 ASN P 282      11.372  -2.343  12.864  0.00  0.00      PROA  
ATOM   4493  CG  ASN P 282      10.981  -0.371  13.504  0.00  0.00      PROA  
ATOM   4494  OD1 ASN P 282      11.978  -0.277  14.216  0.00  0.00      PROA  
ATOM   4495  ND2 ASN P 282      10.009   0.561  13.452  0.00  0.00      PROA  
ATOM   4496 HD21 ASN P 282       9.945   1.157  14.252  0.00  0.00      PROA  
ATOM   4497 HD22 ASN P 282       9.262   0.595  12.788  0.00  0.00      PROA  
ATOM   4498  C   ASN P 282       9.856  -2.591  10.628  0.00  0.00      PROA  
ATOM   4499  O   ASN P 282      10.006  -2.130   9.558  0.00  0.00      PROA  
ATOM   4500  N   VAL P 283       9.896  -3.891  10.838  0.00  0.00      PROA  
ATOM   4501  HN  VAL P 283       9.968  -4.203  11.782  0.00  0.00      PROA  
ATOM   4502  CA  VAL P 283      10.052  -4.874   9.855  0.00  0.00      PROA  
ATOM   4503  HA  VAL P 283      10.840  -4.497   9.220  0.00  0.00      PROA  
ATOM   4504  CB  VAL P 283      10.267  -6.279  10.425  0.00  0.00      PROA  
ATOM   4505  HB  VAL P 283       9.534  -6.533  11.220  0.00  0.00      PROA  
ATOM   4506  CG1 VAL P 283      10.248  -7.264   9.249  0.00  0.00      PROA  
ATOM   4507 HG11 VAL P 283      10.969  -7.002   8.445  0.00  0.00      PROA  
ATOM   4508 HG12 VAL P 283      10.556  -8.252   9.650  0.00  0.00      PROA  
ATOM   4509 HG13 VAL P 283       9.258  -7.522   8.814  0.00  0.00      PROA  
ATOM   4510  CG2 VAL P 283      11.668  -6.422  11.125  0.00  0.00      PROA  
ATOM   4511 HG21 VAL P 283      11.769  -5.623  11.890  0.00  0.00      PROA  
ATOM   4512 HG22 VAL P 283      11.731  -7.405  11.637  0.00  0.00      PROA  
ATOM   4513 HG23 VAL P 283      12.409  -6.410  10.297  0.00  0.00      PROA  
ATOM   4514  C   VAL P 283       8.764  -4.901   9.018  0.00  0.00      PROA  
ATOM   4515  O   VAL P 283       8.846  -5.027   7.807  0.00  0.00      PROA  
ATOM   4516  N   TYR P 284       7.527  -4.863   9.615  0.00  0.00      PROA  
ATOM   4517  HN  TYR P 284       7.429  -5.037  10.591  0.00  0.00      PROA  
ATOM   4518  CA  TYR P 284       6.316  -4.773   8.837  0.00  0.00      PROA  
ATOM   4519  HA  TYR P 284       6.150  -5.701   8.309  0.00  0.00      PROA  
ATOM   4520  CB  TYR P 284       4.989  -4.630   9.691  0.00  0.00      PROA  
ATOM   4521  HB1 TYR P 284       4.225  -4.035   9.146  0.00  0.00      PROA  
ATOM   4522  HB2 TYR P 284       5.243  -3.894  10.484  0.00  0.00      PROA  
ATOM   4523  CG  TYR P 284       4.450  -5.983  10.291  0.00  0.00      PROA  
ATOM   4524  CD1 TYR P 284       4.393  -7.187   9.551  0.00  0.00      PROA  
ATOM   4525  HD1 TYR P 284       4.546  -7.315   8.489  0.00  0.00      PROA  
ATOM   4526  CE1 TYR P 284       3.904  -8.325  10.189  0.00  0.00      PROA  
ATOM   4527  HE1 TYR P 284       3.760  -9.149   9.506  0.00  0.00      PROA  
ATOM   4528  CZ  TYR P 284       3.392  -8.273  11.533  0.00  0.00      PROA  
ATOM   4529  OH  TYR P 284       2.722  -9.454  11.972  0.00  0.00      PROA  
ATOM   4530  HH  TYR P 284       2.899 -10.073  11.260  0.00  0.00      PROA  
ATOM   4531  CD2 TYR P 284       4.021  -5.950  11.574  0.00  0.00      PROA  
ATOM   4532  HD2 TYR P 284       4.119  -5.075  12.200  0.00  0.00      PROA  
ATOM   4533  CE2 TYR P 284       3.418  -7.055  12.201  0.00  0.00      PROA  
ATOM   4534  HE2 TYR P 284       3.207  -7.018  13.259  0.00  0.00      PROA  
ATOM   4535  C   TYR P 284       6.258  -3.587   7.841  0.00  0.00      PROA  
ATOM   4536  O   TYR P 284       5.684  -3.670   6.759  0.00  0.00      PROA  
ATOM   4537  N   LEU P 285       6.855  -2.459   8.338  0.00  0.00      PROA  
ATOM   4538  HN  LEU P 285       7.231  -2.470   9.261  0.00  0.00      PROA  
ATOM   4539  CA  LEU P 285       6.943  -1.250   7.618  0.00  0.00      PROA  
ATOM   4540  HA  LEU P 285       5.947  -1.107   7.227  0.00  0.00      PROA  
ATOM   4541  CB  LEU P 285       7.315  -0.027   8.540  0.00  0.00      PROA  
ATOM   4542  HB1 LEU P 285       8.346  -0.099   8.949  0.00  0.00      PROA  
ATOM   4543  HB2 LEU P 285       6.678  -0.064   9.449  0.00  0.00      PROA  
ATOM   4544  CG  LEU P 285       6.998   1.315   7.918  0.00  0.00      PROA  
ATOM   4545  HG  LEU P 285       7.609   1.499   7.009  0.00  0.00      PROA  
ATOM   4546  CD1 LEU P 285       5.566   1.462   7.272  0.00  0.00      PROA  
ATOM   4547 HD11 LEU P 285       4.776   1.365   8.047  0.00  0.00      PROA  
ATOM   4548 HD12 LEU P 285       5.506   2.472   6.814  0.00  0.00      PROA  
ATOM   4549 HD13 LEU P 285       5.456   0.784   6.399  0.00  0.00      PROA  
ATOM   4550  CD2 LEU P 285       7.434   2.380   8.899  0.00  0.00      PROA  
ATOM   4551 HD21 LEU P 285       6.872   2.431   9.856  0.00  0.00      PROA  
ATOM   4552 HD22 LEU P 285       8.468   2.150   9.235  0.00  0.00      PROA  
ATOM   4553 HD23 LEU P 285       7.362   3.436   8.561  0.00  0.00      PROA  
ATOM   4554  C   LEU P 285       7.823  -1.283   6.432  0.00  0.00      PROA  
ATOM   4555  O   LEU P 285       7.561  -0.723   5.410  0.00  0.00      PROA  
ATOM   4556  N   GLY P 286       8.884  -2.103   6.458  0.00  0.00      PROA  
ATOM   4557  HN  GLY P 286       9.191  -2.493   7.322  0.00  0.00      PROA  
ATOM   4558  CA  GLY P 286       9.595  -2.532   5.227  0.00  0.00      PROA  
ATOM   4559  HA1 GLY P 286      10.555  -2.930   5.522  0.00  0.00      PROA  
ATOM   4560  HA2 GLY P 286       9.801  -1.626   4.678  0.00  0.00      PROA  
ATOM   4561  C   GLY P 286       8.896  -3.459   4.224  0.00  0.00      PROA  
ATOM   4562  O   GLY P 286       9.125  -3.310   3.030  0.00  0.00      PROA  
ATOM   4563  N   MET P 287       8.106  -4.385   4.773  0.00  0.00      PROA  
ATOM   4564  HN  MET P 287       8.057  -4.447   5.767  0.00  0.00      PROA  
ATOM   4565  CA  MET P 287       7.358  -5.221   3.968  0.00  0.00      PROA  
ATOM   4566  HA  MET P 287       7.951  -5.665   3.182  0.00  0.00      PROA  
ATOM   4567  CB  MET P 287       6.678  -6.336   4.824  0.00  0.00      PROA  
ATOM   4568  HB1 MET P 287       5.787  -6.791   4.343  0.00  0.00      PROA  
ATOM   4569  HB2 MET P 287       6.377  -5.867   5.785  0.00  0.00      PROA  
ATOM   4570  CG  MET P 287       7.610  -7.445   5.159  0.00  0.00      PROA  
ATOM   4571  HG1 MET P 287       8.272  -6.901   5.867  0.00  0.00      PROA  
ATOM   4572  HG2 MET P 287       8.205  -7.721   4.263  0.00  0.00      PROA  
ATOM   4573  SD  MET P 287       6.767  -8.880   5.891  0.00  0.00      PROA  
ATOM   4574  CE  MET P 287       8.227  -9.883   6.385  0.00  0.00      PROA  
ATOM   4575  HE1 MET P 287       8.735 -10.135   5.429  0.00  0.00      PROA  
ATOM   4576  HE2 MET P 287       8.856  -9.489   7.212  0.00  0.00      PROA  
ATOM   4577  HE3 MET P 287       7.973 -10.902   6.746  0.00  0.00      PROA  
ATOM   4578  C   MET P 287       6.230  -4.538   3.229  0.00  0.00      PROA  
ATOM   4579  O   MET P 287       6.087  -4.869   2.057  0.00  0.00      PROA  
ATOM   4580  N   MET P 288       5.676  -3.449   3.869  0.00  0.00      PROA  
ATOM   4581  HN  MET P 288       5.952  -3.332   4.820  0.00  0.00      PROA  
ATOM   4582  CA  MET P 288       4.873  -2.397   3.309  0.00  0.00      PROA  
ATOM   4583  HA  MET P 288       4.065  -3.003   2.927  0.00  0.00      PROA  
ATOM   4584  CB  MET P 288       4.253  -1.412   4.424  0.00  0.00      PROA  
ATOM   4585  HB1 MET P 288       5.007  -1.488   5.236  0.00  0.00      PROA  
ATOM   4586  HB2 MET P 288       3.330  -1.931   4.761  0.00  0.00      PROA  
ATOM   4587  CG  MET P 288       3.820  -0.002   4.051  0.00  0.00      PROA  
ATOM   4588  HG1 MET P 288       4.678   0.586   3.663  0.00  0.00      PROA  
ATOM   4589  HG2 MET P 288       3.605   0.575   4.976  0.00  0.00      PROA  
ATOM   4590  SD  MET P 288       2.422   0.172   2.894  0.00  0.00      PROA  
ATOM   4591  CE  MET P 288       1.090  -0.388   4.017  0.00  0.00      PROA  
ATOM   4592  HE1 MET P 288       0.115   0.075   3.752  0.00  0.00      PROA  
ATOM   4593  HE2 MET P 288       0.988  -1.479   3.836  0.00  0.00      PROA  
ATOM   4594  HE3 MET P 288       1.314  -0.334   5.104  0.00  0.00      PROA  
ATOM   4595  C   MET P 288       5.522  -1.560   2.201  0.00  0.00      PROA  
ATOM   4596  O   MET P 288       4.930  -1.389   1.164  0.00  0.00      PROA  
ATOM   4597  N   ILE P 289       6.809  -1.137   2.364  0.00  0.00      PROA  
ATOM   4598  HN  ILE P 289       7.294  -1.175   3.234  0.00  0.00      PROA  
ATOM   4599  CA  ILE P 289       7.487  -0.313   1.399  0.00  0.00      PROA  
ATOM   4600  HA  ILE P 289       6.797   0.442   1.053  0.00  0.00      PROA  
ATOM   4601  CB  ILE P 289       8.691   0.358   2.050  0.00  0.00      PROA  
ATOM   4602  HB  ILE P 289       8.769  -0.112   3.053  0.00  0.00      PROA  
ATOM   4603  CG2 ILE P 289      10.042   0.055   1.408  0.00  0.00      PROA  
ATOM   4604 HG21 ILE P 289      10.096   0.433   0.364  0.00  0.00      PROA  
ATOM   4605 HG22 ILE P 289      10.912   0.537   1.903  0.00  0.00      PROA  
ATOM   4606 HG23 ILE P 289      10.307  -1.022   1.341  0.00  0.00      PROA  
ATOM   4607  CG1 ILE P 289       8.537   1.944   2.267  0.00  0.00      PROA  
ATOM   4608 HG11 ILE P 289       8.515   2.414   1.261  0.00  0.00      PROA  
ATOM   4609 HG12 ILE P 289       9.430   2.201   2.874  0.00  0.00      PROA  
ATOM   4610  CD  ILE P 289       7.227   2.238   2.959  0.00  0.00      PROA  
ATOM   4611  HD1 ILE P 289       7.243   1.847   3.999  0.00  0.00      PROA  
ATOM   4612  HD2 ILE P 289       6.993   3.322   2.891  0.00  0.00      PROA  
ATOM   4613  HD3 ILE P 289       6.368   1.754   2.447  0.00  0.00      PROA  
ATOM   4614  C   ILE P 289       7.869  -1.104   0.173  0.00  0.00      PROA  
ATOM   4615  O   ILE P 289       8.005  -0.519  -0.860  0.00  0.00      PROA  
ATOM   4616  N   TRP P 290       8.026  -2.445   0.182  0.00  0.00      PROA  
ATOM   4617  HN  TRP P 290       7.970  -2.932   1.050  0.00  0.00      PROA  
ATOM   4618  CA  TRP P 290       8.361  -3.185  -0.992  0.00  0.00      PROA  
ATOM   4619  HA  TRP P 290       9.249  -2.744  -1.420  0.00  0.00      PROA  
ATOM   4620  CB  TRP P 290       8.885  -4.635  -0.588  0.00  0.00      PROA  
ATOM   4621  HB1 TRP P 290       8.980  -5.271  -1.494  0.00  0.00      PROA  
ATOM   4622  HB2 TRP P 290       8.069  -5.250  -0.152  0.00  0.00      PROA  
ATOM   4623  CG  TRP P 290      10.028  -4.750   0.332  0.00  0.00      PROA  
ATOM   4624  CD1 TRP P 290      10.067  -5.747   1.357  0.00  0.00      PROA  
ATOM   4625  HD1 TRP P 290       9.197  -6.332   1.616  0.00  0.00      PROA  
ATOM   4626  NE1 TRP P 290      11.308  -5.821   1.832  0.00  0.00      PROA  
ATOM   4627  HE1 TRP P 290      11.696  -6.606   2.262  0.00  0.00      PROA  
ATOM   4628  CE2 TRP P 290      12.076  -4.839   1.211  0.00  0.00      PROA  
ATOM   4629  CD2 TRP P 290      11.299  -4.145   0.253  0.00  0.00      PROA  
ATOM   4630  CE3 TRP P 290      11.865  -3.051  -0.466  0.00  0.00      PROA  
ATOM   4631  HE3 TRP P 290      11.168  -2.544  -1.115  0.00  0.00      PROA  
ATOM   4632  CZ3 TRP P 290      13.228  -2.908  -0.309  0.00  0.00      PROA  
ATOM   4633  HZ3 TRP P 290      13.688  -2.129  -0.899  0.00  0.00      PROA  
ATOM   4634  CZ2 TRP P 290      13.419  -4.544   1.363  0.00  0.00      PROA  
ATOM   4635  HZ2 TRP P 290      14.045  -5.148   2.004  0.00  0.00      PROA  
ATOM   4636  CH2 TRP P 290      14.055  -3.547   0.602  0.00  0.00      PROA  
ATOM   4637  HH2 TRP P 290      15.127  -3.424   0.655  0.00  0.00      PROA  
ATOM   4638  C   TRP P 290       7.470  -3.090  -2.211  0.00  0.00      PROA  
ATOM   4639  O   TRP P 290       8.039  -2.928  -3.304  0.00  0.00      PROA  
ATOM   4640  N   PRO P 291       6.183  -3.189  -2.105  0.00  0.00      PROA  
ATOM   4641  CD  PRO P 291       5.545  -3.984  -1.064  0.00  0.00      PROA  
ATOM   4642  HD1 PRO P 291       6.138  -4.903  -0.870  0.00  0.00      PROA  
ATOM   4643  HD2 PRO P 291       5.548  -3.522  -0.053  0.00  0.00      PROA  
ATOM   4644  CA  PRO P 291       5.268  -2.968  -3.223  0.00  0.00      PROA  
ATOM   4645  HA  PRO P 291       5.587  -3.608  -4.032  0.00  0.00      PROA  
ATOM   4646  CB  PRO P 291       3.892  -3.345  -2.743  0.00  0.00      PROA  
ATOM   4647  HB1 PRO P 291       3.197  -3.712  -3.527  0.00  0.00      PROA  
ATOM   4648  HB2 PRO P 291       3.373  -2.536  -2.185  0.00  0.00      PROA  
ATOM   4649  CG  PRO P 291       4.136  -4.364  -1.600  0.00  0.00      PROA  
ATOM   4650  HG1 PRO P 291       4.259  -5.367  -2.064  0.00  0.00      PROA  
ATOM   4651  HG2 PRO P 291       3.405  -4.354  -0.764  0.00  0.00      PROA  
ATOM   4652  C   PRO P 291       5.141  -1.557  -3.873  0.00  0.00      PROA  
ATOM   4653  O   PRO P 291       4.567  -1.528  -4.942  0.00  0.00      PROA  
ATOM   4654  N   MET P 292       5.751  -0.478  -3.344  0.00  0.00      PROA  
ATOM   4655  HN  MET P 292       6.180  -0.688  -2.469  0.00  0.00      PROA  
ATOM   4656  CA  MET P 292       6.009   0.744  -4.046  0.00  0.00      PROA  
ATOM   4657  HA  MET P 292       5.031   1.090  -4.346  0.00  0.00      PROA  
ATOM   4658  CB  MET P 292       6.704   1.730  -3.089  0.00  0.00      PROA  
ATOM   4659  HB1 MET P 292       6.839   2.683  -3.645  0.00  0.00      PROA  
ATOM   4660  HB2 MET P 292       7.692   1.276  -2.865  0.00  0.00      PROA  
ATOM   4661  CG  MET P 292       6.009   1.951  -1.704  0.00  0.00      PROA  
ATOM   4662  HG1 MET P 292       6.468   2.836  -1.213  0.00  0.00      PROA  
ATOM   4663  HG2 MET P 292       6.254   1.070  -1.072  0.00  0.00      PROA  
ATOM   4664  SD  MET P 292       4.154   2.224  -1.844  0.00  0.00      PROA  
ATOM   4665  CE  MET P 292       3.825   1.983  -0.093  0.00  0.00      PROA  
ATOM   4666  HE1 MET P 292       2.796   2.259   0.219  0.00  0.00      PROA  
ATOM   4667  HE2 MET P 292       3.842   0.947   0.305  0.00  0.00      PROA  
ATOM   4668  HE3 MET P 292       4.601   2.547   0.468  0.00  0.00      PROA  
ATOM   4669  C   MET P 292       6.797   0.579  -5.329  0.00  0.00      PROA  
ATOM   4670  O   MET P 292       6.353   1.066  -6.383  0.00  0.00      PROA  
ATOM   4671  N   PHE P 293       7.829  -0.325  -5.246  0.00  0.00      PROA  
ATOM   4672  HN  PHE P 293       8.065  -0.634  -4.327  0.00  0.00      PROA  
ATOM   4673  CA  PHE P 293       8.680  -0.621  -6.335  0.00  0.00      PROA  
ATOM   4674  HA  PHE P 293       8.868   0.271  -6.915  0.00  0.00      PROA  
ATOM   4675  CB  PHE P 293       9.963  -1.243  -5.765  0.00  0.00      PROA  
ATOM   4676  HB1 PHE P 293      10.623  -1.583  -6.592  0.00  0.00      PROA  
ATOM   4677  HB2 PHE P 293       9.690  -2.149  -5.182  0.00  0.00      PROA  
ATOM   4678  CG  PHE P 293      10.706  -0.192  -4.942  0.00  0.00      PROA  
ATOM   4679  CD1 PHE P 293      10.709  -0.232  -3.578  0.00  0.00      PROA  
ATOM   4680  HD1 PHE P 293      10.230  -1.073  -3.099  0.00  0.00      PROA  
ATOM   4681  CE1 PHE P 293      11.386   0.750  -2.843  0.00  0.00      PROA  
ATOM   4682  HE1 PHE P 293      11.416   0.704  -1.764  0.00  0.00      PROA  
ATOM   4683  CZ  PHE P 293      11.958   1.905  -3.482  0.00  0.00      PROA  
ATOM   4684  HZ  PHE P 293      12.406   2.657  -2.849  0.00  0.00      PROA  
ATOM   4685  CD2 PHE P 293      11.432   0.901  -5.587  0.00  0.00      PROA  
ATOM   4686  HD2 PHE P 293      11.379   0.842  -6.664  0.00  0.00      PROA  
ATOM   4687  CE2 PHE P 293      12.033   1.941  -4.864  0.00  0.00      PROA  
ATOM   4688  HE2 PHE P 293      12.482   2.750  -5.421  0.00  0.00      PROA  
ATOM   4689  C   PHE P 293       8.093  -1.532  -7.449  0.00  0.00      PROA  
ATOM   4690  O   PHE P 293       8.468  -1.570  -8.627  0.00  0.00      PROA  
ATOM   4691  N   ALA P 294       7.119  -2.369  -7.040  0.00  0.00      PROA  
ATOM   4692  HN  ALA P 294       6.839  -2.301  -6.085  0.00  0.00      PROA  
ATOM   4693  CA  ALA P 294       6.328  -3.153  -8.004  0.00  0.00      PROA  
ATOM   4694  HA  ALA P 294       6.954  -3.611  -8.755  0.00  0.00      PROA  
ATOM   4695  CB  ALA P 294       5.629  -4.314  -7.326  0.00  0.00      PROA  
ATOM   4696  HB1 ALA P 294       5.171  -5.087  -7.980  0.00  0.00      PROA  
ATOM   4697  HB2 ALA P 294       6.303  -4.807  -6.593  0.00  0.00      PROA  
ATOM   4698  HB3 ALA P 294       4.796  -4.026  -6.650  0.00  0.00      PROA  
ATOM   4699  C   ALA P 294       5.239  -2.369  -8.750  0.00  0.00      PROA  
ATOM   4700  O   ALA P 294       5.058  -2.557  -9.958  0.00  0.00      PROA  
ATOM   4701  N   ILE P 295       4.645  -1.241  -8.242  0.00  0.00      PROA  
ATOM   4702  HN  ILE P 295       4.771  -1.061  -7.270  0.00  0.00      PROA  
ATOM   4703  CA  ILE P 295       3.698  -0.397  -9.091  0.00  0.00      PROA  
ATOM   4704  HA  ILE P 295       2.907  -0.980  -9.540  0.00  0.00      PROA  
ATOM   4705  CB  ILE P 295       3.006   0.747  -8.307  0.00  0.00      PROA  
ATOM   4706  HB  ILE P 295       3.815   1.391  -7.900  0.00  0.00      PROA  
ATOM   4707  CG2 ILE P 295       2.073   1.624  -9.186  0.00  0.00      PROA  
ATOM   4708 HG21 ILE P 295       1.553   2.452  -8.656  0.00  0.00      PROA  
ATOM   4709 HG22 ILE P 295       2.528   1.980 -10.134  0.00  0.00      PROA  
ATOM   4710 HG23 ILE P 295       1.265   0.909  -9.451  0.00  0.00      PROA  
ATOM   4711  CG1 ILE P 295       2.300   0.286  -6.969  0.00  0.00      PROA  
ATOM   4712 HG11 ILE P 295       1.842   1.182  -6.498  0.00  0.00      PROA  
ATOM   4713 HG12 ILE P 295       3.037  -0.157  -6.265  0.00  0.00      PROA  
ATOM   4714  CD  ILE P 295       1.313  -0.798  -7.278  0.00  0.00      PROA  
ATOM   4715  HD1 ILE P 295       0.850  -1.114  -6.318  0.00  0.00      PROA  
ATOM   4716  HD2 ILE P 295       0.535  -0.376  -7.950  0.00  0.00      PROA  
ATOM   4717  HD3 ILE P 295       1.846  -1.648  -7.755  0.00  0.00      PROA  
ATOM   4718  C   ILE P 295       4.677   0.242 -10.168  0.00  0.00      PROA  
ATOM   4719  O   ILE P 295       4.418   0.438 -11.354  0.00  0.00      PROA  
ATOM   4720  N   GLY P 296       5.941   0.487  -9.831  0.00  0.00      PROA  
ATOM   4721  HN  GLY P 296       6.157   0.576  -8.862  0.00  0.00      PROA  
ATOM   4722  CA  GLY P 296       7.025   0.915 -10.685  0.00  0.00      PROA  
ATOM   4723  HA1 GLY P 296       7.856   1.101 -10.021  0.00  0.00      PROA  
ATOM   4724  HA2 GLY P 296       6.769   1.917 -10.996  0.00  0.00      PROA  
ATOM   4725  C   GLY P 296       7.299   0.023 -11.899  0.00  0.00      PROA  
ATOM   4726  O   GLY P 296       7.630   0.495 -12.977  0.00  0.00      PROA  
ATOM   4727  N   GLU P 297       7.253  -1.324 -11.862  0.00  0.00      PROA  
ATOM   4728  HN  GLU P 297       6.983  -1.799 -11.028  0.00  0.00      PROA  
ATOM   4729  CA  GLU P 297       7.219  -2.095 -13.126  0.00  0.00      PROA  
ATOM   4730  HA  GLU P 297       7.890  -1.731 -13.890  0.00  0.00      PROA  
ATOM   4731  CB  GLU P 297       7.529  -3.522 -12.731  0.00  0.00      PROA  
ATOM   4732  HB1 GLU P 297       7.121  -4.307 -13.403  0.00  0.00      PROA  
ATOM   4733  HB2 GLU P 297       7.029  -3.756 -11.768  0.00  0.00      PROA  
ATOM   4734  CG  GLU P 297       9.056  -3.744 -12.536  0.00  0.00      PROA  
ATOM   4735  HG1 GLU P 297       9.217  -4.590 -11.835  0.00  0.00      PROA  
ATOM   4736  HG2 GLU P 297       9.448  -2.870 -11.974  0.00  0.00      PROA  
ATOM   4737  CD  GLU P 297       9.769  -3.905 -13.862  0.00  0.00      PROA  
ATOM   4738  OE1 GLU P 297      10.552  -3.045 -14.194  0.00  0.00      PROA  
ATOM   4739  OE2 GLU P 297       9.457  -4.872 -14.574  0.00  0.00      PROA  
ATOM   4740  C   GLU P 297       5.854  -2.043 -13.694  0.00  0.00      PROA  
ATOM   4741  O   GLU P 297       5.638  -1.840 -14.906  0.00  0.00      PROA  
ATOM   4742  N   LEU P 298       4.807  -2.096 -12.866  0.00  0.00      PROA  
ATOM   4743  HN  LEU P 298       5.057  -2.213 -11.908  0.00  0.00      PROA  
ATOM   4744  CA  LEU P 298       3.414  -2.344 -13.255  0.00  0.00      PROA  
ATOM   4745  HA  LEU P 298       3.354  -3.325 -13.703  0.00  0.00      PROA  
ATOM   4746  CB  LEU P 298       2.616  -2.391 -11.929  0.00  0.00      PROA  
ATOM   4747  HB1 LEU P 298       2.641  -1.421 -11.387  0.00  0.00      PROA  
ATOM   4748  HB2 LEU P 298       2.968  -3.215 -11.271  0.00  0.00      PROA  
ATOM   4749  CG  LEU P 298       1.024  -2.443 -12.077  0.00  0.00      PROA  
ATOM   4750  HG  LEU P 298       0.663  -1.619 -12.729  0.00  0.00      PROA  
ATOM   4751  CD1 LEU P 298       0.585  -3.724 -12.797  0.00  0.00      PROA  
ATOM   4752 HD11 LEU P 298       0.851  -4.662 -12.265  0.00  0.00      PROA  
ATOM   4753 HD12 LEU P 298      -0.515  -3.709 -12.947  0.00  0.00      PROA  
ATOM   4754 HD13 LEU P 298       1.069  -3.758 -13.797  0.00  0.00      PROA  
ATOM   4755  CD2 LEU P 298       0.248  -2.424 -10.765  0.00  0.00      PROA  
ATOM   4756 HD21 LEU P 298       0.535  -1.544 -10.150  0.00  0.00      PROA  
ATOM   4757 HD22 LEU P 298      -0.857  -2.369 -10.865  0.00  0.00      PROA  
ATOM   4758 HD23 LEU P 298       0.538  -3.348 -10.220  0.00  0.00      PROA  
ATOM   4759  C   LEU P 298       2.824  -1.203 -14.148  0.00  0.00      PROA  
ATOM   4760  O   LEU P 298       2.173  -1.459 -15.163  0.00  0.00      PROA  
ATOM   4761  N   ILE P 299       3.233   0.058 -13.866  0.00  0.00      PROA  
ATOM   4762  HN  ILE P 299       3.856   0.254 -13.112  0.00  0.00      PROA  
ATOM   4763  CA  ILE P 299       2.701   1.183 -14.645  0.00  0.00      PROA  
ATOM   4764  HA  ILE P 299       1.635   1.051 -14.754  0.00  0.00      PROA  
ATOM   4765  CB  ILE P 299       2.926   2.468 -13.775  0.00  0.00      PROA  
ATOM   4766  HB  ILE P 299       2.427   2.228 -12.812  0.00  0.00      PROA  
ATOM   4767  CG2 ILE P 299       4.408   2.782 -13.465  0.00  0.00      PROA  
ATOM   4768 HG21 ILE P 299       4.921   3.344 -14.274  0.00  0.00      PROA  
ATOM   4769 HG22 ILE P 299       4.389   3.517 -12.632  0.00  0.00      PROA  
ATOM   4770 HG23 ILE P 299       4.978   1.891 -13.125  0.00  0.00      PROA  
ATOM   4771  CG1 ILE P 299       2.208   3.688 -14.311  0.00  0.00      PROA  
ATOM   4772 HG11 ILE P 299       2.842   4.203 -15.065  0.00  0.00      PROA  
ATOM   4773 HG12 ILE P 299       2.135   4.364 -13.432  0.00  0.00      PROA  
ATOM   4774  CD  ILE P 299       0.792   3.414 -14.889  0.00  0.00      PROA  
ATOM   4775  HD1 ILE P 299       0.190   4.345 -14.953  0.00  0.00      PROA  
ATOM   4776  HD2 ILE P 299       0.883   2.925 -15.883  0.00  0.00      PROA  
ATOM   4777  HD3 ILE P 299       0.215   2.716 -14.246  0.00  0.00      PROA  
ATOM   4778  C   ILE P 299       3.435   1.396 -15.984  0.00  0.00      PROA  
ATOM   4779  O   ILE P 299       2.893   1.877 -16.957  0.00  0.00      PROA  
ATOM   4780  N   ASN P 300       4.647   0.821 -16.088  0.00  0.00      PROA  
ATOM   4781  HN  ASN P 300       5.029   0.323 -15.314  0.00  0.00      PROA  
ATOM   4782  CA  ASN P 300       5.272   0.717 -17.361  0.00  0.00      PROA  
ATOM   4783  HA  ASN P 300       5.064   1.605 -17.941  0.00  0.00      PROA  
ATOM   4784  CB  ASN P 300       6.784   0.682 -17.251  0.00  0.00      PROA  
ATOM   4785  HB1 ASN P 300       7.153   0.387 -18.257  0.00  0.00      PROA  
ATOM   4786  HB2 ASN P 300       7.041  -0.041 -16.448  0.00  0.00      PROA  
ATOM   4787  CG  ASN P 300       7.448   2.075 -17.048  0.00  0.00      PROA  
ATOM   4788  OD1 ASN P 300       7.868   2.686 -18.050  0.00  0.00      PROA  
ATOM   4789  ND2 ASN P 300       7.699   2.411 -15.787  0.00  0.00      PROA  
ATOM   4790 HD21 ASN P 300       7.711   1.705 -15.078  0.00  0.00      PROA  
ATOM   4791 HD22 ASN P 300       8.100   3.302 -15.577  0.00  0.00      PROA  
ATOM   4792  C   ASN P 300       4.623  -0.477 -18.199  0.00  0.00      PROA  
ATOM   4793  O   ASN P 300       4.170  -0.191 -19.336  0.00  0.00      PROA  
ATOM   4794  N   VAL P 301       4.398  -1.648 -17.612  0.00  0.00      PROA  
ATOM   4795  HN  VAL P 301       4.807  -1.870 -16.730  0.00  0.00      PROA  
ATOM   4796  CA  VAL P 301       3.785  -2.774 -18.243  0.00  0.00      PROA  
ATOM   4797  HA  VAL P 301       4.382  -3.010 -19.111  0.00  0.00      PROA  
ATOM   4798  CB  VAL P 301       3.819  -4.025 -17.248  0.00  0.00      PROA  
ATOM   4799  HB  VAL P 301       3.480  -3.841 -16.206  0.00  0.00      PROA  
ATOM   4800  CG1 VAL P 301       3.053  -5.228 -17.933  0.00  0.00      PROA  
ATOM   4801 HG11 VAL P 301       3.453  -5.415 -18.952  0.00  0.00      PROA  
ATOM   4802 HG12 VAL P 301       3.121  -6.167 -17.343  0.00  0.00      PROA  
ATOM   4803 HG13 VAL P 301       2.019  -4.881 -18.142  0.00  0.00      PROA  
ATOM   4804  CG2 VAL P 301       5.337  -4.278 -17.162  0.00  0.00      PROA  
ATOM   4805 HG21 VAL P 301       5.928  -3.456 -16.704  0.00  0.00      PROA  
ATOM   4806 HG22 VAL P 301       5.540  -5.031 -16.371  0.00  0.00      PROA  
ATOM   4807 HG23 VAL P 301       5.822  -4.653 -18.088  0.00  0.00      PROA  
ATOM   4808  C   VAL P 301       2.445  -2.542 -18.694  0.00  0.00      PROA  
ATOM   4809  O   VAL P 301       2.128  -2.806 -19.860  0.00  0.00      PROA  
ATOM   4810  N   MET P 302       1.572  -2.033 -17.873  0.00  0.00      PROA  
ATOM   4811  HN  MET P 302       1.833  -1.769 -16.947  0.00  0.00      PROA  
ATOM   4812  CA  MET P 302       0.244  -1.671 -18.245  0.00  0.00      PROA  
ATOM   4813  HA  MET P 302      -0.285  -2.555 -18.565  0.00  0.00      PROA  
ATOM   4814  CB  MET P 302      -0.431  -1.086 -16.936  0.00  0.00      PROA  
ATOM   4815  HB1 MET P 302      -1.335  -0.460 -17.098  0.00  0.00      PROA  
ATOM   4816  HB2 MET P 302       0.331  -0.417 -16.481  0.00  0.00      PROA  
ATOM   4817  CG  MET P 302      -0.667  -2.236 -15.934  0.00  0.00      PROA  
ATOM   4818  HG1 MET P 302      -0.742  -1.799 -14.916  0.00  0.00      PROA  
ATOM   4819  HG2 MET P 302       0.198  -2.933 -15.956  0.00  0.00      PROA  
ATOM   4820  SD  MET P 302      -2.108  -3.219 -16.449  0.00  0.00      PROA  
ATOM   4821  CE  MET P 302      -1.476  -4.822 -15.971  0.00  0.00      PROA  
ATOM   4822  HE1 MET P 302      -1.697  -4.926 -14.887  0.00  0.00      PROA  
ATOM   4823  HE2 MET P 302      -1.942  -5.646 -16.552  0.00  0.00      PROA  
ATOM   4824  HE3 MET P 302      -0.380  -4.947 -16.103  0.00  0.00      PROA  
ATOM   4825  C   MET P 302       0.272  -0.537 -19.348  0.00  0.00      PROA  
ATOM   4826  O   MET P 302      -0.513  -0.675 -20.270  0.00  0.00      PROA  
ATOM   4827  N   GLN P 303       1.127   0.467 -19.346  0.00  0.00      PROA  
ATOM   4828  HN  GLN P 303       1.744   0.414 -18.565  0.00  0.00      PROA  
ATOM   4829  CA  GLN P 303       1.201   1.524 -20.318  0.00  0.00      PROA  
ATOM   4830  HA  GLN P 303       0.181   1.871 -20.387  0.00  0.00      PROA  
ATOM   4831  CB  GLN P 303       1.957   2.774 -19.878  0.00  0.00      PROA  
ATOM   4832  HB1 GLN P 303       2.257   3.331 -20.792  0.00  0.00      PROA  
ATOM   4833  HB2 GLN P 303       2.916   2.505 -19.386  0.00  0.00      PROA  
ATOM   4834  CG  GLN P 303       1.105   3.819 -19.138  0.00  0.00      PROA  
ATOM   4835  HG1 GLN P 303       1.411   4.855 -19.399  0.00  0.00      PROA  
ATOM   4836  HG2 GLN P 303       1.363   3.821 -18.057  0.00  0.00      PROA  
ATOM   4837  CD  GLN P 303      -0.436   3.839 -19.363  0.00  0.00      PROA  
ATOM   4838  OE1 GLN P 303      -1.012   3.819 -20.470  0.00  0.00      PROA  
ATOM   4839  NE2 GLN P 303      -1.199   3.843 -18.256  0.00  0.00      PROA  
ATOM   4840 HE21 GLN P 303      -0.857   4.222 -17.396  0.00  0.00      PROA  
ATOM   4841 HE22 GLN P 303      -2.166   3.965 -18.482  0.00  0.00      PROA  
ATOM   4842  C   GLN P 303       1.702   1.023 -21.676  0.00  0.00      PROA  
ATOM   4843  O   GLN P 303       1.250   1.501 -22.685  0.00  0.00      PROA  
ATOM   4844  N   ARG P 304       2.628   0.033 -21.775  0.00  0.00      PROA  
ATOM   4845  HN  ARG P 304       3.043  -0.198 -20.898  0.00  0.00      PROA  
ATOM   4846  CA  ARG P 304       2.977  -0.648 -22.914  0.00  0.00      PROA  
ATOM   4847  HA  ARG P 304       3.404   0.075 -23.593  0.00  0.00      PROA  
ATOM   4848  CB  ARG P 304       4.111  -1.721 -22.553  0.00  0.00      PROA  
ATOM   4849  HB1 ARG P 304       4.105  -2.400 -23.433  0.00  0.00      PROA  
ATOM   4850  HB2 ARG P 304       3.853  -2.230 -21.600  0.00  0.00      PROA  
ATOM   4851  CG  ARG P 304       5.497  -1.127 -22.545  0.00  0.00      PROA  
ATOM   4852  HG1 ARG P 304       5.478  -0.292 -21.812  0.00  0.00      PROA  
ATOM   4853  HG2 ARG P 304       5.739  -0.777 -23.572  0.00  0.00      PROA  
ATOM   4854  CD  ARG P 304       6.564  -2.066 -22.028  0.00  0.00      PROA  
ATOM   4855  HD1 ARG P 304       6.302  -2.529 -21.053  0.00  0.00      PROA  
ATOM   4856  HD2 ARG P 304       7.568  -1.591 -22.050  0.00  0.00      PROA  
ATOM   4857  NE  ARG P 304       6.651  -3.206 -23.029  0.00  0.00      PROA  
ATOM   4858  HE  ARG P 304       6.421  -3.111 -23.998  0.00  0.00      PROA  
ATOM   4859  CZ  ARG P 304       7.237  -4.366 -22.733  0.00  0.00      PROA  
ATOM   4860  NH1 ARG P 304       7.842  -4.711 -21.604  0.00  0.00      PROA  
ATOM   4861 HH11 ARG P 304       8.102  -3.985 -20.968  0.00  0.00      PROA  
ATOM   4862 HH12 ARG P 304       8.102  -5.639 -21.337  0.00  0.00      PROA  
ATOM   4863  NH2 ARG P 304       7.152  -5.299 -23.643  0.00  0.00      PROA  
ATOM   4864 HH21 ARG P 304       6.693  -5.043 -24.494  0.00  0.00      PROA  
ATOM   4865 HH22 ARG P 304       7.660  -6.143 -23.469  0.00  0.00      PROA  
ATOM   4866  C   ARG P 304       1.815  -1.417 -23.559  0.00  0.00      PROA  
ATOM   4867  O   ARG P 304       1.548  -1.267 -24.728  0.00  0.00      PROA  
ATOM   4868  N   GLY P 305       0.979  -2.129 -22.699  0.00  0.00      PROA  
ATOM   4869  HN  GLY P 305       1.350  -2.119 -21.774  0.00  0.00      PROA  
ATOM   4870  CA  GLY P 305      -0.337  -2.713 -22.923  0.00  0.00      PROA  
ATOM   4871  HA1 GLY P 305      -0.772  -3.065 -22.000  0.00  0.00      PROA  
ATOM   4872  HA2 GLY P 305      -0.298  -3.499 -23.664  0.00  0.00      PROA  
ATOM   4873  C   GLY P 305      -1.312  -1.723 -23.454  0.00  0.00      PROA  
ATOM   4874  O   GLY P 305      -2.063  -2.040 -24.409  0.00  0.00      PROA  
ATOM   4875  N   ASN P 306      -1.377  -0.508 -22.916  0.00  0.00      PROA  
ATOM   4876  HN  ASN P 306      -0.803  -0.231 -22.149  0.00  0.00      PROA  
ATOM   4877  CA  ASN P 306      -2.369   0.471 -23.316  0.00  0.00      PROA  
ATOM   4878  HA  ASN P 306      -3.360   0.048 -23.241  0.00  0.00      PROA  
ATOM   4879  CB  ASN P 306      -2.223   1.634 -22.319  0.00  0.00      PROA  
ATOM   4880  HB1 ASN P 306      -1.274   2.137 -22.605  0.00  0.00      PROA  
ATOM   4881  HB2 ASN P 306      -2.005   1.230 -21.307  0.00  0.00      PROA  
ATOM   4882  CG  ASN P 306      -3.447   2.448 -22.468  0.00  0.00      PROA  
ATOM   4883  OD1 ASN P 306      -4.416   2.094 -23.036  0.00  0.00      PROA  
ATOM   4884  ND2 ASN P 306      -3.458   3.641 -21.832  0.00  0.00      PROA  
ATOM   4885 HD21 ASN P 306      -2.640   3.820 -21.286  0.00  0.00      PROA  
ATOM   4886 HD22 ASN P 306      -4.265   4.229 -21.884  0.00  0.00      PROA  
ATOM   4887  C   ASN P 306      -2.210   0.932 -24.743  0.00  0.00      PROA  
ATOM   4888  O   ASN P 306      -3.164   0.991 -25.509  0.00  0.00      PROA  
ATOM   4889  N   ALA P 307      -0.950   1.164 -25.140  0.00  0.00      PROA  
ATOM   4890  HN  ALA P 307      -0.265   1.088 -24.419  0.00  0.00      PROA  
ATOM   4891  CA  ALA P 307      -0.508   1.406 -26.514  0.00  0.00      PROA  
ATOM   4892  HA  ALA P 307      -1.010   2.295 -26.868  0.00  0.00      PROA  
ATOM   4893  CB  ALA P 307       1.016   1.681 -26.559  0.00  0.00      PROA  
ATOM   4894  HB1 ALA P 307       1.104   2.688 -26.098  0.00  0.00      PROA  
ATOM   4895  HB2 ALA P 307       1.634   0.869 -26.120  0.00  0.00      PROA  
ATOM   4896  HB3 ALA P 307       1.286   1.829 -27.627  0.00  0.00      PROA  
ATOM   4897  C   ALA P 307      -0.782   0.319 -27.567  0.00  0.00      PROA  
ATOM   4898  O   ALA P 307      -1.282   0.461 -28.695  0.00  0.00      PROA  
ATOM   4899  N   SER P 308      -0.458  -0.880 -27.163  0.00  0.00      PROA  
ATOM   4900  HN  SER P 308       0.063  -1.045 -26.328  0.00  0.00      PROA  
ATOM   4901  CA  SER P 308      -0.478  -2.012 -28.084  0.00  0.00      PROA  
ATOM   4902  HA  SER P 308      -0.040  -1.704 -29.022  0.00  0.00      PROA  
ATOM   4903  CB  SER P 308       0.506  -3.133 -27.530  0.00  0.00      PROA  
ATOM   4904  HB1 SER P 308       1.556  -2.789 -27.644  0.00  0.00      PROA  
ATOM   4905  HB2 SER P 308       0.429  -4.090 -28.089  0.00  0.00      PROA  
ATOM   4906  OG  SER P 308       0.320  -3.348 -26.153  0.00  0.00      PROA  
ATOM   4907  HG1 SER P 308       0.722  -2.630 -25.658  0.00  0.00      PROA  
ATOM   4908  C   SER P 308      -1.858  -2.677 -28.273  0.00  0.00      PROA  
ATOM   4909  O   SER P 308      -2.144  -3.115 -29.397  0.00  0.00      PROA  
ATOM   4910  N   LEU P 309      -2.737  -2.633 -27.261  0.00  0.00      PROA  
ATOM   4911  HN  LEU P 309      -2.469  -2.281 -26.368  0.00  0.00      PROA  
ATOM   4912  CA  LEU P 309      -4.040  -3.257 -27.273  0.00  0.00      PROA  
ATOM   4913  HA  LEU P 309      -3.956  -4.309 -27.500  0.00  0.00      PROA  
ATOM   4914  CB  LEU P 309      -4.733  -2.999 -25.877  0.00  0.00      PROA  
ATOM   4915  HB1 LEU P 309      -5.837  -2.907 -25.961  0.00  0.00      PROA  
ATOM   4916  HB2 LEU P 309      -4.365  -2.012 -25.522  0.00  0.00      PROA  
ATOM   4917  CG  LEU P 309      -4.579  -4.225 -24.982  0.00  0.00      PROA  
ATOM   4918  HG  LEU P 309      -3.506  -4.503 -25.059  0.00  0.00      PROA  
ATOM   4919  CD1 LEU P 309      -4.849  -3.840 -23.463  0.00  0.00      PROA  
ATOM   4920 HD11 LEU P 309      -5.773  -4.288 -23.038  0.00  0.00      PROA  
ATOM   4921 HD12 LEU P 309      -3.904  -4.095 -22.936  0.00  0.00      PROA  
ATOM   4922 HD13 LEU P 309      -5.200  -2.788 -23.529  0.00  0.00      PROA  
ATOM   4923  CD2 LEU P 309      -5.570  -5.401 -25.318  0.00  0.00      PROA  
ATOM   4924 HD21 LEU P 309      -6.648  -5.146 -25.228  0.00  0.00      PROA  
ATOM   4925 HD22 LEU P 309      -5.435  -5.722 -26.373  0.00  0.00      PROA  
ATOM   4926 HD23 LEU P 309      -5.314  -6.244 -24.641  0.00  0.00      PROA  
ATOM   4927  C   LEU P 309      -4.966  -2.633 -28.374  0.00  0.00      PROA  
ATOM   4928  O   LEU P 309      -5.592  -3.260 -29.217  0.00  0.00      PROA  
ATOM   4929  N   ASP P 310      -4.936  -1.279 -28.498  0.00  0.00      PROA  
ATOM   4930  HN  ASP P 310      -4.405  -0.725 -27.862  0.00  0.00      PROA  
ATOM   4931  CA  ASP P 310      -5.719  -0.547 -29.454  0.00  0.00      PROA  
ATOM   4932  HA  ASP P 310      -6.758  -0.840 -29.409  0.00  0.00      PROA  
ATOM   4933  CB  ASP P 310      -5.505   0.953 -29.162  0.00  0.00      PROA  
ATOM   4934  HB1 ASP P 310      -5.818   1.466 -30.097  0.00  0.00      PROA  
ATOM   4935  HB2 ASP P 310      -4.409   1.110 -29.074  0.00  0.00      PROA  
ATOM   4936  CG  ASP P 310      -6.185   1.388 -27.893  0.00  0.00      PROA  
ATOM   4937  OD1 ASP P 310      -6.954   0.601 -27.240  0.00  0.00      PROA  
ATOM   4938  OD2 ASP P 310      -5.860   2.519 -27.468  0.00  0.00      PROA  
ATOM   4939  C   ASP P 310      -5.246  -0.892 -30.891  0.00  0.00      PROA  
ATOM   4940  O   ASP P 310      -6.052  -1.118 -31.783  0.00  0.00      PROA  
ATOM   4941  N   ARG P 311      -3.920  -0.966 -31.103  0.00  0.00      PROA  
ATOM   4942  HN  ARG P 311      -3.352  -0.901 -30.287  0.00  0.00      PROA  
ATOM   4943  CA  ARG P 311      -3.335  -1.383 -32.392  0.00  0.00      PROA  
ATOM   4944  HA  ARG P 311      -3.577  -0.555 -33.042  0.00  0.00      PROA  
ATOM   4945  CB  ARG P 311      -1.780  -1.465 -32.335  0.00  0.00      PROA  
ATOM   4946  HB1 ARG P 311      -1.381  -1.998 -33.225  0.00  0.00      PROA  
ATOM   4947  HB2 ARG P 311      -1.522  -1.940 -31.364  0.00  0.00      PROA  
ATOM   4948  CG  ARG P 311      -1.119  -0.053 -32.307  0.00  0.00      PROA  
ATOM   4949  HG1 ARG P 311      -1.518   0.483 -31.420  0.00  0.00      PROA  
ATOM   4950  HG2 ARG P 311      -1.384   0.435 -33.269  0.00  0.00      PROA  
ATOM   4951  CD  ARG P 311       0.375  -0.092 -32.096  0.00  0.00      PROA  
ATOM   4952  HD1 ARG P 311       0.575  -0.408 -31.051  0.00  0.00      PROA  
ATOM   4953  HD2 ARG P 311       0.676   0.974 -32.183  0.00  0.00      PROA  
ATOM   4954  NE  ARG P 311       1.180  -0.913 -33.014  0.00  0.00      PROA  
ATOM   4955  HE  ARG P 311       1.388  -1.831 -32.676  0.00  0.00      PROA  
ATOM   4956  CZ  ARG P 311       1.460  -0.653 -34.292  0.00  0.00      PROA  
ATOM   4957  NH1 ARG P 311       1.465   0.602 -34.780  0.00  0.00      PROA  
ATOM   4958 HH11 ARG P 311       1.089   1.320 -34.194  0.00  0.00      PROA  
ATOM   4959 HH12 ARG P 311       1.474   0.797 -35.761  0.00  0.00      PROA  
ATOM   4960  NH2 ARG P 311       1.975  -1.608 -35.005  0.00  0.00      PROA  
ATOM   4961 HH21 ARG P 311       2.247  -2.437 -34.518  0.00  0.00      PROA  
ATOM   4962 HH22 ARG P 311       1.986  -1.416 -35.987  0.00  0.00      PROA  
ATOM   4963  C   ARG P 311      -3.895  -2.744 -32.828  0.00  0.00      PROA  
ATOM   4964  O   ARG P 311      -4.282  -2.891 -34.008  0.00  0.00      PROA  
ATOM   4965  N   VAL P 312      -3.901  -3.780 -32.031  0.00  0.00      PROA  
ATOM   4966  HN  VAL P 312      -3.503  -3.748 -31.117  0.00  0.00      PROA  
ATOM   4967  CA  VAL P 312      -4.420  -5.118 -32.362  0.00  0.00      PROA  
ATOM   4968  HA  VAL P 312      -4.045  -5.448 -33.320  0.00  0.00      PROA  
ATOM   4969  CB  VAL P 312      -3.864  -6.083 -31.240  0.00  0.00      PROA  
ATOM   4970  HB  VAL P 312      -4.123  -5.638 -30.255  0.00  0.00      PROA  
ATOM   4971  CG1 VAL P 312      -4.550  -7.435 -31.248  0.00  0.00      PROA  
ATOM   4972 HG11 VAL P 312      -5.634  -7.396 -31.007  0.00  0.00      PROA  
ATOM   4973 HG12 VAL P 312      -4.572  -7.940 -32.237  0.00  0.00      PROA  
ATOM   4974 HG13 VAL P 312      -4.127  -8.158 -30.517  0.00  0.00      PROA  
ATOM   4975  CG2 VAL P 312      -2.359  -6.085 -31.396  0.00  0.00      PROA  
ATOM   4976 HG21 VAL P 312      -2.132  -6.348 -32.452  0.00  0.00      PROA  
ATOM   4977 HG22 VAL P 312      -2.031  -5.033 -31.253  0.00  0.00      PROA  
ATOM   4978 HG23 VAL P 312      -1.846  -6.812 -30.732  0.00  0.00      PROA  
ATOM   4979  C   VAL P 312      -5.904  -5.074 -32.514  0.00  0.00      PROA  
ATOM   4980  O   VAL P 312      -6.381  -5.615 -33.497  0.00  0.00      PROA  
ATOM   4981  N   ASN P 313      -6.657  -4.414 -31.695  0.00  0.00      PROA  
ATOM   4982  HN  ASN P 313      -6.113  -3.967 -30.989  0.00  0.00      PROA  
ATOM   4983  CA  ASN P 313      -8.046  -4.246 -31.784  0.00  0.00      PROA  
ATOM   4984  HA  ASN P 313      -8.412  -5.209 -32.106  0.00  0.00      PROA  
ATOM   4985  CB  ASN P 313      -8.702  -3.742 -30.453  0.00  0.00      PROA  
ATOM   4986  HB1 ASN P 313      -9.754  -3.476 -30.690  0.00  0.00      PROA  
ATOM   4987  HB2 ASN P 313      -8.197  -2.778 -30.229  0.00  0.00      PROA  
ATOM   4988  CG  ASN P 313      -8.482  -4.767 -29.328  0.00  0.00      PROA  
ATOM   4989  OD1 ASN P 313      -8.627  -6.002 -29.517  0.00  0.00      PROA  
ATOM   4990  ND2 ASN P 313      -8.316  -4.162 -28.119  0.00  0.00      PROA  
ATOM   4991 HD21 ASN P 313      -8.122  -3.181 -28.110  0.00  0.00      PROA  
ATOM   4992 HD22 ASN P 313      -8.722  -4.648 -27.345  0.00  0.00      PROA  
ATOM   4993  C   ASN P 313      -8.540  -3.421 -32.998  0.00  0.00      PROA  
ATOM   4994  O   ASN P 313      -9.524  -3.835 -33.534  0.00  0.00      PROA  
ATOM   4995  N   GLU P 314      -7.720  -2.443 -33.583  0.00  0.00      PROA  
ATOM   4996  HN  GLU P 314      -7.024  -2.008 -33.016  0.00  0.00      PROA  
ATOM   4997  CA  GLU P 314      -7.938  -1.788 -34.867  0.00  0.00      PROA  
ATOM   4998  HA  GLU P 314      -8.898  -1.304 -34.767  0.00  0.00      PROA  
ATOM   4999  CB  GLU P 314      -6.818  -0.725 -35.049  0.00  0.00      PROA  
ATOM   5000  HB1 GLU P 314      -5.845  -1.227 -34.865  0.00  0.00      PROA  
ATOM   5001  HB2 GLU P 314      -6.900   0.104 -34.314  0.00  0.00      PROA  
ATOM   5002  CG  GLU P 314      -6.739  -0.162 -36.488  0.00  0.00      PROA  
ATOM   5003  HG1 GLU P 314      -7.746   0.082 -36.890  0.00  0.00      PROA  
ATOM   5004  HG2 GLU P 314      -6.285  -0.847 -37.235  0.00  0.00      PROA  
ATOM   5005  CD  GLU P 314      -5.792   1.022 -36.553  0.00  0.00      PROA  
ATOM   5006  OE1 GLU P 314      -4.607   0.916 -36.324  0.00  0.00      PROA  
ATOM   5007  OE2 GLU P 314      -6.320   2.140 -36.793  0.00  0.00      PROA  
ATOM   5008  C   GLU P 314      -7.934  -2.736 -36.085  0.00  0.00      PROA  
ATOM   5009  O   GLU P 314      -8.829  -2.662 -36.888  0.00  0.00      PROA  
ATOM   5010  N   THR P 315      -6.892  -3.622 -36.125  0.00  0.00      PROA  
ATOM   5011  HN  THR P 315      -6.266  -3.623 -35.350  0.00  0.00      PROA  
ATOM   5012  CA  THR P 315      -6.615  -4.671 -37.036  0.00  0.00      PROA  
ATOM   5013  HA  THR P 315      -6.670  -4.120 -37.963  0.00  0.00      PROA  
ATOM   5014  CB  THR P 315      -5.193  -5.133 -36.854  0.00  0.00      PROA  
ATOM   5015  HB  THR P 315      -5.067  -5.339 -35.769  0.00  0.00      PROA  
ATOM   5016  OG1 THR P 315      -4.284  -4.125 -37.220  0.00  0.00      PROA  
ATOM   5017  HG1 THR P 315      -4.634  -3.697 -38.005  0.00  0.00      PROA  
ATOM   5018  CG2 THR P 315      -4.813  -6.458 -37.572  0.00  0.00      PROA  
ATOM   5019 HG21 THR P 315      -5.116  -6.470 -38.640  0.00  0.00      PROA  
ATOM   5020 HG22 THR P 315      -3.741  -6.695 -37.402  0.00  0.00      PROA  
ATOM   5021 HG23 THR P 315      -5.422  -7.247 -37.082  0.00  0.00      PROA  
ATOM   5022  C   THR P 315      -7.705  -5.727 -37.109  0.00  0.00      PROA  
ATOM   5023  O   THR P 315      -8.124  -6.105 -38.199  0.00  0.00      PROA  
ATOM   5024  N   LEU P 316      -8.207  -6.199 -35.950  0.00  0.00      PROA  
ATOM   5025  HN  LEU P 316      -7.874  -5.851 -35.078  0.00  0.00      PROA  
ATOM   5026  CA  LEU P 316      -9.321  -7.084 -35.808  0.00  0.00      PROA  
ATOM   5027  HA  LEU P 316      -9.180  -7.868 -36.537  0.00  0.00      PROA  
ATOM   5028  CB  LEU P 316      -9.386  -7.599 -34.318  0.00  0.00      PROA  
ATOM   5029  HB1 LEU P 316     -10.277  -8.153 -33.952  0.00  0.00      PROA  
ATOM   5030  HB2 LEU P 316      -9.153  -6.709 -33.696  0.00  0.00      PROA  
ATOM   5031  CG  LEU P 316      -8.332  -8.649 -33.953  0.00  0.00      PROA  
ATOM   5032  HG  LEU P 316      -7.390  -8.428 -34.500  0.00  0.00      PROA  
ATOM   5033  CD1 LEU P 316      -7.920  -8.639 -32.432  0.00  0.00      PROA  
ATOM   5034 HD11 LEU P 316      -8.787  -8.821 -31.762  0.00  0.00      PROA  
ATOM   5035 HD12 LEU P 316      -7.167  -9.400 -32.137  0.00  0.00      PROA  
ATOM   5036 HD13 LEU P 316      -7.528  -7.619 -32.227  0.00  0.00      PROA  
ATOM   5037  CD2 LEU P 316      -8.758 -10.051 -34.283  0.00  0.00      PROA  
ATOM   5038 HD21 LEU P 316      -8.115 -10.732 -33.685  0.00  0.00      PROA  
ATOM   5039 HD22 LEU P 316      -9.795 -10.227 -33.926  0.00  0.00      PROA  
ATOM   5040 HD23 LEU P 316      -8.705 -10.267 -35.371  0.00  0.00      PROA  
ATOM   5041  C   LEU P 316     -10.664  -6.430 -36.073  0.00  0.00      PROA  
ATOM   5042  O   LEU P 316     -11.564  -7.132 -36.566  0.00  0.00      PROA  
ATOM   5043  N   SER P 317     -10.838  -5.099 -35.929  0.00  0.00      PROA  
ATOM   5044  HN  SER P 317     -10.174  -4.535 -35.445  0.00  0.00      PROA  
ATOM   5045  CA  SER P 317     -12.079  -4.338 -36.191  0.00  0.00      PROA  
ATOM   5046  HA  SER P 317     -12.940  -4.869 -35.813  0.00  0.00      PROA  
ATOM   5047  CB  SER P 317     -12.065  -3.039 -35.378  0.00  0.00      PROA  
ATOM   5048  HB1 SER P 317     -13.124  -2.730 -35.510  0.00  0.00      PROA  
ATOM   5049  HB2 SER P 317     -11.362  -2.301 -35.819  0.00  0.00      PROA  
ATOM   5050  OG  SER P 317     -12.018  -3.168 -33.921  0.00  0.00      PROA  
ATOM   5051  HG1 SER P 317     -11.099  -3.400 -33.771  0.00  0.00      PROA  
ATOM   5052  C   SER P 317     -12.386  -3.995 -37.612  0.00  0.00      PROA  
ATOM   5053  O   SER P 317     -12.181  -2.833 -38.069  0.00  0.00      PROA  
ATOM   5054  N   TYR P 318     -12.792  -5.028 -38.468  0.00  0.00      PROA  
ATOM   5055  HN  TYR P 318     -12.948  -5.941 -38.098  0.00  0.00      PROA  
ATOM   5056  CA  TYR P 318     -13.043  -4.785 -39.893  0.00  0.00      PROA  
ATOM   5057  HA  TYR P 318     -13.695  -3.925 -39.943  0.00  0.00      PROA  
ATOM   5058  CB  TYR P 318     -11.721  -4.535 -40.732  0.00  0.00      PROA  
ATOM   5059  HB1 TYR P 318     -11.197  -5.499 -40.910  0.00  0.00      PROA  
ATOM   5060  HB2 TYR P 318     -11.020  -3.854 -40.203  0.00  0.00      PROA  
ATOM   5061  CG  TYR P 318     -11.913  -3.746 -41.962  0.00  0.00      PROA  
ATOM   5062  CD1 TYR P 318     -12.278  -4.406 -43.139  0.00  0.00      PROA
[truncated: 28,249,773 more chars]
