# Supplementary material for: Asymmetric conformations and lipid interactions shape the ATP-coupled cycle of a heterodimeric ABC transporter
Source: Nat Commun. 2023 Nov 8;14:7184. doi: 10.1038/s41467-023-42937-5 (PMC10632425; doi:10.1038/s41467-023-42937-5)
Supplement: Supplementary file 6 — Supplementary Data 3 [file 41467_2023_42937_MOESM6_ESM.zip › simulation_files_OCC_conformation/replica1/initial.pdb]

CRYST1  134.238  134.238  188.929  90.00  90.00  90.00 P 1           1
ATOM      1  N   SER P   3     -15.109  13.299 -17.294  0.00  0.00      PROA N
ATOM      2  HT1 SER P   3     -15.154  14.243 -16.968  0.00  0.00      PROA  
ATOM      3  HT2 SER P   3     -14.221  12.901 -17.064  0.00  0.00      PROA  
ATOM      4  HT3 SER P   3     -15.841  12.760 -16.879  0.00  0.00      PROA  
ATOM      5  CA  SER P   3     -15.277  13.288 -18.774  0.00  0.00      PROA C
ATOM      6  HA  SER P   3     -16.146  13.656 -18.998  0.00  0.00      PROA H
ATOM      7  CB  SER P   3     -14.207  14.151 -19.441  0.00  0.00      PROA C
ATOM      8  HB1 SER P   3     -14.296  14.061 -20.433  0.00  0.00      PROA  
ATOM      9  HB2 SER P   3     -13.333  13.853 -19.147  0.00  0.00      PROA H
ATOM     10  OG  SER P   3     -14.370  15.515 -19.095  0.00  0.00      PROA O
ATOM     11  HG1 SER P   3     -13.558  15.972 -19.352  0.00  0.00      PROA  
ATOM     12  C   SER P   3     -15.214  11.865 -19.304  0.00  0.00      PROA C
ATOM     13  O   SER P   3     -16.092  11.430 -20.047  0.00  0.00      PROA O
ATOM     14  N   VAL P   4     -14.163  11.141 -18.919  0.00  0.00      PROA N
ATOM     15  HN  VAL P   4     -13.401  11.479 -18.373  0.00  0.00      PROA  
ATOM     16  CA  VAL P   4     -14.059   9.735 -19.292  0.00  0.00      PROA C
ATOM     17  HA  VAL P   4     -14.092   9.663 -20.259  0.00  0.00      PROA H
ATOM     18  CB  VAL P   4     -12.707   9.164 -18.824  0.00  0.00      PROA C
ATOM     19  HB  VAL P   4     -11.998   9.768 -19.092  0.00  0.00      PROA H
ATOM     20  CG1 VAL P   4     -12.683   9.050 -17.317  0.00  0.00      PROA C
ATOM     21 HG11 VAL P   4     -11.775   9.191 -17.009  0.00  0.00      PROA H
ATOM     22 HG12 VAL P   4     -13.263   9.728 -16.940  0.00  0.00      PROA H
ATOM     23 HG13 VAL P   4     -12.995   8.169 -17.059  0.00  0.00      PROA H
ATOM     24  CG2 VAL P   4     -12.449   7.813 -19.470  0.00  0.00      PROA C
ATOM     25 HG21 VAL P   4     -11.573   7.497 -19.199  0.00  0.00      PROA H
ATOM     26 HG22 VAL P   4     -13.131   7.187 -19.178  0.00  0.00      PROA H
ATOM     27 HG23 VAL P   4     -12.481   7.913 -20.434  0.00  0.00      PROA H
ATOM     28  C   VAL P   4     -15.230   8.947 -18.725  0.00  0.00      PROA C
ATOM     29  O   VAL P   4     -15.679   7.964 -19.326  0.00  0.00      PROA O
ATOM     30  N   LEU P   5     -15.740   9.357 -17.563  0.00  0.00      PROA N
ATOM     31  HN  LEU P   5     -15.363  10.086 -16.996  0.00  0.00      PROA  
ATOM     32  CA  LEU P   5     -16.942   8.736 -17.019  0.00  0.00      PROA C
ATOM     33  HA  LEU P   5     -16.860   7.773 -17.091  0.00  0.00      PROA H
ATOM     34  CB  LEU P   5     -17.090   9.089 -15.539  0.00  0.00      PROA C
ATOM     35  HB1 LEU P   5     -17.758   8.437 -15.182  0.00  0.00      PROA  
ATOM     36  HB2 LEU P   5     -17.366  10.016 -15.472  0.00  0.00      PROA H
ATOM     37  CG  LEU P   5     -15.835   8.924 -14.680  0.00  0.00      PROA C
ATOM     38  HG  LEU P   5     -15.077   9.320 -15.137  0.00  0.00      PROA H
ATOM     39  CD1 LEU P   5     -15.999   9.639 -13.351  0.00  0.00      PROA C
ATOM     40 HD11 LEU P   5     -15.191   9.521 -12.828  0.00  0.00      PROA H
ATOM     41 HD12 LEU P   5     -16.152  10.583 -13.517  0.00  0.00      PROA H
ATOM     42 HD13 LEU P   5     -16.756   9.259 -12.880  0.00  0.00      PROA H
ATOM     43  CD2 LEU P   5     -15.535   7.449 -14.466  0.00  0.00      PROA C
ATOM     44 HD21 LEU P   5     -14.737   7.365 -13.920  0.00  0.00      PROA H
ATOM     45 HD22 LEU P   5     -16.288   7.035 -14.018  0.00  0.00      PROA H
ATOM     46 HD23 LEU P   5     -15.390   7.028 -15.328  0.00  0.00      PROA H
ATOM     47  C   LEU P   5     -18.184   9.162 -17.792  0.00  0.00      PROA C
ATOM     48  O   LEU P   5     -19.036   8.327 -18.110  0.00  0.00      PROA O
ATOM     49  N   LYS P   6     -18.302  10.455 -18.105  0.00  0.00      PROA N
ATOM     50  HN  LYS P   6     -17.656  11.163 -17.825  0.00  0.00      PROA  
ATOM     51  CA  LYS P   6     -19.426  10.925 -18.905  0.00  0.00      PROA C
ATOM     52  HA  LYS P   6     -20.251  10.622 -18.499  0.00  0.00      PROA H
ATOM     53  CB  LYS P   6     -19.447  12.453 -18.933  0.00  0.00      PROA C
ATOM     54  HB1 LYS P   6     -18.642  12.737 -19.455  0.00  0.00      PROA  
ATOM     55  HB2 LYS P   6     -19.438  12.780 -18.019  0.00  0.00      PROA H
ATOM     56  CG  LYS P   6     -20.665  13.046 -19.627  0.00  0.00      PROA C
ATOM     57  HG1 LYS P   6     -21.471  12.782 -19.098  0.00  0.00      PROA  
ATOM     58  HG2 LYS P   6     -20.716  12.710 -20.534  0.00  0.00      PROA H
ATOM     59  CD  LYS P   6     -20.586  14.561 -19.692  0.00  0.00      PROA C
ATOM     60  HD1 LYS P   6     -21.289  14.876 -20.329  0.00  0.00      PROA  
ATOM     61  HD2 LYS P   6     -19.701  14.822 -19.990  0.00  0.00      PROA H
ATOM     62  CE  LYS P   6     -20.839  15.195 -18.336  0.00  0.00      PROA C
ATOM     63  HE1 LYS P   6     -20.089  14.929 -17.732  0.00  0.00      PROA  
ATOM     64  HE2 LYS P   6     -21.692  14.887 -17.994  0.00  0.00      PROA H
ATOM     65  NZ  LYS P   6     -20.878  16.680 -18.419  0.00  0.00      PROA N
ATOM     66  HZ1 LYS P   6     -21.035  17.025 -17.615  0.00  0.00      PROA H
ATOM     67  HZ2 LYS P   6     -20.099  16.988 -18.720  0.00  0.00      PROA H
ATOM     68  HZ3 LYS P   6     -21.524  16.936 -18.975  0.00  0.00      PROA H
ATOM     69  C   LYS P   6     -19.379  10.388 -20.328  0.00  0.00      PROA C
ATOM     70  O   LYS P   6     -20.419  10.332 -20.991  0.00  0.00      PROA O
ATOM     71  N   LYS P   7     -18.200  10.001 -20.812  0.00  0.00      PROA N
ATOM     72  HN  LYS P   7     -17.346  10.081 -20.300  0.00  0.00      PROA  
ATOM     73  CA  LYS P   7     -18.070   9.425 -22.143  0.00  0.00      PROA C
ATOM     74  HA  LYS P   7     -18.725   9.833 -22.729  0.00  0.00      PROA H
ATOM     75  CB  LYS P   7     -16.679   9.726 -22.711  0.00  0.00      PROA C
ATOM     76  HB1 LYS P   7     -16.562   9.124 -23.501  0.00  0.00      PROA  
ATOM     77  HB2 LYS P   7     -16.018   9.567 -22.020  0.00  0.00      PROA H
ATOM     78  CG  LYS P   7     -16.507  11.154 -23.198  0.00  0.00      PROA C
ATOM     79  HG1 LYS P   7     -16.922  11.759 -22.519  0.00  0.00      PROA  
ATOM     80  HG2 LYS P   7     -16.937  11.249 -24.063  0.00  0.00      PROA H
ATOM     81  CD  LYS P   7     -15.044  11.525 -23.351  0.00  0.00      PROA C
ATOM     82  HD1 LYS P   7     -14.620  10.861 -23.967  0.00  0.00      PROA  
ATOM     83  HD2 LYS P   7     -14.616  11.512 -22.480  0.00  0.00      PROA H
ATOM     84  CE  LYS P   7     -14.886  12.917 -23.942  0.00  0.00      PROA C
ATOM     85  HE1 LYS P   7     -15.788  13.205 -24.265  0.00  0.00      PROA  
ATOM     86  HE2 LYS P   7     -14.238  12.883 -24.663  0.00  0.00      PROA H
ATOM     87  NZ  LYS P   7     -14.411  13.910 -22.942  0.00  0.00      PROA N
ATOM     88  HZ1 LYS P   7     -14.206  14.675 -23.348  0.00  0.00      PROA H
ATOM     89  HZ2 LYS P   7     -15.048  14.063 -22.341  0.00  0.00      PROA H
ATOM     90  HZ3 LYS P   7     -13.687  13.600 -22.526  0.00  0.00      PROA H
ATOM     91  C   LYS P   7     -18.303   7.922 -22.155  0.00  0.00      PROA C
ATOM     92  O   LYS P   7     -18.733   7.378 -23.178  0.00  0.00      PROA O
ATOM     93  N   LEU P   8     -18.029   7.241 -21.046  0.00  0.00      PROA N
ATOM     94  HN  LEU P   8     -17.690   7.673 -20.213  0.00  0.00      PROA  
ATOM     95  CA  LEU P   8     -18.201   5.800 -20.943  0.00  0.00      PROA C
ATOM     96  HA  LEU P   8     -18.199   5.420 -21.835  0.00  0.00      PROA H
ATOM     97  CB  LEU P   8     -17.016   5.199 -20.175  0.00  0.00      PROA C
ATOM     98  HB1 LEU P   8     -17.139   5.552 -19.248  0.00  0.00      PROA  
ATOM     99  HB2 LEU P   8     -16.203   5.465 -20.632  0.00  0.00      PROA H
ATOM    100  CG  LEU P   8     -16.945   3.681 -19.997  0.00  0.00      PROA C
ATOM    101  HG  LEU P   8     -17.751   3.367 -19.560  0.00  0.00      PROA H
ATOM    102  CD1 LEU P   8     -16.829   2.976 -21.336  0.00  0.00      PROA C
ATOM    103 HD11 LEU P   8     -16.755   2.021 -21.184  0.00  0.00      PROA H
ATOM    104 HD12 LEU P   8     -17.621   3.167 -21.862  0.00  0.00      PROA H
ATOM    105 HD13 LEU P   8     -16.039   3.300 -21.796  0.00  0.00      PROA H
ATOM    106  CD2 LEU P   8     -15.772   3.322 -19.101  0.00  0.00      PROA C
ATOM    107 HD21 LEU P   8     -15.807   2.374 -18.900  0.00  0.00      PROA H
ATOM    108 HD22 LEU P   8     -14.946   3.535 -19.563  0.00  0.00      PROA H
ATOM    109 HD23 LEU P   8     -15.834   3.835 -18.281  0.00  0.00      PROA H
ATOM    110  C   LEU P   8     -19.512   5.410 -20.273  0.00  0.00      PROA C
ATOM    111  O   LEU P   8     -19.811   4.217 -20.174  0.00  0.00      PROA O
ATOM    112  N   GLY P   9     -20.308   6.384 -19.828  0.00  0.00      PROA N
ATOM    113  HN  GLY P   9     -20.131   7.359 -19.957  0.00  0.00      PROA  
ATOM    114  CA  GLY P   9     -21.523   6.056 -19.101  0.00  0.00      PROA C
ATOM    115  HA1 GLY P   9     -21.970   6.995 -18.805  0.00  0.00      PROA  
ATOM    116  HA2 GLY P   9     -21.298   5.511 -18.330  0.00  0.00      PROA H
ATOM    117  C   GLY P   9     -22.535   5.298 -19.939  0.00  0.00      PROA C
ATOM    118  O   GLY P   9     -23.143   4.333 -19.470  0.00  0.00      PROA O
ATOM    119  N   TRP P  10     -22.725   5.718 -21.193  0.00  0.00      PROA N
ATOM    120  HN  TRP P  10     -22.214   6.455 -21.629  0.00  0.00      PROA  
ATOM    121  CA  TRP P  10     -23.740   5.089 -22.034  0.00  0.00      PROA C
ATOM    122  HA  TRP P  10     -24.614   5.255 -21.649  0.00  0.00      PROA H
ATOM    123  CB  TRP P  10     -23.718   5.704 -23.434  0.00  0.00      PROA C
ATOM    124  HB1 TRP P  10     -23.890   6.682 -23.320  0.00  0.00      PROA  
ATOM    125  HB2 TRP P  10     -24.395   5.270 -23.977  0.00  0.00      PROA H
ATOM    126  CG  TRP P  10     -22.402   5.553 -24.134  0.00  0.00      PROA C
ATOM    127  CD1 TRP P  10     -21.360   6.430 -24.110  0.00  0.00      PROA C
ATOM    128  HD1 TRP P  10     -21.357   7.240 -23.653  0.00  0.00      PROA H
ATOM    129  NE1 TRP P  10     -20.318   5.948 -24.862  0.00  0.00      PROA N
ATOM    130  HE1 TRP P  10     -19.564   6.343 -24.984  0.00  0.00      PROA H
ATOM    131  CE2 TRP P  10     -20.674   4.732 -25.385  0.00  0.00      PROA C
ATOM    132  CD2 TRP P  10     -21.982   4.452 -24.946  0.00  0.00      PROA C
ATOM    133  CE3 TRP P  10     -22.583   3.255 -25.344  0.00  0.00      PROA C
ATOM    134  HE3 TRP P  10     -23.445   3.044 -25.068  0.00  0.00      PROA H
ATOM    135  CZ3 TRP P  10     -21.872   2.394 -26.157  0.00  0.00      PROA C
ATOM    136  HZ3 TRP P  10     -22.263   1.596 -26.429  0.00  0.00      PROA H
ATOM    137  CZ2 TRP P  10     -19.960   3.865 -26.204  0.00  0.00      PROA C
ATOM    138  HZ2 TRP P  10     -19.097   4.067 -26.485  0.00  0.00      PROA H
ATOM    139  CH2 TRP P  10     -20.574   2.703 -26.578  0.00  0.00      PROA C
ATOM    140  HH2 TRP P  10     -20.119   2.104 -27.126  0.00  0.00      PROA H
ATOM    141  C   TRP P  10     -23.542   3.584 -22.116  0.00  0.00      PROA C
ATOM    142  O   TRP P  10     -24.516   2.837 -22.260  0.00  0.00      PROA O
ATOM    143  N   PHE P  11     -22.296   3.118 -22.030  0.00  0.00      PROA N
ATOM    144  HN  PHE P  11     -21.469   3.679 -22.032  0.00  0.00      PROA  
ATOM    145  CA  PHE P  11     -22.053   1.685 -21.922  0.00  0.00      PROA C
ATOM    146  HA  PHE P  11     -22.454   1.233 -22.681  0.00  0.00      PROA H
ATOM    147  CB  PHE P  11     -20.553   1.411 -21.936  0.00  0.00      PROA C
ATOM    148  HB1 PHE P  11     -20.157   1.963 -21.202  0.00  0.00      PROA  
ATOM    149  HB2 PHE P  11     -20.203   1.644 -22.810  0.00  0.00      PROA H
ATOM    150  CG  PHE P  11     -20.196  -0.019 -21.663  0.00  0.00      PROA C
ATOM    151  CD1 PHE P  11     -20.835  -1.043 -22.332  0.00  0.00      PROA C
ATOM    152  HD1 PHE P  11     -21.495  -0.843 -22.957  0.00  0.00      PROA H
ATOM    153  CE1 PHE P  11     -20.502  -2.357 -22.090  0.00  0.00      PROA C
ATOM    154  HE1 PHE P  11     -20.941  -3.038 -22.545  0.00  0.00      PROA H
ATOM    155  CZ  PHE P  11     -19.526  -2.661 -21.171  0.00  0.00      PROA C
ATOM    156  HZ  PHE P  11     -19.303  -3.549 -21.005  0.00  0.00      PROA H
ATOM    157  CD2 PHE P  11     -19.216  -0.340 -20.743  0.00  0.00      PROA C
ATOM    158  HD2 PHE P  11     -18.775   0.339 -20.287  0.00  0.00      PROA H
ATOM    159  CE2 PHE P  11     -18.882  -1.653 -20.498  0.00  0.00      PROA C
ATOM    160  HE2 PHE P  11     -18.222  -1.857 -19.876  0.00  0.00      PROA H
ATOM    161  C   PHE P  11     -22.675   1.130 -20.650  0.00  0.00      PROA C
ATOM    162  O   PHE P  11     -23.308   0.068 -20.662  0.00  0.00      PROA O
ATOM    163  N   PHE P  12     -22.500   1.843 -19.536  0.00  0.00      PROA N
ATOM    164  HN  PHE P  12     -22.012   2.713 -19.489  0.00  0.00      PROA  
ATOM    165  CA  PHE P  12     -23.031   1.378 -18.260  0.00  0.00      PROA C
ATOM    166  HA  PHE P  12     -22.802   0.443 -18.146  0.00  0.00      PROA H
ATOM    167  CB  PHE P  12     -22.390   2.168 -17.121  0.00  0.00      PROA C
ATOM    168  HB1 PHE P  12     -22.913   1.953 -16.295  0.00  0.00      PROA  
ATOM    169  HB2 PHE P  12     -22.415   3.112 -17.340  0.00  0.00      PROA H
ATOM    170  CG  PHE P  12     -20.960   1.795 -16.865  0.00  0.00      PROA C
ATOM    171  CD1 PHE P  12     -20.627   0.513 -16.458  0.00  0.00      PROA C
ATOM    172  HD1 PHE P  12     -21.298  -0.118 -16.330  0.00  0.00      PROA H
ATOM    173  CE1 PHE P  12     -19.309   0.163 -16.230  0.00  0.00      PROA C
ATOM    174  HE1 PHE P  12     -19.097  -0.699 -15.952  0.00  0.00      PROA H
ATOM    175  CZ  PHE P  12     -18.309   1.095 -16.418  0.00  0.00      PROA C
ATOM    176  HZ  PHE P  12     -17.421   0.862 -16.265  0.00  0.00      PROA H
ATOM    177  CD2 PHE P  12     -19.946   2.717 -17.055  0.00  0.00      PROA C
ATOM    178  HD2 PHE P  12     -20.154   3.580 -17.332  0.00  0.00      PROA H
ATOM    179  CE2 PHE P  12     -18.628   2.373 -16.829  0.00  0.00      PROA C
ATOM    180  HE2 PHE P  12     -17.955   3.003 -16.956  0.00  0.00      PROA H
ATOM    181  C   PHE P  12     -24.548   1.494 -18.218  0.00  0.00      PROA C
ATOM    182  O   PHE P  12     -25.226   0.630 -17.651  0.00  0.00      PROA O
ATOM    183  N   LYS P  13     -25.104   2.550 -18.815  0.00  0.00      PROA N
ATOM    184  HN  LYS P  13     -24.602   3.314 -19.218  0.00  0.00      PROA  
ATOM    185  CA  LYS P  13     -26.555   2.645 -18.912  0.00  0.00      PROA C
ATOM    186  HA  LYS P  13     -26.936   2.595 -18.021  0.00  0.00      PROA H
ATOM    187  CB  LYS P  13     -26.952   3.993 -19.521  0.00  0.00      PROA C
ATOM    188  HB1 LYS P  13     -26.483   4.044 -20.401  0.00  0.00      PROA  
ATOM    189  HB2 LYS P  13     -26.694   4.697 -18.906  0.00  0.00      PROA H
ATOM    190  CG  LYS P  13     -28.444   4.153 -19.804  0.00  0.00      PROA C
ATOM    191  HG1 LYS P  13     -28.887   4.334 -18.926  0.00  0.00      PROA  
ATOM    192  HG2 LYS P  13     -28.797   3.350 -20.213  0.00  0.00      PROA H
ATOM    193  CD  LYS P  13     -28.711   5.303 -20.760  0.00  0.00      PROA C
ATOM    194  HD1 LYS P  13     -28.004   5.995 -20.612  0.00  0.00      PROA  
ATOM    195  HD2 LYS P  13     -29.594   5.666 -20.588  0.00  0.00      PROA H
ATOM    196  CE  LYS P  13     -28.655   4.850 -22.207  0.00  0.00      PROA C
ATOM    197  HE1 LYS P  13     -29.541   4.443 -22.430  0.00  0.00      PROA  
ATOM    198  HE2 LYS P  13     -27.934   4.211 -22.314  0.00  0.00      PROA H
ATOM    199  NZ  LYS P  13     -28.409   5.986 -23.138  0.00  0.00      PROA N
ATOM    200  HZ1 LYS P  13     -28.385   5.691 -23.977  0.00  0.00      PROA H
ATOM    201  HZ2 LYS P  13     -29.059   6.589 -23.061  0.00  0.00      PROA H
ATOM    202  HZ3 LYS P  13     -27.630   6.373 -22.945  0.00  0.00      PROA H
ATOM    203  C   LYS P  13     -27.121   1.494 -19.733  0.00  0.00      PROA C
ATOM    204  O   LYS P  13     -28.279   1.105 -19.544  0.00  0.00      PROA O
ATOM    205  N   ALA P  14     -26.329   0.945 -20.655  0.00  0.00      PROA N
ATOM    206  HN  ALA P  14     -25.408   1.268 -20.867  0.00  0.00      PROA  
ATOM    207  CA  ALA P  14     -26.784  -0.202 -21.431  0.00  0.00      PROA C
ATOM    208  HA  ALA P  14     -27.703  -0.053 -21.703  0.00  0.00      PROA H
ATOM    209  CB  ALA P  14     -25.938  -0.348 -22.692  0.00  0.00      PROA C
ATOM    210  HB1 ALA P  14     -26.255  -1.113 -23.197  0.00  0.00      PROA H
ATOM    211  HB2 ALA P  14     -26.023   0.458 -23.225  0.00  0.00      PROA H
ATOM    212  HB3 ALA P  14     -25.012  -0.481 -22.437  0.00  0.00      PROA H
ATOM    213  C   ALA P  14     -26.737  -1.483 -20.612  0.00  0.00      PROA C
ATOM    214  O   ALA P  14     -27.547  -2.389 -20.836  0.00  0.00      PROA O
ATOM    215  N   TYR P  15     -25.801  -1.580 -19.668  0.00  0.00      PROA N
ATOM    216  HN  TYR P  15     -25.139  -0.852 -19.499  0.00  0.00      PROA  
ATOM    217  CA  TYR P  15     -25.655  -2.748 -18.799  0.00  0.00      PROA C
ATOM    218  HA  TYR P  15     -26.415  -3.340 -18.914  0.00  0.00      PROA H
ATOM    219  CB  TYR P  15     -24.376  -3.529 -19.110  0.00  0.00      PROA C
ATOM    220  HB1 TYR P  15     -24.410  -4.342 -18.527  0.00  0.00      PROA  
ATOM    221  HB2 TYR P  15     -23.614  -2.955 -18.932  0.00  0.00      PROA H
ATOM    222  CG  TYR P  15     -24.252  -4.022 -20.533  0.00  0.00      PROA C
ATOM    223  CD1 TYR P  15     -24.093  -3.133 -21.586  0.00  0.00      PROA C
ATOM    224  HD1 TYR P  15     -24.073  -2.220 -21.413  0.00  0.00      PROA H
ATOM    225  CE1 TYR P  15     -23.973  -3.578 -22.884  0.00  0.00      PROA C
ATOM    226  HE1 TYR P  15     -23.871  -2.969 -23.580  0.00  0.00      PROA H
ATOM    227  CZ  TYR P  15     -24.003  -4.929 -23.145  0.00  0.00      PROA C
ATOM    228  OH  TYR P  15     -23.883  -5.378 -24.441  0.00  0.00      PROA O
ATOM    229  HH  TYR P  15     -23.935  -6.215 -24.460  0.00  0.00      PROA H
ATOM    230  CD2 TYR P  15     -24.275  -5.376 -20.820  0.00  0.00      PROA C
ATOM    231  HD2 TYR P  15     -24.377  -5.989 -20.127  0.00  0.00      PROA H
ATOM    232  CE2 TYR P  15     -24.154  -5.833 -22.117  0.00  0.00      PROA C
ATOM    233  HE2 TYR P  15     -24.175  -6.746 -22.295  0.00  0.00      PROA H
ATOM    234  C   TYR P  15     -25.651  -2.237 -17.363  0.00  0.00      PROA C
ATOM    235  O   TYR P  15     -24.582  -1.996 -16.796  0.00  0.00      PROA O
ATOM    236  N   TRP P  16     -26.837  -2.070 -16.774  0.00  0.00      PROA N
ATOM    237  HN  TRP P  16     -27.702  -2.205 -17.250  0.00  0.00      PROA  
ATOM    238  CA  TRP P  16     -26.957  -1.673 -15.376  0.00  0.00      PROA C
ATOM    239  HA  TRP P  16     -26.072  -1.548 -15.011  0.00  0.00      PROA H
ATOM    240  CB  TRP P  16     -27.717  -0.355 -15.232  0.00  0.00      PROA C
ATOM    241  HB1 TRP P  16     -27.151   0.334 -15.686  0.00  0.00      PROA  
ATOM    242  HB2 TRP P  16     -27.855  -0.178 -14.288  0.00  0.00      PROA H
ATOM    243  CG  TRP P  16     -29.045  -0.318 -15.894  0.00  0.00      PROA C
ATOM    244  CD1 TRP P  16     -29.293  -0.292 -17.231  0.00  0.00      PROA C
ATOM    245  HD1 TRP P  16     -28.641  -0.304 -17.892  0.00  0.00      PROA H
ATOM    246  NE1 TRP P  16     -30.646  -0.250 -17.461  0.00  0.00      PROA N
ATOM    247  HE1 TRP P  16     -31.022  -0.230 -18.234  0.00  0.00      PROA H
ATOM    248  CE2 TRP P  16     -31.299  -0.240 -16.258  0.00  0.00      PROA C
ATOM    249  CD2 TRP P  16     -30.320  -0.281 -15.248  0.00  0.00      PROA C
ATOM    250  CE3 TRP P  16     -30.729  -0.284 -13.912  0.00  0.00      PROA C
ATOM    251  HE3 TRP P  16     -30.104  -0.310 -13.223  0.00  0.00      PROA H
ATOM    252  CZ3 TRP P  16     -32.081  -0.249 -13.635  0.00  0.00      PROA C
ATOM    253  HZ3 TRP P  16     -32.366  -0.248 -12.749  0.00  0.00      PROA H
ATOM    254  CZ2 TRP P  16     -32.659  -0.205 -15.976  0.00  0.00      PROA C
ATOM    255  HZ2 TRP P  16     -33.293  -0.180 -16.655  0.00  0.00      PROA H
ATOM    256  CH2 TRP P  16     -33.028  -0.210 -14.660  0.00  0.00      PROA C
ATOM    257  HH2 TRP P  16     -33.932  -0.185 -14.443  0.00  0.00      PROA H
ATOM    258  C   TRP P  16     -27.621  -2.770 -14.555  0.00  0.00      PROA C
ATOM    259  O   TRP P  16     -28.311  -2.498 -13.571  0.00  0.00      PROA O
ATOM    260  N   LEU P  17     -27.426  -4.020 -14.973  0.00  0.00      PROA N
ATOM    261  HN  LEU P  17     -27.068  -4.237 -15.878  0.00  0.00      PROA  
ATOM    262  CA  LEU P  17     -27.716  -5.181 -14.152  0.00  0.00      PROA C
ATOM    263  HA  LEU P  17     -28.114  -4.888 -13.317  0.00  0.00      PROA H
ATOM    264  CB  LEU P  17     -28.726  -6.101 -14.859  0.00  0.00      PROA C
ATOM    265  HB1 LEU P  17     -28.200  -6.505 -15.606  0.00  0.00      PROA  
ATOM    266  HB2 LEU P  17     -29.486  -5.557 -15.119  0.00  0.00      PROA H
ATOM    267  CG  LEU P  17     -29.288  -7.298 -14.079  0.00  0.00      PROA C
ATOM    268  HG  LEU P  17     -29.377  -7.054 -13.145  0.00  0.00      PROA H
ATOM    269  CD1 LEU P  17     -30.668  -7.649 -14.609  0.00  0.00      PROA C
ATOM    270 HD11 LEU P  17     -31.014  -8.407 -14.112  0.00  0.00      PROA H
ATOM    271 HD12 LEU P  17     -31.254  -6.884 -14.495  0.00  0.00      PROA H
ATOM    272 HD13 LEU P  17     -30.597  -7.874 -15.549  0.00  0.00      PROA H
ATOM    273  CD2 LEU P  17     -28.376  -8.516 -14.165  0.00  0.00      PROA C
ATOM    274 HD21 LEU P  17     -28.922  -9.303 -14.318  0.00  0.00      PROA H
ATOM    275 HD22 LEU P  17     -27.752  -8.401 -14.897  0.00  0.00      PROA H
ATOM    276 HD23 LEU P  17     -27.894  -8.612 -13.329  0.00  0.00      PROA H
ATOM    277  C   LEU P  17     -26.461  -5.966 -13.817  0.00  0.00      PROA C
ATOM    278  O   LEU P  17     -26.501  -6.812 -12.917  0.00  0.00      PROA O
ATOM    279  N   ARG P  18     -25.345  -5.689 -14.490  0.00  0.00      PROA N
ATOM    280  HN  ARG P  18     -25.341  -5.003 -15.213  0.00  0.00      PROA  
ATOM    281  CA  ARG P  18     -24.083  -6.358 -14.218  0.00  0.00      PROA C
ATOM    282  HA  ARG P  18     -24.267  -7.228 -13.829  0.00  0.00      PROA H
ATOM    283  CB  ARG P  18     -23.312  -6.582 -15.522  0.00  0.00      PROA C
ATOM    284  HB1 ARG P  18     -22.406  -6.916 -15.262  0.00  0.00      PROA  
ATOM    285  HB2 ARG P  18     -23.279  -5.744 -16.009  0.00  0.00      PROA H
ATOM    286  CG  ARG P  18     -23.937  -7.627 -16.439  0.00  0.00      PROA C
ATOM    287  HG1 ARG P  18     -23.683  -7.392 -17.378  0.00  0.00      PROA  
ATOM    288  HG2 ARG P  18     -24.899  -7.622 -16.319  0.00  0.00      PROA H
ATOM    289  CD  ARG P  18     -23.429  -9.030 -16.137  0.00  0.00      PROA C
ATOM    290  HD1 ARG P  18     -22.454  -8.967 -15.923  0.00  0.00      PROA  
ATOM    291  HD2 ARG P  18     -23.570  -9.596 -16.910  0.00  0.00      PROA H
ATOM    292  NE  ARG P  18     -24.108  -9.612 -14.985  0.00  0.00      PROA N
ATOM    293  HE  ARG P  18     -23.842  -9.373 -14.203  0.00  0.00      PROA H
ATOM    294  CZ  ARG P  18     -25.108 -10.481 -15.054  0.00  0.00      PROA C
ATOM    295  NH1 ARG P  18     -25.585 -10.902 -16.215  0.00  0.00      PROA N
ATOM    296 HH11 ARG P  18     -25.251 -10.618 -16.953  0.00  0.00      PROA H
ATOM    297 HH12 ARG P  18     -26.235 -11.465 -16.229  0.00  0.00      PROA H
ATOM    298  NH2 ARG P  18     -25.650 -10.936 -13.927  0.00  0.00      PROA N
ATOM    299 HH21 ARG P  18     -25.349 -10.669 -13.166  0.00  0.00      PROA H
ATOM    300 HH22 ARG P  18     -26.299 -11.499 -13.959  0.00  0.00      PROA H
ATOM    301  C   ARG P  18     -23.201  -5.594 -13.244  0.00  0.00      PROA C
ATOM    302  O   ARG P  18     -22.489  -6.223 -12.457  0.00  0.00      PROA O
ATOM    303  N   TYR P  19     -23.225  -4.257 -13.265  0.00  0.00      PROA N
ATOM    304  HN  TYR P  19     -23.764  -3.701 -13.895  0.00  0.00      PROA  
ATOM    305  CA  TYR P  19     -22.421  -3.494 -12.319  0.00  0.00      PROA C
ATOM    306  HA  TYR P  19     -21.678  -4.045 -12.033  0.00  0.00      PROA H
ATOM    307  CB  TYR P  19     -21.822  -2.244 -12.980  0.00  0.00      PROA C
ATOM    308  HB1 TYR P  19     -21.541  -2.546 -13.891  0.00  0.00      PROA  
ATOM    309  HB2 TYR P  19     -21.096  -1.924 -12.423  0.00  0.00      PROA H
ATOM    310  CG  TYR P  19     -22.766  -1.082 -13.202  0.00  0.00      PROA C
ATOM    311  CD1 TYR P  19     -23.008  -0.158 -12.192  0.00  0.00      PROA C
ATOM    312  HD1 TYR P  19     -22.610  -0.276 -11.361  0.00  0.00      PROA H
ATOM    313  CE1 TYR P  19     -23.853   0.916 -12.393  0.00  0.00      PROA C
ATOM    314  HE1 TYR P  19     -24.015   1.519 -11.703  0.00  0.00      PROA H
ATOM    315  CZ  TYR P  19     -24.451   1.092 -13.621  0.00  0.00      PROA C
ATOM    316  OH  TYR P  19     -25.291   2.164 -13.827  0.00  0.00      PROA O
ATOM    317  HH  TYR P  19     -25.589   2.147 -14.613  0.00  0.00      PROA H
ATOM    318  CD2 TYR P  19     -23.366  -0.873 -14.432  0.00  0.00      PROA C
ATOM    319  HD2 TYR P  19     -23.208  -1.474 -15.123  0.00  0.00      PROA H
ATOM    320  CE2 TYR P  19     -24.209   0.200 -14.643  0.00  0.00      PROA C
ATOM    321  HE2 TYR P  19     -24.614   0.320 -15.472  0.00  0.00      PROA H
ATOM    322  C   TYR P  19     -23.197  -3.085 -11.075  0.00  0.00      PROA C
ATOM    323  O   TYR P  19     -22.578  -2.831 -10.036  0.00  0.00      PROA O
ATOM    324  N   THR P  20     -24.530  -3.016 -11.145  0.00  0.00      PROA N
ATOM    325  HN  THR P  20     -25.078  -3.108 -11.976  0.00  0.00      PROA  
ATOM    326  CA  THR P  20     -25.310  -2.789  -9.933  0.00  0.00      PROA C
ATOM    327  HA  THR P  20     -25.002  -1.975  -9.507  0.00  0.00      PROA H
ATOM    328  CB  THR P  20     -26.789  -2.613 -10.273  0.00  0.00      PROA C
ATOM    329  HB  THR P  20     -27.069  -3.323 -10.870  0.00  0.00      PROA H
ATOM    330  OG1 THR P  20     -26.989  -1.347 -10.916  0.00  0.00      PROA O
ATOM    331  HG1 THR P  20     -27.795  -1.263 -11.140  0.00  0.00      PROA H
ATOM    332  CG2 THR P  20     -27.637  -2.683  -9.015  0.00  0.00      PROA C
ATOM    333 HG21 THR P  20     -28.501  -2.275  -9.179  0.00  0.00      PROA H
ATOM    334 HG22 THR P  20     -27.773  -3.607  -8.754  0.00  0.00      PROA H
ATOM    335 HG23 THR P  20     -27.199  -2.208  -8.292  0.00  0.00      PROA H
ATOM    336  C   THR P  20     -25.129  -3.936  -8.949  0.00  0.00      PROA C
ATOM    337  O   THR P  20     -24.978  -3.712  -7.742  0.00  0.00      PROA O
ATOM    338  N   ILE P  21     -25.144  -5.174  -9.444  0.00  0.00      PROA N
ATOM    339  HN  ILE P  21     -25.334  -5.417 -10.394  0.00  0.00      PROA  
ATOM    340  CA  ILE P  21     -24.868  -6.316  -8.579  0.00  0.00      PROA C
ATOM    341  HA  ILE P  21     -25.476  -6.292  -7.824  0.00  0.00      PROA H
ATOM    342  CB  ILE P  21     -25.107  -7.640  -9.336  0.00  0.00      PROA C
ATOM    343  HB  ILE P  21     -26.050  -7.700  -9.559  0.00  0.00      PROA H
ATOM    344  CG2 ILE P  21     -24.301  -7.675 -10.635  0.00  0.00      PROA C
ATOM    345 HG21 ILE P  21     -24.478  -8.508 -11.098  0.00  0.00      PROA H
ATOM    346 HG22 ILE P  21     -24.564  -6.932 -11.199  0.00  0.00      PROA H
ATOM    347 HG23 ILE P  21     -23.357  -7.611 -10.422  0.00  0.00      PROA H
ATOM    348  CG1 ILE P  21     -24.739  -8.837  -8.454  0.00  0.00      PROA C
ATOM    349 HG11 ILE P  21     -25.339  -8.780  -7.657  0.00  0.00      PROA  
ATOM    350 HG12 ILE P  21     -23.800  -8.788  -8.220  0.00  0.00      PROA H
ATOM    351  CD  ILE P  21     -24.963 -10.180  -9.114  0.00  0.00      PROA C
ATOM    352  HD1 ILE P  21     -24.732 -11.003  -8.403  0.00  0.00      PROA  
ATOM    353  HD2 ILE P  21     -26.020 -10.287  -9.438  0.00  0.00      PROA  
ATOM    354  HD3 ILE P  21     -24.309 -10.301 -10.003  0.00  0.00      PROA  
ATOM    355  C   ILE P  21     -23.450  -6.236  -8.042  0.00  0.00      PROA C
ATOM    356  O   ILE P  21     -23.162  -6.727  -6.943  0.00  0.00      PROA O
ATOM    357  N   ALA P  22     -22.542  -5.624  -8.800  0.00  0.00      PROA N
ATOM    358  HN  ALA P  22     -22.758  -5.168  -9.663  0.00  0.00      PROA  
ATOM    359  CA  ALA P  22     -21.140  -5.580  -8.404  0.00  0.00      PROA C
ATOM    360  HA  ALA P  22     -20.884  -6.451  -8.064  0.00  0.00      PROA H
ATOM    361  CB  ALA P  22     -20.275  -5.281  -9.627  0.00  0.00      PROA C
ATOM    362  HB1 ALA P  22     -19.717  -4.509  -9.443  0.00  0.00      PROA H
ATOM    363  HB2 ALA P  22     -19.723  -6.054  -9.819  0.00  0.00      PROA H
ATOM    364  HB3 ALA P  22     -20.852  -5.097 -10.382  0.00  0.00      PROA H
ATOM    365  C   ALA P  22     -20.876  -4.558  -7.305  0.00  0.00      PROA C
ATOM    366  O   ALA P  22     -20.048  -4.808  -6.422  0.00  0.00      PROA O
ATOM    367  N   ILE P  23     -21.563  -3.414  -7.331  0.00  0.00      PROA N
ATOM    368  HN  ILE P  23     -22.264  -3.172  -7.999  0.00  0.00      PROA  
ATOM    369  CA  ILE P  23     -21.317  -2.387  -6.323  0.00  0.00      PROA C
ATOM    370  HA  ILE P  23     -20.363  -2.221  -6.289  0.00  0.00      PROA H
ATOM    371  CB  ILE P  23     -21.995  -1.064  -6.731  0.00  0.00      PROA C
ATOM    372  HB  ILE P  23     -21.799  -0.403  -6.049  0.00  0.00      PROA H
ATOM    373  CG2 ILE P  23     -21.428  -0.570  -8.051  0.00  0.00      PROA C
ATOM    374 HG21 ILE P  23     -22.048   0.065  -8.443  0.00  0.00      PROA H
ATOM    375 HG22 ILE P  23     -20.576  -0.138  -7.885  0.00  0.00      PROA H
ATOM    376 HG23 ILE P  23     -21.306  -1.321  -8.651  0.00  0.00      PROA H
ATOM    377  CG1 ILE P  23     -23.517  -1.209  -6.836  0.00  0.00      PROA C
ATOM    378 HG11 ILE P  23     -23.808  -1.744  -6.043  0.00  0.00      PROA  
ATOM    379 HG12 ILE P  23     -23.730  -1.640  -7.677  0.00  0.00      PROA H
ATOM    380  CD  ILE P  23     -24.260   0.110  -6.793  0.00  0.00      PROA C
ATOM    381  HD1 ILE P  23     -25.357  -0.065  -6.815  0.00  0.00      PROA  
ATOM    382  HD2 ILE P  23     -24.014   0.667  -5.863  0.00  0.00      PROA  
ATOM    383  HD3 ILE P  23     -23.996   0.745  -7.664  0.00  0.00      PROA  
ATOM    384  C   ILE P  23     -21.760  -2.869  -4.943  0.00  0.00      PROA C
ATOM    385  O   ILE P  23     -21.053  -2.677  -3.944  0.00  0.00      PROA O
ATOM    386  N   VAL P  24     -22.926  -3.508  -4.862  0.00  0.00      PROA N
ATOM    387  HN  VAL P  24     -23.560  -3.656  -5.617  0.00  0.00      PROA  
ATOM    388  CA  VAL P  24     -23.368  -4.059  -3.588  0.00  0.00      PROA C
ATOM    389  HA  VAL P  24     -23.404  -3.349  -2.929  0.00  0.00      PROA H
ATOM    390  CB  VAL P  24     -24.781  -4.652  -3.732  0.00  0.00      PROA C
ATOM    391  HB  VAL P  24     -24.793  -5.250  -4.495  0.00  0.00      PROA H
ATOM    392  CG1 VAL P  24     -25.151  -5.461  -2.496  0.00  0.00      PROA C
ATOM    393 HG11 VAL P  24     -26.113  -5.590  -2.481  0.00  0.00      PROA H
ATOM    394 HG12 VAL P  24     -24.704  -6.321  -2.531  0.00  0.00      PROA H
ATOM    395 HG13 VAL P  24     -24.872  -4.973  -1.704  0.00  0.00      PROA H
ATOM    396  CG2 VAL P  24     -25.793  -3.547  -3.988  0.00  0.00      PROA C
ATOM    397 HG21 VAL P  24     -26.676  -3.940  -4.069  0.00  0.00      PROA H
ATOM    398 HG22 VAL P  24     -25.775  -2.923  -3.245  0.00  0.00      PROA H
ATOM    399 HG23 VAL P  24     -25.558  -3.089  -4.810  0.00  0.00      PROA H
ATOM    400  C   VAL P  24     -22.367  -5.097  -3.106  0.00  0.00      PROA C
ATOM    401  O   VAL P  24     -22.051  -5.184  -1.910  0.00  0.00      PROA O
ATOM    402  N   LEU P  25     -21.838  -5.886  -4.038  0.00  0.00      PROA N
ATOM    403  HN  LEU P  25     -22.039  -5.833  -5.014  0.00  0.00      PROA  
ATOM    404  CA  LEU P  25     -20.887  -6.927  -3.680  0.00  0.00      PROA C
ATOM    405  HA  LEU P  25     -21.284  -7.493  -3.002  0.00  0.00      PROA H
ATOM    406  CB  LEU P  25     -20.572  -7.768  -4.917  0.00  0.00      PROA C
ATOM    407  HB1 LEU P  25     -19.690  -7.412  -5.223  0.00  0.00      PROA  
ATOM    408  HB2 LEU P  25     -21.309  -7.670  -5.541  0.00  0.00      PROA H
ATOM    409  CG  LEU P  25     -20.350  -9.270  -4.736  0.00  0.00      PROA C
ATOM    410  HG  LEU P  25     -19.552  -9.401  -4.206  0.00  0.00      PROA H
ATOM    411  CD1 LEU P  25     -21.515  -9.890  -3.980  0.00  0.00      PROA C
ATOM    412 HD11 LEU P  25     -21.497 -10.851  -4.110  0.00  0.00      PROA H
ATOM    413 HD12 LEU P  25     -21.431  -9.682  -3.037  0.00  0.00      PROA H
ATOM    414 HD13 LEU P  25     -22.344  -9.527  -4.328  0.00  0.00      PROA H
ATOM    415  CD2 LEU P  25     -20.150  -9.958  -6.075  0.00  0.00      PROA C
ATOM    416 HD21 LEU P  25     -20.064 -10.913  -5.928  0.00  0.00      PROA H
ATOM    417 HD22 LEU P  25     -20.918  -9.778  -6.641  0.00  0.00      PROA H
ATOM    418 HD23 LEU P  25     -19.345  -9.612  -6.491  0.00  0.00      PROA H
ATOM    419  C   LEU P  25     -19.616  -6.316  -3.095  0.00  0.00      PROA C
ATOM    420  O   LEU P  25     -19.074  -6.821  -2.099  0.00  0.00      PROA O
ATOM    421  N   LEU P  26     -19.129  -5.222  -3.692  0.00  0.00      PROA N
ATOM    422  HN  LEU P  26     -19.514  -4.762  -4.491  0.00  0.00      PROA  
ATOM    423  CA  LEU P  26     -17.919  -4.599  -3.167  0.00  0.00      PROA C
ATOM    424  HA  LEU P  26     -17.248  -5.286  -3.071  0.00  0.00      PROA H
ATOM    425  CB  LEU P  26     -17.344  -3.568  -4.146  0.00  0.00      PROA C
ATOM    426  HB1 LEU P  26     -17.317  -4.103  -4.991  0.00  0.00      PROA  
ATOM    427  HB2 LEU P  26     -16.515  -3.245  -3.759  0.00  0.00      PROA H
ATOM    428  CG  LEU P  26     -18.113  -2.321  -4.581  0.00  0.00      PROA C
ATOM    429  HG  LEU P  26     -19.042  -2.544  -4.665  0.00  0.00      PROA H
ATOM    430  CD1 LEU P  26     -17.966  -1.210  -3.567  0.00  0.00      PROA C
ATOM    431 HD11 LEU P  26     -18.483  -0.443  -3.860  0.00  0.00      PROA H
ATOM    432 HD12 LEU P  26     -18.283  -1.509  -2.707  0.00  0.00      PROA H
ATOM    433 HD13 LEU P  26     -17.028  -0.977  -3.511  0.00  0.00      PROA H
ATOM    434  CD2 LEU P  26     -17.629  -1.833  -5.933  0.00  0.00      PROA C
ATOM    435 HD21 LEU P  26     -17.989  -0.947  -6.096  0.00  0.00      PROA H
ATOM    436 HD22 LEU P  26     -16.659  -1.799  -5.925  0.00  0.00      PROA H
ATOM    437 HD23 LEU P  26     -17.937  -2.445  -6.618  0.00  0.00      PROA H
ATOM    438  C   LEU P  26     -18.180  -3.972  -1.800  0.00  0.00      PROA C
ATOM    439  O   LEU P  26     -17.326  -4.048  -0.910  0.00  0.00      PROA O
ATOM    440  N   LEU P  27     -19.353  -3.359  -1.604  0.00  0.00      PROA N
ATOM    441  HN  LEU P  27     -20.062  -3.196  -2.288  0.00  0.00      PROA  
ATOM    442  CA  LEU P  27     -19.681  -2.856  -0.269  0.00  0.00      PROA C
ATOM    443  HA  LEU P  27     -19.031  -2.181  -0.015  0.00  0.00      PROA H
ATOM    444  CB  LEU P  27     -21.068  -2.209  -0.242  0.00  0.00      PROA C
ATOM    445  HB1 LEU P  27     -21.047  -1.698   0.618  0.00  0.00      PROA  
ATOM    446  HB2 LEU P  27     -21.718  -2.922  -0.328  0.00  0.00      PROA H
ATOM    447  CG  LEU P  27     -21.456  -1.147  -1.268  0.00  0.00      PROA C
ATOM    448  HG  LEU P  27     -21.491  -1.544  -2.145  0.00  0.00      PROA H
ATOM    449  CD1 LEU P  27     -22.840  -0.618  -0.943  0.00  0.00      PROA C
ATOM    450 HD11 LEU P  27     -23.090   0.044  -1.607  0.00  0.00      PROA H
ATOM    451 HD12 LEU P  27     -23.470  -1.355  -0.953  0.00  0.00      PROA H
ATOM    452 HD13 LEU P  27     -22.820  -0.211  -0.063  0.00  0.00      PROA H
ATOM    453  CD2 LEU P  27     -20.454  -0.007  -1.298  0.00  0.00      PROA C
ATOM    454 HD21 LEU P  27     -20.636   0.550  -2.071  0.00  0.00      PROA H
ATOM    455 HD22 LEU P  27     -20.549   0.517  -0.487  0.00  0.00      PROA H
ATOM    456 HD23 LEU P  27     -19.558  -0.368  -1.355  0.00  0.00      PROA H
ATOM    457  C   LEU P  27     -19.615  -3.979   0.757  0.00  0.00      PROA C
ATOM    458  O   LEU P  27     -19.030  -3.823   1.841  0.00  0.00      PROA O
ATOM    459  N   ALA P  28     -20.218  -5.120   0.428  0.00  0.00      PROA N
ATOM    460  HN  ALA P  28     -20.688  -5.281  -0.440  0.00  0.00      PROA  
ATOM    461  CA  ALA P  28     -20.222  -6.241   1.359  0.00  0.00      PROA C
ATOM    462  HA  ALA P  28     -20.656  -5.966   2.182  0.00  0.00      PROA H
ATOM    463  CB  ALA P  28     -21.020  -7.403   0.770  0.00  0.00      PROA C
ATOM    464  HB1 ALA P  28     -21.014  -8.140   1.400  0.00  0.00      PROA H
ATOM    465  HB2 ALA P  28     -21.931  -7.111   0.612  0.00  0.00      PROA H
ATOM    466  HB3 ALA P  28     -20.610  -7.676  -0.066  0.00  0.00      PROA H
ATOM    467  C   ALA P  28     -18.801  -6.676   1.697  0.00  0.00      PROA C
ATOM    468  O   ALA P  28     -18.446  -6.818   2.878  0.00  0.00      PROA O
ATOM    469  N   VAL P  29     -17.965  -6.886   0.673  0.00  0.00      PROA N
ATOM    470  HN  VAL P  29     -18.162  -6.738  -0.292  0.00  0.00      PROA  
ATOM    471  CA  VAL P  29     -16.617  -7.382   0.945  0.00  0.00      PROA C
ATOM    472  HA  VAL P  29     -16.687  -8.206   1.448  0.00  0.00      PROA H
ATOM    473  CB  VAL P  29     -15.854  -7.717  -0.352  0.00  0.00      PROA C
ATOM    474  HB  VAL P  29     -14.945  -7.961  -0.118  0.00  0.00      PROA H
ATOM    475  CG1 VAL P  29     -16.477  -8.910  -1.065  0.00  0.00      PROA C
ATOM    476 HG11 VAL P  29     -15.927  -9.139  -1.830  0.00  0.00      PROA H
ATOM    477 HG12 VAL P  29     -16.516  -9.660  -0.452  0.00  0.00      PROA H
ATOM    478 HG13 VAL P  29     -17.369  -8.672  -1.361  0.00  0.00      PROA H
ATOM    479  CG2 VAL P  29     -15.776  -6.519  -1.257  0.00  0.00      PROA C
ATOM    480 HG21 VAL P  29     -15.426  -6.793  -2.119  0.00  0.00      PROA H
ATOM    481 HG22 VAL P  29     -16.668  -6.171  -1.356  0.00  0.00      PROA H
ATOM    482 HG23 VAL P  29     -15.197  -5.851  -0.858  0.00  0.00      PROA H
ATOM    483  C   VAL P  29     -15.852  -6.373   1.786  0.00  0.00      PROA C
ATOM    484  O   VAL P  29     -15.132  -6.743   2.722  0.00  0.00      PROA O
ATOM    485  N   ASN P  30     -15.997  -5.082   1.476  0.00  0.00      PROA N
ATOM    486  HN  ASN P  30     -16.586  -4.719   0.756  0.00  0.00      PROA  
ATOM    487  CA  ASN P  30     -15.255  -4.069   2.219  0.00  0.00      PROA C
ATOM    488  HA  ASN P  30     -14.309  -4.280   2.170  0.00  0.00      PROA H
ATOM    489  CB  ASN P  30     -15.456  -2.692   1.585  0.00  0.00      PROA C
ATOM    490  HB1 ASN P  30     -15.020  -2.022   2.185  0.00  0.00      PROA  
ATOM    491  HB2 ASN P  30     -16.407  -2.524   1.490  0.00  0.00      PROA H
ATOM    492  CG  ASN P  30     -14.819  -2.586   0.211  0.00  0.00      PROA C
ATOM    493  OD1 ASN P  30     -15.505  -2.419  -0.795  0.00  0.00      PROA O
ATOM    494  ND2 ASN P  30     -13.496  -2.689   0.166  0.00  0.00      PROA N
ATOM    495 HD21 ASN P  30     -13.048  -2.807   0.890  0.00  0.00      PROA H
ATOM    496 HD22 ASN P  30     -13.087  -2.636  -0.589  0.00  0.00      PROA H
ATOM    497  C   ASN P  30     -15.651  -4.057   3.691  0.00  0.00      PROA C
ATOM    498  O   ASN P  30     -14.785  -4.033   4.569  0.00  0.00      PROA O
ATOM    499  N   VAL P  31     -16.953  -4.087   3.990  0.00  0.00      PROA N
ATOM    500  HN  VAL P  31     -17.713  -4.141   3.346  0.00  0.00      PROA  
ATOM    501  CA  VAL P  31     -17.356  -4.039   5.398  0.00  0.00      PROA C
ATOM    502  HA  VAL P  31     -16.931  -3.272   5.813  0.00  0.00      PROA H
ATOM    503  CB  VAL P  31     -18.880  -3.850   5.528  0.00  0.00      PROA C
ATOM    504  HB  VAL P  31     -19.116  -3.860   6.470  0.00  0.00      PROA H
ATOM    505  CG1 VAL P  31     -19.300  -2.503   4.961  0.00  0.00      PROA C
ATOM    506 HG11 VAL P  31     -20.260  -2.403   5.065  0.00  0.00      PROA H
ATOM    507 HG12 VAL P  31     -18.840  -1.799   5.444  0.00  0.00      PROA H
ATOM    508 HG13 VAL P  31     -19.065  -2.469   4.020  0.00  0.00      PROA H
ATOM    509  CG2 VAL P  31     -19.640  -4.979   4.849  0.00  0.00      PROA C
ATOM    510 HG21 VAL P  31     -20.590  -4.838   4.985  0.00  0.00      PROA H
ATOM    511 HG22 VAL P  31     -19.441  -4.967   3.902  0.00  0.00      PROA H
ATOM    512 HG23 VAL P  31     -19.379  -5.827   5.238  0.00  0.00      PROA H
ATOM    513  C   VAL P  31     -16.875  -5.287   6.138  0.00  0.00      PROA C
ATOM    514  O   VAL P  31     -16.374  -5.208   7.278  0.00  0.00      PROA O
ATOM    515  N   ILE P  32     -17.017  -6.458   5.510  0.00  0.00      PROA N
ATOM    516  HN  ILE P  32     -17.353  -6.599   4.582  0.00  0.00      PROA  
ATOM    517  CA  ILE P  32     -16.658  -7.687   6.211  0.00  0.00      PROA C
ATOM    518  HA  ILE P  32     -17.088  -7.684   7.080  0.00  0.00      PROA H
ATOM    519  CB  ILE P  32     -17.178  -8.918   5.442  0.00  0.00      PROA C
ATOM    520  HB  ILE P  32     -16.961  -9.717   5.936  0.00  0.00      PROA H
ATOM    521  CG2 ILE P  32     -18.690  -8.850   5.306  0.00  0.00      PROA C
ATOM    522 HG21 ILE P  32     -19.011  -9.677   4.917  0.00  0.00      PROA H
ATOM    523 HG22 ILE P  32     -19.079  -8.724   6.185  0.00  0.00      PROA H
ATOM    524 HG23 ILE P  32     -18.923  -8.103   4.735  0.00  0.00      PROA H
ATOM    525  CG1 ILE P  32     -16.542  -9.017   4.059  0.00  0.00      PROA C
ATOM    526 HG11 ILE P  32     -15.552  -8.969   4.187  0.00  0.00      PROA  
ATOM    527 HG12 ILE P  32     -16.872  -8.293   3.515  0.00  0.00      PROA H
ATOM    528  CD  ILE P  32     -16.841 -10.329   3.352  0.00  0.00      PROA C
ATOM    529  HD1 ILE P  32     -16.308 -10.372   2.377  0.00  0.00      PROA  
ATOM    530  HD2 ILE P  32     -16.508 -11.191   3.968  0.00  0.00      PROA  
ATOM    531  HD3 ILE P  32     -17.928 -10.435   3.154  0.00  0.00      PROA  
ATOM    532  C   ILE P  32     -15.151  -7.745   6.442  0.00  0.00      PROA C
ATOM    533  O   ILE P  32     -14.689  -8.228   7.483  0.00  0.00      PROA O
ATOM    534  N   GLU P  33     -14.361  -7.243   5.489  0.00  0.00      PROA N
ATOM    535  HN  GLU P  33     -14.689  -6.896   4.615  0.00  0.00      PROA  
ATOM    536  CA  GLU P  33     -12.915  -7.159   5.654  0.00  0.00      PROA C
ATOM    537  HA  GLU P  33     -12.607  -7.974   6.081  0.00  0.00      PROA H
ATOM    538  CB  GLU P  33     -12.245  -7.046   4.282  0.00  0.00      PROA C
ATOM    539  HB1 GLU P  33     -12.502  -6.147   3.927  0.00  0.00      PROA  
ATOM    540  HB2 GLU P  33     -12.553  -7.776   3.723  0.00  0.00      PROA H
ATOM    541  CG  GLU P  33     -10.725  -7.092   4.310  0.00  0.00      PROA C
ATOM    542  HG1 GLU P  33     -10.412  -6.238   4.727  0.00  0.00      PROA  
ATOM    543  HG2 GLU P  33     -10.398  -7.196   3.403  0.00  0.00      PROA H
ATOM    544  CD  GLU P  33     -10.187  -8.245   5.136  0.00  0.00      PROA C
ATOM    545  OE1 GLU P  33     -10.778  -9.343   5.081  0.00  0.00      PROA O
ATOM    546  OE2 GLU P  33      -9.171  -8.053   5.837  0.00  0.00      PROA O
ATOM    547  C   GLU P  33     -12.487  -5.985   6.524  0.00  0.00      PROA C
ATOM    548  O   GLU P  33     -11.306  -5.890   6.876  0.00  0.00      PROA O
ATOM    549  N   MET P  34     -13.411  -5.090   6.858  0.00  0.00      PROA N
ATOM    550  HN  MET P  34     -14.361  -5.158   6.559  0.00  0.00      PROA  
ATOM    551  CA  MET P  34     -13.125  -3.930   7.688  0.00  0.00      PROA C
ATOM    552  HA  MET P  34     -12.189  -3.699   7.591  0.00  0.00      PROA H
ATOM    553  CB  MET P  34     -13.951  -2.751   7.171  0.00  0.00      PROA C
ATOM    554  HB1 MET P  34     -14.903  -3.004   7.346  0.00  0.00      PROA  
ATOM    555  HB2 MET P  34     -13.739  -2.619   6.234  0.00  0.00      PROA H
ATOM    556  CG  MET P  34     -13.731  -1.440   7.864  0.00  0.00      PROA C
ATOM    557  HG1 MET P  34     -12.759  -1.206   7.825  0.00  0.00      PROA  
ATOM    558  HG2 MET P  34     -14.015  -1.504   8.789  0.00  0.00      PROA H
ATOM    559  SD  MET P  34     -14.717  -0.176   7.048  0.00  0.00      PROA S
ATOM    560  CE  MET P  34     -14.369   1.204   8.105  0.00  0.00      PROA C
ATOM    561  HE1 MET P  34     -14.875   1.974   7.801  0.00  0.00      PROA H
ATOM    562  HE2 MET P  34     -14.628   0.961   9.004  0.00  0.00      PROA H
ATOM    563  HE3 MET P  34     -13.422   1.398   8.088  0.00  0.00      PROA H
ATOM    564  C   MET P  34     -13.419  -4.164   9.162  0.00  0.00      PROA C
ATOM    565  O   MET P  34     -12.953  -3.393  10.006  0.00  0.00      PROA O
ATOM    566  N   PHE P  35     -14.209  -5.180   9.482  0.00  0.00      PROA N
ATOM    567  HN  PHE P  35     -14.737  -5.735   8.841  0.00  0.00      PROA  
ATOM    568  CA  PHE P  35     -14.361  -5.568  10.886  0.00  0.00      PROA C
ATOM    569  HA  PHE P  35     -14.716  -4.810  11.375  0.00  0.00      PROA H
ATOM    570  CB  PHE P  35     -15.392  -6.700  10.986  0.00  0.00      PROA C
ATOM    571  HB1 PHE P  35     -15.234  -7.153  11.863  0.00  0.00      PROA  
ATOM    572  HB2 PHE P  35     -15.273  -7.298  10.231  0.00  0.00      PROA H
ATOM    573  CG  PHE P  35     -16.814  -6.222  10.972  0.00  0.00      PROA C
ATOM    574  CD1 PHE P  35     -17.357  -5.590  12.077  0.00  0.00      PROA C
ATOM    575  HD1 PHE P  35     -16.836  -5.468  12.838  0.00  0.00      PROA H
ATOM    576  CE1 PHE P  35     -18.664  -5.143  12.065  0.00  0.00      PROA C
ATOM    577  HE1 PHE P  35     -19.019  -4.722  12.815  0.00  0.00      PROA H
ATOM    578  CZ  PHE P  35     -19.442  -5.321  10.941  0.00  0.00      PROA C
ATOM    579  HZ  PHE P  35     -20.322  -5.022  10.932  0.00  0.00      PROA H
ATOM    580  CD2 PHE P  35     -17.605  -6.392   9.848  0.00  0.00      PROA C
ATOM    581  HD2 PHE P  35     -17.252  -6.811   9.097  0.00  0.00      PROA H
ATOM    582  CE2 PHE P  35     -18.912  -5.946   9.831  0.00  0.00      PROA C
ATOM    583  HE2 PHE P  35     -19.436  -6.068   9.072  0.00  0.00      PROA H
ATOM    584  C   PHE P  35     -13.052  -5.979  11.575  0.00  0.00      PROA C
ATOM    585  O   PHE P  35     -12.875  -5.642  12.764  0.00  0.00      PROA O
ATOM    586  N   PRO P  36     -12.137  -6.708  10.934  0.00  0.00      PROA N
ATOM    587  CD  PRO P  36     -12.265  -7.271   9.581  0.00  0.00      PROA C
ATOM    588  HD1 PRO P  36     -13.181  -7.617   9.376  0.00  0.00      PROA  
ATOM    589  HD2 PRO P  36     -12.064  -6.587   8.933  0.00  0.00      PROA H
ATOM    590  CA  PRO P  36     -10.968  -7.269  11.642  0.00  0.00      PROA C
ATOM    591  HA  PRO P  36     -11.250  -7.930  12.292  0.00  0.00      PROA H
ATOM    592  CB  PRO P  36     -10.185  -7.965  10.521  0.00  0.00      PROA C
ATOM    593  HB1 PRO P  36      -9.662  -8.880  10.878  0.00  0.00      PROA  
ATOM    594  HB2 PRO P  36      -9.547  -7.353  10.125  0.00  0.00      PROA H
ATOM    595  CG  PRO P  36     -11.218  -8.354   9.543  0.00  0.00      PROA C
ATOM    596  HG1 PRO P  36     -11.619  -9.352   9.809  0.00  0.00      PROA  
ATOM    597  HG2 PRO P  36     -10.822  -8.412   8.660  0.00  0.00      PROA H
ATOM    598  C   PRO P  36     -10.114  -6.219  12.333  0.00  0.00      PROA C
ATOM    599  O   PRO P  36      -9.491  -6.518  13.358  0.00  0.00      PROA O
ATOM    600  N   PRO P  37      -9.992  -5.005  11.792  0.00  0.00      PROA N
ATOM    601  CD  PRO P  37     -10.113  -4.655  10.368  0.00  0.00      PROA C
ATOM    602  HD1 PRO P  37      -9.600  -5.276   9.775  0.00  0.00      PROA  
ATOM    603  HD2 PRO P  37     -11.032  -4.702  10.078  0.00  0.00      PROA H
ATOM    604  CA  PRO P  37      -9.268  -3.961  12.534  0.00  0.00      PROA C
ATOM    605  HA  PRO P  37      -8.319  -4.160  12.553  0.00  0.00      PROA H
ATOM    606  CB  PRO P  37      -9.503  -2.713  11.679  0.00  0.00      PROA C
ATOM    607  HB1 PRO P  37      -8.648  -2.002  11.728  0.00  0.00      PROA  
ATOM    608  HB2 PRO P  37     -10.324  -2.278  11.950  0.00  0.00      PROA H
ATOM    609  CG  PRO P  37      -9.617  -3.234  10.305  0.00  0.00      PROA C
ATOM    610  HG1 PRO P  37      -8.626  -3.143   9.818  0.00  0.00      PROA  
ATOM    611  HG2 PRO P  37     -10.237  -2.682   9.804  0.00  0.00      PROA H
ATOM    612  C   PRO P  37      -9.766  -3.756  13.959  0.00  0.00      PROA C
ATOM    613  O   PRO P  37      -8.996  -3.860  14.922  0.00  0.00      PROA O
ATOM    614  N   LYS P  38     -11.056  -3.449  14.101  0.00  0.00      PROA N
ATOM    615  HN  LYS P  38     -11.696  -3.327  13.343  0.00  0.00      PROA  
ATOM    616  CA  LYS P  38     -11.628  -3.267  15.429  0.00  0.00      PROA C
ATOM    617  HA  LYS P  38     -11.113  -2.594  15.900  0.00  0.00      PROA H
ATOM    618  CB  LYS P  38     -13.066  -2.764  15.306  0.00  0.00      PROA C
ATOM    619  HB1 LYS P  38     -13.524  -3.405  14.689  0.00  0.00      PROA  
ATOM    620  HB2 LYS P  38     -13.048  -1.854  14.971  0.00  0.00      PROA H
ATOM    621  CG  LYS P  38     -13.861  -2.761  16.599  0.00  0.00      PROA C
ATOM    622  HG1 LYS P  38     -13.961  -3.715  16.885  0.00  0.00      PROA  
ATOM    623  HG2 LYS P  38     -14.718  -2.335  16.439  0.00  0.00      PROA H
ATOM    624  CD  LYS P  38     -13.167  -2.003  17.715  0.00  0.00      PROA C
ATOM    625  HD1 LYS P  38     -12.236  -2.361  17.791  0.00  0.00      PROA  
ATOM    626  HD2 LYS P  38     -13.666  -2.125  18.536  0.00  0.00      PROA H
ATOM    627  CE  LYS P  38     -13.094  -0.522  17.429  0.00  0.00      PROA C
ATOM    628  HE1 LYS P  38     -13.963  -0.243  17.020  0.00  0.00      PROA  
ATOM    629  HE2 LYS P  38     -12.356  -0.346  16.827  0.00  0.00      PROA H
ATOM    630  NZ  LYS P  38     -12.872   0.251  18.678  0.00  0.00      PROA N
ATOM    631  HZ1 LYS P  38     -12.881   1.123  18.503  0.00  0.00      PROA H
ATOM    632  HZ2 LYS P  38     -13.514   0.068  19.267  0.00  0.00      PROA H
ATOM    633  HZ3 LYS P  38     -12.084   0.035  19.033  0.00  0.00      PROA H
ATOM    634  C   LYS P  38     -11.565  -4.559  16.232  0.00  0.00      PROA C
ATOM    635  O   LYS P  38     -11.361  -4.531  17.452  0.00  0.00      PROA O
ATOM    636  N   LEU P  39     -11.724  -5.707  15.571  0.00  0.00      PROA N
ATOM    637  HN  LEU P  39     -11.928  -5.815  14.600  0.00  0.00      PROA  
ATOM    638  CA  LEU P  39     -11.597  -6.965  16.301  0.00  0.00      PROA C
ATOM    639  HA  LEU P  39     -12.241  -6.973  17.027  0.00  0.00      PROA H
ATOM    640  CB  LEU P  39     -11.901  -8.147  15.382  0.00  0.00      PROA C
ATOM    641  HB1 LEU P  39     -11.759  -8.963  15.942  0.00  0.00      PROA  
ATOM    642  HB2 LEU P  39     -11.315  -8.095  14.611  0.00  0.00      PROA H
ATOM    643  CG  LEU P  39     -13.338  -8.226  14.862  0.00  0.00      PROA C
ATOM    644  HG  LEU P  39     -13.554  -7.394  14.412  0.00  0.00      PROA H
ATOM    645  CD1 LEU P  39     -13.482  -9.350  13.852  0.00  0.00      PROA C
ATOM    646 HD11 LEU P  39     -14.408  -9.398  13.565  0.00  0.00      PROA H
ATOM    647 HD12 LEU P  39     -12.910  -9.169  13.090  0.00  0.00      PROA H
ATOM    648 HD13 LEU P  39     -13.222 -10.185  14.271  0.00  0.00      PROA H
ATOM    649  CD2 LEU P  39     -14.323  -8.402  16.009  0.00  0.00      PROA C
ATOM    650 HD21 LEU P  39     -15.198  -8.609  15.643  0.00  0.00      PROA H
ATOM    651 HD22 LEU P  39     -14.022  -9.129  16.575  0.00  0.00      PROA H
ATOM    652 HD23 LEU P  39     -14.366  -7.580  16.520  0.00  0.00      PROA H
ATOM    653  C   LEU P  39     -10.207  -7.103  16.912  0.00  0.00      PROA C
ATOM    654  O   LEU P  39     -10.065  -7.514  18.069  0.00  0.00      PROA O
ATOM    655  N   LEU P  40      -9.170  -6.755  16.149  0.00  0.00      PROA N
ATOM    656  HN  LEU P  40      -9.247  -6.436  15.207  0.00  0.00      PROA  
ATOM    657  CA  LEU P  40      -7.800  -6.817  16.652  0.00  0.00      PROA C
ATOM    658  HA  LEU P  40      -7.629  -7.706  16.999  0.00  0.00      PROA H
ATOM    659  CB  LEU P  40      -6.821  -6.554  15.509  0.00  0.00      PROA C
ATOM    660  HB1 LEU P  40      -7.103  -5.669  15.139  0.00  0.00      PROA  
ATOM    661  HB2 LEU P  40      -6.880  -7.297  14.887  0.00  0.00      PROA H
ATOM    662  CG  LEU P  40      -5.346  -6.388  15.875  0.00  0.00      PROA C
ATOM    663  HG  LEU P  40      -5.261  -5.722  16.574  0.00  0.00      PROA H
ATOM    664  CD1 LEU P  40      -4.766  -7.689  16.398  0.00  0.00      PROA C
ATOM    665 HD11 LEU P  40      -3.804  -7.595  16.478  0.00  0.00      PROA H
ATOM    666 HD12 LEU P  40      -5.154  -7.878  17.267  0.00  0.00      PROA H
ATOM    667 HD13 LEU P  40      -4.978  -8.402  15.775  0.00  0.00      PROA H
ATOM    668  CD2 LEU P  40      -4.563  -5.891  14.674  0.00  0.00      PROA C
ATOM    669 HD21 LEU P  40      -3.631  -5.795  14.924  0.00  0.00      PROA H
ATOM    670 HD22 LEU P  40      -4.648  -6.535  13.954  0.00  0.00      PROA H
ATOM    671 HD23 LEU P  40      -4.922  -5.034  14.397  0.00  0.00      PROA H
ATOM    672  C   LEU P  40      -7.577  -5.818  17.777  0.00  0.00      PROA C
ATOM    673  O   LEU P  40      -6.896  -6.123  18.763  0.00  0.00      PROA O
ATOM    674  N   GLY P  41      -8.113  -4.607  17.634  0.00  0.00      PROA N
ATOM    675  HN  GLY P  41      -8.604  -4.291  16.823  0.00  0.00      PROA  
ATOM    676  CA  GLY P  41      -7.997  -3.641  18.715  0.00  0.00      PROA C
ATOM    677  HA1 GLY P  41      -8.561  -2.765  18.427  0.00  0.00      PROA  
ATOM    678  HA2 GLY P  41      -7.062  -3.428  18.863  0.00  0.00      PROA H
ATOM    679  C   GLY P  41      -8.584  -4.174  20.006  0.00  0.00      PROA C
ATOM    680  O   GLY P  41      -7.969  -4.086  21.074  0.00  0.00      PROA O
ATOM    681  N   ASN P  42      -9.780  -4.759  19.918  0.00  0.00      PROA N
ATOM    682  HN  ASN P  42     -10.317  -4.841  19.079  0.00  0.00      PROA  
ATOM    683  CA  ASN P  42     -10.407  -5.345  21.097  0.00  0.00      PROA C
ATOM    684  HA  ASN P  42     -10.485  -4.666  21.785  0.00  0.00      PROA H
ATOM    685  CB  ASN P  42     -11.812  -5.827  20.744  0.00  0.00      PROA C
ATOM    686  HB1 ASN P  42     -12.129  -6.397  21.503  0.00  0.00      PROA  
ATOM    687  HB2 ASN P  42     -11.778  -6.324  19.912  0.00  0.00      PROA H
ATOM    688  CG  ASN P  42     -12.789  -4.687  20.567  0.00  0.00      PROA C
ATOM    689  OD1 ASN P  42     -12.449  -3.525  20.787  0.00  0.00      PROA O
ATOM    690  ND2 ASN P  42     -14.012  -5.009  20.169  0.00  0.00      PROA N
ATOM    691 HD21 ASN P  42     -14.213  -5.832  20.025  0.00  0.00      PROA H
ATOM    692 HD22 ASN P  42     -14.603  -4.395  20.053  0.00  0.00      PROA H
ATOM    693  C   ASN P  42      -9.571  -6.490  21.657  0.00  0.00      PROA C
ATOM    694  O   ASN P  42      -9.392  -6.602  22.876  0.00  0.00      PROA O
ATOM    695  N   ALA P  43      -9.048  -7.350  20.780  0.00  0.00      PROA N
ATOM    696  HN  ALA P  43      -9.150  -7.271  19.788  0.00  0.00      PROA  
ATOM    697  CA  ALA P  43      -8.268  -8.496  21.240  0.00  0.00      PROA C
ATOM    698  HA  ALA P  43      -8.809  -9.020  21.852  0.00  0.00      PROA H
ATOM    699  CB  ALA P  43      -7.893  -9.386  20.057  0.00  0.00      PROA C
ATOM    700  HB1 ALA P  43      -7.428 -10.171  20.387  0.00  0.00      PROA H
ATOM    701  HB2 ALA P  43      -8.702  -9.649  19.592  0.00  0.00      PROA H
ATOM    702  HB3 ALA P  43      -7.318  -8.886  19.457  0.00  0.00      PROA H
ATOM    703  C   ALA P  43      -7.016  -8.050  21.980  0.00  0.00      PROA C
ATOM    704  O   ALA P  43      -6.661  -8.621  23.018  0.00  0.00      PROA O
ATOM    705  N   ILE P  44      -6.327  -7.033  21.464  0.00  0.00      PROA N
ATOM    706  HN  ILE P  44      -6.558  -6.520  20.640  0.00  0.00      PROA  
ATOM    707  CA  ILE P  44      -5.108  -6.583  22.126  0.00  0.00      PROA C
ATOM    708  HA  ILE P  44      -4.584  -7.364  22.367  0.00  0.00      PROA H
ATOM    709  CB  ILE P  44      -4.249  -5.728  21.178  0.00  0.00      PROA C
ATOM    710  HB  ILE P  44      -3.422  -5.503  21.634  0.00  0.00      PROA H
ATOM    711  CG2 ILE P  44      -3.904  -6.538  19.927  0.00  0.00      PROA C
ATOM    712 HG21 ILE P  44      -3.399  -5.989  19.312  0.00  0.00      PROA H
ATOM    713 HG22 ILE P  44      -3.378  -7.310  20.189  0.00  0.00      PROA H
ATOM    714 HG23 ILE P  44      -4.724  -6.831  19.503  0.00  0.00      PROA H
ATOM    715  CG1 ILE P  44      -4.965  -4.428  20.809  0.00  0.00      PROA C
ATOM    716 HG11 ILE P  44      -5.107  -3.926  21.662  0.00  0.00      PROA  
ATOM    717 HG12 ILE P  44      -5.796  -4.647  20.362  0.00  0.00      PROA H
ATOM    718  CD  ILE P  44      -4.166  -3.544  19.881  0.00  0.00      PROA C
ATOM    719  HD1 ILE P  44      -4.707  -2.591  19.694  0.00  0.00      PROA  
ATOM    720  HD2 ILE P  44      -3.178  -3.300  20.328  0.00  0.00      PROA  
ATOM    721  HD3 ILE P  44      -3.998  -4.041  18.903  0.00  0.00      PROA  
ATOM    722  C   ILE P  44      -5.436  -5.840  23.415  0.00  0.00      PROA C
ATOM    723  O   ILE P  44      -4.679  -5.920  24.389  0.00  0.00      PROA O
ATOM    724  N   ASP P  45      -6.558  -5.112  23.459  0.00  0.00      PROA N
ATOM    725  HN  ASP P  45      -7.177  -4.896  22.708  0.00  0.00      PROA  
ATOM    726  CA  ASP P  45      -6.983  -4.534  24.731  0.00  0.00      PROA C
ATOM    727  HA  ASP P  45      -6.283  -3.953  25.064  0.00  0.00      PROA H
ATOM    728  CB  ASP P  45      -8.257  -3.708  24.549  0.00  0.00      PROA C
ATOM    729  HB1 ASP P  45      -8.784  -3.793  25.395  0.00  0.00      PROA  
ATOM    730  HB2 ASP P  45      -8.744  -4.045  23.781  0.00  0.00      PROA H
ATOM    731  CG  ASP P  45      -7.976  -2.238  24.317  0.00  0.00      PROA C
ATOM    732  OD1 ASP P  45      -6.909  -1.753  24.745  0.00  0.00      PROA O
ATOM    733  OD2 ASP P  45      -8.835  -1.559  23.720  0.00  0.00      PROA O
ATOM    734  C   ASP P  45      -7.212  -5.624  25.768  0.00  0.00      PROA C
ATOM    735  O   ASP P  45      -6.813  -5.482  26.929  0.00  0.00      PROA O
ATOM    736  N   ASP P  46      -7.855  -6.719  25.366  0.00  0.00      PROA N
ATOM    737  HN  ASP P  46      -8.240  -6.887  24.462  0.00  0.00      PROA  
ATOM    738  CA  ASP P  46      -8.056  -7.834  26.286  0.00  0.00      PROA C
ATOM    739  HA  ASP P  46      -8.508  -7.511  27.080  0.00  0.00      PROA H
ATOM    740  CB  ASP P  46      -8.943  -8.894  25.633  0.00  0.00      PROA C
ATOM    741  HB1 ASP P  46      -8.924  -9.701  26.225  0.00  0.00      PROA  
ATOM    742  HB2 ASP P  46      -8.602  -9.089  24.746  0.00  0.00      PROA H
ATOM    743  CG  ASP P  46     -10.381  -8.443  25.493  0.00  0.00      PROA C
ATOM    744  OD1 ASP P  46     -10.757  -7.446  26.143  0.00  0.00      PROA O
ATOM    745  OD2 ASP P  46     -11.134  -9.083  24.729  0.00  0.00      PROA O
ATOM    746  C   ASP P  46      -6.725  -8.438  26.714  0.00  0.00      PROA C
ATOM    747  O   ASP P  46      -6.538  -8.785  27.886  0.00  0.00      PROA O
ATOM    748  N   MET P  47      -5.788  -8.575  25.775  0.00  0.00      PROA N
ATOM    749  HN  MET P  47      -5.900  -8.327  24.814  0.00  0.00      PROA  
ATOM    750  CA  MET P  47      -4.477  -9.122  26.107  0.00  0.00      PROA C
ATOM    751  HA  MET P  47      -4.593 -10.008  26.483  0.00  0.00      PROA H
ATOM    752  CB  MET P  47      -3.633  -9.256  24.841  0.00  0.00      PROA C
ATOM    753  HB1 MET P  47      -2.680  -9.293  25.144  0.00  0.00      PROA  
ATOM    754  HB2 MET P  47      -3.817  -8.499  24.263  0.00  0.00      PROA H
ATOM    755  CG  MET P  47      -3.901 -10.520  24.044  0.00  0.00      PROA C
ATOM    756  HG1 MET P  47      -4.890 -10.586  23.913  0.00  0.00      PROA  
ATOM    757  HG2 MET P  47      -3.554 -11.284  24.532  0.00  0.00      PROA H
ATOM    758  SD  MET P  47      -3.113 -10.485  22.422  0.00  0.00      PROA S
ATOM    759  CE  MET P  47      -2.556 -12.179  22.272  0.00  0.00      PROA C
ATOM    760  HE1 MET P  47      -2.137 -12.297  21.405  0.00  0.00      PROA H
ATOM    761  HE2 MET P  47      -1.918 -12.364  22.978  0.00  0.00      PROA H
ATOM    762  HE3 MET P  47      -3.321 -12.771  22.353  0.00  0.00      PROA H
ATOM    763  C   MET P  47      -3.760  -8.253  27.131  0.00  0.00      PROA C
ATOM    764  O   MET P  47      -3.144  -8.766  28.073  0.00  0.00      PROA O
ATOM    765  N   LYS P  48      -3.824  -6.930  26.962  0.00  0.00      PROA N
ATOM    766  HN  LYS P  48      -4.318  -6.478  26.221  0.00  0.00      PROA  
ATOM    767  CA  LYS P  48      -3.145  -6.034  27.891  0.00  0.00      PROA C
ATOM    768  HA  LYS P  48      -2.205  -6.269  27.930  0.00  0.00      PROA H
ATOM    769  CB  LYS P  48      -3.251  -4.593  27.394  0.00  0.00      PROA C
ATOM    770  HB1 LYS P  48      -4.211  -4.332  27.496  0.00  0.00      PROA  
ATOM    771  HB2 LYS P  48      -2.947  -4.557  26.474  0.00  0.00      PROA H
ATOM    772  CG  LYS P  48      -2.427  -3.604  28.192  0.00  0.00      PROA C
ATOM    773  HG1 LYS P  48      -1.472  -3.898  28.154  0.00  0.00      PROA  
ATOM    774  HG2 LYS P  48      -2.746  -3.582  29.107  0.00  0.00      PROA H
ATOM    775  CD  LYS P  48      -2.538  -2.205  27.617  0.00  0.00      PROA C
ATOM    776  HD1 LYS P  48      -3.490  -2.056  27.350  0.00  0.00      PROA  
ATOM    777  HD2 LYS P  48      -1.945  -2.126  26.853  0.00  0.00      PROA H
ATOM    778  CE  LYS P  48      -2.143  -1.153  28.638  0.00  0.00      PROA C
ATOM    779  HE1 LYS P  48      -2.899  -1.066  29.289  0.00  0.00      PROA  
ATOM    780  HE2 LYS P  48      -1.970  -0.315  28.181  0.00  0.00      PROA H
ATOM    781  NZ  LYS P  48      -0.915  -1.535  29.388  0.00  0.00      PROA N
ATOM    782  HZ1 LYS P  48      -0.651  -0.858  29.902  0.00  0.00      PROA H
ATOM    783  HZ2 LYS P  48      -1.078  -2.241  29.903  0.00  0.00      PROA H
ATOM    784  HZ3 LYS P  48      -0.261  -1.736  28.819  0.00  0.00      PROA H
ATOM    785  C   LYS P  48      -3.721  -6.155  29.296  0.00  0.00      PROA C
ATOM    786  O   LYS P  48      -2.976  -6.178  30.281  0.00  0.00      PROA O
ATOM    787  N   ALA P  49      -5.047  -6.239  29.408  0.00  0.00      PROA N
ATOM    788  HN  ALA P  49      -5.668  -6.222  28.624  0.00  0.00      PROA  
ATOM    789  CA  ALA P  49      -5.687  -6.362  30.710  0.00  0.00      PROA C
ATOM    790  HA  ALA P  49      -5.278  -5.729  31.321  0.00  0.00      PROA H
ATOM    791  CB  ALA P  49      -7.171  -6.012  30.599  0.00  0.00      PROA C
ATOM    792  HB1 ALA P  49      -7.581  -6.095  31.474  0.00  0.00      PROA H
ATOM    793  HB2 ALA P  49      -7.257  -5.100  30.279  0.00  0.00      PROA H
ATOM    794  HB3 ALA P  49      -7.594  -6.623  29.975  0.00  0.00      PROA H
ATOM    795  C   ALA P  49      -5.536  -7.752  31.311  0.00  0.00      PROA C
ATOM    796  O   ALA P  49      -5.936  -7.955  32.462  0.00  0.00      PROA O
ATOM    797  N   GLY P  50      -4.981  -8.707  30.569  0.00  0.00      PROA N
ATOM    798  HN  GLY P  50      -4.632  -8.545  29.647  0.00  0.00      PROA  
ATOM    799  CA  GLY P  50      -4.846 -10.061  31.061  0.00  0.00      PROA C
ATOM    800  HA1 GLY P  50      -4.597  -9.971  32.110  0.00  0.00      PROA  
ATOM    801  HA2 GLY P  50      -4.139 -10.505  30.568  0.00  0.00      PROA H
ATOM    802  C   GLY P  50      -6.095 -10.901  30.948  0.00  0.00      PROA C
ATOM    803  O   GLY P  50      -6.111 -12.029  31.454  0.00  0.00      PROA O
ATOM    804  N   ALA P  51      -7.138 -10.393  30.297  0.00  0.00      PROA N
ATOM    805  HN  ALA P  51      -7.113  -9.483  29.885  0.00  0.00      PROA  
ATOM    806  CA  ALA P  51      -8.389 -11.119  30.133  0.00  0.00      PROA C
ATOM    807  HA  ALA P  51      -8.512 -11.705  30.895  0.00  0.00      PROA H
ATOM    808  CB  ALA P  51      -9.564 -10.138  30.102  0.00  0.00      PROA C
ATOM    809  HB1 ALA P  51     -10.389 -10.636  29.999  0.00  0.00      PROA H
ATOM    810  HB2 ALA P  51      -9.580  -9.640  30.936  0.00  0.00      PROA H
ATOM    811  HB3 ALA P  51      -9.448  -9.529  29.356  0.00  0.00      PROA H
ATOM    812  C   ALA P  51      -8.414 -11.979  28.876  0.00  0.00      PROA C
ATOM    813  O   ALA P  51      -9.437 -12.613  28.599  0.00  0.00      PROA O
ATOM    814  N   PHE P  52      -7.324 -12.016  28.111  0.00  0.00      PROA N
ATOM    815  HN  PHE P  52      -6.491 -11.496  28.293  0.00  0.00      PROA  
ATOM    816  CA  PHE P  52      -7.269 -12.846  26.915  0.00  0.00      PROA C
ATOM    817  HA  PHE P  52      -7.977 -12.580  26.309  0.00  0.00      PROA H
ATOM    818  CB  PHE P  52      -5.930 -12.670  26.197  0.00  0.00      PROA C
ATOM    819  HB1 PHE P  52      -5.226 -13.014  26.818  0.00  0.00      PROA  
ATOM    820  HB2 PHE P  52      -5.816 -11.733  25.981  0.00  0.00      PROA H
ATOM    821  CG  PHE P  52      -5.825 -13.447  24.918  0.00  0.00      PROA C
ATOM    822  CD1 PHE P  52      -6.498 -13.027  23.783  0.00  0.00      PROA C
ATOM    823  HD1 PHE P  52      -7.019 -12.258  23.816  0.00  0.00      PROA H
ATOM    824  CE1 PHE P  52      -6.401 -13.733  22.604  0.00  0.00      PROA C
ATOM    825  HE1 PHE P  52      -6.858 -13.441  21.849  0.00  0.00      PROA H
ATOM    826  CZ  PHE P  52      -5.630 -14.872  22.545  0.00  0.00      PROA C
ATOM    827  HZ  PHE P  52      -5.567 -15.348  21.749  0.00  0.00      PROA H
ATOM    828  CD2 PHE P  52      -5.052 -14.594  24.846  0.00  0.00      PROA C
ATOM    829  HD2 PHE P  52      -4.593 -14.888  25.600  0.00  0.00      PROA H
ATOM    830  CE2 PHE P  52      -4.952 -15.304  23.667  0.00  0.00      PROA C
ATOM    831  HE2 PHE P  52      -4.432 -16.074  23.629  0.00  0.00      PROA H
ATOM    832  C   PHE P  52      -7.482 -14.305  27.288  0.00  0.00      PROA C
ATOM    833  O   PHE P  52      -6.627 -14.921  27.932  0.00  0.00      PROA O
ATOM    834  N   THR P  53      -8.614 -14.864  26.878  0.00  0.00      PROA N
ATOM    835  HN  THR P  53      -9.277 -14.381  26.308  0.00  0.00      PROA  
ATOM    836  CA  THR P  53      -8.997 -16.224  27.217  0.00  0.00      PROA C
ATOM    837  HA  THR P  53      -8.371 -16.581  27.866  0.00  0.00      PROA H
ATOM    838  CB  THR P  53     -10.396 -16.253  27.844  0.00  0.00      PROA C
ATOM    839  HB  THR P  53     -10.414 -15.653  28.606  0.00  0.00      PROA H
ATOM    840  OG1 THR P  53     -10.699 -17.582  28.290  0.00  0.00      PROA O
ATOM    841  HG1 THR P  53     -11.467 -17.602  28.631  0.00  0.00      PROA H
ATOM    842  CG2 THR P  53     -11.448 -15.785  26.854  0.00  0.00      PROA C
ATOM    843 HG21 THR P  53     -12.318 -15.763  27.282  0.00  0.00      PROA H
ATOM    844 HG22 THR P  53     -11.232 -14.894  26.536  0.00  0.00      PROA H
ATOM    845 HG23 THR P  53     -11.484 -16.388  26.101  0.00  0.00      PROA H
ATOM    846  C   THR P  53      -8.949 -17.108  25.980  0.00  0.00      PROA C
ATOM    847  O   THR P  53      -8.929 -16.629  24.844  0.00  0.00      PROA O
ATOM    848  N   ALA P  54      -8.923 -18.420  26.219  0.00  0.00      PROA N
ATOM    849  HN  ALA P  54      -9.000 -18.825  27.130  0.00  0.00      PROA  
ATOM    850  CA  ALA P  54      -8.774 -19.371  25.122  0.00  0.00      PROA C
ATOM    851  HA  ALA P  54      -7.953 -19.173  24.644  0.00  0.00      PROA H
ATOM    852  CB  ALA P  54      -8.669 -20.792  25.674  0.00  0.00      PROA C
ATOM    853  HB1 ALA P  54      -8.567 -21.411  24.934  0.00  0.00      PROA H
ATOM    854  HB2 ALA P  54      -7.898 -20.846  26.260  0.00  0.00      PROA H
ATOM    855  HB3 ALA P  54      -9.477 -20.998  26.169  0.00  0.00      PROA H
ATOM    856  C   ALA P  54      -9.930 -19.263  24.134  0.00  0.00      PROA C
ATOM    857  O   ALA P  54      -9.717 -19.202  22.917  0.00  0.00      PROA O
ATOM    858  N   GLU P  55     -11.166 -19.235  24.638  0.00  0.00      PROA N
ATOM    859  HN  GLU P  55     -11.408 -19.230  25.604  0.00  0.00      PROA  
ATOM    860  CA  GLU P  55     -12.315 -19.207  23.739  0.00  0.00      PROA C
ATOM    861  HA  GLU P  55     -12.266 -19.970  23.142  0.00  0.00      PROA H
ATOM    862  CB  GLU P  55     -13.618 -19.319  24.535  0.00  0.00      PROA C
ATOM    863  HB1 GLU P  55     -13.531 -20.146  25.089  0.00  0.00      PROA  
ATOM    864  HB2 GLU P  55     -14.360 -19.357  23.913  0.00  0.00      PROA H
ATOM    865  CG  GLU P  55     -13.875 -18.173  25.507  0.00  0.00      PROA C
ATOM    866  HG1 GLU P  55     -12.983 -17.860  25.832  0.00  0.00      PROA  
ATOM    867  HG2 GLU P  55     -14.436 -18.495  26.230  0.00  0.00      PROA H
ATOM    868  CD  GLU P  55     -14.580 -16.990  24.860  0.00  0.00      PROA C
ATOM    869  OE1 GLU P  55     -15.205 -17.173  23.793  0.00  0.00      PROA O
ATOM    870  OE2 GLU P  55     -14.511 -15.876  25.421  0.00  0.00      PROA O
ATOM    871  C   GLU P  55     -12.322 -17.946  22.886  0.00  0.00      PROA C
ATOM    872  O   GLU P  55     -12.804 -17.970  21.748  0.00  0.00      PROA O
ATOM    873  N   GLY P  56     -11.796 -16.841  23.415  0.00  0.00      PROA N
ATOM    874  HN  GLY P  56     -11.460 -16.769  24.353  0.00  0.00      PROA  
ATOM    875  CA  GLY P  56     -11.683 -15.636  22.613  0.00  0.00      PROA C
ATOM    876  HA1 GLY P  56     -11.257 -14.871  23.247  0.00  0.00      PROA  
ATOM    877  HA2 GLY P  56     -12.562 -15.380  22.287  0.00  0.00      PROA H
ATOM    878  C   GLY P  56     -10.765 -15.826  21.423  0.00  0.00      PROA C
ATOM    879  O   GLY P  56     -11.041 -15.333  20.328  0.00  0.00      PROA O
ATOM    880  N   LEU P  57      -9.660 -16.547  21.621  0.00  0.00      PROA N
ATOM    881  HN  LEU P  57      -9.359 -16.918  22.498  0.00  0.00      PROA  
ATOM    882  CA  LEU P  57      -8.774 -16.852  20.504  0.00  0.00      PROA C
ATOM    883  HA  LEU P  57      -8.471 -16.024  20.103  0.00  0.00      PROA H
ATOM    884  CB  LEU P  57      -7.545 -17.613  21.007  0.00  0.00      PROA C
ATOM    885  HB1 LEU P  57      -7.891 -18.512  21.271  0.00  0.00      PROA  
ATOM    886  HB2 LEU P  57      -7.150 -17.103  21.732  0.00  0.00      PROA H
ATOM    887  CG  LEU P  57      -6.434 -17.874  19.984  0.00  0.00      PROA C
ATOM    888  HG  LEU P  57      -6.390 -17.125  19.370  0.00  0.00      PROA H
ATOM    889  CD1 LEU P  57      -5.088 -17.993  20.671  0.00  0.00      PROA C
ATOM    890 HD11 LEU P  57      -4.412 -18.199  20.006  0.00  0.00      PROA H
ATOM    891 HD12 LEU P  57      -4.877 -17.154  21.105  0.00  0.00      PROA H
ATOM    892 HD13 LEU P  57      -5.132 -18.705  21.328  0.00  0.00      PROA H
ATOM    893  CD2 LEU P  57      -6.722 -19.131  19.168  0.00  0.00      PROA C
ATOM    894 HD21 LEU P  57      -5.895 -19.443  18.768  0.00  0.00      PROA H
ATOM    895 HD22 LEU P  57      -7.083 -19.815  19.753  0.00  0.00      PROA H
ATOM    896 HD23 LEU P  57      -7.363 -18.919  18.471  0.00  0.00      PROA H
ATOM    897  C   LEU P  57      -9.500 -17.658  19.436  0.00  0.00      PROA C
ATOM    898  O   LEU P  57      -9.360 -17.382  18.239  0.00  0.00      PROA O
ATOM    899  N   LEU P  58     -10.271 -18.667  19.848  0.00  0.00      PROA N
ATOM    900  HN  LEU P  58     -10.405 -18.944  20.798  0.00  0.00      PROA  
ATOM    901  CA  LEU P  58     -11.007 -19.471  18.879  0.00  0.00      PROA C
ATOM    902  HA  LEU P  58     -10.389 -19.828  18.228  0.00  0.00      PROA H
ATOM    903  CB  LEU P  58     -11.694 -20.641  19.581  0.00  0.00      PROA C
ATOM    904  HB1 LEU P  58     -12.224 -21.084  18.858  0.00  0.00      PROA  
ATOM    905  HB2 LEU P  58     -12.216 -20.285  20.318  0.00  0.00      PROA H
ATOM    906  CG  LEU P  58     -10.798 -21.745  20.159  0.00  0.00      PROA C
ATOM    907  HG  LEU P  58     -10.530 -21.489  21.056  0.00  0.00      PROA H
ATOM    908  CD1 LEU P  58     -11.569 -23.054  20.265  0.00  0.00      PROA C
ATOM    909 HD11 LEU P  58     -10.993 -23.730  20.654  0.00  0.00      PROA H
ATOM    910 HD12 LEU P  58     -12.347 -22.916  20.830  0.00  0.00      PROA H
ATOM    911 HD13 LEU P  58     -11.849 -23.328  19.377  0.00  0.00      PROA H
ATOM    912  CD2 LEU P  58      -9.530 -21.949  19.341  0.00  0.00      PROA C
ATOM    913 HD21 LEU P  58      -9.075 -22.744  19.658  0.00  0.00      PROA H
ATOM    914 HD22 LEU P  58      -9.771 -22.056  18.407  0.00  0.00      PROA H
ATOM    915 HD23 LEU P  58      -8.955 -21.174  19.448  0.00  0.00      PROA H
ATOM    916  C   LEU P  58     -12.025 -18.624  18.133  0.00  0.00      PROA C
ATOM    917  O   LEU P  58     -12.158 -18.735  16.910  0.00  0.00      PROA O
ATOM    918  N   PHE P  59     -12.748 -17.764  18.852  0.00  0.00      PROA N
ATOM    919  HN  PHE P  59     -12.686 -17.650  19.842  0.00  0.00      PROA  
ATOM    920  CA  PHE P  59     -13.722 -16.893  18.204  0.00  0.00      PROA C
ATOM    921  HA  PHE P  59     -14.366 -17.436  17.725  0.00  0.00      PROA H
ATOM    922  CB  PHE P  59     -14.474 -16.092  19.269  0.00  0.00      PROA C
ATOM    923  HB1 PHE P  59     -13.780 -15.752  19.904  0.00  0.00      PROA  
ATOM    924  HB2 PHE P  59     -15.122 -16.673  19.694  0.00  0.00      PROA H
ATOM    925  CG  PHE P  59     -15.212 -14.895  18.735  0.00  0.00      PROA C
ATOM    926  CD1 PHE P  59     -16.393 -15.048  18.032  0.00  0.00      PROA C
ATOM    927  HD1 PHE P  59     -16.727 -15.902  17.877  0.00  0.00      PROA H
ATOM    928  CE1 PHE P  59     -17.078 -13.950  17.551  0.00  0.00      PROA C
ATOM    929  HE1 PHE P  59     -17.869 -14.066  17.076  0.00  0.00      PROA H
ATOM    930  CZ  PHE P  59     -16.591 -12.681  17.777  0.00  0.00      PROA C
ATOM    931  HZ  PHE P  59     -17.050 -11.941  17.452  0.00  0.00      PROA H
ATOM    932  CD2 PHE P  59     -14.736 -13.616  18.960  0.00  0.00      PROA C
ATOM    933  HD2 PHE P  59     -13.945 -13.496  19.435  0.00  0.00      PROA H
ATOM    934  CE2 PHE P  59     -15.419 -12.513  18.480  0.00  0.00      PROA C
ATOM    935  HE2 PHE P  59     -15.088 -11.657  18.633  0.00  0.00      PROA H
ATOM    936  C   PHE P  59     -13.038 -15.971  17.203  0.00  0.00      PROA C
ATOM    937  O   PHE P  59     -13.527 -15.787  16.080  0.00  0.00      PROA O
ATOM    938  N   TYR P  60     -11.891 -15.406  17.582  0.00  0.00      PROA N
ATOM    939  HN  TYR P  60     -11.459 -15.548  18.472  0.00  0.00      PROA  
ATOM    940  CA  TYR P  60     -11.160 -14.511  16.690  0.00  0.00      PROA C
ATOM    941  HA  TYR P  60     -11.749 -13.795  16.407  0.00  0.00      PROA H
ATOM    942  CB  TYR P  60      -9.968 -13.906  17.430  0.00  0.00      PROA C
ATOM    943  HB1 TYR P  60      -9.436 -13.418  16.738  0.00  0.00      PROA  
ATOM    944  HB2 TYR P  60      -9.472 -14.622  17.858  0.00  0.00      PROA H
ATOM    945  CG  TYR P  60     -10.331 -12.900  18.500  0.00  0.00      PROA C
ATOM    946  CD1 TYR P  60     -11.405 -12.036  18.337  0.00  0.00      PROA C
ATOM    947  HD1 TYR P  60     -11.905 -12.070  17.554  0.00  0.00      PROA H
ATOM    948  CE1 TYR P  60     -11.738 -11.116  19.312  0.00  0.00      PROA C
ATOM    949  HE1 TYR P  60     -12.458 -10.542  19.188  0.00  0.00      PROA H
ATOM    950  CZ  TYR P  60     -10.998 -11.059  20.473  0.00  0.00      PROA C
ATOM    951  OH  TYR P  60     -11.329 -10.146  21.447  0.00  0.00      PROA O
ATOM    952  HH  TYR P  60     -10.815 -10.231  22.106  0.00  0.00      PROA H
ATOM    953  CD2 TYR P  60      -9.604 -12.824  19.679  0.00  0.00      PROA C
ATOM    954  HD2 TYR P  60      -8.882 -13.396  19.809  0.00  0.00      PROA H
ATOM    955  CE2 TYR P  60      -9.931 -11.912  20.662  0.00  0.00      PROA C
ATOM    956  HE2 TYR P  60      -9.432 -11.870  21.446  0.00  0.00      PROA H
ATOM    957  C   TYR P  60     -10.695 -15.237  15.434  0.00  0.00      PROA C
ATOM    958  O   TYR P  60     -10.862 -14.735  14.318  0.00  0.00      PROA O
ATOM    959  N   ILE P  61     -10.099 -16.422  15.592  0.00  0.00      PROA N
ATOM    960  HN  ILE P  61      -9.967 -16.908  16.454  0.00  0.00      PROA  
ATOM    961  CA  ILE P  61      -9.572 -17.121  14.424  0.00  0.00      PROA C
ATOM    962  HA  ILE P  61      -9.038 -16.496  13.908  0.00  0.00      PROA H
ATOM    963  CB  ILE P  61      -8.648 -18.283  14.838  0.00  0.00      PROA C
ATOM    964  HB  ILE P  61      -8.298 -18.691  14.030  0.00  0.00      PROA H
ATOM    965  CG2 ILE P  61      -7.469 -17.758  15.649  0.00  0.00      PROA C
ATOM    966 HG21 ILE P  61      -6.865 -18.491  15.845  0.00  0.00      PROA H
ATOM    967 HG22 ILE P  61      -7.007 -17.083  15.127  0.00  0.00      PROA H
ATOM    968 HG23 ILE P  61      -7.797 -17.369  16.473  0.00  0.00      PROA H
ATOM    969  CG1 ILE P  61      -9.416 -19.353  15.612  0.00  0.00      PROA C
ATOM    970 HG11 ILE P  61     -10.189 -19.629  15.040  0.00  0.00      PROA  
ATOM    971 HG12 ILE P  61      -9.696 -18.975  16.457  0.00  0.00      PROA H
ATOM    972  CD  ILE P  61      -8.602 -20.600  15.895  0.00  0.00      PROA C
ATOM    973  HD1 ILE P  61      -9.229 -21.362  16.407  0.00  0.00      PROA  
ATOM    974  HD2 ILE P  61      -8.220 -21.042  14.950  0.00  0.00      PROA  
ATOM    975  HD3 ILE P  61      -7.736 -20.370  16.552  0.00  0.00      PROA  
ATOM    976  C   ILE P  61     -10.708 -17.595  13.529  0.00  0.00      PROA C
ATOM    977  O   ILE P  61     -10.598 -17.565  12.298  0.00  0.00      PROA O
ATOM    978  N   GLY P  62     -11.819 -18.035  14.121  0.00  0.00      PROA N
ATOM    979  HN  GLY P  62     -11.939 -18.126  15.110  0.00  0.00      PROA  
ATOM    980  CA  GLY P  62     -12.960 -18.421  13.313  0.00  0.00      PROA C
ATOM    981  HA1 GLY P  62     -13.728 -18.769  13.991  0.00  0.00      PROA  
ATOM    982  HA2 GLY P  62     -12.692 -19.107  12.685  0.00  0.00      PROA H
ATOM    983  C   GLY P  62     -13.523 -17.257  12.527  0.00  0.00      PROA C
ATOM    984  O   GLY P  62     -13.818 -17.385  11.335  0.00  0.00      PROA O
ATOM    985  N   ILE P  63     -13.672 -16.102  13.177  0.00  0.00      PROA N
ATOM    986  HN  ILE P  63     -13.473 -15.948  14.142  0.00  0.00      PROA  
ATOM    987  CA  ILE P  63     -14.166 -14.925  12.473  0.00  0.00      PROA C
ATOM    988  HA  ILE P  63     -15.018 -15.141  12.067  0.00  0.00      PROA H
ATOM    989  CB  ILE P  63     -14.380 -13.762  13.457  0.00  0.00      PROA C
ATOM    990  HB  ILE P  63     -13.596 -13.690  14.023  0.00  0.00      PROA H
ATOM    991  CG2 ILE P  63     -14.553 -12.453  12.703  0.00  0.00      PROA C
ATOM    992 HG21 ILE P  63     -14.971 -11.807  13.292  0.00  0.00      PROA H
ATOM    993 HG22 ILE P  63     -13.682 -12.129  12.424  0.00  0.00      PROA H
ATOM    994 HG23 ILE P  63     -15.117 -12.607  11.929  0.00  0.00      PROA H
ATOM    995  CG1 ILE P  63     -15.596 -14.032  14.346  0.00  0.00      PROA C
ATOM    996 HG11 ILE P  63     -15.590 -13.317  15.045  0.00  0.00      PROA  
ATOM    997 HG12 ILE P  63     -15.519 -14.926  14.716  0.00  0.00      PROA H
ATOM    998  CD  ILE P  63     -16.932 -13.945  13.633  0.00  0.00      PROA C
ATOM    999  HD1 ILE P  63     -17.765 -14.095  14.354  0.00  0.00      PROA  
ATOM   1000  HD2 ILE P  63     -17.058 -12.948  13.159  0.00  0.00      PROA  
ATOM   1001  HD3 ILE P  63     -17.014 -14.723  12.846  0.00  0.00      PROA  
ATOM   1002  C   ILE P  63     -13.209 -14.544  11.354  0.00  0.00      PROA C
ATOM   1003  O   ILE P  63     -13.636 -14.222  10.241  0.00  0.00      PROA O
ATOM   1004  N   PHE P  64     -11.902 -14.581  11.623  0.00  0.00      PROA N
ATOM   1005  HN  PHE P  64     -11.503 -14.835  12.503  0.00  0.00      PROA  
ATOM   1006  CA  PHE P  64     -10.927 -14.234  10.595  0.00  0.00      PROA C
ATOM   1007  HA  PHE P  64     -11.123 -13.349  10.254  0.00  0.00      PROA H
ATOM   1008  CB  PHE P  64      -9.511 -14.254  11.179  0.00  0.00      PROA C
ATOM   1009  HB1 PHE P  64      -8.888 -14.248  10.397  0.00  0.00      PROA  
ATOM   1010  HB2 PHE P  64      -9.417 -15.044  11.734  0.00  0.00      PROA H
ATOM   1011  CG  PHE P  64      -9.169 -13.053  12.029  0.00  0.00      PROA C
ATOM   1012  CD1 PHE P  64      -9.938 -11.898  11.999  0.00  0.00      PROA C
ATOM   1013  HD1 PHE P  64     -10.689 -11.853  11.453  0.00  0.00      PROA H
ATOM   1014  CE1 PHE P  64      -9.608 -10.807  12.777  0.00  0.00      PROA C
ATOM   1015  HE1 PHE P  64     -10.134 -10.040  12.749  0.00  0.00      PROA H
ATOM   1016  CZ  PHE P  64      -8.501 -10.853  13.592  0.00  0.00      PROA C
ATOM   1017  HZ  PHE P  64      -8.278 -10.118  14.116  0.00  0.00      PROA H
ATOM   1018  CD2 PHE P  64      -8.057 -13.080  12.852  0.00  0.00      PROA C
ATOM   1019  HD2 PHE P  64      -7.528 -13.844  12.884  0.00  0.00      PROA H
ATOM   1020  CE2 PHE P  64      -7.724 -11.990  13.630  0.00  0.00      PROA C
ATOM   1021  HE2 PHE P  64      -6.976 -12.023  14.181  0.00  0.00      PROA H
ATOM   1022  C   PHE P  64     -11.023 -15.179   9.406  0.00  0.00      PROA C
ATOM   1023  O   PHE P  64     -11.029 -14.740   8.252  0.00  0.00      PROA O
ATOM   1024  N   PHE P  65     -11.105 -16.485   9.664  0.00  0.00      PROA N
ATOM   1025  HN  PHE P  65     -11.135 -16.897  10.573  0.00  0.00      PROA  
ATOM   1026  CA  PHE P  65     -11.159 -17.444   8.564  0.00  0.00      PROA C
ATOM   1027  HA  PHE P  65     -10.402 -17.294   7.978  0.00  0.00      PROA H
ATOM   1028  CB  PHE P  65     -11.071 -18.871   9.096  0.00  0.00      PROA C
ATOM   1029  HB1 PHE P  65     -11.879 -19.016   9.667  0.00  0.00      PROA  
ATOM   1030  HB2 PHE P  65     -10.246 -18.969   9.596  0.00  0.00      PROA H
ATOM   1031  CG  PHE P  65     -11.083 -19.909   8.017  0.00  0.00      PROA C
ATOM   1032  CD1 PHE P  65      -9.957 -20.143   7.248  0.00  0.00      PROA C
ATOM   1033  HD1 PHE P  65      -9.178 -19.664   7.415  0.00  0.00      PROA H
ATOM   1034  CE1 PHE P  65      -9.971 -21.094   6.247  0.00  0.00      PROA C
ATOM   1035  HE1 PHE P  65      -9.206 -21.248   5.740  0.00  0.00      PROA H
ATOM   1036  CZ  PHE P  65     -11.122 -21.812   5.996  0.00  0.00      PROA C
ATOM   1037  HZ  PHE P  65     -11.135 -22.452   5.322  0.00  0.00      PROA H
ATOM   1038  CD2 PHE P  65     -12.233 -20.626   7.748  0.00  0.00      PROA C
ATOM   1039  HD2 PHE P  65     -12.998 -20.476   8.254  0.00  0.00      PROA H
ATOM   1040  CE2 PHE P  65     -12.254 -21.578   6.749  0.00  0.00      PROA C
ATOM   1041  HE2 PHE P  65     -13.032 -22.060   6.583  0.00  0.00      PROA H
ATOM   1042  C   PHE P  65     -12.431 -17.272   7.743  0.00  0.00      PROA C
ATOM   1043  O   PHE P  65     -12.390 -17.268   6.504  0.00  0.00      PROA O
ATOM   1044  N   VAL P  66     -13.578 -17.153   8.413  0.00  0.00      PROA N
ATOM   1045  HN  VAL P  66     -13.675 -17.143   9.405  0.00  0.00      PROA  
ATOM   1046  CA  VAL P  66     -14.835 -17.021   7.684  0.00  0.00      PROA C
ATOM   1047  HA  VAL P  66     -14.903 -17.750   7.047  0.00  0.00      PROA H
ATOM   1048  CB  VAL P  66     -16.029 -17.135   8.649  0.00  0.00      PROA C
ATOM   1049  HB  VAL P  66     -15.954 -16.453   9.336  0.00  0.00      PROA H
ATOM   1050  CG1 VAL P  66     -17.336 -16.925   7.904  0.00  0.00      PROA C
ATOM   1051 HG11 VAL P  66     -18.069 -17.215   8.470  0.00  0.00      PROA H
ATOM   1052 HG12 VAL P  66     -17.436 -15.984   7.693  0.00  0.00      PROA H
ATOM   1053 HG13 VAL P  66     -17.323 -17.450   7.088  0.00  0.00      PROA H
ATOM   1054  CG2 VAL P  66     -16.023 -18.498   9.324  0.00  0.00      PROA C
ATOM   1055 HG21 VAL P  66     -16.757 -18.539   9.957  0.00  0.00      PROA H
ATOM   1056 HG22 VAL P  66     -16.131 -19.184   8.647  0.00  0.00      PROA H
ATOM   1057 HG23 VAL P  66     -15.180 -18.621   9.788  0.00  0.00      PROA H
ATOM   1058  C   VAL P  66     -14.859 -15.717   6.901  0.00  0.00      PROA C
ATOM   1059  O   VAL P  66     -15.335 -15.670   5.760  0.00  0.00      PROA O
ATOM   1060  N   LEU P  67     -14.334 -14.641   7.490  0.00  0.00      PROA N
ATOM   1061  HN  LEU P  67     -13.967 -14.616   8.418  0.00  0.00      PROA  
ATOM   1062  CA  LEU P  67     -14.261 -13.371   6.782  0.00  0.00      PROA C
ATOM   1063  HA  LEU P  67     -15.149 -13.119   6.486  0.00  0.00      PROA H
ATOM   1064  CB  LEU P  67     -13.736 -12.294   7.727  0.00  0.00      PROA C
ATOM   1065  HB1 LEU P  67     -13.413 -11.555   7.136  0.00  0.00      PROA  
ATOM   1066  HB2 LEU P  67     -13.041 -12.684   8.281  0.00  0.00      PROA H
ATOM   1067  CG  LEU P  67     -14.773 -11.676   8.662  0.00  0.00      PROA C
ATOM   1068  HG  LEU P  67     -15.220 -12.385   9.150  0.00  0.00      PROA H
ATOM   1069  CD1 LEU P  67     -14.107 -10.758   9.673  0.00  0.00      PROA C
ATOM   1070 HD11 LEU P  67     -14.782 -10.421  10.285  0.00  0.00      PROA H
ATOM   1071 HD12 LEU P  67     -13.439 -11.262  10.164  0.00  0.00      PROA H
ATOM   1072 HD13 LEU P  67     -13.688 -10.022   9.204  0.00  0.00      PROA H
ATOM   1073  CD2 LEU P  67     -15.809 -10.932   7.868  0.00  0.00      PROA C
ATOM   1074 HD21 LEU P  67     -16.232 -10.272   8.438  0.00  0.00      PROA H
ATOM   1075 HD22 LEU P  67     -15.367 -10.497   7.123  0.00  0.00      PROA H
ATOM   1076 HD23 LEU P  67     -16.469 -11.563   7.538  0.00  0.00      PROA H
ATOM   1077  C   LEU P  67     -13.367 -13.483   5.555  0.00  0.00      PROA C
ATOM   1078  O   LEU P  67     -13.693 -12.952   4.486  0.00  0.00      PROA O
ATOM   1079  N   THR P  68     -12.233 -14.172   5.693  0.00  0.00      PROA N
ATOM   1080  HN  THR P  68     -11.925 -14.604   6.540  0.00  0.00      PROA  
ATOM   1081  CA  THR P  68     -11.326 -14.348   4.568  0.00  0.00      PROA C
ATOM   1082  HA  THR P  68     -11.071 -13.477   4.225  0.00  0.00      PROA H
ATOM   1083  CB  THR P  68     -10.056 -15.063   5.031  0.00  0.00      PROA C
ATOM   1084  HB  THR P  68     -10.293 -15.926   5.407  0.00  0.00      PROA H
ATOM   1085  OG1 THR P  68      -9.397 -14.276   6.031  0.00  0.00      PROA O
ATOM   1086  HG1 THR P  68      -8.698 -14.664   6.287  0.00  0.00      PROA H
ATOM   1087  CG2 THR P  68      -9.108 -15.294   3.865  0.00  0.00      PROA C
ATOM   1088 HG21 THR P  68      -8.229 -15.535   4.198  0.00  0.00      PROA H
ATOM   1089 HG22 THR P  68      -9.438 -16.011   3.302  0.00  0.00      PROA H
ATOM   1090 HG23 THR P  68      -9.031 -14.484   3.336  0.00  0.00      PROA H
ATOM   1091  C   THR P  68     -11.995 -15.125   3.442  0.00  0.00      PROA C
ATOM   1092  O   THR P  68     -11.878 -14.753   2.270  0.00  0.00      PROA O
ATOM   1093  N   ALA P  69     -12.702 -16.206   3.774  0.00  0.00      PROA N
ATOM   1094  HN  ALA P  69     -12.812 -16.550   4.707  0.00  0.00      PROA  
ATOM   1095  CA  ALA P  69     -13.383 -16.976   2.736  0.00  0.00      PROA C
ATOM   1096  HA  ALA P  69     -12.738 -17.233   2.060  0.00  0.00      PROA H
ATOM   1097  CB  ALA P  69     -13.970 -18.252   3.338  0.00  0.00      PROA C
ATOM   1098  HB1 ALA P  69     -14.420 -18.752   2.639  0.00  0.00      PROA H
ATOM   1099  HB2 ALA P  69     -13.252 -18.783   3.716  0.00  0.00      PROA H
ATOM   1100  HB3 ALA P  69     -14.603 -18.010   4.032  0.00  0.00      PROA H
ATOM   1101  C   ALA P  69     -14.473 -16.149   2.061  0.00  0.00      PROA C
ATOM   1102  O   ALA P  69     -14.617 -16.168   0.825  0.00  0.00      PROA O
ATOM   1103  N   ALA P  70     -15.252 -15.417   2.858  0.00  0.00      PROA N
ATOM   1104  HN  ALA P  70     -15.162 -15.382   3.853  0.00  0.00      PROA  
ATOM   1105  CA  ALA P  70     -16.317 -14.598   2.298  0.00  0.00      PROA C
ATOM   1106  HA  ALA P  70     -16.931 -15.167   1.809  0.00  0.00      PROA H
ATOM   1107  CB  ALA P  70     -17.096 -13.912   3.419  0.00  0.00      PROA C
ATOM   1108  HB1 ALA P  70     -17.791 -13.359   3.029  0.00  0.00      PROA H
ATOM   1109  HB2 ALA P  70     -17.495 -14.590   3.987  0.00  0.00      PROA H
ATOM   1110  HB3 ALA P  70     -16.486 -13.363   3.936  0.00  0.00      PROA H
ATOM   1111  C   ALA P  70     -15.754 -13.570   1.332  0.00  0.00      PROA C
ATOM   1112  O   ALA P  70     -16.244 -13.428   0.207  0.00  0.00      PROA O
ATOM   1113  N   VAL P  71     -14.720 -12.838   1.751  0.00  0.00      PROA N
ATOM   1114  HN  VAL P  71     -14.280 -12.900   2.643  0.00  0.00      PROA  
ATOM   1115  CA  VAL P  71     -14.140 -11.837   0.861  0.00  0.00      PROA C
ATOM   1116  HA  VAL P  71     -14.847 -11.244   0.562  0.00  0.00      PROA H
ATOM   1117  CB  VAL P  71     -13.092 -10.980   1.594  0.00  0.00      PROA C
ATOM   1118  HB  VAL P  71     -12.729 -10.329   0.973  0.00  0.00      PROA H
ATOM   1119  CG1 VAL P  71     -13.734 -10.223   2.733  0.00  0.00      PROA C
ATOM   1120 HG11 VAL P  71     -13.037  -9.833   3.280  0.00  0.00      PROA H
ATOM   1121 HG12 VAL P  71     -14.300  -9.525   2.367  0.00  0.00      PROA H
ATOM   1122 HG13 VAL P  71     -14.258 -10.840   3.264  0.00  0.00      PROA H
ATOM   1123  CG2 VAL P  71     -11.942 -11.827   2.102  0.00  0.00      PROA C
ATOM   1124 HG21 VAL P  71     -11.365 -11.273   2.650  0.00  0.00      PROA H
ATOM   1125 HG22 VAL P  71     -12.304 -12.546   2.634  0.00  0.00      PROA H
ATOM   1126 HG23 VAL P  71     -11.445 -12.180   1.349  0.00  0.00      PROA H
ATOM   1127  C   VAL P  71     -13.556 -12.509  -0.373  0.00  0.00      PROA C
ATOM   1128  O   VAL P  71     -13.747 -12.038  -1.497  0.00  0.00      PROA O
ATOM   1129  N   TYR P  72     -12.854 -13.628  -0.188  0.00  0.00      PROA N
ATOM   1130  HN  TYR P  72     -12.658 -14.029   0.705  0.00  0.00      PROA  
ATOM   1131  CA  TYR P  72     -12.304 -14.368  -1.315  0.00  0.00      PROA C
ATOM   1132  HA  TYR P  72     -11.559 -13.875  -1.688  0.00  0.00      PROA H
ATOM   1133  CB  TYR P  72     -11.778 -15.719  -0.822  0.00  0.00      PROA C
ATOM   1134  HB1 TYR P  72     -12.580 -16.213  -0.487  0.00  0.00      PROA  
ATOM   1135  HB2 TYR P  72     -11.109 -15.558  -0.139  0.00  0.00      PROA H
ATOM   1136  CG  TYR P  72     -11.146 -16.593  -1.883  0.00  0.00      PROA C
ATOM   1137  CD1 TYR P  72      -9.857 -16.351  -2.337  0.00  0.00      PROA C
ATOM   1138  HD1 TYR P  72      -9.377 -15.634  -1.991  0.00  0.00      PROA H
ATOM   1139  CE1 TYR P  72      -9.276 -17.156  -3.301  0.00  0.00      PROA C
ATOM   1140  HE1 TYR P  72      -8.413 -16.981  -3.599  0.00  0.00      PROA H
ATOM   1141  CZ  TYR P  72      -9.985 -18.221  -3.816  0.00  0.00      PROA C
ATOM   1142  OH  TYR P  72      -9.415 -19.026  -4.775  0.00  0.00      PROA O
ATOM   1143  HH  TYR P  72      -9.929 -19.666  -4.955  0.00  0.00      PROA H
ATOM   1144  CD2 TYR P  72     -11.835 -17.674  -2.414  0.00  0.00      PROA C
ATOM   1145  HD2 TYR P  72     -12.699 -17.855  -2.120  0.00  0.00      PROA H
ATOM   1146  CE2 TYR P  72     -11.264 -18.483  -3.376  0.00  0.00      PROA C
ATOM   1147  HE2 TYR P  72     -11.741 -19.202  -3.725  0.00  0.00      PROA H
ATOM   1148  C   TYR P  72     -13.351 -14.556  -2.403  0.00  0.00      PROA C
ATOM   1149  O   TYR P  72     -13.218 -14.032  -3.515  0.00  0.00      PROA O
ATOM   1150  N   ILE P  73     -14.431 -15.265  -2.076  0.00  0.00      PROA N
ATOM   1151  HN  ILE P  73     -14.656 -15.595  -1.162  0.00  0.00      PROA  
ATOM   1152  CA  ILE P  73     -15.411 -15.624  -3.102  0.00  0.00      PROA C
ATOM   1153  HA  ILE P  73     -14.944 -16.007  -3.861  0.00  0.00      PROA H
ATOM   1154  CB  ILE P  73     -16.384 -16.685  -2.561  0.00  0.00      PROA C
ATOM   1155  HB  ILE P  73     -16.881 -16.297  -1.823  0.00  0.00      PROA H
ATOM   1156  CG2 ILE P  73     -17.372 -17.098  -3.638  0.00  0.00      PROA C
ATOM   1157 HG21 ILE P  73     -17.814 -17.917  -3.362  0.00  0.00      PROA H
ATOM   1158 HG22 ILE P  73     -18.027 -16.392  -3.753  0.00  0.00      PROA H
ATOM   1159 HG23 ILE P  73     -16.892 -17.247  -4.468  0.00  0.00      PROA H
ATOM   1160  CG1 ILE P  73     -15.620 -17.906  -2.041  0.00  0.00      PROA C
ATOM   1161 HG11 ILE P  73     -16.300 -18.473  -1.575  0.00  0.00      PROA  
ATOM   1162 HG12 ILE P  73     -14.913 -17.615  -1.446  0.00  0.00      PROA H
ATOM   1163  CD  ILE P  73     -14.990 -18.753  -3.129  0.00  0.00      PROA C
ATOM   1164  HD1 ILE P  73     -14.504 -19.649  -2.686  0.00  0.00      PROA  
ATOM   1165  HD2 ILE P  73     -15.760 -19.096  -3.853  0.00  0.00      PROA  
ATOM   1166  HD3 ILE P  73     -14.216 -18.179  -3.681  0.00  0.00      PROA  
ATOM   1167  C   ILE P  73     -16.156 -14.383  -3.598  0.00  0.00      PROA C
ATOM   1168  O   ILE P  73     -16.331 -14.172  -4.813  0.00  0.00      PROA O
ATOM   1169  N   MET P  74     -16.614 -13.549  -2.668  0.00  0.00      PROA N
ATOM   1170  HN  MET P  74     -16.369 -13.607  -1.703  0.00  0.00      PROA  
ATOM   1171  CA  MET P  74     -17.522 -12.466  -2.991  0.00  0.00      PROA C
ATOM   1172  HA  MET P  74     -18.169 -12.796  -3.633  0.00  0.00      PROA H
ATOM   1173  CB  MET P  74     -18.292 -12.099  -1.716  0.00  0.00      PROA C
ATOM   1174  HB1 MET P  74     -17.600 -11.734  -1.092  0.00  0.00      PROA  
ATOM   1175  HB2 MET P  74     -18.739 -12.895  -1.389  0.00  0.00      PROA H
ATOM   1176  CG  MET P  74     -19.337 -11.020  -1.859  0.00  0.00      PROA C
ATOM   1177  HG1 MET P  74     -19.993 -11.335  -2.545  0.00  0.00      PROA  
ATOM   1178  HG2 MET P  74     -18.918 -10.191  -2.136  0.00  0.00      PROA H
ATOM   1179  SD  MET P  74     -20.221 -10.723  -0.309  0.00  0.00      PROA S
ATOM   1180  CE  MET P  74     -18.987  -9.914   0.689  0.00  0.00      PROA C
ATOM   1181  HE1 MET P  74     -19.351  -9.754   1.574  0.00  0.00      PROA H
ATOM   1182  HE2 MET P  74     -18.202 -10.481   0.749  0.00  0.00      PROA H
ATOM   1183  HE3 MET P  74     -18.763  -9.076   0.269  0.00  0.00      PROA H
ATOM   1184  C   MET P  74     -16.811 -11.268  -3.604  0.00  0.00      PROA C
ATOM   1185  O   MET P  74     -17.478 -10.326  -4.035  0.00  0.00      PROA O
ATOM   1186  N   SER P  75     -15.478 -11.286  -3.662  0.00  0.00      PROA N
ATOM   1187  HN  SER P  75     -14.912 -11.925  -3.142  0.00  0.00      PROA  
ATOM   1188  CA  SER P  75     -14.724 -10.365  -4.497  0.00  0.00      PROA C
ATOM   1189  HA  SER P  75     -15.305  -9.635  -4.763  0.00  0.00      PROA H
ATOM   1190  CB  SER P  75     -13.559  -9.766  -3.703  0.00  0.00      PROA C
ATOM   1191  HB1 SER P  75     -13.926  -9.328  -2.882  0.00  0.00      PROA  
ATOM   1192  HB2 SER P  75     -13.096  -9.119  -4.259  0.00  0.00      PROA H
ATOM   1193  OG  SER P  75     -12.644 -10.771  -3.309  0.00  0.00      PROA O
ATOM   1194  HG1 SER P  75     -11.840 -10.323  -3.019  0.00  0.00      PROA  
ATOM   1195  C   SER P  75     -14.198 -11.023  -5.765  0.00  0.00      PROA C
ATOM   1196  O   SER P  75     -13.959 -10.319  -6.752  0.00  0.00      PROA O
ATOM   1197  N   TYR P  76     -14.020 -12.348  -5.767  0.00  0.00      PROA N
ATOM   1198  HN  TYR P  76     -13.990 -12.920  -4.949  0.00  0.00      PROA  
ATOM   1199  CA  TYR P  76     -13.852 -13.075  -7.021  0.00  0.00      PROA C
ATOM   1200  HA  TYR P  76     -12.998 -12.843  -7.416  0.00  0.00      PROA H
ATOM   1201  CB  TYR P  76     -13.864 -14.578  -6.743  0.00  0.00      PROA C
ATOM   1202  HB1 TYR P  76     -14.771 -14.783  -6.373  0.00  0.00      PROA  
ATOM   1203  HB2 TYR P  76     -13.148 -14.787  -6.124  0.00  0.00      PROA H
ATOM   1204  CG  TYR P  76     -13.680 -15.441  -7.968  0.00  0.00      PROA C
ATOM   1205  CD1 TYR P  76     -12.440 -15.601  -8.566  0.00  0.00      PROA C
ATOM   1206  HD1 TYR P  76     -11.697 -15.172  -8.207  0.00  0.00      PROA H
ATOM   1207  CE1 TYR P  76     -12.292 -16.398  -9.688  0.00  0.00      PROA C
ATOM   1208  HE1 TYR P  76     -11.455 -16.501 -10.083  0.00  0.00      PROA H
ATOM   1209  CZ  TYR P  76     -13.395 -17.038 -10.221  0.00  0.00      PROA C
ATOM   1210  OH  TYR P  76     -13.267 -17.832 -11.336  0.00  0.00      PROA O
ATOM   1211  HH  TYR P  76     -14.007 -18.190 -11.514  0.00  0.00      PROA H
ATOM   1212  CD2 TYR P  76     -14.768 -16.096  -8.528  0.00  0.00      PROA C
ATOM   1213  HD2 TYR P  76     -15.607 -15.998  -8.139  0.00  0.00      PROA H
ATOM   1214  CE2 TYR P  76     -14.632 -16.889  -9.643  0.00  0.00      PROA C
ATOM   1215  HE2 TYR P  76     -15.371 -17.321 -10.003  0.00  0.00      PROA H
ATOM   1216  C   TYR P  76     -14.949 -12.721  -8.009  0.00  0.00      PROA C
ATOM   1217  O   TYR P  76     -14.685 -12.451  -9.190  0.00  0.00      PROA O
ATOM   1218  N   PHE P  77     -16.196 -12.743  -7.544  0.00  0.00      PROA N
ATOM   1219  HN  PHE P  77     -16.473 -12.940  -6.605  0.00  0.00      PROA  
ATOM   1220  CA  PHE P  77     -17.302 -12.460  -8.454  0.00  0.00      PROA C
ATOM   1221  HA  PHE P  77     -17.260 -13.075  -9.204  0.00  0.00      PROA H
ATOM   1222  CB  PHE P  77     -18.633 -12.682  -7.743  0.00  0.00      PROA C
ATOM   1223  HB1 PHE P  77     -19.336 -12.225  -8.288  0.00  0.00      PROA  
ATOM   1224  HB2 PHE P  77     -18.569 -12.322  -6.845  0.00  0.00      PROA H
ATOM   1225  CG  PHE P  77     -19.008 -14.132  -7.633  0.00  0.00      PROA C
ATOM   1226  CD1 PHE P  77     -19.409 -14.841  -8.749  0.00  0.00      PROA C
ATOM   1227  HD1 PHE P  77     -19.458 -14.412  -9.573  0.00  0.00      PROA H
ATOM   1228  CE1 PHE P  77     -19.742 -16.177  -8.656  0.00  0.00      PROA C
ATOM   1229  HE1 PHE P  77     -20.015 -16.642  -9.413  0.00  0.00      PROA H
ATOM   1230  CZ  PHE P  77     -19.671 -16.819  -7.441  0.00  0.00      PROA C
ATOM   1231  HZ  PHE P  77     -19.897 -17.719  -7.376  0.00  0.00      PROA H
ATOM   1232  CD2 PHE P  77     -18.936 -14.790  -6.420  0.00  0.00      PROA C
ATOM   1233  HD2 PHE P  77     -18.662 -14.328  -5.660  0.00  0.00      PROA H
ATOM   1234  CE2 PHE P  77     -19.268 -16.126  -6.322  0.00  0.00      PROA C
ATOM   1235  HE2 PHE P  77     -19.220 -16.560  -5.500  0.00  0.00      PROA H
ATOM   1236  C   PHE P  77     -17.205 -11.043  -9.015  0.00  0.00      PROA C
ATOM   1237  O   PHE P  77     -17.424 -10.821 -10.213  0.00  0.00      PROA O
ATOM   1238  N   TRP P  78     -16.862 -10.077  -8.165  0.00  0.00      PROA N
ATOM   1239  HN  TRP P  78     -16.691 -10.227  -7.194  0.00  0.00      PROA  
ATOM   1240  CA  TRP P  78     -16.710  -8.695  -8.611  0.00  0.00      PROA C
ATOM   1241  HA  TRP P  78     -17.537  -8.409  -9.030  0.00  0.00      PROA H
ATOM   1242  CB  TRP P  78     -16.458  -7.811  -7.394  0.00  0.00      PROA C
ATOM   1243  HB1 TRP P  78     -15.512  -7.982  -7.116  0.00  0.00      PROA  
ATOM   1244  HB2 TRP P  78     -17.102  -8.040  -6.705  0.00  0.00      PROA H
ATOM   1245  CG  TRP P  78     -16.578  -6.363  -7.661  0.00  0.00      PROA C
ATOM   1246  CD1 TRP P  78     -17.710  -5.681  -7.945  0.00  0.00      PROA C
ATOM   1247  HD1 TRP P  78     -18.552  -6.067  -8.028  0.00  0.00      PROA H
ATOM   1248  NE1 TRP P  78     -17.433  -4.348  -8.118  0.00  0.00      PROA N
ATOM   1249  HE1 TRP P  78     -18.008  -3.737  -8.310  0.00  0.00      PROA H
ATOM   1250  CE2 TRP P  78     -16.094  -4.149  -7.920  0.00  0.00      PROA C
ATOM   1251  CD2 TRP P  78     -15.524  -5.400  -7.625  0.00  0.00      PROA C
ATOM   1252  CE3 TRP P  78     -14.151  -5.475  -7.379  0.00  0.00      PROA C
ATOM   1253  HE3 TRP P  78     -13.748  -6.290  -7.182  0.00  0.00      PROA H
ATOM   1254  CZ3 TRP P  78     -13.407  -4.320  -7.436  0.00  0.00      PROA C
ATOM   1255  HZ3 TRP P  78     -12.492  -4.359  -7.277  0.00  0.00      PROA H
ATOM   1256  CZ2 TRP P  78     -15.340  -2.982  -7.982  0.00  0.00      PROA C
ATOM   1257  HZ2 TRP P  78     -15.734  -2.162  -8.177  0.00  0.00      PROA H
ATOM   1258  CH2 TRP P  78     -14.002  -3.086  -7.735  0.00  0.00      PROA C
ATOM   1259  HH2 TRP P  78     -13.472  -2.322  -7.768  0.00  0.00      PROA H
ATOM   1260  C   TRP P  78     -15.585  -8.546  -9.633  0.00  0.00      PROA C
ATOM   1261  O   TRP P  78     -15.743  -7.855 -10.653  0.00  0.00      PROA O
ATOM   1262  N   MET P  79     -14.447  -9.198  -9.383  0.00  0.00      PROA N
ATOM   1263  HN  MET P  79     -14.266  -9.739  -8.564  0.00  0.00      PROA  
ATOM   1264  CA  MET P  79     -13.345  -9.160 -10.335  0.00  0.00      PROA C
ATOM   1265  HA  MET P  79     -13.045  -8.242 -10.436  0.00  0.00      PROA H
ATOM   1266  CB  MET P  79     -12.170  -9.995  -9.822  0.00  0.00      PROA C
ATOM   1267  HB1 MET P  79     -11.476  -9.942 -10.540  0.00  0.00      PROA  
ATOM   1268  HB2 MET P  79     -12.487 -10.895  -9.647  0.00  0.00      PROA H
ATOM   1269  CG  MET P  79     -11.505  -9.490  -8.553  0.00  0.00      PROA C
ATOM   1270  HG1 MET P  79     -10.790 -10.154  -8.334  0.00  0.00      PROA  
ATOM   1271  HG2 MET P  79     -12.170  -9.414  -7.855  0.00  0.00      PROA H
ATOM   1272  SD  MET P  79     -10.717  -7.884  -8.727  0.00  0.00      PROA S
ATOM   1273  CE  MET P  79     -10.286  -7.561  -7.020  0.00  0.00      PROA C
ATOM   1274  HE1 MET P  79      -9.841  -6.700  -6.963  0.00  0.00      PROA H
ATOM   1275  HE2 MET P  79     -11.096  -7.550  -6.487  0.00  0.00      PROA H
ATOM   1276  HE3 MET P  79      -9.694  -8.262  -6.706  0.00  0.00      PROA H
ATOM   1277  C   MET P  79     -13.795  -9.687 -11.687  0.00  0.00      PROA C
ATOM   1278  O   MET P  79     -13.586  -9.044 -12.725  0.00  0.00      PROA O
ATOM   1279  N   HSD P  80     -14.419 -10.866 -11.688  0.00  0.00      PROA N
ATOM   1280  HN  HSD P  80     -14.624 -11.395 -10.867  0.00  0.00      PROA  
ATOM   1281  CA  HSD P  80     -14.853 -11.470 -12.941  0.00  0.00      PROA C
ATOM   1282  HA  HSD P  80     -14.077 -11.628 -13.503  0.00  0.00      PROA H
ATOM   1283  CB  HSD P  80     -15.519 -12.816 -12.663  0.00  0.00      PROA C
ATOM   1284  HB1 HSD P  80     -16.419 -12.611 -12.277  0.00  0.00      PROA  
ATOM   1285  HB2 HSD P  80     -14.959 -13.322 -12.055  0.00  0.00      PROA H
ATOM   1286  ND1 HSD P  80     -16.451 -13.200 -14.975  0.00  0.00      PROA N
ATOM   1287  HD1 HSD P  80     -16.823 -12.280 -15.100  0.00  0.00      PROA  
ATOM   1288  CG  HSD P  80     -15.735 -13.648 -13.887  0.00  0.00      PROA C
ATOM   1289  CE1 HSD P  80     -16.479 -14.143 -15.899  0.00  0.00      PROA C
ATOM   1290  HE1 HSD P  80     -16.899 -14.082 -16.727  0.00  0.00      PROA H
ATOM   1291  NE2 HSD P  80     -15.811 -15.189 -15.448  0.00  0.00      PROA N
ATOM   1292  CD2 HSD P  80     -15.337 -14.907 -14.191  0.00  0.00      PROA C
ATOM   1293  HD2 HSD P  80     -14.834 -15.473 -13.650  0.00  0.00      PROA H
ATOM   1294  C   HSD P  80     -15.801 -10.543 -13.687  0.00  0.00      PROA C
ATOM   1295  O   HSD P  80     -15.616 -10.273 -14.881  0.00  0.00      PROA O
ATOM   1296  N   GLN P  81     -16.814 -10.025 -12.991  0.00  0.00      PROA N
ATOM   1297  HN  GLN P  81     -16.969 -10.149 -12.013  0.00  0.00      PROA  
ATOM   1298  CA  GLN P  81     -17.812  -9.199 -13.659  0.00  0.00      PROA C
ATOM   1299  HA  GLN P  81     -18.240  -9.721 -14.355  0.00  0.00      PROA H
ATOM   1300  CB  GLN P  81     -18.891  -8.768 -12.665  0.00  0.00      PROA C
ATOM   1301  HB1 GLN P  81     -18.412  -8.313 -11.914  0.00  0.00      PROA  
ATOM   1302  HB2 GLN P  81     -19.384  -9.554 -12.382  0.00  0.00      PROA H
ATOM   1303  CG  GLN P  81     -19.903  -7.779 -13.235  0.00  0.00      PROA C
ATOM   1304  HG1 GLN P  81     -20.758  -7.923 -12.736  0.00  0.00      PROA  
ATOM   1305  HG2 GLN P  81     -19.999  -7.940 -14.186  0.00  0.00      PROA H
ATOM   1306  CD  GLN P  81     -19.492  -6.327 -13.051  0.00  0.00      PROA C
ATOM   1307  OE1 GLN P  81     -18.609  -6.014 -12.251  0.00  0.00      PROA O
ATOM   1308  NE2 GLN P  81     -20.131  -5.432 -13.797  0.00  0.00      PROA N
ATOM   1309 HE21 GLN P  81     -20.742  -5.689 -14.345  0.00  0.00      PROA H
ATOM   1310 HE22 GLN P  81     -19.936  -4.597 -13.732  0.00  0.00      PROA H
ATOM   1311  C   GLN P  81     -17.170  -7.981 -14.309  0.00  0.00      PROA C
ATOM   1312  O   GLN P  81     -17.415  -7.690 -15.488  0.00  0.00      PROA O
ATOM   1313  N   LEU P  82     -16.336  -7.255 -13.562  0.00  0.00      PROA N
ATOM   1314  HN  LEU P  82     -15.994  -7.479 -12.651  0.00  0.00      PROA  
ATOM   1315  CA  LEU P  82     -15.843  -5.988 -14.093  0.00  0.00      PROA C
ATOM   1316  HA  LEU P  82     -16.589  -5.503 -14.477  0.00  0.00      PROA H
ATOM   1317  CB  LEU P  82     -15.272  -5.142 -12.958  0.00  0.00      PROA C
ATOM   1318  HB1 LEU P  82     -14.438  -5.616 -12.677  0.00  0.00      PROA  
ATOM   1319  HB2 LEU P  82     -15.938  -5.072 -12.257  0.00  0.00      PROA H
ATOM   1320  CG  LEU P  82     -14.850  -3.723 -13.331  0.00  0.00      PROA C
ATOM   1321  HG  LEU P  82     -14.183  -3.756 -14.035  0.00  0.00      PROA H
ATOM   1322  CD1 LEU P  82     -16.040  -2.921 -13.832  0.00  0.00      PROA C
ATOM   1323 HD11 LEU P  82     -15.774  -1.993 -13.935  0.00  0.00      PROA H
ATOM   1324 HD12 LEU P  82     -16.325  -3.278 -14.688  0.00  0.00      PROA H
ATOM   1325 HD13 LEU P  82     -16.761  -2.988 -13.188  0.00  0.00      PROA H
ATOM   1326  CD2 LEU P  82     -14.244  -3.042 -12.130  0.00  0.00      PROA C
ATOM   1327 HD21 LEU P  82     -13.751  -2.264 -12.428  0.00  0.00      PROA H
ATOM   1328 HD22 LEU P  82     -14.954  -2.774 -11.525  0.00  0.00      PROA H
ATOM   1329 HD23 LEU P  82     -13.650  -3.666 -11.686  0.00  0.00      PROA H
ATOM   1330  C   LEU P  82     -14.812  -6.215 -15.199  0.00  0.00      PROA C
ATOM   1331  O   LEU P  82     -14.806  -5.500 -16.215  0.00  0.00      PROA O
ATOM   1332  N   PHE P  83     -13.950  -7.224 -15.041  0.00  0.00      PROA N
ATOM   1333  HN  PHE P  83     -13.901  -7.825 -14.244  0.00  0.00      PROA  
ATOM   1334  CA  PHE P  83     -12.978  -7.524 -16.082  0.00  0.00      PROA C
ATOM   1335  HA  PHE P  83     -12.549  -6.703 -16.364  0.00  0.00      PROA H
ATOM   1336  CB  PHE P  83     -11.915  -8.490 -15.544  0.00  0.00      PROA C
ATOM   1337  HB1 PHE P  83     -11.421  -8.829 -16.345  0.00  0.00      PROA  
ATOM   1338  HB2 PHE P  83     -12.356  -9.194 -15.045  0.00  0.00      PROA H
ATOM   1339  CG  PHE P  83     -10.899  -7.849 -14.626  0.00  0.00      PROA C
ATOM   1340  CD1 PHE P  83     -10.787  -6.471 -14.516  0.00  0.00      PROA C
ATOM   1341  HD1 PHE P  83     -11.340  -5.918 -15.018  0.00  0.00      PROA H
ATOM   1342  CE1 PHE P  83      -9.859  -5.902 -13.674  0.00  0.00      PROA C
ATOM   1343  HE1 PHE P  83      -9.793  -4.976 -13.611  0.00  0.00      PROA H
ATOM   1344  CZ  PHE P  83      -9.028  -6.703 -12.922  0.00  0.00      PROA C
ATOM   1345  HZ  PHE P  83      -8.402  -6.319 -12.352  0.00  0.00      PROA H
ATOM   1346  CD2 PHE P  83     -10.058  -8.641 -13.862  0.00  0.00      PROA C
ATOM   1347  HD2 PHE P  83     -10.120  -9.567 -13.921  0.00  0.00      PROA H
ATOM   1348  CE2 PHE P  83      -9.128  -8.074 -13.015  0.00  0.00      PROA C
ATOM   1349  HE2 PHE P  83      -8.568  -8.617 -12.509  0.00  0.00      PROA H
ATOM   1350  C   PHE P  83     -13.626  -8.111 -17.329  0.00  0.00      PROA C
ATOM   1351  O   PHE P  83     -13.012  -8.076 -18.400  0.00  0.00      PROA O
ATOM   1352  N   GLY P  84     -14.836  -8.660 -17.223  0.00  0.00      PROA N
ATOM   1353  HN  GLY P  84     -15.304  -8.816 -16.354  0.00  0.00      PROA  
ATOM   1354  CA  GLY P  84     -15.562  -9.073 -18.410  0.00  0.00      PROA C
ATOM   1355  HA1 GLY P  84     -16.326  -9.770 -18.095  0.00  0.00      PROA  
ATOM   1356  HA2 GLY P  84     -14.949  -9.479 -19.044  0.00  0.00      PROA H
ATOM   1357  C   GLY P  84     -16.247  -7.902 -19.087  0.00  0.00      PROA C
ATOM   1358  O   GLY P  84     -16.326  -7.830 -20.322  0.00  0.00      PROA O
ATOM   1359  N   GLY P  85     -16.752  -6.975 -18.273  0.00  0.00      PROA N
ATOM   1360  HN  GLY P  85     -16.760  -7.037 -17.275  0.00  0.00      PROA  
ATOM   1361  CA  GLY P  85     -17.342  -5.771 -18.832  0.00  0.00      PROA C
ATOM   1362  HA1 GLY P  85     -17.664  -5.158 -18.001  0.00  0.00      PROA  
ATOM   1363  HA2 GLY P  85     -18.086  -6.011 -19.406  0.00  0.00      PROA H
ATOM   1364  C   GLY P  85     -16.345  -4.972 -19.646  0.00  0.00      PROA C
ATOM   1365  O   GLY P  85     -16.685  -4.417 -20.696  0.00  0.00      PROA O
ATOM   1366  N   ALA P  86     -15.098  -4.900 -19.174  0.00  0.00      PROA N
ATOM   1367  HN  ALA P  86     -14.791  -5.298 -18.309  0.00  0.00      PROA  
ATOM   1368  CA  ALA P  86     -14.071  -4.199 -19.943  0.00  0.00      PROA C
ATOM   1369  HA  ALA P  86     -14.357  -3.285 -20.090  0.00  0.00      PROA H
ATOM   1370  CB  ALA P  86     -12.764  -4.164 -19.154  0.00  0.00      PROA C
ATOM   1371  HB1 ALA P  86     -12.096  -3.684 -19.669  0.00  0.00      PROA H
ATOM   1372  HB2 ALA P  86     -12.920  -3.710 -18.311  0.00  0.00      PROA H
ATOM   1373  HB3 ALA P  86     -12.469  -5.073 -18.990  0.00  0.00      PROA H
ATOM   1374  C   ALA P  86     -13.856  -4.851 -21.309  0.00  0.00      PROA C
ATOM   1375  O   ALA P  86     -13.771  -4.159 -22.336  0.00  0.00      PROA O
ATOM   1376  N   ASN P  87     -13.768  -6.184 -21.340  0.00  0.00      PROA N
ATOM   1377  HN  ASN P  87     -13.813  -6.778 -20.538  0.00  0.00      PROA  
ATOM   1378  CA  ASN P  87     -13.591  -6.887 -22.605  0.00  0.00      PROA C
ATOM   1379  HA  ASN P  87     -12.767  -6.596 -23.024  0.00  0.00      PROA H
ATOM   1380  CB  ASN P  87     -13.497  -8.390 -22.351  0.00  0.00      PROA C
ATOM   1381  HB1 ASN P  87     -13.536  -8.841 -23.243  0.00  0.00      PROA  
ATOM   1382  HB2 ASN P  87     -14.231  -8.660 -21.777  0.00  0.00      PROA H
ATOM   1383  CG  ASN P  87     -12.209  -8.788 -21.681  0.00  0.00      PROA C
ATOM   1384  OD1 ASN P  87     -11.397  -7.938 -21.314  0.00  0.00      PROA O
ATOM   1385  ND2 ASN P  87     -12.016 -10.088 -21.500  0.00  0.00      PROA N
ATOM   1386 HD21 ASN P  87     -12.608 -10.652 -21.769  0.00  0.00      PROA H
ATOM   1387 HD22 ASN P  87     -11.296 -10.369 -21.121  0.00  0.00      PROA H
ATOM   1388  C   ASN P  87     -14.743  -6.597 -23.553  0.00  0.00      PROA C
ATOM   1389  O   ASN P  87     -14.534  -6.353 -24.751  0.00  0.00      PROA O
ATOM   1390  N   LEU P  88     -15.971  -6.639 -23.036  0.00  0.00      PROA N
ATOM   1391  HN  LEU P  88     -16.196  -6.844 -22.085  0.00  0.00      PROA  
ATOM   1392  CA  LEU P  88     -17.129  -6.372 -23.880  0.00  0.00      PROA C
ATOM   1393  HA  LEU P  88     -17.125  -6.990 -24.628  0.00  0.00      PROA H
ATOM   1394  CB  LEU P  88     -18.415  -6.601 -23.086  0.00  0.00      PROA C
ATOM   1395  HB1 LEU P  88     -18.464  -5.848 -22.429  0.00  0.00      PROA  
ATOM   1396  HB2 LEU P  88     -18.366  -7.481 -22.680  0.00  0.00      PROA H
ATOM   1397  CG  LEU P  88     -19.709  -6.554 -23.903  0.00  0.00      PROA C
ATOM   1398  HG  LEU P  88     -19.516  -6.845 -24.808  0.00  0.00      PROA H
ATOM   1399  CD1 LEU P  88     -20.743  -7.506 -23.324  0.00  0.00      PROA C
ATOM   1400 HD11 LEU P  88     -21.552  -7.455 -23.857  0.00  0.00      PROA H
ATOM   1401 HD12 LEU P  88     -20.390  -8.408 -23.346  0.00  0.00      PROA H
ATOM   1402 HD13 LEU P  88     -20.935  -7.247 -22.409  0.00  0.00      PROA H
ATOM   1403  CD2 LEU P  88     -20.262  -5.137 -23.981  0.00  0.00      PROA C
ATOM   1404 HD21 LEU P  88     -21.183  -5.139 -23.676  0.00  0.00      PROA H
ATOM   1405 HD22 LEU P  88     -19.727  -4.556 -23.422  0.00  0.00      PROA H
ATOM   1406 HD23 LEU P  88     -20.219  -4.835 -24.902  0.00  0.00      PROA H
ATOM   1407  C   LEU P  88     -17.082  -4.956 -24.437  0.00  0.00      PROA C
ATOM   1408  O   LEU P  88     -17.378  -4.736 -25.618  0.00  0.00      PROA O
ATOM   1409  N   MET P  89     -16.719  -3.982 -23.599  0.00  0.00      PROA N
ATOM   1410  HN  MET P  89     -16.518  -4.106 -22.629  0.00  0.00      PROA  
ATOM   1411  CA  MET P  89     -16.588  -2.606 -24.071  0.00  0.00      PROA C
ATOM   1412  HA  MET P  89     -17.456  -2.287 -24.363  0.00  0.00      PROA H
ATOM   1413  CB  MET P  89     -16.116  -1.711 -22.926  0.00  0.00      PROA C
ATOM   1414  HB1 MET P  89     -15.172  -1.986 -22.746  0.00  0.00      PROA  
ATOM   1415  HB2 MET P  89     -16.711  -1.839 -22.171  0.00  0.00      PROA H
ATOM   1416  CG  MET P  89     -16.083  -0.222 -23.231  0.00  0.00      PROA C
ATOM   1417  HG1 MET P  89     -15.548  -0.108 -24.069  0.00  0.00      PROA  
ATOM   1418  HG2 MET P  89     -15.688   0.244 -22.478  0.00  0.00      PROA H
ATOM   1419  SD  MET P  89     -17.718   0.474 -23.517  0.00  0.00      PROA S
ATOM   1420  CE  MET P  89     -17.343   1.922 -24.494  0.00  0.00      PROA C
ATOM   1421  HE1 MET P  89     -18.172   2.371 -24.721  0.00  0.00      PROA H
ATOM   1422  HE2 MET P  89     -16.776   2.516 -23.978  0.00  0.00      PROA H
ATOM   1423  HE3 MET P  89     -16.883   1.648 -25.297  0.00  0.00      PROA H
ATOM   1424  C   MET P  89     -15.612  -2.525 -25.233  0.00  0.00      PROA C
ATOM   1425  O   MET P  89     -15.901  -1.908 -26.266  0.00  0.00      PROA O
ATOM   1426  N   GLU P  90     -14.444  -3.148 -25.076  0.00  0.00      PROA N
ATOM   1427  HN  GLU P  90     -14.171  -3.677 -24.278  0.00  0.00      PROA  
ATOM   1428  CA  GLU P  90     -13.432  -3.090 -26.124  0.00  0.00      PROA C
ATOM   1429  HA  GLU P  90     -13.204  -2.163 -26.297  0.00  0.00      PROA H
ATOM   1430  CB  GLU P  90     -12.172  -3.812 -25.662  0.00  0.00      PROA C
ATOM   1431  HB1 GLU P  90     -12.358  -4.791 -25.734  0.00  0.00      PROA  
ATOM   1432  HB2 GLU P  90     -11.980  -3.533 -24.757  0.00  0.00      PROA H
ATOM   1433  CG  GLU P  90     -10.950  -3.546 -26.518  0.00  0.00      PROA C
ATOM   1434  HG1 GLU P  90     -10.481  -2.755 -26.124  0.00  0.00      PROA  
ATOM   1435  HG2 GLU P  90     -11.230  -3.379 -27.432  0.00  0.00      PROA H
ATOM   1436  CD  GLU P  90      -9.987  -4.718 -26.530  0.00  0.00      PROA C
ATOM   1437  OE1 GLU P  90     -10.242  -5.690 -27.270  0.00  0.00      PROA O
ATOM   1438  OE2 GLU P  90      -8.976  -4.668 -25.798  0.00  0.00      PROA O
ATOM   1439  C   GLU P  90     -13.949  -3.702 -27.418  0.00  0.00      PROA C
ATOM   1440  O   GLU P  90     -13.771  -3.137 -28.505  0.00  0.00      PROA O
ATOM   1441  N   LYS P  91     -14.594  -4.866 -27.321  0.00  0.00      PROA N
ATOM   1442  HN  LYS P  91     -14.787  -5.336 -26.462  0.00  0.00      PROA  
ATOM   1443  CA  LYS P  91     -15.077  -5.545 -28.521  0.00  0.00      PROA C
ATOM   1444  HA  LYS P  91     -14.331  -5.680 -29.128  0.00  0.00      PROA H
ATOM   1445  CB  LYS P  91     -15.632  -6.919 -28.141  0.00  0.00      PROA C
ATOM   1446  HB1 LYS P  91     -16.388  -6.741 -27.511  0.00  0.00      PROA  
ATOM   1447  HB2 LYS P  91     -14.913  -7.442 -27.751  0.00  0.00      PROA H
ATOM   1448  CG  LYS P  91     -16.206  -7.726 -29.296  0.00  0.00      PROA C
ATOM   1449  HG1 LYS P  91     -15.444  -8.208 -29.728  0.00  0.00      PROA  
ATOM   1450  HG2 LYS P  91     -16.643  -7.137 -29.930  0.00  0.00      PROA H
ATOM   1451  CD  LYS P  91     -17.232  -8.734 -28.809  0.00  0.00      PROA C
ATOM   1452  HD1 LYS P  91     -16.839  -9.211 -28.022  0.00  0.00      PROA  
ATOM   1453  HD2 LYS P  91     -17.438  -9.351 -29.527  0.00  0.00      PROA H
ATOM   1454  CE  LYS P  91     -18.526  -8.060 -28.374  0.00  0.00      PROA C
ATOM   1455  HE1 LYS P  91     -18.783  -7.416 -29.095  0.00  0.00      PROA  
ATOM   1456  HE2 LYS P  91     -18.385  -7.608 -27.528  0.00  0.00      PROA H
ATOM   1457  NZ  LYS P  91     -19.630  -9.040 -28.192  0.00  0.00      PROA N
ATOM   1458  HZ1 LYS P  91     -20.371  -8.618 -27.935  0.00  0.00      PROA H
ATOM   1459  HZ2 LYS P  91     -19.790  -9.463 -28.958  0.00  0.00      PROA H
ATOM   1460  HZ3 LYS P  91     -19.407  -9.637 -27.571  0.00  0.00      PROA H
ATOM   1461  C   LYS P  91     -16.129  -4.711 -29.245  0.00  0.00      PROA C
ATOM   1462  O   LYS P  91     -16.086  -4.558 -30.474  0.00  0.00      PROA O
ATOM   1463  N   ILE P  92     -17.090  -4.159 -28.500  0.00  0.00      PROA N
ATOM   1464  HN  ILE P  92     -17.174  -4.207 -27.507  0.00  0.00      PROA  
ATOM   1465  CA  ILE P  92     -18.148  -3.395 -29.155  0.00  0.00      PROA C
ATOM   1466  HA  ILE P  92     -18.507  -3.930 -29.879  0.00  0.00      PROA H
ATOM   1467  CB  ILE P  92     -19.306  -3.104 -28.179  0.00  0.00      PROA C
ATOM   1468  HB  ILE P  92     -20.009  -2.658 -28.673  0.00  0.00      PROA H
ATOM   1469  CG2 ILE P  92     -19.877  -4.404 -27.638  0.00  0.00      PROA C
ATOM   1470 HG21 ILE P  92     -20.656  -4.208 -27.096  0.00  0.00      PROA H
ATOM   1471 HG22 ILE P  92     -20.130  -4.968 -28.386  0.00  0.00      PROA H
ATOM   1472 HG23 ILE P  92     -19.203  -4.850 -27.104  0.00  0.00      PROA H
ATOM   1473  CG1 ILE P  92     -18.864  -2.185 -27.037  0.00  0.00      PROA C
ATOM   1474 HG11 ILE P  92     -18.459  -1.376 -27.464  0.00  0.00      PROA  
ATOM   1475 HG12 ILE P  92     -18.235  -2.661 -26.476  0.00  0.00      PROA H
ATOM   1476  CD  ILE P  92     -20.005  -1.717 -26.162  0.00  0.00      PROA C
ATOM   1477  HD1 ILE P  92     -19.633  -1.009 -25.390  0.00  0.00      PROA  
ATOM   1478  HD2 ILE P  92     -20.776  -1.195 -26.769  0.00  0.00      PROA  
ATOM   1479  HD3 ILE P  92     -20.484  -2.572 -25.642  0.00  0.00      PROA  
ATOM   1480  C   ILE P  92     -17.584  -2.120 -29.764  0.00  0.00      PROA C
ATOM   1481  O   ILE P  92     -18.009  -1.696 -30.847  0.00  0.00      PROA O
ATOM   1482  N   LEU P  93     -16.618  -1.488 -29.093  0.00  0.00      PROA N
ATOM   1483  HN  LEU P  93     -16.251  -1.749 -28.203  0.00  0.00      PROA  
ATOM   1484  CA  LEU P  93     -16.005  -0.296 -29.668  0.00  0.00      PROA C
ATOM   1485  HA  LEU P  93     -16.708   0.328 -29.901  0.00  0.00      PROA H
ATOM   1486  CB  LEU P  93     -15.072   0.358 -28.653  0.00  0.00      PROA C
ATOM   1487  HB1 LEU P  93     -14.407   0.865 -29.202  0.00  0.00      PROA  
ATOM   1488  HB2 LEU P  93     -14.682  -0.339 -28.103  0.00  0.00      PROA H
ATOM   1489  CG  LEU P  93     -15.710   1.380 -27.713  0.00  0.00      PROA C
ATOM   1490  HG  LEU P  93     -16.306   0.903 -27.119  0.00  0.00      PROA H
ATOM   1491  CD1 LEU P  93     -14.646   2.070 -26.880  0.00  0.00      PROA C
ATOM   1492 HD11 LEU P  93     -15.073   2.709 -26.289  0.00  0.00      PROA H
ATOM   1493 HD12 LEU P  93     -14.172   1.403 -26.358  0.00  0.00      PROA H
ATOM   1494 HD13 LEU P  93     -14.028   2.528 -27.471  0.00  0.00      PROA H
ATOM   1495  CD2 LEU P  93     -16.528   2.418 -28.465  0.00  0.00      PROA C
ATOM   1496 HD21 LEU P  93     -16.631   3.204 -27.904  0.00  0.00      PROA H
ATOM   1497 HD22 LEU P  93     -16.064   2.655 -29.283  0.00  0.00      PROA H
ATOM   1498 HD23 LEU P  93     -17.399   2.046 -28.674  0.00  0.00      PROA H
ATOM   1499  C   LEU P  93     -15.254  -0.627 -30.949  0.00  0.00      PROA C
ATOM   1500  O   LEU P  93     -15.302   0.139 -31.915  0.00  0.00      PROA O
ATOM   1501  N   ARG P  94     -14.549  -1.758 -30.978  0.00  0.00      PROA N
ATOM   1502  HN  ARG P  94     -14.464  -2.375 -30.199  0.00  0.00      PROA  
ATOM   1503  CA  ARG P  94     -13.851  -2.145 -32.199  0.00  0.00      PROA C
ATOM   1504  HA  ARG P  94     -13.239  -1.437 -32.454  0.00  0.00      PROA H
ATOM   1505  CB  ARG P  94     -13.037  -3.412 -31.947  0.00  0.00      PROA C
ATOM   1506  HB1 ARG P  94     -13.678  -4.176 -32.021  0.00  0.00      PROA  
ATOM   1507  HB2 ARG P  94     -12.629  -3.351 -31.070  0.00  0.00      PROA H
ATOM   1508  CG  ARG P  94     -11.942  -3.655 -32.957  0.00  0.00      PROA C
ATOM   1509  HG1 ARG P  94     -11.410  -2.813 -33.051  0.00  0.00      PROA  
ATOM   1510  HG2 ARG P  94     -12.337  -3.905 -33.806  0.00  0.00      PROA H
ATOM   1511  CD  ARG P  94     -11.024  -4.770 -32.504  0.00  0.00      PROA C
ATOM   1512  HD1 ARG P  94     -10.350  -4.920 -33.227  0.00  0.00      PROA  
ATOM   1513  HD2 ARG P  94     -11.548  -5.569 -32.341  0.00  0.00      PROA H
ATOM   1514  NE  ARG P  94     -10.322  -4.427 -31.274  0.00  0.00      PROA N
ATOM   1515  HE  ARG P  94     -10.376  -3.615 -30.995  0.00  0.00      PROA H
ATOM   1516  CZ  ARG P  94      -9.608  -5.282 -30.555  0.00  0.00      PROA C
ATOM   1517  NH1 ARG P  94      -9.473  -6.547 -30.917  0.00  0.00      PROA N
ATOM   1518 HH11 ARG P  94      -9.852  -6.835 -31.633  0.00  0.00      PROA H
ATOM   1519 HH12 ARG P  94      -9.004  -7.083 -30.434  0.00  0.00      PROA H
ATOM   1520  NH2 ARG P  94      -9.015  -4.856 -29.444  0.00  0.00      PROA N
ATOM   1521 HH21 ARG P  94      -9.097  -4.035 -29.200  0.00  0.00      PROA H
ATOM   1522 HH22 ARG P  94      -8.548  -5.400 -28.969  0.00  0.00      PROA H
ATOM   1523  C   ARG P  94     -14.836  -2.358 -33.342  0.00  0.00      PROA C
ATOM   1524  O   ARG P  94     -14.595  -1.927 -34.485  0.00  0.00      PROA O
ATOM   1525  N   THR P  95     -15.953  -3.030 -33.052  0.00  0.00      PROA N
ATOM   1526  HN  THR P  95     -16.189  -3.411 -32.158  0.00  0.00      PROA  
ATOM   1527  CA  THR P  95     -16.956  -3.261 -34.085  0.00  0.00      PROA C
ATOM   1528  HA  THR P  95     -16.541  -3.722 -34.831  0.00  0.00      PROA H
ATOM   1529  CB  THR P  95     -18.077  -4.149 -33.550  0.00  0.00      PROA C
ATOM   1530  HB  THR P  95     -18.474  -3.733 -32.769  0.00  0.00      PROA H
ATOM   1531  OG1 THR P  95     -17.546  -5.429 -33.188  0.00  0.00      PROA O
ATOM   1532  HG1 THR P  95     -18.148  -5.905 -32.846  0.00  0.00      PROA H
ATOM   1533  CG2 THR P  95     -19.155  -4.327 -34.597  0.00  0.00      PROA C
ATOM   1534 HG21 THR P  95     -19.716  -5.086 -34.374  0.00  0.00      PROA H
ATOM   1535 HG22 THR P  95     -19.709  -3.531 -34.641  0.00  0.00      PROA H
ATOM   1536 HG23 THR P  95     -18.750  -4.478 -35.466  0.00  0.00      PROA H
ATOM   1537  C   THR P  95     -17.515  -1.944 -34.604  0.00  0.00      PROA C
ATOM   1538  O   THR P  95     -17.633  -1.743 -35.817  0.00  0.00      PROA O
ATOM   1539  N   LYS P  96     -17.851  -1.024 -33.699  0.00  0.00      PROA N
ATOM   1540  HN  LYS P  96     -17.803  -1.141 -32.708  0.00  0.00      PROA  
ATOM   1541  CA  LYS P  96     -18.336   0.278 -34.145  0.00  0.00      PROA C
ATOM   1542  HA  LYS P  96     -19.130   0.153 -34.688  0.00  0.00      PROA H
ATOM   1543  CB  LYS P  96     -18.715   1.149 -32.948  0.00  0.00      PROA C
ATOM   1544  HB1 LYS P  96     -18.954   2.042 -33.328  0.00  0.00      PROA  
ATOM   1545  HB2 LYS P  96     -17.963   1.185 -32.336  0.00  0.00      PROA H
ATOM   1546  CG  LYS P  96     -19.918   0.666 -32.168  0.00  0.00      PROA C
ATOM   1547  HG1 LYS P  96     -19.743  -0.273 -31.872  0.00  0.00      PROA  
ATOM   1548  HG2 LYS P  96     -20.706   0.706 -32.733  0.00  0.00      PROA H
ATOM   1549  CD  LYS P  96     -20.158   1.540 -30.951  0.00  0.00      PROA C
ATOM   1550  HD1 LYS P  96     -20.545   2.405 -31.272  0.00  0.00      PROA  
ATOM   1551  HD2 LYS P  96     -19.318   1.682 -30.488  0.00  0.00      PROA H
ATOM   1552  CE  LYS P  96     -21.132   0.899 -29.981  0.00  0.00      PROA C
ATOM   1553  HE1 LYS P  96     -21.973   0.702 -30.485  0.00  0.00      PROA  
ATOM   1554  HE2 LYS P  96     -21.296   1.507 -29.243  0.00  0.00      PROA H
ATOM   1555  NZ  LYS P  96     -20.604  -0.374 -29.423  0.00  0.00      PROA N
ATOM   1556  HZ1 LYS P  96     -21.154  -0.683 -28.796  0.00  0.00      PROA H
ATOM   1557  HZ2 LYS P  96     -20.531  -0.983 -30.068  0.00  0.00      PROA H
ATOM   1558  HZ3 LYS P  96     -19.802  -0.238 -29.062  0.00  0.00      PROA H
ATOM   1559  C   LYS P  96     -17.286   0.986 -34.991  0.00  0.00      PROA C
ATOM   1560  O   LYS P  96     -17.612   1.637 -35.993  0.00  0.00      PROA O
ATOM   1561  N   LEU P  97     -16.016   0.879 -34.597  0.00  0.00      PROA N
ATOM   1562  HN  LEU P  97     -15.689   0.310 -33.846  0.00  0.00      PROA  
ATOM   1563  CA  LEU P  97     -14.971   1.629 -35.279  0.00  0.00      PROA C
ATOM   1564  HA  LEU P  97     -15.217   2.567 -35.291  0.00  0.00      PROA H
ATOM   1565  CB  LEU P  97     -13.650   1.501 -34.518  0.00  0.00      PROA C
ATOM   1566  HB1 LEU P  97     -13.359   0.556 -34.667  0.00  0.00      PROA  
ATOM   1567  HB2 LEU P  97     -13.811   1.731 -33.591  0.00  0.00      PROA H
ATOM   1568  CG  LEU P  97     -12.496   2.382 -35.007  0.00  0.00      PROA C
ATOM   1569  HG  LEU P  97     -12.851   3.228 -35.323  0.00  0.00      PROA H
ATOM   1570  CD1 LEU P  97     -11.544   2.666 -33.858  0.00  0.00      PROA C
ATOM   1571 HD11 LEU P  97     -10.798   3.192 -34.188  0.00  0.00      PROA H
ATOM   1572 HD12 LEU P  97     -12.020   3.164 -33.174  0.00  0.00      PROA H
ATOM   1573 HD13 LEU P  97     -11.224   1.826 -33.495  0.00  0.00      PROA H
ATOM   1574  CD2 LEU P  97     -11.732   1.736 -36.151  0.00  0.00      PROA C
ATOM   1575 HD21 LEU P  97     -10.917   2.240 -36.303  0.00  0.00      PROA H
ATOM   1576 HD22 LEU P  97     -11.514   0.822 -35.912  0.00  0.00      PROA H
ATOM   1577 HD23 LEU P  97     -12.280   1.750 -36.949  0.00  0.00      PROA H
ATOM   1578  C   LEU P  97     -14.827   1.170 -36.722  0.00  0.00      PROA C
ATOM   1579  O   LEU P  97     -14.758   1.998 -37.638  0.00  0.00      PROA O
ATOM   1580  N   MET P  98     -14.802  -0.147 -36.964  0.00  0.00      PROA N
ATOM   1581  HN  MET P  98     -14.810  -0.913 -36.325  0.00  0.00      PROA  
ATOM   1582  CA  MET P  98     -14.754  -0.535 -38.375  0.00  0.00      PROA C
ATOM   1583  HA  MET P  98     -14.078   0.010 -38.805  0.00  0.00      PROA H
ATOM   1584  CB  MET P  98     -14.370  -1.988 -38.620  0.00  0.00      PROA C
ATOM   1585  HB1 MET P  98     -15.016  -2.614 -38.182  0.00  0.00      PROA  
ATOM   1586  HB2 MET P  98     -13.487  -2.163 -38.263  0.00  0.00      PROA H
ATOM   1587  CG  MET P  98     -14.332  -2.163 -40.160  0.00  0.00      PROA C
ATOM   1588  HG1 MET P  98     -13.937  -1.287 -40.437  0.00  0.00      PROA  
ATOM   1589  HG2 MET P  98     -15.230  -2.381 -40.450  0.00  0.00      PROA H
ATOM   1590  SD  MET P  98     -13.255  -3.340 -40.961  0.00  0.00      PROA S
ATOM   1591  CE  MET P  98     -13.794  -4.808 -40.150  0.00  0.00      PROA C
ATOM   1592  HE1 MET P  98     -13.630  -5.557 -40.744  0.00  0.00      PROA H
ATOM   1593  HE2 MET P  98     -13.255  -4.878 -39.360  0.00  0.00      PROA H
ATOM   1594  HE3 MET P  98     -14.740  -4.752 -39.914  0.00  0.00      PROA H
ATOM   1595  C   MET P  98     -16.080  -0.287 -39.081  0.00  0.00      PROA C
ATOM   1596  O   MET P  98     -16.089   0.005 -40.283  0.00  0.00      PROA O
ATOM   1597  N   GLY P  99     -17.206  -0.428 -38.389  0.00  0.00      PROA N
ATOM   1598  HN  GLY P  99     -17.267  -0.734 -37.439  0.00  0.00      PROA  
ATOM   1599  CA  GLY P  99     -18.467  -0.124 -39.031  0.00  0.00      PROA C
ATOM   1600  HA1 GLY P  99     -19.243  -0.233 -38.285  0.00  0.00      PROA  
ATOM   1601  HA2 GLY P  99     -18.600  -0.722 -39.782  0.00  0.00      PROA H
ATOM   1602  C   GLY P  99     -18.504   1.296 -39.541  0.00  0.00      PROA C
ATOM   1603  O   GLY P  99     -19.210   1.599 -40.505  0.00  0.00      PROA O
ATOM   1604  N   HSD P 100     -17.766   2.190 -38.889  0.00  0.00      PROA N
ATOM   1605  HN  HSD P 100     -17.246   2.003 -38.056  0.00  0.00      PROA  
ATOM   1606  CA  HSD P 100     -17.675   3.557 -39.384  0.00  0.00      PROA C
ATOM   1607  HA  HSD P 100     -18.521   3.800 -39.791  0.00  0.00      PROA H
ATOM   1608  CB  HSD P 100     -17.431   4.510 -38.226  0.00  0.00      PROA C
ATOM   1609  HB1 HSD P 100     -16.461   4.433 -37.990  0.00  0.00      PROA  
ATOM   1610  HB2 HSD P 100     -18.017   4.262 -37.493  0.00  0.00      PROA H
ATOM   1611  ND1 HSD P 100     -16.708   6.874 -38.715  0.00  0.00      PROA N
ATOM   1612  HD1 HSD P 100     -15.724   6.697 -38.707  0.00  0.00      PROA  
ATOM   1613  CG  HSD P 100     -17.706   5.939 -38.559  0.00  0.00      PROA C
ATOM   1614  CE1 HSD P 100     -17.248   8.046 -38.995  0.00  0.00      PROA C
ATOM   1615  HE1 HSD P 100     -16.782   8.837 -39.146  0.00  0.00      PROA H
ATOM   1616  NE2 HSD P 100     -18.559   7.900 -39.046  0.00  0.00      PROA N
ATOM   1617  CD2 HSD P 100     -18.872   6.591 -38.775  0.00  0.00      PROA C
ATOM   1618  HD2 HSD P 100     -19.725   6.222 -38.742  0.00  0.00      PROA H
ATOM   1619  C   HSD P 100     -16.588   3.704 -40.446  0.00  0.00      PROA C
ATOM   1620  O   HSD P 100     -16.777   4.432 -41.428  0.00  0.00      PROA O
ATOM   1621  N   LEU P 101     -15.447   3.028 -40.275  0.00  0.00      PROA N
ATOM   1622  HN  LEU P 101     -15.212   2.475 -39.478  0.00  0.00      PROA  
ATOM   1623  CA  LEU P 101     -14.413   3.061 -41.310  0.00  0.00      PROA C
ATOM   1624  HA  LEU P 101     -14.070   3.965 -41.384  0.00  0.00      PROA H
ATOM   1625  CB  LEU P 101     -13.253   2.135 -40.937  0.00  0.00      PROA C
ATOM   1626  HB1 LEU P 101     -12.652   2.191 -41.734  0.00  0.00      PROA  
ATOM   1627  HB2 LEU P 101     -13.627   1.264 -40.736  0.00  0.00      PROA H
ATOM   1628  CG  LEU P 101     -12.353   2.504 -39.760  0.00  0.00      PROA C
ATOM   1629  HG  LEU P 101     -12.861   2.439 -38.938  0.00  0.00      PROA H
ATOM   1630  CD1 LEU P 101     -11.193   1.525 -39.681  0.00  0.00      PROA C
ATOM   1631 HD11 LEU P 101     -10.619   1.767 -38.939  0.00  0.00      PROA H
ATOM   1632 HD12 LEU P 101     -11.546   0.630 -39.549  0.00  0.00      PROA H
ATOM   1633 HD13 LEU P 101     -10.694   1.560 -40.512  0.00  0.00      PROA H
ATOM   1634  CD2 LEU P 101     -11.842   3.929 -39.878  0.00  0.00      PROA C
ATOM   1635 HD21 LEU P 101     -11.131   4.062 -39.231  0.00  0.00      PROA H
ATOM   1636 HD22 LEU P 101     -11.503   4.068 -40.775  0.00  0.00      PROA H
ATOM   1637 HD23 LEU P 101     -12.571   4.542 -39.699  0.00  0.00      PROA H
ATOM   1638  C   LEU P 101     -14.983   2.664 -42.664  0.00  0.00      PROA C
ATOM   1639  O   LEU P 101     -14.734   3.331 -43.675  0.00  0.00      PROA O
ATOM   1640  N   LEU P 102     -15.756   1.584 -42.702  0.00  0.00      PROA N
ATOM   1641  HN  LEU P 102     -15.873   0.959 -41.935  0.00  0.00      PROA  
ATOM   1642  CA  LEU P 102     -16.509   1.218 -43.893  0.00  0.00      PROA C
ATOM   1643  HA  LEU P 102     -15.921   1.258 -44.664  0.00  0.00      PROA H
ATOM   1644  CB  LEU P 102     -17.067  -0.201 -43.773  0.00  0.00      PROA C
ATOM   1645  HB1 LEU P 102     -17.653  -0.303 -44.576  0.00  0.00      PROA  
ATOM   1646  HB2 LEU P 102     -17.525  -0.274 -42.922  0.00  0.00      PROA H
ATOM   1647  CG  LEU P 102     -16.079  -1.362 -43.867  0.00  0.00      PROA C
ATOM   1648  HG  LEU P 102     -15.333  -1.205 -43.269  0.00  0.00      PROA H
ATOM   1649  CD1 LEU P 102     -16.759  -2.646 -43.487  0.00  0.00      PROA C
ATOM   1650 HD11 LEU P 102     -16.151  -3.380 -43.659  0.00  0.00      PROA H
ATOM   1651 HD12 LEU P 102     -16.987  -2.614 -42.542  0.00  0.00      PROA H
ATOM   1652 HD13 LEU P 102     -17.560  -2.743 -44.021  0.00  0.00      PROA H
ATOM   1653  CD2 LEU P 102     -15.547  -1.491 -45.267  0.00  0.00      PROA C
ATOM   1654 HD21 LEU P 102     -14.868  -2.182 -45.275  0.00  0.00      PROA H
ATOM   1655 HD22 LEU P 102     -16.275  -1.736 -45.858  0.00  0.00      PROA H
ATOM   1656 HD23 LEU P 102     -15.165  -0.644 -45.541  0.00  0.00      PROA H
ATOM   1657  C   LEU P 102     -17.654   2.202 -44.114  0.00  0.00      PROA C
ATOM   1658  O   LEU P 102     -17.877   3.122 -43.323  0.00  0.00      PROA O
ATOM   1659  N   THR P 103     -18.351   2.025 -45.232  0.00  0.00      PROA N
ATOM   1660  HN  THR P 103     -18.123   1.308 -45.890  0.00  0.00      PROA  
ATOM   1661  CA  THR P 103     -19.498   2.842 -45.611  0.00  0.00      PROA C
ATOM   1662  HA  THR P 103     -19.734   2.625 -46.527  0.00  0.00      PROA H
ATOM   1663  CB  THR P 103     -20.741   2.531 -44.759  0.00  0.00      PROA C
ATOM   1664  HB  THR P 103     -20.918   1.577 -44.790  0.00  0.00      PROA H
ATOM   1665  OG1 THR P 103     -21.873   3.234 -45.285  0.00  0.00      PROA O
ATOM   1666  HG1 THR P 103     -22.511   3.178 -44.742  0.00  0.00      PROA H
ATOM   1667  CG2 THR P 103     -20.566   2.932 -43.294  0.00  0.00      PROA C
ATOM   1668 HG21 THR P 103     -21.434   2.991 -42.862  0.00  0.00      PROA H
ATOM   1669 HG22 THR P 103     -20.035   2.259 -42.839  0.00  0.00      PROA H
ATOM   1670 HG23 THR P 103     -20.129   3.793 -43.218  0.00  0.00      PROA H
ATOM   1671  C   THR P 103     -19.182   4.331 -45.568  0.00  0.00      PROA C
ATOM   1672  O   THR P 103     -20.065   5.150 -45.286  0.00  0.00      PROA O
ATOM   1673  N   MET P 104     -17.923   4.695 -45.792  0.00  0.00      PROA N
ATOM   1674  HN  MET P 104     -17.183   4.031 -45.878  0.00  0.00      PROA  
ATOM   1675  CA  MET P 104     -17.506   6.080 -45.931  0.00  0.00      PROA C
ATOM   1676  HA  MET P 104     -18.291   6.638 -46.020  0.00  0.00      PROA H
ATOM   1677  CB  MET P 104     -16.738   6.549 -44.704  0.00  0.00      PROA C
ATOM   1678  HB1 MET P 104     -15.884   6.029 -44.676  0.00  0.00      PROA  
ATOM   1679  HB2 MET P 104     -17.289   6.403 -43.922  0.00  0.00      PROA H
ATOM   1680  CG  MET P 104     -16.393   8.011 -44.749  0.00  0.00      PROA C
ATOM   1681  HG1 MET P 104     -17.251   8.524 -44.790  0.00  0.00      PROA  
ATOM   1682  HG2 MET P 104     -15.852   8.194 -45.529  0.00  0.00      PROA H
ATOM   1683  SD  MET P 104     -15.495   8.523 -43.287  0.00  0.00      PROA S
ATOM   1684  CE  MET P 104     -16.788   8.473 -42.072  0.00  0.00      PROA C
ATOM   1685  HE1 MET P 104     -16.388   8.777 -41.248  0.00  0.00      PROA H
ATOM   1686  HE2 MET P 104     -17.509   9.069 -42.335  0.00  0.00      PROA H
ATOM   1687  HE3 MET P 104     -17.114   7.565 -41.977  0.00  0.00      PROA H
ATOM   1688  C   MET P 104     -16.644   6.231 -47.177  0.00  0.00      PROA C
ATOM   1689  O   MET P 104     -15.853   5.346 -47.514  0.00  0.00      PROA O
ATOM   1690  N   SER P 105     -16.770   7.379 -47.824  0.00  0.00      PROA N
ATOM   1691  HN  SER P 105     -17.268   8.165 -47.460  0.00  0.00      PROA  
ATOM   1692  CA  SER P 105     -16.186   7.600 -49.139  0.00  0.00      PROA C
ATOM   1693  HA  SER P 105     -16.277   6.785 -49.655  0.00  0.00      PROA H
ATOM   1694  CB  SER P 105     -16.951   8.710 -49.854  0.00  0.00      PROA C
ATOM   1695  HB1 SER P 105     -17.896   8.409 -49.975  0.00  0.00      PROA  
ATOM   1696  HB2 SER P 105     -16.536   8.882 -50.712  0.00  0.00      PROA H
ATOM   1697  OG  SER P 105     -16.955   9.906 -49.095  0.00  0.00      PROA O
ATOM   1698  HG1 SER P 105     -17.248  10.614 -49.683  0.00  0.00      PROA  
ATOM   1699  C   SER P 105     -14.705   7.933 -49.017  0.00  0.00      PROA C
ATOM   1700  O   SER P 105     -14.217   8.294 -47.951  0.00  0.00      PROA O
ATOM   1701  N   PRO P 106     -13.955   7.838 -50.113  0.00  0.00      PROA N
ATOM   1702  CD  PRO P 106     -14.394   7.457 -51.469  0.00  0.00      PROA C
ATOM   1703  HD1 PRO P 106     -15.118   6.766 -51.466  0.00  0.00      PROA  
ATOM   1704  HD2 PRO P 106     -14.752   8.223 -51.943  0.00  0.00      PROA H
ATOM   1705  CA  PRO P 106     -12.490   7.993 -50.044  0.00  0.00      PROA C
ATOM   1706  HA  PRO P 106     -12.104   7.285 -49.503  0.00  0.00      PROA H
ATOM   1707  CB  PRO P 106     -12.048   7.806 -51.504  0.00  0.00      PROA C
ATOM   1708  HB1 PRO P 106     -11.086   7.252 -51.582  0.00  0.00      PROA  
ATOM   1709  HB2 PRO P 106     -11.974   8.669 -51.939  0.00  0.00      PROA H
ATOM   1710  CG  PRO P 106     -13.123   6.994 -52.118  0.00  0.00      PROA C
ATOM   1711  HG1 PRO P 106     -12.921   5.917 -51.953  0.00  0.00      PROA  
ATOM   1712  HG2 PRO P 106     -13.148   7.154 -53.074  0.00  0.00      PROA H
ATOM   1713  C   PRO P 106     -12.038   9.340 -49.500  0.00  0.00      PROA C
ATOM   1714  O   PRO P 106     -10.977   9.410 -48.863  0.00  0.00      PROA O
ATOM   1715  N   PRO P 107     -12.781  10.449 -49.726  0.00  0.00      PROA N
ATOM   1716  CD  PRO P 107     -14.087  10.590 -50.395  0.00  0.00      PROA C
ATOM   1717  HD1 PRO P 107     -14.111  10.086 -51.258  0.00  0.00      PROA  
ATOM   1718  HD2 PRO P 107     -14.797  10.256 -49.836  0.00  0.00      PROA H
ATOM   1719  CA  PRO P 107     -12.217  11.764 -49.376  0.00  0.00      PROA C
ATOM   1720  HA  PRO P 107     -11.492  11.974 -49.985  0.00  0.00      PROA H
ATOM   1721  CB  PRO P 107     -13.373  12.737 -49.648  0.00  0.00      PROA C
ATOM   1722  HB1 PRO P 107     -13.009  13.669 -50.136  0.00  0.00      PROA  
ATOM   1723  HB2 PRO P 107     -13.821  12.948 -48.815  0.00  0.00      PROA H
ATOM   1724  CG  PRO P 107     -14.270  12.057 -50.545  0.00  0.00      PROA C
ATOM   1725  HG1 PRO P 107     -14.061  12.415 -51.572  0.00  0.00      PROA  
ATOM   1726  HG2 PRO P 107     -15.182  12.303 -50.324  0.00  0.00      PROA H
ATOM   1727  C   PRO P 107     -11.710  11.944 -47.950  0.00  0.00      PROA C
ATOM   1728  O   PRO P 107     -11.191  13.024 -47.655  0.00  0.00      PROA O
ATOM   1729  N   PHE P 108     -11.853  10.970 -47.045  0.00  0.00      PROA N
ATOM   1730  HN  PHE P 108     -12.292  10.081 -47.171  0.00  0.00      PROA  
ATOM   1731  CA  PHE P 108     -11.319  11.194 -45.706  0.00  0.00      PROA C
ATOM   1732  HA  PHE P 108     -11.240  12.147 -45.545  0.00  0.00      PROA H
ATOM   1733  CB  PHE P 108     -12.241  10.624 -44.625  0.00  0.00      PROA C
ATOM   1734  HB1 PHE P 108     -13.154  10.982 -44.820  0.00  0.00      PROA  
ATOM   1735  HB2 PHE P 108     -11.910  10.898 -43.755  0.00  0.00      PROA H
ATOM   1736  CG  PHE P 108     -12.342   9.133 -44.628  0.00  0.00      PROA C
ATOM   1737  CD1 PHE P 108     -13.269   8.483 -45.402  0.00  0.00      PROA C
ATOM   1738  HD1 PHE P 108     -13.817   8.976 -45.967  0.00  0.00      PROA H
ATOM   1739  CE1 PHE P 108     -13.368   7.104 -45.375  0.00  0.00      PROA C
ATOM   1740  HE1 PHE P 108     -13.992   6.673 -45.914  0.00  0.00      PROA H
ATOM   1741  CZ  PHE P 108     -12.560   6.373 -44.534  0.00  0.00      PROA C
ATOM   1742  HZ  PHE P 108     -12.626   5.445 -44.516  0.00  0.00      PROA H
ATOM   1743  CD2 PHE P 108     -11.547   8.386 -43.775  0.00  0.00      PROA C
ATOM   1744  HD2 PHE P 108     -10.923   8.815 -43.236  0.00  0.00      PROA H
ATOM   1745  CE2 PHE P 108     -11.642   7.013 -43.739  0.00  0.00      PROA C
ATOM   1746  HE2 PHE P 108     -11.091   6.522 -43.173  0.00  0.00      PROA H
ATOM   1747  C   PHE P 108      -9.942  10.575 -45.532  0.00  0.00      PROA C
ATOM   1748  O   PHE P 108      -9.133  11.099 -44.758  0.00  0.00      PROA O
ATOM   1749  N   TYR P 109      -9.653   9.471 -46.229  0.00  0.00      PROA N
ATOM   1750  HN  TYR P 109     -10.274   8.998 -46.853  0.00  0.00      PROA  
ATOM   1751  CA  TYR P 109      -8.334   8.859 -46.108  0.00  0.00      PROA C
ATOM   1752  HA  TYR P 109      -8.207   8.559 -45.194  0.00  0.00      PROA H
ATOM   1753  CB  TYR P 109      -8.203   7.644 -47.027  0.00  0.00      PROA C
ATOM   1754  HB1 TYR P 109      -7.251   7.347 -46.956  0.00  0.00      PROA  
ATOM   1755  HB2 TYR P 109      -8.457   7.908 -47.925  0.00  0.00      PROA H
ATOM   1756  CG  TYR P 109      -9.058   6.467 -46.640  0.00  0.00      PROA C
ATOM   1757  CD1 TYR P 109      -8.614   5.541 -45.710  0.00  0.00      PROA C
ATOM   1758  HD1 TYR P 109      -7.793   5.669 -45.292  0.00  0.00      PROA H
ATOM   1759  CE1 TYR P 109      -9.386   4.457 -45.363  0.00  0.00      PROA C
ATOM   1760  HE1 TYR P 109      -9.082   3.849 -44.728  0.00  0.00      PROA H
ATOM   1761  CZ  TYR P 109     -10.603   4.269 -45.972  0.00  0.00      PROA C
ATOM   1762  OH  TYR P 109     -11.375   3.185 -45.637  0.00  0.00      PROA O
ATOM   1763  HH  TYR P 109     -10.962   2.694 -45.095  0.00  0.00      PROA H
ATOM   1764  CD2 TYR P 109     -10.281   6.248 -47.250  0.00  0.00      PROA C
ATOM   1765  HD2 TYR P 109     -10.589   6.851 -47.886  0.00  0.00      PROA H
ATOM   1766  CE2 TYR P 109     -11.053   5.160 -46.919  0.00  0.00      PROA C
ATOM   1767  HE2 TYR P 109     -11.880   5.032 -47.326  0.00  0.00      PROA H
ATOM   1768  C   TYR P 109      -7.233   9.853 -46.436  0.00  0.00      PROA C
ATOM   1769  O   TYR P 109      -6.128   9.761 -45.891  0.00  0.00      PROA O
ATOM   1770  N   GLU P 110      -7.507  10.799 -47.332  0.00  0.00      PROA N
ATOM   1771  HN  GLU P 110      -8.331  10.860 -47.887  0.00  0.00      PROA  
ATOM   1772  CA  GLU P 110      -6.554  11.872 -47.567  0.00  0.00      PROA C
ATOM   1773  HA  GLU P 110      -5.697  11.481 -47.787  0.00  0.00      PROA H
ATOM   1774  CB  GLU P 110      -7.019  12.718 -48.749  0.00  0.00      PROA C
ATOM   1775  HB1 GLU P 110      -7.344  12.077 -49.443  0.00  0.00      PROA  
ATOM   1776  HB2 GLU P 110      -6.274  13.261 -49.055  0.00  0.00      PROA H
ATOM   1777  CG  GLU P 110      -8.165  13.655 -48.425  0.00  0.00      PROA C
ATOM   1778  HG1 GLU P 110      -7.814  14.350 -47.797  0.00  0.00      PROA  
ATOM   1779  HG2 GLU P 110      -8.886  13.143 -48.029  0.00  0.00      PROA H
ATOM   1780  CD  GLU P 110      -8.703  14.361 -49.652  0.00  0.00      PROA C
ATOM   1781  OE1 GLU P 110      -8.293  14.001 -50.775  0.00  0.00      PROA O
ATOM   1782  OE2 GLU P 110      -9.540  15.273 -49.492  0.00  0.00      PROA O
ATOM   1783  C   GLU P 110      -6.371  12.723 -46.320  0.00  0.00      PROA C
ATOM   1784  O   GLU P 110      -5.294  13.294 -46.111  0.00  0.00      PROA O
ATOM   1785  N   LYS P 111      -7.403  12.817 -45.483  0.00  0.00      PROA N
ATOM   1786  HN  LYS P 111      -8.286  12.391 -45.676  0.00  0.00      PROA  
ATOM   1787  CA  LYS P 111      -7.331  13.544 -44.225  0.00  0.00      PROA C
ATOM   1788  HA  LYS P 111      -6.612  14.192 -44.277  0.00  0.00      PROA H
ATOM   1789  CB  LYS P 111      -8.635  14.314 -43.986  0.00  0.00      PROA C
ATOM   1790  HB1 LYS P 111      -8.429  15.013 -43.301  0.00  0.00      PROA  
ATOM   1791  HB2 LYS P 111      -9.317  13.691 -43.688  0.00  0.00      PROA H
ATOM   1792  CG  LYS P 111      -9.162  15.025 -45.222  0.00  0.00      PROA C
ATOM   1793  HG1 LYS P 111      -9.406  14.321 -45.888  0.00  0.00      PROA  
ATOM   1794  HG2 LYS P 111      -8.476  15.617 -45.566  0.00  0.00      PROA H
ATOM   1795  CD  LYS P 111     -10.406  15.853 -44.928  0.00  0.00      PROA C
ATOM   1796  HD1 LYS P 111     -11.081  15.238 -44.520  0.00  0.00      PROA  
ATOM   1797  HD2 LYS P 111     -10.729  16.244 -45.755  0.00  0.00      PROA H
ATOM   1798  CE  LYS P 111     -10.131  16.983 -43.950  0.00  0.00      PROA C
ATOM   1799  HE1 LYS P 111      -9.911  16.568 -43.067  0.00  0.00      PROA  
ATOM   1800  HE2 LYS P 111     -10.915  17.550 -43.896  0.00  0.00      PROA H
ATOM   1801  NZ  LYS P 111      -8.982  17.831 -44.372  0.00  0.00      PROA N
ATOM   1802  HZ1 LYS P 111      -8.894  18.522 -43.818  0.00  0.00      PROA H
ATOM   1803  HZ2 LYS P 111      -8.230  17.354 -44.361  0.00  0.00      PROA H
ATOM   1804  HZ3 LYS P 111      -9.118  18.137 -45.196  0.00  0.00      PROA H
ATOM   1805  C   LYS P 111      -7.058  12.643 -43.027  0.00  0.00      PROA C
ATOM   1806  O   LYS P 111      -6.839  13.158 -41.927  0.00  0.00      PROA O
ATOM   1807  N   ASN P 112      -7.066  11.322 -43.208  0.00  0.00      PROA N
ATOM   1808  HN  ASN P 112      -7.202  10.898 -44.102  0.00  0.00      PROA  
ATOM   1809  CA  ASN P 112      -6.876  10.380 -42.115  0.00  0.00      PROA C
ATOM   1810  HA  ASN P 112      -6.511  10.847 -41.347  0.00  0.00      PROA H
ATOM   1811  CB  ASN P 112      -8.202   9.739 -41.698  0.00  0.00      PROA C
ATOM   1812  HB1 ASN P 112      -7.989   9.026 -41.029  0.00  0.00      PROA  
ATOM   1813  HB2 ASN P 112      -8.640   9.375 -42.484  0.00  0.00      PROA H
ATOM   1814  CG  ASN P 112      -9.148  10.729 -41.049  0.00  0.00      PROA C
ATOM   1815  OD1 ASN P 112      -9.736  11.576 -41.720  0.00  0.00      PROA O
ATOM   1816  ND2 ASN P 112      -9.293  10.633 -39.735  0.00  0.00      PROA N
ATOM   1817 HD21 ASN P 112      -8.865  10.029 -39.298  0.00  0.00      PROA H
ATOM   1818 HD22 ASN P 112      -9.818  11.173 -39.320  0.00  0.00      PROA H
ATOM   1819  C   ASN P 112      -5.883   9.303 -42.527  0.00  0.00      PROA C
ATOM   1820  O   ASN P 112      -5.963   8.760 -43.631  0.00  0.00      PROA O
ATOM   1821  N   ARG P 113      -4.961   8.988 -41.625  0.00  0.00      PROA N
ATOM   1822  HN  ARG P 113      -4.993   9.350 -40.696  0.00  0.00      PROA  
ATOM   1823  CA  ARG P 113      -3.858   8.098 -41.940  0.00  0.00      PROA C
ATOM   1824  HA  ARG P 113      -3.640   8.198 -42.877  0.00  0.00      PROA H
ATOM   1825  CB  ARG P 113      -2.632   8.451 -41.100  0.00  0.00      PROA C
ATOM   1826  HB1 ARG P 113      -1.949   7.748 -41.297  0.00  0.00      PROA  
ATOM   1827  HB2 ARG P 113      -2.903   8.487 -40.174  0.00  0.00      PROA H
ATOM   1828  CG  ARG P 113      -2.011   9.798 -41.424  0.00  0.00      PROA C
ATOM   1829  HG1 ARG P 113      -1.308  10.037 -40.754  0.00  0.00      PROA  
ATOM   1830  HG2 ARG P 113      -2.690  10.491 -41.414  0.00  0.00      PROA H
ATOM   1831  CD  ARG P 113      -1.448   9.682 -42.811  0.00  0.00      PROA C
ATOM   1832  HD1 ARG P 113      -1.056  10.565 -43.068  0.00  0.00      PROA  
ATOM   1833  HD2 ARG P 113      -2.141   9.458 -43.446  0.00  0.00      PROA H
ATOM   1834  NE  ARG P 113      -0.408   8.663 -42.835  0.00  0.00      PROA N
ATOM   1835  HE  ARG P 113       0.101   8.605 -42.146  0.00  0.00      PROA H
ATOM   1836  CZ  ARG P 113      -0.030   8.013 -43.924  0.00  0.00      PROA C
ATOM   1837  NH1 ARG P 113      -0.680   8.152 -45.070  0.00  0.00      PROA N
ATOM   1838 HH11 ARG P 113      -1.349   8.687 -45.121  0.00  0.00      PROA H
ATOM   1839 HH12 ARG P 113      -0.432   7.720 -45.764  0.00  0.00      PROA H
ATOM   1840  NH2 ARG P 113       1.005   7.179 -43.856  0.00  0.00      PROA N
ATOM   1841 HH21 ARG P 113       1.426   7.080 -43.113  0.00  0.00      PROA H
ATOM   1842 HH22 ARG P 113       1.254   6.743 -44.553  0.00  0.00      PROA H
ATOM   1843  C   ARG P 113      -4.217   6.630 -41.735  0.00  0.00      PROA C
ATOM   1844  O   ARG P 113      -5.105   6.273 -40.959  0.00  0.00      PROA O
ATOM   1845  N   THR P 114      -3.496   5.773 -42.463  0.00  0.00      PROA N
ATOM   1846  HN  THR P 114      -2.795   6.054 -43.118  0.00  0.00      PROA  
ATOM   1847  CA  THR P 114      -3.675   4.333 -42.361  0.00  0.00      PROA C
ATOM   1848  HA  THR P 114      -4.623   4.138 -42.286  0.00  0.00      PROA H
ATOM   1849  CB  THR P 114      -3.151   3.649 -43.625  0.00  0.00      PROA C
ATOM   1850  HB  THR P 114      -2.220   3.888 -43.755  0.00  0.00      PROA H
ATOM   1851  OG1 THR P 114      -3.915   4.085 -44.757  0.00  0.00      PROA O
ATOM   1852  HG1 THR P 114      -3.631   3.713 -45.455  0.00  0.00      PROA H
ATOM   1853  CG2 THR P 114      -3.245   2.135 -43.502  0.00  0.00      PROA C
ATOM   1854 HG21 THR P 114      -3.245   1.732 -44.385  0.00  0.00      PROA H
ATOM   1855 HG22 THR P 114      -2.489   1.793 -43.001  0.00  0.00      PROA H
ATOM   1856 HG23 THR P 114      -4.066   1.890 -43.047  0.00  0.00      PROA H
ATOM   1857  C   THR P 114      -2.979   3.744 -41.144  0.00  0.00      PROA C
ATOM   1858  O   THR P 114      -3.389   2.682 -40.666  0.00  0.00      PROA O
ATOM   1859  N   GLY P 115      -1.942   4.401 -40.636  0.00  0.00      PROA N
ATOM   1860  HN  GLY P 115      -1.556   5.221 -41.057  0.00  0.00      PROA  
ATOM   1861  CA  GLY P 115      -1.295   3.961 -39.418  0.00  0.00      PROA C
ATOM   1862  HA1 GLY P 115      -0.256   4.257 -39.470  0.00  0.00      PROA  
ATOM   1863  HA2 GLY P 115      -1.391   3.001 -39.324  0.00  0.00      PROA H
ATOM   1864  C   GLY P 115      -1.912   4.629 -38.210  0.00  0.00      PROA C
ATOM   1865  O   GLY P 115      -1.982   4.036 -37.131  0.00  0.00      PROA O
ATOM   1866  N   ASP P 116      -2.364   5.872 -38.382  0.00  0.00      PROA N
ATOM   1867  HN  ASP P 116      -2.254   6.443 -39.192  0.00  0.00      PROA  
ATOM   1868  CA  ASP P 116      -3.107   6.534 -37.318  0.00  0.00      PROA C
ATOM   1869  HA  ASP P 116      -2.580   6.516 -36.504  0.00  0.00      PROA H
ATOM   1870  CB  ASP P 116      -3.366   7.995 -37.682  0.00  0.00      PROA C
ATOM   1871  HB1 ASP P 116      -4.025   7.994 -38.433  0.00  0.00      PROA  
ATOM   1872  HB2 ASP P 116      -2.530   8.414 -37.939  0.00  0.00      PROA H
ATOM   1873  CG  ASP P 116      -3.963   8.795 -36.536  0.00  0.00      PROA C
ATOM   1874  OD1 ASP P 116      -4.681   8.214 -35.698  0.00  0.00      PROA O
ATOM   1875  OD2 ASP P 116      -3.707  10.015 -36.472  0.00  0.00      PROA O
ATOM   1876  C   ASP P 116      -4.417   5.810 -37.049  0.00  0.00      PROA C
ATOM   1877  O   ASP P 116      -4.820   5.658 -35.893  0.00  0.00      PROA O
ATOM   1878  N   LEU P 117      -5.098   5.355 -38.104  0.00  0.00      PROA N
ATOM   1879  HN  LEU P 117      -4.829   5.469 -39.058  0.00  0.00      PROA  
ATOM   1880  CA  LEU P 117      -6.347   4.622 -37.915  0.00  0.00      PROA C
ATOM   1881  HA  LEU P 117      -6.873   5.071 -37.236  0.00  0.00      PROA H
ATOM   1882  CB  LEU P 117      -7.149   4.618 -39.216  0.00  0.00      PROA C
ATOM   1883  HB1 LEU P 117      -7.914   3.995 -39.053  0.00  0.00      PROA  
ATOM   1884  HB2 LEU P 117      -6.561   4.343 -39.936  0.00  0.00      PROA H
ATOM   1885  CG  LEU P 117      -7.766   5.961 -39.620  0.00  0.00      PROA C
ATOM   1886  HG  LEU P 117      -7.057   6.611 -39.748  0.00  0.00      PROA H
ATOM   1887  CD1 LEU P 117      -8.517   5.825 -40.931  0.00  0.00      PROA C
ATOM   1888 HD11 LEU P 117      -8.932   6.676 -41.145  0.00  0.00      PROA H
ATOM   1889 HD12 LEU P 117      -7.893   5.576 -41.629  0.00  0.00      PROA H
ATOM   1890 HD13 LEU P 117      -9.197   5.141 -40.834  0.00  0.00      PROA H
ATOM   1891  CD2 LEU P 117      -8.687   6.500 -38.535  0.00  0.00      PROA C
ATOM   1892 HD21 LEU P 117      -9.217   7.224 -38.902  0.00  0.00      PROA H
ATOM   1893 HD22 LEU P 117      -9.269   5.785 -38.232  0.00  0.00      PROA H
ATOM   1894 HD23 LEU P 117      -8.150   6.825 -37.796  0.00  0.00      PROA H
ATOM   1895  C   LEU P 117      -6.093   3.197 -37.430  0.00  0.00      PROA C
ATOM   1896  O   LEU P 117      -6.835   2.682 -36.585  0.00  0.00      PROA O
ATOM   1897  N   MET P 118      -5.049   2.546 -37.942  0.00  0.00      PROA N
ATOM   1898  HN  MET P 118      -4.436   2.896 -38.648  0.00  0.00      PROA  
ATOM   1899  CA  MET P 118      -4.724   1.203 -37.472  0.00  0.00      PROA C
ATOM   1900  HA  MET P 118      -5.482   0.624 -37.633  0.00  0.00      PROA H
ATOM   1901  CB  MET P 118      -3.541   0.659 -38.270  0.00  0.00      PROA C
ATOM   1902  HB1 MET P 118      -2.737   1.191 -38.005  0.00  0.00      PROA  
ATOM   1903  HB2 MET P 118      -3.773   0.737 -39.207  0.00  0.00      PROA H
ATOM   1904  CG  MET P 118      -3.192  -0.791 -37.988  0.00  0.00      PROA C
ATOM   1905  HG1 MET P 118      -4.020  -1.315 -38.189  0.00  0.00      PROA  
ATOM   1906  HG2 MET P 118      -2.908  -0.868 -37.064  0.00  0.00      PROA H
ATOM   1907  SD  MET P 118      -1.870  -1.468 -39.027  0.00  0.00      PROA S
ATOM   1908  CE  MET P 118      -1.944  -0.453 -40.501  0.00  0.00      PROA C
ATOM   1909  HE1 MET P 118      -1.328  -0.811 -41.160  0.00  0.00      PROA H
ATOM   1910  HE2 MET P 118      -2.848  -0.470 -40.852  0.00  0.00      PROA H
ATOM   1911  HE3 MET P 118      -1.692   0.456 -40.275  0.00  0.00      PROA H
ATOM   1912  C   MET P 118      -4.412   1.213 -35.978  0.00  0.00      PROA C
ATOM   1913  O   MET P 118      -4.912   0.371 -35.215  0.00  0.00      PROA O
ATOM   1914  N   ALA P 119      -3.593   2.171 -35.542  0.00  0.00      PROA N
ATOM   1915  HN  ALA P 119      -3.133   2.830 -36.135  0.00  0.00      PROA  
ATOM   1916  CA  ALA P 119      -3.317   2.310 -34.119  0.00  0.00      PROA C
ATOM   1917  HA  ALA P 119      -3.039   1.452 -33.765  0.00  0.00      PROA H
ATOM   1918  CB  ALA P 119      -2.182   3.307 -33.899  0.00  0.00      PROA C
ATOM   1919  HB1 ALA P 119      -2.015   3.386 -32.946  0.00  0.00      PROA H
ATOM   1920  HB2 ALA P 119      -1.387   2.985 -34.350  0.00  0.00      PROA H
ATOM   1921  HB3 ALA P 119      -2.445   4.168 -34.261  0.00  0.00      PROA H
ATOM   1922  C   ALA P 119      -4.561   2.751 -33.365  0.00  0.00      PROA C
ATOM   1923  O   ALA P 119      -4.838   2.241 -32.277  0.00  0.00      PROA O
ATOM   1924  N   ARG P 120      -5.332   3.674 -33.939  0.00  0.00      PROA N
ATOM   1925  HN  ARG P 120      -5.111   4.067 -34.829  0.00  0.00      PROA  
ATOM   1926  CA  ARG P 120      -6.544   4.156 -33.294  0.00  0.00      PROA C
ATOM   1927  HA  ARG P 120      -6.314   4.536 -32.432  0.00  0.00      PROA H
ATOM   1928  CB  ARG P 120      -7.181   5.256 -34.142  0.00  0.00      PROA C
ATOM   1929  HB1 ARG P 120      -7.481   4.821 -34.992  0.00  0.00      PROA  
ATOM   1930  HB2 ARG P 120      -6.523   5.953 -34.284  0.00  0.00      PROA H
ATOM   1931  CG  ARG P 120      -8.393   5.895 -33.512  0.00  0.00      PROA C
ATOM   1932  HG1 ARG P 120      -8.185   6.069 -32.549  0.00  0.00      PROA  
ATOM   1933  HG2 ARG P 120      -9.153   5.298 -33.602  0.00  0.00      PROA H
ATOM   1934  CD  ARG P 120      -8.739   7.213 -34.186  0.00  0.00      PROA C
ATOM   1935  HD1 ARG P 120      -9.528   7.593 -33.703  0.00  0.00      PROA  
ATOM   1936  HD2 ARG P 120      -8.933   7.044 -35.121  0.00  0.00      PROA H
ATOM   1937  NE  ARG P 120      -7.663   8.191 -34.111  0.00  0.00      PROA N
ATOM   1938  HE  ARG P 120      -7.027   8.043 -33.551  0.00  0.00      PROA H
ATOM   1939  CZ  ARG P 120      -7.521   9.212 -34.947  0.00  0.00      PROA C
ATOM   1940  NH1 ARG P 120      -8.382   9.429 -35.926  0.00  0.00      PROA N
ATOM   1941 HH11 ARG P 120      -9.051   8.903 -36.037  0.00  0.00      PROA H
ATOM   1942 HH12 ARG P 120      -8.269  10.097 -36.455  0.00  0.00      PROA H
ATOM   1943  NH2 ARG P 120      -6.490  10.036 -34.796  0.00  0.00      PROA N
ATOM   1944 HH21 ARG P 120      -5.922   9.907 -34.165  0.00  0.00      PROA H
ATOM   1945 HH22 ARG P 120      -6.390  10.701 -35.333  0.00  0.00      PROA H
ATOM   1946  C   ARG P 120      -7.535   3.034 -33.065  0.00  0.00      PROA C
ATOM   1947  O   ARG P 120      -8.421   3.162 -32.216  0.00  0.00      PROA O
ATOM   1948  N   GLY P 121      -7.440   1.962 -33.838  0.00  0.00      PROA N
ATOM   1949  HN  GLY P 121      -6.911   1.924 -34.685  0.00  0.00      PROA  
ATOM   1950  CA  GLY P 121      -8.129   0.744 -33.476  0.00  0.00      PROA C
ATOM   1951  HA1 GLY P 121      -8.145   0.108 -34.350  0.00  0.00      PROA  
ATOM   1952  HA2 GLY P 121      -9.027   0.953 -33.173  0.00  0.00      PROA H
ATOM   1953  C   GLY P 121      -7.404   0.007 -32.371  0.00  0.00      PROA C
ATOM   1954  O   GLY P 121      -7.827   0.040 -31.211  0.00  0.00      PROA O
ATOM   1955  N   THR P 122      -6.251  -0.578 -32.699  0.00  0.00      PROA N
ATOM   1956  HN  THR P 122      -5.737  -0.419 -33.541  0.00  0.00      PROA  
ATOM   1957  CA  THR P 122      -5.633  -1.545 -31.790  0.00  0.00      PROA C
ATOM   1958  HA  THR P 122      -6.275  -2.246 -31.595  0.00  0.00      PROA H
ATOM   1959  CB  THR P 122      -4.423  -2.194 -32.460  0.00  0.00      PROA C
ATOM   1960  HB  THR P 122      -3.850  -1.502 -32.827  0.00  0.00      PROA H
ATOM   1961  OG1 THR P 122      -4.860  -3.066 -33.508  0.00  0.00      PROA O
ATOM   1962  HG1 THR P 122      -4.200  -3.456 -33.851  0.00  0.00      PROA H
ATOM   1963  CG2 THR P 122      -3.624  -2.994 -31.446  0.00  0.00      PROA C
ATOM   1964 HG21 THR P 122      -3.063  -3.638 -31.903  0.00  0.00      PROA H
ATOM   1965 HG22 THR P 122      -3.062  -2.401 -30.922  0.00  0.00      PROA H
ATOM   1966 HG23 THR P 122      -4.226  -3.470 -30.852  0.00  0.00      PROA H
ATOM   1967  C   THR P 122      -5.226  -0.896 -30.468  0.00  0.00      PROA C
ATOM   1968  O   THR P 122      -5.736  -1.251 -29.395  0.00  0.00      PROA O
ATOM   1969  N   ASN P 123      -4.293   0.057 -30.532  0.00  0.00      PROA N
ATOM   1970  HN  ASN P 123      -3.934   0.437 -31.384  0.00  0.00      PROA  
ATOM   1971  CA  ASN P 123      -3.713   0.627 -29.322  0.00  0.00      PROA C
ATOM   1972  HA  ASN P 123      -3.369  -0.088 -28.767  0.00  0.00      PROA H
ATOM   1973  CB  ASN P 123      -2.544   1.539 -29.695  0.00  0.00      PROA C
ATOM   1974  HB1 ASN P 123      -2.914   2.463 -29.792  0.00  0.00      PROA  
ATOM   1975  HB2 ASN P 123      -2.143   1.218 -30.518  0.00  0.00      PROA H
ATOM   1976  CG  ASN P 123      -1.464   1.566 -28.641  0.00  0.00      PROA C
ATOM   1977  OD1 ASN P 123      -0.869   0.539 -28.320  0.00  0.00      PROA O
ATOM   1978  ND2 ASN P 123      -1.204   2.745 -28.092  0.00  0.00      PROA N
ATOM   1979 HD21 ASN P 123      -1.643   3.441 -28.343  0.00  0.00      PROA H
ATOM   1980 HD22 ASN P 123      -0.597   2.813 -27.487  0.00  0.00      PROA H
ATOM   1981  C   ASN P 123      -4.751   1.404 -28.527  0.00  0.00      PROA C
ATOM   1982  O   ASN P 123      -4.824   1.281 -27.297  0.00  0.00      PROA O
ATOM   1983  N   ASP P 124      -5.557   2.214 -29.211  0.00  0.00      PROA N
ATOM   1984  HN  ASP P 124      -5.575   2.357 -30.197  0.00  0.00      PROA  
ATOM   1985  CA  ASP P 124      -6.548   3.012 -28.505  0.00  0.00      PROA C
ATOM   1986  HA  ASP P 124      -6.098   3.553 -27.837  0.00  0.00      PROA H
ATOM   1987  CB  ASP P 124      -7.254   3.959 -29.469  0.00  0.00      PROA C
ATOM   1988  HB1 ASP P 124      -8.105   4.254 -29.034  0.00  0.00      PROA  
ATOM   1989  HB2 ASP P 124      -7.409   3.489 -30.298  0.00  0.00      PROA H
ATOM   1990  CG  ASP P 124      -6.432   5.192 -29.782  0.00  0.00      PROA C
ATOM   1991  OD1 ASP P 124      -5.210   5.172 -29.533  0.00  0.00      PROA O
ATOM   1992  OD2 ASP P 124      -7.007   6.184 -30.271  0.00  0.00      PROA O
ATOM   1993  C   ASP P 124      -7.551   2.122 -27.789  0.00  0.00      PROA C
ATOM   1994  O   ASP P 124      -7.917   2.391 -26.639  0.00  0.00      PROA O
ATOM   1995  N   LEU P 125      -7.998   1.038 -28.433  0.00  0.00      PROA N
ATOM   1996  HN  LEU P 125      -7.734   0.731 -29.345  0.00  0.00      PROA  
ATOM   1997  CA  LEU P 125      -8.972   0.185 -27.773  0.00  0.00      PROA C
ATOM   1998  HA  LEU P 125      -9.656   0.748 -27.376  0.00  0.00      PROA H
ATOM   1999  CB  LEU P 125      -9.655  -0.725 -28.792  0.00  0.00      PROA C
ATOM   2000  HB1 LEU P 125     -10.325  -1.272 -28.290  0.00  0.00      PROA  
ATOM   2001  HB2 LEU P 125      -8.978  -1.269 -29.223  0.00  0.00      PROA H
ATOM   2002  CG  LEU P 125     -10.403   0.042 -29.883  0.00  0.00      PROA C
ATOM   2003  HG  LEU P 125      -9.806   0.698 -30.275  0.00  0.00      PROA H
ATOM   2004  CD1 LEU P 125     -10.848  -0.899 -30.979  0.00  0.00      PROA C
ATOM   2005 HD11 LEU P 125     -11.250  -0.383 -31.694  0.00  0.00      PROA H
ATOM   2006 HD12 LEU P 125     -10.076  -1.384 -31.312  0.00  0.00      PROA H
ATOM   2007 HD13 LEU P 125     -11.495  -1.519 -30.611  0.00  0.00      PROA H
ATOM   2008  CD2 LEU P 125     -11.583   0.802 -29.308  0.00  0.00      PROA C
ATOM   2009 HD21 LEU P 125     -12.123   1.141 -30.039  0.00  0.00      PROA H
ATOM   2010 HD22 LEU P 125     -12.109   0.197 -28.760  0.00  0.00      PROA H
ATOM   2011 HD23 LEU P 125     -11.255   1.538 -28.769  0.00  0.00      PROA H
ATOM   2012  C   LEU P 125      -8.352  -0.630 -26.648  0.00  0.00      PROA C
ATOM   2013  O   LEU P 125      -9.022  -0.871 -25.642  0.00  0.00      PROA O
ATOM   2014  N   GLN P 126      -7.096  -1.071 -26.770  0.00  0.00      PROA N
ATOM   2015  HN  GLN P 126      -6.491  -0.985 -27.559  0.00  0.00      PROA  
ATOM   2016  CA  GLN P 126      -6.505  -1.768 -25.628  0.00  0.00      PROA C
ATOM   2017  HA  GLN P 126      -7.110  -2.476 -25.358  0.00  0.00      PROA H
ATOM   2018  CB  GLN P 126      -5.160  -2.412 -25.979  0.00  0.00      PROA C
ATOM   2019  HB1 GLN P 126      -5.332  -2.951 -26.804  0.00  0.00      PROA  
ATOM   2020  HB2 GLN P 126      -4.868  -2.935 -25.215  0.00  0.00      PROA H
ATOM   2021  CG  GLN P 126      -4.043  -1.459 -26.328  0.00  0.00      PROA C
ATOM   2022  HG1 GLN P 126      -3.855  -0.903 -25.519  0.00  0.00      PROA  
ATOM   2023  HG2 GLN P 126      -4.326  -0.930 -27.084  0.00  0.00      PROA H
ATOM   2024  CD  GLN P 126      -2.760  -2.175 -26.715  0.00  0.00      PROA C
ATOM   2025  OE1 GLN P 126      -2.682  -3.404 -26.676  0.00  0.00      PROA O
ATOM   2026  NE2 GLN P 126      -1.736  -1.403 -27.057  0.00  0.00      PROA N
ATOM   2027 HE21 GLN P 126      -1.831  -0.549 -27.062  0.00  0.00      PROA H
ATOM   2028 HE22 GLN P 126      -0.983  -1.754 -27.279  0.00  0.00      PROA H
ATOM   2029  C   GLN P 126      -6.347  -0.817 -24.447  0.00  0.00      PROA C
ATOM   2030  O   GLN P 126      -6.554  -1.208 -23.292  0.00  0.00      PROA O
ATOM   2031  N   ALA P 127      -5.984   0.440 -24.716  0.00  0.00      PROA N
ATOM   2032  HN  ALA P 127      -5.746   0.781 -25.625  0.00  0.00      PROA  
ATOM   2033  CA  ALA P 127      -5.915   1.424 -23.640  0.00  0.00      PROA C
ATOM   2034  HA  ALA P 127      -5.316   1.098 -22.952  0.00  0.00      PROA H
ATOM   2035  CB  ALA P 127      -5.353   2.743 -24.171  0.00  0.00      PROA C
ATOM   2036  HB1 ALA P 127      -5.307   3.383 -23.445  0.00  0.00      PROA H
ATOM   2037  HB2 ALA P 127      -4.467   2.586 -24.531  0.00  0.00      PROA H
ATOM   2038  HB3 ALA P 127      -5.938   3.077 -24.869  0.00  0.00      PROA H
ATOM   2039  C   ALA P 127      -7.283   1.646 -23.008  0.00  0.00      PROA C
ATOM   2040  O   ALA P 127      -7.404   1.719 -21.779  0.00  0.00      PROA O
ATOM   2041  N   VAL P 128      -8.328   1.750 -23.831  0.00  0.00      PROA N
ATOM   2042  HN  VAL P 128      -8.284   1.694 -24.824  0.00  0.00      PROA  
ATOM   2043  CA  VAL P 128      -9.671   1.963 -23.297  0.00  0.00      PROA C
ATOM   2044  HA  VAL P 128      -9.649   2.723 -22.696  0.00  0.00      PROA H
ATOM   2045  CB  VAL P 128     -10.656   2.293 -24.432  0.00  0.00      PROA C
ATOM   2046  HB  VAL P 128     -10.621   1.595 -25.103  0.00  0.00      PROA H
ATOM   2047  CG1 VAL P 128     -12.075   2.371 -23.896  0.00  0.00      PROA C
ATOM   2048 HG11 VAL P 128     -12.633   2.825 -24.547  0.00  0.00      PROA H
ATOM   2049 HG12 VAL P 128     -12.410   1.473 -23.746  0.00  0.00      PROA H
ATOM   2050 HG13 VAL P 128     -12.073   2.868 -23.063  0.00  0.00      PROA H
ATOM   2051  CG2 VAL P 128     -10.282   3.608 -25.091  0.00  0.00      PROA C
ATOM   2052 HG21 VAL P 128     -10.722   3.665 -25.954  0.00  0.00      PROA H
ATOM   2053 HG22 VAL P 128     -10.576   4.337 -24.523  0.00  0.00      PROA H
ATOM   2054 HG23 VAL P 128      -9.321   3.645 -25.205  0.00  0.00      PROA H
ATOM   2055  C   VAL P 128     -10.126   0.749 -22.494  0.00  0.00      PROA C
ATOM   2056  O   VAL P 128     -10.830   0.886 -21.491  0.00  0.00      PROA O
ATOM   2057  N   SER P 129      -9.742  -0.453 -22.924  0.00  0.00      PROA N
ATOM   2058  HN  SER P 129      -9.219  -0.624 -23.759  0.00  0.00      PROA  
ATOM   2059  CA  SER P 129     -10.076  -1.657 -22.171  0.00  0.00      PROA C
ATOM   2060  HA  SER P 129     -11.036  -1.692 -22.032  0.00  0.00      PROA H
ATOM   2061  CB  SER P 129      -9.662  -2.894 -22.962  0.00  0.00      PROA C
ATOM   2062  HB1 SER P 129      -8.786  -2.709 -23.407  0.00  0.00      PROA  
ATOM   2063  HB2 SER P 129     -10.338  -3.091 -23.622  0.00  0.00      PROA H
ATOM   2064  OG  SER P 129      -9.510  -4.013 -22.107  0.00  0.00      PROA O
ATOM   2065  HG1 SER P 129      -9.472  -4.797 -22.670  0.00  0.00      PROA  
ATOM   2066  C   SER P 129      -9.394  -1.654 -20.814  0.00  0.00      PROA C
ATOM   2067  O   SER P 129     -10.020  -1.937 -19.781  0.00  0.00      PROA O
ATOM   2068  N   LEU P 130      -8.094  -1.354 -20.801  0.00  0.00      PROA N
ATOM   2069  HN  LEU P 130      -7.537  -1.152 -21.603  0.00  0.00      PROA  
ATOM   2070  CA  LEU P 130      -7.368  -1.303 -19.539  0.00  0.00      PROA C
ATOM   2071  HA  LEU P 130      -7.420  -2.171 -19.110  0.00  0.00      PROA H
ATOM   2072  CB  LEU P 130      -5.898  -0.982 -19.795  0.00  0.00      PROA C
ATOM   2073  HB1 LEU P 130      -5.900  -0.043 -20.139  0.00  0.00      PROA  
ATOM   2074  HB2 LEU P 130      -5.548  -1.640 -20.417  0.00  0.00      PROA H
ATOM   2075  CG  LEU P 130      -4.972  -0.977 -18.578  0.00  0.00      PROA C
ATOM   2076  HG  LEU P 130      -5.321  -0.358 -17.918  0.00  0.00      PROA H
ATOM   2077  CD1 LEU P 130      -4.916  -2.356 -17.943  0.00  0.00      PROA C
ATOM   2078 HD11 LEU P 130      -4.247  -2.352 -17.241  0.00  0.00      PROA H
ATOM   2079 HD12 LEU P 130      -5.784  -2.571 -17.570  0.00  0.00      PROA H
ATOM   2080 HD13 LEU P 130      -4.677  -3.007 -18.622  0.00  0.00      PROA H
ATOM   2081  CD2 LEU P 130      -3.583  -0.507 -18.973  0.00  0.00      PROA C
ATOM   2082 HD21 LEU P 130      -3.014  -0.508 -18.188  0.00  0.00      PROA H
ATOM   2083 HD22 LEU P 130      -3.225  -1.109 -19.644  0.00  0.00      PROA H
ATOM   2084 HD23 LEU P 130      -3.645   0.391 -19.335  0.00  0.00      PROA H
ATOM   2085  C   LEU P 130      -7.995  -0.276 -18.611  0.00  0.00      PROA C
ATOM   2086  O   LEU P 130      -8.179  -0.537 -17.417  0.00  0.00      PROA O
ATOM   2087  N   THR P 131      -8.357   0.888 -19.146  0.00  0.00      PROA N
ATOM   2088  HN  THR P 131      -8.172   1.184 -20.083  0.00  0.00      PROA  
ATOM   2089  CA  THR P 131      -9.091   1.861 -18.347  0.00  0.00      PROA C
ATOM   2090  HA  THR P 131      -8.539   2.139 -17.600  0.00  0.00      PROA H
ATOM   2091  CB  THR P 131      -9.414   3.096 -19.186  0.00  0.00      PROA C
ATOM   2092  HB  THR P 131      -9.833   2.822 -20.017  0.00  0.00      PROA H
ATOM   2093  OG1 THR P 131      -8.203   3.804 -19.475  0.00  0.00      PROA O
ATOM   2094  HG1 THR P 131      -7.828   4.034 -18.760  0.00  0.00      PROA H
ATOM   2095  CG2 THR P 131     -10.374   4.016 -18.443  0.00  0.00      PROA C
ATOM   2096 HG21 THR P 131     -10.344   4.905 -18.830  0.00  0.00      PROA H
ATOM   2097 HG22 THR P 131     -11.281   3.677 -18.509  0.00  0.00      PROA H
ATOM   2098 HG23 THR P 131     -10.123   4.072 -17.508  0.00  0.00      PROA H
ATOM   2099  C   THR P 131     -10.365   1.241 -17.790  0.00  0.00      PROA C
ATOM   2100  O   THR P 131     -10.478   1.016 -16.581  0.00  0.00      PROA O
ATOM   2101  N   THR P 132     -11.292   0.872 -18.678  0.00  0.00      PROA N
ATOM   2102  HN  THR P 132     -11.153   0.870 -19.668  0.00  0.00      PROA  
ATOM   2103  CA  THR P 132     -12.617   0.429 -18.258  0.00  0.00      PROA C
ATOM   2104  HA  THR P 132     -13.108   1.187 -17.906  0.00  0.00      PROA H
ATOM   2105  CB  THR P 132     -13.386  -0.127 -19.457  0.00  0.00      PROA C
ATOM   2106  HB  THR P 132     -14.157  -0.627 -19.144  0.00  0.00      PROA H
ATOM   2107  OG1 THR P 132     -12.531  -0.989 -20.216  0.00  0.00      PROA O
ATOM   2108  HG1 THR P 132     -12.951  -1.308 -20.869  0.00  0.00      PROA H
ATOM   2109  CG2 THR P 132     -13.869   0.997 -20.351  0.00  0.00      PROA C
ATOM   2110 HG21 THR P 132     -13.548   0.859 -21.256  0.00  0.00      PROA H
ATOM   2111 HG22 THR P 132     -14.838   1.018 -20.362  0.00  0.00      PROA H
ATOM   2112 HG23 THR P 132     -13.535   1.848 -20.027  0.00  0.00      PROA H
ATOM   2113  C   THR P 132     -12.530  -0.624 -17.167  0.00  0.00      PROA C
ATOM   2114  O   THR P 132     -13.292  -0.584 -16.195  0.00  0.00      PROA O
ATOM   2115  N   GLY P 133     -11.621  -1.584 -17.308  0.00  0.00      PROA N
ATOM   2116  HN  GLY P 133     -11.004  -1.693 -18.087  0.00  0.00      PROA  
ATOM   2117  CA  GLY P 133     -11.487  -2.573 -16.260  0.00  0.00      PROA C
ATOM   2118  HA1 GLY P 133     -10.904  -3.382 -16.675  0.00  0.00      PROA  
ATOM   2119  HA2 GLY P 133     -12.369  -2.876 -15.992  0.00  0.00      PROA H
ATOM   2120  C   GLY P 133     -10.768  -2.059 -15.029  0.00  0.00      PROA C
ATOM   2121  O   GLY P 133     -11.397  -1.784 -14.000  0.00  0.00      PROA O
ATOM   2122  N   PHE P 134      -9.454  -1.848 -15.150  0.00  0.00      PROA N
ATOM   2123  HN  PHE P 134      -8.953  -1.806 -16.013  0.00  0.00      PROA  
ATOM   2124  CA  PHE P 134      -8.628  -1.656 -13.963  0.00  0.00      PROA C
ATOM   2125  HA  PHE P 134      -8.869  -2.320 -13.298  0.00  0.00      PROA H
ATOM   2126  CB  PHE P 134      -7.156  -1.860 -14.324  0.00  0.00      PROA C
ATOM   2127  HB1 PHE P 134      -6.874  -1.044 -14.828  0.00  0.00      PROA  
ATOM   2128  HB2 PHE P 134      -7.074  -2.673 -14.849  0.00  0.00      PROA H
ATOM   2129  CG  PHE P 134      -6.249  -1.989 -13.135  0.00  0.00      PROA C
ATOM   2130  CD1 PHE P 134      -5.723  -0.866 -12.520  0.00  0.00      PROA C
ATOM   2131  HD1 PHE P 134      -5.941  -0.022 -12.841  0.00  0.00      PROA H
ATOM   2132  CE1 PHE P 134      -4.884  -0.988 -11.428  0.00  0.00      PROA C
ATOM   2133  HE1 PHE P 134      -4.539  -0.227 -11.020  0.00  0.00      PROA H
ATOM   2134  CZ  PHE P 134      -4.558  -2.238 -10.945  0.00  0.00      PROA C
ATOM   2135  HZ  PHE P 134      -3.994  -2.322 -10.212  0.00  0.00      PROA H
ATOM   2136  CD2 PHE P 134      -5.909  -3.239 -12.643  0.00  0.00      PROA C
ATOM   2137  HD2 PHE P 134      -6.253  -4.001 -13.048  0.00  0.00      PROA H
ATOM   2138  CE2 PHE P 134      -5.072  -3.365 -11.553  0.00  0.00      PROA C
ATOM   2139  HE2 PHE P 134      -4.853  -4.209 -11.230  0.00  0.00      PROA H
ATOM   2140  C   PHE P 134      -8.841  -0.279 -13.352  0.00  0.00      PROA C
ATOM   2141  O   PHE P 134      -8.933  -0.149 -12.126  0.00  0.00      PROA O
ATOM   2142  N   GLY P 135      -8.900   0.763 -14.181  0.00  0.00      PROA N
ATOM   2143  HN  GLY P 135      -8.862   0.702 -15.178  0.00  0.00      PROA  
ATOM   2144  CA  GLY P 135      -9.028   2.101 -13.640  0.00  0.00      PROA C
ATOM   2145  HA1 GLY P 135      -8.993   2.788 -14.474  0.00  0.00      PROA  
ATOM   2146  HA2 GLY P 135      -8.307   2.268 -13.013  0.00  0.00      PROA H
ATOM   2147  C   GLY P 135     -10.346   2.300 -12.924  0.00  0.00      PROA C
ATOM   2148  O   GLY P 135     -10.384   2.850 -11.823  0.00  0.00      PROA O
ATOM   2149  N   ILE P 136     -11.445   1.849 -13.530  0.00  0.00      PROA N
ATOM   2150  HN  ILE P 136     -11.477   1.414 -14.428  0.00  0.00      PROA  
ATOM   2151  CA  ILE P 136     -12.744   1.969 -12.878  0.00  0.00      PROA C
ATOM   2152  HA  ILE P 136     -12.870   2.890 -12.602  0.00  0.00      PROA H
ATOM   2153  CB  ILE P 136     -13.870   1.606 -13.861  0.00  0.00      PROA C
ATOM   2154  HB  ILE P 136     -13.630   0.781 -14.309  0.00  0.00      PROA H
ATOM   2155  CG2 ILE P 136     -15.174   1.387 -13.115  0.00  0.00      PROA C
ATOM   2156 HG21 ILE P 136     -15.909   1.463 -13.744  0.00  0.00      PROA H
ATOM   2157 HG22 ILE P 136     -15.171   0.500 -12.720  0.00  0.00      PROA H
ATOM   2158 HG23 ILE P 136     -15.261   2.061 -12.424  0.00  0.00      PROA H
ATOM   2159  CG1 ILE P 136     -14.035   2.706 -14.913  0.00  0.00      PROA C
ATOM   2160 HG11 ILE P 136     -14.630   2.325 -15.620  0.00  0.00      PROA  
ATOM   2161 HG12 ILE P 136     -13.157   2.952 -15.245  0.00  0.00      PROA H
ATOM   2162  CD  ILE P 136     -14.703   3.968 -14.405  0.00  0.00      PROA C
ATOM   2163  HD1 ILE P 136     -14.839   4.694 -15.236  0.00  0.00      PROA  
ATOM   2164  HD2 ILE P 136     -15.702   3.738 -13.977  0.00  0.00      PROA  
ATOM   2165  HD3 ILE P 136     -14.088   4.456 -13.620  0.00  0.00      PROA  
ATOM   2166  C   ILE P 136     -12.791   1.102 -11.625  0.00  0.00      PROA C
ATOM   2167  O   ILE P 136     -13.283   1.535 -10.573  0.00  0.00      PROA O
ATOM   2168  N   LEU P 137     -12.286  -0.133 -11.715  0.00  0.00      PROA N
ATOM   2169  HN  LEU P 137     -11.967  -0.554 -12.561  0.00  0.00      PROA  
ATOM   2170  CA  LEU P 137     -12.161  -0.984 -10.540  0.00  0.00      PROA C
ATOM   2171  HA  LEU P 137     -13.040  -1.288 -10.265  0.00  0.00      PROA H
ATOM   2172  CB  LEU P 137     -11.314  -2.207 -10.900  0.00  0.00      PROA C
ATOM   2173  HB1 LEU P 137     -10.408  -1.820 -11.072  0.00  0.00      PROA  
ATOM   2174  HB2 LEU P 137     -11.712  -2.651 -11.661  0.00  0.00      PROA H
ATOM   2175  CG  LEU P 137     -11.093  -3.261  -9.821  0.00  0.00      PROA C
ATOM   2176  HG  LEU P 137     -11.845  -3.243  -9.220  0.00  0.00      PROA H
ATOM   2177  CD1 LEU P 137     -11.019  -4.646 -10.444  0.00  0.00      PROA C
ATOM   2178 HD11 LEU P 137     -10.840  -5.293  -9.746  0.00  0.00      PROA H
ATOM   2179 HD12 LEU P 137     -11.867  -4.847 -10.872  0.00  0.00      PROA H
ATOM   2180 HD13 LEU P 137     -10.306  -4.660 -11.100  0.00  0.00      PROA H
ATOM   2181  CD2 LEU P 137      -9.839  -2.970  -9.009  0.00  0.00      PROA C
ATOM   2182 HD21 LEU P 137      -9.661  -3.726  -8.428  0.00  0.00      PROA H
ATOM   2183 HD22 LEU P 137      -9.094  -2.837  -9.613  0.00  0.00      PROA H
ATOM   2184 HD23 LEU P 137      -9.981  -2.173  -8.476  0.00  0.00      PROA H
ATOM   2185  C   LEU P 137     -11.528  -0.226  -9.383  0.00  0.00      PROA C
ATOM   2186  O   LEU P 137     -12.131  -0.057  -8.313  0.00  0.00      PROA O
ATOM   2187  N   THR P 138     -10.294   0.234  -9.591  0.00  0.00      PROA N
ATOM   2188  HN  THR P 138      -9.802   0.182 -10.460  0.00  0.00      PROA  
ATOM   2189  CA  THR P 138      -9.548   0.874  -8.519  0.00  0.00      PROA C
ATOM   2190  HA  THR P 138      -9.501   0.268  -7.763  0.00  0.00      PROA H
ATOM   2191  CB  THR P 138      -8.121   1.169  -8.976  0.00  0.00      PROA C
ATOM   2192  HB  THR P 138      -7.681   1.732  -8.320  0.00  0.00      PROA H
ATOM   2193  OG1 THR P 138      -8.148   1.840 -10.241  0.00  0.00      PROA O
ATOM   2194  HG1 THR P 138      -7.364   2.009 -10.492  0.00  0.00      PROA H
ATOM   2195  CG2 THR P 138      -7.331  -0.123  -9.106  0.00  0.00      PROA C
ATOM   2196 HG21 THR P 138      -6.410   0.075  -9.337  0.00  0.00      PROA H
ATOM   2197 HG22 THR P 138      -7.348  -0.607  -8.266  0.00  0.00      PROA H
ATOM   2198 HG23 THR P 138      -7.719  -0.680  -9.799  0.00  0.00      PROA H
ATOM   2199  C   THR P 138     -10.234   2.149  -8.054  0.00  0.00      PROA C
ATOM   2200  O   THR P 138     -10.307   2.412  -6.852  0.00  0.00      PROA O
ATOM   2201  N   LEU P 139     -10.754   2.950  -8.983  0.00  0.00      PROA N
ATOM   2202  HN  LEU P 139     -10.775   2.774  -9.966  0.00  0.00      PROA  
ATOM   2203  CA  LEU P 139     -11.361   4.214  -8.590  0.00  0.00      PROA C
ATOM   2204  HA  LEU P 139     -10.706   4.745  -8.109  0.00  0.00      PROA H
ATOM   2205  CB  LEU P 139     -11.792   5.000  -9.827  0.00  0.00      PROA C
ATOM   2206  HB1 LEU P 139     -12.620   4.549 -10.158  0.00  0.00      PROA  
ATOM   2207  HB2 LEU P 139     -11.062   4.990 -10.466  0.00  0.00      PROA H
ATOM   2208  CG  LEU P 139     -12.166   6.462  -9.574  0.00  0.00      PROA C
ATOM   2209  HG  LEU P 139     -11.628   6.800  -8.841  0.00  0.00      PROA H
ATOM   2210  CD1 LEU P 139     -11.859   7.303 -10.798  0.00  0.00      PROA C
ATOM   2211 HD11 LEU P 139     -12.057   8.232 -10.599  0.00  0.00      PROA H
ATOM   2212 HD12 LEU P 139     -10.920   7.206 -11.022  0.00  0.00      PROA H
ATOM   2213 HD13 LEU P 139     -12.409   6.998 -11.536  0.00  0.00      PROA H
ATOM   2214  CD2 LEU P 139     -13.628   6.608  -9.185  0.00  0.00      PROA C
ATOM   2215 HD21 LEU P 139     -13.875   7.544  -9.241  0.00  0.00      PROA H
ATOM   2216 HD22 LEU P 139     -14.172   6.086  -9.793  0.00  0.00      PROA H
ATOM   2217 HD23 LEU P 139     -13.747   6.289  -8.276  0.00  0.00      PROA H
ATOM   2218  C   LEU P 139     -12.545   3.980  -7.665  0.00  0.00      PROA C
ATOM   2219  O   LEU P 139     -12.613   4.553  -6.572  0.00  0.00      PROA O
ATOM   2220  N   VAL P 140     -13.488   3.130  -8.078  0.00  0.00      PROA N
ATOM   2221  HN  VAL P 140     -13.471   2.606  -8.926  0.00  0.00      PROA  
ATOM   2222  CA  VAL P 140     -14.674   2.908  -7.255  0.00  0.00      PROA C
ATOM   2223  HA  VAL P 140     -15.087   3.765  -7.065  0.00  0.00      PROA H
ATOM   2224  CB  VAL P 140     -15.708   2.045  -8.006  0.00  0.00      PROA C
ATOM   2225  HB  VAL P 140     -16.483   1.924  -7.434  0.00  0.00      PROA H
ATOM   2226  CG1 VAL P 140     -16.174   2.752  -9.268  0.00  0.00      PROA C
ATOM   2227 HG11 VAL P 140     -16.836   2.200  -9.711  0.00  0.00      PROA H
ATOM   2228 HG12 VAL P 140     -16.563   3.607  -9.025  0.00  0.00      PROA H
ATOM   2229 HG13 VAL P 140     -15.411   2.888  -9.853  0.00  0.00      PROA H
ATOM   2230  CG2 VAL P 140     -15.154   0.666  -8.324  0.00  0.00      PROA C
ATOM   2231 HG21 VAL P 140     -15.671   0.276  -9.046  0.00  0.00      PROA H
ATOM   2232 HG22 VAL P 140     -14.230   0.753  -8.591  0.00  0.00      PROA H
ATOM   2233 HG23 VAL P 140     -15.216   0.110  -7.531  0.00  0.00      PROA H
ATOM   2234  C   VAL P 140     -14.279   2.278  -5.925  0.00  0.00      PROA C
ATOM   2235  O   VAL P 140     -14.711   2.724  -4.851  0.00  0.00      PROA O
ATOM   2236  N   ASP P 141     -13.437   1.238  -5.975  0.00  0.00      PROA N
ATOM   2237  HN  ASP P 141     -13.012   0.850  -6.788  0.00  0.00      PROA  
ATOM   2238  CA  ASP P 141     -13.054   0.549  -4.750  0.00  0.00      PROA C
ATOM   2239  HA  ASP P 141     -13.847   0.178  -4.333  0.00  0.00      PROA H
ATOM   2240  CB  ASP P 141     -12.107  -0.602  -5.078  0.00  0.00      PROA C
ATOM   2241  HB1 ASP P 141     -11.196  -0.208  -5.204  0.00  0.00      PROA  
ATOM   2242  HB2 ASP P 141     -12.420  -1.052  -5.878  0.00  0.00      PROA H
ATOM   2243  CG  ASP P 141     -12.028  -1.627  -3.967  0.00  0.00      PROA C
ATOM   2244  OD1 ASP P 141     -12.294  -1.264  -2.801  0.00  0.00      PROA O
ATOM   2245  OD2 ASP P 141     -11.700  -2.797  -4.256  0.00  0.00      PROA O
ATOM   2246  C   ASP P 141     -12.407   1.511  -3.764  0.00  0.00      PROA C
ATOM   2247  O   ASP P 141     -12.816   1.593  -2.602  0.00  0.00      PROA O
ATOM   2248  N   SER P 142     -11.405   2.263  -4.219  0.00  0.00      PROA N
ATOM   2249  HN  SER P 142     -11.074   2.268  -5.163  0.00  0.00      PROA  
ATOM   2250  CA  SER P 142     -10.691   3.170  -3.333  0.00  0.00      PROA C
ATOM   2251  HA  SER P 142     -10.362   2.670  -2.569  0.00  0.00      PROA H
ATOM   2252  CB  SER P 142      -9.487   3.762  -4.062  0.00  0.00      PROA C
ATOM   2253  HB1 SER P 142      -8.992   4.359  -3.431  0.00  0.00      PROA  
ATOM   2254  HB2 SER P 142      -9.800   4.263  -4.832  0.00  0.00      PROA H
ATOM   2255  OG  SER P 142      -8.612   2.740  -4.504  0.00  0.00      PROA O
ATOM   2256  HG1 SER P 142      -8.004   3.143  -5.138  0.00  0.00      PROA  
ATOM   2257  C   SER P 142     -11.599   4.276  -2.815  0.00  0.00      PROA C
ATOM   2258  O   SER P 142     -11.546   4.621  -1.631  0.00  0.00      PROA O
ATOM   2259  N   THR P 143     -12.437   4.853  -3.680  0.00  0.00      PROA N
ATOM   2260  HN  THR P 143     -12.546   4.609  -4.643  0.00  0.00      PROA  
ATOM   2261  CA  THR P 143     -13.296   5.945  -3.238  0.00  0.00      PROA C
ATOM   2262  HA  THR P 143     -12.745   6.660  -2.885  0.00  0.00      PROA H
ATOM   2263  CB  THR P 143     -14.090   6.498  -4.422  0.00  0.00      PROA C
ATOM   2264  HB  THR P 143     -14.592   5.778  -4.836  0.00  0.00      PROA H
ATOM   2265  OG1 THR P 143     -13.193   7.066  -5.382  0.00  0.00      PROA O
ATOM   2266  HG1 THR P 143     -13.626   7.379  -6.029  0.00  0.00      PROA H
ATOM   2267  CG2 THR P 143     -15.074   7.563  -3.958  0.00  0.00      PROA C
ATOM   2268 HG21 THR P 143     -15.378   8.083  -4.718  0.00  0.00      PROA H
ATOM   2269 HG22 THR P 143     -15.841   7.149  -3.533  0.00  0.00      PROA H
ATOM   2270 HG23 THR P 143     -14.642   8.159  -3.325  0.00  0.00      PROA H
ATOM   2271  C   THR P 143     -14.237   5.483  -2.134  0.00  0.00      PROA C
ATOM   2272  O   THR P 143     -14.301   6.092  -1.056  0.00  0.00      PROA O
ATOM   2273  N   MET P 144     -14.966   4.391  -2.375  0.00  0.00      PROA N
ATOM   2274  HN  MET P 144     -14.947   3.843  -3.209  0.00  0.00      PROA  
ATOM   2275  CA  MET P 144     -15.895   3.909  -1.358  0.00  0.00      PROA C
ATOM   2276  HA  MET P 144     -16.498   4.632  -1.125  0.00  0.00      PROA H
ATOM   2277  CB  MET P 144     -16.741   2.764  -1.916  0.00  0.00      PROA C
ATOM   2278  HB1 MET P 144     -17.087   3.086  -2.798  0.00  0.00      PROA  
ATOM   2279  HB2 MET P 144     -17.442   2.561  -1.278  0.00  0.00      PROA H
ATOM   2280  CG  MET P 144     -15.982   1.474  -2.194  0.00  0.00      PROA C
ATOM   2281  HG1 MET P 144     -15.141   1.752  -2.658  0.00  0.00      PROA  
ATOM   2282  HG2 MET P 144     -16.555   0.901  -2.720  0.00  0.00      PROA H
ATOM   2283  SD  MET P 144     -15.454   0.537  -0.740  0.00  0.00      PROA S
ATOM   2284  CE  MET P 144     -17.020  -0.028  -0.088  0.00  0.00      PROA C
ATOM   2285  HE1 MET P 144     -16.873  -0.433   0.780  0.00  0.00      PROA H
ATOM   2286  HE2 MET P 144     -17.619   0.730  -0.001  0.00  0.00      PROA H
ATOM   2287  HE3 MET P 144     -17.399  -0.680  -0.700  0.00  0.00      PROA H
ATOM   2288  C   MET P 144     -15.155   3.472  -0.101  0.00  0.00      PROA C
ATOM   2289  O   MET P 144     -15.630   3.699   1.018  0.00  0.00      PROA O
ATOM   2290  N   PHE P 145     -14.002   2.819  -0.264  0.00  0.00      PROA N
ATOM   2291  HN  PHE P 145     -13.585   2.608  -1.147  0.00  0.00      PROA  
ATOM   2292  CA  PHE P 145     -13.245   2.349   0.888  0.00  0.00      PROA C
ATOM   2293  HA  PHE P 145     -13.804   1.763   1.420  0.00  0.00      PROA H
ATOM   2294  CB  PHE P 145     -12.040   1.547   0.404  0.00  0.00      PROA C
ATOM   2295  HB1 PHE P 145     -11.463   2.188  -0.102  0.00  0.00      PROA  
ATOM   2296  HB2 PHE P 145     -12.355   0.811  -0.144  0.00  0.00      PROA H
ATOM   2297  CG  PHE P 145     -11.206   0.972   1.504  0.00  0.00      PROA C
ATOM   2298  CD1 PHE P 145     -11.636  -0.138   2.205  0.00  0.00      PROA C
ATOM   2299  HD1 PHE P 145     -12.457  -0.521   1.999  0.00  0.00      PROA H
ATOM   2300  CE1 PHE P 145     -10.864  -0.680   3.213  0.00  0.00      PROA C
ATOM   2301  HE1 PHE P 145     -11.167  -1.424   3.681  0.00  0.00      PROA H
ATOM   2302  CZ  PHE P 145      -9.644  -0.117   3.524  0.00  0.00      PROA C
ATOM   2303  HZ  PHE P 145      -9.124  -0.478   4.204  0.00  0.00      PROA H
ATOM   2304  CD2 PHE P 145      -9.977   1.524   1.821  0.00  0.00      PROA C
ATOM   2305  HD2 PHE P 145      -9.674   2.268   1.353  0.00  0.00      PROA H
ATOM   2306  CE2 PHE P 145      -9.201   0.987   2.826  0.00  0.00      PROA C
ATOM   2307  HE2 PHE P 145      -8.379   1.370   3.034  0.00  0.00      PROA H
ATOM   2308  C   PHE P 145     -12.814   3.519   1.760  0.00  0.00      PROA C
ATOM   2309  O   PHE P 145     -12.972   3.488   2.982  0.00  0.00      PROA O
ATOM   2310  N   MET P 146     -12.281   4.575   1.145  0.00  0.00      PROA N
ATOM   2311  HN  MET P 146     -12.110   4.650   0.165  0.00  0.00      PROA  
ATOM   2312  CA  MET P 146     -11.893   5.751   1.914  0.00  0.00      PROA C
ATOM   2313  HA  MET P 146     -11.253   5.485   2.592  0.00  0.00      PROA H
ATOM   2314  CB  MET P 146     -11.214   6.767   0.999  0.00  0.00      PROA C
ATOM   2315  HB1 MET P 146     -11.050   7.582   1.556  0.00  0.00      PROA  
ATOM   2316  HB2 MET P 146     -11.795   6.943   0.242  0.00  0.00      PROA H
ATOM   2317  CG  MET P 146      -9.871   6.308   0.457  0.00  0.00      PROA C
ATOM   2318  HG1 MET P 146     -10.033   5.476  -0.074  0.00  0.00      PROA  
ATOM   2319  HG2 MET P 146      -9.268   6.150   1.201  0.00  0.00      PROA H
ATOM   2320  SD  MET P 146      -9.110   7.531  -0.623  0.00  0.00      PROA S
ATOM   2321  CE  MET P 146      -7.639   6.656  -1.148  0.00  0.00      PROA C
ATOM   2322  HE1 MET P 146      -7.145   7.215  -1.769  0.00  0.00      PROA H
ATOM   2323  HE2 MET P 146      -7.093   6.460  -0.371  0.00  0.00      PROA H
ATOM   2324  HE3 MET P 146      -7.903   5.831  -1.586  0.00  0.00      PROA H
ATOM   2325  C   MET P 146     -13.102   6.371   2.599  0.00  0.00      PROA C
ATOM   2326  O   MET P 146     -13.030   6.764   3.770  0.00  0.00      PROA O
ATOM   2327  N   MET P 147     -14.227   6.454   1.888  0.00  0.00      PROA N
ATOM   2328  HN  MET P 147     -14.332   6.134   0.948  0.00  0.00      PROA  
ATOM   2329  CA  MET P 147     -15.431   7.046   2.462  0.00  0.00      PROA C
ATOM   2330  HA  MET P 147     -15.253   7.972   2.689  0.00  0.00      PROA H
ATOM   2331  CB  MET P 147     -16.535   7.020   1.402  0.00  0.00      PROA C
ATOM   2332  HB1 MET P 147     -16.779   6.054   1.323  0.00  0.00      PROA  
ATOM   2333  HB2 MET P 147     -16.184   7.423   0.592  0.00  0.00      PROA H
ATOM   2334  CG  MET P 147     -17.831   7.738   1.729  0.00  0.00      PROA C
ATOM   2335  HG1 MET P 147     -18.148   7.390   2.612  0.00  0.00      PROA  
ATOM   2336  HG2 MET P 147     -18.473   7.569   1.022  0.00  0.00      PROA H
ATOM   2337  SD  MET P 147     -17.615   9.523   1.872  0.00  0.00      PROA S
ATOM   2338  CE  MET P 147     -19.011   9.960   2.897  0.00  0.00      PROA C
ATOM   2339  HE1 MET P 147     -18.854  10.832   3.292  0.00  0.00      PROA H
ATOM   2340  HE2 MET P 147     -19.808   9.985   2.343  0.00  0.00      PROA H
ATOM   2341  HE3 MET P 147     -19.118   9.293   3.589  0.00  0.00      PROA H
ATOM   2342  C   MET P 147     -15.853   6.291   3.721  0.00  0.00      PROA C
ATOM   2343  O   MET P 147     -16.102   6.889   4.780  0.00  0.00      PROA O
ATOM   2344  N   THR P 148     -15.897   4.959   3.632  0.00  0.00      PROA N
ATOM   2345  HN  THR P 148     -15.623   4.423   2.834  0.00  0.00      PROA  
ATOM   2346  CA  THR P 148     -16.373   4.161   4.756  0.00  0.00      PROA C
ATOM   2347  HA  THR P 148     -17.186   4.563   5.099  0.00  0.00      PROA H
ATOM   2348  CB  THR P 148     -16.717   2.743   4.290  0.00  0.00      PROA C
ATOM   2349  HB  THR P 148     -17.334   2.795   3.544  0.00  0.00      PROA H
ATOM   2350  OG1 THR P 148     -17.340   2.021   5.361  0.00  0.00      PROA O
ATOM   2351  HG1 THR P 148     -17.547   1.248   5.104  0.00  0.00      PROA H
ATOM   2352  CG2 THR P 148     -15.482   1.993   3.830  0.00  0.00      PROA C
ATOM   2353 HG21 THR P 148     -15.735   1.116   3.504  0.00  0.00      PROA H
ATOM   2354 HG22 THR P 148     -15.054   2.481   3.112  0.00  0.00      PROA H
ATOM   2355 HG23 THR P 148     -14.857   1.886   4.563  0.00  0.00      PROA H
ATOM   2356  C   THR P 148     -15.357   4.128   5.893  0.00  0.00      PROA C
ATOM   2357  O   THR P 148     -15.744   4.121   7.067  0.00  0.00      PROA O
ATOM   2358  N   ILE P 149     -14.058   4.104   5.580  0.00  0.00      PROA N
ATOM   2359  HN  ILE P 149     -13.680   4.029   4.658  0.00  0.00      PROA  
ATOM   2360  CA  ILE P 149     -13.050   4.192   6.635  0.00  0.00      PROA C
ATOM   2361  HA  ILE P 149     -13.191   3.470   7.265  0.00  0.00      PROA H
ATOM   2362  CB  ILE P 149     -11.629   4.043   6.055  0.00  0.00      PROA C
ATOM   2363  HB  ILE P 149     -11.495   4.744   5.398  0.00  0.00      PROA H
ATOM   2364  CG2 ILE P 149     -10.583   4.208   7.146  0.00  0.00      PROA C
ATOM   2365 HG21 ILE P 149      -9.912   3.514   7.046  0.00  0.00      PROA H
ATOM   2366 HG22 ILE P 149     -10.169   5.078   7.051  0.00  0.00      PROA H
ATOM   2367 HG23 ILE P 149     -11.009   4.129   8.013  0.00  0.00      PROA H
ATOM   2368  CG1 ILE P 149     -11.429   2.691   5.361  0.00  0.00      PROA C
ATOM   2369 HG11 ILE P 149     -10.488   2.714   5.021  0.00  0.00      PROA  
ATOM   2370 HG12 ILE P 149     -12.092   2.588   4.672  0.00  0.00      PROA H
ATOM   2371  CD  ILE P 149     -11.582   1.495   6.255  0.00  0.00      PROA C
ATOM   2372  HD1 ILE P 149     -11.365   0.562   5.691  0.00  0.00      PROA  
ATOM   2373  HD2 ILE P 149     -10.878   1.555   7.112  0.00  0.00      PROA  
ATOM   2374  HD3 ILE P 149     -12.617   1.424   6.652  0.00  0.00      PROA  
ATOM   2375  C   ILE P 149     -13.203   5.499   7.393  0.00  0.00      PROA C
ATOM   2376  O   ILE P 149     -13.136   5.532   8.628  0.00  0.00      PROA O
ATOM   2377  N   PHE P 150     -13.403   6.600   6.668  0.00  0.00      PROA N
ATOM   2378  HN  PHE P 150     -13.414   6.636   5.670  0.00  0.00      PROA  
ATOM   2379  CA  PHE P 150     -13.630   7.881   7.321  0.00  0.00      PROA C
ATOM   2380  HA  PHE P 150     -12.845   8.122   7.836  0.00  0.00      PROA H
ATOM   2381  CB  PHE P 150     -13.857   8.959   6.266  0.00  0.00      PROA C
ATOM   2382  HB1 PHE P 150     -14.583   8.620   5.668  0.00  0.00      PROA  
ATOM   2383  HB2 PHE P 150     -13.024   9.112   5.794  0.00  0.00      PROA H
ATOM   2384  CG  PHE P 150     -14.313  10.269   6.825  0.00  0.00      PROA C
ATOM   2385  CD1 PHE P 150     -13.526  10.966   7.722  0.00  0.00      PROA C
ATOM   2386  HD1 PHE P 150     -12.705  10.616   7.982  0.00  0.00      PROA H
ATOM   2387  CE1 PHE P 150     -13.944  12.178   8.235  0.00  0.00      PROA C
ATOM   2388  HE1 PHE P 150     -13.406  12.637   8.839  0.00  0.00      PROA H
ATOM   2389  CZ  PHE P 150     -15.159  12.705   7.854  0.00  0.00      PROA C
ATOM   2390  HZ  PHE P 150     -15.444  13.521   8.200  0.00  0.00      PROA H
ATOM   2391  CD2 PHE P 150     -15.529  10.808   6.449  0.00  0.00      PROA C
ATOM   2392  HD2 PHE P 150     -16.068  10.349   5.845  0.00  0.00      PROA H
ATOM   2393  CE2 PHE P 150     -15.954  12.019   6.960  0.00  0.00      PROA C
ATOM   2394  HE2 PHE P 150     -16.775  12.371   6.700  0.00  0.00      PROA H
ATOM   2395  C   PHE P 150     -14.819   7.805   8.269  0.00  0.00      PROA C
ATOM   2396  O   PHE P 150     -14.709   8.150   9.453  0.00  0.00      PROA O
ATOM   2397  N   LEU P 151     -15.964   7.333   7.769  0.00  0.00      PROA N
ATOM   2398  HN  LEU P 151     -16.103   6.990   6.842  0.00  0.00      PROA  
ATOM   2399  CA  LEU P 151     -17.159   7.291   8.610  0.00  0.00      PROA C
ATOM   2400  HA  LEU P 151     -17.344   8.189   8.922  0.00  0.00      PROA H
ATOM   2401  CB  LEU P 151     -18.362   6.803   7.799  0.00  0.00      PROA C
ATOM   2402  HB1 LEU P 151     -19.016   6.513   8.499  0.00  0.00      PROA  
ATOM   2403  HB2 LEU P 151     -18.051   6.110   7.196  0.00  0.00      PROA H
ATOM   2404  CG  LEU P 151     -19.130   7.820   6.946  0.00  0.00      PROA C
ATOM   2405  HG  LEU P 151     -19.839   7.350   6.479  0.00  0.00      PROA H
ATOM   2406  CD1 LEU P 151     -19.790   8.884   7.831  0.00  0.00      PROA C
ATOM   2407 HD11 LEU P 151     -19.988   9.671   7.301  0.00  0.00      PROA H
ATOM   2408 HD12 LEU P 151     -20.613   8.519   8.189  0.00  0.00      PROA H
ATOM   2409 HD13 LEU P 151     -19.193   9.122   8.555  0.00  0.00      PROA H
ATOM   2410  CD2 LEU P 151     -18.248   8.472   5.890  0.00  0.00      PROA C
ATOM   2411 HD21 LEU P 151     -18.572   9.371   5.718  0.00  0.00      PROA H
ATOM   2412 HD22 LEU P 151     -17.335   8.514   6.201  0.00  0.00      PROA H
ATOM   2413 HD23 LEU P 151     -18.296   7.942   5.079  0.00  0.00      PROA H
ATOM   2414  C   LEU P 151     -16.949   6.414   9.840  0.00  0.00      PROA C
ATOM   2415  O   LEU P 151     -17.339   6.789  10.957  0.00  0.00      PROA O
ATOM   2416  N   THR P 152     -16.338   5.244   9.659  0.00  0.00      PROA N
ATOM   2417  HN  THR P 152     -15.986   4.905   8.787  0.00  0.00      PROA  
ATOM   2418  CA  THR P 152     -16.133   4.337  10.780  0.00  0.00      PROA C
ATOM   2419  HA  THR P 152     -16.988   4.158  11.203  0.00  0.00      PROA H
ATOM   2420  CB  THR P 152     -15.567   3.013  10.285  0.00  0.00      PROA C
ATOM   2421  HB  THR P 152     -14.799   3.197   9.723  0.00  0.00      PROA H
ATOM   2422  OG1 THR P 152     -16.567   2.320   9.529  0.00  0.00      PROA O
ATOM   2423  HG1 THR P 152     -16.488   1.491   9.635  0.00  0.00      PROA H
ATOM   2424  CG2 THR P 152     -15.109   2.154  11.453  0.00  0.00      PROA C
ATOM   2425 HG21 THR P 152     -15.076   1.223  11.187  0.00  0.00      PROA H
ATOM   2426 HG22 THR P 152     -14.226   2.428  11.741  0.00  0.00      PROA H
ATOM   2427 HG23 THR P 152     -15.729   2.245  12.193  0.00  0.00      PROA H
ATOM   2428  C   THR P 152     -15.210   4.946  11.826  0.00  0.00      PROA C
ATOM   2429  O   THR P 152     -15.552   4.991  13.013  0.00  0.00      PROA O
ATOM   2430  N   MET P 153     -14.031   5.424  11.413  0.00  0.00      PROA N
ATOM   2431  HN  MET P 153     -13.670   5.412  10.483  0.00  0.00      PROA  
ATOM   2432  CA  MET P 153     -13.146   6.037  12.395  0.00  0.00      PROA C
ATOM   2433  HA  MET P 153     -12.921   5.375  13.067  0.00  0.00      PROA H
ATOM   2434  CB  MET P 153     -11.845   6.517  11.757  0.00  0.00      PROA C
ATOM   2435  HB1 MET P 153     -11.339   6.964  12.496  0.00  0.00      PROA  
ATOM   2436  HB2 MET P 153     -12.061   7.109  11.020  0.00  0.00      PROA H
ATOM   2437  CG  MET P 153     -10.943   5.429  11.219  0.00  0.00      PROA C
ATOM   2438  HG1 MET P 153     -11.424   4.948  10.485  0.00  0.00      PROA  
ATOM   2439  HG2 MET P 153     -10.716   4.813  11.933  0.00  0.00      PROA H
ATOM   2440  SD  MET P 153      -9.420   6.144  10.574  0.00  0.00      PROA S
ATOM   2441  CE  MET P 153      -9.997   6.894   9.058  0.00  0.00      PROA C
ATOM   2442  HE1 MET P 153      -9.263   6.941   8.426  0.00  0.00      PROA H
ATOM   2443  HE2 MET P 153     -10.721   6.360   8.698  0.00  0.00      PROA H
ATOM   2444  HE3 MET P 153     -10.321   7.787   9.257  0.00  0.00      PROA H
ATOM   2445  C   MET P 153     -13.834   7.206  13.072  0.00  0.00      PROA C
ATOM   2446  O   MET P 153     -13.522   7.531  14.224  0.00  0.00      PROA O
ATOM   2447  N   GLY P 154     -14.775   7.844  12.383  0.00  0.00      PROA N
ATOM   2448  HN  GLY P 154     -15.006   7.636  11.434  0.00  0.00      PROA  
ATOM   2449  CA  GLY P 154     -15.538   8.907  12.992  0.00  0.00      PROA C
ATOM   2450  HA1 GLY P 154     -16.179   9.315  12.223  0.00  0.00      PROA  
ATOM   2451  HA2 GLY P 154     -14.937   9.587  13.334  0.00  0.00      PROA H
ATOM   2452  C   GLY P 154     -16.415   8.420  14.123  0.00  0.00      PROA C
ATOM   2453  O   GLY P 154     -16.167   8.759  15.284  0.00  0.00      PROA O
ATOM   2454  N   PHE P 155     -17.441   7.622  13.815  0.00  0.00      PROA N
ATOM   2455  HN  PHE P 155     -17.679   7.285  12.905  0.00  0.00      PROA  
ATOM   2456  CA  PHE P 155     -18.335   7.172  14.880  0.00  0.00      PROA C
ATOM   2457  HA  PHE P 155     -18.594   7.940  15.413  0.00  0.00      PROA H
ATOM   2458  CB  PHE P 155     -19.612   6.543  14.315  0.00  0.00      PROA C
ATOM   2459  HB1 PHE P 155     -20.257   6.495  15.077  0.00  0.00      PROA  
ATOM   2460  HB2 PHE P 155     -19.394   5.673  13.947  0.00  0.00      PROA H
ATOM   2461  CG  PHE P 155     -20.270   7.345  13.231  0.00  0.00      PROA C
ATOM   2462  CD1 PHE P 155     -21.123   8.387  13.548  0.00  0.00      PROA C
ATOM   2463  HD1 PHE P 155     -21.263   8.611  14.440  0.00  0.00      PROA H
ATOM   2464  CE1 PHE P 155     -21.742   9.118  12.557  0.00  0.00      PROA C
ATOM   2465  HE1 PHE P 155     -22.305   9.824  12.779  0.00  0.00      PROA H
ATOM   2466  CZ  PHE P 155     -21.532   8.795  11.234  0.00  0.00      PROA C
ATOM   2467  HZ  PHE P 155     -21.952   9.284  10.563  0.00  0.00      PROA H
ATOM   2468  CD2 PHE P 155     -20.082   7.021  11.902  0.00  0.00      PROA C
ATOM   2469  HD2 PHE P 155     -19.520   6.316  11.674  0.00  0.00      PROA H
ATOM   2470  CE2 PHE P 155     -20.700   7.744  10.907  0.00  0.00      PROA C
ATOM   2471  HE2 PHE P 155     -20.557   7.523  10.017  0.00  0.00      PROA H
ATOM   2472  C   PHE P 155     -17.642   6.180  15.806  0.00  0.00      PROA C
ATOM   2473  O   PHE P 155     -17.701   6.319  17.033  0.00  0.00      PROA O
ATOM   2474  N   LEU P 156     -16.971   5.177  15.240  0.00  0.00      PROA N
ATOM   2475  HN  LEU P 156     -16.717   5.126  14.277  0.00  0.00      PROA  
ATOM   2476  CA  LEU P 156     -16.543   4.031  16.035  0.00  0.00      PROA C
ATOM   2477  HA  LEU P 156     -17.251   3.812  16.661  0.00  0.00      PROA H
ATOM   2478  CB  LEU P 156     -16.340   2.817  15.124  0.00  0.00      PROA C
ATOM   2479  HB1 LEU P 156     -15.606   3.088  14.500  0.00  0.00      PROA  
ATOM   2480  HB2 LEU P 156     -17.185   2.619  14.692  0.00  0.00      PROA H
ATOM   2481  CG  LEU P 156     -15.859   1.529  15.793  0.00  0.00      PROA C
ATOM   2482  HG  LEU P 156     -15.022   1.695  16.254  0.00  0.00      PROA H
ATOM   2483  CD1 LEU P 156     -16.874   1.040  16.810  0.00  0.00      PROA C
ATOM   2484 HD11 LEU P 156     -16.581   0.183  17.160  0.00  0.00      PROA H
ATOM   2485 HD12 LEU P 156     -16.938   1.685  17.530  0.00  0.00      PROA H
ATOM   2486 HD13 LEU P 156     -17.735   0.941  16.375  0.00  0.00      PROA H
ATOM   2487  CD2 LEU P 156     -15.607   0.462  14.747  0.00  0.00      PROA C
ATOM   2488 HD21 LEU P 156     -15.346  -0.360  15.191  0.00  0.00      PROA H
ATOM   2489 HD22 LEU P 156     -16.421   0.320  14.239  0.00  0.00      PROA H
ATOM   2490 HD23 LEU P 156     -14.896   0.760  14.157  0.00  0.00      PROA H
ATOM   2491  C   LEU P 156     -15.276   4.289  16.845  0.00  0.00      PROA C
ATOM   2492  O   LEU P 156     -15.005   3.533  17.784  0.00  0.00      PROA O
ATOM   2493  N   ILE P 157     -14.498   5.322  16.517  0.00  0.00      PROA N
ATOM   2494  HN  ILE P 157     -14.650   5.916  15.730  0.00  0.00      PROA  
ATOM   2495  CA  ILE P 157     -13.323   5.672  17.313  0.00  0.00      PROA C
ATOM   2496  HA  ILE P 157     -13.277   5.095  18.089  0.00  0.00      PROA H
ATOM   2497  CB  ILE P 157     -12.023   5.492  16.508  0.00  0.00      PROA C
ATOM   2498  HB  ILE P 157     -12.051   6.087  15.742  0.00  0.00      PROA H
ATOM   2499  CG2 ILE P 157     -10.817   5.861  17.356  0.00  0.00      PROA C
ATOM   2500 HG21 ILE P 157     -10.015   5.537  16.917  0.00  0.00      PROA H
ATOM   2501 HG22 ILE P 157     -10.775   6.826  17.447  0.00  0.00      PROA H
ATOM   2502 HG23 ILE P 157     -10.906   5.447  18.229  0.00  0.00      PROA H
ATOM   2503  CG1 ILE P 157     -11.887   4.055  15.996  0.00  0.00      PROA C
ATOM   2504 HG11 ILE P 157     -11.030   4.023  15.480  0.00  0.00      PROA  
ATOM   2505 HG12 ILE P 157     -12.661   3.842  15.452  0.00  0.00      PROA H
ATOM   2506  CD  ILE P 157     -11.792   3.014  17.090  0.00  0.00      PROA C
ATOM   2507  HD1 ILE P 157     -11.637   2.005  16.649  0.00  0.00      PROA  
ATOM   2508  HD2 ILE P 157     -10.938   3.233  17.766  0.00  0.00      PROA  
ATOM   2509  HD3 ILE P 157     -12.723   2.985  17.695  0.00  0.00      PROA  
ATOM   2510  C   ILE P 157     -13.447   7.103  17.820  0.00  0.00      PROA C
ATOM   2511  O   ILE P 157     -13.593   7.331  19.024  0.00  0.00      PROA O
ATOM   2512  N   SER P 158     -13.411   8.073  16.908  0.00  0.00      PROA N
ATOM   2513  HN  SER P 158     -13.284   7.924  15.927  0.00  0.00      PROA  
ATOM   2514  CA  SER P 158     -13.558   9.474  17.286  0.00  0.00      PROA C
ATOM   2515  HA  SER P 158     -14.388   9.585  17.777  0.00  0.00      PROA H
ATOM   2516  CB  SER P 158     -12.409   9.924  18.189  0.00  0.00      PROA C
ATOM   2517  HB1 SER P 158     -11.583   9.998  17.631  0.00  0.00      PROA  
ATOM   2518  HB2 SER P 158     -12.279   9.276  18.897  0.00  0.00      PROA H
ATOM   2519  OG  SER P 158     -12.694  11.184  18.773  0.00  0.00      PROA O
ATOM   2520  HG1 SER P 158     -12.059  11.314  19.489  0.00  0.00      PROA  
ATOM   2521  C   SER P 158     -13.618  10.368  16.056  0.00  0.00      PROA C
ATOM   2522  O   SER P 158     -13.095  10.010  14.997  0.00  0.00      PROA O
ATOM   2523  N   TRP P 159     -14.245  11.534  16.189  0.00  0.00      PROA N
ATOM   2524  HN  TRP P 159     -14.694  11.826  17.031  0.00  0.00      PROA  
ATOM   2525  CA  TRP P 159     -14.320  12.484  15.090  0.00  0.00      PROA C
ATOM   2526  HA  TRP P 159     -14.216  12.007  14.252  0.00  0.00      PROA H
ATOM   2527  CB  TRP P 159     -15.696  13.160  15.074  0.00  0.00      PROA C
ATOM   2528  HB1 TRP P 159     -15.613  13.978  14.506  0.00  0.00      PROA  
ATOM   2529  HB2 TRP P 159     -15.952  13.373  15.985  0.00  0.00      PROA H
ATOM   2530  CG  TRP P 159     -16.775  12.291  14.477  0.00  0.00      PROA C
ATOM   2531  CD1 TRP P 159     -17.838  11.738  15.130  0.00  0.00      PROA C
ATOM   2532  HD1 TRP P 159     -18.021  11.844  16.034  0.00  0.00      PROA H
ATOM   2533  NE1 TRP P 159     -18.600  11.005  14.261  0.00  0.00      PROA N
ATOM   2534  HE1 TRP P 159     -19.317  10.574  14.465  0.00  0.00      PROA H
ATOM   2535  CE2 TRP P 159     -18.036  11.065  13.015  0.00  0.00      PROA C
ATOM   2536  CD2 TRP P 159     -16.883  11.867  13.113  0.00  0.00      PROA C
ATOM   2537  CE3 TRP P 159     -16.117  12.088  11.965  0.00  0.00      PROA C
ATOM   2538  HE3 TRP P 159     -15.350  12.612  12.000  0.00  0.00      PROA H
ATOM   2539  CZ3 TRP P 159     -16.524  11.512  10.776  0.00  0.00      PROA C
ATOM   2540  HZ3 TRP P 159     -16.022  11.652  10.007  0.00  0.00      PROA H
ATOM   2541  CZ2 TRP P 159     -18.445  10.487  11.817  0.00  0.00      PROA C
ATOM   2542  HZ2 TRP P 159     -19.210   9.960  11.771  0.00  0.00      PROA H
ATOM   2543  CH2 TRP P 159     -17.677  10.721  10.711  0.00  0.00      PROA C
ATOM   2544  HH2 TRP P 159     -17.925  10.346   9.896  0.00  0.00      PROA H
ATOM   2545  C   TRP P 159     -13.229  13.543  15.158  0.00  0.00      PROA C
ATOM   2546  O   TRP P 159     -12.943  14.188  14.144  0.00  0.00      PROA O
ATOM   2547  N   LYS P 160     -12.617  13.740  16.329  0.00  0.00      PROA N
ATOM   2548  HN  LYS P 160     -12.882  13.302  17.186  0.00  0.00      PROA  
ATOM   2549  CA  LYS P 160     -11.477  14.643  16.423  0.00  0.00      PROA C
ATOM   2550  HA  LYS P 160     -11.674  15.456  15.930  0.00  0.00      PROA H
ATOM   2551  CB  LYS P 160     -11.225  15.023  17.880  0.00  0.00      PROA C
ATOM   2552  HB1 LYS P 160     -10.391  15.576  17.882  0.00  0.00      PROA  
ATOM   2553  HB2 LYS P 160     -11.142  14.210  18.402  0.00  0.00      PROA H
ATOM   2554  CG  LYS P 160     -12.313  15.864  18.505  0.00  0.00      PROA C
ATOM   2555  HG1 LYS P 160     -13.139  15.303  18.574  0.00  0.00      PROA  
ATOM   2556  HG2 LYS P 160     -12.471  16.646  17.953  0.00  0.00      PROA H
ATOM   2557  CD  LYS P 160     -11.914  16.332  19.896  0.00  0.00      PROA C
ATOM   2558  HD1 LYS P 160     -12.557  17.047  20.172  0.00  0.00      PROA  
ATOM   2559  HD2 LYS P 160     -11.005  16.670  19.872  0.00  0.00      PROA H
ATOM   2560  CE  LYS P 160     -11.975  15.200  20.907  0.00  0.00      PROA C
ATOM   2561  HE1 LYS P 160     -11.277  14.531  20.652  0.00  0.00      PROA  
ATOM   2562  HE2 LYS P 160     -12.863  14.809  20.894  0.00  0.00      PROA H
ATOM   2563  NZ  LYS P 160     -11.696  15.669  22.292  0.00  0.00      PROA N
ATOM   2564  HZ1 LYS P 160     -11.750  14.986  22.860  0.00  0.00      PROA H
ATOM   2565  HZ2 LYS P 160     -10.877  16.018  22.336  0.00  0.00      PROA H
ATOM   2566  HZ3 LYS P 160     -12.288  16.289  22.528  0.00  0.00      PROA H
ATOM   2567  C   LYS P 160     -10.226  14.017  15.821  0.00  0.00      PROA C
ATOM   2568  O   LYS P 160      -9.452  14.695  15.138  0.00  0.00      PROA O
ATOM   2569  N   LEU P 161     -10.009  12.725  16.068  0.00  0.00      PROA N
ATOM   2570  HN  LEU P 161     -10.615  12.124  16.585  0.00  0.00      PROA  
ATOM   2571  CA  LEU P 161      -8.805  12.075  15.569  0.00  0.00      PROA C
ATOM   2572  HA  LEU P 161      -8.045  12.637  15.787  0.00  0.00      PROA H
ATOM   2573  CB  LEU P 161      -8.621  10.719  16.252  0.00  0.00      PROA C
ATOM   2574  HB1 LEU P 161      -9.262  10.122  15.769  0.00  0.00      PROA  
ATOM   2575  HB2 LEU P 161      -8.789  10.838  17.200  0.00  0.00      PROA H
ATOM   2576  CG  LEU P 161      -7.263  10.017  16.125  0.00  0.00      PROA C
ATOM   2577  HG  LEU P 161      -7.187   9.649  15.233  0.00  0.00      PROA H
ATOM   2578  CD1 LEU P 161      -6.100  10.974  16.317  0.00  0.00      PROA C
ATOM   2579 HD11 LEU P 161      -5.273  10.468  16.305  0.00  0.00      PROA H
ATOM   2580 HD12 LEU P 161      -6.097  11.625  15.598  0.00  0.00      PROA H
ATOM   2581 HD13 LEU P 161      -6.200  11.419  17.173  0.00  0.00      PROA H
ATOM   2582  CD2 LEU P 161      -7.166   8.861  17.110  0.00  0.00      PROA C
ATOM   2583 HD21 LEU P 161      -6.304   8.427  17.005  0.00  0.00      PROA H
ATOM   2584 HD22 LEU P 161      -7.255   9.205  18.012  0.00  0.00      PROA H
ATOM   2585 HD23 LEU P 161      -7.879   8.228  16.925  0.00  0.00      PROA H
ATOM   2586  C   LEU P 161      -8.845  11.905  14.058  0.00  0.00      PROA C
ATOM   2587  O   LEU P 161      -7.791  11.850  13.415  0.00  0.00      PROA O
ATOM   2588  N   THR P 162     -10.041  11.813  13.474  0.00  0.00      PROA N
ATOM   2589  HN  THR P 162     -10.917  11.837  13.954  0.00  0.00      PROA  
ATOM   2590  CA  THR P 162     -10.153  11.663  12.027  0.00  0.00      PROA C
ATOM   2591  HA  THR P 162      -9.482  11.034  11.722  0.00  0.00      PROA H
ATOM   2592  CB  THR P 162     -11.527  11.108  11.658  0.00  0.00      PROA C
ATOM   2593  HB  THR P 162     -11.626  11.106  10.692  0.00  0.00      PROA H
ATOM   2594  OG1 THR P 162     -12.550  11.924  12.238  0.00  0.00      PROA O
ATOM   2595  HG1 THR P 162     -13.308  11.627  12.032  0.00  0.00      PROA H
ATOM   2596  CG2 THR P 162     -11.666   9.685  12.153  0.00  0.00      PROA C
ATOM   2597 HG21 THR P 162     -12.532   9.329  11.899  0.00  0.00      PROA H
ATOM   2598 HG22 THR P 162     -10.970   9.133  11.763  0.00  0.00      PROA H
ATOM   2599 HG23 THR P 162     -11.584   9.660  13.118  0.00  0.00      PROA H
ATOM   2600  C   THR P 162      -9.913  12.990  11.319  0.00  0.00      PROA C
ATOM   2601  O   THR P 162      -8.995  13.111  10.503  0.00  0.00      PROA O
ATOM   2602  N   PHE P 163     -10.727  14.001  11.632  0.00  0.00      PROA N
ATOM   2603  HN  PHE P 163     -11.482  13.946  12.282  0.00  0.00      PROA  
ATOM   2604  CA  PHE P 163     -10.557  15.309  11.013  0.00  0.00      PROA C
ATOM   2605  HA  PHE P 163     -10.809  15.253  10.078  0.00  0.00      PROA H
ATOM   2606  CB  PHE P 163     -11.470  16.330  11.688  0.00  0.00      PROA C
ATOM   2607  HB1 PHE P 163     -11.486  16.097  12.661  0.00  0.00      PROA  
ATOM   2608  HB2 PHE P 163     -12.349  16.282  11.280  0.00  0.00      PROA H
ATOM   2609  CG  PHE P 163     -10.984  17.745  11.569  0.00  0.00      PROA C
ATOM   2610  CD1 PHE P 163     -10.957  18.383  10.341  0.00  0.00      PROA C
ATOM   2611  HD1 PHE P 163     -11.243  17.931   9.581  0.00  0.00      PROA H
ATOM   2612  CE1 PHE P 163     -10.510  19.686  10.234  0.00  0.00      PROA C
ATOM   2613  HE1 PHE P 163     -10.496  20.106   9.404  0.00  0.00      PROA H
ATOM   2614  CZ  PHE P 163     -10.085  20.364  11.358  0.00  0.00      PROA C
ATOM   2615  HZ  PHE P 163      -9.784  21.241  11.286  0.00  0.00      PROA H
ATOM   2616  CD2 PHE P 163     -10.552  18.438  12.688  0.00  0.00      PROA C
ATOM   2617  HD2 PHE P 163     -10.566  18.022  13.520  0.00  0.00      PROA H
ATOM   2618  CE2 PHE P 163     -10.107  19.739  12.587  0.00  0.00      PROA C
ATOM   2619  HE2 PHE P 163      -9.820  20.194  13.345  0.00  0.00      PROA H
ATOM   2620  C   PHE P 163      -9.113  15.783  11.083  0.00  0.00      PROA C
ATOM   2621  O   PHE P 163      -8.651  16.508  10.204  0.00  0.00      PROA  
ATOM   2622  N   ALA P 164      -8.379  15.385  12.124  0.00  0.00      PROA N
ATOM   2623  HN  ALA P 164      -8.722  14.821  12.876  0.00  0.00      PROA  
ATOM   2624  CA  ALA P 164      -6.978  15.771  12.221  0.00  0.00      PROA C
ATOM   2625  HA  ALA P 164      -6.915  16.739  12.203  0.00  0.00      PROA H
ATOM   2626  CB  ALA P 164      -6.389  15.284  13.542  0.00  0.00      PROA C
ATOM   2627  HB1 ALA P 164      -5.455  15.545  13.587  0.00  0.00      PROA H
ATOM   2628  HB2 ALA P 164      -6.880  15.687  14.275  0.00  0.00      PROA H
ATOM   2629  HB3 ALA P 164      -6.464  14.317  13.585  0.00  0.00      PROA H
ATOM   2630  C   ALA P 164      -6.178  15.226  11.044  0.00  0.00      PROA C
ATOM   2631  O   ALA P 164      -5.369  15.946  10.449  0.00  0.00      PROA O
ATOM   2632  N   ALA P 165      -6.399  13.961  10.685  0.00  0.00      PROA N
ATOM   2633  HN  ALA P 165      -7.056  13.367  11.148  0.00  0.00      PROA  
ATOM   2634  CA  ALA P 165      -5.682  13.354   9.573  0.00  0.00      PROA C
ATOM   2635  HA  ALA P 165      -4.779  13.707   9.555  0.00  0.00      PROA H
ATOM   2636  CB  ALA P 165      -5.586  11.841   9.776  0.00  0.00      PROA C
ATOM   2637  HB1 ALA P 165      -5.107  11.452   9.028  0.00  0.00      PROA H
ATOM   2638  HB2 ALA P 165      -5.110  11.664  10.602  0.00  0.00      PROA H
ATOM   2639  HB3 ALA P 165      -6.482  11.473   9.824  0.00  0.00      PROA H
ATOM   2640  C   ALA P 165      -6.321  13.650   8.220  0.00  0.00      PROA C
ATOM   2641  O   ALA P 165      -5.733  13.303   7.190  0.00  0.00      PROA O
ATOM   2642  N   ILE P 166      -7.505  14.271   8.199  0.00  0.00      PROA N
ATOM   2643  HN  ILE P 166      -8.033  14.489   9.017  0.00  0.00      PROA  
ATOM   2644  CA  ILE P 166      -8.138  14.689   6.949  0.00  0.00      PROA C
ATOM   2645  HA  ILE P 166      -7.927  14.042   6.258  0.00  0.00      PROA H
ATOM   2646  CB  ILE P 166      -9.672  14.741   7.108  0.00  0.00      PROA C
ATOM   2647  HB  ILE P 166      -9.880  15.367   7.819  0.00  0.00      PROA H
ATOM   2648  CG2 ILE P 166     -10.339  15.236   5.834  0.00  0.00      PROA C
ATOM   2649 HG21 ILE P 166     -11.271  14.964   5.843  0.00  0.00      PROA H
ATOM   2650 HG22 ILE P 166     -10.280  16.204   5.802  0.00  0.00      PROA H
ATOM   2651 HG23 ILE P 166      -9.889  14.850   5.068  0.00  0.00      PROA H
ATOM   2652  CG1 ILE P 166     -10.225  13.368   7.510  0.00  0.00      PROA C
ATOM   2653 HG11 ILE P 166     -11.217  13.482   7.576  0.00  0.00      PROA  
ATOM   2654 HG12 ILE P 166      -9.819  13.100   8.346  0.00  0.00      PROA H
ATOM   2655  CD  ILE P 166      -9.966  12.266   6.502  0.00  0.00      PROA C
ATOM   2656  HD1 ILE P 166     -10.445  11.319   6.834  0.00  0.00      PROA  
ATOM   2657  HD2 ILE P 166     -10.385  12.538   5.508  0.00  0.00      PROA  
ATOM   2658  HD3 ILE P 166      -8.878  12.079   6.387  0.00  0.00      PROA  
ATOM   2659  C   ILE P 166      -7.641  16.045   6.472  0.00  0.00      PROA C
ATOM   2660  O   ILE P 166      -7.861  16.399   5.304  0.00  0.00      PROA O
ATOM   2661  N   ILE P 167      -6.973  16.813   7.336  0.00  0.00      PROA N
ATOM   2662  HN  ILE P 167      -6.742  16.562   8.273  0.00  0.00      PROA  
ATOM   2663  CA  ILE P 167      -6.512  18.145   6.940  0.00  0.00      PROA C
ATOM   2664  HA  ILE P 167      -7.291  18.673   6.703  0.00  0.00      PROA H
ATOM   2665  CB  ILE P 167      -5.841  18.846   8.129  0.00  0.00      PROA C
ATOM   2666  HB  ILE P 167      -5.116  18.287   8.450  0.00  0.00      PROA H
ATOM   2667  CG2 ILE P 167      -5.264  20.188   7.697  0.00  0.00      PROA C
ATOM   2668 HG21 ILE P 167      -5.012  20.695   8.485  0.00  0.00      PROA H
ATOM   2669 HG22 ILE P 167      -4.483  20.036   7.143  0.00  0.00      PROA H
ATOM   2670 HG23 ILE P 167      -5.937  20.673   7.195  0.00  0.00      PROA H
ATOM   2671  CG1 ILE P 167      -6.847  19.034   9.269  0.00  0.00      PROA C
ATOM   2672 HG11 ILE P 167      -7.272  18.141   9.418  0.00  0.00      PROA  
ATOM   2673 HG12 ILE P 167      -7.487  19.717   9.010  0.00  0.00      PROA H
ATOM   2674  CD  ILE P 167      -6.222  19.460  10.581  0.00  0.00      PROA C
ATOM   2675  HD1 ILE P 167      -6.998  19.521  11.375  0.00  0.00      PROA  
ATOM   2676  HD2 ILE P 167      -5.451  18.728  10.904  0.00  0.00      PROA  
ATOM   2677  HD3 ILE P 167      -5.745  20.458  10.490  0.00  0.00      PROA  
ATOM   2678  C   ILE P 167      -5.624  18.088   5.707  0.00  0.00      PROA C
ATOM   2679  O   ILE P 167      -5.736  18.978   4.852  0.00  0.00      PROA O
ATOM   2680  N   PRO P 168      -4.710  17.125   5.553  0.00  0.00      PROA N
ATOM   2681  CD  PRO P 168      -4.297  16.108   6.531  0.00  0.00      PROA C
ATOM   2682  HD1 PRO P 168      -4.509  16.353   7.477  0.00  0.00      PROA  
ATOM   2683  HD2 PRO P 168      -4.751  15.270   6.357  0.00  0.00      PROA H
ATOM   2684  CA  PRO P 168      -3.830  17.128   4.375  0.00  0.00      PROA C
ATOM   2685  HA  PRO P 168      -3.480  18.020   4.225  0.00  0.00      PROA H
ATOM   2686  CB  PRO P 168      -2.675  16.200   4.797  0.00  0.00      PROA C
ATOM   2687  HB1 PRO P 168      -1.685  16.677   4.616  0.00  0.00      PROA  
ATOM   2688  HB2 PRO P 168      -2.737  15.363   4.312  0.00  0.00      PROA H
ATOM   2689  CG  PRO P 168      -2.844  15.971   6.266  0.00  0.00      PROA C
ATOM   2690  HG1 PRO P 168      -2.231  16.700   6.831  0.00  0.00      PROA  
ATOM   2691  HG2 PRO P 168      -2.538  15.079   6.494  0.00  0.00      PROA H
ATOM   2692  C   PRO P 168      -4.475  16.628   3.091  0.00  0.00      PROA C
ATOM   2693  O   PRO P 168      -3.829  16.699   2.036  0.00  0.00      PROA O
ATOM   2694  N   LEU P 169      -5.707  16.127   3.131  0.00  0.00      PROA N
ATOM   2695  HN  LEU P 169      -6.296  16.125   3.936  0.00  0.00      PROA  
ATOM   2696  CA  LEU P 169      -6.307  15.520   1.947  0.00  0.00      PROA C
ATOM   2697  HA  LEU P 169      -5.636  14.974   1.509  0.00  0.00      PROA H
ATOM   2698  CB  LEU P 169      -7.465  14.607   2.348  0.00  0.00      PROA C
ATOM   2699  HB1 LEU P 169      -7.873  14.278   1.496  0.00  0.00      PROA  
ATOM   2700  HB2 LEU P 169      -8.091  15.114   2.888  0.00  0.00      PROA H
ATOM   2701  CG  LEU P 169      -7.032  13.380   3.159  0.00  0.00      PROA C
ATOM   2702  HG  LEU P 169      -6.552  13.684   3.945  0.00  0.00      PROA H
ATOM   2703  CD1 LEU P 169      -8.244  12.600   3.634  0.00  0.00      PROA C
ATOM   2704 HD11 LEU P 169      -7.945  11.825   4.134  0.00  0.00      PROA H
ATOM   2705 HD12 LEU P 169      -8.783  13.173   4.199  0.00  0.00      PROA H
ATOM   2706 HD13 LEU P 169      -8.760  12.318   2.862  0.00  0.00      PROA H
ATOM   2707  CD2 LEU P 169      -6.093  12.480   2.367  0.00  0.00      PROA C
ATOM   2708 HD21 LEU P 169      -5.959  11.656   2.860  0.00  0.00      PROA H
ATOM   2709 HD22 LEU P 169      -6.492  12.290   1.503  0.00  0.00      PROA H
ATOM   2710 HD23 LEU P 169      -5.243  12.934   2.247  0.00  0.00      PROA H
ATOM   2711  C   LEU P 169      -6.774  16.558   0.930  0.00  0.00      PROA C
ATOM   2712  O   LEU P 169      -6.752  16.281  -0.274  0.00  0.00      PROA O
ATOM   2713  N   PRO P 170      -7.238  17.737   1.350  0.00  0.00      PROA N
ATOM   2714  CD  PRO P 170      -7.882  18.037   2.639  0.00  0.00      PROA C
ATOM   2715  HD1 PRO P 170      -8.512  17.318   2.933  0.00  0.00      PROA  
ATOM   2716  HD2 PRO P 170      -7.220  18.124   3.338  0.00  0.00      PROA H
ATOM   2717  CA  PRO P 170      -7.481  18.800   0.357  0.00  0.00      PROA C
ATOM   2718  HA  PRO P 170      -8.216  18.552  -0.226  0.00  0.00      PROA H
ATOM   2719  CB  PRO P 170      -7.905  19.986   1.230  0.00  0.00      PROA C
ATOM   2720  HB1 PRO P 170      -8.635  20.649   0.714  0.00  0.00      PROA  
ATOM   2721  HB2 PRO P 170      -7.123  20.489   1.505  0.00  0.00      PROA H
ATOM   2722  CG  PRO P 170      -8.568  19.357   2.401  0.00  0.00      PROA C
ATOM   2723  HG1 PRO P 170      -9.650  19.250   2.190  0.00  0.00      PROA  
ATOM   2724  HG2 PRO P 170      -8.467  19.933   3.175  0.00  0.00      PROA H
ATOM   2725  C   PRO P 170      -6.258  19.124  -0.488  0.00  0.00      PROA C
ATOM   2726  O   PRO P 170      -6.380  19.384  -1.698  0.00  0.00      PROA O
ATOM   2727  N   VAL P 171      -5.071  19.120   0.122  0.00  0.00      PROA N
ATOM   2728  HN  VAL P 171      -4.927  18.987   1.099  0.00  0.00      PROA  
ATOM   2729  CA  VAL P 171      -3.848  19.321  -0.647  0.00  0.00      PROA C
ATOM   2730  HA  VAL P 171      -3.917  20.154  -1.138  0.00  0.00      PROA H
ATOM   2731  CB  VAL P 171      -2.632  19.425   0.293  0.00  0.00      PROA C
ATOM   2732  HB  VAL P 171      -2.428  18.546   0.648  0.00  0.00      PROA H
ATOM   2733  CG1 VAL P 171      -1.414  19.922  -0.468  0.00  0.00      PROA C
ATOM   2734 HG11 VAL P 171      -0.668  20.000   0.148  0.00  0.00      PROA H
ATOM   2735 HG12 VAL P 171      -1.198  19.287  -1.169  0.00  0.00      PROA H
ATOM   2736 HG13 VAL P 171      -1.616  20.788  -0.856  0.00  0.00      PROA H
ATOM   2737  CG2 VAL P 171      -2.939  20.349   1.463  0.00  0.00      PROA C
ATOM   2738 HG21 VAL P 171      -2.105  20.618   1.879  0.00  0.00      PROA H
ATOM   2739 HG22 VAL P 171      -3.410  21.130   1.131  0.00  0.00      PROA H
ATOM   2740 HG23 VAL P 171      -3.493  19.877   2.104  0.00  0.00      PROA H
ATOM   2741  C   VAL P 171      -3.681  18.196  -1.655  0.00  0.00      PROA C
ATOM   2742  O   VAL P 171      -3.298  18.424  -2.811  0.00  0.00      PROA O
ATOM   2743  N   MET P 172      -3.956  16.960  -1.231  0.00  0.00      PROA N
ATOM   2744  HN  MET P 172      -4.175  16.714  -0.289  0.00  0.00      PROA  
ATOM   2745  CA  MET P 172      -3.954  15.838  -2.160  0.00  0.00      PROA C
ATOM   2746  HA  MET P 172      -3.055  15.711  -2.499  0.00  0.00      PROA H
ATOM   2747  CB  MET P 172      -4.372  14.562  -1.433  0.00  0.00      PROA C
ATOM   2748  HB1 MET P 172      -4.767  13.970  -2.136  0.00  0.00      PROA  
ATOM   2749  HB2 MET P 172      -4.995  14.794  -0.730  0.00  0.00      PROA H
ATOM   2750  CG  MET P 172      -3.240  13.795  -0.797  0.00  0.00      PROA C
ATOM   2751  HG1 MET P 172      -3.643  13.212  -0.091  0.00  0.00      PROA  
ATOM   2752  HG2 MET P 172      -2.601  14.422  -0.427  0.00  0.00      PROA H
ATOM   2753  SD  MET P 172      -2.371  12.737  -1.961  0.00  0.00      PROA S
ATOM   2754  CE  MET P 172      -1.440  11.729  -0.815  0.00  0.00      PROA C
ATOM   2755  HE1 MET P 172      -1.323  10.845  -1.193  0.00  0.00      PROA H
ATOM   2756  HE2 MET P 172      -0.580  12.145  -0.658  0.00  0.00      PROA H
ATOM   2757  HE3 MET P 172      -1.934  11.664   0.017  0.00  0.00      PROA H
ATOM   2758  C   MET P 172      -4.892  16.104  -3.326  0.00  0.00      PROA C
ATOM   2759  O   MET P 172      -4.558  15.821  -4.479  0.00  0.00      PROA O
ATOM   2760  N   ALA P 173      -6.078  16.641  -3.041  0.00  0.00      PROA N
ATOM   2761  HN  ALA P 173      -6.360  16.912  -2.121  0.00  0.00      PROA  
ATOM   2762  CA  ALA P 173      -7.064  16.873  -4.090  0.00  0.00      PROA C
ATOM   2763  HA  ALA P 173      -7.237  16.038  -4.552  0.00  0.00      PROA H
ATOM   2764  CB  ALA P 173      -8.376  17.355  -3.475  0.00  0.00      PROA C
ATOM   2765  HB1 ALA P 173      -9.022  17.500  -4.183  0.00  0.00      PROA H
ATOM   2766  HB2 ALA P 173      -8.703  16.680  -2.860  0.00  0.00      PROA H
ATOM   2767  HB3 ALA P 173      -8.214  18.185  -2.998  0.00  0.00      PROA H
ATOM   2768  C   ALA P 173      -6.549  17.878  -5.109  0.00  0.00      PROA C
ATOM   2769  O   ALA P 173      -6.642  17.657  -6.322  0.00  0.00      PROA O
ATOM   2770  N   ILE P 174      -5.994  18.994  -4.634  0.00  0.00      PROA N
ATOM   2771  HN  ILE P 174      -5.875  19.230  -3.672  0.00  0.00      PROA  
ATOM   2772  CA  ILE P 174      -5.492  20.004  -5.565  0.00  0.00      PROA C
ATOM   2773  HA  ILE P 174      -6.199  20.231  -6.189  0.00  0.00      PROA H
ATOM   2774  CB  ILE P 174      -5.104  21.289  -4.813  0.00  0.00      PROA C
ATOM   2775  HB  ILE P 174      -4.457  21.065  -4.126  0.00  0.00      PROA H
ATOM   2776  CG2 ILE P 174      -4.471  22.285  -5.773  0.00  0.00      PROA C
ATOM   2777 HG21 ILE P 174      -4.418  23.154  -5.347  0.00  0.00      PROA H
ATOM   2778 HG22 ILE P 174      -3.578  21.982  -6.005  0.00  0.00      PROA H
ATOM   2779 HG23 ILE P 174      -5.019  22.343  -6.572  0.00  0.00      PROA H
ATOM   2780  CG1 ILE P 174      -6.337  21.902  -4.146  0.00  0.00      PROA C
ATOM   2781 HG11 ILE P 174      -6.770  21.168  -3.624  0.00  0.00      PROA  
ATOM   2782 HG12 ILE P 174      -6.915  22.265  -4.836  0.00  0.00      PROA H
ATOM   2783  CD  ILE P 174      -6.020  23.019  -3.177  0.00  0.00      PROA C
ATOM   2784  HD1 ILE P 174      -6.950  23.380  -2.687  0.00  0.00      PROA  
ATOM   2785  HD2 ILE P 174      -5.324  22.667  -2.386  0.00  0.00      PROA  
ATOM   2786  HD3 ILE P 174      -5.552  23.880  -3.701  0.00  0.00      PROA  
ATOM   2787  C   ILE P 174      -4.320  19.453  -6.373  0.00  0.00      PROA C
ATOM   2788  O   ILE P 174      -4.208  19.696  -7.586  0.00  0.00      PROA O
ATOM   2789  N   ALA P 175      -3.427  18.708  -5.719  0.00  0.00      PROA N
ATOM   2790  HN  ALA P 175      -3.475  18.497  -4.743  0.00  0.00      PROA  
ATOM   2791  CA  ALA P 175      -2.287  18.138  -6.426  0.00  0.00      PROA C
ATOM   2792  HA  ALA P 175      -1.791  18.853  -6.855  0.00  0.00      PROA H
ATOM   2793  CB  ALA P 175      -1.356  17.447  -5.431  0.00  0.00      PROA C
ATOM   2794  HB1 ALA P 175      -0.500  17.280  -5.852  0.00  0.00      PROA H
ATOM   2795  HB2 ALA P 175      -1.235  18.028  -4.665  0.00  0.00      PROA H
ATOM   2796  HB3 ALA P 175      -1.760  16.612  -5.145  0.00  0.00      PROA H
ATOM   2797  C   ALA P 175      -2.744  17.167  -7.506  0.00  0.00      PROA C
ATOM   2798  O   ALA P 175      -2.215  17.177  -8.626  0.00  0.00      PROA O
ATOM   2799  N   ILE P 176      -3.726  16.322  -7.191  0.00  0.00      PROA N
ATOM   2800  HN  ILE P 176      -4.150  16.247  -6.291  0.00  0.00      PROA  
ATOM   2801  CA  ILE P 176      -4.274  15.407  -8.187  0.00  0.00      PROA C
ATOM   2802  HA  ILE P 176      -3.554  14.879  -8.562  0.00  0.00      PROA H
ATOM   2803  CB  ILE P 176      -5.286  14.449  -7.533  0.00  0.00      PROA C
ATOM   2804  HB  ILE P 176      -5.963  14.981  -7.087  0.00  0.00      PROA H
ATOM   2805  CG2 ILE P 176      -5.969  13.602  -8.592  0.00  0.00      PROA C
ATOM   2806 HG21 ILE P 176      -6.127  12.715  -8.235  0.00  0.00      PROA H
ATOM   2807 HG22 ILE P 176      -6.813  14.017  -8.831  0.00  0.00      PROA H
ATOM   2808 HG23 ILE P 176      -5.396  13.549  -9.371  0.00  0.00      PROA H
ATOM   2809  CG1 ILE P 176      -4.601  13.567  -6.485  0.00  0.00      PROA C
ATOM   2810 HG11 ILE P 176      -5.339  13.064  -6.034  0.00  0.00      PROA  
ATOM   2811 HG12 ILE P 176      -4.096  14.130  -5.883  0.00  0.00      PROA H
ATOM   2812  CD  ILE P 176      -3.631  12.555  -7.052  0.00  0.00      PROA C
ATOM   2813  HD1 ILE P 176      -3.220  11.917  -6.240  0.00  0.00      PROA  
ATOM   2814  HD2 ILE P 176      -4.138  11.896  -7.789  0.00  0.00      PROA  
ATOM   2815  HD3 ILE P 176      -2.780  13.059  -7.557  0.00  0.00      PROA  
ATOM   2816  C   ILE P 176      -4.902  16.184  -9.331  0.00  0.00      PROA C
ATOM   2817  O   ILE P 176      -4.767  15.811 -10.504  0.00  0.00      PROA O
ATOM   2818  N   SER P 177      -5.611  17.267  -9.012  0.00  0.00      PROA N
ATOM   2819  HN  SER P 177      -5.795  17.593  -8.085  0.00  0.00      PROA  
ATOM   2820  CA  SER P 177      -6.196  18.091 -10.062  0.00  0.00      PROA C
ATOM   2821  HA  SER P 177      -6.851  17.570 -10.549  0.00  0.00      PROA H
ATOM   2822  CB  SER P 177      -6.909  19.293  -9.446  0.00  0.00      PROA C
ATOM   2823  HB1 SER P 177      -7.306  19.017  -8.570  0.00  0.00      PROA  
ATOM   2824  HB2 SER P 177      -7.602  19.595 -10.055  0.00  0.00      PROA H
ATOM   2825  OG  SER P 177      -6.001  20.354  -9.220  0.00  0.00      PROA O
ATOM   2826  HG1 SER P 177      -6.527  21.146  -9.048  0.00  0.00      PROA  
ATOM   2827  C   SER P 177      -5.127  18.548 -11.045  0.00  0.00      PROA C
ATOM   2828  O   SER P 177      -5.265  18.365 -12.260  0.00  0.00      PROA O
ATOM   2829  N   LEU P 178      -4.044  19.134 -10.531  0.00  0.00      PROA N
ATOM   2830  HN  LEU P 178      -3.860  19.274  -9.560  0.00  0.00      PROA  
ATOM   2831  CA  LEU P 178      -2.996  19.638 -11.420  0.00  0.00      PROA C
ATOM   2832  HA  LEU P 178      -3.394  20.249 -12.059  0.00  0.00      PROA H
ATOM   2833  CB  LEU P 178      -1.955  20.412 -10.613  0.00  0.00      PROA C
ATOM   2834  HB1 LEU P 178      -1.338  20.808 -11.293  0.00  0.00      PROA  
ATOM   2835  HB2 LEU P 178      -1.525  19.795  -9.998  0.00  0.00      PROA H
ATOM   2836  CG  LEU P 178      -2.487  21.584  -9.784  0.00  0.00      PROA C
ATOM   2837  HG  LEU P 178      -3.121  21.244  -9.133  0.00  0.00      PROA H
ATOM   2838  CD1 LEU P 178      -1.359  22.259  -9.024  0.00  0.00      PROA C
ATOM   2839 HD11 LEU P 178      -1.722  22.996  -8.509  0.00  0.00      PROA H
ATOM   2840 HD12 LEU P 178      -0.946  21.612  -8.431  0.00  0.00      PROA H
ATOM   2841 HD13 LEU P 178      -0.705  22.589  -9.659  0.00  0.00      PROA H
ATOM   2842  CD2 LEU P 178      -3.219  22.591 -10.661  0.00  0.00      PROA C
ATOM   2843 HD21 LEU P 178      -3.432  23.374 -10.130  0.00  0.00      PROA H
ATOM   2844 HD22 LEU P 178      -2.643  22.841 -11.401  0.00  0.00      PROA H
ATOM   2845 HD23 LEU P 178      -4.033  22.187 -10.997  0.00  0.00      PROA H
ATOM   2846  C   LEU P 178      -2.334  18.506 -12.202  0.00  0.00      PROA C
ATOM   2847  O   LEU P 178      -2.093  18.627 -13.416  0.00  0.00      PROA O
ATOM   2848  N   TYR P 179      -2.036  17.395 -11.528  0.00  0.00      PROA N
ATOM   2849  HN  TYR P 179      -2.237  17.237 -10.562  0.00  0.00      PROA  
ATOM   2850  CA  TYR P 179      -1.363  16.288 -12.197  0.00  0.00      PROA C
ATOM   2851  HA  TYR P 179      -0.523  16.603 -12.563  0.00  0.00      PROA H
ATOM   2852  CB  TYR P 179      -1.055  15.186 -11.191  0.00  0.00      PROA C
ATOM   2853  HB1 TYR P 179      -1.939  14.825 -10.893  0.00  0.00      PROA  
ATOM   2854  HB2 TYR P 179      -0.533  15.571 -10.473  0.00  0.00      PROA H
ATOM   2855  CG  TYR P 179      -0.273  14.027 -11.749  0.00  0.00      PROA C
ATOM   2856  CD1 TYR P 179       1.001  14.207 -12.262  0.00  0.00      PROA C
ATOM   2857  HD1 TYR P 179       1.375  15.058 -12.272  0.00  0.00      PROA H
ATOM   2858  CE1 TYR P 179       1.726  13.141 -12.763  0.00  0.00      PROA C
ATOM   2859  HE1 TYR P 179       2.579  13.277 -13.107  0.00  0.00      PROA H
ATOM   2860  CZ  TYR P 179       1.176  11.876 -12.749  0.00  0.00      PROA C
ATOM   2861  OH  TYR P 179       1.890  10.812 -13.245  0.00  0.00      PROA O
ATOM   2862  HH  TYR P 179       1.425  10.113 -13.208  0.00  0.00      PROA H
ATOM   2863  CD2 TYR P 179      -0.801  12.745 -11.742  0.00  0.00      PROA C
ATOM   2864  HD2 TYR P 179      -1.652  12.603 -11.398  0.00  0.00      PROA H
ATOM   2865  CE2 TYR P 179      -0.085  11.673 -12.239  0.00  0.00      PROA C
ATOM   2866  HE2 TYR P 179      -0.455  10.820 -12.231  0.00  0.00      PROA H
ATOM   2867  C   TYR P 179      -2.203  15.746 -13.342  0.00  0.00      PROA C
ATOM   2868  O   TYR P 179      -1.684  15.502 -14.435  0.00  0.00      PROA O
ATOM   2869  N   GLY P 180      -3.502  15.552 -13.115  0.00  0.00      PROA N
ATOM   2870  HN  GLY P 180      -3.949  15.684 -12.231  0.00  0.00      PROA  
ATOM   2871  CA  GLY P 180      -4.368  15.120 -14.198  0.00  0.00      PROA C
ATOM   2872  HA1 GLY P 180      -5.354  14.978 -13.779  0.00  0.00      PROA  
ATOM   2873  HA2 GLY P 180      -4.022  14.298 -14.580  0.00  0.00      PROA H
ATOM   2874  C   GLY P 180      -4.472  16.156 -15.300  0.00  0.00      PROA C
ATOM   2875  O   GLY P 180      -4.468  15.817 -16.489  0.00  0.00      PROA O
ATOM   2876  N   SER P 181      -4.559  17.433 -14.920  0.00  0.00      PROA N
ATOM   2877  HN  SER P 181      -4.575  17.751 -13.972  0.00  0.00      PROA  
ATOM   2878  CA  SER P 181      -4.643  18.500 -15.909  0.00  0.00      PROA C
ATOM   2879  HA  SER P 181      -5.451  18.387 -16.431  0.00  0.00      PROA H
ATOM   2880  CB  SER P 181      -4.713  19.855 -15.209  0.00  0.00      PROA C
ATOM   2881  HB1 SER P 181      -5.478  19.844 -14.566  0.00  0.00      PROA  
ATOM   2882  HB2 SER P 181      -4.838  20.550 -15.873  0.00  0.00      PROA H
ATOM   2883  OG  SER P 181      -3.521  20.112 -14.492  0.00  0.00      PROA O
ATOM   2884  HG1 SER P 181      -3.525  21.050 -14.263  0.00  0.00      PROA  
ATOM   2885  C   SER P 181      -3.462  18.468 -16.865  0.00  0.00      PROA C
ATOM   2886  O   SER P 181      -3.607  18.824 -18.039  0.00  0.00      PROA O
ATOM   2887  N   LYS P 182      -2.286  18.069 -16.381  0.00  0.00      PROA N
ATOM   2888  HN  LYS P 182      -2.107  17.823 -15.430  0.00  0.00      PROA  
ATOM   2889  CA  LYS P 182      -1.134  17.968 -17.277  0.00  0.00      PROA C
ATOM   2890  HA  LYS P 182      -1.194  18.665 -17.949  0.00  0.00      PROA H
ATOM   2891  CB  LYS P 182       0.156  18.190 -16.490  0.00  0.00      PROA C
ATOM   2892  HB1 LYS P 182       0.876  17.701 -16.982  0.00  0.00      PROA  
ATOM   2893  HB2 LYS P 182       0.033  17.858 -15.587  0.00  0.00      PROA H
ATOM   2894  CG  LYS P 182       0.575  19.648 -16.398  0.00  0.00      PROA C
ATOM   2895  HG1 LYS P 182       0.529  20.038 -17.317  0.00  0.00      PROA  
ATOM   2896  HG2 LYS P 182       1.476  19.699 -16.040  0.00  0.00      PROA H
ATOM   2897  CD  LYS P 182      -0.345  20.434 -15.484  0.00  0.00      PROA C
ATOM   2898  HD1 LYS P 182      -0.192  20.110 -14.550  0.00  0.00      PROA  
ATOM   2899  HD2 LYS P 182      -1.264  20.298 -15.757  0.00  0.00      PROA H
ATOM   2900  CE  LYS P 182      -0.055  21.921 -15.546  0.00  0.00      PROA C
ATOM   2901  HE1 LYS P 182      -0.016  22.183 -16.511  0.00  0.00      PROA  
ATOM   2902  HE2 LYS P 182       0.786  22.102 -15.098  0.00  0.00      PROA H
ATOM   2903  NZ  LYS P 182      -1.120  22.718 -14.877  0.00  0.00      PROA N
ATOM   2904  HZ1 LYS P 182      -0.930  23.586 -14.932  0.00  0.00      PROA H
ATOM   2905  HZ2 LYS P 182      -1.904  22.569 -15.272  0.00  0.00      PROA H
ATOM   2906  HZ3 LYS P 182      -1.179  22.487 -14.020  0.00  0.00      PROA H
ATOM   2907  C   LYS P 182      -1.089  16.621 -17.999  0.00  0.00      PROA C
ATOM   2908  O   LYS P 182      -0.760  16.552 -19.196  0.00  0.00      PROA O
ATOM   2909  N   ILE P 183      -1.428  15.546 -17.288  0.00  0.00      PROA N
ATOM   2910  HN  ILE P 183      -1.806  15.572 -16.364  0.00  0.00      PROA  
ATOM   2911  CA  ILE P 183      -1.264  14.206 -17.828  0.00  0.00      PROA C
ATOM   2912  HA  ILE P 183      -0.369  14.123 -18.187  0.00  0.00      PROA H
ATOM   2913  CB  ILE P 183      -1.433  13.173 -16.698  0.00  0.00      PROA C
ATOM   2914  HB  ILE P 183      -2.205  13.422 -16.165  0.00  0.00      PROA H
ATOM   2915  CG2 ILE P 183      -1.665  11.792 -17.263  0.00  0.00      PROA C
ATOM   2916 HG21 ILE P 183      -1.538  11.138 -16.558  0.00  0.00      PROA H
ATOM   2917 HG22 ILE P 183      -2.569  11.733 -17.609  0.00  0.00      PROA H
ATOM   2918 HG23 ILE P 183      -1.023  11.642 -17.973  0.00  0.00      PROA H
ATOM   2919  CG1 ILE P 183      -0.198  13.159 -15.792  0.00  0.00      PROA C
ATOM   2920 HG11 ILE P 183      -0.403  12.501 -15.067  0.00  0.00      PROA  
ATOM   2921 HG12 ILE P 183      -0.043  14.058 -15.465  0.00  0.00      PROA H
ATOM   2922  CD  ILE P 183       1.086  12.693 -16.463  0.00  0.00      PROA C
ATOM   2923  HD1 ILE P 183       1.917  12.657 -15.726  0.00  0.00      PROA  
ATOM   2924  HD2 ILE P 183       0.958  11.676 -16.892  0.00  0.00      PROA  
ATOM   2925  HD3 ILE P 183       1.382  13.384 -17.280  0.00  0.00      PROA  
ATOM   2926  C   ILE P 183      -2.233  13.958 -18.976  0.00  0.00      PROA C
ATOM   2927  O   ILE P 183      -1.935  13.177 -19.886  0.00  0.00      PROA O
ATOM   2928  N   HSD P 184      -3.400  14.606 -18.969  0.00  0.00      PROA N
ATOM   2929  HN  HSD P 184      -3.716  15.220 -18.248  0.00  0.00      PROA  
ATOM   2930  CA  HSD P 184      -4.324  14.436 -20.089  0.00  0.00      PROA C
ATOM   2931  HA  HSD P 184      -4.535  13.494 -20.181  0.00  0.00      PROA H
ATOM   2932  CB  HSD P 184      -5.626  15.189 -19.821  0.00  0.00      PROA C
ATOM   2933  HB1 HSD P 184      -5.408  16.164 -19.869  0.00  0.00      PROA  
ATOM   2934  HB2 HSD P 184      -5.965  14.929 -18.950  0.00  0.00      PROA H
ATOM   2935  ND1 HSD P 184      -6.703  13.777 -21.612  0.00  0.00      PROA N
ATOM   2936  HD1 HSD P 184      -6.116  13.149 -21.583  0.00  0.00      PROA H
ATOM   2937  CG  HSD P 184      -6.695  14.913 -20.831  0.00  0.00      PROA C
ATOM   2938  CE1 HSD P 184      -7.755  13.802 -22.411  0.00  0.00      PROA C
ATOM   2939  HE1 HSD P 184      -7.982  13.147 -23.031  0.00  0.00      PROA H
ATOM   2940  NE2 HSD P 184      -8.429  14.914 -22.178  0.00  0.00      PROA N
ATOM   2941  CD2 HSD P 184      -7.786  15.628 -21.196  0.00  0.00      PROA C
ATOM   2942  HD2 HSD P 184      -8.053  16.446 -20.847  0.00  0.00      PROA H
ATOM   2943  C   HSD P 184      -3.695  14.909 -21.396  0.00  0.00      PROA C
ATOM   2944  O   HSD P 184      -3.721  14.197 -22.411  0.00  0.00      PROA O
ATOM   2945  N   GLU P 185      -3.139  16.125 -21.394  0.00  0.00      PROA N
ATOM   2946  HN  GLU P 185      -3.129  16.754 -20.621  0.00  0.00      PROA  
ATOM   2947  CA  GLU P 185      -2.477  16.640 -22.587  0.00  0.00      PROA C
ATOM   2948  HA  GLU P 185      -3.109  16.657 -23.319  0.00  0.00      PROA H
ATOM   2949  CB  GLU P 185      -2.011  18.076 -22.349  0.00  0.00      PROA C
ATOM   2950  HB1 GLU P 185      -1.316  18.262 -23.043  0.00  0.00      PROA  
ATOM   2951  HB2 GLU P 185      -1.669  18.147 -21.444  0.00  0.00      PROA H
ATOM   2952  CG  GLU P 185      -3.099  19.119 -22.514  0.00  0.00      PROA C
ATOM   2953  HG1 GLU P 185      -3.469  19.017 -23.438  0.00  0.00      PROA  
ATOM   2954  HG2 GLU P 185      -2.718  20.001 -22.374  0.00  0.00      PROA H
ATOM   2955  CD  GLU P 185      -4.233  18.938 -21.527  0.00  0.00      PROA C
ATOM   2956  OE1 GLU P 185      -4.004  18.319 -20.468  0.00  0.00      PROA O
ATOM   2957  OE2 GLU P 185      -5.352  19.415 -21.810  0.00  0.00      PROA O
ATOM   2958  C   GLU P 185      -1.298  15.761 -22.972  0.00  0.00      PROA C
ATOM   2959  O   GLU P 185      -1.104  15.438 -24.155  0.00  0.00      PROA O
ATOM   2960  N   ARG P 186      -0.505  15.350 -21.982  0.00  0.00      PROA N
ATOM   2961  HN  ARG P 186      -0.635  15.591 -21.023  0.00  0.00      PROA  
ATOM   2962  CA  ARG P 186       0.632  14.494 -22.292  0.00  0.00      PROA C
ATOM   2963  HA  ARG P 186       1.224  14.970 -22.893  0.00  0.00      PROA H
ATOM   2964  CB  ARG P 186       1.404  14.168 -21.017  0.00  0.00      PROA C
ATOM   2965  HB1 ARG P 186       0.737  13.785 -20.378  0.00  0.00      PROA  
ATOM   2966  HB2 ARG P 186       1.821  14.982 -20.690  0.00  0.00      PROA H
ATOM   2967  CG  ARG P 186       2.501  13.128 -21.194  0.00  0.00      PROA C
ATOM   2968  HG1 ARG P 186       2.054  12.253 -21.379  0.00  0.00      PROA  
ATOM   2969  HG2 ARG P 186       3.034  13.117 -20.390  0.00  0.00      PROA H
ATOM   2970  CD  ARG P 186       3.435  13.428 -22.367  0.00  0.00      PROA C
ATOM   2971  HD1 ARG P 186       3.988  14.222 -22.116  0.00  0.00      PROA  
ATOM   2972  HD2 ARG P 186       2.912  13.607 -23.159  0.00  0.00      PROA H
ATOM   2973  NE  ARG P 186       4.324  12.306 -22.650  0.00  0.00      PROA N
ATOM   2974  HE  ARG P 186       4.644  11.872 -21.979  0.00  0.00      PROA H
ATOM   2975  CZ  ARG P 186       4.679  11.900 -23.864  0.00  0.00      PROA C
ATOM   2976  NH1 ARG P 186       4.246  12.513 -24.955  0.00  0.00      PROA N
ATOM   2977 HH11 ARG P 186       3.722  13.190 -24.898  0.00  0.00      PROA H
ATOM   2978 HH12 ARG P 186       4.492  12.229 -25.729  0.00  0.00      PROA H
ATOM   2979  NH2 ARG P 186       5.491  10.854 -23.986  0.00  0.00      PROA N
ATOM   2980 HH21 ARG P 186       5.779  10.449 -23.284  0.00  0.00      PROA H
ATOM   2981 HH22 ARG P 186       5.728  10.583 -24.767  0.00  0.00      PROA H
ATOM   2982  C   ARG P 186       0.182  13.212 -22.982  0.00  0.00      PROA C
ATOM   2983  O   ARG P 186       0.818  12.757 -23.939  0.00  0.00      PROA O
ATOM   2984  N   PHE P 187      -0.919  12.620 -22.522  0.00  0.00      PROA N
ATOM   2985  HN  PHE P 187      -1.520  12.988 -21.814  0.00  0.00      PROA  
ATOM   2986  CA  PHE P 187      -1.334  11.327 -23.055  0.00  0.00      PROA C
ATOM   2987  HA  PHE P 187      -0.543  10.780 -23.169  0.00  0.00      PROA H
ATOM   2988  CB  PHE P 187      -2.268  10.630 -22.069  0.00  0.00      PROA C
ATOM   2989  HB1 PHE P 187      -2.911  10.093 -22.614  0.00  0.00      PROA  
ATOM   2990  HB2 PHE P 187      -2.713  11.302 -21.529  0.00  0.00      PROA H
ATOM   2991  CG  PHE P 187      -1.560   9.690 -21.143  0.00  0.00      PROA C
ATOM   2992  CD1 PHE P 187      -0.759   8.675 -21.640  0.00  0.00      PROA C
ATOM   2993  HD1 PHE P 187      -0.666   8.571 -22.560  0.00  0.00      PROA H
ATOM   2994  CE1 PHE P 187      -0.099   7.816 -20.787  0.00  0.00      PROA C
ATOM   2995  HE1 PHE P 187       0.433   7.136 -21.132  0.00  0.00      PROA H
ATOM   2996  CZ  PHE P 187      -0.231   7.967 -19.425  0.00  0.00      PROA C
ATOM   2997  HZ  PHE P 187       0.211   7.389 -18.847  0.00  0.00      PROA H
ATOM   2998  CD2 PHE P 187      -1.678   9.830 -19.777  0.00  0.00      PROA C
ATOM   2999  HD2 PHE P 187      -2.210  10.510 -19.431  0.00  0.00      PROA H
ATOM   3000  CE2 PHE P 187      -1.021   8.975 -18.921  0.00  0.00      PROA C
ATOM   3001  HE2 PHE P 187      -1.111   9.079 -18.002  0.00  0.00      PROA H
ATOM   3002  C   PHE P 187      -1.994  11.453 -24.421  0.00  0.00      PROA C
ATOM   3003  O   PHE P 187      -1.828  10.568 -25.269  0.00  0.00      PROA O
ATOM   3004  N   THR P 188      -2.742  12.527 -24.670  0.00  0.00      PROA N
ATOM   3005  HN  THR P 188      -3.020  13.236 -24.023  0.00  0.00      PROA  
ATOM   3006  CA  THR P 188      -3.230  12.732 -26.031  0.00  0.00      PROA C
ATOM   3007  HA  THR P 188      -3.728  11.947 -26.305  0.00  0.00      PROA H
ATOM   3008  CB  THR P 188      -4.176  13.935 -26.104  0.00  0.00      PROA C
ATOM   3009  HB  THR P 188      -4.971  13.748 -25.581  0.00  0.00      PROA H
ATOM   3010  OG1 THR P 188      -4.550  14.169 -27.466  0.00  0.00      PROA O
ATOM   3011  HG1 THR P 188      -5.084  14.816 -27.509  0.00  0.00      PROA H
ATOM   3012  CG2 THR P 188      -3.535  15.175 -25.553  0.00  0.00      PROA C
ATOM   3013 HG21 THR P 188      -4.148  15.923 -25.628  0.00  0.00      PROA H
ATOM   3014 HG22 THR P 188      -3.326  15.035 -24.622  0.00  0.00      PROA H
ATOM   3015 HG23 THR P 188      -2.723  15.385 -26.039  0.00  0.00      PROA H
ATOM   3016  C   THR P 188      -2.061  12.897 -26.994  0.00  0.00      PROA C
ATOM   3017  O   THR P 188      -2.063  12.328 -28.099  0.00  0.00      PROA O
ATOM   3018  N   GLU P 189      -1.030  13.641 -26.578  0.00  0.00      PROA N
ATOM   3019  HN  GLU P 189      -0.978  14.149 -25.723  0.00  0.00      PROA  
ATOM   3020  CA  GLU P 189       0.161  13.757 -27.410  0.00  0.00      PROA C
ATOM   3021  HA  GLU P 189      -0.094  14.107 -28.278  0.00  0.00      PROA H
ATOM   3022  CB  GLU P 189       1.148  14.735 -26.778  0.00  0.00      PROA C
ATOM   3023  HB1 GLU P 189       1.935  14.780 -27.393  0.00  0.00      PROA  
ATOM   3024  HB2 GLU P 189       1.381  14.414 -25.893  0.00  0.00      PROA H
ATOM   3025  CG  GLU P 189       0.607  16.145 -26.631  0.00  0.00      PROA C
ATOM   3026  HG1 GLU P 189       1.194  16.615 -25.971  0.00  0.00      PROA  
ATOM   3027  HG2 GLU P 189      -0.314  16.105 -26.330  0.00  0.00      PROA H
ATOM   3028  CD  GLU P 189       0.637  16.917 -27.932  0.00  0.00      PROA C
ATOM   3029  OE1 GLU P 189       1.687  17.514 -28.245  0.00  0.00      PROA O
ATOM   3030  OE2 GLU P 189      -0.391  16.925 -28.640  0.00  0.00      PROA O
ATOM   3031  C   GLU P 189       0.816  12.399 -27.626  0.00  0.00      PROA C
ATOM   3032  O   GLU P 189       1.260  12.087 -28.734  0.00  0.00      PROA O
ATOM   3033  N   ALA P 190       0.890  11.577 -26.576  0.00  0.00      PROA N
ATOM   3034  HN  ALA P 190       0.533  11.795 -25.669  0.00  0.00      PROA  
ATOM   3035  CA  ALA P 190       1.520  10.266 -26.704  0.00  0.00      PROA C
ATOM   3036  HA  ALA P 190       2.420  10.380 -27.049  0.00  0.00      PROA H
ATOM   3037  CB  ALA P 190       1.623   9.597 -25.334  0.00  0.00      PROA C
ATOM   3038  HB1 ALA P 190       2.044   8.729 -25.438  0.00  0.00      PROA H
ATOM   3039  HB2 ALA P 190       2.157  10.157 -24.749  0.00  0.00      PROA H
ATOM   3040  HB3 ALA P 190       0.731   9.490 -24.968  0.00  0.00      PROA H
ATOM   3041  C   ALA P 190       0.756   9.372 -27.672  0.00  0.00      PROA C
ATOM   3042  O   ALA P 190       1.359   8.615 -28.442  0.00  0.00      PROA O
ATOM   3043  N   GLN P 191      -0.577   9.421 -27.629  0.00  0.00      PROA N
ATOM   3044  HN  GLN P 191      -1.113   9.977 -26.997  0.00  0.00      PROA  
ATOM   3045  CA  GLN P 191      -1.372   8.620 -28.554  0.00  0.00      PROA C
ATOM   3046  HA  GLN P 191      -1.093   7.694 -28.489  0.00  0.00      PROA H
ATOM   3047  CB  GLN P 191      -2.852   8.709 -28.183  0.00  0.00      PROA C
ATOM   3048  HB1 GLN P 191      -3.348   8.204 -28.889  0.00  0.00      PROA  
ATOM   3049  HB2 GLN P 191      -3.104   9.644 -28.136  0.00  0.00      PROA H
ATOM   3050  CG  GLN P 191      -3.203   8.070 -26.844  0.00  0.00      PROA C
ATOM   3051  HG1 GLN P 191      -4.200   8.076 -26.770  0.00  0.00      PROA  
ATOM   3052  HG2 GLN P 191      -2.783   8.576 -26.132  0.00  0.00      PROA H
ATOM   3053  CD  GLN P 191      -2.731   6.634 -26.734  0.00  0.00      PROA C
ATOM   3054  OE1 GLN P 191      -2.207   6.220 -25.701  0.00  0.00      PROA O
ATOM   3055  NE2 GLN P 191      -2.911   5.867 -27.802  0.00  0.00      PROA N
ATOM   3056 HE21 GLN P 191      -3.281   6.190 -28.508  0.00  0.00      PROA H
ATOM   3057 HE22 GLN P 191      -2.660   5.045 -27.788  0.00  0.00      PROA H
ATOM   3058  C   GLN P 191      -1.149   9.068 -29.995  0.00  0.00      PROA C
ATOM   3059  O   GLN P 191      -0.946   8.240 -30.896  0.00  0.00      PROA O
ATOM   3060  N   ASN P 192      -1.173  10.382 -30.233  0.00  0.00      PROA N
ATOM   3061  HN  ASN P 192      -1.381  11.100 -29.570  0.00  0.00      PROA  
ATOM   3062  CA  ASN P 192      -0.874  10.867 -31.577  0.00  0.00      PROA C
ATOM   3063  HA  ASN P 192      -1.505  10.477 -32.202  0.00  0.00      PROA H
ATOM   3064  CB  ASN P 192      -1.031  12.386 -31.636  0.00  0.00      PROA C
ATOM   3065  HB1 ASN P 192      -0.688  12.684 -32.527  0.00  0.00      PROA  
ATOM   3066  HB2 ASN P 192      -0.531  12.784 -30.906  0.00  0.00      PROA H
ATOM   3067  CG  ASN P 192      -2.473  12.826 -31.514  0.00  0.00      PROA C
ATOM   3068  OD1 ASN P 192      -3.390  12.088 -31.863  0.00  0.00      PROA O
ATOM   3069  ND2 ASN P 192      -2.680  14.038 -31.017  0.00  0.00      PROA N
ATOM   3070 HD21 ASN P 192      -2.011  14.527 -30.784  0.00  0.00      PROA H
ATOM   3071 HD22 ASN P 192      -3.482  14.335 -30.928  0.00  0.00      PROA H
ATOM   3072  C   ASN P 192       0.530  10.453 -32.003  0.00  0.00      PROA C
ATOM   3073  O   ASN P 192       0.772  10.151 -33.178  0.00  0.00      PROA O
ATOM   3074  N   ALA P 193       1.470  10.429 -31.057  0.00  0.00      PROA N
ATOM   3075  HN  ALA P 193       1.303  10.662 -30.099  0.00  0.00      PROA  
ATOM   3076  CA  ALA P 193       2.839  10.047 -31.379  0.00  0.00      PROA C
ATOM   3077  HA  ALA P 193       3.144  10.576 -32.133  0.00  0.00      PROA H
ATOM   3078  CB  ALA P 193       3.756  10.342 -30.195  0.00  0.00      PROA C
ATOM   3079  HB1 ALA P 193       4.661  10.081 -30.426  0.00  0.00      PROA H
ATOM   3080  HB2 ALA P 193       3.726  11.293 -30.002  0.00  0.00      PROA H
ATOM   3081  HB3 ALA P 193       3.451   9.837 -29.426  0.00  0.00      PROA H
ATOM   3082  C   ALA P 193       2.929   8.580 -31.767  0.00  0.00      PROA C
ATOM   3083  O   ALA P 193       3.688   8.221 -32.673  0.00  0.00      PROA O
ATOM   3084  N   PHE P 194       2.187   7.711 -31.080  0.00  0.00      PROA N
ATOM   3085  HN  PHE P 194       1.621   7.921 -30.285  0.00  0.00      PROA  
ATOM   3086  CA  PHE P 194       2.167   6.309 -31.484  0.00  0.00      PROA C
ATOM   3087  HA  PHE P 194       3.078   5.980 -31.518  0.00  0.00      PROA H
ATOM   3088  CB  PHE P 194       1.394   5.459 -30.480  0.00  0.00      PROA C
ATOM   3089  HB1 PHE P 194       0.428   5.691 -30.593  0.00  0.00      PROA  
ATOM   3090  HB2 PHE P 194       1.718   5.655 -29.587  0.00  0.00      PROA H
ATOM   3091  CG  PHE P 194       1.540   3.981 -30.711  0.00  0.00      PROA C
ATOM   3092  CD1 PHE P 194       2.776   3.371 -30.601  0.00  0.00      PROA C
ATOM   3093  HD1 PHE P 194       3.521   3.881 -30.375  0.00  0.00      PROA H
ATOM   3094  CE1 PHE P 194       2.920   2.017 -30.814  0.00  0.00      PROA C
ATOM   3095  HE1 PHE P 194       3.756   1.619 -30.734  0.00  0.00      PROA H
ATOM   3096  CZ  PHE P 194       1.827   1.256 -31.145  0.00  0.00      PROA C
ATOM   3097  HZ  PHE P 194       1.923   0.343 -31.290  0.00  0.00      PROA H
ATOM   3098  CD2 PHE P 194       0.450   3.204 -31.048  0.00  0.00      PROA C
ATOM   3099  HD2 PHE P 194      -0.389   3.598 -31.129  0.00  0.00      PROA H
ATOM   3100  CE2 PHE P 194       0.590   1.848 -31.264  0.00  0.00      PROA C
ATOM   3101  HE2 PHE P 194      -0.151   1.334 -31.488  0.00  0.00      PROA H
ATOM   3102  C   PHE P 194       1.564   6.163 -32.872  0.00  0.00      PROA C
ATOM   3103  O   PHE P 194       2.035   5.355 -33.684  0.00  0.00      PROA O
ATOM   3104  N   GLY P 195       0.517   6.935 -33.163  0.00  0.00      PROA N
ATOM   3105  HN  GLY P 195       0.049   7.534 -32.514  0.00  0.00      PROA  
ATOM   3106  CA  GLY P 195      -0.016   6.936 -34.515  0.00  0.00      PROA C
ATOM   3107  HA1 GLY P 195      -0.798   7.681 -34.551  0.00  0.00      PROA  
ATOM   3108  HA2 GLY P 195      -0.355   6.054 -34.730  0.00  0.00      PROA H
ATOM   3109  C   GLY P 195       1.037   7.312 -35.541  0.00  0.00      PROA C
ATOM   3110  O   GLY P 195       1.186   6.652 -36.574  0.00  0.00      PROA O
ATOM   3111  N   ALA P 196       1.798   8.370 -35.256  0.00  0.00      PROA N
ATOM   3112  HN  ALA P 196       1.705   8.915 -34.422  0.00  0.00      PROA  
ATOM   3113  CA  ALA P 196       2.843   8.807 -36.178  0.00  0.00      PROA C
ATOM   3114  HA  ALA P 196       2.447   8.968 -37.050  0.00  0.00      PROA H
ATOM   3115  CB  ALA P 196       3.453  10.119 -35.689  0.00  0.00      PROA C
ATOM   3116  HB1 ALA P 196       4.144  10.396 -36.310  0.00  0.00      PROA H
ATOM   3117  HB2 ALA P 196       2.757  10.794 -35.646  0.00  0.00      PROA H
ATOM   3118  HB3 ALA P 196       3.834   9.981 -34.808  0.00  0.00      PROA H
ATOM   3119  C   ALA P 196       3.927   7.746 -36.341  0.00  0.00      PROA C
ATOM   3120  O   ALA P 196       4.422   7.519 -37.451  0.00  0.00      PROA O
ATOM   3121  N   LEU P 197       4.326   7.105 -35.242  0.00  0.00      PROA N
ATOM   3122  HN  LEU P 197       3.980   7.275 -34.321  0.00  0.00      PROA  
ATOM   3123  CA  LEU P 197       5.343   6.061 -35.317  0.00  0.00      PROA C
ATOM   3124  HA  LEU P 197       6.148   6.429 -35.716  0.00  0.00      PROA H
ATOM   3125  CB  LEU P 197       5.691   5.568 -33.912  0.00  0.00      PROA C
ATOM   3126  HB1 LEU P 197       4.810   5.533 -33.440  0.00  0.00      PROA  
ATOM   3127  HB2 LEU P 197       6.340   6.178 -33.530  0.00  0.00      PROA H
ATOM   3128  CG  LEU P 197       6.275   4.154 -33.781  0.00  0.00      PROA C
ATOM   3129  HG  LEU P 197       5.665   3.514 -34.180  0.00  0.00      PROA H
ATOM   3130  CD1 LEU P 197       7.609   4.036 -34.496  0.00  0.00      PROA C
ATOM   3131 HD11 LEU P 197       7.796   3.098 -34.659  0.00  0.00      PROA H
ATOM   3132 HD12 LEU P 197       7.565   4.515 -35.337  0.00  0.00      PROA H
ATOM   3133 HD13 LEU P 197       8.300   4.416 -33.932  0.00  0.00      PROA H
ATOM   3134  CD2 LEU P 197       6.420   3.778 -32.317  0.00  0.00      PROA C
ATOM   3135 HD21 LEU P 197       6.798   2.886 -32.256  0.00  0.00      PROA H
ATOM   3136 HD22 LEU P 197       7.008   4.417 -31.883  0.00  0.00      PROA H
ATOM   3137 HD23 LEU P 197       5.545   3.796 -31.898  0.00  0.00      PROA H
ATOM   3138  C   LEU P 197       4.873   4.904 -36.184  0.00  0.00      PROA C
ATOM   3139  O   LEU P 197       5.634   4.382 -37.011  0.00  0.00      PROA O
ATOM   3140  N   ASN P 198       3.626   4.478 -35.994  0.00  0.00      PROA N
ATOM   3141  HN  ASN P 198       2.990   4.837 -35.312  0.00  0.00      PROA  
ATOM   3142  CA  ASN P 198       3.088   3.403 -36.815  0.00  0.00      PROA C
ATOM   3143  HA  ASN P 198       3.663   2.626 -36.740  0.00  0.00      PROA H
ATOM   3144  CB  ASN P 198       1.698   3.018 -36.312  0.00  0.00      PROA C
ATOM   3145  HB1 ASN P 198       1.084   3.777 -36.531  0.00  0.00      PROA  
ATOM   3146  HB2 ASN P 198       1.743   2.852 -35.357  0.00  0.00      PROA H
ATOM   3147  CG  ASN P 198       1.160   1.772 -36.978  0.00  0.00      PROA C
ATOM   3148  OD1 ASN P 198       1.807   1.189 -37.847  0.00  0.00      PROA O
ATOM   3149  ND2 ASN P 198      -0.030   1.352 -36.568  0.00  0.00      PROA N
ATOM   3150 HD21 ASN P 198      -0.451   1.785 -35.956  0.00  0.00      PROA H
ATOM   3151 HD22 ASN P 198      -0.380   0.647 -36.914  0.00  0.00      PROA H
ATOM   3152  C   ASN P 198       3.047   3.820 -38.279  0.00  0.00      PROA C
ATOM   3153  O   ASN P 198       3.361   3.024 -39.170  0.00  0.00      PROA O
ATOM   3154  N   ASP P 199       2.685   5.079 -38.540  0.00  0.00      PROA N
ATOM   3155  HN  ASP P 199       2.387   5.757 -37.872  0.00  0.00      PROA  
ATOM   3156  CA  ASP P 199       2.697   5.593 -39.905  0.00  0.00      PROA C
ATOM   3157  HA  ASP P 199       2.086   5.072 -40.449  0.00  0.00      PROA H
ATOM   3158  CB  ASP P 199       2.241   7.053 -39.906  0.00  0.00      PROA C
ATOM   3159  HB1 ASP P 199       2.724   7.507 -40.655  0.00  0.00      PROA  
ATOM   3160  HB2 ASP P 199       2.447   7.450 -39.045  0.00  0.00      PROA H
ATOM   3161  CG  ASP P 199       0.754   7.209 -40.146  0.00  0.00      PROA C
ATOM   3162  OD1 ASP P 199       0.098   6.231 -40.560  0.00  0.00      PROA O
ATOM   3163  OD2 ASP P 199       0.236   8.321 -39.913  0.00  0.00      PROA O
ATOM   3164  C   ASP P 199       4.086   5.480 -40.522  0.00  0.00      PROA C
ATOM   3165  O   ASP P 199       4.240   5.031 -41.664  0.00  0.00      PROA O
ATOM   3166  N   ARG P 200       5.110   5.907 -39.781  0.00  0.00      PROA N
ATOM   3167  HN  ARG P 200       5.000   6.240 -38.848  0.00  0.00      PROA  
ATOM   3168  CA  ARG P 200       6.468   5.901 -40.318  0.00  0.00      PROA C
ATOM   3169  HA  ARG P 200       6.476   6.387 -41.157  0.00  0.00      PROA H
ATOM   3170  CB  ARG P 200       7.420   6.609 -39.353  0.00  0.00      PROA C
ATOM   3171  HB1 ARG P 200       7.305   6.160 -38.466  0.00  0.00      PROA  
ATOM   3172  HB2 ARG P 200       7.193   7.552 -39.332  0.00  0.00      PROA H
ATOM   3173  CG  ARG P 200       8.896   6.492 -39.726  0.00  0.00      PROA C
ATOM   3174  HG1 ARG P 200       9.016   6.975 -40.593  0.00  0.00      PROA  
ATOM   3175  HG2 ARG P 200       9.144   5.558 -39.804  0.00  0.00      PROA H
ATOM   3176  CD  ARG P 200       9.800   7.116 -38.674  0.00  0.00      PROA C
ATOM   3177  HD1 ARG P 200      10.729   7.124 -39.043  0.00  0.00      PROA  
ATOM   3178  HD2 ARG P 200       9.738   6.595 -37.859  0.00  0.00      PROA H
ATOM   3179  NE  ARG P 200       9.416   8.486 -38.357  0.00  0.00      PROA N
ATOM   3180  HE  ARG P 200       8.884   8.609 -37.693  0.00  0.00      PROA H
ATOM   3181  CZ  ARG P 200       9.866   9.561 -38.992  0.00  0.00      PROA C
ATOM   3182  NH1 ARG P 200      10.722   9.464 -39.997  0.00  0.00      PROA N
ATOM   3183 HH11 ARG P 200      11.004   8.694 -40.255  0.00  0.00      PROA H
ATOM   3184 HH12 ARG P 200      10.999  10.175 -40.392  0.00  0.00      PROA H
ATOM   3185  NH2 ARG P 200       9.445  10.764 -38.612  0.00  0.00      PROA N
ATOM   3186 HH21 ARG P 200       8.888  10.838 -37.959  0.00  0.00      PROA H
ATOM   3187 HH22 ARG P 200       9.730  11.467 -39.016  0.00  0.00      PROA H
ATOM   3188  C   ARG P 200       6.945   4.482 -40.591  0.00  0.00      PROA C
ATOM   3189  O   ARG P 200       7.535   4.208 -41.644  0.00  0.00      PROA O
ATOM   3190  N   VAL P 201       6.706   3.565 -39.652  0.00  0.00      PROA N
ATOM   3191  HN  VAL P 201       6.243   3.723 -38.784  0.00  0.00      PROA  
ATOM   3192  CA  VAL P 201       7.139   2.187 -39.863  0.00  0.00      PROA C
ATOM   3193  HA  VAL P 201       8.085   2.189 -40.079  0.00  0.00      PROA H
ATOM   3194  CB  VAL P 201       6.954   1.357 -38.582  0.00  0.00      PROA C
ATOM   3195  HB  VAL P 201       6.020   1.372 -38.323  0.00  0.00      PROA H
ATOM   3196  CG1 VAL P 201       7.357  -0.087 -38.833  0.00  0.00      PROA C
ATOM   3197 HG11 VAL P 201       7.440  -0.543 -37.981  0.00  0.00      PROA H
ATOM   3198 HG12 VAL P 201       6.675  -0.519 -39.372  0.00  0.00      PROA H
ATOM   3199 HG13 VAL P 201       8.207  -0.100 -39.298  0.00  0.00      PROA H
ATOM   3200  CG2 VAL P 201       7.772   1.945 -37.449  0.00  0.00      PROA C
ATOM   3201 HG21 VAL P 201       7.742   1.342 -36.691  0.00  0.00      PROA H
ATOM   3202 HG22 VAL P 201       8.689   2.055 -37.747  0.00  0.00      PROA H
ATOM   3203 HG23 VAL P 201       7.401   2.806 -37.203  0.00  0.00      PROA H
ATOM   3204  C   VAL P 201       6.396   1.573 -41.042  0.00  0.00      PROA C
ATOM   3205  O   VAL P 201       6.974   0.812 -41.826  0.00  0.00      PROA O
ATOM   3206  N   LEU P 202       5.106   1.884 -41.185  0.00  0.00      PROA N
ATOM   3207  HN  LEU P 202       4.578   2.465 -40.569  0.00  0.00      PROA  
ATOM   3208  CA  LEU P 202       4.345   1.366 -42.316  0.00  0.00      PROA C
ATOM   3209  HA  LEU P 202       4.402   0.398 -42.319  0.00  0.00      PROA H
ATOM   3210  CB  LEU P 202       2.875   1.759 -42.175  0.00  0.00      PROA C
ATOM   3211  HB1 LEU P 202       2.867   2.755 -42.266  0.00  0.00      PROA  
ATOM   3212  HB2 LEU P 202       2.555   1.429 -41.321  0.00  0.00      PROA H
ATOM   3213  CG  LEU P 202       1.918   1.240 -43.247  0.00  0.00      PROA C
ATOM   3214  HG  LEU P 202       2.249   1.499 -44.120  0.00  0.00      PROA H
ATOM   3215  CD1 LEU P 202       1.842  -0.277 -43.207  0.00  0.00      PROA C
ATOM   3216 HD11 LEU P 202       1.169  -0.576 -43.839  0.00  0.00      PROA H
ATOM   3217 HD12 LEU P 202       2.707  -0.644 -43.444  0.00  0.00      PROA H
ATOM   3218 HD13 LEU P 202       1.598  -0.556 -42.310  0.00  0.00      PROA H
ATOM   3219  CD2 LEU P 202       0.546   1.856 -43.068  0.00  0.00      PROA C
ATOM   3220 HD21 LEU P 202      -0.044   1.520 -43.760  0.00  0.00      PROA H
ATOM   3221 HD22 LEU P 202       0.203   1.613 -42.193  0.00  0.00      PROA H
ATOM   3222 HD23 LEU P 202       0.623   2.821 -43.137  0.00  0.00      PROA H
ATOM   3223  C   LEU P 202       4.906   1.878 -43.633  0.00  0.00      PROA C
ATOM   3224  O   LEU P 202       5.038   1.117 -44.598  0.00  0.00      PROA O
ATOM   3225  N   GLU P 203       5.234   3.169 -43.696  0.00  0.00      PROA N
ATOM   3226  HN  GLU P 203       5.118   3.834 -42.965  0.00  0.00      PROA  
ATOM   3227  CA  GLU P 203       5.821   3.721 -44.913  0.00  0.00      PROA C
ATOM   3228  HA  GLU P 203       5.215   3.571 -45.656  0.00  0.00      PROA H
ATOM   3229  CB  GLU P 203       6.021   5.227 -44.758  0.00  0.00      PROA C
ATOM   3230  HB1 GLU P 203       6.814   5.345 -44.161  0.00  0.00      PROA  
ATOM   3231  HB2 GLU P 203       5.211   5.612 -44.387  0.00  0.00      PROA H
ATOM   3232  CG  GLU P 203       6.321   5.946 -46.056  0.00  0.00      PROA C
ATOM   3233  HG1 GLU P 203       5.756   5.526 -46.766  0.00  0.00      PROA  
ATOM   3234  HG2 GLU P 203       7.267   5.861 -46.252  0.00  0.00      PROA H
ATOM   3235  CD  GLU P 203       5.985   7.420 -45.993  0.00  0.00      PROA C
ATOM   3236  OE1 GLU P 203       6.495   8.107 -45.083  0.00  0.00      PROA O
ATOM   3237  OE2 GLU P 203       5.211   7.894 -46.850  0.00  0.00      PROA O
ATOM   3238  C   GLU P 203       7.143   3.038 -45.234  0.00  0.00      PROA C
ATOM   3239  O   GLU P 203       7.397   2.652 -46.382  0.00  0.00      PROA O
ATOM   3240  N   SER P 204       7.995   2.865 -44.222  0.00  0.00      PROA N
ATOM   3241  HN  SER P 204       7.834   3.137 -43.273  0.00  0.00      PROA  
ATOM   3242  CA  SER P 204       9.288   2.232 -44.452  0.00  0.00      PROA C
ATOM   3243  HA  SER P 204       9.766   2.728 -45.135  0.00  0.00      PROA H
ATOM   3244  CB  SER P 204      10.123   2.260 -43.174  0.00  0.00      PROA C
ATOM   3245  HB1 SER P 204      10.171   3.203 -42.844  0.00  0.00      PROA  
ATOM   3246  HB2 SER P 204      11.011   1.922 -43.370  0.00  0.00      PROA H
ATOM   3247  OG  SER P 204       9.535   1.456 -42.167  0.00  0.00      PROA O
ATOM   3248  HG1 SER P 204      10.201   1.331 -41.480  0.00  0.00      PROA  
ATOM   3249  C   SER P 204       9.120   0.800 -44.939  0.00  0.00      PROA C
ATOM   3250  O   SER P 204       9.848   0.352 -45.832  0.00  0.00      PROA O
ATOM   3251  N   VAL P 205       8.173   0.062 -44.358  0.00  0.00      PROA N
ATOM   3252  HN  VAL P 205       7.544   0.383 -43.655  0.00  0.00      PROA  
ATOM   3253  CA  VAL P 205       7.990  -1.335 -44.739  0.00  0.00      PROA C
ATOM   3254  HA  VAL P 205       8.855  -1.774 -44.739  0.00  0.00      PROA H
ATOM   3255  CB  VAL P 205       7.100  -2.054 -43.711  0.00  0.00      PROA C
ATOM   3256  HB  VAL P 205       6.305  -1.520 -43.552  0.00  0.00      PROA H
ATOM   3257  CG1 VAL P 205       6.662  -3.405 -44.245  0.00  0.00      PROA C
ATOM   3258 HG11 VAL P 205       6.317  -3.931 -43.508  0.00  0.00      PROA H
ATOM   3259 HG12 VAL P 205       5.965  -3.278 -44.909  0.00  0.00      PROA H
ATOM   3260 HG13 VAL P 205       7.425  -3.852 -44.642  0.00  0.00      PROA H
ATOM   3261  CG2 VAL P 205       7.834  -2.210 -42.391  0.00  0.00      PROA C
ATOM   3262 HG21 VAL P 205       7.233  -2.605 -41.740  0.00  0.00      PROA H
ATOM   3263 HG22 VAL P 205       8.603  -2.788 -42.524  0.00  0.00      PROA H
ATOM   3264 HG23 VAL P 205       8.125  -1.337 -42.085  0.00  0.00      PROA H
ATOM   3265  C   VAL P 205       7.416  -1.438 -46.145  0.00  0.00      PROA C
ATOM   3266  O   VAL P 205       7.859  -2.266 -46.950  0.00  0.00      PROA O
ATOM   3267  N   SER P 206       6.417  -0.614 -46.465  0.00  0.00      PROA N
ATOM   3268  HN  SER P 206       6.001   0.060 -45.855  0.00  0.00      PROA  
ATOM   3269  CA  SER P 206       5.838  -0.647 -47.802  0.00  0.00      PROA C
ATOM   3270  HA  SER P 206       5.521  -1.545 -47.988  0.00  0.00      PROA H
ATOM   3271  CB  SER P 206       4.646   0.304 -47.881  0.00  0.00      PROA C
ATOM   3272  HB1 SER P 206       4.248   0.242 -48.797  0.00  0.00      PROA  
ATOM   3273  HB2 SER P 206       4.950   1.206 -47.700  0.00  0.00      PROA H
ATOM   3274  OG  SER P 206       3.653  -0.046 -46.935  0.00  0.00      PROA O
ATOM   3275  HG1 SER P 206       3.044   0.700 -46.874  0.00  0.00      PROA  
ATOM   3276  C   SER P 206       6.875  -0.285 -48.854  0.00  0.00      PROA C
ATOM   3277  O   SER P 206       6.979  -0.953 -49.890  0.00  0.00      PROA O
ATOM   3278  N   GLY P 207       7.653   0.766 -48.609  0.00  0.00      PROA N
ATOM   3279  HN  GLY P 207       7.550   1.357 -47.811  0.00  0.00      PROA  
ATOM   3280  CA  GLY P 207       8.724   1.121 -49.516  0.00  0.00      PROA C
ATOM   3281  HA1 GLY P 207       8.827   2.197 -49.495  0.00  0.00      PROA  
ATOM   3282  HA2 GLY P 207       8.520   0.804 -50.410  0.00  0.00      PROA H
ATOM   3283  C   GLY P 207      10.039   0.517 -49.076  0.00  0.00      PROA C
ATOM   3284  O   GLY P 207      10.747   1.089 -48.243  0.00  0.00      PROA O
ATOM   3285  N   VAL P 208      10.379  -0.641 -49.637  0.00  0.00      PROA N
ATOM   3286  HN  VAL P 208       9.804  -1.099 -50.310  0.00  0.00      PROA  
ATOM   3287  CA  VAL P 208      11.615  -1.346 -49.322  0.00  0.00      PROA C
ATOM   3288  HA  VAL P 208      12.108  -0.829 -48.667  0.00  0.00      PROA H
ATOM   3289  CB  VAL P 208      11.330  -2.731 -48.695  0.00  0.00      PROA C
ATOM   3290  HB  VAL P 208      10.747  -2.615 -47.929  0.00  0.00      PROA H
ATOM   3291  CG1 VAL P 208      10.626  -3.648 -49.682  0.00  0.00      PROA C
ATOM   3292 HG11 VAL P 208      10.224  -4.384 -49.194  0.00  0.00      PROA H
ATOM   3293 HG12 VAL P 208       9.939  -3.147 -50.148  0.00  0.00      PROA H
ATOM   3294 HG13 VAL P 208      11.276  -3.989 -50.316  0.00  0.00      PROA H
ATOM   3295  CG2 VAL P 208      12.620  -3.369 -48.207  0.00  0.00      PROA C
ATOM   3296 HG21 VAL P 208      12.405  -4.174 -47.710  0.00  0.00      PROA H
ATOM   3297 HG22 VAL P 208      13.174  -3.592 -48.971  0.00  0.00      PROA H
ATOM   3298 HG23 VAL P 208      13.084  -2.741 -47.631  0.00  0.00      PROA H
ATOM   3299  C   VAL P 208      12.501  -1.480 -50.554  0.00  0.00      PROA C
ATOM   3300  O   VAL P 208      13.691  -1.155 -50.514  0.00  0.00      PROA O
ATOM   3301  N   ARG P 209      11.931  -1.938 -51.669  0.00  0.00      PROA N
ATOM   3302  HN  ARG P 209      10.988  -2.258 -51.710  0.00  0.00      PROA  
ATOM   3303  CA  ARG P 209      12.693  -1.987 -52.909  0.00  0.00      PROA C
ATOM   3304  HA  ARG P 209      13.502  -2.500 -52.762  0.00  0.00      PROA H
ATOM   3305  CB  ARG P 209      11.880  -2.690 -53.996  0.00  0.00      PROA C
ATOM   3306  HB1 ARG P 209      12.430  -2.661 -54.831  0.00  0.00      PROA  
ATOM   3307  HB2 ARG P 209      11.031  -2.232 -54.097  0.00  0.00      PROA H
ATOM   3308  CG  ARG P 209      11.591  -4.145 -53.682  0.00  0.00      PROA C
ATOM   3309  HG1 ARG P 209      11.305  -4.195 -52.725  0.00  0.00      PROA  
ATOM   3310  HG2 ARG P 209      12.391  -4.670 -53.843  0.00  0.00      PROA H
ATOM   3311  CD  ARG P 209      10.479  -4.706 -54.543  0.00  0.00      PROA C
ATOM   3312  HD1 ARG P 209      10.807  -4.741 -55.488  0.00  0.00      PROA  
ATOM   3313  HD2 ARG P 209       9.698  -4.137 -54.459  0.00  0.00      PROA H
ATOM   3314  NE  ARG P 209      10.104  -6.051 -54.120  0.00  0.00      PROA N
ATOM   3315  HE  ARG P 209       9.526  -6.123 -53.487  0.00  0.00      PROA H
ATOM   3316  CZ  ARG P 209      10.588  -7.171 -54.641  0.00  0.00      PROA C
ATOM   3317  NH1 ARG P 209      11.477  -7.155 -55.621  0.00  0.00      PROA N
ATOM   3318 HH11 ARG P 209      11.759  -6.408 -55.940  0.00  0.00      PROA H
ATOM   3319 HH12 ARG P 209      11.774  -7.895 -55.941  0.00  0.00      PROA H
ATOM   3320  NH2 ARG P 209      10.170  -8.340 -54.164  0.00  0.00      PROA N
ATOM   3321 HH21 ARG P 209       9.592  -8.363 -53.528  0.00  0.00      PROA H
ATOM   3322 HH22 ARG P 209      10.476  -9.072 -54.495  0.00  0.00      PROA H
ATOM   3323  C   ARG P 209      13.099  -0.589 -53.354  0.00  0.00      PROA C
ATOM   3324  O   ARG P 209      14.225  -0.379 -53.814  0.00  0.00      PROA O
ATOM   3325  N   VAL P 210      12.196   0.383 -53.219  0.00  0.00      PROA N
ATOM   3326  HN  VAL P 210      11.260   0.261 -52.900  0.00  0.00      PROA  
ATOM   3327  CA  VAL P 210      12.545   1.761 -53.547  0.00  0.00      PROA C
ATOM   3328  HA  VAL P 210      12.880   1.793 -54.456  0.00  0.00      PROA H
ATOM   3329  CB  VAL P 210      11.300   2.662 -53.467  0.00  0.00      PROA C
ATOM   3330  HB  VAL P 210      10.929   2.611 -52.573  0.00  0.00      PROA H
ATOM   3331  CG1 VAL P 210      11.677   4.108 -53.736  0.00  0.00      PROA C
ATOM   3332 HG11 VAL P 210      10.867   4.624 -53.867  0.00  0.00      PROA H
ATOM   3333 HG12 VAL P 210      12.170   4.457 -52.977  0.00  0.00      PROA H
ATOM   3334 HG13 VAL P 210      12.226   4.148 -54.535  0.00  0.00      PROA H
ATOM   3335  CG2 VAL P 210      10.239   2.190 -54.444  0.00  0.00      PROA C
ATOM   3336 HG21 VAL P 210       9.484   2.798 -54.406  0.00  0.00      PROA H
ATOM   3337 HG22 VAL P 210      10.615   2.185 -55.337  0.00  0.00      PROA H
ATOM   3338 HG23 VAL P 210       9.957   1.296 -54.196  0.00  0.00      PROA H
ATOM   3339  C   VAL P 210      13.645   2.263 -52.626  0.00  0.00      PROA C
ATOM   3340  O   VAL P 210      14.437   3.134 -53.007  0.00  0.00      PROA O
ATOM   3341  N   ILE P 211      13.712   1.736 -51.404  0.00  0.00      PROA N
ATOM   3342  HN  ILE P 211      13.088   1.045 -51.048  0.00  0.00      PROA  
ATOM   3343  CA  ILE P 211      14.747   2.149 -50.462  0.00  0.00      PROA C
ATOM   3344  HA  ILE P 211      14.919   3.097 -50.578  0.00  0.00      PROA H
ATOM   3345  CB  ILE P 211      14.256   1.930 -49.018  0.00  0.00      PROA C
ATOM   3346  HB  ILE P 211      13.756   1.100 -48.989  0.00  0.00      PROA H
ATOM   3347  CG2 ILE P 211      15.441   1.811 -48.059  0.00  0.00      PROA C
ATOM   3348 HG21 ILE P 211      15.128   1.866 -47.145  0.00  0.00      PROA H
ATOM   3349 HG22 ILE P 211      15.877   0.955 -48.194  0.00  0.00      PROA H
ATOM   3350 HG23 ILE P 211      16.064   2.534 -48.236  0.00  0.00      PROA H
ATOM   3351  CG1 ILE P 211      13.320   3.071 -48.611  0.00  0.00      PROA C
ATOM   3352 HG11 ILE P 211      12.518   2.994 -49.204  0.00  0.00      PROA  
ATOM   3353 HG12 ILE P 211      13.790   3.913 -48.715  0.00  0.00      PROA H
ATOM   3354  CD  ILE P 211      12.828   2.995 -47.182  0.00  0.00      PROA C
ATOM   3355  HD1 ILE P 211      12.111   3.819 -46.976  0.00  0.00      PROA  
ATOM   3356  HD2 ILE P 211      12.311   2.029 -46.996  0.00  0.00      PROA  
ATOM   3357  HD3 ILE P 211      13.671   3.087 -46.465  0.00  0.00      PROA  
ATOM   3358  C   ILE P 211      16.046   1.402 -50.732  0.00  0.00      PROA C
ATOM   3359  O   ILE P 211      17.104   2.012 -50.918  0.00  0.00      PROA O
ATOM   3360  N   ARG P 212      15.985   0.072 -50.771  0.00  0.00      PROA N
ATOM   3361  HN  ARG P 212      15.138  -0.438 -50.641  0.00  0.00      PROA  
ATOM   3362  CA  ARG P 212      17.190  -0.713 -51.010  0.00  0.00      PROA C
ATOM   3363  HA  ARG P 212      17.859  -0.468 -50.355  0.00  0.00      PROA H
ATOM   3364  CB  ARG P 212      16.887  -2.201 -50.856  0.00  0.00      PROA C
ATOM   3365  HB1 ARG P 212      17.773  -2.664 -50.850  0.00  0.00      PROA  
ATOM   3366  HB2 ARG P 212      16.318  -2.479 -51.589  0.00  0.00      PROA H
ATOM   3367  CG  ARG P 212      16.184  -2.570 -49.564  0.00  0.00      PROA C
ATOM   3368  HG1 ARG P 212      15.205  -2.651 -49.758  0.00  0.00      PROA  
ATOM   3369  HG2 ARG P 212      16.346  -1.882 -48.900  0.00  0.00      PROA H
ATOM   3370  CD  ARG P 212      16.689  -3.889 -49.023  0.00  0.00      PROA C
ATOM   3371  HD1 ARG P 212      17.686  -3.830 -48.976  0.00  0.00      PROA  
ATOM   3372  HD2 ARG P 212      16.402  -4.606 -49.610  0.00  0.00      PROA H
ATOM   3373  NE  ARG P 212      16.181  -4.169 -47.686  0.00  0.00      PROA N
ATOM   3374  HE  ARG P 212      15.710  -3.561 -47.300  0.00  0.00      PROA H
ATOM   3375  CZ  ARG P 212      16.366  -5.312 -47.042  0.00  0.00      PROA C
ATOM   3376  NH1 ARG P 212      17.040  -6.311 -47.586  0.00  0.00      PROA N
ATOM   3377 HH11 ARG P 212      17.373  -6.230 -48.375  0.00  0.00      PROA H
ATOM   3378 HH12 ARG P 212      17.147  -7.044 -47.149  0.00  0.00      PROA H
ATOM   3379  NH2 ARG P 212      15.859  -5.459 -45.822  0.00  0.00      PROA N
ATOM   3380 HH21 ARG P 212      15.418  -4.815 -45.459  0.00  0.00      PROA H
ATOM   3381 HH22 ARG P 212      15.972  -6.197 -45.396  0.00  0.00      PROA H
ATOM   3382  C   ARG P 212      17.767  -0.432 -52.390  0.00  0.00      PROA C
ATOM   3383  O   ARG P 212      18.990  -0.376 -52.560  0.00  0.00      PROA O
ATOM   3384  N   ALA P 213      16.902  -0.255 -53.392  0.00  0.00      PROA N
ATOM   3385  HN  ALA P 213      15.909  -0.246 -53.280  0.00  0.00      PROA  
ATOM   3386  CA  ALA P 213      17.380  -0.059 -54.756  0.00  0.00      PROA C
ATOM   3387  HA  ALA P 213      17.841  -0.856 -55.053  0.00  0.00      PROA H
ATOM   3388  CB  ALA P 213      16.200   0.155 -55.704  0.00  0.00      PROA C
ATOM   3389  HB1 ALA P 213      16.544   0.344 -56.592  0.00  0.00      PROA H
ATOM   3390  HB2 ALA P 213      15.659  -0.650 -55.723  0.00  0.00      PROA H
ATOM   3391  HB3 ALA P 213      15.674   0.906 -55.388  0.00  0.00      PROA H
ATOM   3392  C   ALA P 213      18.342   1.112 -54.858  0.00  0.00      PROA C
ATOM   3393  O   ALA P 213      19.292   1.066 -55.647  0.00  0.00      PROA O
ATOM   3394  N   TYR P 214      18.118   2.170 -54.082  0.00  0.00      PROA N
ATOM   3395  HN  TYR P 214      17.391   1.971 -53.427  0.00  0.00      PROA  
ATOM   3396  CA  TYR P 214      18.677   3.511 -53.978  0.00  0.00      PROA C
ATOM   3397  HA  TYR P 214      19.252   3.690 -54.740  0.00  0.00      PROA H
ATOM   3398  CB  TYR P 214      17.548   4.537 -54.017  0.00  0.00      PROA C
ATOM   3399  HB1 TYR P 214      17.892   5.385 -53.614  0.00  0.00      PROA  
ATOM   3400  HB2 TYR P 214      16.788   4.197 -53.518  0.00  0.00      PROA H
ATOM   3401  CG  TYR P 214      17.100   4.815 -55.427  0.00  0.00      PROA C
ATOM   3402  CD1 TYR P 214      16.172   3.988 -56.040  0.00  0.00      PROA C
ATOM   3403  HD1 TYR P 214      15.814   3.274 -55.562  0.00  0.00      PROA H
ATOM   3404  CE1 TYR P 214      15.759   4.208 -57.328  0.00  0.00      PROA C
ATOM   3405  HE1 TYR P 214      15.129   3.646 -57.720  0.00  0.00      PROA H
ATOM   3406  CZ  TYR P 214      16.280   5.260 -58.037  0.00  0.00      PROA C
ATOM   3407  OH  TYR P 214      15.855   5.462 -59.326  0.00  0.00      PROA O
ATOM   3408  HH  TYR P 214      15.325   4.852 -59.552  0.00  0.00      PROA H
ATOM   3409  CD2 TYR P 214      17.625   5.867 -56.162  0.00  0.00      PROA C
ATOM   3410  HD2 TYR P 214      18.254   6.431 -55.773  0.00  0.00      PROA H
ATOM   3411  CE2 TYR P 214      17.213   6.097 -57.462  0.00  0.00      PROA C
ATOM   3412  HE2 TYR P 214      17.565   6.810 -57.945  0.00  0.00      PROA H
ATOM   3413  C   TYR P 214      19.522   3.692 -52.723  0.00  0.00      PROA C
ATOM   3414  O   TYR P 214      19.912   4.821 -52.409  0.00  0.00      PROA O
ATOM   3415  N   VAL P 215      19.815   2.607 -52.006  0.00  0.00      PROA N
ATOM   3416  HN  VAL P 215      19.412   1.713 -52.184  0.00  0.00      PROA  
ATOM   3417  CA  VAL P 215      20.756   2.634 -50.892  0.00  0.00      PROA C
ATOM   3418  HA  VAL P 215      20.702   1.791 -50.416  0.00  0.00      PROA H
ATOM   3419  CB  VAL P 215      22.195   2.796 -51.406  0.00  0.00      PROA C
ATOM   3420  HB  VAL P 215      22.310   3.695 -51.751  0.00  0.00      PROA H
ATOM   3421  CG1 VAL P 215      23.181   2.598 -50.273  0.00  0.00      PROA C
ATOM   3422 HG11 VAL P 215      24.047   2.376 -50.647  0.00  0.00      PROA H
ATOM   3423 HG12 VAL P 215      23.246   3.421 -49.763  0.00  0.00      PROA H
ATOM   3424 HG13 VAL P 215      22.868   1.881 -49.704  0.00  0.00      PROA H
ATOM   3425  CG2 VAL P 215      22.468   1.820 -52.535  0.00  0.00      PROA C
ATOM   3426 HG21 VAL P 215      23.402   1.883 -52.786  0.00  0.00      PROA H
ATOM   3427 HG22 VAL P 215      22.267   0.921 -52.231  0.00  0.00      PROA H
ATOM   3428 HG23 VAL P 215      21.909   2.046 -53.294  0.00  0.00      PROA H
ATOM   3429  C   VAL P 215      20.415   3.747 -49.912  0.00  0.00      PROA C
ATOM   3430  O   VAL P 215      21.182   4.703 -49.754  0.00  0.00      PROA O
ATOM   3431  N   GLN P 216      19.259   3.646 -49.259  0.00  0.00      PROA N
ATOM   3432  HN  GLN P 216      18.601   2.911 -49.419  0.00  0.00      PROA  
ATOM   3433  CA  GLN P 216      18.851   4.610 -48.245  0.00  0.00      PROA C
ATOM   3434  HA  GLN P 216      19.580   5.230 -48.090  0.00  0.00      PROA H
ATOM   3435  CB  GLN P 216      17.648   5.423 -48.716  0.00  0.00      PROA C
ATOM   3436  HB1 GLN P 216      17.479   6.107 -48.006  0.00  0.00      PROA  
ATOM   3437  HB2 GLN P 216      16.902   4.818 -48.852  0.00  0.00      PROA H
ATOM   3438  CG  GLN P 216      17.867   6.173 -50.017  0.00  0.00      PROA C
ATOM   3439  HG1 GLN P 216      16.993   6.174 -50.502  0.00  0.00      PROA  
ATOM   3440  HG2 GLN P 216      18.561   5.731 -50.530  0.00  0.00      PROA H
ATOM   3441  CD  GLN P 216      18.292   7.611 -49.800  0.00  0.00      PROA C
ATOM   3442  OE1 GLN P 216      18.072   8.184 -48.733  0.00  0.00      PROA O
ATOM   3443  NE2 GLN P 216      18.906   8.202 -50.815  0.00  0.00      PROA N
ATOM   3444 HE21 GLN P 216      19.042   7.769 -51.546  0.00  0.00      PROA H
ATOM   3445 HE22 GLN P 216      19.167   9.018 -50.744  0.00  0.00      PROA H
ATOM   3446  C   GLN P 216      18.537   3.931 -46.916  0.00  0.00      PROA C
ATOM   3447  O   GLN P 216      17.747   4.448 -46.125  0.00  0.00      PROA O
ATOM   3448  N   GLU P 217      19.146   2.776 -46.650  0.00  0.00      PROA N
ATOM   3449  HN  GLU P 217      19.749   2.271 -47.261  0.00  0.00      PROA  
ATOM   3450  CA  GLU P 217      18.950   2.139 -45.352  0.00  0.00      PROA C
ATOM   3451  HA  GLU P 217      18.001   1.997 -45.208  0.00  0.00      PROA H
ATOM   3452  CB  GLU P 217      19.647   0.779 -45.309  0.00  0.00      PROA C
ATOM   3453  HB1 GLU P 217      19.525   0.442 -44.376  0.00  0.00      PROA  
ATOM   3454  HB2 GLU P 217      20.578   0.902 -45.553  0.00  0.00      PROA H
ATOM   3455  CG  GLU P 217      19.060  -0.275 -46.225  0.00  0.00      PROA C
ATOM   3456  HG1 GLU P 217      18.071  -0.135 -46.234  0.00  0.00      PROA  
ATOM   3457  HG2 GLU P 217      19.301  -1.154 -45.892  0.00  0.00      PROA H
ATOM   3458  CD  GLU P 217      19.562  -0.164 -47.648  0.00  0.00      PROA C
ATOM   3459  OE1 GLU P 217      20.419   0.703 -47.919  0.00  0.00      PROA O
ATOM   3460  OE2 GLU P 217      19.110  -0.959 -48.496  0.00  0.00      PROA O
ATOM   3461  C   GLU P 217      19.471   3.030 -44.233  0.00  0.00      PROA C
ATOM   3462  O   GLU P 217      18.751   3.336 -43.277  0.00  0.00      PROA O
ATOM   3463  N   THR P 218      20.726   3.469 -44.348  0.00  0.00      PROA N
ATOM   3464  HN  THR P 218      21.330   3.284 -45.122  0.00  0.00      PROA  
ATOM   3465  CA  THR P 218      21.326   4.288 -43.301  0.00  0.00      PROA C
ATOM   3466  HA  THR P 218      21.252   3.822 -42.454  0.00  0.00      PROA H
ATOM   3467  CB  THR P 218      22.808   4.500 -43.597  0.00  0.00      PROA C
ATOM   3468  HB  THR P 218      23.174   5.146 -42.973  0.00  0.00      PROA H
ATOM   3469  OG1 THR P 218      22.964   4.986 -44.935  0.00  0.00      PROA O
ATOM   3470  HG1 THR P 218      23.776   5.127 -45.097  0.00  0.00      PROA H
ATOM   3471  CG2 THR P 218      23.573   3.195 -43.445  0.00  0.00      PROA C
ATOM   3472 HG21 THR P 218      24.515   3.340 -43.629  0.00  0.00      PROA H
ATOM   3473 HG22 THR P 218      23.477   2.859 -42.541  0.00  0.00      PROA H
ATOM   3474 HG23 THR P 218      23.229   2.535 -44.066  0.00  0.00      PROA H
ATOM   3475  C   THR P 218      20.610   5.627 -43.166  0.00  0.00      PROA C
ATOM   3476  O   THR P 218      20.382   6.107 -42.049  0.00  0.00      PROA O
ATOM   3477  N   ASN P 219      20.254   6.248 -44.290  0.00  0.00      PROA N
ATOM   3478  HN  ASN P 219      20.414   5.899 -45.212  0.00  0.00      PROA  
ATOM   3479  CA  ASN P 219      19.579   7.537 -44.241  0.00  0.00      PROA C
ATOM   3480  HA  ASN P 219      20.095   8.136 -43.678  0.00  0.00      PROA H
ATOM   3481  CB  ASN P 219      19.514   8.147 -45.643  0.00  0.00      PROA C
ATOM   3482  HB1 ASN P 219      18.718   7.751 -46.101  0.00  0.00      PROA  
ATOM   3483  HB2 ASN P 219      20.337   7.946 -46.114  0.00  0.00      PROA H
ATOM   3484  CG  ASN P 219      19.344   9.654 -45.615  0.00  0.00      PROA C
ATOM   3485  OD1 ASN P 219      19.632  10.305 -44.612  0.00  0.00      PROA O
ATOM   3486  ND2 ASN P 219      18.875  10.217 -46.722  0.00  0.00      PROA N
ATOM   3487 HD21 ASN P 219      18.684   9.731 -47.405  0.00  0.00      PROA H
ATOM   3488 HD22 ASN P 219      18.762  11.069 -46.754  0.00  0.00      PROA H
ATOM   3489  C   ASN P 219      18.178   7.439 -43.657  0.00  0.00      PROA C
ATOM   3490  O   ASN P 219      17.592   8.475 -43.326  0.00  0.00      PROA O
ATOM   3491  N   ASP P 220      17.631   6.232 -43.530  0.00  0.00      PROA N
ATOM   3492  HN  ASP P 220      18.049   5.392 -43.866  0.00  0.00      PROA  
ATOM   3493  CA  ASP P 220      16.346   6.005 -42.879  0.00  0.00      PROA C
ATOM   3494  HA  ASP P 220      15.832   6.826 -42.913  0.00  0.00      PROA H
ATOM   3495  CB  ASP P 220      15.565   4.919 -43.624  0.00  0.00      PROA C
ATOM   3496  HB1 ASP P 220      15.843   4.039 -43.239  0.00  0.00      PROA  
ATOM   3497  HB2 ASP P 220      15.765   4.981 -44.571  0.00  0.00      PROA H
ATOM   3498  CG  ASP P 220      14.066   5.056 -43.453  0.00  0.00      PROA C
ATOM   3499  OD1 ASP P 220      13.591   6.191 -43.239  0.00  0.00      PROA O
ATOM   3500  OD2 ASP P 220      13.361   4.029 -43.530  0.00  0.00      PROA O
ATOM   3501  C   ASP P 220      16.498   5.609 -41.417  0.00  0.00      PROA C
ATOM   3502  O   ASP P 220      15.690   6.025 -40.576  0.00  0.00      PROA O
ATOM   3503  N   VAL P 221      17.520   4.813 -41.093  0.00  0.00      PROA N
ATOM   3504  HN  VAL P 221      18.116   4.345 -41.740  0.00  0.00      PROA  
ATOM   3505  CA  VAL P 221      17.842   4.570 -39.691  0.00  0.00      PROA C
ATOM   3506  HA  VAL P 221      17.072   4.174 -39.256  0.00  0.00      PROA H
ATOM   3507  CB  VAL P 221      19.019   3.586 -39.557  0.00  0.00      PROA C
ATOM   3508  HB  VAL P 221      19.839   4.026 -39.831  0.00  0.00      PROA H
ATOM   3509  CG1 VAL P 221      19.175   3.148 -38.110  0.00  0.00      PROA C
ATOM   3510 HG11 VAL P 221      19.900   2.506 -38.050  0.00  0.00      PROA H
ATOM   3511 HG12 VAL P 221      19.376   3.924 -37.564  0.00  0.00      PROA H
ATOM   3512 HG13 VAL P 221      18.346   2.739 -37.814  0.00  0.00      PROA H
ATOM   3513  CG2 VAL P 221      18.812   2.376 -40.441  0.00  0.00      PROA C
ATOM   3514 HG21 VAL P 221      19.076   1.579 -39.954  0.00  0.00      PROA H
ATOM   3515 HG22 VAL P 221      17.873   2.322 -40.675  0.00  0.00      PROA H
ATOM   3516 HG23 VAL P 221      19.353   2.470 -41.238  0.00  0.00      PROA H
ATOM   3517  C   VAL P 221      18.147   5.886 -38.995  0.00  0.00      PROA C
ATOM   3518  O   VAL P 221      17.803   6.078 -37.825  0.00  0.00      PROA O
ATOM   3519  N   ARG P 222      18.798   6.810 -39.699  0.00  0.00      PROA N
ATOM   3520  HN  ARG P 222      19.129   6.654 -40.627  0.00  0.00      PROA  
ATOM   3521  CA  ARG P 222      19.061   8.125 -39.124  0.00  0.00      PROA C
ATOM   3522  HA  ARG P 222      19.617   8.021 -38.335  0.00  0.00      PROA H
ATOM   3523  CB  ARG P 222      19.822   8.985 -40.132  0.00  0.00      PROA C
ATOM   3524  HB1 ARG P 222      19.204   9.114 -40.907  0.00  0.00      PROA  
ATOM   3525  HB2 ARG P 222      20.643   8.528 -40.373  0.00  0.00      PROA H
ATOM   3526  CG  ARG P 222      20.196  10.367 -39.626  0.00  0.00      PROA C
ATOM   3527  HG1 ARG P 222      20.778  10.253 -38.822  0.00  0.00      PROA  
ATOM   3528  HG2 ARG P 222      19.390  10.858 -39.403  0.00  0.00      PROA H
ATOM   3529  CD  ARG P 222      20.951  11.153 -40.683  0.00  0.00      PROA C
ATOM   3530  HD1 ARG P 222      21.753  10.613 -40.944  0.00  0.00      PROA  
ATOM   3531  HD2 ARG P 222      21.211  12.013 -40.318  0.00  0.00      PROA H
ATOM   3532  NE  ARG P 222      20.142  11.384 -41.874  0.00  0.00      PROA N
ATOM   3533  HE  ARG P 222      20.220  10.826 -42.524  0.00  0.00      PROA H
ATOM   3534  CZ  ARG P 222      19.253  12.360 -42.004  0.00  0.00      PROA C
ATOM   3535  NH1 ARG P 222      19.022  13.222 -41.027  0.00  0.00      PROA N
ATOM   3536 HH11 ARG P 222      19.453  13.163 -40.286  0.00  0.00      PROA H
ATOM   3537 HH12 ARG P 222      18.440  13.846 -41.136  0.00  0.00      PROA H
ATOM   3538  NH2 ARG P 222      18.574  12.470 -43.143  0.00  0.00      PROA N
ATOM   3539 HH21 ARG P 222      18.717  11.915 -43.784  0.00  0.00      PROA H
ATOM   3540 HH22 ARG P 222      17.995  13.098 -43.239  0.00  0.00      PROA H
ATOM   3541  C   ARG P 222      17.765   8.806 -38.703  0.00  0.00      PROA C
ATOM   3542  O   ARG P 222      17.644   9.296 -37.572  0.00  0.00      PROA O
ATOM   3543  N   ARG P 223      16.785   8.853 -39.605  0.00  0.00      PROA N
ATOM   3544  HN  ARG P 223      16.856   8.437 -40.509  0.00  0.00      PROA  
ATOM   3545  CA  ARG P 223      15.532   9.534 -39.294  0.00  0.00      PROA C
ATOM   3546  HA  ARG P 223      15.730  10.438 -39.002  0.00  0.00      PROA H
ATOM   3547  CB  ARG P 223      14.660   9.625 -40.546  0.00  0.00      PROA C
ATOM   3548  HB1 ARG P 223      13.711   9.640 -40.231  0.00  0.00      PROA  
ATOM   3549  HB2 ARG P 223      14.849   8.863 -41.116  0.00  0.00      PROA H
ATOM   3550  CG  ARG P 223      14.890  10.887 -41.364  0.00  0.00      PROA C
ATOM   3551  HG1 ARG P 223      15.875  10.978 -41.516  0.00  0.00      PROA  
ATOM   3552  HG2 ARG P 223      14.540  11.650 -40.879  0.00  0.00      PROA H
ATOM   3553  CD  ARG P 223      14.190  10.816 -42.709  0.00  0.00      PROA C
ATOM   3554  HD1 ARG P 223      13.857  11.730 -42.940  0.00  0.00      PROA  
ATOM   3555  HD2 ARG P 223      13.460  10.185 -42.642  0.00  0.00      PROA H
ATOM   3556  NE  ARG P 223      15.094  10.398 -43.777  0.00  0.00      PROA N
ATOM   3557  HE  ARG P 223      15.852  10.799 -43.835  0.00  0.00      PROA H
ATOM   3558  CZ  ARG P 223      14.836   9.446 -44.667  0.00  0.00      PROA C
ATOM   3559  NH1 ARG P 223      13.690   8.783 -44.667  0.00  0.00      PROA N
ATOM   3560 HH11 ARG P 223      13.084   8.957 -44.085  0.00  0.00      PROA H
ATOM   3561 HH12 ARG P 223      13.552   8.172 -45.256  0.00  0.00      PROA H
ATOM   3562  NH2 ARG P 223      15.753   9.151 -45.583  0.00  0.00      PROA N
ATOM   3563 HH21 ARG P 223      16.501   9.575 -45.595  0.00  0.00      PROA H
ATOM   3564 HH22 ARG P 223      15.598   8.538 -46.165  0.00  0.00      PROA H
ATOM   3565  C   ARG P 223      14.788   8.829 -38.168  0.00  0.00      PROA C
ATOM   3566  O   ARG P 223      14.231   9.481 -37.274  0.00  0.00      PROA O
ATOM   3567  N   PHE P 224      14.768   7.495 -38.191  0.00  0.00      PROA N
ATOM   3568  HN  PHE P 224      15.169   6.913 -38.897  0.00  0.00      PROA  
ATOM   3569  CA  PHE P 224      14.115   6.768 -37.109  0.00  0.00      PROA C
ATOM   3570  HA  PHE P 224      13.196   7.069 -37.061  0.00  0.00      PROA H
ATOM   3571  CB  PHE P 224      14.142   5.264 -37.375  0.00  0.00      PROA C
ATOM   3572  HB1 PHE P 224      15.074   4.958 -37.181  0.00  0.00      PROA  
ATOM   3573  HB2 PHE P 224      13.881   5.104 -38.295  0.00  0.00      PROA H
ATOM   3574  CG  PHE P 224      13.210   4.476 -36.489  0.00  0.00      PROA C
ATOM   3575  CD1 PHE P 224      11.997   5.002 -36.079  0.00  0.00      PROA C
ATOM   3576  HD1 PHE P 224      11.734   5.841 -36.379  0.00  0.00      PROA H
ATOM   3577  CE1 PHE P 224      11.155   4.280 -35.259  0.00  0.00      PROA C
ATOM   3578  HE1 PHE P 224      10.337   4.638 -34.999  0.00  0.00      PROA H
ATOM   3579  CZ  PHE P 224      11.528   3.034 -34.814  0.00  0.00      PROA C
ATOM   3580  HZ  PHE P 224      10.963   2.549 -34.258  0.00  0.00      PROA H
ATOM   3581  CD2 PHE P 224      13.578   3.231 -36.021  0.00  0.00      PROA C
ATOM   3582  HD2 PHE P 224      14.393   2.865 -36.277  0.00  0.00      PROA H
ATOM   3583  CE2 PHE P 224      12.736   2.509 -35.197  0.00  0.00      PROA C
ATOM   3584  HE2 PHE P 224      12.989   1.667 -34.895  0.00  0.00      PROA H
ATOM   3585  C   PHE P 224      14.783   7.066 -35.775  0.00  0.00      PROA C
ATOM   3586  O   PHE P 224      14.105   7.233 -34.756  0.00  0.00      PROA O
ATOM   3587  N   ASN P 225      16.118   7.115 -35.758  0.00  0.00      PROA N
ATOM   3588  HN  ASN P 225      16.704   6.970 -36.554  0.00  0.00      PROA  
ATOM   3589  CA  ASN P 225      16.837   7.396 -34.522  0.00  0.00      PROA C
ATOM   3590  HA  ASN P 225      16.563   6.758 -33.846  0.00  0.00      PROA H
ATOM   3591  CB  ASN P 225      18.337   7.227 -34.748  0.00  0.00      PROA C
ATOM   3592  HB1 ASN P 225      18.801   7.604 -33.946  0.00  0.00      PROA  
ATOM   3593  HB2 ASN P 225      18.588   7.693 -35.561  0.00  0.00      PROA H
ATOM   3594  CG  ASN P 225      18.741   5.781 -34.891  0.00  0.00      PROA C
ATOM   3595  OD1 ASN P 225      17.893   4.892 -34.948  0.00  0.00      PROA O
ATOM   3596  ND2 ASN P 225      20.041   5.534 -34.948  0.00  0.00      PROA N
ATOM   3597 HD21 ASN P 225      20.605   6.181 -34.904  0.00  0.00      PROA H
ATOM   3598 HD22 ASN P 225      20.322   4.725 -35.028  0.00  0.00      PROA H
ATOM   3599  C   ASN P 225      16.528   8.794 -34.010  0.00  0.00      PROA C
ATOM   3600  O   ASN P 225      16.335   8.991 -32.805  0.00  0.00      PROA O
ATOM   3601  N   GLU P 226      16.482   9.780 -34.907  0.00  0.00      PROA N
ATOM   3602  HN  GLU P 226      16.665   9.703 -35.883  0.00  0.00      PROA  
ATOM   3603  CA  GLU P 226      16.133  11.129 -34.473  0.00  0.00      PROA C
ATOM   3604  HA  GLU P 226      16.747  11.409 -33.777  0.00  0.00      PROA H
ATOM   3605  CB  GLU P 226      16.244  12.113 -35.639  0.00  0.00      PROA C
ATOM   3606  HB1 GLU P 226      16.090  13.018 -35.241  0.00  0.00      PROA  
ATOM   3607  HB2 GLU P 226      15.590  11.870 -36.313  0.00  0.00      PROA H
ATOM   3608  CG  GLU P 226      17.610  12.160 -36.321  0.00  0.00      PROA C
ATOM   3609  HG1 GLU P 226      17.724  13.088 -36.675  0.00  0.00      PROA  
ATOM   3610  HG2 GLU P 226      17.636  11.503 -37.031  0.00  0.00      PROA H
ATOM   3611  CD  GLU P 226      18.761  11.884 -35.371  0.00  0.00      PROA C
ATOM   3612  OE1 GLU P 226      18.926  12.650 -34.399  0.00  0.00      PROA O
ATOM   3613  OE2 GLU P 226      19.498  10.901 -35.595  0.00  0.00      PROA O
ATOM   3614  C   GLU P 226      14.728  11.163 -33.883  0.00  0.00      PROA C
ATOM   3615  O   GLU P 226      14.492  11.794 -32.842  0.00  0.00      PROA O
ATOM   3616  N   MET P 227      13.780  10.480 -34.529  0.00  0.00      PROA N
ATOM   3617  HN  MET P 227      13.909   9.951 -35.365  0.00  0.00      PROA  
ATOM   3618  CA  MET P 227      12.415  10.470 -34.014  0.00  0.00      PROA C
ATOM   3619  HA  MET P 227      12.115  11.387 -33.912  0.00  0.00      PROA H
ATOM   3620  CB  MET P 227      11.485   9.784 -35.013  0.00  0.00      PROA C
ATOM   3621  HB1 MET P 227      11.780   8.830 -35.063  0.00  0.00      PROA  
ATOM   3622  HB2 MET P 227      11.550  10.244 -35.864  0.00  0.00      PROA H
ATOM   3623  CG  MET P 227      10.024   9.783 -34.599  0.00  0.00      PROA C
ATOM   3624  HG1 MET P 227       9.496   9.622 -35.433  0.00  0.00      PROA  
ATOM   3625  HG2 MET P 227       9.818  10.634 -34.183  0.00  0.00      PROA H
ATOM   3626  SD  MET P 227       9.592   8.484 -33.432  0.00  0.00      PROA S
ATOM   3627  CE  MET P 227       9.663   7.052 -34.496  0.00  0.00      PROA C
ATOM   3628  HE1 MET P 227       9.499   6.260 -33.963  0.00  0.00      PROA H
ATOM   3629  HE2 MET P 227       8.985   7.136 -35.186  0.00  0.00      PROA H
ATOM   3630  HE3 MET P 227      10.542   7.005 -34.900  0.00  0.00      PROA H
ATOM   3631  C   MET P 227      12.349   9.783 -32.654  0.00  0.00      PROA C
ATOM   3632  O   MET P 227      11.649  10.247 -31.746  0.00  0.00      PROA O
ATOM   3633  N   THR P 228      13.066   8.669 -32.494  0.00  0.00      PROA N
ATOM   3634  HN  THR P 228      13.628   8.234 -33.196  0.00  0.00      PROA  
ATOM   3635  CA  THR P 228      13.073   7.980 -31.209  0.00  0.00      PROA C
ATOM   3636  HA  THR P 228      12.158   7.784 -30.950  0.00  0.00      PROA H
ATOM   3637  CB  THR P 228      13.828   6.658 -31.319  0.00  0.00      PROA C
ATOM   3638  HB  THR P 228      13.934   6.277 -30.433  0.00  0.00      PROA H
ATOM   3639  OG1 THR P 228      15.119   6.889 -31.893  0.00  0.00      PROA O
ATOM   3640  HG1 THR P 228      15.502   6.157 -32.037  0.00  0.00      PROA H
ATOM   3641  CG2 THR P 228      13.057   5.670 -32.173  0.00  0.00      PROA C
ATOM   3642 HG21 THR P 228      13.588   4.872 -32.319  0.00  0.00      PROA H
ATOM   3643 HG22 THR P 228      12.232   5.422 -31.728  0.00  0.00      PROA H
ATOM   3644 HG23 THR P 228      12.843   6.068 -33.031  0.00  0.00      PROA H
ATOM   3645  C   THR P 228      13.692   8.854 -30.130  0.00  0.00      PROA C
ATOM   3646  O   THR P 228      13.250   8.836 -28.976  0.00  0.00      PROA O
ATOM   3647  N   ALA P 229      14.725   9.620 -30.481  0.00  0.00      PROA N
ATOM   3648  HN  ALA P 229      15.146   9.618 -31.388  0.00  0.00      PROA  
ATOM   3649  CA  ALA P 229      15.318  10.541 -29.517  0.00  0.00      PROA C
ATOM   3650  HA  ALA P 229      15.584  10.045 -28.728  0.00  0.00      PROA H
ATOM   3651  CB  ALA P 229      16.566  11.186 -30.115  0.00  0.00      PROA C
ATOM   3652  HB1 ALA P 229      16.948  11.796 -29.466  0.00  0.00      PROA H
ATOM   3653  HB2 ALA P 229      17.207  10.490 -30.333  0.00  0.00      PROA H
ATOM   3654  HB3 ALA P 229      16.318  11.670 -30.918  0.00  0.00      PROA H
ATOM   3655  C   ALA P 229      14.316  11.605 -29.091  0.00  0.00      PROA C
ATOM   3656  O   ALA P 229      14.223  11.947 -27.905  0.00  0.00      PROA O
ATOM   3657  N   ASP P 230      13.552  12.140 -30.042  0.00  0.00      PROA N
ATOM   3658  HN  ASP P 230      13.588  11.961 -31.021  0.00  0.00      PROA  
ATOM   3659  CA  ASP P 230      12.523  13.111 -29.677  0.00  0.00      PROA C
ATOM   3660  HA  ASP P 230      12.937  13.838 -29.187  0.00  0.00      PROA H
ATOM   3661  CB  ASP P 230      11.879  13.694 -30.929  0.00  0.00      PROA C
ATOM   3662  HB1 ASP P 230      11.402  12.950 -31.396  0.00  0.00      PROA  
ATOM   3663  HB2 ASP P 230      12.570  14.083 -31.489  0.00  0.00      PROA H
ATOM   3664  CG  ASP P 230      10.875  14.774 -30.605  0.00  0.00      PROA C
ATOM   3665  OD1 ASP P 230      10.897  15.275 -29.461  0.00  0.00      PROA O
ATOM   3666  OD2 ASP P 230      10.064  15.120 -31.487  0.00  0.00      PROA O
ATOM   3667  C   ASP P 230      11.461  12.482 -28.778  0.00  0.00      PROA C
ATOM   3668  O   ASP P 230      10.980  13.113 -27.826  0.00  0.00      PROA O
ATOM   3669  N   VAL P 231      11.070  11.243 -29.077  0.00  0.00      PROA N
ATOM   3670  HN  VAL P 231      11.398  10.703 -29.848  0.00  0.00      PROA  
ATOM   3671  CA  VAL P 231      10.082  10.565 -28.244  0.00  0.00      PROA C
ATOM   3672  HA  VAL P 231       9.295  11.127 -28.173  0.00  0.00      PROA H
ATOM   3673  CB  VAL P 231       9.653   9.235 -28.887  0.00  0.00      PROA C
ATOM   3674  HB  VAL P 231      10.437   8.692 -29.061  0.00  0.00      PROA H
ATOM   3675  CG1 VAL P 231       8.741   8.470 -27.950  0.00  0.00      PROA C
ATOM   3676 HG11 VAL P 231       8.285   7.777 -28.452  0.00  0.00      PROA H
ATOM   3677 HG12 VAL P 231       9.272   8.069 -27.243  0.00  0.00      PROA H
ATOM   3678 HG13 VAL P 231       8.092   9.084 -27.572  0.00  0.00      PROA H
ATOM   3679  CG2 VAL P 231       8.947   9.490 -30.203  0.00  0.00      PROA C
ATOM   3680 HG21 VAL P 231       8.814   8.643 -30.657  0.00  0.00      PROA H
ATOM   3681 HG22 VAL P 231       8.089   9.907 -30.026  0.00  0.00      PROA H
ATOM   3682 HG23 VAL P 231       9.491  10.076 -30.751  0.00  0.00      PROA H
ATOM   3683  C   VAL P 231      10.632  10.357 -26.840  0.00  0.00      PROA C
ATOM   3684  O   VAL P 231       9.900  10.468 -25.852  0.00  0.00      PROA O
ATOM   3685  N   TYR P 232      11.924  10.043 -26.729  0.00  0.00      PROA N
ATOM   3686  HN  TYR P 232      12.540   9.855 -27.492  0.00  0.00      PROA  
ATOM   3687  CA  TYR P 232      12.546   9.952 -25.412  0.00  0.00      PROA C
ATOM   3688  HA  TYR P 232      12.073   9.293 -24.880  0.00  0.00      PROA H
ATOM   3689  CB  TYR P 232      14.004   9.510 -25.537  0.00  0.00      PROA C
ATOM   3690  HB1 TYR P 232      14.428  10.096 -26.227  0.00  0.00      PROA  
ATOM   3691  HB2 TYR P 232      14.028   8.574 -25.788  0.00  0.00      PROA H
ATOM   3692  CG  TYR P 232      14.783   9.669 -24.249  0.00  0.00      PROA C
ATOM   3693  CD1 TYR P 232      15.368  10.882 -23.910  0.00  0.00      PROA C
ATOM   3694  HD1 TYR P 232      15.263  11.613 -24.476  0.00  0.00      PROA H
ATOM   3695  CE1 TYR P 232      16.072  11.033 -22.737  0.00  0.00      PROA C
ATOM   3696  HE1 TYR P 232      16.454  11.854 -22.523  0.00  0.00      PROA H
ATOM   3697  CZ  TYR P 232      16.221   9.959 -21.893  0.00  0.00      PROA C
ATOM   3698  OH  TYR P 232      16.935  10.106 -20.727  0.00  0.00      PROA O
ATOM   3699  HH  TYR P 232      16.971   9.372 -20.319  0.00  0.00      PROA H
ATOM   3700  CD2 TYR P 232      14.951   8.601 -23.383  0.00  0.00      PROA C
ATOM   3701  HD2 TYR P 232      14.573   7.777 -23.593  0.00  0.00      PROA H
ATOM   3702  CE2 TYR P 232      15.664   8.739 -22.210  0.00  0.00      PROA C
ATOM   3703  HE2 TYR P 232      15.765   8.015 -21.636  0.00  0.00      PROA H
ATOM   3704  C   TYR P 232      12.478  11.289 -24.689  0.00  0.00      PROA C
ATOM   3705  O   TYR P 232      12.216  11.343 -23.479  0.00  0.00      PROA O
ATOM   3706  N   GLN P 233      12.743  12.377 -25.408  0.00  0.00      PROA N
ATOM   3707  HN  GLN P 233      12.986  12.389 -26.376  0.00  0.00      PROA  
ATOM   3708  CA  GLN P 233      12.690  13.692 -24.784  0.00  0.00      PROA C
ATOM   3709  HA  GLN P 233      13.314  13.716 -24.042  0.00  0.00      PROA H
ATOM   3710  CB  GLN P 233      13.113  14.761 -25.792  0.00  0.00      PROA C
ATOM   3711  HB1 GLN P 233      12.508  14.653 -26.581  0.00  0.00      PROA  
ATOM   3712  HB2 GLN P 233      14.050  14.629 -26.004  0.00  0.00      PROA H
ATOM   3713  CG  GLN P 233      12.954  16.193 -25.303  0.00  0.00      PROA C
ATOM   3714  HG1 GLN P 233      13.609  16.751 -25.814  0.00  0.00      PROA  
ATOM   3715  HG2 GLN P 233      13.119  16.219 -24.347  0.00  0.00      PROA H
ATOM   3716  CD  GLN P 233      11.569  16.757 -25.554  0.00  0.00      PROA C
ATOM   3717  OE1 GLN P 233      10.805  16.225 -26.359  0.00  0.00      PROA O
ATOM   3718  NE2 GLN P 233      11.239  17.840 -24.863  0.00  0.00      PROA N
ATOM   3719 HE21 GLN P 233      11.800  18.185 -24.310  0.00  0.00      PROA H
ATOM   3720 HE22 GLN P 233      10.465  18.199 -24.970  0.00  0.00      PROA H
ATOM   3721  C   GLN P 233      11.297  13.974 -24.239  0.00  0.00      PROA C
ATOM   3722  O   GLN P 233      11.150  14.537 -23.149  0.00  0.00      PROA O
ATOM   3723  N   LYS P 234      10.260  13.590 -24.984  0.00  0.00      PROA N
ATOM   3724  HN  LYS P 234      10.330  13.168 -25.887  0.00  0.00      PROA  
ATOM   3725  CA  LYS P 234       8.895  13.776 -24.490  0.00  0.00      PROA C
ATOM   3726  HA  LYS P 234       8.789  14.692 -24.191  0.00  0.00      PROA H
ATOM   3727  CB  LYS P 234       7.896  13.514 -25.616  0.00  0.00      PROA C
ATOM   3728  HB1 LYS P 234       6.987  13.644 -25.219  0.00  0.00      PROA  
ATOM   3729  HB2 LYS P 234       8.037  12.616 -25.954  0.00  0.00      PROA H
ATOM   3730  CG  LYS P 234       8.021  14.473 -26.794  0.00  0.00      PROA C
ATOM   3731  HG1 LYS P 234       7.357  14.181 -27.482  0.00  0.00      PROA  
ATOM   3732  HG2 LYS P 234       8.930  14.442 -27.131  0.00  0.00      PROA H
ATOM   3733  CD  LYS P 234       7.706  15.915 -26.417  0.00  0.00      PROA C
ATOM   3734  HD1 LYS P 234       7.969  16.486 -27.194  0.00  0.00      PROA  
ATOM   3735  HD2 LYS P 234       8.201  16.164 -25.622  0.00  0.00      PROA H
ATOM   3736  CE  LYS P 234       6.227  16.117 -26.138  0.00  0.00      PROA C
ATOM   3737  HE1 LYS P 234       5.992  15.565 -25.337  0.00  0.00      PROA  
ATOM   3738  HE2 LYS P 234       5.718  15.845 -26.918  0.00  0.00      PROA H
ATOM   3739  NZ  LYS P 234       5.903  17.541 -25.844  0.00  0.00      PROA N
ATOM   3740  HZ1 LYS P 234       5.033  17.626 -25.675  0.00  0.00      PROA H
ATOM   3741  HZ2 LYS P 234       6.365  17.819 -25.135  0.00  0.00      PROA H
ATOM   3742  HZ3 LYS P 234       6.112  18.050 -26.543  0.00  0.00      PROA H
ATOM   3743  C   LYS P 234       8.609  12.868 -23.295  0.00  0.00      PROA C
ATOM   3744  O   LYS P 234       7.977  13.288 -22.312  0.00  0.00      PROA O
ATOM   3745  N   ASN P 235       9.070  11.617 -23.365  0.00  0.00      PROA N
ATOM   3746  HN  ASN P 235       9.544  11.229 -24.154  0.00  0.00      PROA  
ATOM   3747  CA  ASN P 235       8.904  10.697 -22.249  0.00  0.00      PROA C
ATOM   3748  HA  ASN P 235       7.958  10.565 -22.083  0.00  0.00      PROA H
ATOM   3749  CB  ASN P 235       9.518   9.342 -22.594  0.00  0.00      PROA C
ATOM   3750  HB1 ASN P 235       9.546   8.804 -21.751  0.00  0.00      PROA  
ATOM   3751  HB2 ASN P 235      10.403   9.485 -22.963  0.00  0.00      PROA H
ATOM   3752  CG  ASN P 235       8.703   8.577 -23.617  0.00  0.00      PROA C
ATOM   3753  OD1 ASN P 235       7.733   9.096 -24.169  0.00  0.00      PROA O
ATOM   3754  ND2 ASN P 235       9.091   7.334 -23.874  0.00  0.00      PROA N
ATOM   3755 HD21 ASN P 235       9.773   7.003 -23.469  0.00  0.00      PROA H
ATOM   3756 HD22 ASN P 235       8.659   6.862 -24.448  0.00  0.00      PROA H
ATOM   3757  C   ASN P 235       9.533  11.256 -20.986  0.00  0.00      PROA C
ATOM   3758  O   ASN P 235       9.013  11.052 -19.886  0.00  0.00      PROA O
ATOM   3759  N   MET P 236      10.622  12.000 -21.117  0.00  0.00      PROA N
ATOM   3760  HN  MET P 236      11.107  12.197 -21.966  0.00  0.00      PROA  
ATOM   3761  CA  MET P 236      11.207  12.613 -19.936  0.00  0.00      PROA C
ATOM   3762  HA  MET P 236      11.064  12.010 -19.194  0.00  0.00      PROA H
ATOM   3763  CB  MET P 236      12.709  12.812 -20.097  0.00  0.00      PROA C
ATOM   3764  HB1 MET P 236      13.021  13.303 -19.284  0.00  0.00      PROA  
ATOM   3765  HB2 MET P 236      12.867  13.301 -20.920  0.00  0.00      PROA H
ATOM   3766  CG  MET P 236      13.483  11.528 -20.182  0.00  0.00      PROA C
ATOM   3767  HG1 MET P 236      14.456  11.720 -20.309  0.00  0.00      PROA  
ATOM   3768  HG2 MET P 236      13.167  10.999 -20.931  0.00  0.00      PROA H
ATOM   3769  SD  MET P 236      13.191  10.617 -18.659  0.00  0.00      PROA S
ATOM   3770  CE  MET P 236      14.037  11.665 -17.492  0.00  0.00      PROA C
ATOM   3771  HE1 MET P 236      14.067  11.221 -16.631  0.00  0.00      PROA H
ATOM   3772  HE2 MET P 236      14.931  11.854 -17.807  0.00  0.00      PROA H
ATOM   3773  HE3 MET P 236      13.538  12.489 -17.414  0.00  0.00      PROA H
ATOM   3774  C   MET P 236      10.574  13.941 -19.556  0.00  0.00      PROA C
ATOM   3775  O   MET P 236      10.584  14.289 -18.373  0.00  0.00      PROA O
ATOM   3776  N   LYS P 237      10.003  14.678 -20.503  0.00  0.00      PROA N
ATOM   3777  HN  LYS P 237      10.048  14.522 -21.488  0.00  0.00      PROA  
ATOM   3778  CA  LYS P 237       9.225  15.836 -20.096  0.00  0.00      PROA C
ATOM   3779  HA  LYS P 237       9.784  16.379 -19.523  0.00  0.00      PROA H
ATOM   3780  CB  LYS P 237       8.811  16.670 -21.312  0.00  0.00      PROA C
ATOM   3781  HB1 LYS P 237       8.069  16.166 -21.754  0.00  0.00      PROA  
ATOM   3782  HB2 LYS P 237       9.581  16.787 -21.887  0.00  0.00      PROA H
ATOM   3783  CG  LYS P 237       8.276  18.062 -20.963  0.00  0.00      PROA C
ATOM   3784  HG1 LYS P 237       7.379  17.938 -20.537  0.00  0.00      PROA  
ATOM   3785  HG2 LYS P 237       8.214  18.593 -21.774  0.00  0.00      PROA H
ATOM   3786  CD  LYS P 237       9.174  18.800 -19.978  0.00  0.00      PROA C
ATOM   3787  HD1 LYS P 237      10.119  18.678 -20.283  0.00  0.00      PROA  
ATOM   3788  HD2 LYS P 237       9.037  18.439 -19.088  0.00  0.00      PROA H
ATOM   3789  CE  LYS P 237       8.864  20.287 -19.931  0.00  0.00      PROA C
ATOM   3790  HE1 LYS P 237       7.990  20.397 -19.457  0.00  0.00      PROA  
ATOM   3791  HE2 LYS P 237       8.821  20.633 -20.836  0.00  0.00      PROA H
ATOM   3792  NZ  LYS P 237       9.905  21.053 -19.188  0.00  0.00      PROA N
ATOM   3793  HZ1 LYS P 237       9.693  21.918 -19.171  0.00  0.00      PROA H
ATOM   3794  HZ2 LYS P 237       9.961  20.752 -18.353  0.00  0.00      PROA H
ATOM   3795  HZ3 LYS P 237      10.697  20.957 -19.584  0.00  0.00      PROA H
ATOM   3796  C   LYS P 237       7.998  15.421 -19.298  0.00  0.00      PROA C
ATOM   3797  O   LYS P 237       7.458  16.241 -18.546  0.00  0.00      PROA O
ATOM   3798  N   VAL P 238       7.544  14.177 -19.451  0.00  0.00      PROA N
ATOM   3799  HN  VAL P 238       7.849  13.531 -20.146  0.00  0.00      PROA  
ATOM   3800  CA  VAL P 238       6.509  13.656 -18.552  0.00  0.00      PROA C
ATOM   3801  HA  VAL P 238       5.975  14.404 -18.245  0.00  0.00      PROA H
ATOM   3802  CB  VAL P 238       5.554  12.712 -19.303  0.00  0.00      PROA C
ATOM   3803  HB  VAL P 238       5.197  13.174 -20.076  0.00  0.00      PROA H
ATOM   3804  CG1 VAL P 238       6.266  11.471 -19.786  0.00  0.00      PROA C
ATOM   3805 HG11 VAL P 238       5.604  10.848 -20.124  0.00  0.00      PROA H
ATOM   3806 HG12 VAL P 238       6.870  11.722 -20.500  0.00  0.00      PROA H
ATOM   3807 HG13 VAL P 238       6.755  11.064 -19.055  0.00  0.00      PROA H
ATOM   3808  CG2 VAL P 238       4.395  12.317 -18.393  0.00  0.00      PROA C
ATOM   3809 HG21 VAL P 238       3.793  11.735 -18.880  0.00  0.00      PROA H
ATOM   3810 HG22 VAL P 238       4.740  11.847 -17.618  0.00  0.00      PROA H
ATOM   3811 HG23 VAL P 238       3.926  13.118 -18.111  0.00  0.00      PROA H
ATOM   3812  C   VAL P 238       7.093  12.970 -17.309  0.00  0.00      PROA C
ATOM   3813  O   VAL P 238       6.462  12.978 -16.243  0.00  0.00      PROA O
ATOM   3814  N   ALA P 239       8.273  12.355 -17.420  0.00  0.00      PROA N
ATOM   3815  HN  ALA P 239       8.780  12.248 -18.275  0.00  0.00      PROA  
ATOM   3816  CA  ALA P 239       8.909  11.779 -16.239  0.00  0.00      PROA C
ATOM   3817  HA  ALA P 239       8.306  11.135 -15.837  0.00  0.00      PROA H
ATOM   3818  CB  ALA P 239      10.188  11.046 -16.628  0.00  0.00      PROA C
ATOM   3819  HB1 ALA P 239      10.607  10.699 -15.826  0.00  0.00      PROA H
ATOM   3820  HB2 ALA P 239       9.970  10.320 -17.233  0.00  0.00      PROA H
ATOM   3821  HB3 ALA P 239      10.787  11.673 -17.062  0.00  0.00      PROA H
ATOM   3822  C   ALA P 239       9.211  12.857 -15.209  0.00  0.00      PROA C
ATOM   3823  O   ALA P 239       9.080  12.633 -14.000  0.00  0.00      PROA O
ATOM   3824  N   PHE P 240       9.620  14.036 -15.665  0.00  0.00      PROA N
ATOM   3825  HN  PHE P 240       9.794  14.261 -16.623  0.00  0.00      PROA  
ATOM   3826  CA  PHE P 240       9.852  15.134 -14.737  0.00  0.00      PROA C
ATOM   3827  HA  PHE P 240      10.574  14.902 -14.135  0.00  0.00      PROA H
ATOM   3828  CB  PHE P 240      10.262  16.387 -15.513  0.00  0.00      PROA C
ATOM   3829  HB1 PHE P 240       9.738  16.376 -16.366  0.00  0.00      PROA  
ATOM   3830  HB2 PHE P 240      11.220  16.363 -15.661  0.00  0.00      PROA H
ATOM   3831  CG  PHE P 240       9.941  17.670 -14.808  0.00  0.00      PROA C
ATOM   3832  CD1 PHE P 240      10.689  18.080 -13.720  0.00  0.00      PROA C
ATOM   3833  HD1 PHE P 240      11.393  17.552 -13.420  0.00  0.00      PROA H
ATOM   3834  CE1 PHE P 240      10.400  19.261 -13.071  0.00  0.00      PROA C
ATOM   3835  HE1 PHE P 240      10.908  19.526 -12.340  0.00  0.00      PROA H
ATOM   3836  CZ  PHE P 240       9.358  20.049 -13.510  0.00  0.00      PROA C
ATOM   3837  HZ  PHE P 240       9.160  20.846 -13.073  0.00  0.00      PROA H
ATOM   3838  CD2 PHE P 240       8.900  18.469 -15.239  0.00  0.00      PROA C
ATOM   3839  HD2 PHE P 240       8.391  18.205 -15.971  0.00  0.00      PROA H
ATOM   3840  CE2 PHE P 240       8.606  19.652 -14.595  0.00  0.00      PROA C
ATOM   3841  HE2 PHE P 240       7.902  20.182 -14.892  0.00  0.00      PROA H
ATOM   3842  C   PHE P 240       8.611  15.396 -13.897  0.00  0.00      PROA C
ATOM   3843  O   PHE P 240       8.678  15.447 -12.663  0.00  0.00      PROA O
ATOM   3844  N   ILE P 241       7.453  15.518 -14.548  0.00  0.00      PROA N
ATOM   3845  HN  ILE P 241       7.316  15.371 -15.525  0.00  0.00      PROA  
ATOM   3846  CA  ILE P 241       6.246  15.897 -13.825  0.00  0.00      PROA C
ATOM   3847  HA  ILE P 241       6.461  16.652 -13.256  0.00  0.00      PROA H
ATOM   3848  CB  ILE P 241       5.149  16.349 -14.808  0.00  0.00      PROA C
ATOM   3849  HB  ILE P 241       5.535  17.009 -15.404  0.00  0.00      PROA H
ATOM   3850  CG2 ILE P 241       4.644  15.197 -15.653  0.00  0.00      PROA C
ATOM   3851 HG21 ILE P 241       3.897  15.510 -16.187  0.00  0.00      PROA H
ATOM   3852 HG22 ILE P 241       5.360  14.913 -16.235  0.00  0.00      PROA H
ATOM   3853 HG23 ILE P 241       4.354  14.468 -15.086  0.00  0.00      PROA H
ATOM   3854  CG1 ILE P 241       3.990  17.013 -14.057  0.00  0.00      PROA C
ATOM   3855 HG11 ILE P 241       3.720  16.377 -13.335  0.00  0.00      PROA  
ATOM   3856 HG12 ILE P 241       3.275  17.194 -14.688  0.00  0.00      PROA H
ATOM   3857  CD  ILE P 241       4.357  18.322 -13.392  0.00  0.00      PROA C
ATOM   3858  HD1 ILE P 241       3.492  18.719 -12.819  0.00  0.00      PROA  
ATOM   3859  HD2 ILE P 241       5.205  18.179 -12.688  0.00  0.00      PROA  
ATOM   3860  HD3 ILE P 241       4.649  19.083 -14.145  0.00  0.00      PROA  
ATOM   3861  C   ILE P 241       5.776  14.766 -12.914  0.00  0.00      PROA C
ATOM   3862  O   ILE P 241       5.342  15.013 -11.785  0.00  0.00      PROA O
ATOM   3863  N   ASP P 242       5.859  13.509 -13.365  0.00  0.00      PROA N
ATOM   3864  HN  ASP P 242       6.235  13.161 -14.219  0.00  0.00      PROA  
ATOM   3865  CA  ASP P 242       5.328  12.454 -12.503  0.00  0.00      PROA C
ATOM   3866  HA  ASP P 242       4.477  12.751 -12.145  0.00  0.00      PROA H
ATOM   3867  CB  ASP P 242       5.068  11.165 -13.287  0.00  0.00      PROA C
ATOM   3868  HB1 ASP P 242       4.481  11.410 -14.060  0.00  0.00      PROA  
ATOM   3869  HB2 ASP P 242       4.649  10.518 -12.698  0.00  0.00      PROA H
ATOM   3870  CG  ASP P 242       6.322  10.543 -13.840  0.00  0.00      PROA C
ATOM   3871  OD1 ASP P 242       7.405  11.116 -13.646  0.00  0.00      PROA O
ATOM   3872  OD2 ASP P 242       6.224   9.469 -14.469  0.00  0.00      PROA O
ATOM   3873  C   ASP P 242       6.252  12.186 -11.315  0.00  0.00      PROA C
ATOM   3874  O   ASP P 242       5.772  11.854 -10.220  0.00  0.00      PROA O
ATOM   3875  N   SER P 243       7.571  12.338 -11.495  0.00  0.00      PROA N
ATOM   3876  HN  SER P 243       8.020  12.529 -12.368  0.00  0.00      PROA  
ATOM   3877  CA  SER P 243       8.484  12.228 -10.365  0.00  0.00      PROA C
ATOM   3878  HA  SER P 243       8.224  11.470  -9.822  0.00  0.00      PROA H
ATOM   3879  CB  SER P 243       9.916  11.996 -10.854  0.00  0.00      PROA C
ATOM   3880  HB1 SER P 243      10.496  11.793 -10.065  0.00  0.00      PROA  
ATOM   3881  HB2 SER P 243      10.227  12.794 -11.309  0.00  0.00      PROA H
ATOM   3882  OG  SER P 243       9.969  10.902 -11.751  0.00  0.00      PROA O
ATOM   3883  HG1 SER P 243      10.827  10.940 -12.193  0.00  0.00      PROA  
ATOM   3884  C   SER P 243       8.446  13.453  -9.467  0.00  0.00      PROA C
ATOM   3885  O   SER P 243       8.890  13.373  -8.319  0.00  0.00      PROA O
ATOM   3886  N   LEU P 244       7.950  14.586  -9.962  0.00  0.00      PROA N
ATOM   3887  HN  LEU P 244       7.749  14.757 -10.925  0.00  0.00      PROA  
ATOM   3888  CA  LEU P 244       7.653  15.706  -9.082  0.00  0.00      PROA C
ATOM   3889  HA  LEU P 244       8.330  15.746  -8.389  0.00  0.00      PROA H
ATOM   3890  CB  LEU P 244       7.697  17.012  -9.873  0.00  0.00      PROA C
ATOM   3891  HB1 LEU P 244       6.768  17.128 -10.222  0.00  0.00      PROA  
ATOM   3892  HB2 LEU P 244       8.380  16.929 -10.557  0.00  0.00      PROA H
ATOM   3893  CG  LEU P 244       8.003  18.284  -9.085  0.00  0.00      PROA C
ATOM   3894  HG  LEU P 244       7.362  18.371  -8.362  0.00  0.00      PROA H
ATOM   3895  CD1 LEU P 244       9.397  18.229  -8.477  0.00  0.00      PROA C
ATOM   3896 HD11 LEU P 244       9.638  19.114  -8.162  0.00  0.00      PROA H
ATOM   3897 HD12 LEU P 244       9.395  17.604  -7.736  0.00  0.00      PROA H
ATOM   3898 HD13 LEU P 244      10.025  17.937  -9.156  0.00  0.00      PROA H
ATOM   3899  CD2 LEU P 244       7.861  19.497  -9.986  0.00  0.00      PROA C
ATOM   3900 HD21 LEU P 244       8.073  20.296  -9.478  0.00  0.00      PROA H
ATOM   3901 HD22 LEU P 244       8.473  19.408 -10.733  0.00  0.00      PROA H
ATOM   3902 HD23 LEU P 244       6.948  19.544 -10.310  0.00  0.00      PROA H
ATOM   3903  C   LEU P 244       6.299  15.557  -8.403  0.00  0.00      PROA C
ATOM   3904  O   LEU P 244       6.042  16.235  -7.404  0.00  0.00      PROA O
ATOM   3905  N   PHE P 245       5.433  14.683  -8.923  0.00  0.00      PROA N
ATOM   3906  HN  PHE P 245       5.593  14.146  -9.750  0.00  0.00      PROA  
ATOM   3907  CA  PHE P 245       4.140  14.447  -8.290  0.00  0.00      PROA C
ATOM   3908  HA  PHE P 245       3.834  15.280  -7.901  0.00  0.00      PROA H
ATOM   3909  CB  PHE P 245       3.111  13.984  -9.319  0.00  0.00      PROA C
ATOM   3910  HB1 PHE P 245       3.287  13.013  -9.485  0.00  0.00      PROA  
ATOM   3911  HB2 PHE P 245       3.209  14.518 -10.123  0.00  0.00      PROA H
ATOM   3912  CG  PHE P 245       1.692  14.117  -8.848  0.00  0.00      PROA C
ATOM   3913  CD1 PHE P 245       1.239  15.304  -8.301  0.00  0.00      PROA C
ATOM   3914  HD1 PHE P 245       1.810  16.035  -8.253  0.00  0.00      PROA H
ATOM   3915  CE1 PHE P 245      -0.055  15.424  -7.854  0.00  0.00      PROA C
ATOM   3916  HE1 PHE P 245      -0.349  16.230  -7.502  0.00  0.00      PROA H
ATOM   3917  CZ  PHE P 245      -0.911  14.354  -7.927  0.00  0.00      PROA C
ATOM   3918  HZ  PHE P 245      -1.784  14.436  -7.621  0.00  0.00      PROA H
ATOM   3919  CD2 PHE P 245       0.826  13.038  -8.899  0.00  0.00      PROA C
ATOM   3920  HD2 PHE P 245       1.118  12.231  -9.256  0.00  0.00      PROA H
ATOM   3921  CE2 PHE P 245      -0.472  13.158  -8.449  0.00  0.00      PROA C
ATOM   3922  HE2 PHE P 245      -1.051  12.432  -8.499  0.00  0.00      PROA H
ATOM   3923  C   PHE P 245       4.220  13.412  -7.175  0.00  0.00      PROA C
ATOM   3924  O   PHE P 245       3.638  13.611  -6.106  0.00  0.00      PROA O
ATOM   3925  N   GLU P 246       4.906  12.297  -7.404  0.00  0.00      PROA N
ATOM   3926  HN  GLU P 246       5.409  12.063  -8.232  0.00  0.00      PROA  
ATOM   3927  CA  GLU P 246       4.962  11.270  -6.366  0.00  0.00      PROA C
ATOM   3928  HA  GLU P 246       4.058  10.950  -6.212  0.00  0.00      PROA H
ATOM   3929  CB  GLU P 246       5.790  10.071  -6.838  0.00  0.00      PROA C
ATOM   3930  HB1 GLU P 246       5.880   9.459  -6.053  0.00  0.00      PROA  
ATOM   3931  HB2 GLU P 246       6.647  10.392  -7.160  0.00  0.00      PROA H
ATOM   3932  CG  GLU P 246       5.139   9.285  -7.956  0.00  0.00      PROA C
ATOM   3933  HG1 GLU P 246       5.040   9.905  -8.736  0.00  0.00      PROA  
ATOM   3934  HG2 GLU P 246       4.280   8.953  -7.652  0.00  0.00      PROA H
ATOM   3935  CD  GLU P 246       5.973   8.103  -8.395  0.00  0.00      PROA C
ATOM   3936  OE1 GLU P 246       7.120   7.971  -7.916  0.00  0.00      PROA O
ATOM   3937  OE2 GLU P 246       5.483   7.301  -9.217  0.00  0.00      PROA O
ATOM   3938  C   GLU P 246       5.490  11.774  -5.023  0.00  0.00      PROA C
ATOM   3939  O   GLU P 246       4.931  11.371  -3.986  0.00  0.00      PROA O
ATOM   3940  N   PRO P 247       6.547  12.591  -4.949  0.00  0.00      PROA N
ATOM   3941  CD  PRO P 247       7.290  13.276  -6.019  0.00  0.00      PROA C
ATOM   3942  HD1 PRO P 247       7.887  12.645  -6.515  0.00  0.00      PROA  
ATOM   3943  HD2 PRO P 247       6.704  13.660  -6.679  0.00  0.00      PROA H
ATOM   3944  CA  PRO P 247       7.029  12.998  -3.622  0.00  0.00      PROA C
ATOM   3945  HA  PRO P 247       7.320  12.219  -3.123  0.00  0.00      PROA H
ATOM   3946  CB  PRO P 247       8.253  13.866  -3.944  0.00  0.00      PROA C
ATOM   3947  HB1 PRO P 247       9.193  13.271  -3.940  0.00  0.00      PROA  
ATOM   3948  HB2 PRO P 247       8.312  14.597  -3.310  0.00  0.00      PROA H
ATOM   3949  CG  PRO P 247       8.015  14.374  -5.296  0.00  0.00      PROA C
ATOM   3950  HG1 PRO P 247       8.979  14.640  -5.771  0.00  0.00      PROA  
ATOM   3951  HG2 PRO P 247       7.467  15.173  -5.251  0.00  0.00      PROA H
ATOM   3952  C   PRO P 247       5.997  13.746  -2.800  0.00  0.00      PROA C
ATOM   3953  O   PRO P 247       5.935  13.537  -1.587  0.00  0.00      PROA O
ATOM   3954  N   THR P 248       5.178  14.603  -3.411  0.00  0.00      PROA N
ATOM   3955  HN  THR P 248       5.182  14.846  -4.380  0.00  0.00      PROA  
ATOM   3956  CA  THR P 248       4.150  15.281  -2.627  0.00  0.00      PROA C
ATOM   3957  HA  THR P 248       4.564  15.665  -1.838  0.00  0.00      PROA H
ATOM   3958  CB  THR P 248       3.520  16.429  -3.424  0.00  0.00      PROA C
ATOM   3959  HB  THR P 248       4.195  17.105  -3.592  0.00  0.00      PROA H
ATOM   3960  OG1 THR P 248       2.453  17.012  -2.665  0.00  0.00      PROA O
ATOM   3961  HG1 THR P 248       2.089  17.627  -3.107  0.00  0.00      PROA H
ATOM   3962  CG2 THR P 248       2.983  15.958  -4.763  0.00  0.00      PROA C
ATOM   3963 HG21 THR P 248       2.392  16.633  -5.132  0.00  0.00      PROA H
ATOM   3964 HG22 THR P 248       3.717  15.818  -5.379  0.00  0.00      PROA H
ATOM   3965 HG23 THR P 248       2.485  15.134  -4.660  0.00  0.00      PROA H
ATOM   3966  C   THR P 248       3.088  14.295  -2.156  0.00  0.00      PROA C
ATOM   3967  O   THR P 248       2.567  14.418  -1.042  0.00  0.00      PROA O
ATOM   3968  N   VAL P 249       2.773  13.293  -2.978  0.00  0.00      PROA N
ATOM   3969  HN  VAL P 249       3.134  13.177  -3.900  0.00  0.00      PROA  
ATOM   3970  CA  VAL P 249       1.836  12.254  -2.562  0.00  0.00      PROA C
ATOM   3971  HA  VAL P 249       0.987  12.666  -2.337  0.00  0.00      PROA H
ATOM   3972  CB  VAL P 249       1.595  11.265  -3.716  0.00  0.00      PROA C
ATOM   3973  HB  VAL P 249       2.450  10.930  -4.029  0.00  0.00      PROA H
ATOM   3974  CG1 VAL P 249       0.766  10.080  -3.258  0.00  0.00      PROA C
ATOM   3975 HG11 VAL P 249       0.555   9.532  -4.030  0.00  0.00      PROA H
ATOM   3976 HG12 VAL P 249       1.272   9.559  -2.617  0.00  0.00      PROA H
ATOM   3977 HG13 VAL P 249      -0.051  10.406  -2.857  0.00  0.00      PROA H
ATOM   3978  CG2 VAL P 249       0.915  11.966  -4.878  0.00  0.00      PROA C
ATOM   3979 HG21 VAL P 249       0.770  11.326  -5.592  0.00  0.00      PROA H
ATOM   3980 HG22 VAL P 249       0.065  12.324  -4.577  0.00  0.00      PROA H
ATOM   3981 HG23 VAL P 249       1.484  12.687  -5.191  0.00  0.00      PROA H
ATOM   3982  C   VAL P 249       2.358  11.545  -1.319  0.00  0.00      PROA C
ATOM   3983  O   VAL P 249       1.650  11.408  -0.312  0.00  0.00      PROA O
ATOM   3984  N   LYS P 250       3.613  11.096  -1.365  0.00  0.00      PROA N
ATOM   3985  HN  LYS P 250       4.237  11.218  -2.134  0.00  0.00      PROA  
ATOM   3986  CA  LYS P 250       4.165  10.362  -0.231  0.00  0.00      PROA C
ATOM   3987  HA  LYS P 250       3.554   9.648   0.009  0.00  0.00      PROA H
ATOM   3988  CB  LYS P 250       5.498   9.730  -0.619  0.00  0.00      PROA C
ATOM   3989  HB1 LYS P 250       5.981   9.524   0.232  0.00  0.00      PROA  
ATOM   3990  HB2 LYS P 250       5.991  10.352  -1.178  0.00  0.00      PROA H
ATOM   3991  CG  LYS P 250       5.343   8.434  -1.390  0.00  0.00      PROA C
ATOM   3992  HG1 LYS P 250       5.089   8.666  -2.328  0.00  0.00      PROA  
ATOM   3993  HG2 LYS P 250       4.661   7.889  -0.967  0.00  0.00      PROA H
ATOM   3994  CD  LYS P 250       6.629   7.644  -1.412  0.00  0.00      PROA C
ATOM   3995  HD1 LYS P 250       6.781   7.268  -0.497  0.00  0.00      PROA  
ATOM   3996  HD2 LYS P 250       7.354   8.230  -1.677  0.00  0.00      PROA H
ATOM   3997  CE  LYS P 250       6.556   6.505  -2.409  0.00  0.00      PROA C
ATOM   3998  HE1 LYS P 250       5.685   6.034  -2.270  0.00  0.00      PROA  
ATOM   3999  HE2 LYS P 250       7.306   5.907  -2.267  0.00  0.00      PROA H
ATOM   4000  NZ  LYS P 250       6.616   6.999  -3.812  0.00  0.00      PROA N
ATOM   4001  HZ1 LYS P 250       6.583   6.314  -4.378  0.00  0.00      PROA H
ATOM   4002  HZ2 LYS P 250       5.927   7.540  -3.972  0.00  0.00      PROA H
ATOM   4003  HZ3 LYS P 250       7.372   7.449  -3.943  0.00  0.00      PROA H
ATOM   4004  C   LYS P 250       4.326  11.266   0.985  0.00  0.00      PROA C
ATOM   4005  O   LYS P 250       4.111  10.832   2.122  0.00  0.00      PROA O
ATOM   4006  N   LEU P 251       4.689  12.530   0.765  0.00  0.00      PROA N
ATOM   4007  HN  LEU P 251       4.890  12.921  -0.130  0.00  0.00      PROA  
ATOM   4008  CA  LEU P 251       4.823  13.468   1.872  0.00  0.00      PROA C
ATOM   4009  HA  LEU P 251       5.440  13.102   2.523  0.00  0.00      PROA H
ATOM   4010  CB  LEU P 251       5.389  14.794   1.364  0.00  0.00      PROA C
ATOM   4011  HB1 LEU P 251       4.653  15.197   0.819  0.00  0.00      PROA  
ATOM   4012  HB2 LEU P 251       6.199  14.607   0.865  0.00  0.00      PROA H
ATOM   4013  CG  LEU P 251       5.741  15.834   2.429  0.00  0.00      PROA C
ATOM   4014  HG  LEU P 251       5.026  15.872   3.083  0.00  0.00      PROA H
ATOM   4015  CD1 LEU P 251       7.018  15.439   3.158  0.00  0.00      PROA C
ATOM   4016 HD11 LEU P 251       7.064  15.919   4.000  0.00  0.00      PROA H
ATOM   4017 HD12 LEU P 251       7.006  14.483   3.322  0.00  0.00      PROA H
ATOM   4018 HD13 LEU P 251       7.781  15.667   2.604  0.00  0.00      PROA H
ATOM   4019  CD2 LEU P 251       5.879  17.215   1.810  0.00  0.00      PROA C
ATOM   4020 HD21 LEU P 251       6.105  17.851   2.507  0.00  0.00      PROA H
ATOM   4021 HD22 LEU P 251       6.579  17.193   1.141  0.00  0.00      PROA H
ATOM   4022 HD23 LEU P 251       5.035  17.461   1.399  0.00  0.00      PROA H
ATOM   4023  C   LEU P 251       3.485  13.693   2.562  0.00  0.00      PROA C
ATOM   4024  O   LEU P 251       3.416  13.720   3.794  0.00  0.00      PROA O
ATOM   4025  N   LEU P 252       2.411  13.856   1.789  0.00  0.00      PROA N
ATOM   4026  HN  LEU P 252       2.403  13.843   0.791  0.00  0.00      PROA  
ATOM   4027  CA  LEU P 252       1.102  14.075   2.396  0.00  0.00      PROA C
ATOM   4028  HA  LEU P 252       1.182  14.770   3.067  0.00  0.00      PROA H
ATOM   4029  CB  LEU P 252       0.108  14.548   1.340  0.00  0.00      PROA C
ATOM   4030  HB1 LEU P 252      -0.798  14.458   1.754  0.00  0.00      PROA  
ATOM   4031  HB2 LEU P 252       0.219  14.004   0.544  0.00  0.00      PROA H
ATOM   4032  CG  LEU P 252       0.269  16.014   0.927  0.00  0.00      PROA C
ATOM   4033  HG  LEU P 252       1.214  16.203   0.810  0.00  0.00      PROA H
ATOM   4034  CD1 LEU P 252      -0.429  16.290  -0.394  0.00  0.00      PROA C
ATOM   4035 HD11 LEU P 252      -0.147  17.158  -0.723  0.00  0.00      PROA H
ATOM   4036 HD12 LEU P 252      -0.185  15.600  -1.031  0.00  0.00      PROA H
ATOM   4037 HD13 LEU P 252      -1.388  16.286  -0.251  0.00  0.00      PROA H
ATOM   4038  CD2 LEU P 252      -0.258  16.942   2.012  0.00  0.00      PROA C
ATOM   4039 HD21 LEU P 252      -0.205  17.857   1.696  0.00  0.00      PROA H
ATOM   4040 HD22 LEU P 252      -1.180  16.710   2.204  0.00  0.00      PROA H
ATOM   4041 HD23 LEU P 252       0.283  16.835   2.810  0.00  0.00      PROA H
ATOM   4042  C   LEU P 252       0.600  12.815   3.089  0.00  0.00      PROA C
ATOM   4043  O   LEU P 252      -0.031  12.894   4.151  0.00  0.00      PROA O
ATOM   4044  N   VAL P 253       0.874  11.642   2.515  0.00  0.00      PROA N
ATOM   4045  HN  VAL P 253       1.319  11.519   1.632  0.00  0.00      PROA  
ATOM   4046  CA  VAL P 253       0.516  10.396   3.189  0.00  0.00      PROA C
ATOM   4047  HA  VAL P 253      -0.439  10.390   3.355  0.00  0.00      PROA H
ATOM   4048  CB  VAL P 253       0.851   9.188   2.297  0.00  0.00      PROA C
ATOM   4049  HB  VAL P 253       1.729   9.316   1.906  0.00  0.00      PROA H
ATOM   4050  CG1 VAL P 253       0.882   7.909   3.116  0.00  0.00      PROA C
ATOM   4051 HG11 VAL P 253       0.807   7.151   2.515  0.00  0.00      PROA H
ATOM   4052 HG12 VAL P 253       1.722   7.860   3.601  0.00  0.00      PROA H
ATOM   4053 HG13 VAL P 253       0.137   7.912   3.736  0.00  0.00      PROA H
ATOM   4054  CG2 VAL P 253      -0.152   9.073   1.166  0.00  0.00      PROA C
ATOM   4055 HG21 VAL P 253       0.057   8.287   0.637  0.00  0.00      PROA H
ATOM   4056 HG22 VAL P 253      -1.043   8.992   1.541  0.00  0.00      PROA H
ATOM   4057 HG23 VAL P 253      -0.095   9.868   0.615  0.00  0.00      PROA H
ATOM   4058  C   VAL P 253       1.228  10.308   4.532  0.00  0.00      PROA C
ATOM   4059  O   VAL P 253       0.623   9.972   5.558  0.00  0.00      PROA O
ATOM   4060  N   GLY P 254       2.527  10.607   4.544  0.00  0.00      PROA N
ATOM   4061  HN  GLY P 254       3.053  10.866   3.735  0.00  0.00      PROA  
ATOM   4062  CA  GLY P 254       3.272  10.568   5.790  0.00  0.00      PROA C
ATOM   4063  HA1 GLY P 254       4.304  10.785   5.548  0.00  0.00      PROA  
ATOM   4064  HA2 GLY P 254       3.179   9.691   6.193  0.00  0.00      PROA H
ATOM   4065  C   GLY P 254       2.795  11.606   6.783  0.00  0.00      PROA C
ATOM   4066  O   GLY P 254       2.787  11.365   7.988  0.00  0.00      PROA O
ATOM   4067  N   ALA P 255       2.398  12.779   6.293  0.00  0.00      PROA N
ATOM   4068  HN  ALA P 255       2.433  13.024   5.324  0.00  0.00      PROA  
ATOM   4069  CA  ALA P 255       1.870  13.808   7.179  0.00  0.00      PROA C
ATOM   4070  HA  ALA P 255       2.513  13.978   7.886  0.00  0.00      PROA H
ATOM   4071  CB  ALA P 255       1.657  15.110   6.409  0.00  0.00      PROA C
ATOM   4072  HB1 ALA P 255       1.309  15.782   7.017  0.00  0.00      PROA H
ATOM   4073  HB2 ALA P 255       2.506  15.402   6.044  0.00  0.00      PROA H
ATOM   4074  HB3 ALA P 255       1.024  14.952   5.692  0.00  0.00      PROA H
ATOM   4075  C   ALA P 255       0.571  13.357   7.825  0.00  0.00      PROA C
ATOM   4076  O   ALA P 255       0.363  13.563   9.024  0.00  0.00      PROA O
ATOM   4077  N   SER P 256      -0.320  12.744   7.046  0.00  0.00      PROA N
ATOM   4078  HN  SER P 256      -0.230  12.595   6.061  0.00  0.00      PROA  
ATOM   4079  CA  SER P 256      -1.556  12.222   7.618  0.00  0.00      PROA C
ATOM   4080  HA  SER P 256      -2.029  12.943   8.064  0.00  0.00      PROA H
ATOM   4081  CB  SER P 256      -2.457  11.678   6.511  0.00  0.00      PROA C
ATOM   4082  HB1 SER P 256      -3.181  11.128   6.931  0.00  0.00      PROA  
ATOM   4083  HB2 SER P 256      -1.924  11.138   5.907  0.00  0.00      PROA H
ATOM   4084  OG  SER P 256      -3.056  12.732   5.779  0.00  0.00      PROA O
ATOM   4085  HG1 SER P 256      -3.422  12.345   4.973  0.00  0.00      PROA  
ATOM   4086  C   SER P 256      -1.259  11.143   8.648  0.00  0.00      PROA C
ATOM   4087  O   SER P 256      -1.824  11.144   9.749  0.00  0.00      PROA O
ATOM   4088  N   TYR P 257      -0.359  10.218   8.310  0.00  0.00      PROA N
ATOM   4089  HN  TYR P 257       0.085  10.155   7.418  0.00  0.00      PROA  
ATOM   4090  CA  TYR P 257       0.051   9.194   9.265  0.00  0.00      PROA C
ATOM   4091  HA  TYR P 257      -0.709   8.631   9.476  0.00  0.00      PROA H
ATOM   4092  CB  TYR P 257       1.135   8.314   8.650  0.00  0.00      PROA C
ATOM   4093  HB1 TYR P 257       1.887   8.920   8.392  0.00  0.00      PROA  
ATOM   4094  HB2 TYR P 257       0.764   7.845   7.886  0.00  0.00      PROA H
ATOM   4095  CG  TYR P 257       1.679   7.285   9.607  0.00  0.00      PROA C
ATOM   4096  CD1 TYR P 257       0.965   6.137   9.909  0.00  0.00      PROA C
ATOM   4097  HD1 TYR P 257       0.139   5.993   9.506  0.00  0.00      PROA H
ATOM   4098  CE1 TYR P 257       1.464   5.198  10.791  0.00  0.00      PROA C
ATOM   4099  HE1 TYR P 257       0.976   4.429  10.981  0.00  0.00      PROA H
ATOM   4100  CZ  TYR P 257       2.689   5.409  11.386  0.00  0.00      PROA C
ATOM   4101  OH  TYR P 257       3.197   4.483  12.267  0.00  0.00      PROA O
ATOM   4102  HH  TYR P 257       3.968   4.710  12.512  0.00  0.00      PROA H
ATOM   4103  CD2 TYR P 257       2.904   7.475  10.226  0.00  0.00      PROA C
ATOM   4104  HD2 TYR P 257       3.396   8.242  10.037  0.00  0.00      PROA H
ATOM   4105  CE2 TYR P 257       3.412   6.547  11.105  0.00  0.00      PROA C
ATOM   4106  HE2 TYR P 257       4.238   6.688  11.509  0.00  0.00      PROA H
ATOM   4107  C   TYR P 257       0.560   9.812  10.558  0.00  0.00      PROA C
ATOM   4108  O   TYR P 257       0.146   9.421  11.654  0.00  0.00      PROA O
ATOM   4109  N   LEU P 258       1.478  10.772  10.446  0.00  0.00      PROA N
ATOM   4110  HN  LEU P 258       1.799  11.158   9.583  0.00  0.00      PROA  
ATOM   4111  CA  LEU P 258       2.101  11.348  11.628  0.00  0.00      PROA C
ATOM   4112  HA  LEU P 258       2.460  10.633  12.177  0.00  0.00      PROA H
ATOM   4113  CB  LEU P 258       3.257  12.257  11.213  0.00  0.00      PROA C
ATOM   4114  HB1 LEU P 258       2.836  12.982  10.669  0.00  0.00      PROA  
ATOM   4115  HB2 LEU P 258       3.905  11.723  10.728  0.00  0.00      PROA H
ATOM   4116  CG  LEU P 258       4.000  12.956  12.349  0.00  0.00      PROA C
ATOM   4117  HG  LEU P 258       3.366  13.448  12.893  0.00  0.00      PROA H
ATOM   4118  CD1 LEU P 258       4.669  11.919  13.231  0.00  0.00      PROA C
ATOM   4119 HD11 LEU P 258       5.350  12.355  13.767  0.00  0.00      PROA H
ATOM   4120 HD12 LEU P 258       4.000  11.517  13.806  0.00  0.00      PROA H
ATOM   4121 HD13 LEU P 258       5.073  11.241  12.671  0.00  0.00      PROA H
ATOM   4122  CD2 LEU P 258       5.015  13.950  11.804  0.00  0.00      PROA C
ATOM   4123 HD21 LEU P 258       5.459  14.387  12.547  0.00  0.00      PROA H
ATOM   4124 HD22 LEU P 258       5.664  13.474  11.264  0.00  0.00      PROA H
ATOM   4125 HD23 LEU P 258       4.550  14.607  11.262  0.00  0.00      PROA H
ATOM   4126  C   LEU P 258       1.090  12.120  12.462  0.00  0.00      PROA C
ATOM   4127  O   LEU P 258       1.110  12.041  13.694  0.00  0.00      PROA O
ATOM   4128  N   ILE P 259       0.216  12.892  11.816  0.00  0.00      PROA N
ATOM   4129  HN  ILE P 259       0.169  13.019  10.827  0.00  0.00      PROA  
ATOM   4130  CA  ILE P 259      -0.788  13.642  12.563  0.00  0.00      PROA C
ATOM   4131  HA  ILE P 259      -0.340  14.197  13.220  0.00  0.00      PROA H
ATOM   4132  CB  ILE P 259      -1.586  14.566  11.627  0.00  0.00      PROA C
ATOM   4133  HB  ILE P 259      -1.964  14.035  10.910  0.00  0.00      PROA H
ATOM   4134  CG2 ILE P 259      -2.714  15.228  12.395  0.00  0.00      PROA C
ATOM   4135 HG21 ILE P 259      -3.065  15.967  11.875  0.00  0.00      PROA H
ATOM   4136 HG22 ILE P 259      -3.417  14.579  12.554  0.00  0.00      PROA H
ATOM   4137 HG23 ILE P 259      -2.369  15.557  13.240  0.00  0.00      PROA H
ATOM   4138  CG1 ILE P 259      -0.669  15.630  11.024  0.00  0.00      PROA C
ATOM   4139 HG11 ILE P 259       0.124  15.144  10.658  0.00  0.00      PROA  
ATOM   4140 HG12 ILE P 259      -0.436  16.267  11.718  0.00  0.00      PROA H
ATOM   4141  CD  ILE P 259      -1.295  16.406   9.886  0.00  0.00      PROA C
ATOM   4142  HD1 ILE P 259      -0.561  17.120   9.457  0.00  0.00      PROA  
ATOM   4143  HD2 ILE P 259      -1.626  15.718   9.078  0.00  0.00      PROA  
ATOM   4144  HD3 ILE P 259      -2.174  16.986  10.236  0.00  0.00      PROA  
ATOM   4145  C   ILE P 259      -1.701  12.683  13.308  0.00  0.00      PROA C
ATOM   4146  O   ILE P 259      -1.955  12.843  14.508  0.00  0.00      PROA O
ATOM   4147  N   GLY P 260      -2.190  11.655  12.616  0.00  0.00      PROA N
ATOM   4148  HN  GLY P 260      -2.025  11.487  11.646  0.00  0.00      PROA  
ATOM   4149  CA  GLY P 260      -3.033  10.683  13.286  0.00  0.00      PROA C
ATOM   4150  HA1 GLY P 260      -3.254   9.904  12.569  0.00  0.00      PROA  
ATOM   4151  HA2 GLY P 260      -3.841  11.117  13.602  0.00  0.00      PROA H
ATOM   4152  C   GLY P 260      -2.332  10.048  14.468  0.00  0.00      PROA C
ATOM   4153  O   GLY P 260      -2.870  10.007  15.573  0.00  0.00      PROA O
ATOM   4154  N   LEU P 261      -1.093   9.599  14.264  0.00  0.00      PROA N
ATOM   4155  HN  LEU P 261      -0.586   9.692  13.410  0.00  0.00      PROA  
ATOM   4156  CA  LEU P 261      -0.364   8.909  15.322  0.00  0.00      PROA C
ATOM   4157  HA  LEU P 261      -0.884   8.146  15.620  0.00  0.00      PROA H
ATOM   4158  CB  LEU P 261       0.958   8.389  14.758  0.00  0.00      PROA C
ATOM   4159  HB1 LEU P 261       1.507   9.216  14.640  0.00  0.00      PROA  
ATOM   4160  HB2 LEU P 261       0.761   7.895  13.947  0.00  0.00      PROA H
ATOM   4161  CG  LEU P 261       1.810   7.479  15.637  0.00  0.00      PROA C
ATOM   4162  HG  LEU P 261       1.229   6.936  16.194  0.00  0.00      PROA H
ATOM   4163  CD1 LEU P 261       2.653   6.558  14.778  0.00  0.00      PROA C
ATOM   4164 HD11 LEU P 261       3.170   5.975  15.357  0.00  0.00      PROA H
ATOM   4165 HD12 LEU P 261       2.070   6.029  14.211  0.00  0.00      PROA H
ATOM   4166 HD13 LEU P 261       3.248   7.095  14.233  0.00  0.00      PROA H
ATOM   4167  CD2 LEU P 261       2.708   8.291  16.534  0.00  0.00      PROA C
ATOM   4168 HD21 LEU P 261       3.309   7.677  16.982  0.00  0.00      PROA H
ATOM   4169 HD22 LEU P 261       3.220   8.913  15.994  0.00  0.00      PROA H
ATOM   4170 HD23 LEU P 261       2.171   8.771  17.179  0.00  0.00      PROA H
ATOM   4171  C   LEU P 261      -0.126   9.820  16.522  0.00  0.00      PROA C
ATOM   4172  O   LEU P 261      -0.452   9.467  17.664  0.00  0.00      PROA O
ATOM   4173  N   GLY P 262       0.438  11.005  16.285  0.00  0.00      PROA N
ATOM   4174  HN  GLY P 262       0.669  11.345  15.375  0.00  0.00      PROA  
ATOM   4175  CA  GLY P 262       0.755  11.895  17.388  0.00  0.00      PROA C
ATOM   4176  HA1 GLY P 262       1.255  12.755  16.962  0.00  0.00      PROA  
ATOM   4177  HA2 GLY P 262       1.323  11.430  18.022  0.00  0.00      PROA H
ATOM   4178  C   GLY P 262      -0.476  12.386  18.123  0.00  0.00      PROA C
ATOM   4179  O   GLY P 262      -0.525  12.373  19.356  0.00  0.00      PROA O
ATOM   4180  N   TYR P 263      -1.491  12.834  17.380  0.00  0.00      PROA N
ATOM   4181  HN  TYR P 263      -1.530  12.852  16.382  0.00  0.00      PROA  
ATOM   4182  CA  TYR P 263      -2.678  13.355  18.040  0.00  0.00      PROA C
ATOM   4183  HA  TYR P 263      -2.402  13.983  18.727  0.00  0.00      PROA H
ATOM   4184  CB  TYR P 263      -3.537  14.116  17.033  0.00  0.00      PROA C
ATOM   4185  HB1 TYR P 263      -3.838  13.443  16.357  0.00  0.00      PROA  
ATOM   4186  HB2 TYR P 263      -3.005  14.828  16.646  0.00  0.00      PROA H
ATOM   4187  CG  TYR P 263      -4.773  14.737  17.624  0.00  0.00      PROA C
ATOM   4188  CD1 TYR P 263      -4.690  15.884  18.392  0.00  0.00      PROA C
ATOM   4189  HD1 TYR P 263      -3.856  16.263  18.558  0.00  0.00      PROA H
ATOM   4190  CE1 TYR P 263      -5.817  16.464  18.934  0.00  0.00      PROA C
ATOM   4191  HE1 TYR P 263      -5.743  17.231  19.453  0.00  0.00      PROA H
ATOM   4192  CZ  TYR P 263      -7.051  15.906  18.695  0.00  0.00      PROA C
ATOM   4193  OH  TYR P 263      -8.176  16.487  19.232  0.00  0.00      PROA O
ATOM   4194  HH  TYR P 263      -8.827  15.962  19.171  0.00  0.00      PROA H
ATOM   4195  CD2 TYR P 263      -6.027  14.195  17.390  0.00  0.00      PROA C
ATOM   4196  HD2 TYR P 263      -6.105  13.430  16.872  0.00  0.00      PROA H
ATOM   4197  CE2 TYR P 263      -7.163  14.771  17.925  0.00  0.00      PROA C
ATOM   4198  HE2 TYR P 263      -7.998  14.394  17.765  0.00  0.00      PROA H
ATOM   4199  C   TYR P 263      -3.463  12.240  18.719  0.00  0.00      PROA C
ATOM   4200  O   TYR P 263      -4.117  12.482  19.736  0.00  0.00      PROA O
ATOM   4201  N   GLY P 264      -3.376  11.008  18.213  0.00  0.00      PROA N
ATOM   4202  HN  GLY P 264      -2.917  10.781  17.355  0.00  0.00      PROA  
ATOM   4203  CA  GLY P 264      -3.973   9.890  18.920  0.00  0.00      PROA C
ATOM   4204  HA1 GLY P 264      -3.891   9.027  18.274  0.00  0.00      PROA  
ATOM   4205  HA2 GLY P 264      -4.899  10.094  19.123  0.00  0.00      PROA H
ATOM   4206  C   GLY P 264      -3.254   9.578  20.215  0.00  0.00      PROA C
ATOM   4207  O   GLY P 264      -3.887   9.265  21.227  0.00  0.00      PROA O
ATOM   4208  N   ALA P 265      -1.923   9.655  20.207  0.00  0.00      PROA N
ATOM   4209  HN  ALA P 265      -1.364   9.828  19.398  0.00  0.00      PROA  
ATOM   4210  CA  ALA P 265      -1.185   9.481  21.453  0.00  0.00      PROA C
ATOM   4211  HA  ALA P 265      -1.416   8.621  21.840  0.00  0.00      PROA H
ATOM   4212  CB  ALA P 265       0.317   9.488  21.178  0.00  0.00      PROA C
ATOM   4213  HB1 ALA P 265       0.793   9.374  22.016  0.00  0.00      PROA H
ATOM   4214  HB2 ALA P 265       0.525   8.755  20.579  0.00  0.00      PROA H
ATOM   4215  HB3 ALA P 265       0.562  10.332  20.769  0.00  0.00      PROA H
ATOM   4216  C   ALA P 265      -1.554  10.565  22.455  0.00  0.00      PROA C
ATOM   4217  O   ALA P 265      -1.702  10.298  23.653  0.00  0.00      PROA O
ATOM   4218  N   PHE P 266      -1.718  11.797  21.980  0.00  0.00      PROA N
ATOM   4219  HN  PHE P 266      -1.590  12.069  21.027  0.00  0.00      PROA  
ATOM   4220  CA  PHE P 266      -2.117  12.882  22.869  0.00  0.00      PROA C
ATOM   4221  HA  PHE P 266      -1.504  12.914  23.621  0.00  0.00      PROA H
ATOM   4222  CB  PHE P 266      -2.016  14.211  22.123  0.00  0.00      PROA C
ATOM   4223  HB1 PHE P 266      -2.512  14.085  21.264  0.00  0.00      PROA  
ATOM   4224  HB2 PHE P 266      -1.080  14.426  21.986  0.00  0.00      PROA H
ATOM   4225  CG  PHE P 266      -2.645  15.362  22.840  0.00  0.00      PROA C
ATOM   4226  CD1 PHE P 266      -3.978  15.670  22.657  0.00  0.00      PROA C
ATOM   4227  HD1 PHE P 266      -4.495  15.154  22.081  0.00  0.00      PROA H
ATOM   4228  CE1 PHE P 266      -4.550  16.735  23.314  0.00  0.00      PROA C
ATOM   4229  HE1 PHE P 266      -5.449  16.933  23.186  0.00  0.00      PROA H
ATOM   4230  CZ  PHE P 266      -3.788  17.506  24.168  0.00  0.00      PROA C
ATOM   4231  HZ  PHE P 266      -4.173  18.225  24.615  0.00  0.00      PROA H
ATOM   4232  CD2 PHE P 266      -1.895  16.142  23.696  0.00  0.00      PROA C
ATOM   4233  HD2 PHE P 266      -0.995  15.944  23.826  0.00  0.00      PROA H
ATOM   4234  CE2 PHE P 266      -2.459  17.208  24.359  0.00  0.00      PROA C
ATOM   4235  HE2 PHE P 266      -1.942  17.725  24.934  0.00  0.00      PROA H
ATOM   4236  C   PHE P 266      -3.525  12.657  23.419  0.00  0.00      PROA C
ATOM   4237  O   PHE P 266      -3.792  12.913  24.601  0.00  0.00      PROA O
ATOM   4238  N   LEU P 267      -4.443  12.179  22.575  0.00  0.00      PROA N
ATOM   4239  HN  LEU P 267      -4.303  12.022  21.600  0.00  0.00      PROA  
ATOM   4240  CA  LEU P 267      -5.779  11.837  23.052  0.00  0.00      PROA C
ATOM   4241  HA  LEU P 267      -6.179  12.618  23.461  0.00  0.00      PROA H
ATOM   4242  CB  LEU P 267      -6.660  11.387  21.884  0.00  0.00      PROA C
ATOM   4243  HB1 LEU P 267      -7.510  11.104  22.330  0.00  0.00      PROA  
ATOM   4244  HB2 LEU P 267      -6.181  10.696  21.401  0.00  0.00      PROA H
ATOM   4245  CG  LEU P 267      -7.100  12.427  20.848  0.00  0.00      PROA C
ATOM   4246  HG  LEU P 267      -6.387  12.552  20.204  0.00  0.00      PROA H
ATOM   4247  CD1 LEU P 267      -8.322  11.930  20.085  0.00  0.00      PROA C
ATOM   4248 HD11 LEU P 267      -8.567  12.590  19.418  0.00  0.00      PROA H
ATOM   4249 HD12 LEU P 267      -8.106  11.089  19.655  0.00  0.00      PROA H
ATOM   4250 HD13 LEU P 267      -9.053  11.804  20.710  0.00  0.00      PROA H
ATOM   4251  CD2 LEU P 267      -7.388  13.775  21.487  0.00  0.00      PROA C
ATOM   4252 HD21 LEU P 267      -7.844  14.339  20.844  0.00  0.00      PROA H
ATOM   4253 HD22 LEU P 267      -7.952  13.638  22.264  0.00  0.00      PROA H
ATOM   4254 HD23 LEU P 267      -6.551  14.184  21.755  0.00  0.00      PROA H
ATOM   4255  C   LEU P 267      -5.712  10.749  24.114  0.00  0.00      PROA C
ATOM   4256  O   LEU P 267      -6.422  10.811  25.123  0.00  0.00      PROA O
ATOM   4257  N   VAL P 268      -4.865   9.741  23.901  0.00  0.00      PROA N
ATOM   4258  HN  VAL P 268      -4.324   9.612  23.074  0.00  0.00      PROA  
ATOM   4259  CA  VAL P 268      -4.667   8.712  24.917  0.00  0.00      PROA C
ATOM   4260  HA  VAL P 268      -5.519   8.289  25.106  0.00  0.00      PROA H
ATOM   4261  CB  VAL P 268      -3.705   7.627  24.399  0.00  0.00      PROA C
ATOM   4262  HB  VAL P 268      -2.926   8.052  24.007  0.00  0.00      PROA H
ATOM   4263  CG1 VAL P 268      -3.235   6.740  25.538  0.00  0.00      PROA C
ATOM   4264 HG11 VAL P 268      -2.872   5.921  25.168  0.00  0.00      PROA H
ATOM   4265 HG12 VAL P 268      -2.550   7.205  26.044  0.00  0.00      PROA H
ATOM   4266 HG13 VAL P 268      -3.992   6.534  26.111  0.00  0.00      PROA H
ATOM   4267  CG2 VAL P 268      -4.375   6.795  23.331  0.00  0.00      PROA C
ATOM   4268 HG21 VAL P 268      -3.702   6.261  22.880  0.00  0.00      PROA H
ATOM   4269 HG22 VAL P 268      -5.032   6.215  23.744  0.00  0.00      PROA H
ATOM   4270 HG23 VAL P 268      -4.807   7.387  22.695  0.00  0.00      PROA H
ATOM   4271  C   VAL P 268      -4.162   9.342  26.207  0.00  0.00      PROA C
ATOM   4272  O   VAL P 268      -4.557   8.944  27.309  0.00  0.00      PROA O
ATOM   4273  N   PHE P 269      -3.276  10.334  26.093  0.00  0.00      PROA N
ATOM   4274  HN  PHE P 269      -2.870  10.657  25.240  0.00  0.00      PROA  
ATOM   4275  CA  PHE P 269      -2.825  11.045  27.285  0.00  0.00      PROA C
ATOM   4276  HA  PHE P 269      -2.416  10.411  27.895  0.00  0.00      PROA H
ATOM   4277  CB  PHE P 269      -1.787  12.109  26.925  0.00  0.00      PROA C
ATOM   4278  HB1 PHE P 269      -1.781  12.759  27.685  0.00  0.00      PROA  
ATOM   4279  HB2 PHE P 269      -2.036  12.519  26.084  0.00  0.00      PROA H
ATOM   4280  CG  PHE P 269      -0.392  11.577  26.773  0.00  0.00      PROA C
ATOM   4281  CD1 PHE P 269      -0.155  10.227  26.584  0.00  0.00      PROA C
ATOM   4282  HD1 PHE P 269      -0.870   9.635  26.522  0.00  0.00      PROA H
ATOM   4283  CE1 PHE P 269       1.133   9.751  26.458  0.00  0.00      PROA C
ATOM   4284  HE1 PHE P 269       1.283   8.844  26.321  0.00  0.00      PROA H
ATOM   4285  CZ  PHE P 269       2.198  10.618  26.542  0.00  0.00      PROA C
ATOM   4286  HZ  PHE P 269       3.067  10.297  26.461  0.00  0.00      PROA H
ATOM   4287  CD2 PHE P 269       0.689  12.434  26.867  0.00  0.00      PROA C
ATOM   4288  HD2 PHE P 269       0.542  13.340  27.005  0.00  0.00      PROA H
ATOM   4289  CE2 PHE P 269       1.975  11.961  26.749  0.00  0.00      PROA C
ATOM   4290  HE2 PHE P 269       2.694  12.550  26.804  0.00  0.00      PROA H
ATOM   4291  C   PHE P 269      -3.999  11.677  28.017  0.00  0.00      PROA C
ATOM   4292  O   PHE P 269      -4.109  11.568  29.243  0.00  0.00      PROA O
ATOM   4293  N   ARG P 270      -4.897  12.337  27.285  0.00  0.00      PROA N
ATOM   4294  HN  ARG P 270      -4.815  12.525  26.309  0.00  0.00      PROA  
ATOM   4295  CA  ARG P 270      -6.103  12.828  27.949  0.00  0.00      PROA C
ATOM   4296  HA  ARG P 270      -5.840  13.282  28.765  0.00  0.00      PROA H
ATOM   4297  CB  ARG P 270      -6.846  13.845  27.082  0.00  0.00      PROA C
ATOM   4298  HB1 ARG P 270      -7.706  14.029  27.557  0.00  0.00      PROA  
ATOM   4299  HB2 ARG P 270      -6.963  13.464  26.198  0.00  0.00      PROA H
ATOM   4300  CG  ARG P 270      -6.148  15.177  26.913  0.00  0.00      PROA C
ATOM   4301  HG1 ARG P 270      -5.278  15.029  26.441  0.00  0.00      PROA  
ATOM   4302  HG2 ARG P 270      -5.991  15.574  27.784  0.00  0.00      PROA H
ATOM   4303  CD  ARG P 270      -7.024  16.119  26.101  0.00  0.00      PROA C
ATOM   4304  HD1 ARG P 270      -7.854  16.282  26.635  0.00  0.00      PROA  
ATOM   4305  HD2 ARG P 270      -7.211  15.710  25.244  0.00  0.00      PROA H
ATOM   4306  NE  ARG P 270      -6.385  17.405  25.846  0.00  0.00      PROA N
ATOM   4307  HE  ARG P 270      -6.197  17.577  25.027  0.00  0.00      PROA H
ATOM   4308  CZ  ARG P 270      -6.459  18.450  26.658  0.00  0.00      PROA C
ATOM   4309  NH1 ARG P 270      -7.124  18.397  27.800  0.00  0.00      PROA N
ATOM   4310 HH11 ARG P 270      -7.524  17.674  28.036  0.00  0.00      PROA H
ATOM   4311 HH12 ARG P 270      -7.156  19.090  28.309  0.00  0.00      PROA H
ATOM   4312  NH2 ARG P 270      -5.848  19.581  26.315  0.00  0.00      PROA N
ATOM   4313 HH21 ARG P 270      -5.413  19.626  25.574  0.00  0.00      PROA H
ATOM   4314 HH22 ARG P 270      -5.887  20.266  26.833  0.00  0.00      PROA H
ATOM   4315  C   ARG P 270      -7.070  11.717  28.336  0.00  0.00      PROA C
ATOM   4316  O   ARG P 270      -8.120  12.018  28.912  0.00  0.00      PROA O
ATOM   4317  N   ASN P 271      -6.758  10.457  28.044  0.00  0.00      PROA N
ATOM   4318  HN  ASN P 271      -5.924  10.217  27.548  0.00  0.00      PROA  
ATOM   4319  CA  ASN P 271      -7.590   9.318  28.414  0.00  0.00      PROA C
ATOM   4320  HA  ASN P 271      -7.087   8.506  28.245  0.00  0.00      PROA H
ATOM   4321  CB  ASN P 271      -7.932   9.343  29.907  0.00  0.00      PROA C
ATOM   4322  HB1 ASN P 271      -8.716   9.953  30.019  0.00  0.00      PROA  
ATOM   4323  HB2 ASN P 271      -7.160   9.656  30.405  0.00  0.00      PROA H
ATOM   4324  CG  ASN P 271      -8.315   7.976  30.441  0.00  0.00      PROA C
ATOM   4325  OD1 ASN P 271      -7.736   6.962  30.054  0.00  0.00      PROA O
ATOM   4326  ND2 ASN P 271      -9.299   7.944  31.332  0.00  0.00      PROA N
ATOM   4327 HD21 ASN P 271      -9.682   8.674  31.578  0.00  0.00      PROA H
ATOM   4328 HD22 ASN P 271      -9.554   7.193  31.664  0.00  0.00      PROA H
ATOM   4329  C   ASN P 271      -8.873   9.235  27.598  0.00  0.00      PROA C
ATOM   4330  O   ASN P 271      -9.854   8.638  28.049  0.00  0.00      PROA O
ATOM   4331  N   GLU P 272      -8.891   9.820  26.405  0.00  0.00      PROA N
ATOM   4332  HN  GLU P 272      -8.140  10.364  26.044  0.00  0.00      PROA  
ATOM   4333  CA  GLU P 272     -10.031   9.714  25.507  0.00  0.00      PROA C
ATOM   4334  HA  GLU P 272     -10.836   9.590  26.035  0.00  0.00      PROA H
ATOM   4335  CB  GLU P 272     -10.200  11.003  24.699  0.00  0.00      PROA C
ATOM   4336  HB1 GLU P 272     -11.119  10.960  24.307  0.00  0.00      PROA  
ATOM   4337  HB2 GLU P 272      -9.499  11.044  24.030  0.00  0.00      PROA H
ATOM   4338  CG  GLU P 272     -10.127  12.282  25.517  0.00  0.00      PROA C
ATOM   4339  HG1 GLU P 272      -9.364  12.186  26.157  0.00  0.00      PROA  
ATOM   4340  HG2 GLU P 272     -10.970  12.409  25.981  0.00  0.00      PROA H
ATOM   4341  CD  GLU P 272      -9.876  13.501  24.657  0.00  0.00      PROA C
ATOM   4342  OE1 GLU P 272     -10.845  14.029  24.073  0.00  0.00      PROA O
ATOM   4343  OE2 GLU P 272      -8.709  13.933  24.565  0.00  0.00      PROA O
ATOM   4344  C   GLU P 272      -9.913   8.533  24.556  0.00  0.00      PROA C
ATOM   4345  O   GLU P 272     -10.745   8.392  23.655  0.00  0.00      PROA O
ATOM   4346  N   LEU P 273      -8.902   7.689  24.730  0.00  0.00      PROA N
ATOM   4347  HN  LEU P 273      -8.268   7.715  25.500  0.00  0.00      PROA  
ATOM   4348  CA  LEU P 273      -8.637   6.628  23.775  0.00  0.00      PROA C
ATOM   4349  HA  LEU P 273      -9.459   6.150  23.582  0.00  0.00      PROA H
ATOM   4350  CB  LEU P 273      -8.095   7.217  22.468  0.00  0.00      PROA C
ATOM   4351  HB1 LEU P 273      -7.143   7.420  22.699  0.00  0.00      PROA  
ATOM   4352  HB2 LEU P 273      -8.659   7.969  22.227  0.00  0.00      PROA H
ATOM   4353  CG  LEU P 273      -7.993   6.341  21.226  0.00  0.00      PROA C
ATOM   4354  HG  LEU P 273      -8.615   5.603  21.304  0.00  0.00      PROA H
ATOM   4355  CD1 LEU P 273      -8.368   7.155  20.000  0.00  0.00      PROA C
ATOM   4356 HD11 LEU P 273      -8.256   6.605  19.209  0.00  0.00      PROA H
ATOM   4357 HD12 LEU P 273      -9.293   7.436  20.077  0.00  0.00      PROA H
ATOM   4358 HD13 LEU P 273      -7.789   7.932  19.948  0.00  0.00      PROA H
ATOM   4359  CD2 LEU P 273      -6.598   5.786  21.065  0.00  0.00      PROA C
ATOM   4360 HD21 LEU P 273      -6.579   5.222  20.279  0.00  0.00      PROA H
ATOM   4361 HD22 LEU P 273      -5.977   6.523  20.955  0.00  0.00      PROA H
ATOM   4362 HD23 LEU P 273      -6.367   5.274  21.855  0.00  0.00      PROA H
ATOM   4363  C   LEU P 273      -7.648   5.661  24.406  0.00  0.00      PROA C
ATOM   4364  O   LEU P 273      -6.845   6.054  25.258  0.00  0.00      PROA O
ATOM   4365  N   THR P 274      -7.723   4.399  23.999  0.00  0.00      PROA N
ATOM   4366  HN  THR P 274      -8.331   4.094  23.267  0.00  0.00      PROA  
ATOM   4367  CA  THR P 274      -6.920   3.338  24.588  0.00  0.00      PROA C
ATOM   4368  HA  THR P 274      -6.404   3.696  25.328  0.00  0.00      PROA H
ATOM   4369  CB  THR P 274      -7.803   2.206  25.129  0.00  0.00      PROA C
ATOM   4370  HB  THR P 274      -7.304   1.690  25.781  0.00  0.00      PROA H
ATOM   4371  OG1 THR P 274      -8.205   1.353  24.051  0.00  0.00      PROA O
ATOM   4372  HG1 THR P 274      -8.706   0.744  24.339  0.00  0.00      PROA H
ATOM   4373  CG2 THR P 274      -9.038   2.769  25.805  0.00  0.00      PROA C
ATOM   4374 HG21 THR P 274      -9.492   2.070  26.301  0.00  0.00      PROA H
ATOM   4375 HG22 THR P 274      -8.786   3.478  26.419  0.00  0.00      PROA H
ATOM   4376 HG23 THR P 274      -9.647   3.130  25.142  0.00  0.00      PROA H
ATOM   4377  C   THR P 274      -5.948   2.781  23.558  0.00  0.00      PROA C
ATOM   4378  O   THR P 274      -6.075   3.011  22.355  0.00  0.00      PROA O
ATOM   4379  N   LEU P 275      -4.967   2.023  24.052  0.00  0.00      PROA N
ATOM   4380  HN  LEU P 275      -4.836   1.800  25.016  0.00  0.00      PROA  
ATOM   4381  CA  LEU P 275      -3.969   1.441  23.162  0.00  0.00      PROA C
ATOM   4382  HA  LEU P 275      -3.511   2.155  22.695  0.00  0.00      PROA H
ATOM   4383  CB  LEU P 275      -2.944   0.647  23.967  0.00  0.00      PROA C
ATOM   4384  HB1 LEU P 275      -2.361   0.213  23.280  0.00  0.00      PROA  
ATOM   4385  HB2 LEU P 275      -3.421   0.025  24.538  0.00  0.00      PROA H
ATOM   4386  CG  LEU P 275      -2.007   1.457  24.863  0.00  0.00      PROA C
ATOM   4387  HG  LEU P 275      -2.513   1.801  25.615  0.00  0.00      PROA H
ATOM   4388  CD1 LEU P 275      -0.910   0.563  25.412  0.00  0.00      PROA C
ATOM   4389 HD11 LEU P 275      -0.319   1.101  25.959  0.00  0.00      PROA H
ATOM   4390 HD12 LEU P 275      -1.311  -0.139  25.946  0.00  0.00      PROA H
ATOM   4391 HD13 LEU P 275      -0.417   0.178  24.670  0.00  0.00      PROA H
ATOM   4392  CD2 LEU P 275      -1.409   2.645  24.122  0.00  0.00      PROA C
ATOM   4393 HD21 LEU P 275      -0.650   2.980  24.623  0.00  0.00      PROA H
ATOM   4394 HD22 LEU P 275      -1.122   2.355  23.242  0.00  0.00      PROA H
ATOM   4395 HD23 LEU P 275      -2.084   3.337  24.038  0.00  0.00      PROA H
ATOM   4396  C   LEU P 275      -4.621   0.555  22.110  0.00  0.00      PROA C
ATOM   4397  O   LEU P 275      -4.179   0.524  20.957  0.00  0.00      PROA O
ATOM   4398  N   GLY P 276      -5.666  -0.184  22.488  0.00  0.00      PROA N
ATOM   4399  HN  GLY P 276      -5.993  -0.269  23.428  0.00  0.00      PROA  
ATOM   4400  CA  GLY P 276      -6.411  -0.937  21.492  0.00  0.00      PROA C
ATOM   4401  HA1 GLY P 276      -7.207  -1.453  22.010  0.00  0.00      PROA  
ATOM   4402  HA2 GLY P 276      -5.819  -1.559  21.044  0.00  0.00      PROA H
ATOM   4403  C   GLY P 276      -7.037  -0.034  20.450  0.00  0.00      PROA C
ATOM   4404  O   GLY P 276      -6.963  -0.300  19.248  0.00  0.00      PROA O
ATOM   4405  N   GLU P 277      -7.655   1.059  20.898  0.00  0.00      PROA N
ATOM   4406  HN  GLU P 277      -7.769   1.312  21.854  0.00  0.00      PROA  
ATOM   4407  CA  GLU P 277      -8.237   2.011  19.960  0.00  0.00      PROA C
ATOM   4408  HA  GLU P 277      -8.827   1.537  19.353  0.00  0.00      PROA H
ATOM   4409  CB  GLU P 277      -9.067   3.044  20.715  0.00  0.00      PROA C
ATOM   4410  HB1 GLU P 277      -9.332   3.739  20.046  0.00  0.00      PROA  
ATOM   4411  HB2 GLU P 277      -8.530   3.402  21.438  0.00  0.00      PROA H
ATOM   4412  CG  GLU P 277     -10.339   2.488  21.320  0.00  0.00      PROA C
ATOM   4413  HG1 GLU P 277     -10.071   1.858  22.049  0.00  0.00      PROA  
ATOM   4414  HG2 GLU P 277     -10.850   2.040  20.627  0.00  0.00      PROA H
ATOM   4415  CD  GLU P 277     -11.213   3.568  21.922  0.00  0.00      PROA C
ATOM   4416  OE1 GLU P 277     -11.535   4.541  21.208  0.00  0.00      PROA O
ATOM   4417  OE2 GLU P 277     -11.575   3.449  23.110  0.00  0.00      PROA O
ATOM   4418  C   GLU P 277      -7.156   2.691  19.131  0.00  0.00      PROA C
ATOM   4419  O   GLU P 277      -7.372   3.003  17.956  0.00  0.00      PROA O
ATOM   4420  N   LEU P 278      -5.986   2.933  19.725  0.00  0.00      PROA N
ATOM   4421  HN  LEU P 278      -5.778   2.752  20.684  0.00  0.00      PROA  
ATOM   4422  CA  LEU P 278      -4.880   3.509  18.969  0.00  0.00      PROA C
ATOM   4423  HA  LEU P 278      -5.168   4.342  18.565  0.00  0.00      PROA H
ATOM   4424  CB  LEU P 278      -3.715   3.814  19.910  0.00  0.00      PROA C
ATOM   4425  HB1 LEU P 278      -3.370   2.919  20.195  0.00  0.00      PROA  
ATOM   4426  HB2 LEU P 278      -4.047   4.363  20.638  0.00  0.00      PROA H
ATOM   4427  CG  LEU P 278      -2.526   4.547  19.295  0.00  0.00      PROA C
ATOM   4428  HG  LEU P 278      -2.389   4.231  18.388  0.00  0.00      PROA H
ATOM   4429  CD1 LEU P 278      -2.795   6.041  19.235  0.00  0.00      PROA C
ATOM   4430 HD11 LEU P 278      -2.032   6.483  18.831  0.00  0.00      PROA H
ATOM   4431 HD12 LEU P 278      -3.589   6.197  18.700  0.00  0.00      PROA H
ATOM   4432 HD13 LEU P 278      -2.931   6.373  20.136  0.00  0.00      PROA H
ATOM   4433  CD2 LEU P 278      -1.261   4.255  20.086  0.00  0.00      PROA C
ATOM   4434 HD21 LEU P 278      -0.523   4.749  19.694  0.00  0.00      PROA H
ATOM   4435 HD22 LEU P 278      -1.393   4.532  21.006  0.00  0.00      PROA H
ATOM   4436 HD23 LEU P 278      -1.077   3.303  20.049  0.00  0.00      PROA H
ATOM   4437  C   LEU P 278      -4.438   2.568  17.857  0.00  0.00      PROA C
ATOM   4438  O   LEU P 278      -4.239   2.988  16.711  0.00  0.00      PROA O
ATOM   4439  N   VAL P 279      -4.288   1.285  18.179  0.00  0.00      PROA N
ATOM   4440  HN  VAL P 279      -4.421   0.906  19.091  0.00  0.00      PROA  
ATOM   4441  CA  VAL P 279      -3.903   0.305  17.171  0.00  0.00      PROA C
ATOM   4442  HA  VAL P 279      -3.075   0.592  16.755  0.00  0.00      PROA H
ATOM   4443  CB  VAL P 279      -3.654  -1.061  17.830  0.00  0.00      PROA C
ATOM   4444  HB  VAL P 279      -4.392  -1.262  18.425  0.00  0.00      PROA H
ATOM   4445  CG1 VAL P 279      -3.582  -2.156  16.783  0.00  0.00      PROA C
ATOM   4446 HG11 VAL P 279      -3.138  -2.929  17.165  0.00  0.00      PROA H
ATOM   4447 HG12 VAL P 279      -4.482  -2.395  16.509  0.00  0.00      PROA H
ATOM   4448 HG13 VAL P 279      -3.077  -1.830  16.022  0.00  0.00      PROA H
ATOM   4449  CG2 VAL P 279      -2.378  -1.019  18.655  0.00  0.00      PROA C
ATOM   4450 HG21 VAL P 279      -2.201  -1.902  19.014  0.00  0.00      PROA H
ATOM   4451 HG22 VAL P 279      -1.644  -0.743  18.083  0.00  0.00      PROA H
ATOM   4452 HG23 VAL P 279      -2.490  -0.382  19.377  0.00  0.00      PROA H
ATOM   4453  C   VAL P 279      -4.965   0.221  16.084  0.00  0.00      PROA C
ATOM   4454  O   VAL P 279      -4.649   0.138  14.892  0.00  0.00      PROA O
ATOM   4455  N   SER P 280      -6.240   0.232  16.474  0.00  0.00      PROA N
ATOM   4456  HN  SER P 280      -6.557   0.282  17.421  0.00  0.00      PROA  
ATOM   4457  CA  SER P 280      -7.314   0.169  15.488  0.00  0.00      PROA C
ATOM   4458  HA  SER P 280      -7.196  -0.627  14.947  0.00  0.00      PROA H
ATOM   4459  CB  SER P 280      -8.668   0.067  16.186  0.00  0.00      PROA C
ATOM   4460  HB1 SER P 280      -9.389   0.129  15.497  0.00  0.00      PROA  
ATOM   4461  HB2 SER P 280      -8.746   0.789  16.829  0.00  0.00      PROA H
ATOM   4462  OG  SER P 280      -8.792  -1.169  16.865  0.00  0.00      PROA O
ATOM   4463  HG1 SER P 280      -9.549  -1.091  17.459  0.00  0.00      PROA  
ATOM   4464  C   SER P 280      -7.281   1.374  14.560  0.00  0.00      PROA C
ATOM   4465  O   SER P 280      -7.397   1.232  13.338  0.00  0.00      PROA O
ATOM   4466  N   PHE P 281      -7.130   2.576  15.118  0.00  0.00      PROA N
ATOM   4467  HN  PHE P 281      -7.034   2.758  16.095  0.00  0.00      PROA  
ATOM   4468  CA  PHE P 281      -7.095   3.766  14.275  0.00  0.00      PROA C
ATOM   4469  HA  PHE P 281      -7.897   3.790  13.728  0.00  0.00      PROA H
ATOM   4470  CB  PHE P 281      -7.068   5.028  15.129  0.00  0.00      PROA C
ATOM   4471  HB1 PHE P 281      -6.140   5.111  15.492  0.00  0.00      PROA  
ATOM   4472  HB2 PHE P 281      -7.733   4.946  15.831  0.00  0.00      PROA H
ATOM   4473  CG  PHE P 281      -7.365   6.270  14.361  0.00  0.00      PROA C
ATOM   4474  CD1 PHE P 281      -6.366   6.920  13.661  0.00  0.00      PROA C
ATOM   4475  HD1 PHE P 281      -5.501   6.581  13.674  0.00  0.00      PROA H
ATOM   4476  CE1 PHE P 281      -6.639   8.068  12.943  0.00  0.00      PROA C
ATOM   4477  HE1 PHE P 281      -5.958   8.496  12.478  0.00  0.00      PROA H
ATOM   4478  CZ  PHE P 281      -7.922   8.576  12.915  0.00  0.00      PROA C
ATOM   4479  HZ  PHE P 281      -8.107   9.350  12.434  0.00  0.00      PROA H
ATOM   4480  CD2 PHE P 281      -8.648   6.788  14.325  0.00  0.00      PROA C
ATOM   4481  HD2 PHE P 281      -9.329   6.360  14.791  0.00  0.00      PROA H
ATOM   4482  CE2 PHE P 281      -8.929   7.937  13.610  0.00  0.00      PROA C
ATOM   4483  HE2 PHE P 281      -9.794   8.278  13.594  0.00  0.00      PROA H
ATOM   4484  C   PHE P 281      -5.893   3.740  13.348  0.00  0.00      PROA C
ATOM   4485  O   PHE P 281      -5.989   4.127  12.178  0.00  0.00      PROA O
ATOM   4486  N   ASN P 282      -4.744   3.300  13.856  0.00  0.00      PROA N
ATOM   4487  HN  ASN P 282      -4.603   2.983  14.793  0.00  0.00      PROA  
ATOM   4488  CA  ASN P 282      -3.554   3.256  13.020  0.00  0.00      PROA C
ATOM   4489  HA  ASN P 282      -3.428   4.122  12.602  0.00  0.00      PROA H
ATOM   4490  CB  ASN P 282      -2.326   2.958  13.877  0.00  0.00      PROA C
ATOM   4491  HB1 ASN P 282      -1.590   2.690  13.256  0.00  0.00      PROA  
ATOM   4492  HB2 ASN P 282      -2.544   2.251  14.505  0.00  0.00      PROA H
ATOM   4493  CG  ASN P 282      -1.857   4.172  14.676  0.00  0.00      PROA C
ATOM   4494  OD1 ASN P 282      -0.772   4.158  15.253  0.00  0.00      PROA O
ATOM   4495  ND2 ASN P 282      -2.675   5.222  14.722  0.00  0.00      PROA N
ATOM   4496 HD21 ASN P 282      -3.431   5.218  14.317  0.00  0.00      PROA H
ATOM   4497 HD22 ASN P 282      -2.438   5.920  15.166  0.00  0.00      PROA H
ATOM   4498  C   ASN P 282      -3.709   2.236  11.899  0.00  0.00      PROA C
ATOM   4499  O   ASN P 282      -3.280   2.488  10.770  0.00  0.00      PROA O
ATOM   4500  N   VAL P 283      -4.327   1.087  12.179  0.00  0.00      PROA N
ATOM   4501  HN  VAL P 283      -4.660   0.813  13.078  0.00  0.00      PROA  
ATOM   4502  CA  VAL P 283      -4.563   0.110  11.122  0.00  0.00      PROA C
ATOM   4503  HA  VAL P 283      -3.726  -0.065  10.664  0.00  0.00      PROA H
ATOM   4504  CB  VAL P 283      -5.057  -1.219  11.720  0.00  0.00      PROA C
ATOM   4505  HB  VAL P 283      -5.839  -1.051  12.270  0.00  0.00      PROA H
ATOM   4506  CG1 VAL P 283      -5.451  -2.178  10.616  0.00  0.00      PROA C
ATOM   4507 HG11 VAL P 283      -5.309  -3.086  10.924  0.00  0.00      PROA H
ATOM   4508 HG12 VAL P 283      -6.387  -2.042  10.405  0.00  0.00      PROA H
ATOM   4509 HG13 VAL P 283      -4.902  -2.006   9.836  0.00  0.00      PROA H
ATOM   4510  CG2 VAL P 283      -3.985  -1.836  12.594  0.00  0.00      PROA C
ATOM   4511 HG21 VAL P 283      -4.383  -2.537  13.134  0.00  0.00      PROA H
ATOM   4512 HG22 VAL P 283      -3.293  -2.209  12.025  0.00  0.00      PROA H
ATOM   4513 HG23 VAL P 283      -3.607  -1.152  13.169  0.00  0.00      PROA H
ATOM   4514  C   VAL P 283      -5.548   0.662  10.099  0.00  0.00      PROA C
ATOM   4515  O   VAL P 283      -5.390   0.460   8.886  0.00  0.00      PROA O
ATOM   4516  N   TYR P 284      -6.579   1.366  10.567  0.00  0.00      PROA N
ATOM   4517  HN  TYR P 284      -6.772   1.529  11.533  0.00  0.00      PROA  
ATOM   4518  CA  TYR P 284      -7.534   1.972   9.649  0.00  0.00      PROA C
ATOM   4519  HA  TYR P 284      -7.930   1.276   9.101  0.00  0.00      PROA H
ATOM   4520  CB  TYR P 284      -8.646   2.667  10.436  0.00  0.00      PROA C
ATOM   4521  HB1 TYR P 284      -9.077   3.309   9.802  0.00  0.00      PROA  
ATOM   4522  HB2 TYR P 284      -8.253   3.103  11.207  0.00  0.00      PROA H
ATOM   4523  CG  TYR P 284      -9.732   1.738  10.934  0.00  0.00      PROA C
ATOM   4524  CD1 TYR P 284     -10.382   0.866  10.074  0.00  0.00      PROA C
ATOM   4525  HD1 TYR P 284     -10.145   0.849   9.175  0.00  0.00      PROA H
ATOM   4526  CE1 TYR P 284     -11.372   0.020  10.531  0.00  0.00      PROA C
ATOM   4527  HE1 TYR P 284     -11.799  -0.560   9.942  0.00  0.00      PROA H
ATOM   4528  CZ  TYR P 284     -11.728   0.042  11.860  0.00  0.00      PROA C
ATOM   4529  OH  TYR P 284     -12.715  -0.799  12.319  0.00  0.00      PROA O
ATOM   4530  HH  TYR P 284     -12.849  -0.664  13.136  0.00  0.00      PROA H
ATOM   4531  CD2 TYR P 284     -10.109   1.740  12.269  0.00  0.00      PROA C
ATOM   4532  HD2 TYR P 284      -9.686   2.318  12.862  0.00  0.00      PROA H
ATOM   4533  CE2 TYR P 284     -11.098   0.898  12.734  0.00  0.00      PROA C
ATOM   4534  HE2 TYR P 284     -11.339   0.911  13.631  0.00  0.00      PROA H
ATOM   4535  C   TYR P 284      -6.841   2.957   8.719  0.00  0.00      PROA C
ATOM   4536  O   TYR P 284      -7.043   2.927   7.500  0.00  0.00      PROA O
ATOM   4537  N   LEU P 285      -6.007   3.837   9.278  0.00  0.00      PROA N
ATOM   4538  HN  LEU P 285      -5.820   3.918  10.255  0.00  0.00      PROA  
ATOM   4539  CA  LEU P 285      -5.273   4.789   8.446  0.00  0.00      PROA C
ATOM   4540  HA  LEU P 285      -5.907   5.286   7.908  0.00  0.00      PROA H
ATOM   4541  CB  LEU P 285      -4.500   5.773   9.323  0.00  0.00      PROA C
ATOM   4542  HB1 LEU P 285      -3.705   6.017   8.768  0.00  0.00      PROA  
ATOM   4543  HB2 LEU P 285      -4.300   5.333  10.165  0.00  0.00      PROA H
ATOM   4544  CG  LEU P 285      -5.172   7.106   9.665  0.00  0.00      PROA C
ATOM   4545  HG  LEU P 285      -5.968   6.932  10.193  0.00  0.00      PROA H
ATOM   4546  CD1 LEU P 285      -4.237   7.962  10.494  0.00  0.00      PROA C
ATOM   4547 HD11 LEU P 285      -4.681   8.796  10.712  0.00  0.00      PROA H
ATOM   4548 HD12 LEU P 285      -4.011   7.485  11.308  0.00  0.00      PROA H
ATOM   4549 HD13 LEU P 285      -3.433   8.140   9.980  0.00  0.00      PROA H
ATOM   4550  CD2 LEU P 285      -5.595   7.856   8.413  0.00  0.00      PROA C
ATOM   4551 HD21 LEU P 285      -5.764   8.784   8.644  0.00  0.00      PROA H
ATOM   4552 HD22 LEU P 285      -4.880   7.804   7.758  0.00  0.00      PROA H
ATOM   4553 HD23 LEU P 285      -6.400   7.453   8.056  0.00  0.00      PROA H
ATOM   4554  C   LEU P 285      -4.322   4.070   7.499  0.00  0.00      PROA C
ATOM   4555  O   LEU P 285      -4.189   4.452   6.330  0.00  0.00      PROA O
ATOM   4556  N   GLY P 286      -3.645   3.031   7.987  0.00  0.00      PROA N
ATOM   4557  HN  GLY P 286      -3.717   2.707   8.930  0.00  0.00      PROA  
ATOM   4558  CA  GLY P 286      -2.732   2.291   7.138  0.00  0.00      PROA C
ATOM   4559  HA1 GLY P 286      -2.338   1.476   7.729  0.00  0.00      PROA  
ATOM   4560  HA2 GLY P 286      -2.025   2.879   6.835  0.00  0.00      PROA H
ATOM   4561  C   GLY P 286      -3.424   1.700   5.929  0.00  0.00      PROA C
ATOM   4562  O   GLY P 286      -2.886   1.723   4.820  0.00  0.00      PROA O
ATOM   4563  N   MET P 287      -4.628   1.161   6.122  0.00  0.00      PROA N
ATOM   4564  HN  MET P 287      -5.104   1.067   6.994  0.00  0.00      PROA  
ATOM   4565  CA  MET P 287      -5.364   0.641   4.976  0.00  0.00      PROA C
ATOM   4566  HA  MET P 287      -4.759   0.105   4.439  0.00  0.00      PROA H
ATOM   4567  CB  MET P 287      -6.507  -0.261   5.423  0.00  0.00      PROA C
ATOM   4568  HB1 MET P 287      -6.994  -0.526   4.590  0.00  0.00      PROA  
ATOM   4569  HB2 MET P 287      -7.058   0.234   6.049  0.00  0.00      PROA H
ATOM   4570  CG  MET P 287      -6.078  -1.541   6.096  0.00  0.00      PROA C
ATOM   4571  HG1 MET P 287      -5.582  -1.313   6.934  0.00  0.00      PROA  
ATOM   4572  HG2 MET P 287      -5.508  -2.047   5.497  0.00  0.00      PROA H
ATOM   4573  SD  MET P 287      -7.519  -2.540   6.500  0.00  0.00      PROA S
ATOM   4574  CE  MET P 287      -8.180  -1.622   7.881  0.00  0.00      PROA C
ATOM   4575  HE1 MET P 287      -9.095  -1.905   8.032  0.00  0.00      PROA H
ATOM   4576  HE2 MET P 287      -7.641  -1.800   8.664  0.00  0.00      PROA H
ATOM   4577  HE3 MET P 287      -8.162  -0.675   7.675  0.00  0.00      PROA H
ATOM   4578  C   MET P 287      -5.919   1.762   4.109  0.00  0.00      PROA C
ATOM   4579  O   MET P 287      -6.020   1.604   2.889  0.00  0.00      PROA O
ATOM   4580  N   MET P 288      -6.288   2.893   4.710  0.00  0.00      PROA N
ATOM   4581  HN  MET P 288      -6.136   3.111   5.671  0.00  0.00      PROA  
ATOM   4582  CA  MET P 288      -6.974   3.936   3.957  0.00  0.00      PROA C
ATOM   4583  HA  MET P 288      -7.648   3.521   3.397  0.00  0.00      PROA H
ATOM   4584  CB  MET P 288      -7.691   4.890   4.915  0.00  0.00      PROA C
ATOM   4585  HB1 MET P 288      -6.975   5.386   5.407  0.00  0.00      PROA  
ATOM   4586  HB2 MET P 288      -8.260   4.370   5.504  0.00  0.00      PROA H
ATOM   4587  CG  MET P 288      -8.562   5.924   4.220  0.00  0.00      PROA C
ATOM   4588  HG1 MET P 288      -9.312   5.425   3.785  0.00  0.00      PROA  
ATOM   4589  HG2 MET P 288      -8.028   6.411   3.574  0.00  0.00      PROA H
ATOM   4590  SD  MET P 288      -9.269   7.122   5.364  0.00  0.00      PROA S
ATOM   4591  CE  MET P 288      -9.051   8.638   4.443  0.00  0.00      PROA C
ATOM   4592  HE1 MET P 288      -9.395   9.378   4.968  0.00  0.00      PROA H
ATOM   4593  HE2 MET P 288      -8.106   8.768   4.267  0.00  0.00      PROA H
ATOM   4594  HE3 MET P 288      -9.539   8.572   3.606  0.00  0.00      PROA H
ATOM   4595  C   MET P 288      -6.013   4.711   3.064  0.00  0.00      PROA C
ATOM   4596  O   MET P 288      -6.167   4.730   1.838  0.00  0.00      PROA O
ATOM   4597  N   ILE P 289      -5.010   5.354   3.659  0.00  0.00      PROA N
ATOM   4598  HN  ILE P 289      -4.718   5.220   4.604  0.00  0.00      PROA  
ATOM   4599  CA  ILE P 289      -4.231   6.349   2.928  0.00  0.00      PROA C
ATOM   4600  HA  ILE P 289      -4.781   6.691   2.207  0.00  0.00      PROA H
ATOM   4601  CB  ILE P 289      -3.881   7.550   3.835  0.00  0.00      PROA C
ATOM   4602  HB  ILE P 289      -3.397   8.201   3.302  0.00  0.00      PROA H
ATOM   4603  CG2 ILE P 289      -5.151   8.210   4.356  0.00  0.00      PROA C
ATOM   4604 HG21 ILE P 289      -4.920   9.049   4.785  0.00  0.00      PROA H
ATOM   4605 HG22 ILE P 289      -5.748   8.375   3.609  0.00  0.00      PROA H
ATOM   4606 HG23 ILE P 289      -5.577   7.617   4.993  0.00  0.00      PROA H
ATOM   4607  CG1 ILE P 289      -2.984   7.119   4.996  0.00  0.00      PROA C
ATOM   4608 HG11 ILE P 289      -2.196   6.660   4.585  0.00  0.00      PROA  
ATOM   4609 HG12 ILE P 289      -3.484   6.535   5.583  0.00  0.00      PROA H
ATOM   4610  CD  ILE P 289      -2.457   8.268   5.821  0.00  0.00      PROA C
ATOM   4611  HD1 ILE P 289      -1.769   7.894   6.609  0.00  0.00      PROA  
ATOM   4612  HD2 ILE P 289      -1.898   8.985   5.181  0.00  0.00      PROA  
ATOM   4613  HD3 ILE P 289      -3.286   8.813   6.319  0.00  0.00      PROA  
ATOM   4614  C   ILE P 289      -2.960   5.793   2.291  0.00  0.00      PROA C
ATOM   4615  O   ILE P 289      -2.421   6.427   1.371  0.00  0.00      PROA O
ATOM   4616  N   TRP P 290      -2.472   4.639   2.729  0.00  0.00      PROA N
ATOM   4617  HN  TRP P 290      -2.881   4.045   3.417  0.00  0.00      PROA  
ATOM   4618  CA  TRP P 290      -1.213   4.160   2.172  0.00  0.00      PROA C
ATOM   4619  HA  TRP P 290      -0.608   4.914   2.092  0.00  0.00      PROA H
ATOM   4620  CB  TRP P 290      -0.542   3.134   3.087  0.00  0.00      PROA C
ATOM   4621  HB1 TRP P 290       0.239   2.751   2.593  0.00  0.00      PROA  
ATOM   4622  HB2 TRP P 290      -1.181   2.443   3.319  0.00  0.00      PROA H
ATOM   4623  CG  TRP P 290      -0.049   3.762   4.351  0.00  0.00      PROA C
ATOM   4624  CD1 TRP P 290      -0.759   4.561   5.197  0.00  0.00      PROA C
ATOM   4625  HD1 TRP P 290      -1.662   4.760   5.105  0.00  0.00      PROA H
ATOM   4626  NE1 TRP P 290       0.038   4.992   6.225  0.00  0.00      PROA N
ATOM   4627  HE1 TRP P 290      -0.213   5.494   6.877  0.00  0.00      PROA H
ATOM   4628  CE2 TRP P 290       1.303   4.506   6.034  0.00  0.00      PROA C
ATOM   4629  CD2 TRP P 290       1.288   3.739   4.854  0.00  0.00      PROA C
ATOM   4630  CE3 TRP P 290       2.470   3.128   4.431  0.00  0.00      PROA C
ATOM   4631  HE3 TRP P 290       2.488   2.614   3.657  0.00  0.00      PROA H
ATOM   4632  CZ3 TRP P 290       3.607   3.296   5.191  0.00  0.00      PROA C
ATOM   4633  HZ3 TRP P 290       4.400   2.890   4.923  0.00  0.00      PROA H
ATOM   4634  CZ2 TRP P 290       2.451   4.674   6.799  0.00  0.00      PROA C
ATOM   4635  HZ2 TRP P 290       2.444   5.184   7.578  0.00  0.00      PROA H
ATOM   4636  CH2 TRP P 290       3.591   4.065   6.361  0.00  0.00      PROA C
ATOM   4637  HH2 TRP P 290       4.373   4.158   6.855  0.00  0.00      PROA H
ATOM   4638  C   TRP P 290      -1.407   3.583   0.774  0.00  0.00      PROA C
ATOM   4639  O   TRP P 290      -0.515   3.722  -0.072  0.00  0.00      PROA O
ATOM   4640  N   PRO P 291      -2.533   2.929   0.481  0.00  0.00      PROA N
ATOM   4641  CD  PRO P 291      -3.443   2.239   1.415  0.00  0.00      PROA C
ATOM   4642  HD1 PRO P 291      -2.961   1.787   2.165  0.00  0.00      PROA  
ATOM   4643  HD2 PRO P 291      -4.056   2.871   1.822  0.00  0.00      PROA H
ATOM   4644  CA  PRO P 291      -2.797   2.527  -0.910  0.00  0.00      PROA C
ATOM   4645  HA  PRO P 291      -2.146   1.870  -1.192  0.00  0.00      PROA H
ATOM   4646  CB  PRO P 291      -4.179   1.875  -0.823  0.00  0.00      PROA C
ATOM   4647  HB1 PRO P 291      -4.318   1.070  -1.579  0.00  0.00      PROA  
ATOM   4648  HB2 PRO P 291      -4.869   2.550  -0.914  0.00  0.00      PROA H
ATOM   4649  CG  PRO P 291      -4.199   1.278   0.524  0.00  0.00      PROA C
ATOM   4650  HG1 PRO P 291      -3.741   0.269   0.490  0.00  0.00      PROA  
ATOM   4651  HG2 PRO P 291      -5.118   1.182   0.815  0.00  0.00      PROA H
ATOM   4652  C   PRO P 291      -2.789   3.679  -1.904  0.00  0.00      PROA C
ATOM   4653  O   PRO P 291      -2.887   3.423  -3.110  0.00  0.00      PROA O
ATOM   4654  N   MET P 292      -2.679   4.928  -1.450  0.00  0.00      PROA N
ATOM   4655  HN  MET P 292      -2.619   5.175  -0.485  0.00  0.00      PROA  
ATOM   4656  CA  MET P 292      -2.635   6.058  -2.365  0.00  0.00      PROA C
ATOM   4657  HA  MET P 292      -3.382   5.984  -2.979  0.00  0.00      PROA H
ATOM   4658  CB  MET P 292      -2.810   7.360  -1.585  0.00  0.00      PROA C
ATOM   4659  HB1 MET P 292      -2.691   8.108  -2.238  0.00  0.00      PROA  
ATOM   4660  HB2 MET P 292      -2.153   7.392  -0.873  0.00  0.00      PROA H
ATOM   4661  CG  MET P 292      -4.185   7.499  -0.964  0.00  0.00      PROA C
ATOM   4662  HG1 MET P 292      -4.304   6.715  -0.355  0.00  0.00      PROA  
ATOM   4663  HG2 MET P 292      -4.848   7.522  -1.673  0.00  0.00      PROA H
ATOM   4664  SD  MET P 292      -4.382   8.990   0.024  0.00  0.00      PROA S
ATOM   4665  CE  MET P 292      -4.391  10.238  -1.261  0.00  0.00      PROA C
ATOM   4666  HE1 MET P 292      -4.465  11.113  -0.851  0.00  0.00      PROA H
ATOM   4667  HE2 MET P 292      -3.565  10.176  -1.766  0.00  0.00      PROA H
ATOM   4668  HE3 MET P 292      -5.148  10.080  -1.847  0.00  0.00      PROA H
ATOM   4669  C   MET P 292      -1.348   6.110  -3.179  0.00  0.00      PROA C
ATOM   4670  O   MET P 292      -1.252   6.932  -4.094  0.00  0.00      PROA O
ATOM   4671  N   PHE P 293      -0.358   5.269  -2.866  0.00  0.00      PROA N
ATOM   4672  HN  PHE P 293      -0.370   4.618  -2.109  0.00  0.00      PROA  
ATOM   4673  CA  PHE P 293       0.868   5.252  -3.658  0.00  0.00      PROA C
ATOM   4674  HA  PHE P 293       1.269   6.134  -3.640  0.00  0.00      PROA H
ATOM   4675  CB  PHE P 293       1.872   4.259  -3.067  0.00  0.00      PROA C
ATOM   4676  HB1 PHE P 293       2.684   4.305  -3.646  0.00  0.00      PROA  
ATOM   4677  HB2 PHE P 293       1.467   3.377  -3.054  0.00  0.00      PROA H
ATOM   4678  CG  PHE P 293       2.308   4.586  -1.664  0.00  0.00      PROA C
ATOM   4679  CD1 PHE P 293       2.064   5.832  -1.108  0.00  0.00      PROA C
ATOM   4680  HD1 PHE P 293       1.616   6.480  -1.602  0.00  0.00      PROA H
ATOM   4681  CE1 PHE P 293       2.474   6.126   0.175  0.00  0.00      PROA C
ATOM   4682  HE1 PHE P 293       2.302   6.965   0.538  0.00  0.00      PROA H
ATOM   4683  CZ  PHE P 293       3.139   5.177   0.918  0.00  0.00      PROA C
ATOM   4684  HZ  PHE P 293       3.415   5.373   1.784  0.00  0.00      PROA H
ATOM   4685  CD2 PHE P 293       2.981   3.644  -0.906  0.00  0.00      PROA C
ATOM   4686  HD2 PHE P 293       3.155   2.804  -1.267  0.00  0.00      PROA H
ATOM   4687  CE2 PHE P 293       3.393   3.934   0.377  0.00  0.00      PROA C
ATOM   4688  HE2 PHE P 293       3.842   3.291   0.879  0.00  0.00      PROA H
ATOM   4689  C   PHE P 293       0.599   4.909  -5.118  0.00  0.00      PROA C
ATOM   4690  O   PHE P 293       1.393   5.269  -5.994  0.00  0.00      PROA O
ATOM   4691  N   ALA P 294      -0.500   4.215  -5.403  0.00  0.00      PROA N
ATOM   4692  HN  ALA P 294      -1.132   3.904  -4.694  0.00  0.00      PROA  
ATOM   4693  CA  ALA P 294      -0.862   3.855  -6.766  0.00  0.00      PROA C
ATOM   4694  HA  ALA P 294      -0.055   3.797  -7.299  0.00  0.00      PROA H
ATOM   4695  CB  ALA P 294      -1.532   2.479  -6.786  0.00  0.00      PROA C
ATOM   4696  HB1 ALA P 294      -1.767   2.258  -7.701  0.00  0.00      PROA H
ATOM   4697  HB2 ALA P 294      -0.912   1.821  -6.435  0.00  0.00      PROA H
ATOM   4698  HB3 ALA P 294      -2.330   2.510  -6.236  0.00  0.00      PROA H
ATOM   4699  C   ALA P 294      -1.777   4.881  -7.420  0.00  0.00      PROA C
ATOM   4700  O   ALA P 294      -2.258   4.648  -8.533  0.00  0.00      PROA O
ATOM   4701  N   ILE P 295      -2.032   6.009  -6.755  0.00  0.00      PROA N
ATOM   4702  HN  ILE P 295      -1.640   6.263  -5.873  0.00  0.00      PROA  
ATOM   4703  CA  ILE P 295      -2.950   6.998  -7.308  0.00  0.00      PROA C
ATOM   4704  HA  ILE P 295      -3.787   6.559  -7.526  0.00  0.00      PROA H
ATOM   4705  CB  ILE P 295      -3.248   8.090  -6.267  0.00  0.00      PROA C
ATOM   4706  HB  ILE P 295      -3.508   7.663  -5.434  0.00  0.00      PROA H
ATOM   4707  CG2 ILE P 295      -2.015   8.937  -6.017  0.00  0.00      PROA C
ATOM   4708 HG21 ILE P 295      -2.079   9.336  -5.136  0.00  0.00      PROA H
ATOM   4709 HG22 ILE P 295      -1.228   8.372  -6.068  0.00  0.00      PROA H
ATOM   4710 HG23 ILE P 295      -1.964   9.629  -6.694  0.00  0.00      PROA H
ATOM   4711  CG1 ILE P 295      -4.400   8.970  -6.747  0.00  0.00      PROA C
ATOM   4712 HG11 ILE P 295      -5.128   8.353  -7.046  0.00  0.00      PROA  
ATOM   4713 HG12 ILE P 295      -4.082   9.539  -7.465  0.00  0.00      PROA H
ATOM   4714  CD  ILE P 295      -4.974   9.857  -5.665  0.00  0.00      PROA C
ATOM   4715  HD1 ILE P 295      -5.843  10.430  -6.056  0.00  0.00      PROA  
ATOM   4716  HD2 ILE P 295      -5.318   9.248  -4.801  0.00  0.00      PROA  
ATOM   4717  HD3 ILE P 295      -4.217  10.585  -5.303  0.00  0.00      PROA  
ATOM   4718  C   ILE P 295      -2.386   7.588  -8.593  0.00  0.00      PROA C
ATOM   4719  O   ILE P 295      -3.128   7.882  -9.536  0.00  0.00      PROA O
ATOM   4720  N   GLY P 296      -1.069   7.782  -8.652  0.00  0.00      PROA N
ATOM   4721  HN  GLY P 296      -0.434   7.604  -7.901  0.00  0.00      PROA  
ATOM   4722  CA  GLY P 296      -0.469   8.288  -9.876  0.00  0.00      PROA C
ATOM   4723  HA1 GLY P 296       0.597   8.352  -9.705  0.00  0.00      PROA  
ATOM   4724  HA2 GLY P 296      -0.850   9.154 -10.087  0.00  0.00      PROA H
ATOM   4725  C   GLY P 296      -0.701   7.361 -11.052  0.00  0.00      PROA C
ATOM   4726  O   GLY P 296      -1.049   7.807 -12.148  0.00  0.00      PROA O
ATOM   4727  N   GLU P 297      -0.520   6.056 -10.838  0.00  0.00      PROA N
ATOM   4728  HN  GLU P 297      -0.185   5.650  -9.993  0.00  0.00      PROA  
ATOM   4729  CA  GLU P 297      -0.818   5.085 -11.886  0.00  0.00      PROA C
ATOM   4730  HA  GLU P 297      -0.314   5.313 -12.683  0.00  0.00      PROA H
ATOM   4731  CB  GLU P 297      -0.388   3.690 -11.435  0.00  0.00      PROA C
ATOM   4732  HB1 GLU P 297      -0.748   3.567 -10.510  0.00  0.00      PROA  
ATOM   4733  HB2 GLU P 297       0.580   3.637 -11.472  0.00  0.00      PROA H
ATOM   4734  CG  GLU P 297      -0.946   2.565 -12.287  0.00  0.00      PROA C
ATOM   4735  HG1 GLU P 297      -0.818   2.832 -13.243  0.00  0.00      PROA  
ATOM   4736  HG2 GLU P 297      -1.882   2.436 -12.071  0.00  0.00      PROA H
ATOM   4737  CD  GLU P 297      -0.229   1.250 -12.059  0.00  0.00      PROA C
ATOM   4738  OE1 GLU P 297       0.763   1.233 -11.303  0.00  0.00      PROA O
ATOM   4739  OE2 GLU P 297      -0.658   0.229 -12.639  0.00  0.00      PROA O
ATOM   4740  C   GLU P 297      -2.299   5.101 -12.242  0.00  0.00      PROA C
ATOM   4741  O   GLU P 297      -2.667   4.932 -13.410  0.00  0.00      PROA O
ATOM   4742  N   LEU P 298      -3.164   5.290 -11.245  0.00  0.00      PROA N
ATOM   4743  HN  LEU P 298      -2.926   5.388 -10.280  0.00  0.00      PROA  
ATOM   4744  CA  LEU P 298      -4.593   5.371 -11.521  0.00  0.00      PROA C
ATOM   4745  HA  LEU P 298      -4.882   4.549 -11.948  0.00  0.00      PROA H
ATOM   4746  CB  LEU P 298      -5.370   5.523 -10.213  0.00  0.00      PROA C
ATOM   4747  HB1 LEU P 298      -5.093   6.413  -9.851  0.00  0.00      PROA  
ATOM   4748  HB2 LEU P 298      -5.150   4.771  -9.642  0.00  0.00      PROA H
ATOM   4749  CG  LEU P 298      -6.896   5.578 -10.327  0.00  0.00      PROA C
ATOM   4750  HG  LEU P 298      -7.166   5.162 -11.161  0.00  0.00      PROA H
ATOM   4751  CD1 LEU P 298      -7.541   4.808  -9.189  0.00  0.00      PROA C
ATOM   4752 HD11 LEU P 298      -8.505   4.828  -9.301  0.00  0.00      PROA H
ATOM   4753 HD12 LEU P 298      -7.225   3.892  -9.208  0.00  0.00      PROA H
ATOM   4754 HD13 LEU P 298      -7.298   5.224  -8.347  0.00  0.00      PROA H
ATOM   4755  CD2 LEU P 298      -7.393   7.016 -10.336  0.00  0.00      PROA C
ATOM   4756 HD21 LEU P 298      -8.363   7.012 -10.360  0.00  0.00      PROA H
ATOM   4757 HD22 LEU P 298      -7.083   7.462  -9.533  0.00  0.00      PROA H
ATOM   4758 HD23 LEU P 298      -7.045   7.468 -11.121  0.00  0.00      PROA H
ATOM   4759  C   LEU P 298      -4.898   6.526 -12.467  0.00  0.00      PROA C
ATOM   4760  O   LEU P 298      -5.632   6.363 -13.449  0.00  0.00      PROA O
ATOM   4761  N   ILE P 299      -4.330   7.702 -12.193  0.00  0.00      PROA N
ATOM   4762  HN  ILE P 299      -3.734   7.892 -11.416  0.00  0.00      PROA  
ATOM   4763  CA  ILE P 299      -4.561   8.850 -13.066  0.00  0.00      PROA C
ATOM   4764  HA  ILE P 299      -5.517   8.956 -13.191  0.00  0.00      PROA H
ATOM   4765  CB  ILE P 299      -4.031  10.150 -12.434  0.00  0.00      PROA C
ATOM   4766  HB  ILE P 299      -3.062  10.134 -12.459  0.00  0.00      PROA H
ATOM   4767  CG2 ILE P 299      -4.517  11.357 -13.230  0.00  0.00      PROA C
ATOM   4768 HG21 ILE P 299      -3.996  12.134 -12.977  0.00  0.00      PROA H
ATOM   4769 HG22 ILE P 299      -4.405  11.184 -14.177  0.00  0.00      PROA H
ATOM   4770 HG23 ILE P 299      -5.455  11.507 -13.032  0.00  0.00      PROA H
ATOM   4771  CG1 ILE P 299      -4.479  10.273 -10.979  0.00  0.00      PROA C
ATOM   4772 HG11 ILE P 299      -4.105   9.479 -10.499  0.00  0.00      PROA  
ATOM   4773 HG12 ILE P 299      -5.448  10.307 -10.956  0.00  0.00      PROA H
ATOM   4774  CD  ILE P 299      -3.966  11.505 -10.286  0.00  0.00      PROA C
ATOM   4775  HD1 ILE P 299      -4.277  11.505  -9.218  0.00  0.00      PROA  
ATOM   4776  HD2 ILE P 299      -2.856  11.544 -10.324  0.00  0.00      PROA  
ATOM   4777  HD3 ILE P 299      -4.368  12.425 -10.761  0.00  0.00      PROA  
ATOM   4778  C   ILE P 299      -3.943   8.611 -14.436  0.00  0.00      PROA C
ATOM   4779  O   ILE P 299      -4.504   9.015 -15.461  0.00  0.00      PROA O
ATOM   4780  N   ASN P 300      -2.775   7.969 -14.480  0.00  0.00      PROA N
ATOM   4781  HN  ASN P 300      -2.242   7.676 -13.688  0.00  0.00      PROA  
ATOM   4782  CA  ASN P 300      -2.175   7.641 -15.768  0.00  0.00      PROA C
ATOM   4783  HA  ASN P 300      -1.982   8.462 -16.245  0.00  0.00      PROA H
ATOM   4784  CB  ASN P 300      -0.862   6.889 -15.559  0.00  0.00      PROA C
ATOM   4785  HB1 ASN P 300      -0.569   6.553 -16.455  0.00  0.00      PROA  
ATOM   4786  HB2 ASN P 300      -1.008   6.162 -14.933  0.00  0.00      PROA H
ATOM   4787  CG  ASN P 300       0.230   7.770 -15.004  0.00  0.00      PROA C
ATOM   4788  OD1 ASN P 300       0.015   8.951 -14.741  0.00  0.00      PROA O
ATOM   4789  ND2 ASN P 300       1.413   7.200 -14.824  0.00  0.00      PROA N
ATOM   4790 HD21 ASN P 300       1.525   6.370 -15.020  0.00  0.00      PROA H
ATOM   4791 HD22 ASN P 300       2.069   7.659 -14.510  0.00  0.00      PROA H
ATOM   4792  C   ASN P 300      -3.132   6.814 -16.610  0.00  0.00      PROA C
ATOM   4793  O   ASN P 300      -3.429   7.157 -17.761  0.00  0.00      PROA O
ATOM   4794  N   VAL P 301      -3.647   5.727 -16.036  0.00  0.00      PROA N
ATOM   4795  HN  VAL P 301      -3.461   5.435 -15.101  0.00  0.00      PROA  
ATOM   4796  CA  VAL P 301      -4.556   4.853 -16.771  0.00  0.00      PROA C
ATOM   4797  HA  VAL P 301      -4.115   4.541 -17.576  0.00  0.00      PROA H
ATOM   4798  CB  VAL P 301      -4.915   3.621 -15.920  0.00  0.00      PROA C
ATOM   4799  HB  VAL P 301      -5.310   3.916 -15.085  0.00  0.00      PROA H
ATOM   4800  CG1 VAL P 301      -5.928   2.757 -16.638  0.00  0.00      PROA C
ATOM   4801 HG11 VAL P 301      -5.949   1.884 -16.217  0.00  0.00      PROA H
ATOM   4802 HG12 VAL P 301      -6.800   3.176 -16.578  0.00  0.00      PROA H
ATOM   4803 HG13 VAL P 301      -5.663   2.669 -17.567  0.00  0.00      PROA H
ATOM   4804  CG2 VAL P 301      -3.668   2.814 -15.598  0.00  0.00      PROA C
ATOM   4805 HG21 VAL P 301      -3.907   2.083 -15.006  0.00  0.00      PROA H
ATOM   4806 HG22 VAL P 301      -3.298   2.462 -16.423  0.00  0.00      PROA H
ATOM   4807 HG23 VAL P 301      -3.017   3.388 -15.165  0.00  0.00      PROA H
ATOM   4808  C   VAL P 301      -5.798   5.624 -17.191  0.00  0.00      PROA C
ATOM   4809  O   VAL P 301      -6.245   5.544 -18.343  0.00  0.00      PROA O
ATOM   4810  N   MET P 302      -6.359   6.410 -16.272  0.00  0.00      PROA N
ATOM   4811  HN  MET P 302      -5.982   6.600 -15.368  0.00  0.00      PROA  
ATOM   4812  CA  MET P 302      -7.624   7.074 -16.546  0.00  0.00      PROA C
ATOM   4813  HA  MET P 302      -8.264   6.403 -16.834  0.00  0.00      PROA H
ATOM   4814  CB  MET P 302      -8.143   7.723 -15.267  0.00  0.00      PROA C
ATOM   4815  HB1 MET P 302      -7.511   8.471 -15.066  0.00  0.00      PROA  
ATOM   4816  HB2 MET P 302      -8.170   7.058 -14.563  0.00  0.00      PROA H
ATOM   4817  CG  MET P 302      -9.519   8.332 -15.388  0.00  0.00      PROA C
ATOM   4818  HG1 MET P 302      -9.514   8.998 -16.134  0.00  0.00      PROA  
ATOM   4819  HG2 MET P 302      -9.752   8.765 -14.552  0.00  0.00      PROA H
ATOM   4820  SD  MET P 302     -10.739   7.050 -15.735  0.00  0.00      PROA S
ATOM   4821  CE  MET P 302     -10.818   6.229 -14.146  0.00  0.00      PROA C
ATOM   4822  HE1 MET P 302     -11.501   5.540 -14.180  0.00  0.00      PROA H
ATOM   4823  HE2 MET P 302      -9.956   5.831 -13.954  0.00  0.00      PROA H
ATOM   4824  HE3 MET P 302     -11.041   6.882 -13.464  0.00  0.00      PROA H
ATOM   4825  C   MET P 302      -7.495   8.133 -17.631  0.00  0.00      PROA C
ATOM   4826  O   MET P 302      -8.357   8.207 -18.515  0.00  0.00      PROA O
ATOM   4827  N   GLN P 303      -6.417   8.915 -17.625  0.00  0.00      PROA N
ATOM   4828  HN  GLN P 303      -5.671   8.847 -16.965  0.00  0.00      PROA  
ATOM   4829  CA  GLN P 303      -6.247   9.965 -18.621  0.00  0.00      PROA C
ATOM   4830  HA  GLN P 303      -7.099  10.408 -18.756  0.00  0.00      PROA H
ATOM   4831  CB  GLN P 303      -5.250  11.007 -18.120  0.00  0.00      PROA C
ATOM   4832  HB1 GLN P 303      -5.221  11.724 -18.817  0.00  0.00      PROA  
ATOM   4833  HB2 GLN P 303      -4.393  10.575 -17.985  0.00  0.00      PROA H
ATOM   4834  CG  GLN P 303      -5.642  11.667 -16.816  0.00  0.00      PROA C
ATOM   4835  HG1 GLN P 303      -4.828  12.131 -16.465  0.00  0.00      PROA  
ATOM   4836  HG2 GLN P 303      -5.961  10.993 -16.198  0.00  0.00      PROA H
ATOM   4837  CD  GLN P 303      -6.739  12.694 -16.997  0.00  0.00      PROA C
ATOM   4838  OE1 GLN P 303      -7.451  12.690 -17.999  0.00  0.00      PROA O
ATOM   4839  NE2 GLN P 303      -6.873  13.592 -16.029  0.00  0.00      PROA N
ATOM   4840 HE21 GLN P 303      -6.354  13.566 -15.344  0.00  0.00      PROA H
ATOM   4841 HE22 GLN P 303      -7.480  14.198 -16.085  0.00  0.00      PROA H
ATOM   4842  C   GLN P 303      -5.791   9.409 -19.961  0.00  0.00      PROA C
ATOM   4843  O   GLN P 303      -6.197   9.917 -21.013  0.00  0.00      PROA O
ATOM   4844  N   ARG P 304      -4.974   8.356 -19.953  0.00  0.00      PROA N
ATOM   4845  HN  ARG P 304      -4.550   7.995 -19.125  0.00  0.00      PROA  
ATOM   4846  CA  ARG P 304      -4.661   7.671 -21.198  0.00  0.00      PROA C
ATOM   4847  HA  ARG P 304      -4.240   8.298 -21.808  0.00  0.00      PROA H
ATOM   4848  CB  ARG P 304      -3.678   6.533 -20.922  0.00  0.00      PROA C
ATOM   4849  HB1 ARG P 304      -4.154   5.904 -20.308  0.00  0.00      PROA  
ATOM   4850  HB2 ARG P 304      -2.871   6.914 -20.541  0.00  0.00      PROA H
ATOM   4851  CG  ARG P 304      -3.271   5.726 -22.139  0.00  0.00      PROA C
ATOM   4852  HG1 ARG P 304      -2.535   6.220 -22.603  0.00  0.00      PROA  
ATOM   4853  HG2 ARG P 304      -4.028   5.613 -22.732  0.00  0.00      PROA H
ATOM   4854  CD  ARG P 304      -2.785   4.350 -21.730  0.00  0.00      PROA C
ATOM   4855  HD1 ARG P 304      -2.391   3.912 -22.538  0.00  0.00      PROA  
ATOM   4856  HD2 ARG P 304      -3.533   3.844 -21.377  0.00  0.00      PROA H
ATOM   4857  NE  ARG P 304      -1.763   4.423 -20.693  0.00  0.00      PROA N
ATOM   4858  HE  ARG P 304      -2.017   4.343 -19.876  0.00  0.00      PROA H
ATOM   4859  CZ  ARG P 304      -0.472   4.628 -20.920  0.00  0.00      PROA C
ATOM   4860  NH1 ARG P 304      -0.004   4.807 -22.145  0.00  0.00      PROA N
ATOM   4861 HH11 ARG P 304      -0.538   4.787 -22.819  0.00  0.00      PROA H
ATOM   4862 HH12 ARG P 304       0.837   4.939 -22.268  0.00  0.00      PROA H
ATOM   4863  NH2 ARG P 304       0.369   4.662 -19.891  0.00  0.00      PROA N
ATOM   4864 HH21 ARG P 304       0.075   4.548 -19.092  0.00  0.00      PROA H
ATOM   4865 HH22 ARG P 304       1.209   4.796 -20.025  0.00  0.00      PROA H
ATOM   4866  C   ARG P 304      -5.934   7.149 -21.850  0.00  0.00      PROA C
ATOM   4867  O   ARG P 304      -6.146   7.318 -23.058  0.00  0.00      PROA O
ATOM   4868  N   GLY P 305      -6.807   6.524 -21.054  0.00  0.00      PROA N
ATOM   4869  HN  GLY P 305      -6.660   6.345 -20.082  0.00  0.00      PROA  
ATOM   4870  CA  GLY P 305      -8.070   6.054 -21.593  0.00  0.00      PROA C
ATOM   4871  HA1 GLY P 305      -8.597   5.567 -20.784  0.00  0.00      PROA  
ATOM   4872  HA2 GLY P 305      -7.901   5.441 -22.326  0.00  0.00      PROA H
ATOM   4873  C   GLY P 305      -8.939   7.185 -22.105  0.00  0.00      PROA C
ATOM   4874  O   GLY P 305      -9.577   7.062 -23.150  0.00  0.00      PROA O
ATOM   4875  N   ASN P 306      -8.976   8.301 -21.377  0.00  0.00      PROA N
ATOM   4876  HN  ASN P 306      -8.486   8.453 -20.519  0.00  0.00      PROA  
ATOM   4877  CA  ASN P 306      -9.786   9.431 -21.821  0.00  0.00      PROA C
ATOM   4878  HA  ASN P 306     -10.708   9.144 -21.919  0.00  0.00      PROA H
ATOM   4879  CB  ASN P 306      -9.754  10.545 -20.779  0.00  0.00      PROA C
ATOM   4880  HB1 ASN P 306      -8.849  10.970 -20.828  0.00  0.00      PROA  
ATOM   4881  HB2 ASN P 306      -9.925  10.168 -19.902  0.00  0.00      PROA H
ATOM   4882  CG  ASN P 306     -10.793  11.603 -21.041  0.00  0.00      PROA C
ATOM   4883  OD1 ASN P 306     -11.531  11.532 -22.022  0.00  0.00      PROA O
ATOM   4884  ND2 ASN P 306     -10.857  12.597 -20.168  0.00  0.00      PROA N
ATOM   4885 HD21 ASN P 306     -10.322  12.609 -19.495  0.00  0.00      PROA H
ATOM   4886 HD22 ASN P 306     -11.433  13.226 -20.273  0.00  0.00      PROA H
ATOM   4887  C   ASN P 306      -9.306   9.954 -23.167  0.00  0.00      PROA C
ATOM   4888  O   ASN P 306     -10.112  10.220 -24.066  0.00  0.00      PROA O
ATOM   4889  N   ALA P 307      -7.990  10.117 -23.327  0.00  0.00      PROA N
ATOM   4890  HN  ALA P 307      -7.304   9.913 -22.629  0.00  0.00      PROA  
ATOM   4891  CA  ALA P 307      -7.464  10.624 -24.593  0.00  0.00      PROA C
ATOM   4892  HA  ALA P 307      -7.918  11.452 -24.813  0.00  0.00      PROA H
ATOM   4893  CB  ALA P 307      -5.975  10.928 -24.458  0.00  0.00      PROA C
ATOM   4894  HB1 ALA P 307      -5.648  11.264 -25.307  0.00  0.00      PROA H
ATOM   4895  HB2 ALA P 307      -5.848  11.597 -23.768  0.00  0.00      PROA H
ATOM   4896  HB3 ALA P 307      -5.504  10.113 -24.222  0.00  0.00      PROA H
ATOM   4897  C   ALA P 307      -7.709   9.639 -25.730  0.00  0.00      PROA C
ATOM   4898  O   ALA P 307      -8.106  10.034 -26.835  0.00  0.00      PROA O
ATOM   4899  N   SER P 308      -7.481   8.347 -25.478  0.00  0.00      PROA N
ATOM   4900  HN  SER P 308      -7.148   7.968 -24.615  0.00  0.00      PROA  
ATOM   4901  CA  SER P 308      -7.721   7.351 -26.515  0.00  0.00      PROA C
ATOM   4902  HA  SER P 308      -7.182   7.563 -27.291  0.00  0.00      PROA H
ATOM   4903  CB  SER P 308      -7.305   5.974 -26.007  0.00  0.00      PROA C
ATOM   4904  HB1 SER P 308      -7.580   5.890 -25.049  0.00  0.00      PROA  
ATOM   4905  HB2 SER P 308      -6.343   5.882 -26.094  0.00  0.00      PROA H
ATOM   4906  OG  SER P 308      -7.935   4.950 -26.749  0.00  0.00      PROA O
ATOM   4907  HG1 SER P 308      -7.476   4.126 -26.543  0.00  0.00      PROA  
ATOM   4908  C   SER P 308      -9.184   7.346 -26.941  0.00  0.00      PROA C
ATOM   4909  O   SER P 308      -9.495   7.289 -28.138  0.00  0.00      PROA O
ATOM   4910  N   LEU P 309     -10.100   7.417 -25.975  0.00  0.00      PROA N
ATOM   4911  HN  LEU P 309      -9.909   7.481 -24.997  0.00  0.00      PROA  
ATOM   4912  CA  LEU P 309     -11.517   7.404 -26.308  0.00  0.00      PROA C
ATOM   4913  HA  LEU P 309     -11.688   6.671 -26.919  0.00  0.00      PROA H
ATOM   4914  CB  LEU P 309     -12.341   7.164 -25.042  0.00  0.00      PROA C
ATOM   4915  HB1 LEU P 309     -12.260   8.021 -24.534  0.00  0.00      PROA  
ATOM   4916  HB2 LEU P 309     -11.983   6.380 -24.598  0.00  0.00      PROA H
ATOM   4917  CG  LEU P 309     -13.847   6.940 -25.201  0.00  0.00      PROA C
ATOM   4918  HG  LEU P 309     -14.015   6.458 -26.025  0.00  0.00      PROA H
ATOM   4919  CD1 LEU P 309     -14.362   6.103 -24.046  0.00  0.00      PROA C
ATOM   4920 HD11 LEU P 309     -15.319   5.978 -24.150  0.00  0.00      PROA H
ATOM   4921 HD12 LEU P 309     -13.914   5.242 -24.054  0.00  0.00      PROA H
ATOM   4922 HD13 LEU P 309     -14.176   6.564 -23.213  0.00  0.00      PROA H
ATOM   4923  CD2 LEU P 309     -14.607   8.255 -25.256  0.00  0.00      PROA C
ATOM   4924 HD21 LEU P 309     -15.558   8.066 -25.228  0.00  0.00      PROA H
ATOM   4925 HD22 LEU P 309     -14.356   8.790 -24.489  0.00  0.00      PROA H
ATOM   4926 HD23 LEU P 309     -14.391   8.725 -26.073  0.00  0.00      PROA H
ATOM   4927  C   LEU P 309     -11.937   8.692 -26.997  0.00  0.00      PROA C
ATOM   4928  O   LEU P 309     -12.836   8.670 -27.838  0.00  0.00      PROA O
ATOM   4929  N   ASP P 310     -11.305   9.819 -26.666  0.00  0.00      PROA N
ATOM   4930  HN  ASP P 310     -10.629   9.942 -25.945  0.00  0.00      PROA  
ATOM   4931  CA  ASP P 310     -11.586  11.049 -27.399  0.00  0.00      PROA C
ATOM   4932  HA  ASP P 310     -12.541  11.220 -27.377  0.00  0.00      PROA H
ATOM   4933  CB  ASP P 310     -10.879  12.227 -26.731  0.00  0.00      PROA C
ATOM   4934  HB1 ASP P 310      -9.896  12.077 -26.832  0.00  0.00      PROA  
ATOM   4935  HB2 ASP P 310     -11.146  12.269 -25.799  0.00  0.00      PROA H
ATOM   4936  CG  ASP P 310     -11.220  13.556 -27.376  0.00  0.00      PROA C
ATOM   4937  OD1 ASP P 310     -12.025  13.569 -28.331  0.00  0.00      PROA O
ATOM   4938  OD2 ASP P 310     -10.683  14.588 -26.925  0.00  0.00      PROA O
ATOM   4939  C   ASP P 310     -11.162  10.917 -28.855  0.00  0.00      PROA C
ATOM   4940  O   ASP P 310     -11.870  11.374 -29.762  0.00  0.00      PROA O
ATOM   4941  N   ARG P 311     -10.007  10.295 -29.099  0.00  0.00      PROA N
ATOM   4942  HN  ARG P 311      -9.390   9.992 -28.377  0.00  0.00      PROA  
ATOM   4943  CA  ARG P 311      -9.591  10.025 -30.473  0.00  0.00      PROA C
ATOM   4944  HA  ARG P 311      -9.513  10.862 -30.955  0.00  0.00      PROA H
ATOM   4945  CB  ARG P 311      -8.225   9.336 -30.483  0.00  0.00      PROA C
ATOM   4946  HB1 ARG P 311      -8.139   8.913 -31.386  0.00  0.00      PROA  
ATOM   4947  HB2 ARG P 311      -8.196   8.698 -29.755  0.00  0.00      PROA H
ATOM   4948  CG  ARG P 311      -7.041  10.267 -30.321  0.00  0.00      PROA C
ATOM   4949  HG1 ARG P 311      -6.708  10.186 -29.381  0.00  0.00      PROA  
ATOM   4950  HG2 ARG P 311      -7.315  11.178 -30.508  0.00  0.00      PROA H
ATOM   4951  CD  ARG P 311      -5.929   9.896 -31.284  0.00  0.00      PROA C
ATOM   4952  HD1 ARG P 311      -5.184  10.548 -31.146  0.00  0.00      PROA  
ATOM   4953  HD2 ARG P 311      -6.274   9.929 -32.188  0.00  0.00      PROA H
ATOM   4954  NE  ARG P 311      -5.409   8.555 -31.046  0.00  0.00      PROA N
ATOM   4955  HE  ARG P 311      -5.703   8.126 -30.360  0.00  0.00      PROA H
ATOM   4956  CZ  ARG P 311      -4.543   7.937 -31.837  0.00  0.00      PROA C
ATOM   4957  NH1 ARG P 311      -4.078   8.509 -32.936  0.00  0.00      PROA N
ATOM   4958 HH11 ARG P 311      -4.336   9.300 -33.153  0.00  0.00      PROA H
ATOM   4959 HH12 ARG P 311      -3.517   8.088 -33.434  0.00  0.00      PROA H
ATOM   4960  NH2 ARG P 311      -4.133   6.712 -31.519  0.00  0.00      PROA N
ATOM   4961 HH21 ARG P 311      -4.426   6.332 -30.807  0.00  0.00      PROA H
ATOM   4962 HH22 ARG P 311      -3.571   6.303 -32.026  0.00  0.00      PROA H
ATOM   4963  C   ARG P 311     -10.618   9.157 -31.188  0.00  0.00      PROA C
ATOM   4964  O   ARG P 311     -11.037   9.454 -32.315  0.00  0.00      PROA O
ATOM   4965  N   VAL P 312     -11.039   8.074 -30.535  0.00  0.00      PROA N
ATOM   4966  HN  VAL P 312     -10.747   7.803 -29.622  0.00  0.00      PROA  
ATOM   4967  CA  VAL P 312     -12.006   7.171 -31.152  0.00  0.00      PROA C
ATOM   4968  HA  VAL P 312     -11.642   6.847 -31.988  0.00  0.00      PROA H
ATOM   4969  CB  VAL P 312     -12.243   5.948 -30.250  0.00  0.00      PROA C
ATOM   4970  HB  VAL P 312     -12.538   6.246 -29.375  0.00  0.00      PROA H
ATOM   4971  CG1 VAL P 312     -13.318   5.059 -30.837  0.00  0.00      PROA C
ATOM   4972 HG11 VAL P 312     -13.288   4.197 -30.393  0.00  0.00      PROA H
ATOM   4973 HG12 VAL P 312     -14.185   5.471 -30.697  0.00  0.00      PROA H
ATOM   4974 HG13 VAL P 312     -13.152   4.946 -31.785  0.00  0.00      PROA H
ATOM   4975  CG2 VAL P 312     -10.956   5.168 -30.078  0.00  0.00      PROA C
ATOM   4976 HG21 VAL P 312     -11.093   4.480 -29.408  0.00  0.00      PROA H
ATOM   4977 HG22 VAL P 312     -10.720   4.760 -30.926  0.00  0.00      PROA H
ATOM   4978 HG23 VAL P 312     -10.251   5.769 -29.795  0.00  0.00      PROA H
ATOM   4979  C   VAL P 312     -13.305   7.912 -31.452  0.00  0.00      PROA C
ATOM   4980  O   VAL P 312     -13.915   7.725 -32.510  0.00  0.00      PROA O
ATOM   4981  N   ASN P 313     -13.745   8.764 -30.530  0.00  0.00      PROA N
ATOM   4982  HN  ASN P 313     -13.271   8.973 -29.675  0.00  0.00      PROA  
ATOM   4983  CA  ASN P 313     -15.000   9.478 -30.714  0.00  0.00      PROA C
ATOM   4984  HA  ASN P 313     -15.699   8.840 -30.928  0.00  0.00      PROA H
ATOM   4985  CB  ASN P 313     -15.387  10.188 -29.419  0.00  0.00      PROA C
ATOM   4986  HB1 ASN P 313     -14.780  10.977 -29.321  0.00  0.00      PROA  
ATOM   4987  HB2 ASN P 313     -15.293   9.568 -28.679  0.00  0.00      PROA H
ATOM   4988  CG  ASN P 313     -16.816  10.685 -29.435  0.00  0.00      PROA C
ATOM   4989  OD1 ASN P 313     -17.204  11.470 -30.300  0.00  0.00      PROA O
ATOM   4990  ND2 ASN P 313     -17.610  10.232 -28.473  0.00  0.00      PROA N
ATOM   4991 HD21 ASN P 313     -17.304   9.685 -27.885  0.00  0.00      PROA H
ATOM   4992 HD22 ASN P 313     -18.431  10.486 -28.438  0.00  0.00      PROA H
ATOM   4993  C   ASN P 313     -14.910  10.477 -31.858  0.00  0.00      PROA C
ATOM   4994  O   ASN P 313     -15.851  10.605 -32.650  0.00  0.00      PROA O
ATOM   4995  N   GLU P 314     -13.797  11.208 -31.958  0.00  0.00      PROA N
ATOM   4996  HN  GLU P 314     -12.997  11.161 -31.366  0.00  0.00      PROA  
ATOM   4997  CA  GLU P 314     -13.686  12.194 -33.027  0.00  0.00      PROA C
ATOM   4998  HA  GLU P 314     -14.505  12.712 -33.054  0.00  0.00      PROA H
ATOM   4999  CB  GLU P 314     -12.535  13.164 -32.748  0.00  0.00      PROA C
ATOM   5000  HB1 GLU P 314     -12.727  13.552 -31.847  0.00  0.00      PROA  
ATOM   5001  HB2 GLU P 314     -12.510  13.826 -33.456  0.00  0.00      PROA H
ATOM   5002  CG  GLU P 314     -11.155  12.533 -32.650  0.00  0.00      PROA C
ATOM   5003  HG1 GLU P 314     -11.279  11.623 -32.257  0.00  0.00      PROA  
ATOM   5004  HG2 GLU P 314     -10.592  13.103 -32.102  0.00  0.00      PROA H
ATOM   5005  CD  GLU P 314     -10.474  12.372 -33.997  0.00  0.00      PROA C
ATOM   5006  OE1 GLU P 314     -10.870  13.065 -34.956  0.00  0.00      PROA O
ATOM   5007  OE2 GLU P 314      -9.539  11.550 -34.095  0.00  0.00      PROA O
ATOM   5008  C   GLU P 314     -13.521  11.526 -34.387  0.00  0.00      PROA C
ATOM   5009  O   GLU P 314     -13.936  12.096 -35.401  0.00  0.00      PROA O
ATOM   5010  N   THR P 315     -12.935  10.326 -34.436  0.00  0.00      PROA N
ATOM   5011  HN  THR P 315     -12.506   9.843 -33.674  0.00  0.00      PROA  
ATOM   5012  CA  THR P 315     -12.890   9.605 -35.704  0.00  0.00      PROA C
ATOM   5013  HA  THR P 315     -12.739  10.240 -36.422  0.00  0.00      PROA H
ATOM   5014  CB  THR P 315     -11.742   8.597 -35.722  0.00  0.00      PROA C
ATOM   5015  HB  THR P 315     -10.921   9.048 -35.477  0.00  0.00      PROA H
ATOM   5016  OG1 THR P 315     -11.621   8.035 -37.035  0.00  0.00      PROA O
ATOM   5017  HG1 THR P 315     -10.977   7.496 -37.058  0.00  0.00      PROA H
ATOM   5018  CG2 THR P 315     -11.989   7.477 -34.733  0.00  0.00      PROA C
ATOM   5019 HG21 THR P 315     -11.291   6.809 -34.813  0.00  0.00      PROA H
ATOM   5020 HG22 THR P 315     -11.979   7.837 -33.836  0.00  0.00      PROA H
ATOM   5021 HG23 THR P 315     -12.841   7.044 -34.893  0.00  0.00      PROA H
ATOM   5022  C   THR P 315     -14.184   8.865 -36.001  0.00  0.00      PROA C
ATOM   5023  O   THR P 315     -14.459   8.567 -37.167  0.00  0.00      PROA O
ATOM   5024  N   LEU P 316     -14.976   8.558 -34.976  0.00  0.00      PROA N
ATOM   5025  HN  LEU P 316     -14.824   8.876 -34.043  0.00  0.00      PROA  
ATOM   5026  CA  LEU P 316     -16.153   7.717 -35.137  0.00  0.00      PROA C
ATOM   5027  HA  LEU P 316     -15.972   7.063 -35.830  0.00  0.00      PROA H
ATOM   5028  CB  LEU P 316     -16.413   6.961 -33.832  0.00  0.00      PROA C
ATOM   5029  HB1 LEU P 316     -16.686   7.682 -33.195  0.00  0.00      PROA  
ATOM   5030  HB2 LEU P 316     -15.605   6.473 -33.608  0.00  0.00      PROA H
ATOM   5031  CG  LEU P 316     -17.551   5.950 -33.789  0.00  0.00      PROA C
ATOM   5032  HG  LEU P 316     -18.386   6.389 -34.013  0.00  0.00      PROA H
ATOM   5033  CD1 LEU P 316     -17.303   4.850 -34.794  0.00  0.00      PROA C
ATOM   5034 HD11 LEU P 316     -18.042   4.221 -34.764  0.00  0.00      PROA H
ATOM   5035 HD12 LEU P 316     -17.240   5.244 -35.676  0.00  0.00      PROA H
ATOM   5036 HD13 LEU P 316     -16.473   4.399 -34.572  0.00  0.00      PROA H
ATOM   5037  CD2 LEU P 316     -17.679   5.376 -32.392  0.00  0.00      PROA C
ATOM   5038 HD21 LEU P 316     -18.412   4.742 -32.378  0.00  0.00      PROA H
ATOM   5039 HD22 LEU P 316     -16.850   4.928 -32.158  0.00  0.00      PROA H
ATOM   5040 HD23 LEU P 316     -17.854   6.098 -31.768  0.00  0.00      PROA H
ATOM   5041  C   LEU P 316     -17.391   8.500 -35.551  0.00  0.00      PROA C
ATOM   5042  O   LEU P 316     -18.427   7.887 -35.823  0.00  0.00      PROA O
ATOM   5043  N   SER P 317     -17.314   9.830 -35.607  0.00  0.00      PROA N
ATOM   5044  HN  SER P 317     -16.500  10.334 -35.319  0.00  0.00      PROA  
ATOM   5045  CA  SER P 317     -18.404  10.678 -36.091  0.00  0.00      PROA C
ATOM   5046  HA  SER P 317     -19.031  10.141 -36.600  0.00  0.00      PROA H
ATOM   5047  CB  SER P 317     -19.149  11.325 -34.934  0.00  0.00      PROA C
ATOM   5048  HB1 SER P 317     -19.387  10.616 -34.268  0.00  0.00      PROA  
ATOM   5049  HB2 SER P 317     -19.949  11.756 -35.275  0.00  0.00      PROA H
ATOM   5050  OG  SER P 317     -18.340  12.296 -34.295  0.00  0.00      PROA O
ATOM   5051  HG1 SER P 317     -18.921  12.822 -33.730  0.00  0.00      PROA  
ATOM   5052  C   SER P 317     -17.797  11.726 -37.022  0.00  0.00      PROA C
ATOM   5053  O   SER P 317     -17.376  12.793 -36.568  0.00  0.00      PROA O
ATOM   5054  N   TYR P 318     -17.764  11.428 -38.321  0.00  0.00      PROA N
ATOM   5055  HN  TYR P 318     -18.156  10.591 -38.700  0.00  0.00      PROA  
ATOM   5056  CA  TYR P 318     -17.149  12.309 -39.306  0.00  0.00      PROA C
ATOM   5057  HA  TYR P 318     -16.745  13.060 -38.845  0.00  0.00      PROA H
ATOM   5058  CB  TYR P 318     -16.028  11.558 -40.045  0.00  0.00      PROA C
ATOM   5059  HB1 TYR P 318     -16.436  10.693 -40.336  0.00  0.00      PROA  
ATOM   5060  HB2 TYR P 318     -15.277  11.450 -39.441  0.00  0.00      PROA H
ATOM   5061  CG  TYR P 318     -15.509  12.233 -41.296  0.00  0.00      PROA C
ATOM   5062  CD1 TYR P 318     -14.676  13.341 -41.215  0.00  0.00      PROA C
[truncated: 28,249,773 more chars]
