# Supplementary material for: Asymmetric conformations and lipid interactions shape the ATP-coupled cycle of a heterodimeric ABC transporter
Source: Nat Commun. 2023 Nov 8;14:7184. doi: 10.1038/s41467-023-42937-5 (PMC10632425; doi:10.1038/s41467-023-42937-5)
Supplement: Supplementary file 6 — Supplementary Data 3 [file 41467_2023_42937_MOESM6_ESM.zip › simulation_files_OCC_conformation/replica1/initial.psf]

PSF EXT CMAP

         1 !NTITLE
 REMARKS VMD-generated NAMD/X-Plor PSF structure file

    362654 !NATOM
         1 PROA     3        SER      N        NH3              -0.3        14.007       0
         2 PROA     3        SER      HT1      HC               0.33         1.008       0
         3 PROA     3        SER      HT2      HC               0.33         1.008       0
         4 PROA     3        SER      HT3      HC               0.33         1.008       0
         5 PROA     3        SER      CA       CT1              0.21        12.011       0
         6 PROA     3        SER      HA       HB1               0.1         1.008       0
         7 PROA     3        SER      CB       CT2              0.05        12.011       0
         8 PROA     3        SER      HB1      HA2              0.09         1.008       0
         9 PROA     3        SER      HB2      HA2              0.09         1.008       0
        10 PROA     3        SER      OG       OH1             -0.66       15.9994       0
        11 PROA     3        SER      HG1      H                0.43         1.008       0
        12 PROA     3        SER      C        C                0.51        12.011       0
        13 PROA     3        SER      O        O               -0.51       15.9994       0
        14 PROA     4        VAL      N        NH1             -0.47        14.007       0
        15 PROA     4        VAL      HN       H                0.31         1.008       0
        16 PROA     4        VAL      CA       CT1              0.07        12.011       0
        17 PROA     4        VAL      HA       HB1              0.09         1.008       0
        18 PROA     4        VAL      CB       CT1             -0.09        12.011       0
        19 PROA     4        VAL      HB       HA1              0.09         1.008       0
        20 PROA     4        VAL      CG1      CT3             -0.27        12.011       0
        21 PROA     4        VAL      HG11     HA3              0.09         1.008       0
        22 PROA     4        VAL      HG12     HA3              0.09         1.008       0
        23 PROA     4        VAL      HG13     HA3              0.09         1.008       0
        24 PROA     4        VAL      CG2      CT3             -0.27        12.011       0
        25 PROA     4        VAL      HG21     HA3              0.09         1.008       0
        26 PROA     4        VAL      HG22     HA3              0.09         1.008       0
        27 PROA     4        VAL      HG23     HA3              0.09         1.008       0
        28 PROA     4        VAL      C        C                0.51        12.011       0
        29 PROA     4        VAL      O        O               -0.51       15.9994       0
        30 PROA     5        LEU      N        NH1             -0.47        14.007       0
        31 PROA     5        LEU      HN       H                0.31         1.008       0
        32 PROA     5        LEU      CA       CT1              0.07        12.011       0
        33 PROA     5        LEU      HA       HB1              0.09         1.008       0
        34 PROA     5        LEU      CB       CT2             -0.18        12.011       0
        35 PROA     5        LEU      HB1      HA2              0.09         1.008       0
        36 PROA     5        LEU      HB2      HA2              0.09         1.008       0
        37 PROA     5        LEU      CG       CT1             -0.09        12.011       0
        38 PROA     5        LEU      HG       HA1              0.09         1.008       0
        39 PROA     5        LEU      CD1      CT3             -0.27        12.011       0
        40 PROA     5        LEU      HD11     HA3              0.09         1.008       0
        41 PROA     5        LEU      HD12     HA3              0.09         1.008       0
        42 PROA     5        LEU      HD13     HA3              0.09         1.008       0
        43 PROA     5        LEU      CD2      CT3             -0.27        12.011       0
        44 PROA     5        LEU      HD21     HA3              0.09         1.008       0
        45 PROA     5        LEU      HD22     HA3              0.09         1.008       0
        46 PROA     5        LEU      HD23     HA3              0.09         1.008       0
        47 PROA     5        LEU      C        C                0.51        12.011       0
        48 PROA     5        LEU      O        O               -0.51       15.9994       0
        49 PROA     6        LYS      N        NH1             -0.47        14.007       0
        50 PROA     6        LYS      HN       H                0.31         1.008       0
        51 PROA     6        LYS      CA       CT1              0.07        12.011       0
        52 PROA     6        LYS      HA       HB1              0.09         1.008       0
        53 PROA     6        LYS      CB       CT2             -0.18        12.011       0
        54 PROA     6        LYS      HB1      HA2              0.09         1.008       0
        55 PROA     6        LYS      HB2      HA2              0.09         1.008       0
        56 PROA     6        LYS      CG       CT2             -0.18        12.011       0
        57 PROA     6        LYS      HG1      HA2              0.09         1.008       0
        58 PROA     6        LYS      HG2      HA2              0.09         1.008       0
        59 PROA     6        LYS      CD       CT2             -0.18        12.011       0
        60 PROA     6        LYS      HD1      HA2              0.09         1.008       0
        61 PROA     6        LYS      HD2      HA2              0.09         1.008       0
        62 PROA     6        LYS      CE       CT2              0.21        12.011       0
        63 PROA     6        LYS      HE1      HA2              0.05         1.008       0
        64 PROA     6        LYS      HE2      HA2              0.05         1.008       0
        65 PROA     6        LYS      NZ       NH3              -0.3        14.007       0
        66 PROA     6        LYS      HZ1      HC               0.33         1.008       0
        67 PROA     6        LYS      HZ2      HC               0.33         1.008       0
        68 PROA     6        LYS      HZ3      HC               0.33         1.008       0
        69 PROA     6        LYS      C        C                0.51        12.011       0
        70 PROA     6        LYS      O        O               -0.51       15.9994       0
        71 PROA     7        LYS      N        NH1             -0.47        14.007       0
        72 PROA     7        LYS      HN       H                0.31         1.008       0
        73 PROA     7        LYS      CA       CT1              0.07        12.011       0
        74 PROA     7        LYS      HA       HB1              0.09         1.008       0
        75 PROA     7        LYS      CB       CT2             -0.18        12.011       0
        76 PROA     7        LYS      HB1      HA2              0.09         1.008       0
        77 PROA     7        LYS      HB2      HA2              0.09         1.008       0
        78 PROA     7        LYS      CG       CT2             -0.18        12.011       0
        79 PROA     7        LYS      HG1      HA2              0.09         1.008       0
        80 PROA     7        LYS      HG2      HA2              0.09         1.008       0
        81 PROA     7        LYS      CD       CT2             -0.18        12.011       0
        82 PROA     7        LYS      HD1      HA2              0.09         1.008       0
        83 PROA     7        LYS      HD2      HA2              0.09         1.008       0
        84 PROA     7        LYS      CE       CT2              0.21        12.011       0
        85 PROA     7        LYS      HE1      HA2              0.05         1.008       0
        86 PROA     7        LYS      HE2      HA2              0.05         1.008       0
        87 PROA     7        LYS      NZ       NH3              -0.3        14.007       0
        88 PROA     7        LYS      HZ1      HC               0.33         1.008       0
        89 PROA     7        LYS      HZ2      HC               0.33         1.008       0
        90 PROA     7        LYS      HZ3      HC               0.33         1.008       0
        91 PROA     7        LYS      C        C                0.51        12.011       0
        92 PROA     7        LYS      O        O               -0.51       15.9994       0
        93 PROA     8        LEU      N        NH1             -0.47        14.007       0
        94 PROA     8        LEU      HN       H                0.31         1.008       0
        95 PROA     8        LEU      CA       CT1              0.07        12.011       0
        96 PROA     8        LEU      HA       HB1              0.09         1.008       0
        97 PROA     8        LEU      CB       CT2             -0.18        12.011       0
        98 PROA     8        LEU      HB1      HA2              0.09         1.008       0
        99 PROA     8        LEU      HB2      HA2              0.09         1.008       0
       100 PROA     8        LEU      CG       CT1             -0.09        12.011       0
       101 PROA     8        LEU      HG       HA1              0.09         1.008       0
       102 PROA     8        LEU      CD1      CT3             -0.27        12.011       0
       103 PROA     8        LEU      HD11     HA3              0.09         1.008       0
       104 PROA     8        LEU      HD12     HA3              0.09         1.008       0
       105 PROA     8        LEU      HD13     HA3              0.09         1.008       0
       106 PROA     8        LEU      CD2      CT3             -0.27        12.011       0
       107 PROA     8        LEU      HD21     HA3              0.09         1.008       0
       108 PROA     8        LEU      HD22     HA3              0.09         1.008       0
       109 PROA     8        LEU      HD23     HA3              0.09         1.008       0
       110 PROA     8        LEU      C        C                0.51        12.011       0
       111 PROA     8        LEU      O        O               -0.51       15.9994       0
       112 PROA     9        GLY      N        NH1             -0.47        14.007       0
       113 PROA     9        GLY      HN       H                0.31         1.008       0
       114 PROA     9        GLY      CA       CT2             -0.02        12.011       0
       115 PROA     9        GLY      HA1      HB2              0.09         1.008       0
       116 PROA     9        GLY      HA2      HB2              0.09         1.008       0
       117 PROA     9        GLY      C        C                0.51        12.011       0
       118 PROA     9        GLY      O        O               -0.51       15.9994       0
       119 PROA     10       TRP      N        NH1             -0.47        14.007       0
       120 PROA     10       TRP      HN       H                0.31         1.008       0
       121 PROA     10       TRP      CA       CT1              0.07        12.011       0
       122 PROA     10       TRP      HA       HB1              0.09         1.008       0
       123 PROA     10       TRP      CB       CT2             -0.18        12.011       0
       124 PROA     10       TRP      HB1      HA2              0.09         1.008       0
       125 PROA     10       TRP      HB2      HA2              0.09         1.008       0
       126 PROA     10       TRP      CG       CY              -0.03        12.011       0
       127 PROA     10       TRP      CD1      CA              -0.15        12.011       0
       128 PROA     10       TRP      HD1      HP               0.22         1.008       0
       129 PROA     10       TRP      NE1      NY              -0.51        14.007       0
       130 PROA     10       TRP      HE1      H                0.37         1.008       0
       131 PROA     10       TRP      CE2      CPT              0.24        12.011       0
       132 PROA     10       TRP      CD2      CPT              0.11        12.011       0
       133 PROA     10       TRP      CE3      CAI             -0.25        12.011       0
       134 PROA     10       TRP      HE3      HP               0.17         1.008       0
       135 PROA     10       TRP      CZ3      CA               -0.2        12.011       0
       136 PROA     10       TRP      HZ3      HP               0.14         1.008       0
       137 PROA     10       TRP      CZ2      CAI             -0.27        12.011       0
       138 PROA     10       TRP      HZ2      HP               0.16         1.008       0
       139 PROA     10       TRP      CH2      CA              -0.14        12.011       0
       140 PROA     10       TRP      HH2      HP               0.14         1.008       0
       141 PROA     10       TRP      C        C                0.51        12.011       0
       142 PROA     10       TRP      O        O               -0.51       15.9994       0
       143 PROA     11       PHE      N        NH1             -0.47        14.007       0
       144 PROA     11       PHE      HN       H                0.31         1.008       0
       145 PROA     11       PHE      CA       CT1              0.07        12.011       0
       146 PROA     11       PHE      HA       HB1              0.09         1.008       0
       147 PROA     11       PHE      CB       CT2             -0.18        12.011       0
       148 PROA     11       PHE      HB1      HA2              0.09         1.008       0
       149 PROA     11       PHE      HB2      HA2              0.09         1.008       0
       150 PROA     11       PHE      CG       CA                  0        12.011       0
       151 PROA     11       PHE      CD1      CA             -0.115        12.011       0
       152 PROA     11       PHE      HD1      HP              0.115         1.008       0
       153 PROA     11       PHE      CE1      CA             -0.115        12.011       0
       154 PROA     11       PHE      HE1      HP              0.115         1.008       0
       155 PROA     11       PHE      CZ       CA             -0.115        12.011       0
       156 PROA     11       PHE      HZ       HP              0.115         1.008       0
       157 PROA     11       PHE      CD2      CA             -0.115        12.011       0
       158 PROA     11       PHE      HD2      HP              0.115         1.008       0
       159 PROA     11       PHE      CE2      CA             -0.115        12.011       0
       160 PROA     11       PHE      HE2      HP              0.115         1.008       0
       161 PROA     11       PHE      C        C                0.51        12.011       0
       162 PROA     11       PHE      O        O               -0.51       15.9994       0
       163 PROA     12       PHE      N        NH1             -0.47        14.007       0
       164 PROA     12       PHE      HN       H                0.31         1.008       0
       165 PROA     12       PHE      CA       CT1              0.07        12.011       0
       166 PROA     12       PHE      HA       HB1              0.09         1.008       0
       167 PROA     12       PHE      CB       CT2             -0.18        12.011       0
       168 PROA     12       PHE      HB1      HA2              0.09         1.008       0
       169 PROA     12       PHE      HB2      HA2              0.09         1.008       0
       170 PROA     12       PHE      CG       CA                  0        12.011       0
       171 PROA     12       PHE      CD1      CA             -0.115        12.011       0
       172 PROA     12       PHE      HD1      HP              0.115         1.008       0
       173 PROA     12       PHE      CE1      CA             -0.115        12.011       0
       174 PROA     12       PHE      HE1      HP              0.115         1.008       0
       175 PROA     12       PHE      CZ       CA             -0.115        12.011       0
       176 PROA     12       PHE      HZ       HP              0.115         1.008       0
       177 PROA     12       PHE      CD2      CA             -0.115        12.011       0
       178 PROA     12       PHE      HD2      HP              0.115         1.008       0
       179 PROA     12       PHE      CE2      CA             -0.115        12.011       0
       180 PROA     12       PHE      HE2      HP              0.115         1.008       0
       181 PROA     12       PHE      C        C                0.51        12.011       0
       182 PROA     12       PHE      O        O               -0.51       15.9994       0
       183 PROA     13       LYS      N        NH1             -0.47        14.007       0
       184 PROA     13       LYS      HN       H                0.31         1.008       0
       185 PROA     13       LYS      CA       CT1              0.07        12.011       0
       186 PROA     13       LYS      HA       HB1              0.09         1.008       0
       187 PROA     13       LYS      CB       CT2             -0.18        12.011       0
       188 PROA     13       LYS      HB1      HA2              0.09         1.008       0
       189 PROA     13       LYS      HB2      HA2              0.09         1.008       0
       190 PROA     13       LYS      CG       CT2             -0.18        12.011       0
       191 PROA     13       LYS      HG1      HA2              0.09         1.008       0
       192 PROA     13       LYS      HG2      HA2              0.09         1.008       0
       193 PROA     13       LYS      CD       CT2             -0.18        12.011       0
       194 PROA     13       LYS      HD1      HA2              0.09         1.008       0
       195 PROA     13       LYS      HD2      HA2              0.09         1.008       0
       196 PROA     13       LYS      CE       CT2              0.21        12.011       0
       197 PROA     13       LYS      HE1      HA2              0.05         1.008       0
       198 PROA     13       LYS      HE2      HA2              0.05         1.008       0
       199 PROA     13       LYS      NZ       NH3              -0.3        14.007       0
       200 PROA     13       LYS      HZ1      HC               0.33         1.008       0
       201 PROA     13       LYS      HZ2      HC               0.33         1.008       0
       202 PROA     13       LYS      HZ3      HC               0.33         1.008       0
       203 PROA     13       LYS      C        C                0.51        12.011       0
       204 PROA     13       LYS      O        O               -0.51       15.9994       0
       205 PROA     14       ALA      N        NH1             -0.47        14.007       0
       206 PROA     14       ALA      HN       H                0.31         1.008       0
       207 PROA     14       ALA      CA       CT1              0.07        12.011       0
       208 PROA     14       ALA      HA       HB1              0.09         1.008       0
       209 PROA     14       ALA      CB       CT3             -0.27        12.011       0
       210 PROA     14       ALA      HB1      HA3              0.09         1.008       0
       211 PROA     14       ALA      HB2      HA3              0.09         1.008       0
       212 PROA     14       ALA      HB3      HA3              0.09         1.008       0
       213 PROA     14       ALA      C        C                0.51        12.011       0
       214 PROA     14       ALA      O        O               -0.51       15.9994       0
       215 PROA     15       TYR      N        NH1             -0.47        14.007       0
       216 PROA     15       TYR      HN       H                0.31         1.008       0
       217 PROA     15       TYR      CA       CT1              0.07        12.011       0
       218 PROA     15       TYR      HA       HB1              0.09         1.008       0
       219 PROA     15       TYR      CB       CT2             -0.18        12.011       0
       220 PROA     15       TYR      HB1      HA2              0.09         1.008       0
       221 PROA     15       TYR      HB2      HA2              0.09         1.008       0
       222 PROA     15       TYR      CG       CA                  0        12.011       0
       223 PROA     15       TYR      CD1      CA             -0.115        12.011       0
       224 PROA     15       TYR      HD1      HP              0.115         1.008       0
       225 PROA     15       TYR      CE1      CA             -0.115        12.011       0
       226 PROA     15       TYR      HE1      HP              0.115         1.008       0
       227 PROA     15       TYR      CZ       CA               0.11        12.011       0
       228 PROA     15       TYR      OH       OH1             -0.54       15.9994       0
       229 PROA     15       TYR      HH       H                0.43         1.008       0
       230 PROA     15       TYR      CD2      CA             -0.115        12.011       0
       231 PROA     15       TYR      HD2      HP              0.115         1.008       0
       232 PROA     15       TYR      CE2      CA             -0.115        12.011       0
       233 PROA     15       TYR      HE2      HP              0.115         1.008       0
       234 PROA     15       TYR      C        C                0.51        12.011       0
       235 PROA     15       TYR      O        O               -0.51       15.9994       0
       236 PROA     16       TRP      N        NH1             -0.47        14.007       0
       237 PROA     16       TRP      HN       H                0.31         1.008       0
       238 PROA     16       TRP      CA       CT1              0.07        12.011       0
       239 PROA     16       TRP      HA       HB1              0.09         1.008       0
       240 PROA     16       TRP      CB       CT2             -0.18        12.011       0
       241 PROA     16       TRP      HB1      HA2              0.09         1.008       0
       242 PROA     16       TRP      HB2      HA2              0.09         1.008       0
       243 PROA     16       TRP      CG       CY              -0.03        12.011       0
       244 PROA     16       TRP      CD1      CA              -0.15        12.011       0
       245 PROA     16       TRP      HD1      HP               0.22         1.008       0
       246 PROA     16       TRP      NE1      NY              -0.51        14.007       0
       247 PROA     16       TRP      HE1      H                0.37         1.008       0
       248 PROA     16       TRP      CE2      CPT              0.24        12.011       0
       249 PROA     16       TRP      CD2      CPT              0.11        12.011       0
       250 PROA     16       TRP      CE3      CAI             -0.25        12.011       0
       251 PROA     16       TRP      HE3      HP               0.17         1.008       0
       252 PROA     16       TRP      CZ3      CA               -0.2        12.011       0
       253 PROA     16       TRP      HZ3      HP               0.14         1.008       0
       254 PROA     16       TRP      CZ2      CAI             -0.27        12.011       0
       255 PROA     16       TRP      HZ2      HP               0.16         1.008       0
       256 PROA     16       TRP      CH2      CA              -0.14        12.011       0
       257 PROA     16       TRP      HH2      HP               0.14         1.008       0
       258 PROA     16       TRP      C        C                0.51        12.011       0
       259 PROA     16       TRP      O        O               -0.51       15.9994       0
       260 PROA     17       LEU      N        NH1             -0.47        14.007       0
       261 PROA     17       LEU      HN       H                0.31         1.008       0
       262 PROA     17       LEU      CA       CT1              0.07        12.011       0
       263 PROA     17       LEU      HA       HB1              0.09         1.008       0
       264 PROA     17       LEU      CB       CT2             -0.18        12.011       0
       265 PROA     17       LEU      HB1      HA2              0.09         1.008       0
       266 PROA     17       LEU      HB2      HA2              0.09         1.008       0
       267 PROA     17       LEU      CG       CT1             -0.09        12.011       0
       268 PROA     17       LEU      HG       HA1              0.09         1.008       0
       269 PROA     17       LEU      CD1      CT3             -0.27        12.011       0
       270 PROA     17       LEU      HD11     HA3              0.09         1.008       0
       271 PROA     17       LEU      HD12     HA3              0.09         1.008       0
       272 PROA     17       LEU      HD13     HA3              0.09         1.008       0
       273 PROA     17       LEU      CD2      CT3             -0.27        12.011       0
       274 PROA     17       LEU      HD21     HA3              0.09         1.008       0
       275 PROA     17       LEU      HD22     HA3              0.09         1.008       0
       276 PROA     17       LEU      HD23     HA3              0.09         1.008       0
       277 PROA     17       LEU      C        C                0.51        12.011       0
       278 PROA     17       LEU      O        O               -0.51       15.9994       0
       279 PROA     18       ARG      N        NH1             -0.47        14.007       0
       280 PROA     18       ARG      HN       H                0.31         1.008       0
       281 PROA     18       ARG      CA       CT1              0.07        12.011       0
       282 PROA     18       ARG      HA       HB1              0.09         1.008       0
       283 PROA     18       ARG      CB       CT2             -0.18        12.011       0
       284 PROA     18       ARG      HB1      HA2              0.09         1.008       0
       285 PROA     18       ARG      HB2      HA2              0.09         1.008       0
       286 PROA     18       ARG      CG       CT2             -0.18        12.011       0
       287 PROA     18       ARG      HG1      HA2              0.09         1.008       0
       288 PROA     18       ARG      HG2      HA2              0.09         1.008       0
       289 PROA     18       ARG      CD       CT2               0.2        12.011       0
       290 PROA     18       ARG      HD1      HA2              0.09         1.008       0
       291 PROA     18       ARG      HD2      HA2              0.09         1.008       0
       292 PROA     18       ARG      NE       NC2              -0.7        14.007       0
       293 PROA     18       ARG      HE       HC               0.44         1.008       0
       294 PROA     18       ARG      CZ       C                0.64        12.011       0
       295 PROA     18       ARG      NH1      NC2              -0.8        14.007       0
       296 PROA     18       ARG      HH11     HC               0.46         1.008       0
       297 PROA     18       ARG      HH12     HC               0.46         1.008       0
       298 PROA     18       ARG      NH2      NC2              -0.8        14.007       0
       299 PROA     18       ARG      HH21     HC               0.46         1.008       0
       300 PROA     18       ARG      HH22     HC               0.46         1.008       0
       301 PROA     18       ARG      C        C                0.51        12.011       0
       302 PROA     18       ARG      O        O               -0.51       15.9994       0
       303 PROA     19       TYR      N        NH1             -0.47        14.007       0
       304 PROA     19       TYR      HN       H                0.31         1.008       0
       305 PROA     19       TYR      CA       CT1              0.07        12.011       0
       306 PROA     19       TYR      HA       HB1              0.09         1.008       0
       307 PROA     19       TYR      CB       CT2             -0.18        12.011       0
       308 PROA     19       TYR      HB1      HA2              0.09         1.008       0
       309 PROA     19       TYR      HB2      HA2              0.09         1.008       0
       310 PROA     19       TYR      CG       CA                  0        12.011       0
       311 PROA     19       TYR      CD1      CA             -0.115        12.011       0
       312 PROA     19       TYR      HD1      HP              0.115         1.008       0
       313 PROA     19       TYR      CE1      CA             -0.115        12.011       0
       314 PROA     19       TYR      HE1      HP              0.115         1.008       0
       315 PROA     19       TYR      CZ       CA               0.11        12.011       0
       316 PROA     19       TYR      OH       OH1             -0.54       15.9994       0
       317 PROA     19       TYR      HH       H                0.43         1.008       0
       318 PROA     19       TYR      CD2      CA             -0.115        12.011       0
       319 PROA     19       TYR      HD2      HP              0.115         1.008       0
       320 PROA     19       TYR      CE2      CA             -0.115        12.011       0
       321 PROA     19       TYR      HE2      HP              0.115         1.008       0
       322 PROA     19       TYR      C        C                0.51        12.011       0
       323 PROA     19       TYR      O        O               -0.51       15.9994       0
       324 PROA     20       THR      N        NH1             -0.47        14.007       0
       325 PROA     20       THR      HN       H                0.31         1.008       0
       326 PROA     20       THR      CA       CT1              0.07        12.011       0
       327 PROA     20       THR      HA       HB1              0.09         1.008       0
       328 PROA     20       THR      CB       CT1              0.14        12.011       0
       329 PROA     20       THR      HB       HA1              0.09         1.008       0
       330 PROA     20       THR      OG1      OH1             -0.66       15.9994       0
       331 PROA     20       THR      HG1      H                0.43         1.008       0
       332 PROA     20       THR      CG2      CT3             -0.27        12.011       0
       333 PROA     20       THR      HG21     HA3              0.09         1.008       0
       334 PROA     20       THR      HG22     HA3              0.09         1.008       0
       335 PROA     20       THR      HG23     HA3              0.09         1.008       0
       336 PROA     20       THR      C        C                0.51        12.011       0
       337 PROA     20       THR      O        O               -0.51       15.9994       0
       338 PROA     21       ILE      N        NH1             -0.47        14.007       0
       339 PROA     21       ILE      HN       H                0.31         1.008       0
       340 PROA     21       ILE      CA       CT1              0.07        12.011       0
       341 PROA     21       ILE      HA       HB1              0.09         1.008       0
       342 PROA     21       ILE      CB       CT1             -0.09        12.011       0
       343 PROA     21       ILE      HB       HA1              0.09         1.008       0
       344 PROA     21       ILE      CG2      CT3             -0.27        12.011       0
       345 PROA     21       ILE      HG21     HA3              0.09         1.008       0
       346 PROA     21       ILE      HG22     HA3              0.09         1.008       0
       347 PROA     21       ILE      HG23     HA3              0.09         1.008       0
       348 PROA     21       ILE      CG1      CT2             -0.18        12.011       0
       349 PROA     21       ILE      HG11     HA2              0.09         1.008       0
       350 PROA     21       ILE      HG12     HA2              0.09         1.008       0
       351 PROA     21       ILE      CD       CT3             -0.27        12.011       0
       352 PROA     21       ILE      HD1      HA3              0.09         1.008       0
       353 PROA     21       ILE      HD2      HA3              0.09         1.008       0
       354 PROA     21       ILE      HD3      HA3              0.09         1.008       0
       355 PROA     21       ILE      C        C                0.51        12.011       0
       356 PROA     21       ILE      O        O               -0.51       15.9994       0
       357 PROA     22       ALA      N        NH1             -0.47        14.007       0
       358 PROA     22       ALA      HN       H                0.31         1.008       0
       359 PROA     22       ALA      CA       CT1              0.07        12.011       0
       360 PROA     22       ALA      HA       HB1              0.09         1.008       0
       361 PROA     22       ALA      CB       CT3             -0.27        12.011       0
       362 PROA     22       ALA      HB1      HA3              0.09         1.008       0
       363 PROA     22       ALA      HB2      HA3              0.09         1.008       0
       364 PROA     22       ALA      HB3      HA3              0.09         1.008       0
       365 PROA     22       ALA      C        C                0.51        12.011       0
       366 PROA     22       ALA      O        O               -0.51       15.9994       0
       367 PROA     23       ILE      N        NH1             -0.47        14.007       0
       368 PROA     23       ILE      HN       H                0.31         1.008       0
       369 PROA     23       ILE      CA       CT1              0.07        12.011       0
       370 PROA     23       ILE      HA       HB1              0.09         1.008       0
       371 PROA     23       ILE      CB       CT1             -0.09        12.011       0
       372 PROA     23       ILE      HB       HA1              0.09         1.008       0
       373 PROA     23       ILE      CG2      CT3             -0.27        12.011       0
       374 PROA     23       ILE      HG21     HA3              0.09         1.008       0
       375 PROA     23       ILE      HG22     HA3              0.09         1.008       0
       376 PROA     23       ILE      HG23     HA3              0.09         1.008       0
       377 PROA     23       ILE      CG1      CT2             -0.18        12.011       0
       378 PROA     23       ILE      HG11     HA2              0.09         1.008       0
       379 PROA     23       ILE      HG12     HA2              0.09         1.008       0
       380 PROA     23       ILE      CD       CT3             -0.27        12.011       0
       381 PROA     23       ILE      HD1      HA3              0.09         1.008       0
       382 PROA     23       ILE      HD2      HA3              0.09         1.008       0
       383 PROA     23       ILE      HD3      HA3              0.09         1.008       0
       384 PROA     23       ILE      C        C                0.51        12.011       0
       385 PROA     23       ILE      O        O               -0.51       15.9994       0
       386 PROA     24       VAL      N        NH1             -0.47        14.007       0
       387 PROA     24       VAL      HN       H                0.31         1.008       0
       388 PROA     24       VAL      CA       CT1              0.07        12.011       0
       389 PROA     24       VAL      HA       HB1              0.09         1.008       0
       390 PROA     24       VAL      CB       CT1             -0.09        12.011       0
       391 PROA     24       VAL      HB       HA1              0.09         1.008       0
       392 PROA     24       VAL      CG1      CT3             -0.27        12.011       0
       393 PROA     24       VAL      HG11     HA3              0.09         1.008       0
       394 PROA     24       VAL      HG12     HA3              0.09         1.008       0
       395 PROA     24       VAL      HG13     HA3              0.09         1.008       0
       396 PROA     24       VAL      CG2      CT3             -0.27        12.011       0
       397 PROA     24       VAL      HG21     HA3              0.09         1.008       0
       398 PROA     24       VAL      HG22     HA3              0.09         1.008       0
       399 PROA     24       VAL      HG23     HA3              0.09         1.008       0
       400 PROA     24       VAL      C        C                0.51        12.011       0
       401 PROA     24       VAL      O        O               -0.51       15.9994       0
       402 PROA     25       LEU      N        NH1             -0.47        14.007       0
       403 PROA     25       LEU      HN       H                0.31         1.008       0
       404 PROA     25       LEU      CA       CT1              0.07        12.011       0
       405 PROA     25       LEU      HA       HB1              0.09         1.008       0
       406 PROA     25       LEU      CB       CT2             -0.18        12.011       0
       407 PROA     25       LEU      HB1      HA2              0.09         1.008       0
       408 PROA     25       LEU      HB2      HA2              0.09         1.008       0
       409 PROA     25       LEU      CG       CT1             -0.09        12.011       0
       410 PROA     25       LEU      HG       HA1              0.09         1.008       0
       411 PROA     25       LEU      CD1      CT3             -0.27        12.011       0
       412 PROA     25       LEU      HD11     HA3              0.09         1.008       0
       413 PROA     25       LEU      HD12     HA3              0.09         1.008       0
       414 PROA     25       LEU      HD13     HA3              0.09         1.008       0
       415 PROA     25       LEU      CD2      CT3             -0.27        12.011       0
       416 PROA     25       LEU      HD21     HA3              0.09         1.008       0
       417 PROA     25       LEU      HD22     HA3              0.09         1.008       0
       418 PROA     25       LEU      HD23     HA3              0.09         1.008       0
       419 PROA     25       LEU      C        C                0.51        12.011       0
       420 PROA     25       LEU      O        O               -0.51       15.9994       0
       421 PROA     26       LEU      N        NH1             -0.47        14.007       0
       422 PROA     26       LEU      HN       H                0.31         1.008       0
       423 PROA     26       LEU      CA       CT1              0.07        12.011       0
       424 PROA     26       LEU      HA       HB1              0.09         1.008       0
       425 PROA     26       LEU      CB       CT2             -0.18        12.011       0
       426 PROA     26       LEU      HB1      HA2              0.09         1.008       0
       427 PROA     26       LEU      HB2      HA2              0.09         1.008       0
       428 PROA     26       LEU      CG       CT1             -0.09        12.011       0
       429 PROA     26       LEU      HG       HA1              0.09         1.008       0
       430 PROA     26       LEU      CD1      CT3             -0.27        12.011       0
       431 PROA     26       LEU      HD11     HA3              0.09         1.008       0
       432 PROA     26       LEU      HD12     HA3              0.09         1.008       0
       433 PROA     26       LEU      HD13     HA3              0.09         1.008       0
       434 PROA     26       LEU      CD2      CT3             -0.27        12.011       0
       435 PROA     26       LEU      HD21     HA3              0.09         1.008       0
       436 PROA     26       LEU      HD22     HA3              0.09         1.008       0
       437 PROA     26       LEU      HD23     HA3              0.09         1.008       0
       438 PROA     26       LEU      C        C                0.51        12.011       0
       439 PROA     26       LEU      O        O               -0.51       15.9994       0
       440 PROA     27       LEU      N        NH1             -0.47        14.007       0
       441 PROA     27       LEU      HN       H                0.31         1.008       0
       442 PROA     27       LEU      CA       CT1              0.07        12.011       0
       443 PROA     27       LEU      HA       HB1              0.09         1.008       0
       444 PROA     27       LEU      CB       CT2             -0.18        12.011       0
       445 PROA     27       LEU      HB1      HA2              0.09         1.008       0
       446 PROA     27       LEU      HB2      HA2              0.09         1.008       0
       447 PROA     27       LEU      CG       CT1             -0.09        12.011       0
       448 PROA     27       LEU      HG       HA1              0.09         1.008       0
       449 PROA     27       LEU      CD1      CT3             -0.27        12.011       0
       450 PROA     27       LEU      HD11     HA3              0.09         1.008       0
       451 PROA     27       LEU      HD12     HA3              0.09         1.008       0
       452 PROA     27       LEU      HD13     HA3              0.09         1.008       0
       453 PROA     27       LEU      CD2      CT3             -0.27        12.011       0
       454 PROA     27       LEU      HD21     HA3              0.09         1.008       0
       455 PROA     27       LEU      HD22     HA3              0.09         1.008       0
       456 PROA     27       LEU      HD23     HA3              0.09         1.008       0
       457 PROA     27       LEU      C        C                0.51        12.011       0
       458 PROA     27       LEU      O        O               -0.51       15.9994       0
       459 PROA     28       ALA      N        NH1             -0.47        14.007       0
       460 PROA     28       ALA      HN       H                0.31         1.008       0
       461 PROA     28       ALA      CA       CT1              0.07        12.011       0
       462 PROA     28       ALA      HA       HB1              0.09         1.008       0
       463 PROA     28       ALA      CB       CT3             -0.27        12.011       0
       464 PROA     28       ALA      HB1      HA3              0.09         1.008       0
       465 PROA     28       ALA      HB2      HA3              0.09         1.008       0
       466 PROA     28       ALA      HB3      HA3              0.09         1.008       0
       467 PROA     28       ALA      C        C                0.51        12.011       0
       468 PROA     28       ALA      O        O               -0.51       15.9994       0
       469 PROA     29       VAL      N        NH1             -0.47        14.007       0
       470 PROA     29       VAL      HN       H                0.31         1.008       0
       471 PROA     29       VAL      CA       CT1              0.07        12.011       0
       472 PROA     29       VAL      HA       HB1              0.09         1.008       0
       473 PROA     29       VAL      CB       CT1             -0.09        12.011       0
       474 PROA     29       VAL      HB       HA1              0.09         1.008       0
       475 PROA     29       VAL      CG1      CT3             -0.27        12.011       0
       476 PROA     29       VAL      HG11     HA3              0.09         1.008       0
       477 PROA     29       VAL      HG12     HA3              0.09         1.008       0
       478 PROA     29       VAL      HG13     HA3              0.09         1.008       0
       479 PROA     29       VAL      CG2      CT3             -0.27        12.011       0
       480 PROA     29       VAL      HG21     HA3              0.09         1.008       0
       481 PROA     29       VAL      HG22     HA3              0.09         1.008       0
       482 PROA     29       VAL      HG23     HA3              0.09         1.008       0
       483 PROA     29       VAL      C        C                0.51        12.011       0
       484 PROA     29       VAL      O        O               -0.51       15.9994       0
       485 PROA     30       ASN      N        NH1             -0.47        14.007       0
       486 PROA     30       ASN      HN       H                0.31         1.008       0
       487 PROA     30       ASN      CA       CT1              0.07        12.011       0
       488 PROA     30       ASN      HA       HB1              0.09         1.008       0
       489 PROA     30       ASN      CB       CT2             -0.18        12.011       0
       490 PROA     30       ASN      HB1      HA2              0.09         1.008       0
       491 PROA     30       ASN      HB2      HA2              0.09         1.008       0
       492 PROA     30       ASN      CG       CC               0.55        12.011       0
       493 PROA     30       ASN      OD1      O               -0.55       15.9994       0
       494 PROA     30       ASN      ND2      NH2             -0.62        14.007       0
       495 PROA     30       ASN      HD21     H                0.32         1.008       0
       496 PROA     30       ASN      HD22     H                 0.3         1.008       0
       497 PROA     30       ASN      C        C                0.51        12.011       0
       498 PROA     30       ASN      O        O               -0.51       15.9994       0
       499 PROA     31       VAL      N        NH1             -0.47        14.007       0
       500 PROA     31       VAL      HN       H                0.31         1.008       0
       501 PROA     31       VAL      CA       CT1              0.07        12.011       0
       502 PROA     31       VAL      HA       HB1              0.09         1.008       0
       503 PROA     31       VAL      CB       CT1             -0.09        12.011       0
       504 PROA     31       VAL      HB       HA1              0.09         1.008       0
       505 PROA     31       VAL      CG1      CT3             -0.27        12.011       0
       506 PROA     31       VAL      HG11     HA3              0.09         1.008       0
       507 PROA     31       VAL      HG12     HA3              0.09         1.008       0
       508 PROA     31       VAL      HG13     HA3              0.09         1.008       0
       509 PROA     31       VAL      CG2      CT3             -0.27        12.011       0
       510 PROA     31       VAL      HG21     HA3              0.09         1.008       0
       511 PROA     31       VAL      HG22     HA3              0.09         1.008       0
       512 PROA     31       VAL      HG23     HA3              0.09         1.008       0
       513 PROA     31       VAL      C        C                0.51        12.011       0
       514 PROA     31       VAL      O        O               -0.51       15.9994       0
       515 PROA     32       ILE      N        NH1             -0.47        14.007       0
       516 PROA     32       ILE      HN       H                0.31         1.008       0
       517 PROA     32       ILE      CA       CT1              0.07        12.011       0
       518 PROA     32       ILE      HA       HB1              0.09         1.008       0
       519 PROA     32       ILE      CB       CT1             -0.09        12.011       0
       520 PROA     32       ILE      HB       HA1              0.09         1.008       0
       521 PROA     32       ILE      CG2      CT3             -0.27        12.011       0
       522 PROA     32       ILE      HG21     HA3              0.09         1.008       0
       523 PROA     32       ILE      HG22     HA3              0.09         1.008       0
       524 PROA     32       ILE      HG23     HA3              0.09         1.008       0
       525 PROA     32       ILE      CG1      CT2             -0.18        12.011       0
       526 PROA     32       ILE      HG11     HA2              0.09         1.008       0
       527 PROA     32       ILE      HG12     HA2              0.09         1.008       0
       528 PROA     32       ILE      CD       CT3             -0.27        12.011       0
       529 PROA     32       ILE      HD1      HA3              0.09         1.008       0
       530 PROA     32       ILE      HD2      HA3              0.09         1.008       0
       531 PROA     32       ILE      HD3      HA3              0.09         1.008       0
       532 PROA     32       ILE      C        C                0.51        12.011       0
       533 PROA     32       ILE      O        O               -0.51       15.9994       0
       534 PROA     33       GLU      N        NH1             -0.47        14.007       0
       535 PROA     33       GLU      HN       H                0.31         1.008       0
       536 PROA     33       GLU      CA       CT1              0.07        12.011       0
       537 PROA     33       GLU      HA       HB1              0.09         1.008       0
       538 PROA     33       GLU      CB       CT2A            -0.18        12.011       0
       539 PROA     33       GLU      HB1      HA2              0.09         1.008       0
       540 PROA     33       GLU      HB2      HA2              0.09         1.008       0
       541 PROA     33       GLU      CG       CT2             -0.28        12.011       0
       542 PROA     33       GLU      HG1      HA2              0.09         1.008       0
       543 PROA     33       GLU      HG2      HA2              0.09         1.008       0
       544 PROA     33       GLU      CD       CC               0.62        12.011       0
       545 PROA     33       GLU      OE1      OC              -0.76       15.9994       0
       546 PROA     33       GLU      OE2      OC              -0.76       15.9994       0
       547 PROA     33       GLU      C        C                0.51        12.011       0
       548 PROA     33       GLU      O        O               -0.51       15.9994       0
       549 PROA     34       MET      N        NH1             -0.47        14.007       0
       550 PROA     34       MET      HN       H                0.31         1.008       0
       551 PROA     34       MET      CA       CT1              0.07        12.011       0
       552 PROA     34       MET      HA       HB1              0.09         1.008       0
       553 PROA     34       MET      CB       CT2             -0.18        12.011       0
       554 PROA     34       MET      HB1      HA2              0.09         1.008       0
       555 PROA     34       MET      HB2      HA2              0.09         1.008       0
       556 PROA     34       MET      CG       CT2             -0.14        12.011       0
       557 PROA     34       MET      HG1      HA2              0.09         1.008       0
       558 PROA     34       MET      HG2      HA2              0.09         1.008       0
       559 PROA     34       MET      SD       S               -0.09         32.06       0
       560 PROA     34       MET      CE       CT3             -0.22        12.011       0
       561 PROA     34       MET      HE1      HA3              0.09         1.008       0
       562 PROA     34       MET      HE2      HA3              0.09         1.008       0
       563 PROA     34       MET      HE3      HA3              0.09         1.008       0
       564 PROA     34       MET      C        C                0.51        12.011       0
       565 PROA     34       MET      O        O               -0.51       15.9994       0
       566 PROA     35       PHE      N        NH1             -0.47        14.007       0
       567 PROA     35       PHE      HN       H                0.31         1.008       0
       568 PROA     35       PHE      CA       CT1              0.07        12.011       0
       569 PROA     35       PHE      HA       HB1              0.09         1.008       0
       570 PROA     35       PHE      CB       CT2             -0.18        12.011       0
       571 PROA     35       PHE      HB1      HA2              0.09         1.008       0
       572 PROA     35       PHE      HB2      HA2              0.09         1.008       0
       573 PROA     35       PHE      CG       CA                  0        12.011       0
       574 PROA     35       PHE      CD1      CA             -0.115        12.011       0
       575 PROA     35       PHE      HD1      HP              0.115         1.008       0
       576 PROA     35       PHE      CE1      CA             -0.115        12.011       0
       577 PROA     35       PHE      HE1      HP              0.115         1.008       0
       578 PROA     35       PHE      CZ       CA             -0.115        12.011       0
       579 PROA     35       PHE      HZ       HP              0.115         1.008       0
       580 PROA     35       PHE      CD2      CA             -0.115        12.011       0
       581 PROA     35       PHE      HD2      HP              0.115         1.008       0
       582 PROA     35       PHE      CE2      CA             -0.115        12.011       0
       583 PROA     35       PHE      HE2      HP              0.115         1.008       0
       584 PROA     35       PHE      C        C                0.51        12.011       0
       585 PROA     35       PHE      O        O               -0.51       15.9994       0
       586 PROA     36       PRO      N        N               -0.29        14.007       0
       587 PROA     36       PRO      CD       CP3                 0        12.011       0
       588 PROA     36       PRO      HD1      HA2              0.09         1.008       0
       589 PROA     36       PRO      HD2      HA2              0.09         1.008       0
       590 PROA     36       PRO      CA       CP1              0.02        12.011       0
       591 PROA     36       PRO      HA       HB1              0.09         1.008       0
       592 PROA     36       PRO      CB       CP2             -0.18        12.011       0
       593 PROA     36       PRO      HB1      HA2              0.09         1.008       0
       594 PROA     36       PRO      HB2      HA2              0.09         1.008       0
       595 PROA     36       PRO      CG       CP2             -0.18        12.011       0
       596 PROA     36       PRO      HG1      HA2              0.09         1.008       0
       597 PROA     36       PRO      HG2      HA2              0.09         1.008       0
       598 PROA     36       PRO      C        C                0.51        12.011       0
       599 PROA     36       PRO      O        O               -0.51       15.9994       0
       600 PROA     37       PRO      N        N               -0.29        14.007       0
       601 PROA     37       PRO      CD       CP3                 0        12.011       0
       602 PROA     37       PRO      HD1      HA2              0.09         1.008       0
       603 PROA     37       PRO      HD2      HA2              0.09         1.008       0
       604 PROA     37       PRO      CA       CP1              0.02        12.011       0
       605 PROA     37       PRO      HA       HB1              0.09         1.008       0
       606 PROA     37       PRO      CB       CP2             -0.18        12.011       0
       607 PROA     37       PRO      HB1      HA2              0.09         1.008       0
       608 PROA     37       PRO      HB2      HA2              0.09         1.008       0
       609 PROA     37       PRO      CG       CP2             -0.18        12.011       0
       610 PROA     37       PRO      HG1      HA2              0.09         1.008       0
       611 PROA     37       PRO      HG2      HA2              0.09         1.008       0
       612 PROA     37       PRO      C        C                0.51        12.011       0
       613 PROA     37       PRO      O        O               -0.51       15.9994       0
       614 PROA     38       LYS      N        NH1             -0.47        14.007       0
       615 PROA     38       LYS      HN       H                0.31         1.008       0
       616 PROA     38       LYS      CA       CT1              0.07        12.011       0
       617 PROA     38       LYS      HA       HB1              0.09         1.008       0
       618 PROA     38       LYS      CB       CT2             -0.18        12.011       0
       619 PROA     38       LYS      HB1      HA2              0.09         1.008       0
       620 PROA     38       LYS      HB2      HA2              0.09         1.008       0
       621 PROA     38       LYS      CG       CT2             -0.18        12.011       0
       622 PROA     38       LYS      HG1      HA2              0.09         1.008       0
       623 PROA     38       LYS      HG2      HA2              0.09         1.008       0
       624 PROA     38       LYS      CD       CT2             -0.18        12.011       0
       625 PROA     38       LYS      HD1      HA2              0.09         1.008       0
       626 PROA     38       LYS      HD2      HA2              0.09         1.008       0
       627 PROA     38       LYS      CE       CT2              0.21        12.011       0
       628 PROA     38       LYS      HE1      HA2              0.05         1.008       0
       629 PROA     38       LYS      HE2      HA2              0.05         1.008       0
       630 PROA     38       LYS      NZ       NH3              -0.3        14.007       0
       631 PROA     38       LYS      HZ1      HC               0.33         1.008       0
       632 PROA     38       LYS      HZ2      HC               0.33         1.008       0
       633 PROA     38       LYS      HZ3      HC               0.33         1.008       0
       634 PROA     38       LYS      C        C                0.51        12.011       0
       635 PROA     38       LYS      O        O               -0.51       15.9994       0
       636 PROA     39       LEU      N        NH1             -0.47        14.007       0
       637 PROA     39       LEU      HN       H                0.31         1.008       0
       638 PROA     39       LEU      CA       CT1              0.07        12.011       0
       639 PROA     39       LEU      HA       HB1              0.09         1.008       0
       640 PROA     39       LEU      CB       CT2             -0.18        12.011       0
       641 PROA     39       LEU      HB1      HA2              0.09         1.008       0
       642 PROA     39       LEU      HB2      HA2              0.09         1.008       0
       643 PROA     39       LEU      CG       CT1             -0.09        12.011       0
       644 PROA     39       LEU      HG       HA1              0.09         1.008       0
       645 PROA     39       LEU      CD1      CT3             -0.27        12.011       0
       646 PROA     39       LEU      HD11     HA3              0.09         1.008       0
       647 PROA     39       LEU      HD12     HA3              0.09         1.008       0
       648 PROA     39       LEU      HD13     HA3              0.09         1.008       0
       649 PROA     39       LEU      CD2      CT3             -0.27        12.011       0
       650 PROA     39       LEU      HD21     HA3              0.09         1.008       0
       651 PROA     39       LEU      HD22     HA3              0.09         1.008       0
       652 PROA     39       LEU      HD23     HA3              0.09         1.008       0
       653 PROA     39       LEU      C        C                0.51        12.011       0
       654 PROA     39       LEU      O        O               -0.51       15.9994       0
       655 PROA     40       LEU      N        NH1             -0.47        14.007       0
       656 PROA     40       LEU      HN       H                0.31         1.008       0
       657 PROA     40       LEU      CA       CT1              0.07        12.011       0
       658 PROA     40       LEU      HA       HB1              0.09         1.008       0
       659 PROA     40       LEU      CB       CT2             -0.18        12.011       0
       660 PROA     40       LEU      HB1      HA2              0.09         1.008       0
       661 PROA     40       LEU      HB2      HA2              0.09         1.008       0
       662 PROA     40       LEU      CG       CT1             -0.09        12.011       0
       663 PROA     40       LEU      HG       HA1              0.09         1.008       0
       664 PROA     40       LEU      CD1      CT3             -0.27        12.011       0
       665 PROA     40       LEU      HD11     HA3              0.09         1.008       0
       666 PROA     40       LEU      HD12     HA3              0.09         1.008       0
       667 PROA     40       LEU      HD13     HA3              0.09         1.008       0
       668 PROA     40       LEU      CD2      CT3             -0.27        12.011       0
       669 PROA     40       LEU      HD21     HA3              0.09         1.008       0
       670 PROA     40       LEU      HD22     HA3              0.09         1.008       0
       671 PROA     40       LEU      HD23     HA3              0.09         1.008       0
       672 PROA     40       LEU      C        C                0.51        12.011       0
       673 PROA     40       LEU      O        O               -0.51       15.9994       0
       674 PROA     41       GLY      N        NH1             -0.47        14.007       0
       675 PROA     41       GLY      HN       H                0.31         1.008       0
       676 PROA     41       GLY      CA       CT2             -0.02        12.011       0
       677 PROA     41       GLY      HA1      HB2              0.09         1.008       0
       678 PROA     41       GLY      HA2      HB2              0.09         1.008       0
       679 PROA     41       GLY      C        C                0.51        12.011       0
       680 PROA     41       GLY      O        O               -0.51       15.9994       0
       681 PROA     42       ASN      N        NH1             -0.47        14.007       0
       682 PROA     42       ASN      HN       H                0.31         1.008       0
       683 PROA     42       ASN      CA       CT1              0.07        12.011       0
       684 PROA     42       ASN      HA       HB1              0.09         1.008       0
       685 PROA     42       ASN      CB       CT2             -0.18        12.011       0
       686 PROA     42       ASN      HB1      HA2              0.09         1.008       0
       687 PROA     42       ASN      HB2      HA2              0.09         1.008       0
       688 PROA     42       ASN      CG       CC               0.55        12.011       0
       689 PROA     42       ASN      OD1      O               -0.55       15.9994       0
       690 PROA     42       ASN      ND2      NH2             -0.62        14.007       0
       691 PROA     42       ASN      HD21     H                0.32         1.008       0
       692 PROA     42       ASN      HD22     H                 0.3         1.008       0
       693 PROA     42       ASN      C        C                0.51        12.011       0
       694 PROA     42       ASN      O        O               -0.51       15.9994       0
       695 PROA     43       ALA      N        NH1             -0.47        14.007       0
       696 PROA     43       ALA      HN       H                0.31         1.008       0
       697 PROA     43       ALA      CA       CT1              0.07        12.011       0
       698 PROA     43       ALA      HA       HB1              0.09         1.008       0
       699 PROA     43       ALA      CB       CT3             -0.27        12.011       0
       700 PROA     43       ALA      HB1      HA3              0.09         1.008       0
       701 PROA     43       ALA      HB2      HA3              0.09         1.008       0
       702 PROA     43       ALA      HB3      HA3              0.09         1.008       0
       703 PROA     43       ALA      C        C                0.51        12.011       0
       704 PROA     43       ALA      O        O               -0.51       15.9994       0
       705 PROA     44       ILE      N        NH1             -0.47        14.007       0
       706 PROA     44       ILE      HN       H                0.31         1.008       0
       707 PROA     44       ILE      CA       CT1              0.07        12.011       0
       708 PROA     44       ILE      HA       HB1              0.09         1.008       0
       709 PROA     44       ILE      CB       CT1             -0.09        12.011       0
       710 PROA     44       ILE      HB       HA1              0.09         1.008       0
       711 PROA     44       ILE      CG2      CT3             -0.27        12.011       0
       712 PROA     44       ILE      HG21     HA3              0.09         1.008       0
       713 PROA     44       ILE      HG22     HA3              0.09         1.008       0
       714 PROA     44       ILE      HG23     HA3              0.09         1.008       0
       715 PROA     44       ILE      CG1      CT2             -0.18        12.011       0
       716 PROA     44       ILE      HG11     HA2              0.09         1.008       0
       717 PROA     44       ILE      HG12     HA2              0.09         1.008       0
       718 PROA     44       ILE      CD       CT3             -0.27        12.011       0
       719 PROA     44       ILE      HD1      HA3              0.09         1.008       0
       720 PROA     44       ILE      HD2      HA3              0.09         1.008       0
       721 PROA     44       ILE      HD3      HA3              0.09         1.008       0
       722 PROA     44       ILE      C        C                0.51        12.011       0
       723 PROA     44       ILE      O        O               -0.51       15.9994       0
       724 PROA     45       ASP      N        NH1             -0.47        14.007       0
       725 PROA     45       ASP      HN       H                0.31         1.008       0
       726 PROA     45       ASP      CA       CT1              0.07        12.011       0
       727 PROA     45       ASP      HA       HB1              0.09         1.008       0
       728 PROA     45       ASP      CB       CT2A            -0.28        12.011       0
       729 PROA     45       ASP      HB1      HA2              0.09         1.008       0
       730 PROA     45       ASP      HB2      HA2              0.09         1.008       0
       731 PROA     45       ASP      CG       CC               0.62        12.011       0
       732 PROA     45       ASP      OD1      OC              -0.76       15.9994       0
       733 PROA     45       ASP      OD2      OC              -0.76       15.9994       0
       734 PROA     45       ASP      C        C                0.51        12.011       0
       735 PROA     45       ASP      O        O               -0.51       15.9994       0
       736 PROA     46       ASP      N        NH1             -0.47        14.007       0
       737 PROA     46       ASP      HN       H                0.31         1.008       0
       738 PROA     46       ASP      CA       CT1              0.07        12.011       0
       739 PROA     46       ASP      HA       HB1              0.09         1.008       0
       740 PROA     46       ASP      CB       CT2A            -0.28        12.011       0
       741 PROA     46       ASP      HB1      HA2              0.09         1.008       0
       742 PROA     46       ASP      HB2      HA2              0.09         1.008       0
       743 PROA     46       ASP      CG       CC               0.62        12.011       0
       744 PROA     46       ASP      OD1      OC              -0.76       15.9994       0
       745 PROA     46       ASP      OD2      OC              -0.76       15.9994       0
       746 PROA     46       ASP      C        C                0.51        12.011       0
       747 PROA     46       ASP      O        O               -0.51       15.9994       0
       748 PROA     47       MET      N        NH1             -0.47        14.007       0
       749 PROA     47       MET      HN       H                0.31         1.008       0
       750 PROA     47       MET      CA       CT1              0.07        12.011       0
       751 PROA     47       MET      HA       HB1              0.09         1.008       0
       752 PROA     47       MET      CB       CT2             -0.18        12.011       0
       753 PROA     47       MET      HB1      HA2              0.09         1.008       0
       754 PROA     47       MET      HB2      HA2              0.09         1.008       0
       755 PROA     47       MET      CG       CT2             -0.14        12.011       0
       756 PROA     47       MET      HG1      HA2              0.09         1.008       0
       757 PROA     47       MET      HG2      HA2              0.09         1.008       0
       758 PROA     47       MET      SD       S               -0.09         32.06       0
       759 PROA     47       MET      CE       CT3             -0.22        12.011       0
       760 PROA     47       MET      HE1      HA3              0.09         1.008       0
       761 PROA     47       MET      HE2      HA3              0.09         1.008       0
       762 PROA     47       MET      HE3      HA3              0.09         1.008       0
       763 PROA     47       MET      C        C                0.51        12.011       0
       764 PROA     47       MET      O        O               -0.51       15.9994       0
       765 PROA     48       LYS      N        NH1             -0.47        14.007       0
       766 PROA     48       LYS      HN       H                0.31         1.008       0
       767 PROA     48       LYS      CA       CT1              0.07        12.011       0
       768 PROA     48       LYS      HA       HB1              0.09         1.008       0
       769 PROA     48       LYS      CB       CT2             -0.18        12.011       0
       770 PROA     48       LYS      HB1      HA2              0.09         1.008       0
       771 PROA     48       LYS      HB2      HA2              0.09         1.008       0
       772 PROA     48       LYS      CG       CT2             -0.18        12.011       0
       773 PROA     48       LYS      HG1      HA2              0.09         1.008       0
       774 PROA     48       LYS      HG2      HA2              0.09         1.008       0
       775 PROA     48       LYS      CD       CT2             -0.18        12.011       0
       776 PROA     48       LYS      HD1      HA2              0.09         1.008       0
       777 PROA     48       LYS      HD2      HA2              0.09         1.008       0
       778 PROA     48       LYS      CE       CT2              0.21        12.011       0
       779 PROA     48       LYS      HE1      HA2              0.05         1.008       0
       780 PROA     48       LYS      HE2      HA2              0.05         1.008       0
       781 PROA     48       LYS      NZ       NH3              -0.3        14.007       0
       782 PROA     48       LYS      HZ1      HC               0.33         1.008       0
       783 PROA     48       LYS      HZ2      HC               0.33         1.008       0
       784 PROA     48       LYS      HZ3      HC               0.33         1.008       0
       785 PROA     48       LYS      C        C                0.51        12.011       0
       786 PROA     48       LYS      O        O               -0.51       15.9994       0
       787 PROA     49       ALA      N        NH1             -0.47        14.007       0
       788 PROA     49       ALA      HN       H                0.31         1.008       0
       789 PROA     49       ALA      CA       CT1              0.07        12.011       0
       790 PROA     49       ALA      HA       HB1              0.09         1.008       0
       791 PROA     49       ALA      CB       CT3             -0.27        12.011       0
       792 PROA     49       ALA      HB1      HA3              0.09         1.008       0
       793 PROA     49       ALA      HB2      HA3              0.09         1.008       0
       794 PROA     49       ALA      HB3      HA3              0.09         1.008       0
       795 PROA     49       ALA      C        C                0.51        12.011       0
       796 PROA     49       ALA      O        O               -0.51       15.9994       0
       797 PROA     50       GLY      N        NH1             -0.47        14.007       0
       798 PROA     50       GLY      HN       H                0.31         1.008       0
       799 PROA     50       GLY      CA       CT2             -0.02        12.011       0
       800 PROA     50       GLY      HA1      HB2              0.09         1.008       0
       801 PROA     50       GLY      HA2      HB2              0.09         1.008       0
       802 PROA     50       GLY      C        C                0.51        12.011       0
       803 PROA     50       GLY      O        O               -0.51       15.9994       0
       804 PROA     51       ALA      N        NH1             -0.47        14.007       0
       805 PROA     51       ALA      HN       H                0.31         1.008       0
       806 PROA     51       ALA      CA       CT1              0.07        12.011       0
       807 PROA     51       ALA      HA       HB1              0.09         1.008       0
       808 PROA     51       ALA      CB       CT3             -0.27        12.011       0
       809 PROA     51       ALA      HB1      HA3              0.09         1.008       0
       810 PROA     51       ALA      HB2      HA3              0.09         1.008       0
       811 PROA     51       ALA      HB3      HA3              0.09         1.008       0
       812 PROA     51       ALA      C        C                0.51        12.011       0
       813 PROA     51       ALA      O        O               -0.51       15.9994       0
       814 PROA     52       PHE      N        NH1             -0.47        14.007       0
       815 PROA     52       PHE      HN       H                0.31         1.008       0
       816 PROA     52       PHE      CA       CT1              0.07        12.011       0
       817 PROA     52       PHE      HA       HB1              0.09         1.008       0
       818 PROA     52       PHE      CB       CT2             -0.18        12.011       0
       819 PROA     52       PHE      HB1      HA2              0.09         1.008       0
       820 PROA     52       PHE      HB2      HA2              0.09         1.008       0
       821 PROA     52       PHE      CG       CA                  0        12.011       0
       822 PROA     52       PHE      CD1      CA             -0.115        12.011       0
       823 PROA     52       PHE      HD1      HP              0.115         1.008       0
       824 PROA     52       PHE      CE1      CA             -0.115        12.011       0
       825 PROA     52       PHE      HE1      HP              0.115         1.008       0
       826 PROA     52       PHE      CZ       CA             -0.115        12.011       0
       827 PROA     52       PHE      HZ       HP              0.115         1.008       0
       828 PROA     52       PHE      CD2      CA             -0.115        12.011       0
       829 PROA     52       PHE      HD2      HP              0.115         1.008       0
       830 PROA     52       PHE      CE2      CA             -0.115        12.011       0
       831 PROA     52       PHE      HE2      HP              0.115         1.008       0
       832 PROA     52       PHE      C        C                0.51        12.011       0
       833 PROA     52       PHE      O        O               -0.51       15.9994       0
       834 PROA     53       THR      N        NH1             -0.47        14.007       0
       835 PROA     53       THR      HN       H                0.31         1.008       0
       836 PROA     53       THR      CA       CT1              0.07        12.011       0
       837 PROA     53       THR      HA       HB1              0.09         1.008       0
       838 PROA     53       THR      CB       CT1              0.14        12.011       0
       839 PROA     53       THR      HB       HA1              0.09         1.008       0
       840 PROA     53       THR      OG1      OH1             -0.66       15.9994       0
       841 PROA     53       THR      HG1      H                0.43         1.008       0
       842 PROA     53       THR      CG2      CT3             -0.27        12.011       0
       843 PROA     53       THR      HG21     HA3              0.09         1.008       0
       844 PROA     53       THR      HG22     HA3              0.09         1.008       0
       845 PROA     53       THR      HG23     HA3              0.09         1.008       0
       846 PROA     53       THR      C        C                0.51        12.011       0
       847 PROA     53       THR      O        O               -0.51       15.9994       0
       848 PROA     54       ALA      N        NH1             -0.47        14.007       0
       849 PROA     54       ALA      HN       H                0.31         1.008       0
       850 PROA     54       ALA      CA       CT1              0.07        12.011       0
       851 PROA     54       ALA      HA       HB1              0.09         1.008       0
       852 PROA     54       ALA      CB       CT3             -0.27        12.011       0
       853 PROA     54       ALA      HB1      HA3              0.09         1.008       0
       854 PROA     54       ALA      HB2      HA3              0.09         1.008       0
       855 PROA     54       ALA      HB3      HA3              0.09         1.008       0
       856 PROA     54       ALA      C        C                0.51        12.011       0
       857 PROA     54       ALA      O        O               -0.51       15.9994       0
       858 PROA     55       GLU      N        NH1             -0.47        14.007       0
       859 PROA     55       GLU      HN       H                0.31         1.008       0
       860 PROA     55       GLU      CA       CT1              0.07        12.011       0
       861 PROA     55       GLU      HA       HB1              0.09         1.008       0
       862 PROA     55       GLU      CB       CT2A            -0.18        12.011       0
       863 PROA     55       GLU      HB1      HA2              0.09         1.008       0
       864 PROA     55       GLU      HB2      HA2              0.09         1.008       0
       865 PROA     55       GLU      CG       CT2             -0.28        12.011       0
       866 PROA     55       GLU      HG1      HA2              0.09         1.008       0
       867 PROA     55       GLU      HG2      HA2              0.09         1.008       0
       868 PROA     55       GLU      CD       CC               0.62        12.011       0
       869 PROA     55       GLU      OE1      OC              -0.76       15.9994       0
       870 PROA     55       GLU      OE2      OC              -0.76       15.9994       0
       871 PROA     55       GLU      C        C                0.51        12.011       0
       872 PROA     55       GLU      O        O               -0.51       15.9994       0
       873 PROA     56       GLY      N        NH1             -0.47        14.007       0
       874 PROA     56       GLY      HN       H                0.31         1.008       0
       875 PROA     56       GLY      CA       CT2             -0.02        12.011       0
       876 PROA     56       GLY      HA1      HB2              0.09         1.008       0
       877 PROA     56       GLY      HA2      HB2              0.09         1.008       0
       878 PROA     56       GLY      C        C                0.51        12.011       0
       879 PROA     56       GLY      O        O               -0.51       15.9994       0
       880 PROA     57       LEU      N        NH1             -0.47        14.007       0
       881 PROA     57       LEU      HN       H                0.31         1.008       0
       882 PROA     57       LEU      CA       CT1              0.07        12.011       0
       883 PROA     57       LEU      HA       HB1              0.09         1.008       0
       884 PROA     57       LEU      CB       CT2             -0.18        12.011       0
       885 PROA     57       LEU      HB1      HA2              0.09         1.008       0
       886 PROA     57       LEU      HB2      HA2              0.09         1.008       0
       887 PROA     57       LEU      CG       CT1             -0.09        12.011       0
       888 PROA     57       LEU      HG       HA1              0.09         1.008       0
       889 PROA     57       LEU      CD1      CT3             -0.27        12.011       0
       890 PROA     57       LEU      HD11     HA3              0.09         1.008       0
       891 PROA     57       LEU      HD12     HA3              0.09         1.008       0
       892 PROA     57       LEU      HD13     HA3              0.09         1.008       0
       893 PROA     57       LEU      CD2      CT3             -0.27        12.011       0
       894 PROA     57       LEU      HD21     HA3              0.09         1.008       0
       895 PROA     57       LEU      HD22     HA3              0.09         1.008       0
       896 PROA     57       LEU      HD23     HA3              0.09         1.008       0
       897 PROA     57       LEU      C        C                0.51        12.011       0
       898 PROA     57       LEU      O        O               -0.51       15.9994       0
       899 PROA     58       LEU      N        NH1             -0.47        14.007       0
       900 PROA     58       LEU      HN       H                0.31         1.008       0
       901 PROA     58       LEU      CA       CT1              0.07        12.011       0
       902 PROA     58       LEU      HA       HB1              0.09         1.008       0
       903 PROA     58       LEU      CB       CT2             -0.18        12.011       0
       904 PROA     58       LEU      HB1      HA2              0.09         1.008       0
       905 PROA     58       LEU      HB2      HA2              0.09         1.008       0
       906 PROA     58       LEU      CG       CT1             -0.09        12.011       0
       907 PROA     58       LEU      HG       HA1              0.09         1.008       0
       908 PROA     58       LEU      CD1      CT3             -0.27        12.011       0
       909 PROA     58       LEU      HD11     HA3              0.09         1.008       0
       910 PROA     58       LEU      HD12     HA3              0.09         1.008       0
       911 PROA     58       LEU      HD13     HA3              0.09         1.008       0
       912 PROA     58       LEU      CD2      CT3             -0.27        12.011       0
       913 PROA     58       LEU      HD21     HA3              0.09         1.008       0
       914 PROA     58       LEU      HD22     HA3              0.09         1.008       0
       915 PROA     58       LEU      HD23     HA3              0.09         1.008       0
       916 PROA     58       LEU      C        C                0.51        12.011       0
       917 PROA     58       LEU      O        O               -0.51       15.9994       0
       918 PROA     59       PHE      N        NH1             -0.47        14.007       0
       919 PROA     59       PHE      HN       H                0.31         1.008       0
       920 PROA     59       PHE      CA       CT1              0.07        12.011       0
       921 PROA     59       PHE      HA       HB1              0.09         1.008       0
       922 PROA     59       PHE      CB       CT2             -0.18        12.011       0
       923 PROA     59       PHE      HB1      HA2              0.09         1.008       0
       924 PROA     59       PHE      HB2      HA2              0.09         1.008       0
       925 PROA     59       PHE      CG       CA                  0        12.011       0
       926 PROA     59       PHE      CD1      CA             -0.115        12.011       0
       927 PROA     59       PHE      HD1      HP              0.115         1.008       0
       928 PROA     59       PHE      CE1      CA             -0.115        12.011       0
       929 PROA     59       PHE      HE1      HP              0.115         1.008       0
       930 PROA     59       PHE      CZ       CA             -0.115        12.011       0
       931 PROA     59       PHE      HZ       HP              0.115         1.008       0
       932 PROA     59       PHE      CD2      CA             -0.115        12.011       0
       933 PROA     59       PHE      HD2      HP              0.115         1.008       0
       934 PROA     59       PHE      CE2      CA             -0.115        12.011       0
       935 PROA     59       PHE      HE2      HP              0.115         1.008       0
       936 PROA     59       PHE      C        C                0.51        12.011       0
       937 PROA     59       PHE      O        O               -0.51       15.9994       0
       938 PROA     60       TYR      N        NH1             -0.47        14.007       0
       939 PROA     60       TYR      HN       H                0.31         1.008       0
       940 PROA     60       TYR      CA       CT1              0.07        12.011       0
       941 PROA     60       TYR      HA       HB1              0.09         1.008       0
       942 PROA     60       TYR      CB       CT2             -0.18        12.011       0
       943 PROA     60       TYR      HB1      HA2              0.09         1.008       0
       944 PROA     60       TYR      HB2      HA2              0.09         1.008       0
       945 PROA     60       TYR      CG       CA                  0        12.011       0
       946 PROA     60       TYR      CD1      CA             -0.115        12.011       0
       947 PROA     60       TYR      HD1      HP              0.115         1.008       0
       948 PROA     60       TYR      CE1      CA             -0.115        12.011       0
       949 PROA     60       TYR      HE1      HP              0.115         1.008       0
       950 PROA     60       TYR      CZ       CA               0.11        12.011       0
       951 PROA     60       TYR      OH       OH1             -0.54       15.9994       0
       952 PROA     60       TYR      HH       H                0.43         1.008       0
       953 PROA     60       TYR      CD2      CA             -0.115        12.011       0
       954 PROA     60       TYR      HD2      HP              0.115         1.008       0
       955 PROA     60       TYR      CE2      CA             -0.115        12.011       0
       956 PROA     60       TYR      HE2      HP              0.115         1.008       0
       957 PROA     60       TYR      C        C                0.51        12.011       0
       958 PROA     60       TYR      O        O               -0.51       15.9994       0
       959 PROA     61       ILE      N        NH1             -0.47        14.007       0
       960 PROA     61       ILE      HN       H                0.31         1.008       0
       961 PROA     61       ILE      CA       CT1              0.07        12.011       0
       962 PROA     61       ILE      HA       HB1              0.09         1.008       0
       963 PROA     61       ILE      CB       CT1             -0.09        12.011       0
       964 PROA     61       ILE      HB       HA1              0.09         1.008       0
       965 PROA     61       ILE      CG2      CT3             -0.27        12.011       0
       966 PROA     61       ILE      HG21     HA3              0.09         1.008       0
       967 PROA     61       ILE      HG22     HA3              0.09         1.008       0
       968 PROA     61       ILE      HG23     HA3              0.09         1.008       0
       969 PROA     61       ILE      CG1      CT2             -0.18        12.011       0
       970 PROA     61       ILE      HG11     HA2              0.09         1.008       0
       971 PROA     61       ILE      HG12     HA2              0.09         1.008       0
       972 PROA     61       ILE      CD       CT3             -0.27        12.011       0
       973 PROA     61       ILE      HD1      HA3              0.09         1.008       0
       974 PROA     61       ILE      HD2      HA3              0.09         1.008       0
       975 PROA     61       ILE      HD3      HA3              0.09         1.008       0
       976 PROA     61       ILE      C        C                0.51        12.011       0
       977 PROA     61       ILE      O        O               -0.51       15.9994       0
       978 PROA     62       GLY      N        NH1             -0.47        14.007       0
       979 PROA     62       GLY      HN       H                0.31         1.008       0
       980 PROA     62       GLY      CA       CT2             -0.02        12.011       0
       981 PROA     62       GLY      HA1      HB2              0.09         1.008       0
       982 PROA     62       GLY      HA2      HB2              0.09         1.008       0
       983 PROA     62       GLY      C        C                0.51        12.011       0
       984 PROA     62       GLY      O        O               -0.51       15.9994       0
       985 PROA     63       ILE      N        NH1             -0.47        14.007       0
       986 PROA     63       ILE      HN       H                0.31         1.008       0
       987 PROA     63       ILE      CA       CT1              0.07        12.011       0
       988 PROA     63       ILE      HA       HB1              0.09         1.008       0
       989 PROA     63       ILE      CB       CT1             -0.09        12.011       0
       990 PROA     63       ILE      HB       HA1              0.09         1.008       0
       991 PROA     63       ILE      CG2      CT3             -0.27        12.011       0
       992 PROA     63       ILE      HG21     HA3              0.09         1.008       0
       993 PROA     63       ILE      HG22     HA3              0.09         1.008       0
       994 PROA     63       ILE      HG23     HA3              0.09         1.008       0
       995 PROA     63       ILE      CG1      CT2             -0.18        12.011       0
       996 PROA     63       ILE      HG11     HA2              0.09         1.008       0
       997 PROA     63       ILE      HG12     HA2              0.09         1.008       0
       998 PROA     63       ILE      CD       CT3             -0.27        12.011       0
       999 PROA     63       ILE      HD1      HA3              0.09         1.008       0
      1000 PROA     63       ILE      HD2      HA3              0.09         1.008       0
      1001 PROA     63       ILE      HD3      HA3              0.09         1.008       0
      1002 PROA     63       ILE      C        C                0.51        12.011       0
      1003 PROA     63       ILE      O        O               -0.51       15.9994       0
      1004 PROA     64       PHE      N        NH1             -0.47        14.007       0
      1005 PROA     64       PHE      HN       H                0.31         1.008       0
      1006 PROA     64       PHE      CA       CT1              0.07        12.011       0
      1007 PROA     64       PHE      HA       HB1              0.09         1.008       0
      1008 PROA     64       PHE      CB       CT2             -0.18        12.011       0
      1009 PROA     64       PHE      HB1      HA2              0.09         1.008       0
      1010 PROA     64       PHE      HB2      HA2              0.09         1.008       0
      1011 PROA     64       PHE      CG       CA                  0        12.011       0
      1012 PROA     64       PHE      CD1      CA             -0.115        12.011       0
      1013 PROA     64       PHE      HD1      HP              0.115         1.008       0
      1014 PROA     64       PHE      CE1      CA             -0.115        12.011       0
      1015 PROA     64       PHE      HE1      HP              0.115         1.008       0
      1016 PROA     64       PHE      CZ       CA             -0.115        12.011       0
      1017 PROA     64       PHE      HZ       HP              0.115         1.008       0
      1018 PROA     64       PHE      CD2      CA             -0.115        12.011       0
      1019 PROA     64       PHE      HD2      HP              0.115         1.008       0
      1020 PROA     64       PHE      CE2      CA             -0.115        12.011       0
      1021 PROA     64       PHE      HE2      HP              0.115         1.008       0
      1022 PROA     64       PHE      C        C                0.51        12.011       0
      1023 PROA     64       PHE      O        O               -0.51       15.9994       0
      1024 PROA     65       PHE      N        NH1             -0.47        14.007       0
      1025 PROA     65       PHE      HN       H                0.31         1.008       0
      1026 PROA     65       PHE      CA       CT1              0.07        12.011       0
      1027 PROA     65       PHE      HA       HB1              0.09         1.008       0
      1028 PROA     65       PHE      CB       CT2             -0.18        12.011       0
      1029 PROA     65       PHE      HB1      HA2              0.09         1.008       0
      1030 PROA     65       PHE      HB2      HA2              0.09         1.008       0
      1031 PROA     65       PHE      CG       CA                  0        12.011       0
      1032 PROA     65       PHE      CD1      CA             -0.115        12.011       0
      1033 PROA     65       PHE      HD1      HP              0.115         1.008       0
      1034 PROA     65       PHE      CE1      CA             -0.115        12.011       0
      1035 PROA     65       PHE      HE1      HP              0.115         1.008       0
      1036 PROA     65       PHE      CZ       CA             -0.115        12.011       0
      1037 PROA     65       PHE      HZ       HP              0.115         1.008       0
      1038 PROA     65       PHE      CD2      CA             -0.115        12.011       0
      1039 PROA     65       PHE      HD2      HP              0.115         1.008       0
      1040 PROA     65       PHE      CE2      CA             -0.115        12.011       0
      1041 PROA     65       PHE      HE2      HP              0.115         1.008       0
      1042 PROA     65       PHE      C        C                0.51        12.011       0
      1043 PROA     65       PHE      O        O               -0.51       15.9994       0
      1044 PROA     66       VAL      N        NH1             -0.47        14.007       0
      1045 PROA     66       VAL      HN       H                0.31         1.008       0
      1046 PROA     66       VAL      CA       CT1              0.07        12.011       0
      1047 PROA     66       VAL      HA       HB1              0.09         1.008       0
      1048 PROA     66       VAL      CB       CT1             -0.09        12.011       0
      1049 PROA     66       VAL      HB       HA1              0.09         1.008       0
      1050 PROA     66       VAL      CG1      CT3             -0.27        12.011       0
      1051 PROA     66       VAL      HG11     HA3              0.09         1.008       0
      1052 PROA     66       VAL      HG12     HA3              0.09         1.008       0
      1053 PROA     66       VAL      HG13     HA3              0.09         1.008       0
      1054 PROA     66       VAL      CG2      CT3             -0.27        12.011       0
      1055 PROA     66       VAL      HG21     HA3              0.09         1.008       0
      1056 PROA     66       VAL      HG22     HA3              0.09         1.008       0
      1057 PROA     66       VAL      HG23     HA3              0.09         1.008       0
      1058 PROA     66       VAL      C        C                0.51        12.011       0
      1059 PROA     66       VAL      O        O               -0.51       15.9994       0
      1060 PROA     67       LEU      N        NH1             -0.47        14.007       0
      1061 PROA     67       LEU      HN       H                0.31         1.008       0
      1062 PROA     67       LEU      CA       CT1              0.07        12.011       0
      1063 PROA     67       LEU      HA       HB1              0.09         1.008       0
      1064 PROA     67       LEU      CB       CT2             -0.18        12.011       0
      1065 PROA     67       LEU      HB1      HA2              0.09         1.008       0
      1066 PROA     67       LEU      HB2      HA2              0.09         1.008       0
      1067 PROA     67       LEU      CG       CT1             -0.09        12.011       0
      1068 PROA     67       LEU      HG       HA1              0.09         1.008       0
      1069 PROA     67       LEU      CD1      CT3             -0.27        12.011       0
      1070 PROA     67       LEU      HD11     HA3              0.09         1.008       0
      1071 PROA     67       LEU      HD12     HA3              0.09         1.008       0
      1072 PROA     67       LEU      HD13     HA3              0.09         1.008       0
      1073 PROA     67       LEU      CD2      CT3             -0.27        12.011       0
      1074 PROA     67       LEU      HD21     HA3              0.09         1.008       0
      1075 PROA     67       LEU      HD22     HA3              0.09         1.008       0
      1076 PROA     67       LEU      HD23     HA3              0.09         1.008       0
      1077 PROA     67       LEU      C        C                0.51        12.011       0
      1078 PROA     67       LEU      O        O               -0.51       15.9994       0
      1079 PROA     68       THR      N        NH1             -0.47        14.007       0
      1080 PROA     68       THR      HN       H                0.31         1.008       0
      1081 PROA     68       THR      CA       CT1              0.07        12.011       0
      1082 PROA     68       THR      HA       HB1              0.09         1.008       0
      1083 PROA     68       THR      CB       CT1              0.14        12.011       0
      1084 PROA     68       THR      HB       HA1              0.09         1.008       0
      1085 PROA     68       THR      OG1      OH1             -0.66       15.9994       0
      1086 PROA     68       THR      HG1      H                0.43         1.008       0
      1087 PROA     68       THR      CG2      CT3             -0.27        12.011       0
      1088 PROA     68       THR      HG21     HA3              0.09         1.008       0
      1089 PROA     68       THR      HG22     HA3              0.09         1.008       0
      1090 PROA     68       THR      HG23     HA3              0.09         1.008       0
      1091 PROA     68       THR      C        C                0.51        12.011       0
      1092 PROA     68       THR      O        O               -0.51       15.9994       0
      1093 PROA     69       ALA      N        NH1             -0.47        14.007       0
      1094 PROA     69       ALA      HN       H                0.31         1.008       0
      1095 PROA     69       ALA      CA       CT1              0.07        12.011       0
      1096 PROA     69       ALA      HA       HB1              0.09         1.008       0
      1097 PROA     69       ALA      CB       CT3             -0.27        12.011       0
      1098 PROA     69       ALA      HB1      HA3              0.09         1.008       0
      1099 PROA     69       ALA      HB2      HA3              0.09         1.008       0
      1100 PROA     69       ALA      HB3      HA3              0.09         1.008       0
      1101 PROA     69       ALA      C        C                0.51        12.011       0
      1102 PROA     69       ALA      O        O               -0.51       15.9994       0
      1103 PROA     70       ALA      N        NH1             -0.47        14.007       0
      1104 PROA     70       ALA      HN       H                0.31         1.008       0
      1105 PROA     70       ALA      CA       CT1              0.07        12.011       0
      1106 PROA     70       ALA      HA       HB1              0.09         1.008       0
      1107 PROA     70       ALA      CB       CT3             -0.27        12.011       0
      1108 PROA     70       ALA      HB1      HA3              0.09         1.008       0
      1109 PROA     70       ALA      HB2      HA3              0.09         1.008       0
      1110 PROA     70       ALA      HB3      HA3              0.09         1.008       0
      1111 PROA     70       ALA      C        C                0.51        12.011       0
      1112 PROA     70       ALA      O        O               -0.51       15.9994       0
      1113 PROA     71       VAL      N        NH1             -0.47        14.007       0
      1114 PROA     71       VAL      HN       H                0.31         1.008       0
      1115 PROA     71       VAL      CA       CT1              0.07        12.011       0
      1116 PROA     71       VAL      HA       HB1              0.09         1.008       0
      1117 PROA     71       VAL      CB       CT1             -0.09        12.011       0
      1118 PROA     71       VAL      HB       HA1              0.09         1.008       0
      1119 PROA     71       VAL      CG1      CT3             -0.27        12.011       0
      1120 PROA     71       VAL      HG11     HA3              0.09         1.008       0
      1121 PROA     71       VAL      HG12     HA3              0.09         1.008       0
      1122 PROA     71       VAL      HG13     HA3              0.09         1.008       0
      1123 PROA     71       VAL      CG2      CT3             -0.27        12.011       0
      1124 PROA     71       VAL      HG21     HA3              0.09         1.008       0
      1125 PROA     71       VAL      HG22     HA3              0.09         1.008       0
      1126 PROA     71       VAL      HG23     HA3              0.09         1.008       0
      1127 PROA     71       VAL      C        C                0.51        12.011       0
      1128 PROA     71       VAL      O        O               -0.51       15.9994       0
      1129 PROA     72       TYR      N        NH1             -0.47        14.007       0
      1130 PROA     72       TYR      HN       H                0.31         1.008       0
      1131 PROA     72       TYR      CA       CT1              0.07        12.011       0
      1132 PROA     72       TYR      HA       HB1              0.09         1.008       0
      1133 PROA     72       TYR      CB       CT2             -0.18        12.011       0
      1134 PROA     72       TYR      HB1      HA2              0.09         1.008       0
      1135 PROA     72       TYR      HB2      HA2              0.09         1.008       0
      1136 PROA     72       TYR      CG       CA                  0        12.011       0
      1137 PROA     72       TYR      CD1      CA             -0.115        12.011       0
      1138 PROA     72       TYR      HD1      HP              0.115         1.008       0
      1139 PROA     72       TYR      CE1      CA             -0.115        12.011       0
      1140 PROA     72       TYR      HE1      HP              0.115         1.008       0
      1141 PROA     72       TYR      CZ       CA               0.11        12.011       0
      1142 PROA     72       TYR      OH       OH1             -0.54       15.9994       0
      1143 PROA     72       TYR      HH       H                0.43         1.008       0
      1144 PROA     72       TYR      CD2      CA             -0.115        12.011       0
      1145 PROA     72       TYR      HD2      HP              0.115         1.008       0
      1146 PROA     72       TYR      CE2      CA             -0.115        12.011       0
      1147 PROA     72       TYR      HE2      HP              0.115         1.008       0
      1148 PROA     72       TYR      C        C                0.51        12.011       0
      1149 PROA     72       TYR      O        O               -0.51       15.9994       0
      1150 PROA     73       ILE      N        NH1             -0.47        14.007       0
      1151 PROA     73       ILE      HN       H                0.31         1.008       0
      1152 PROA     73       ILE      CA       CT1              0.07        12.011       0
      1153 PROA     73       ILE      HA       HB1              0.09         1.008       0
      1154 PROA     73       ILE      CB       CT1             -0.09        12.011       0
      1155 PROA     73       ILE      HB       HA1              0.09         1.008       0
      1156 PROA     73       ILE      CG2      CT3             -0.27        12.011       0
      1157 PROA     73       ILE      HG21     HA3              0.09         1.008       0
      1158 PROA     73       ILE      HG22     HA3              0.09         1.008       0
      1159 PROA     73       ILE      HG23     HA3              0.09         1.008       0
      1160 PROA     73       ILE      CG1      CT2             -0.18        12.011       0
      1161 PROA     73       ILE      HG11     HA2              0.09         1.008       0
      1162 PROA     73       ILE      HG12     HA2              0.09         1.008       0
      1163 PROA     73       ILE      CD       CT3             -0.27        12.011       0
      1164 PROA     73       ILE      HD1      HA3              0.09         1.008       0
      1165 PROA     73       ILE      HD2      HA3              0.09         1.008       0
      1166 PROA     73       ILE      HD3      HA3              0.09         1.008       0
      1167 PROA     73       ILE      C        C                0.51        12.011       0
      1168 PROA     73       ILE      O        O               -0.51       15.9994       0
      1169 PROA     74       MET      N        NH1             -0.47        14.007       0
      1170 PROA     74       MET      HN       H                0.31         1.008       0
      1171 PROA     74       MET      CA       CT1              0.07        12.011       0
      1172 PROA     74       MET      HA       HB1              0.09         1.008       0
      1173 PROA     74       MET      CB       CT2             -0.18        12.011       0
      1174 PROA     74       MET      HB1      HA2              0.09         1.008       0
      1175 PROA     74       MET      HB2      HA2              0.09         1.008       0
      1176 PROA     74       MET      CG       CT2             -0.14        12.011       0
      1177 PROA     74       MET      HG1      HA2              0.09         1.008       0
      1178 PROA     74       MET      HG2      HA2              0.09         1.008       0
      1179 PROA     74       MET      SD       S               -0.09         32.06       0
      1180 PROA     74       MET      CE       CT3             -0.22        12.011       0
      1181 PROA     74       MET      HE1      HA3              0.09         1.008       0
      1182 PROA     74       MET      HE2      HA3              0.09         1.008       0
      1183 PROA     74       MET      HE3      HA3              0.09         1.008       0
      1184 PROA     74       MET      C        C                0.51        12.011       0
      1185 PROA     74       MET      O        O               -0.51       15.9994       0
      1186 PROA     75       SER      N        NH1             -0.47        14.007       0
      1187 PROA     75       SER      HN       H                0.31         1.008       0
      1188 PROA     75       SER      CA       CT1              0.07        12.011       0
      1189 PROA     75       SER      HA       HB1              0.09         1.008       0
      1190 PROA     75       SER      CB       CT2              0.05        12.011       0
      1191 PROA     75       SER      HB1      HA2              0.09         1.008       0
      1192 PROA     75       SER      HB2      HA2              0.09         1.008       0
      1193 PROA     75       SER      OG       OH1             -0.66       15.9994       0
      1194 PROA     75       SER      HG1      H                0.43         1.008       0
      1195 PROA     75       SER      C        C                0.51        12.011       0
      1196 PROA     75       SER      O        O               -0.51       15.9994       0
      1197 PROA     76       TYR      N        NH1             -0.47        14.007       0
      1198 PROA     76       TYR      HN       H                0.31         1.008       0
      1199 PROA     76       TYR      CA       CT1              0.07        12.011       0
      1200 PROA     76       TYR      HA       HB1              0.09         1.008       0
      1201 PROA     76       TYR      CB       CT2             -0.18        12.011       0
      1202 PROA     76       TYR      HB1      HA2              0.09         1.008       0
      1203 PROA     76       TYR      HB2      HA2              0.09         1.008       0
      1204 PROA     76       TYR      CG       CA                  0        12.011       0
      1205 PROA     76       TYR      CD1      CA             -0.115        12.011       0
      1206 PROA     76       TYR      HD1      HP              0.115         1.008       0
      1207 PROA     76       TYR      CE1      CA             -0.115        12.011       0
      1208 PROA     76       TYR      HE1      HP              0.115         1.008       0
      1209 PROA     76       TYR      CZ       CA               0.11        12.011       0
      1210 PROA     76       TYR      OH       OH1             -0.54       15.9994       0
      1211 PROA     76       TYR      HH       H                0.43         1.008       0
      1212 PROA     76       TYR      CD2      CA             -0.115        12.011       0
      1213 PROA     76       TYR      HD2      HP              0.115         1.008       0
      1214 PROA     76       TYR      CE2      CA             -0.115        12.011       0
      1215 PROA     76       TYR      HE2      HP              0.115         1.008       0
      1216 PROA     76       TYR      C        C                0.51        12.011       0
      1217 PROA     76       TYR      O        O               -0.51       15.9994       0
      1218 PROA     77       PHE      N        NH1             -0.47        14.007       0
      1219 PROA     77       PHE      HN       H                0.31         1.008       0
      1220 PROA     77       PHE      CA       CT1              0.07        12.011       0
      1221 PROA     77       PHE      HA       HB1              0.09         1.008       0
      1222 PROA     77       PHE      CB       CT2             -0.18        12.011       0
      1223 PROA     77       PHE      HB1      HA2              0.09         1.008       0
      1224 PROA     77       PHE      HB2      HA2              0.09         1.008       0
      1225 PROA     77       PHE      CG       CA                  0        12.011       0
      1226 PROA     77       PHE      CD1      CA             -0.115        12.011       0
      1227 PROA     77       PHE      HD1      HP              0.115         1.008       0
      1228 PROA     77       PHE      CE1      CA             -0.115        12.011       0
      1229 PROA     77       PHE      HE1      HP              0.115         1.008       0
      1230 PROA     77       PHE      CZ       CA             -0.115        12.011       0
      1231 PROA     77       PHE      HZ       HP              0.115         1.008       0
      1232 PROA     77       PHE      CD2      CA             -0.115        12.011       0
      1233 PROA     77       PHE      HD2      HP              0.115         1.008       0
      1234 PROA     77       PHE      CE2      CA             -0.115        12.011       0
      1235 PROA     77       PHE      HE2      HP              0.115         1.008       0
      1236 PROA     77       PHE      C        C                0.51        12.011       0
      1237 PROA     77       PHE      O        O               -0.51       15.9994       0
      1238 PROA     78       TRP      N        NH1             -0.47        14.007       0
      1239 PROA     78       TRP      HN       H                0.31         1.008       0
      1240 PROA     78       TRP      CA       CT1              0.07        12.011       0
      1241 PROA     78       TRP      HA       HB1              0.09         1.008       0
      1242 PROA     78       TRP      CB       CT2             -0.18        12.011       0
      1243 PROA     78       TRP      HB1      HA2              0.09         1.008       0
      1244 PROA     78       TRP      HB2      HA2              0.09         1.008       0
      1245 PROA     78       TRP      CG       CY              -0.03        12.011       0
      1246 PROA     78       TRP      CD1      CA              -0.15        12.011       0
      1247 PROA     78       TRP      HD1      HP               0.22         1.008       0
      1248 PROA     78       TRP      NE1      NY              -0.51        14.007       0
      1249 PROA     78       TRP      HE1      H                0.37         1.008       0
      1250 PROA     78       TRP      CE2      CPT              0.24        12.011       0
      1251 PROA     78       TRP      CD2      CPT              0.11        12.011       0
      1252 PROA     78       TRP      CE3      CAI             -0.25        12.011       0
      1253 PROA     78       TRP      HE3      HP               0.17         1.008       0
      1254 PROA     78       TRP      CZ3      CA               -0.2        12.011       0
      1255 PROA     78       TRP      HZ3      HP               0.14         1.008       0
      1256 PROA     78       TRP      CZ2      CAI             -0.27        12.011       0
      1257 PROA     78       TRP      HZ2      HP               0.16         1.008       0
      1258 PROA     78       TRP      CH2      CA              -0.14        12.011       0
      1259 PROA     78       TRP      HH2      HP               0.14         1.008       0
      1260 PROA     78       TRP      C        C                0.51        12.011       0
      1261 PROA     78       TRP      O        O               -0.51       15.9994       0
      1262 PROA     79       MET      N        NH1             -0.47        14.007       0
      1263 PROA     79       MET      HN       H                0.31         1.008       0
      1264 PROA     79       MET      CA       CT1              0.07        12.011       0
      1265 PROA     79       MET      HA       HB1              0.09         1.008       0
      1266 PROA     79       MET      CB       CT2             -0.18        12.011       0
      1267 PROA     79       MET      HB1      HA2              0.09         1.008       0
      1268 PROA     79       MET      HB2      HA2              0.09         1.008       0
      1269 PROA     79       MET      CG       CT2             -0.14        12.011       0
      1270 PROA     79       MET      HG1      HA2              0.09         1.008       0
      1271 PROA     79       MET      HG2      HA2              0.09         1.008       0
      1272 PROA     79       MET      SD       S               -0.09         32.06       0
      1273 PROA     79       MET      CE       CT3             -0.22        12.011       0
      1274 PROA     79       MET      HE1      HA3              0.09         1.008       0
      1275 PROA     79       MET      HE2      HA3              0.09         1.008       0
      1276 PROA     79       MET      HE3      HA3              0.09         1.008       0
      1277 PROA     79       MET      C        C                0.51        12.011       0
      1278 PROA     79       MET      O        O               -0.51       15.9994       0
      1279 PROA     80       HSD      N        NH1             -0.47        14.007       0
      1280 PROA     80       HSD      HN       H                0.31         1.008       0
      1281 PROA     80       HSD      CA       CT1              0.07        12.011       0
      1282 PROA     80       HSD      HA       HB1              0.09         1.008       0
      1283 PROA     80       HSD      CB       CT2             -0.09        12.011       0
      1284 PROA     80       HSD      HB1      HA2              0.09         1.008       0
      1285 PROA     80       HSD      HB2      HA2              0.09         1.008       0
      1286 PROA     80       HSD      ND1      NR1             -0.36        14.007       0
      1287 PROA     80       HSD      HD1      H                0.32         1.008       0
      1288 PROA     80       HSD      CG       CPH1            -0.05        12.011       0
      1289 PROA     80       HSD      CE1      CPH2             0.25        12.011       0
      1290 PROA     80       HSD      HE1      HR1              0.13         1.008       0
      1291 PROA     80       HSD      NE2      NR2              -0.7        14.007       0
      1292 PROA     80       HSD      CD2      CPH1             0.22        12.011       0
      1293 PROA     80       HSD      HD2      HR3               0.1         1.008       0
      1294 PROA     80       HSD      C        C                0.51        12.011       0
      1295 PROA     80       HSD      O        O               -0.51       15.9994       0
      1296 PROA     81       GLN      N        NH1             -0.47        14.007       0
      1297 PROA     81       GLN      HN       H                0.31         1.008       0
      1298 PROA     81       GLN      CA       CT1              0.07        12.011       0
      1299 PROA     81       GLN      HA       HB1              0.09         1.008       0
      1300 PROA     81       GLN      CB       CT2             -0.18        12.011       0
      1301 PROA     81       GLN      HB1      HA2              0.09         1.008       0
      1302 PROA     81       GLN      HB2      HA2              0.09         1.008       0
      1303 PROA     81       GLN      CG       CT2             -0.18        12.011       0
      1304 PROA     81       GLN      HG1      HA2              0.09         1.008       0
      1305 PROA     81       GLN      HG2      HA2              0.09         1.008       0
      1306 PROA     81       GLN      CD       CC               0.55        12.011       0
      1307 PROA     81       GLN      OE1      O               -0.55       15.9994       0
      1308 PROA     81       GLN      NE2      NH2             -0.62        14.007       0
      1309 PROA     81       GLN      HE21     H                0.32         1.008       0
      1310 PROA     81       GLN      HE22     H                 0.3         1.008       0
      1311 PROA     81       GLN      C        C                0.51        12.011       0
      1312 PROA     81       GLN      O        O               -0.51       15.9994       0
      1313 PROA     82       LEU      N        NH1             -0.47        14.007       0
      1314 PROA     82       LEU      HN       H                0.31         1.008       0
      1315 PROA     82       LEU      CA       CT1              0.07        12.011       0
      1316 PROA     82       LEU      HA       HB1              0.09         1.008       0
      1317 PROA     82       LEU      CB       CT2             -0.18        12.011       0
      1318 PROA     82       LEU      HB1      HA2              0.09         1.008       0
      1319 PROA     82       LEU      HB2      HA2              0.09         1.008       0
      1320 PROA     82       LEU      CG       CT1             -0.09        12.011       0
      1321 PROA     82       LEU      HG       HA1              0.09         1.008       0
      1322 PROA     82       LEU      CD1      CT3             -0.27        12.011       0
      1323 PROA     82       LEU      HD11     HA3              0.09         1.008       0
      1324 PROA     82       LEU      HD12     HA3              0.09         1.008       0
      1325 PROA     82       LEU      HD13     HA3              0.09         1.008       0
      1326 PROA     82       LEU      CD2      CT3             -0.27        12.011       0
      1327 PROA     82       LEU      HD21     HA3              0.09         1.008       0
      1328 PROA     82       LEU      HD22     HA3              0.09         1.008       0
      1329 PROA     82       LEU      HD23     HA3              0.09         1.008       0
      1330 PROA     82       LEU      C        C                0.51        12.011       0
      1331 PROA     82       LEU      O        O               -0.51       15.9994       0
      1332 PROA     83       PHE      N        NH1             -0.47        14.007       0
      1333 PROA     83       PHE      HN       H                0.31         1.008       0
      1334 PROA     83       PHE      CA       CT1              0.07        12.011       0
      1335 PROA     83       PHE      HA       HB1              0.09         1.008       0
      1336 PROA     83       PHE      CB       CT2             -0.18        12.011       0
      1337 PROA     83       PHE      HB1      HA2              0.09         1.008       0
      1338 PROA     83       PHE      HB2      HA2              0.09         1.008       0
      1339 PROA     83       PHE      CG       CA                  0        12.011       0
      1340 PROA     83       PHE      CD1      CA             -0.115        12.011       0
      1341 PROA     83       PHE      HD1      HP              0.115         1.008       0
      1342 PROA     83       PHE      CE1      CA             -0.115        12.011       0
      1343 PROA     83       PHE      HE1      HP              0.115         1.008       0
      1344 PROA     83       PHE      CZ       CA             -0.115        12.011       0
      1345 PROA     83       PHE      HZ       HP              0.115         1.008       0
      1346 PROA     83       PHE      CD2      CA             -0.115        12.011       0
      1347 PROA     83       PHE      HD2      HP              0.115         1.008       0
      1348 PROA     83       PHE      CE2      CA             -0.115        12.011       0
      1349 PROA     83       PHE      HE2      HP              0.115         1.008       0
      1350 PROA     83       PHE      C        C                0.51        12.011       0
      1351 PROA     83       PHE      O        O               -0.51       15.9994       0
      1352 PROA     84       GLY      N        NH1             -0.47        14.007       0
      1353 PROA     84       GLY      HN       H                0.31         1.008       0
      1354 PROA     84       GLY      CA       CT2             -0.02        12.011       0
      1355 PROA     84       GLY      HA1      HB2              0.09         1.008       0
      1356 PROA     84       GLY      HA2      HB2              0.09         1.008       0
      1357 PROA     84       GLY      C        C                0.51        12.011       0
      1358 PROA     84       GLY      O        O               -0.51       15.9994       0
      1359 PROA     85       GLY      N        NH1             -0.47        14.007       0
      1360 PROA     85       GLY      HN       H                0.31         1.008       0
      1361 PROA     85       GLY      CA       CT2             -0.02        12.011       0
      1362 PROA     85       GLY      HA1      HB2              0.09         1.008       0
      1363 PROA     85       GLY      HA2      HB2              0.09         1.008       0
      1364 PROA     85       GLY      C        C                0.51        12.011       0
      1365 PROA     85       GLY      O        O               -0.51       15.9994       0
      1366 PROA     86       ALA      N        NH1             -0.47        14.007       0
      1367 PROA     86       ALA      HN       H                0.31         1.008       0
      1368 PROA     86       ALA      CA       CT1              0.07        12.011       0
      1369 PROA     86       ALA      HA       HB1              0.09         1.008       0
      1370 PROA     86       ALA      CB       CT3             -0.27        12.011       0
      1371 PROA     86       ALA      HB1      HA3              0.09         1.008       0
      1372 PROA     86       ALA      HB2      HA3              0.09         1.008       0
      1373 PROA     86       ALA      HB3      HA3              0.09         1.008       0
      1374 PROA     86       ALA      C        C                0.51        12.011       0
      1375 PROA     86       ALA      O        O               -0.51       15.9994       0
      1376 PROA     87       ASN      N        NH1             -0.47        14.007       0
      1377 PROA     87       ASN      HN       H                0.31         1.008       0
      1378 PROA     87       ASN      CA       CT1              0.07        12.011       0
      1379 PROA     87       ASN      HA       HB1              0.09         1.008       0
      1380 PROA     87       ASN      CB       CT2             -0.18        12.011       0
      1381 PROA     87       ASN      HB1      HA2              0.09         1.008       0
      1382 PROA     87       ASN      HB2      HA2              0.09         1.008       0
      1383 PROA     87       ASN      CG       CC               0.55        12.011       0
      1384 PROA     87       ASN      OD1      O               -0.55       15.9994       0
      1385 PROA     87       ASN      ND2      NH2             -0.62        14.007       0
      1386 PROA     87       ASN      HD21     H                0.32         1.008       0
      1387 PROA     87       ASN      HD22     H                 0.3         1.008       0
      1388 PROA     87       ASN      C        C                0.51        12.011       0
      1389 PROA     87       ASN      O        O               -0.51       15.9994       0
      1390 PROA     88       LEU      N        NH1             -0.47        14.007       0
      1391 PROA     88       LEU      HN       H                0.31         1.008       0
      1392 PROA     88       LEU      CA       CT1              0.07        12.011       0
      1393 PROA     88       LEU      HA       HB1              0.09         1.008       0
      1394 PROA     88       LEU      CB       CT2             -0.18        12.011       0
      1395 PROA     88       LEU      HB1      HA2              0.09         1.008       0
      1396 PROA     88       LEU      HB2      HA2              0.09         1.008       0
      1397 PROA     88       LEU      CG       CT1             -0.09        12.011       0
      1398 PROA     88       LEU      HG       HA1              0.09         1.008       0
      1399 PROA     88       LEU      CD1      CT3             -0.27        12.011       0
      1400 PROA     88       LEU      HD11     HA3              0.09         1.008       0
      1401 PROA     88       LEU      HD12     HA3              0.09         1.008       0
      1402 PROA     88       LEU      HD13     HA3              0.09         1.008       0
      1403 PROA     88       LEU      CD2      CT3             -0.27        12.011       0
      1404 PROA     88       LEU      HD21     HA3              0.09         1.008       0
      1405 PROA     88       LEU      HD22     HA3              0.09         1.008       0
      1406 PROA     88       LEU      HD23     HA3              0.09         1.008       0
      1407 PROA     88       LEU      C        C                0.51        12.011       0
      1408 PROA     88       LEU      O        O               -0.51       15.9994       0
      1409 PROA     89       MET      N        NH1             -0.47        14.007       0
      1410 PROA     89       MET      HN       H                0.31         1.008       0
      1411 PROA     89       MET      CA       CT1              0.07        12.011       0
      1412 PROA     89       MET      HA       HB1              0.09         1.008       0
      1413 PROA     89       MET      CB       CT2             -0.18        12.011       0
      1414 PROA     89       MET      HB1      HA2              0.09         1.008       0
      1415 PROA     89       MET      HB2      HA2              0.09         1.008       0
      1416 PROA     89       MET      CG       CT2             -0.14        12.011       0
      1417 PROA     89       MET      HG1      HA2              0.09         1.008       0
      1418 PROA     89       MET      HG2      HA2              0.09         1.008       0
      1419 PROA     89       MET      SD       S               -0.09         32.06       0
      1420 PROA     89       MET      CE       CT3             -0.22        12.011       0
      1421 PROA     89       MET      HE1      HA3              0.09         1.008       0
      1422 PROA     89       MET      HE2      HA3              0.09         1.008       0
      1423 PROA     89       MET      HE3      HA3              0.09         1.008       0
      1424 PROA     89       MET      C        C                0.51        12.011       0
      1425 PROA     89       MET      O        O               -0.51       15.9994       0
      1426 PROA     90       GLU      N        NH1             -0.47        14.007       0
      1427 PROA     90       GLU      HN       H                0.31         1.008       0
      1428 PROA     90       GLU      CA       CT1              0.07        12.011       0
      1429 PROA     90       GLU      HA       HB1              0.09         1.008       0
      1430 PROA     90       GLU      CB       CT2A            -0.18        12.011       0
      1431 PROA     90       GLU      HB1      HA2              0.09         1.008       0
      1432 PROA     90       GLU      HB2      HA2              0.09         1.008       0
      1433 PROA     90       GLU      CG       CT2             -0.28        12.011       0
      1434 PROA     90       GLU      HG1      HA2              0.09         1.008       0
      1435 PROA     90       GLU      HG2      HA2              0.09         1.008       0
      1436 PROA     90       GLU      CD       CC               0.62        12.011       0
      1437 PROA     90       GLU      OE1      OC              -0.76       15.9994       0
      1438 PROA     90       GLU      OE2      OC              -0.76       15.9994       0
      1439 PROA     90       GLU      C        C                0.51        12.011       0
      1440 PROA     90       GLU      O        O               -0.51       15.9994       0
      1441 PROA     91       LYS      N        NH1             -0.47        14.007       0
      1442 PROA     91       LYS      HN       H                0.31         1.008       0
      1443 PROA     91       LYS      CA       CT1              0.07        12.011       0
      1444 PROA     91       LYS      HA       HB1              0.09         1.008       0
      1445 PROA     91       LYS      CB       CT2             -0.18        12.011       0
      1446 PROA     91       LYS      HB1      HA2              0.09         1.008       0
      1447 PROA     91       LYS      HB2      HA2              0.09         1.008       0
      1448 PROA     91       LYS      CG       CT2             -0.18        12.011       0
      1449 PROA     91       LYS      HG1      HA2              0.09         1.008       0
      1450 PROA     91       LYS      HG2      HA2              0.09         1.008       0
      1451 PROA     91       LYS      CD       CT2             -0.18        12.011       0
      1452 PROA     91       LYS      HD1      HA2              0.09         1.008       0
      1453 PROA     91       LYS      HD2      HA2              0.09         1.008       0
      1454 PROA     91       LYS      CE       CT2              0.21        12.011       0
      1455 PROA     91       LYS      HE1      HA2              0.05         1.008       0
      1456 PROA     91       LYS      HE2      HA2              0.05         1.008       0
      1457 PROA     91       LYS      NZ       NH3              -0.3        14.007       0
      1458 PROA     91       LYS      HZ1      HC               0.33         1.008       0
      1459 PROA     91       LYS      HZ2      HC               0.33         1.008       0
      1460 PROA     91       LYS      HZ3      HC               0.33         1.008       0
      1461 PROA     91       LYS      C        C                0.51        12.011       0
      1462 PROA     91       LYS      O        O               -0.51       15.9994       0
      1463 PROA     92       ILE      N        NH1             -0.47        14.007       0
      1464 PROA     92       ILE      HN       H                0.31         1.008       0
      1465 PROA     92       ILE      CA       CT1              0.07        12.011       0
      1466 PROA     92       ILE      HA       HB1              0.09         1.008       0
      1467 PROA     92       ILE      CB       CT1             -0.09        12.011       0
      1468 PROA     92       ILE      HB       HA1              0.09         1.008       0
      1469 PROA     92       ILE      CG2      CT3             -0.27        12.011       0
      1470 PROA     92       ILE      HG21     HA3              0.09         1.008       0
      1471 PROA     92       ILE      HG22     HA3              0.09         1.008       0
      1472 PROA     92       ILE      HG23     HA3              0.09         1.008       0
      1473 PROA     92       ILE      CG1      CT2             -0.18        12.011       0
      1474 PROA     92       ILE      HG11     HA2              0.09         1.008       0
      1475 PROA     92       ILE      HG12     HA2              0.09         1.008       0
      1476 PROA     92       ILE      CD       CT3             -0.27        12.011       0
      1477 PROA     92       ILE      HD1      HA3              0.09         1.008       0
      1478 PROA     92       ILE      HD2      HA3              0.09         1.008       0
      1479 PROA     92       ILE      HD3      HA3              0.09         1.008       0
      1480 PROA     92       ILE      C        C                0.51        12.011       0
      1481 PROA     92       ILE      O        O               -0.51       15.9994       0
      1482 PROA     93       LEU      N        NH1             -0.47        14.007       0
      1483 PROA     93       LEU      HN       H                0.31         1.008       0
      1484 PROA     93       LEU      CA       CT1              0.07        12.011       0
      1485 PROA     93       LEU      HA       HB1              0.09         1.008       0
      1486 PROA     93       LEU      CB       CT2             -0.18        12.011       0
      1487 PROA     93       LEU      HB1      HA2              0.09         1.008       0
      1488 PROA     93       LEU      HB2      HA2              0.09         1.008       0
      1489 PROA     93       LEU      CG       CT1             -0.09        12.011       0
      1490 PROA     93       LEU      HG       HA1              0.09         1.008       0
      1491 PROA     93       LEU      CD1      CT3             -0.27        12.011       0
      1492 PROA     93       LEU      HD11     HA3              0.09         1.008       0
      1493 PROA     93       LEU      HD12     HA3              0.09         1.008       0
      1494 PROA     93       LEU      HD13     HA3              0.09         1.008       0
      1495 PROA     93       LEU      CD2      CT3             -0.27        12.011       0
      1496 PROA     93       LEU      HD21     HA3              0.09         1.008       0
      1497 PROA     93       LEU      HD22     HA3              0.09         1.008       0
      1498 PROA     93       LEU      HD23     HA3              0.09         1.008       0
      1499 PROA     93       LEU      C        C                0.51        12.011       0
      1500 PROA     93       LEU      O        O               -0.51       15.9994       0
      1501 PROA     94       ARG      N        NH1             -0.47        14.007       0
      1502 PROA     94       ARG      HN       H                0.31         1.008       0
      1503 PROA     94       ARG      CA       CT1              0.07        12.011       0
      1504 PROA     94       ARG      HA       HB1              0.09         1.008       0
      1505 PROA     94       ARG      CB       CT2             -0.18        12.011       0
      1506 PROA     94       ARG      HB1      HA2              0.09         1.008       0
      1507 PROA     94       ARG      HB2      HA2              0.09         1.008       0
      1508 PROA     94       ARG      CG       CT2             -0.18        12.011       0
      1509 PROA     94       ARG      HG1      HA2              0.09         1.008       0
      1510 PROA     94       ARG      HG2      HA2              0.09         1.008       0
      1511 PROA     94       ARG      CD       CT2               0.2        12.011       0
      1512 PROA     94       ARG      HD1      HA2              0.09         1.008       0
      1513 PROA     94       ARG      HD2      HA2              0.09         1.008       0
      1514 PROA     94       ARG      NE       NC2              -0.7        14.007       0
      1515 PROA     94       ARG      HE       HC               0.44         1.008       0
      1516 PROA     94       ARG      CZ       C                0.64        12.011       0
      1517 PROA     94       ARG      NH1      NC2              -0.8        14.007       0
      1518 PROA     94       ARG      HH11     HC               0.46         1.008       0
      1519 PROA     94       ARG      HH12     HC               0.46         1.008       0
      1520 PROA     94       ARG      NH2      NC2              -0.8        14.007       0
      1521 PROA     94       ARG      HH21     HC               0.46         1.008       0
      1522 PROA     94       ARG      HH22     HC               0.46         1.008       0
      1523 PROA     94       ARG      C        C                0.51        12.011       0
      1524 PROA     94       ARG      O        O               -0.51       15.9994       0
      1525 PROA     95       THR      N        NH1             -0.47        14.007       0
      1526 PROA     95       THR      HN       H                0.31         1.008       0
      1527 PROA     95       THR      CA       CT1              0.07        12.011       0
      1528 PROA     95       THR      HA       HB1              0.09         1.008       0
      1529 PROA     95       THR      CB       CT1              0.14        12.011       0
      1530 PROA     95       THR      HB       HA1              0.09         1.008       0
      1531 PROA     95       THR      OG1      OH1             -0.66       15.9994       0
      1532 PROA     95       THR      HG1      H                0.43         1.008       0
      1533 PROA     95       THR      CG2      CT3             -0.27        12.011       0
      1534 PROA     95       THR      HG21     HA3              0.09         1.008       0
      1535 PROA     95       THR      HG22     HA3              0.09         1.008       0
      1536 PROA     95       THR      HG23     HA3              0.09         1.008       0
      1537 PROA     95       THR      C        C                0.51        12.011       0
      1538 PROA     95       THR      O        O               -0.51       15.9994       0
      1539 PROA     96       LYS      N        NH1             -0.47        14.007       0
      1540 PROA     96       LYS      HN       H                0.31         1.008       0
      1541 PROA     96       LYS      CA       CT1              0.07        12.011       0
      1542 PROA     96       LYS      HA       HB1              0.09         1.008       0
      1543 PROA     96       LYS      CB       CT2             -0.18        12.011       0
      1544 PROA     96       LYS      HB1      HA2              0.09         1.008       0
      1545 PROA     96       LYS      HB2      HA2              0.09         1.008       0
      1546 PROA     96       LYS      CG       CT2             -0.18        12.011       0
      1547 PROA     96       LYS      HG1      HA2              0.09         1.008       0
      1548 PROA     96       LYS      HG2      HA2              0.09         1.008       0
      1549 PROA     96       LYS      CD       CT2             -0.18        12.011       0
      1550 PROA     96       LYS      HD1      HA2              0.09         1.008       0
      1551 PROA     96       LYS      HD2      HA2              0.09         1.008       0
      1552 PROA     96       LYS      CE       CT2              0.21        12.011       0
      1553 PROA     96       LYS      HE1      HA2              0.05         1.008       0
      1554 PROA     96       LYS      HE2      HA2              0.05         1.008       0
      1555 PROA     96       LYS      NZ       NH3              -0.3        14.007       0
      1556 PROA     96       LYS      HZ1      HC               0.33         1.008       0
      1557 PROA     96       LYS      HZ2      HC               0.33         1.008       0
      1558 PROA     96       LYS      HZ3      HC               0.33         1.008       0
      1559 PROA     96       LYS      C        C                0.51        12.011       0
      1560 PROA     96       LYS      O        O               -0.51       15.9994       0
      1561 PROA     97       LEU      N        NH1             -0.47        14.007       0
      1562 PROA     97       LEU      HN       H                0.31         1.008       0
      1563 PROA     97       LEU      CA       CT1              0.07        12.011       0
      1564 PROA     97       LEU      HA       HB1              0.09         1.008       0
      1565 PROA     97       LEU      CB       CT2             -0.18        12.011       0
      1566 PROA     97       LEU      HB1      HA2              0.09         1.008       0
      1567 PROA     97       LEU      HB2      HA2              0.09         1.008       0
      1568 PROA     97       LEU      CG       CT1             -0.09        12.011       0
      1569 PROA     97       LEU      HG       HA1              0.09         1.008       0
      1570 PROA     97       LEU      CD1      CT3             -0.27        12.011       0
      1571 PROA     97       LEU      HD11     HA3              0.09         1.008       0
      1572 PROA     97       LEU      HD12     HA3              0.09         1.008       0
      1573 PROA     97       LEU      HD13     HA3              0.09         1.008       0
      1574 PROA     97       LEU      CD2      CT3             -0.27        12.011       0
      1575 PROA     97       LEU      HD21     HA3              0.09         1.008       0
      1576 PROA     97       LEU      HD22     HA3              0.09         1.008       0
      1577 PROA     97       LEU      HD23     HA3              0.09         1.008       0
      1578 PROA     97       LEU      C        C                0.51        12.011       0
      1579 PROA     97       LEU      O        O               -0.51       15.9994       0
      1580 PROA     98       MET      N        NH1             -0.47        14.007       0
      1581 PROA     98       MET      HN       H                0.31         1.008       0
      1582 PROA     98       MET      CA       CT1              0.07        12.011       0
      1583 PROA     98       MET      HA       HB1              0.09         1.008       0
      1584 PROA     98       MET      CB       CT2             -0.18        12.011       0
      1585 PROA     98       MET      HB1      HA2              0.09         1.008       0
      1586 PROA     98       MET      HB2      HA2              0.09         1.008       0
      1587 PROA     98       MET      CG       CT2             -0.14        12.011       0
      1588 PROA     98       MET      HG1      HA2              0.09         1.008       0
      1589 PROA     98       MET      HG2      HA2              0.09         1.008       0
      1590 PROA     98       MET      SD       S               -0.09         32.06       0
      1591 PROA     98       MET      CE       CT3             -0.22        12.011       0
      1592 PROA     98       MET      HE1      HA3              0.09         1.008       0
      1593 PROA     98       MET      HE2      HA3              0.09         1.008       0
      1594 PROA     98       MET      HE3      HA3              0.09         1.008       0
      1595 PROA     98       MET      C        C                0.51        12.011       0
      1596 PROA     98       MET      O        O               -0.51       15.9994       0
      1597 PROA     99       GLY      N        NH1             -0.47        14.007       0
      1598 PROA     99       GLY      HN       H                0.31         1.008       0
      1599 PROA     99       GLY      CA       CT2             -0.02        12.011       0
      1600 PROA     99       GLY      HA1      HB2              0.09         1.008       0
      1601 PROA     99       GLY      HA2      HB2              0.09         1.008       0
      1602 PROA     99       GLY      C        C                0.51        12.011       0
      1603 PROA     99       GLY      O        O               -0.51       15.9994       0
      1604 PROA     100      HSD      N        NH1             -0.47        14.007       0
      1605 PROA     100      HSD      HN       H                0.31         1.008       0
      1606 PROA     100      HSD      CA       CT1              0.07        12.011       0
      1607 PROA     100      HSD      HA       HB1              0.09         1.008       0
      1608 PROA     100      HSD      CB       CT2             -0.09        12.011       0
      1609 PROA     100      HSD      HB1      HA2              0.09         1.008       0
      1610 PROA     100      HSD      HB2      HA2              0.09         1.008       0
      1611 PROA     100      HSD      ND1      NR1             -0.36        14.007       0
      1612 PROA     100      HSD      HD1      H                0.32         1.008       0
      1613 PROA     100      HSD      CG       CPH1            -0.05        12.011       0
      1614 PROA     100      HSD      CE1      CPH2             0.25        12.011       0
      1615 PROA     100      HSD      HE1      HR1              0.13         1.008       0
      1616 PROA     100      HSD      NE2      NR2              -0.7        14.007       0
      1617 PROA     100      HSD      CD2      CPH1             0.22        12.011       0
      1618 PROA     100      HSD      HD2      HR3               0.1         1.008       0
      1619 PROA     100      HSD      C        C                0.51        12.011       0
      1620 PROA     100      HSD      O        O               -0.51       15.9994       0
      1621 PROA     101      LEU      N        NH1             -0.47        14.007       0
      1622 PROA     101      LEU      HN       H                0.31         1.008       0
      1623 PROA     101      LEU      CA       CT1              0.07        12.011       0
      1624 PROA     101      LEU      HA       HB1              0.09         1.008       0
      1625 PROA     101      LEU      CB       CT2             -0.18        12.011       0
      1626 PROA     101      LEU      HB1      HA2              0.09         1.008       0
      1627 PROA     101      LEU      HB2      HA2              0.09         1.008       0
      1628 PROA     101      LEU      CG       CT1             -0.09        12.011       0
      1629 PROA     101      LEU      HG       HA1              0.09         1.008       0
      1630 PROA     101      LEU      CD1      CT3             -0.27        12.011       0
      1631 PROA     101      LEU      HD11     HA3              0.09         1.008       0
      1632 PROA     101      LEU      HD12     HA3              0.09         1.008       0
      1633 PROA     101      LEU      HD13     HA3              0.09         1.008       0
      1634 PROA     101      LEU      CD2      CT3             -0.27        12.011       0
      1635 PROA     101      LEU      HD21     HA3              0.09         1.008       0
      1636 PROA     101      LEU      HD22     HA3              0.09         1.008       0
      1637 PROA     101      LEU      HD23     HA3              0.09         1.008       0
      1638 PROA     101      LEU      C        C                0.51        12.011       0
      1639 PROA     101      LEU      O        O               -0.51       15.9994       0
      1640 PROA     102      LEU      N        NH1             -0.47        14.007       0
      1641 PROA     102      LEU      HN       H                0.31         1.008       0
      1642 PROA     102      LEU      CA       CT1              0.07        12.011       0
      1643 PROA     102      LEU      HA       HB1              0.09         1.008       0
      1644 PROA     102      LEU      CB       CT2             -0.18        12.011       0
      1645 PROA     102      LEU      HB1      HA2              0.09         1.008       0
      1646 PROA     102      LEU      HB2      HA2              0.09         1.008       0
      1647 PROA     102      LEU      CG       CT1             -0.09        12.011       0
      1648 PROA     102      LEU      HG       HA1              0.09         1.008       0
      1649 PROA     102      LEU      CD1      CT3             -0.27        12.011       0
      1650 PROA     102      LEU      HD11     HA3              0.09         1.008       0
      1651 PROA     102      LEU      HD12     HA3              0.09         1.008       0
      1652 PROA     102      LEU      HD13     HA3              0.09         1.008       0
      1653 PROA     102      LEU      CD2      CT3             -0.27        12.011       0
      1654 PROA     102      LEU      HD21     HA3              0.09         1.008       0
      1655 PROA     102      LEU      HD22     HA3              0.09         1.008       0
      1656 PROA     102      LEU      HD23     HA3              0.09         1.008       0
      1657 PROA     102      LEU      C        C                0.51        12.011       0
      1658 PROA     102      LEU      O        O               -0.51       15.9994       0
      1659 PROA     103      THR      N        NH1             -0.47        14.007       0
      1660 PROA     103      THR      HN       H                0.31         1.008       0
      1661 PROA     103      THR      CA       CT1              0.07        12.011       0
      1662 PROA     103      THR      HA       HB1              0.09         1.008       0
      1663 PROA     103      THR      CB       CT1              0.14        12.011       0
      1664 PROA     103      THR      HB       HA1              0.09         1.008       0
      1665 PROA     103      THR      OG1      OH1             -0.66       15.9994       0
      1666 PROA     103      THR      HG1      H                0.43         1.008       0
      1667 PROA     103      THR      CG2      CT3             -0.27        12.011       0
      1668 PROA     103      THR      HG21     HA3              0.09         1.008       0
      1669 PROA     103      THR      HG22     HA3              0.09         1.008       0
      1670 PROA     103      THR      HG23     HA3              0.09         1.008       0
      1671 PROA     103      THR      C        C                0.51        12.011       0
      1672 PROA     103      THR      O        O               -0.51       15.9994       0
      1673 PROA     104      MET      N        NH1             -0.47        14.007       0
      1674 PROA     104      MET      HN       H                0.31         1.008       0
      1675 PROA     104      MET      CA       CT1              0.07        12.011       0
      1676 PROA     104      MET      HA       HB1              0.09         1.008       0
      1677 PROA     104      MET      CB       CT2             -0.18        12.011       0
      1678 PROA     104      MET      HB1      HA2              0.09         1.008       0
      1679 PROA     104      MET      HB2      HA2              0.09         1.008       0
      1680 PROA     104      MET      CG       CT2             -0.14        12.011       0
      1681 PROA     104      MET      HG1      HA2              0.09         1.008       0
      1682 PROA     104      MET      HG2      HA2              0.09         1.008       0
      1683 PROA     104      MET      SD       S               -0.09         32.06       0
      1684 PROA     104      MET      CE       CT3             -0.22        12.011       0
      1685 PROA     104      MET      HE1      HA3              0.09         1.008       0
      1686 PROA     104      MET      HE2      HA3              0.09         1.008       0
      1687 PROA     104      MET      HE3      HA3              0.09         1.008       0
      1688 PROA     104      MET      C        C                0.51        12.011       0
      1689 PROA     104      MET      O        O               -0.51       15.9994       0
      1690 PROA     105      SER      N        NH1             -0.47        14.007       0
      1691 PROA     105      SER      HN       H                0.31         1.008       0
      1692 PROA     105      SER      CA       CT1              0.07        12.011       0
      1693 PROA     105      SER      HA       HB1              0.09         1.008       0
      1694 PROA     105      SER      CB       CT2              0.05        12.011       0
      1695 PROA     105      SER      HB1      HA2              0.09         1.008       0
      1696 PROA     105      SER      HB2      HA2              0.09         1.008       0
      1697 PROA     105      SER      OG       OH1             -0.66       15.9994       0
      1698 PROA     105      SER      HG1      H                0.43         1.008       0
      1699 PROA     105      SER      C        C                0.51        12.011       0
      1700 PROA     105      SER      O        O               -0.51       15.9994       0
      1701 PROA     106      PRO      N        N               -0.29        14.007       0
      1702 PROA     106      PRO      CD       CP3                 0        12.011       0
      1703 PROA     106      PRO      HD1      HA2              0.09         1.008       0
      1704 PROA     106      PRO      HD2      HA2              0.09         1.008       0
      1705 PROA     106      PRO      CA       CP1              0.02        12.011       0
      1706 PROA     106      PRO      HA       HB1              0.09         1.008       0
      1707 PROA     106      PRO      CB       CP2             -0.18        12.011       0
      1708 PROA     106      PRO      HB1      HA2              0.09         1.008       0
      1709 PROA     106      PRO      HB2      HA2              0.09         1.008       0
      1710 PROA     106      PRO      CG       CP2             -0.18        12.011       0
      1711 PROA     106      PRO      HG1      HA2              0.09         1.008       0
      1712 PROA     106      PRO      HG2      HA2              0.09         1.008       0
      1713 PROA     106      PRO      C        C                0.51        12.011       0
      1714 PROA     106      PRO      O        O               -0.51       15.9994       0
      1715 PROA     107      PRO      N        N               -0.29        14.007       0
      1716 PROA     107      PRO      CD       CP3                 0        12.011       0
      1717 PROA     107      PRO      HD1      HA2              0.09         1.008       0
      1718 PROA     107      PRO      HD2      HA2              0.09         1.008       0
      1719 PROA     107      PRO      CA       CP1              0.02        12.011       0
      1720 PROA     107      PRO      HA       HB1              0.09         1.008       0
      1721 PROA     107      PRO      CB       CP2             -0.18        12.011       0
      1722 PROA     107      PRO      HB1      HA2              0.09         1.008       0
      1723 PROA     107      PRO      HB2      HA2              0.09         1.008       0
      1724 PROA     107      PRO      CG       CP2             -0.18        12.011       0
      1725 PROA     107      PRO      HG1      HA2              0.09         1.008       0
      1726 PROA     107      PRO      HG2      HA2              0.09         1.008       0
      1727 PROA     107      PRO      C        C                0.51        12.011       0
      1728 PROA     107      PRO      O        O               -0.51       15.9994       0
      1729 PROA     108      PHE      N        NH1             -0.47        14.007       0
      1730 PROA     108      PHE      HN       H                0.31         1.008       0
      1731 PROA     108      PHE      CA       CT1              0.07        12.011       0
      1732 PROA     108      PHE      HA       HB1              0.09         1.008       0
      1733 PROA     108      PHE      CB       CT2             -0.18        12.011       0
      1734 PROA     108      PHE      HB1      HA2              0.09         1.008       0
      1735 PROA     108      PHE      HB2      HA2              0.09         1.008       0
      1736 PROA     108      PHE      CG       CA                  0        12.011       0
      1737 PROA     108      PHE      CD1      CA             -0.115        12.011       0
      1738 PROA     108      PHE      HD1      HP              0.115         1.008       0
      1739 PROA     108      PHE      CE1      CA             -0.115        12.011       0
      1740 PROA     108      PHE      HE1      HP              0.115         1.008       0
      1741 PROA     108      PHE      CZ       CA             -0.115        12.011       0
      1742 PROA     108      PHE      HZ       HP              0.115         1.008       0
      1743 PROA     108      PHE      CD2      CA             -0.115        12.011       0
      1744 PROA     108      PHE      HD2      HP              0.115         1.008       0
      1745 PROA     108      PHE      CE2      CA             -0.115        12.011       0
      1746 PROA     108      PHE      HE2      HP              0.115         1.008       0
      1747 PROA     108      PHE      C        C                0.51        12.011       0
      1748 PROA     108      PHE      O        O               -0.51       15.9994       0
      1749 PROA     109      TYR      N        NH1             -0.47        14.007       0
      1750 PROA     109      TYR      HN       H                0.31         1.008       0
      1751 PROA     109      TYR      CA       CT1              0.07        12.011       0
      1752 PROA     109      TYR      HA       HB1              0.09         1.008       0
      1753 PROA     109      TYR      CB       CT2             -0.18        12.011       0
      1754 PROA     109      TYR      HB1      HA2              0.09         1.008       0
      1755 PROA     109      TYR      HB2      HA2              0.09         1.008       0
      1756 PROA     109      TYR      CG       CA                  0        12.011       0
      1757 PROA     109      TYR      CD1      CA             -0.115        12.011       0
      1758 PROA     109      TYR      HD1      HP              0.115         1.008       0
      1759 PROA     109      TYR      CE1      CA             -0.115        12.011       0
      1760 PROA     109      TYR      HE1      HP              0.115         1.008       0
      1761 PROA     109      TYR      CZ       CA               0.11        12.011       0
      1762 PROA     109      TYR      OH       OH1             -0.54       15.9994       0
      1763 PROA     109      TYR      HH       H                0.43         1.008       0
      1764 PROA     109      TYR      CD2      CA             -0.115        12.011       0
      1765 PROA     109      TYR      HD2      HP              0.115         1.008       0
      1766 PROA     109      TYR      CE2      CA             -0.115        12.011       0
      1767 PROA     109      TYR      HE2      HP              0.115         1.008       0
      1768 PROA     109      TYR      C        C                0.51        12.011       0
      1769 PROA     109      TYR      O        O               -0.51       15.9994       0
      1770 PROA     110      GLU      N        NH1             -0.47        14.007       0
      1771 PROA     110      GLU      HN       H                0.31         1.008       0
      1772 PROA     110      GLU      CA       CT1              0.07        12.011       0
      1773 PROA     110      GLU      HA       HB1              0.09         1.008       0
      1774 PROA     110      GLU      CB       CT2A            -0.18        12.011       0
      1775 PROA     110      GLU      HB1      HA2              0.09         1.008       0
      1776 PROA     110      GLU      HB2      HA2              0.09         1.008       0
      1777 PROA     110      GLU      CG       CT2             -0.28        12.011       0
      1778 PROA     110      GLU      HG1      HA2              0.09         1.008       0
      1779 PROA     110      GLU      HG2      HA2              0.09         1.008       0
      1780 PROA     110      GLU      CD       CC               0.62        12.011       0
      1781 PROA     110      GLU      OE1      OC              -0.76       15.9994       0
      1782 PROA     110      GLU      OE2      OC              -0.76       15.9994       0
      1783 PROA     110      GLU      C        C                0.51        12.011       0
      1784 PROA     110      GLU      O        O               -0.51       15.9994       0
      1785 PROA     111      LYS      N        NH1             -0.47        14.007       0
      1786 PROA     111      LYS      HN       H                0.31         1.008       0
      1787 PROA     111      LYS      CA       CT1              0.07        12.011       0
      1788 PROA     111      LYS      HA       HB1              0.09         1.008       0
      1789 PROA     111      LYS      CB       CT2             -0.18        12.011       0
      1790 PROA     111      LYS      HB1      HA2              0.09         1.008       0
      1791 PROA     111      LYS      HB2      HA2              0.09         1.008       0
      1792 PROA     111      LYS      CG       CT2             -0.18        12.011       0
      1793 PROA     111      LYS      HG1      HA2              0.09         1.008       0
      1794 PROA     111      LYS      HG2      HA2              0.09         1.008       0
      1795 PROA     111      LYS      CD       CT2             -0.18        12.011       0
      1796 PROA     111      LYS      HD1      HA2              0.09         1.008       0
      1797 PROA     111      LYS      HD2      HA2              0.09         1.008       0
      1798 PROA     111      LYS      CE       CT2              0.21        12.011       0
      1799 PROA     111      LYS      HE1      HA2              0.05         1.008       0
      1800 PROA     111      LYS      HE2      HA2              0.05         1.008       0
      1801 PROA     111      LYS      NZ       NH3              -0.3        14.007       0
      1802 PROA     111      LYS      HZ1      HC               0.33         1.008       0
      1803 PROA     111      LYS      HZ2      HC               0.33         1.008       0
      1804 PROA     111      LYS      HZ3      HC               0.33         1.008       0
      1805 PROA     111      LYS      C        C                0.51        12.011       0
      1806 PROA     111      LYS      O        O               -0.51       15.9994       0
      1807 PROA     112      ASN      N        NH1             -0.47        14.007       0
      1808 PROA     112      ASN      HN       H                0.31         1.008       0
      1809 PROA     112      ASN      CA       CT1              0.07        12.011       0
      1810 PROA     112      ASN      HA       HB1              0.09         1.008       0
      1811 PROA     112      ASN      CB       CT2             -0.18        12.011       0
      1812 PROA     112      ASN      HB1      HA2              0.09         1.008       0
      1813 PROA     112      ASN      HB2      HA2              0.09         1.008       0
      1814 PROA     112      ASN      CG       CC               0.55        12.011       0
      1815 PROA     112      ASN      OD1      O               -0.55       15.9994       0
      1816 PROA     112      ASN      ND2      NH2             -0.62        14.007       0
      1817 PROA     112      ASN      HD21     H                0.32         1.008       0
      1818 PROA     112      ASN      HD22     H                 0.3         1.008       0
      1819 PROA     112      ASN      C        C                0.51        12.011       0
      1820 PROA     112      ASN      O        O               -0.51       15.9994       0
      1821 PROA     113      ARG      N        NH1             -0.47        14.007       0
      1822 PROA     113      ARG      HN       H                0.31         1.008       0
      1823 PROA     113      ARG      CA       CT1              0.07        12.011       0
      1824 PROA     113      ARG      HA       HB1              0.09         1.008       0
      1825 PROA     113      ARG      CB       CT2             -0.18        12.011       0
      1826 PROA     113      ARG      HB1      HA2              0.09         1.008       0
      1827 PROA     113      ARG      HB2      HA2              0.09         1.008       0
      1828 PROA     113      ARG      CG       CT2             -0.18        12.011       0
      1829 PROA     113      ARG      HG1      HA2              0.09         1.008       0
      1830 PROA     113      ARG      HG2      HA2              0.09         1.008       0
      1831 PROA     113      ARG      CD       CT2               0.2        12.011       0
      1832 PROA     113      ARG      HD1      HA2              0.09         1.008       0
      1833 PROA     113      ARG      HD2      HA2              0.09         1.008       0
      1834 PROA     113      ARG      NE       NC2              -0.7        14.007       0
      1835 PROA     113      ARG      HE       HC               0.44         1.008       0
      1836 PROA     113      ARG      CZ       C                0.64        12.011       0
      1837 PROA     113      ARG      NH1      NC2              -0.8        14.007       0
      1838 PROA     113      ARG      HH11     HC               0.46         1.008       0
      1839 PROA     113      ARG      HH12     HC               0.46         1.008       0
      1840 PROA     113      ARG      NH2      NC2              -0.8        14.007       0
      1841 PROA     113      ARG      HH21     HC               0.46         1.008       0
      1842 PROA     113      ARG      HH22     HC               0.46         1.008       0
      1843 PROA     113      ARG      C        C                0.51        12.011       0
      1844 PROA     113      ARG      O        O               -0.51       15.9994       0
      1845 PROA     114      THR      N        NH1             -0.47        14.007       0
      1846 PROA     114      THR      HN       H                0.31         1.008       0
      1847 PROA     114      THR      CA       CT1              0.07        12.011       0
      1848 PROA     114      THR      HA       HB1              0.09         1.008       0
      1849 PROA     114      THR      CB       CT1              0.14        12.011       0
      1850 PROA     114      THR      HB       HA1              0.09         1.008       0
      1851 PROA     114      THR      OG1      OH1             -0.66       15.9994       0
      1852 PROA     114      THR      HG1      H                0.43         1.008       0
      1853 PROA     114      THR      CG2      CT3             -0.27        12.011       0
      1854 PROA     114      THR      HG21     HA3              0.09         1.008       0
      1855 PROA     114      THR      HG22     HA3              0.09         1.008       0
      1856 PROA     114      THR      HG23     HA3              0.09         1.008       0
      1857 PROA     114      THR      C        C                0.51        12.011       0
      1858 PROA     114      THR      O        O               -0.51       15.9994       0
      1859 PROA     115      GLY      N        NH1             -0.47        14.007       0
      1860 PROA     115      GLY      HN       H                0.31         1.008       0
      1861 PROA     115      GLY      CA       CT2             -0.02        12.011       0
      1862 PROA     115      GLY      HA1      HB2              0.09         1.008       0
      1863 PROA     115      GLY      HA2      HB2              0.09         1.008       0
      1864 PROA     115      GLY      C        C                0.51        12.011       0
      1865 PROA     115      GLY      O        O               -0.51       15.9994       0
      1866 PROA     116      ASP      N        NH1             -0.47        14.007       0
      1867 PROA     116      ASP      HN       H                0.31         1.008       0
      1868 PROA     116      ASP      CA       CT1              0.07        12.011       0
      1869 PROA     116      ASP      HA       HB1              0.09         1.008       0
      1870 PROA     116      ASP      CB       CT2A            -0.28        12.011       0
      1871 PROA     116      ASP      HB1      HA2              0.09         1.008       0
      1872 PROA     116      ASP      HB2      HA2              0.09         1.008       0
      1873 PROA     116      ASP      CG       CC               0.62        12.011       0
      1874 PROA     116      ASP      OD1      OC              -0.76       15.9994       0
      1875 PROA     116      ASP      OD2      OC              -0.76       15.9994       0
      1876 PROA     116      ASP      C        C                0.51        12.011       0
      1877 PROA     116      ASP      O        O               -0.51       15.9994       0
      1878 PROA     117      LEU      N        NH1             -0.47        14.007       0
      1879 PROA     117      LEU      HN       H                0.31         1.008       0
      1880 PROA     117      LEU      CA       CT1              0.07        12.011       0
      1881 PROA     117      LEU      HA       HB1              0.09         1.008       0
      1882 PROA     117      LEU      CB       CT2             -0.18        12.011       0
      1883 PROA     117      LEU      HB1      HA2              0.09         1.008       0
      1884 PROA     117      LEU      HB2      HA2              0.09         1.008       0
      1885 PROA     117      LEU      CG       CT1             -0.09        12.011       0
      1886 PROA     117      LEU      HG       HA1              0.09         1.008       0
      1887 PROA     117      LEU      CD1      CT3             -0.27        12.011       0
      1888 PROA     117      LEU      HD11     HA3              0.09         1.008       0
      1889 PROA     117      LEU      HD12     HA3              0.09         1.008       0
      1890 PROA     117      LEU      HD13     HA3              0.09         1.008       0
      1891 PROA     117      LEU      CD2      CT3             -0.27        12.011       0
      1892 PROA     117      LEU      HD21     HA3              0.09         1.008       0
      1893 PROA     117      LEU      HD22     HA3              0.09         1.008       0
      1894 PROA     117      LEU      HD23     HA3              0.09         1.008       0
      1895 PROA     117      LEU      C        C                0.51        12.011       0
      1896 PROA     117      LEU      O        O               -0.51       15.9994       0
      1897 PROA     118      MET      N        NH1             -0.47        14.007       0
      1898 PROA     118      MET      HN       H                0.31         1.008       0
      1899 PROA     118      MET      CA       CT1              0.07        12.011       0
      1900 PROA     118      MET      HA       HB1              0.09         1.008       0
      1901 PROA     118      MET      CB       CT2             -0.18        12.011       0
      1902 PROA     118      MET      HB1      HA2              0.09         1.008       0
      1903 PROA     118      MET      HB2      HA2              0.09         1.008       0
      1904 PROA     118      MET      CG       CT2             -0.14        12.011       0
      1905 PROA     118      MET      HG1      HA2              0.09         1.008       0
      1906 PROA     118      MET      HG2      HA2              0.09         1.008       0
      1907 PROA     118      MET      SD       S               -0.09         32.06       0
      1908 PROA     118      MET      CE       CT3             -0.22        12.011       0
      1909 PROA     118      MET      HE1      HA3              0.09         1.008       0
      1910 PROA     118      MET      HE2      HA3              0.09         1.008       0
      1911 PROA     118      MET      HE3      HA3              0.09         1.008       0
      1912 PROA     118      MET      C        C                0.51        12.011       0
      1913 PROA     118      MET      O        O               -0.51       15.9994       0
      1914 PROA     119      ALA      N        NH1             -0.47        14.007       0
      1915 PROA     119      ALA      HN       H                0.31         1.008       0
      1916 PROA     119      ALA      CA       CT1              0.07        12.011       0
      1917 PROA     119      ALA      HA       HB1              0.09         1.008       0
      1918 PROA     119      ALA      CB       CT3             -0.27        12.011       0
      1919 PROA     119      ALA      HB1      HA3              0.09         1.008       0
      1920 PROA     119      ALA      HB2      HA3              0.09         1.008       0
      1921 PROA     119      ALA      HB3      HA3              0.09         1.008       0
      1922 PROA     119      ALA      C        C                0.51        12.011       0
      1923 PROA     119      ALA      O        O               -0.51       15.9994       0
      1924 PROA     120      ARG      N        NH1             -0.47        14.007       0
      1925 PROA     120      ARG      HN       H                0.31         1.008       0
      1926 PROA     120      ARG      CA       CT1              0.07        12.011       0
      1927 PROA     120      ARG      HA       HB1              0.09         1.008       0
      1928 PROA     120      ARG      CB       CT2             -0.18        12.011       0
      1929 PROA     120      ARG      HB1      HA2              0.09         1.008       0
      1930 PROA     120      ARG      HB2      HA2              0.09         1.008       0
      1931 PROA     120      ARG      CG       CT2             -0.18        12.011       0
      1932 PROA     120      ARG      HG1      HA2              0.09         1.008       0
      1933 PROA     120      ARG      HG2      HA2              0.09         1.008       0
      1934 PROA     120      ARG      CD       CT2               0.2        12.011       0
      1935 PROA     120      ARG      HD1      HA2              0.09         1.008       0
      1936 PROA     120      ARG      HD2      HA2              0.09         1.008       0
      1937 PROA     120      ARG      NE       NC2              -0.7        14.007       0
      1938 PROA     120      ARG      HE       HC               0.44         1.008       0
      1939 PROA     120      ARG      CZ       C                0.64        12.011       0
      1940 PROA     120      ARG      NH1      NC2              -0.8        14.007       0
      1941 PROA     120      ARG      HH11     HC               0.46         1.008       0
      1942 PROA     120      ARG      HH12     HC               0.46         1.008       0
      1943 PROA     120      ARG      NH2      NC2              -0.8        14.007       0
      1944 PROA     120      ARG      HH21     HC               0.46         1.008       0
      1945 PROA     120      ARG      HH22     HC               0.46         1.008       0
      1946 PROA     120      ARG      C        C                0.51        12.011       0
      1947 PROA     120      ARG      O        O               -0.51       15.9994       0
      1948 PROA     121      GLY      N        NH1             -0.47        14.007       0
      1949 PROA     121      GLY      HN       H                0.31         1.008       0
      1950 PROA     121      GLY      CA       CT2             -0.02        12.011       0
      1951 PROA     121      GLY      HA1      HB2              0.09         1.008       0
      1952 PROA     121      GLY      HA2      HB2              0.09         1.008       0
      1953 PROA     121      GLY      C        C                0.51        12.011       0
      1954 PROA     121      GLY      O        O               -0.51       15.9994       0
      1955 PROA     122      THR      N        NH1             -0.47        14.007       0
      1956 PROA     122      THR      HN       H                0.31         1.008       0
      1957 PROA     122      THR      CA       CT1              0.07        12.011       0
      1958 PROA     122      THR      HA       HB1              0.09         1.008       0
      1959 PROA     122      THR      CB       CT1              0.14        12.011       0
      1960 PROA     122      THR      HB       HA1              0.09         1.008       0
      1961 PROA     122      THR      OG1      OH1             -0.66       15.9994       0
      1962 PROA     122      THR      HG1      H                0.43         1.008       0
      1963 PROA     122      THR      CG2      CT3             -0.27        12.011       0
      1964 PROA     122      THR      HG21     HA3              0.09         1.008       0
      1965 PROA     122      THR      HG22     HA3              0.09         1.008       0
      1966 PROA     122      THR      HG23     HA3              0.09         1.008       0
      1967 PROA     122      THR      C        C                0.51        12.011       0
      1968 PROA     122      THR      O        O               -0.51       15.9994       0
      1969 PROA     123      ASN      N        NH1             -0.47        14.007       0
      1970 PROA     123      ASN      HN       H                0.31         1.008       0
      1971 PROA     123      ASN      CA       CT1              0.07        12.011       0
      1972 PROA     123      ASN      HA       HB1              0.09         1.008       0
      1973 PROA     123      ASN      CB       CT2             -0.18        12.011       0
      1974 PROA     123      ASN      HB1      HA2              0.09         1.008       0
      1975 PROA     123      ASN      HB2      HA2              0.09         1.008       0
      1976 PROA     123      ASN      CG       CC               0.55        12.011       0
      1977 PROA     123      ASN      OD1      O               -0.55       15.9994       0
      1978 PROA     123      ASN      ND2      NH2             -0.62        14.007       0
      1979 PROA     123      ASN      HD21     H                0.32         1.008       0
      1980 PROA     123      ASN      HD22     H                 0.3         1.008       0
      1981 PROA     123      ASN      C        C                0.51        12.011       0
      1982 PROA     123      ASN      O        O               -0.51       15.9994       0
      1983 PROA     124      ASP      N        NH1             -0.47        14.007       0
      1984 PROA     124      ASP      HN       H                0.31         1.008       0
      1985 PROA     124      ASP      CA       CT1              0.07        12.011       0
      1986 PROA     124      ASP      HA       HB1              0.09         1.008       0
      1987 PROA     124      ASP      CB       CT2A            -0.28        12.011       0
      1988 PROA     124      ASP      HB1      HA2              0.09         1.008       0
      1989 PROA     124      ASP      HB2      HA2              0.09         1.008       0
      1990 PROA     124      ASP      CG       CC               0.62        12.011       0
      1991 PROA     124      ASP      OD1      OC              -0.76       15.9994       0
      1992 PROA     124      ASP      OD2      OC              -0.76       15.9994       0
      1993 PROA     124      ASP      C        C                0.51        12.011       0
      1994 PROA     124      ASP      O        O               -0.51       15.9994       0
      1995 PROA     125      LEU      N        NH1             -0.47        14.007       0
      1996 PROA     125      LEU      HN       H                0.31         1.008       0
      1997 PROA     125      LEU      CA       CT1              0.07        12.011       0
      1998 PROA     125      LEU      HA       HB1              0.09         1.008       0
      1999 PROA     125      LEU      CB       CT2             -0.18        12.011       0
      2000 PROA     125      LEU      HB1      HA2              0.09         1.008       0
      2001 PROA     125      LEU      HB2      HA2              0.09         1.008       0
      2002 PROA     125      LEU      CG       CT1             -0.09        12.011       0
      2003 PROA     125      LEU      HG       HA1              0.09         1.008       0
      2004 PROA     125      LEU      CD1      CT3             -0.27        12.011       0
      2005 PROA     125      LEU      HD11     HA3              0.09         1.008       0
      2006 PROA     125      LEU      HD12     HA3              0.09         1.008       0
      2007 PROA     125      LEU      HD13     HA3              0.09         1.008       0
      2008 PROA     125      LEU      CD2      CT3             -0.27        12.011       0
      2009 PROA     125      LEU      HD21     HA3              0.09         1.008       0
      2010 PROA     125      LEU      HD22     HA3              0.09         1.008       0
      2011 PROA     125      LEU      HD23     HA3              0.09         1.008       0
      2012 PROA     125      LEU      C        C                0.51        12.011       0
      2013 PROA     125      LEU      O        O               -0.51       15.9994       0
      2014 PROA     126      GLN      N        NH1             -0.47        14.007       0
      2015 PROA     126      GLN      HN       H                0.31         1.008       0
      2016 PROA     126      GLN      CA       CT1              0.07        12.011       0
      2017 PROA     126      GLN      HA       HB1              0.09         1.008       0
      2018 PROA     126      GLN      CB       CT2             -0.18        12.011       0
      2019 PROA     126      GLN      HB1      HA2              0.09         1.008       0
      2020 PROA     126      GLN      HB2      HA2              0.09         1.008       0
      2021 PROA     126      GLN      CG       CT2             -0.18        12.011       0
      2022 PROA     126      GLN      HG1      HA2              0.09         1.008       0
      2023 PROA     126      GLN      HG2      HA2              0.09         1.008       0
      2024 PROA     126      GLN      CD       CC               0.55        12.011       0
      2025 PROA     126      GLN      OE1      O               -0.55       15.9994       0
      2026 PROA     126      GLN      NE2      NH2             -0.62        14.007       0
      2027 PROA     126      GLN      HE21     H                0.32         1.008       0
      2028 PROA     126      GLN      HE22     H                 0.3         1.008       0
      2029 PROA     126      GLN      C        C                0.51        12.011       0
      2030 PROA     126      GLN      O        O               -0.51       15.9994       0
      2031 PROA     127      ALA      N        NH1             -0.47        14.007       0
      2032 PROA     127      ALA      HN       H                0.31         1.008       0
      2033 PROA     127      ALA      CA       CT1              0.07        12.011       0
      2034 PROA     127      ALA      HA       HB1              0.09         1.008       0
      2035 PROA     127      ALA      CB       CT3             -0.27        12.011       0
      2036 PROA     127      ALA      HB1      HA3              0.09         1.008       0
      2037 PROA     127      ALA      HB2      HA3              0.09         1.008       0
      2038 PROA     127      ALA      HB3      HA3              0.09         1.008       0
      2039 PROA     127      ALA      C        C                0.51        12.011       0
      2040 PROA     127      ALA      O        O               -0.51       15.9994       0
      2041 PROA     128      VAL      N        NH1             -0.47        14.007       0
      2042 PROA     128      VAL      HN       H                0.31         1.008       0
      2043 PROA     128      VAL      CA       CT1              0.07        12.011       0
      2044 PROA     128      VAL      HA       HB1              0.09         1.008       0
      2045 PROA     128      VAL      CB       CT1             -0.09        12.011       0
      2046 PROA     128      VAL      HB       HA1              0.09         1.008       0
      2047 PROA     128      VAL      CG1      CT3             -0.27        12.011       0
      2048 PROA     128      VAL      HG11     HA3              0.09         1.008       0
      2049 PROA     128      VAL      HG12     HA3              0.09         1.008       0
      2050 PROA     128      VAL      HG13     HA3              0.09         1.008       0
      2051 PROA     128      VAL      CG2      CT3             -0.27        12.011       0
      2052 PROA     128      VAL      HG21     HA3              0.09         1.008       0
      2053 PROA     128      VAL      HG22     HA3              0.09         1.008       0
      2054 PROA     128      VAL      HG23     HA3              0.09         1.008       0
      2055 PROA     128      VAL      C        C                0.51        12.011       0
      2056 PROA     128      VAL      O        O               -0.51       15.9994       0
      2057 PROA     129      SER      N        NH1             -0.47        14.007       0
      2058 PROA     129      SER      HN       H                0.31         1.008       0
      2059 PROA     129      SER      CA       CT1              0.07        12.011       0
      2060 PROA     129      SER      HA       HB1              0.09         1.008       0
      2061 PROA     129      SER      CB       CT2              0.05        12.011       0
      2062 PROA     129      SER      HB1      HA2              0.09         1.008       0
      2063 PROA     129      SER      HB2      HA2              0.09         1.008       0
      2064 PROA     129      SER      OG       OH1             -0.66       15.9994       0
      2065 PROA     129      SER      HG1      H                0.43         1.008       0
      2066 PROA     129      SER      C        C                0.51        12.011       0
      2067 PROA     129      SER      O        O               -0.51       15.9994       0
      2068 PROA     130      LEU      N        NH1             -0.47        14.007       0
      2069 PROA     130      LEU      HN       H                0.31         1.008       0
      2070 PROA     130      LEU      CA       CT1              0.07        12.011       0
      2071 PROA     130      LEU      HA       HB1              0.09         1.008       0
      2072 PROA     130      LEU      CB       CT2             -0.18        12.011       0
      2073 PROA     130      LEU      HB1      HA2              0.09         1.008       0
      2074 PROA     130      LEU      HB2      HA2              0.09         1.008       0
      2075 PROA     130      LEU      CG       CT1             -0.09        12.011       0
      2076 PROA     130      LEU      HG       HA1              0.09         1.008       0
      2077 PROA     130      LEU      CD1      CT3             -0.27        12.011       0
      2078 PROA     130      LEU      HD11     HA3              0.09         1.008       0
      2079 PROA     130      LEU      HD12     HA3              0.09         1.008       0
      2080 PROA     130      LEU      HD13     HA3              0.09         1.008       0
      2081 PROA     130      LEU      CD2      CT3             -0.27        12.011       0
      2082 PROA     130      LEU      HD21     HA3              0.09         1.008       0
      2083 PROA     130      LEU      HD22     HA3              0.09         1.008       0
      2084 PROA     130      LEU      HD23     HA3              0.09         1.008       0
      2085 PROA     130      LEU      C        C                0.51        12.011       0
      2086 PROA     130      LEU      O        O               -0.51       15.9994       0
      2087 PROA     131      THR      N        NH1             -0.47        14.007       0
      2088 PROA     131      THR      HN       H                0.31         1.008       0
      2089 PROA     131      THR      CA       CT1              0.07        12.011       0
      2090 PROA     131      THR      HA       HB1              0.09         1.008       0
      2091 PROA     131      THR      CB       CT1              0.14        12.011       0
      2092 PROA     131      THR      HB       HA1              0.09         1.008       0
      2093 PROA     131      THR      OG1      OH1             -0.66       15.9994       0
      2094 PROA     131      THR      HG1      H                0.43         1.008       0
      2095 PROA     131      THR      CG2      CT3             -0.27        12.011       0
      2096 PROA     131      THR      HG21     HA3              0.09         1.008       0
      2097 PROA     131      THR      HG22     HA3              0.09         1.008       0
      2098 PROA     131      THR      HG23     HA3              0.09         1.008       0
      2099 PROA     131      THR      C        C                0.51        12.011       0
      2100 PROA     131      THR      O        O               -0.51       15.9994       0
      2101 PROA     132      THR      N        NH1             -0.47        14.007       0
      2102 PROA     132      THR      HN       H                0.31         1.008       0
      2103 PROA     132      THR      CA       CT1              0.07        12.011       0
      2104 PROA     132      THR      HA       HB1              0.09         1.008       0
      2105 PROA     132      THR      CB       CT1              0.14        12.011       0
      2106 PROA     132      THR      HB       HA1              0.09         1.008       0
      2107 PROA     132      THR      OG1      OH1             -0.66       15.9994       0
      2108 PROA     132      THR      HG1      H                0.43         1.008       0
      2109 PROA     132      THR      CG2      CT3             -0.27        12.011       0
      2110 PROA     132      THR      HG21     HA3              0.09         1.008       0
      2111 PROA     132      THR      HG22     HA3              0.09         1.008       0
      2112 PROA     132      THR      HG23     HA3              0.09         1.008       0
      2113 PROA     132      THR      C        C                0.51        12.011       0
      2114 PROA     132      THR      O        O               -0.51       15.9994       0
      2115 PROA     133      GLY      N        NH1             -0.47        14.007       0
      2116 PROA     133      GLY      HN       H                0.31         1.008       0
      2117 PROA     133      GLY      CA       CT2             -0.02        12.011       0
      2118 PROA     133      GLY      HA1      HB2              0.09         1.008       0
      2119 PROA     133      GLY      HA2      HB2              0.09         1.008       0
      2120 PROA     133      GLY      C        C                0.51        12.011       0
      2121 PROA     133      GLY      O        O               -0.51       15.9994       0
      2122 PROA     134      PHE      N        NH1             -0.47        14.007       0
      2123 PROA     134      PHE      HN       H                0.31         1.008       0
      2124 PROA     134      PHE      CA       CT1              0.07        12.011       0
      2125 PROA     134      PHE      HA       HB1              0.09         1.008       0
      2126 PROA     134      PHE      CB       CT2             -0.18        12.011       0
      2127 PROA     134      PHE      HB1      HA2              0.09         1.008       0
      2128 PROA     134      PHE      HB2      HA2              0.09         1.008       0
      2129 PROA     134      PHE      CG       CA                  0        12.011       0
      2130 PROA     134      PHE      CD1      CA             -0.115        12.011       0
      2131 PROA     134      PHE      HD1      HP              0.115         1.008       0
      2132 PROA     134      PHE      CE1      CA             -0.115        12.011       0
      2133 PROA     134      PHE      HE1      HP              0.115         1.008       0
      2134 PROA     134      PHE      CZ       CA             -0.115        12.011       0
      2135 PROA     134      PHE      HZ       HP              0.115         1.008       0
      2136 PROA     134      PHE      CD2      CA             -0.115        12.011       0
      2137 PROA     134      PHE      HD2      HP              0.115         1.008       0
      2138 PROA     134      PHE      CE2      CA             -0.115        12.011       0
      2139 PROA     134      PHE      HE2      HP              0.115         1.008       0
      2140 PROA     134      PHE      C        C                0.51        12.011       0
      2141 PROA     134      PHE      O        O               -0.51       15.9994       0
      2142 PROA     135      GLY      N        NH1             -0.47        14.007       0
      2143 PROA     135      GLY      HN       H                0.31         1.008       0
      2144 PROA     135      GLY      CA       CT2             -0.02        12.011       0
      2145 PROA     135      GLY      HA1      HB2              0.09         1.008       0
      2146 PROA     135      GLY      HA2      HB2              0.09         1.008       0
      2147 PROA     135      GLY      C        C                0.51        12.011       0
      2148 PROA     135      GLY      O        O               -0.51       15.9994       0
      2149 PROA     136      ILE      N        NH1             -0.47        14.007       0
      2150 PROA     136      ILE      HN       H                0.31         1.008       0
      2151 PROA     136      ILE      CA       CT1              0.07        12.011       0
      2152 PROA     136      ILE      HA       HB1              0.09         1.008       0
      2153 PROA     136      ILE      CB       CT1             -0.09        12.011       0
      2154 PROA     136      ILE      HB       HA1              0.09         1.008       0
      2155 PROA     136      ILE      CG2      CT3             -0.27        12.011       0
      2156 PROA     136      ILE      HG21     HA3              0.09         1.008       0
      2157 PROA     136      ILE      HG22     HA3              0.09         1.008       0
      2158 PROA     136      ILE      HG23     HA3              0.09         1.008       0
      2159 PROA     136      ILE      CG1      CT2             -0.18        12.011       0
      2160 PROA     136      ILE      HG11     HA2              0.09         1.008       0
      2161 PROA     136      ILE      HG12     HA2              0.09         1.008       0
      2162 PROA     136      ILE      CD       CT3             -0.27        12.011       0
      2163 PROA     136      ILE      HD1      HA3              0.09         1.008       0
      2164 PROA     136      ILE      HD2      HA3              0.09         1.008       0
      2165 PROA     136      ILE      HD3      HA3              0.09         1.008       0
      2166 PROA     136      ILE      C        C                0.51        12.011       0
      2167 PROA     136      ILE      O        O               -0.51       15.9994       0
      2168 PROA     137      LEU      N        NH1             -0.47        14.007       0
      2169 PROA     137      LEU      HN       H                0.31         1.008       0
      2170 PROA     137      LEU      CA       CT1              0.07        12.011       0
      2171 PROA     137      LEU      HA       HB1              0.09         1.008       0
      2172 PROA     137      LEU      CB       CT2             -0.18        12.011       0
      2173 PROA     137      LEU      HB1      HA2              0.09         1.008       0
      2174 PROA     137      LEU      HB2      HA2              0.09         1.008       0
      2175 PROA     137      LEU      CG       CT1             -0.09        12.011       0
      2176 PROA     137      LEU      HG       HA1              0.09         1.008       0
      2177 PROA     137      LEU      CD1      CT3             -0.27        12.011       0
      2178 PROA     137      LEU      HD11     HA3              0.09         1.008       0
      2179 PROA     137      LEU      HD12     HA3              0.09         1.008       0
      2180 PROA     137      LEU      HD13     HA3              0.09         1.008       0
      2181 PROA     137      LEU      CD2      CT3             -0.27        12.011       0
      2182 PROA     137      LEU      HD21     HA3              0.09         1.008       0
      2183 PROA     137      LEU      HD22     HA3              0.09         1.008       0
      2184 PROA     137      LEU      HD23     HA3              0.09         1.008       0
      2185 PROA     137      LEU      C        C                0.51        12.011       0
      2186 PROA     137      LEU      O        O               -0.51       15.9994       0
      2187 PROA     138      THR      N        NH1             -0.47        14.007       0
      2188 PROA     138      THR      HN       H                0.31         1.008       0
      2189 PROA     138      THR      CA       CT1              0.07        12.011       0
      2190 PROA     138      THR      HA       HB1              0.09         1.008       0
      2191 PROA     138      THR      CB       CT1              0.14        12.011       0
      2192 PROA     138      THR      HB       HA1              0.09         1.008       0
      2193 PROA     138      THR      OG1      OH1             -0.66       15.9994       0
      2194 PROA     138      THR      HG1      H                0.43         1.008       0
      2195 PROA     138      THR      CG2      CT3             -0.27        12.011       0
      2196 PROA     138      THR      HG21     HA3              0.09         1.008       0
      2197 PROA     138      THR      HG22     HA3              0.09         1.008       0
      2198 PROA     138      THR      HG23     HA3              0.09         1.008       0
      2199 PROA     138      THR      C        C                0.51        12.011       0
      2200 PROA     138      THR      O        O               -0.51       15.9994       0
      2201 PROA     139      LEU      N        NH1             -0.47        14.007       0
      2202 PROA     139      LEU      HN       H                0.31         1.008       0
      2203 PROA     139      LEU      CA       CT1              0.07        12.011       0
      2204 PROA     139      LEU      HA       HB1              0.09         1.008       0
      2205 PROA     139      LEU      CB       CT2             -0.18        12.011       0
      2206 PROA     139      LEU      HB1      HA2              0.09         1.008       0
      2207 PROA     139      LEU      HB2      HA2              0.09         1.008       0
      2208 PROA     139      LEU      CG       CT1             -0.09        12.011       0
      2209 PROA     139      LEU      HG       HA1              0.09         1.008       0
      2210 PROA     139      LEU      CD1      CT3             -0.27        12.011       0
      2211 PROA     139      LEU      HD11     HA3              0.09         1.008       0
      2212 PROA     139      LEU      HD12     HA3              0.09         1.008       0
      2213 PROA     139      LEU      HD13     HA3              0.09         1.008       0
      2214 PROA     139      LEU      CD2      CT3             -0.27        12.011       0
      2215 PROA     139      LEU      HD21     HA3              0.09         1.008       0
      2216 PROA     139      LEU      HD22     HA3              0.09         1.008       0
      2217 PROA     139      LEU      HD23     HA3              0.09         1.008       0
      2218 PROA     139      LEU      C        C                0.51        12.011       0
      2219 PROA     139      LEU      O        O               -0.51       15.9994       0
      2220 PROA     140      VAL      N        NH1             -0.47        14.007       0
      2221 PROA     140      VAL      HN       H                0.31         1.008       0
      2222 PROA     140      VAL      CA       CT1              0.07        12.011       0
      2223 PROA     140      VAL      HA       HB1              0.09         1.008       0
      2224 PROA     140      VAL      CB       CT1             -0.09        12.011       0
      2225 PROA     140      VAL      HB       HA1              0.09         1.008       0
      2226 PROA     140      VAL      CG1      CT3             -0.27        12.011       0
      2227 PROA     140      VAL      HG11     HA3              0.09         1.008       0
      2228 PROA     140      VAL      HG12     HA3              0.09         1.008       0
      2229 PROA     140      VAL      HG13     HA3              0.09         1.008       0
      2230 PROA     140      VAL      CG2      CT3             -0.27        12.011       0
      2231 PROA     140      VAL      HG21     HA3              0.09         1.008       0
      2232 PROA     140      VAL      HG22     HA3              0.09         1.008       0
      2233 PROA     140      VAL      HG23     HA3              0.09         1.008       0
      2234 PROA     140      VAL      C        C                0.51        12.011       0
      2235 PROA     140      VAL      O        O               -0.51       15.9994       0
      2236 PROA     141      ASP      N        NH1             -0.47        14.007       0
      2237 PROA     141      ASP      HN       H                0.31         1.008       0
      2238 PROA     141      ASP      CA       CT1              0.07        12.011       0
      2239 PROA     141      ASP      HA       HB1              0.09         1.008       0
      2240 PROA     141      ASP      CB       CT2A            -0.28        12.011       0
      2241 PROA     141      ASP      HB1      HA2              0.09         1.008       0
      2242 PROA     141      ASP      HB2      HA2              0.09         1.008       0
      2243 PROA     141      ASP      CG       CC               0.62        12.011       0
      2244 PROA     141      ASP      OD1      OC              -0.76       15.9994       0
      2245 PROA     141      ASP      OD2      OC              -0.76       15.9994       0
      2246 PROA     141      ASP      C        C                0.51        12.011       0
      2247 PROA     141      ASP      O        O               -0.51       15.9994       0
      2248 PROA     142      SER      N        NH1             -0.47        14.007       0
      2249 PROA     142      SER      HN       H                0.31         1.008       0
      2250 PROA     142      SER      CA       CT1              0.07        12.011       0
      2251 PROA     142      SER      HA       HB1              0.09         1.008       0
      2252 PROA     142      SER      CB       CT2              0.05        12.011       0
      2253 PROA     142      SER      HB1      HA2              0.09         1.008       0
      2254 PROA     142      SER      HB2      HA2              0.09         1.008       0
      2255 PROA     142      SER      OG       OH1             -0.66       15.9994       0
      2256 PROA     142      SER      HG1      H                0.43         1.008       0
      2257 PROA     142      SER      C        C                0.51        12.011       0
      2258 PROA     142      SER      O        O               -0.51       15.9994       0
      2259 PROA     143      THR      N        NH1             -0.47        14.007       0
      2260 PROA     143      THR      HN       H                0.31         1.008       0
      2261 PROA     143      THR      CA       CT1              0.07        12.011       0
      2262 PROA     143      THR      HA       HB1              0.09         1.008       0
      2263 PROA     143      THR      CB       CT1              0.14        12.011       0
      2264 PROA     143      THR      HB       HA1              0.09         1.008       0
      2265 PROA     143      THR      OG1      OH1             -0.66       15.9994       0
      2266 PROA     143      THR      HG1      H                0.43         1.008       0
      2267 PROA     143      THR      CG2      CT3             -0.27        12.011       0
      2268 PROA     143      THR      HG21     HA3              0.09         1.008       0
      2269 PROA     143      THR      HG22     HA3              0.09         1.008       0
      2270 PROA     143      THR      HG23     HA3              0.09         1.008       0
      2271 PROA     143      THR      C        C                0.51        12.011       0
      2272 PROA     143      THR      O        O               -0.51       15.9994       0
      2273 PROA     144      MET      N        NH1             -0.47        14.007       0
      2274 PROA     144      MET      HN       H                0.31         1.008       0
      2275 PROA     144      MET      CA       CT1              0.07        12.011       0
      2276 PROA     144      MET      HA       HB1              0.09         1.008       0
      2277 PROA     144      MET      CB       CT2             -0.18        12.011       0
      2278 PROA     144      MET      HB1      HA2              0.09         1.008       0
      2279 PROA     144      MET      HB2      HA2              0.09         1.008       0
      2280 PROA     144      MET      CG       CT2             -0.14        12.011       0
      2281 PROA     144      MET      HG1      HA2              0.09         1.008       0
      2282 PROA     144      MET      HG2      HA2              0.09         1.008       0
      2283 PROA     144      MET      SD       S               -0.09         32.06       0
      2284 PROA     144      MET      CE       CT3             -0.22        12.011       0
      2285 PROA     144      MET      HE1      HA3              0.09         1.008       0
      2286 PROA     144      MET      HE2      HA3              0.09         1.008       0
      2287 PROA     144      MET      HE3      HA3              0.09         1.008       0
      2288 PROA     144      MET      C        C                0.51        12.011       0
      2289 PROA     144      MET      O        O               -0.51       15.9994       0
      2290 PROA     145      PHE      N        NH1             -0.47        14.007       0
      2291 PROA     145      PHE      HN       H                0.31         1.008       0
      2292 PROA     145      PHE      CA       CT1              0.07        12.011       0
      2293 PROA     145      PHE      HA       HB1              0.09         1.008       0
      2294 PROA     145      PHE      CB       CT2             -0.18        12.011       0
      2295 PROA     145      PHE      HB1      HA2              0.09         1.008       0
      2296 PROA     145      PHE      HB2      HA2              0.09         1.008       0
      2297 PROA     145      PHE      CG       CA                  0        12.011       0
      2298 PROA     145      PHE      CD1      CA             -0.115        12.011       0
      2299 PROA     145      PHE      HD1      HP              0.115         1.008       0
      2300 PROA     145      PHE      CE1      CA             -0.115        12.011       0
      2301 PROA     145      PHE      HE1      HP              0.115         1.008       0
      2302 PROA     145      PHE      CZ       CA             -0.115        12.011       0
      2303 PROA     145      PHE      HZ       HP              0.115         1.008       0
      2304 PROA     145      PHE      CD2      CA             -0.115        12.011       0
      2305 PROA     145      PHE      HD2      HP              0.115         1.008       0
      2306 PROA     145      PHE      CE2      CA             -0.115        12.011       0
      2307 PROA     145      PHE      HE2      HP              0.115         1.008       0
      2308 PROA     145      PHE      C        C                0.51        12.011       0
      2309 PROA     145      PHE      O        O               -0.51       15.9994       0
      2310 PROA     146      MET      N        NH1             -0.47        14.007       0
      2311 PROA     146      MET      HN       H                0.31         1.008       0
      2312 PROA     146      MET      CA       CT1              0.07        12.011       0
      2313 PROA     146      MET      HA       HB1              0.09         1.008       0
      2314 PROA     146      MET      CB       CT2             -0.18        12.011       0
      2315 PROA     146      MET      HB1      HA2              0.09         1.008       0
      2316 PROA     146      MET      HB2      HA2              0.09         1.008       0
      2317 PROA     146      MET      CG       CT2             -0.14        12.011       0
      2318 PROA     146      MET      HG1      HA2              0.09         1.008       0
      2319 PROA     146      MET      HG2      HA2              0.09         1.008       0
      2320 PROA     146      MET      SD       S               -0.09         32.06       0
      2321 PROA     146      MET      CE       CT3             -0.22        12.011       0
      2322 PROA     146      MET      HE1      HA3              0.09         1.008       0
      2323 PROA     146      MET      HE2      HA3              0.09         1.008       0
      2324 PROA     146      MET      HE3      HA3              0.09         1.008       0
      2325 PROA     146      MET      C        C                0.51        12.011       0
      2326 PROA     146      MET      O        O               -0.51       15.9994       0
      2327 PROA     147      MET      N        NH1             -0.47        14.007       0
      2328 PROA     147      MET      HN       H                0.31         1.008       0
      2329 PROA     147      MET      CA       CT1              0.07        12.011       0
      2330 PROA     147      MET      HA       HB1              0.09         1.008       0
      2331 PROA     147      MET      CB       CT2             -0.18        12.011       0
      2332 PROA     147      MET      HB1      HA2              0.09         1.008       0
      2333 PROA     147      MET      HB2      HA2              0.09         1.008       0
      2334 PROA     147      MET      CG       CT2             -0.14        12.011       0
      2335 PROA     147      MET      HG1      HA2              0.09         1.008       0
      2336 PROA     147      MET      HG2      HA2              0.09         1.008       0
      2337 PROA     147      MET      SD       S               -0.09         32.06       0
      2338 PROA     147      MET      CE       CT3             -0.22        12.011       0
      2339 PROA     147      MET      HE1      HA3              0.09         1.008       0
      2340 PROA     147      MET      HE2      HA3              0.09         1.008       0
      2341 PROA     147      MET      HE3      HA3              0.09         1.008       0
      2342 PROA     147      MET      C        C                0.51        12.011       0
      2343 PROA     147      MET      O        O               -0.51       15.9994       0
      2344 PROA     148      THR      N        NH1             -0.47        14.007       0
      2345 PROA     148      THR      HN       H                0.31         1.008       0
      2346 PROA     148      THR      CA       CT1              0.07        12.011       0
      2347 PROA     148      THR      HA       HB1              0.09         1.008       0
      2348 PROA     148      THR      CB       CT1              0.14        12.011       0
      2349 PROA     148      THR      HB       HA1              0.09         1.008       0
      2350 PROA     148      THR      OG1      OH1             -0.66       15.9994       0
      2351 PROA     148      THR      HG1      H                0.43         1.008       0
      2352 PROA     148      THR      CG2      CT3             -0.27        12.011       0
      2353 PROA     148      THR      HG21     HA3              0.09         1.008       0
      2354 PROA     148      THR      HG22     HA3              0.09         1.008       0
      2355 PROA     148      THR      HG23     HA3              0.09         1.008       0
      2356 PROA     148      THR      C        C                0.51        12.011       0
      2357 PROA     148      THR      O        O               -0.51       15.9994       0
      2358 PROA     149      ILE      N        NH1             -0.47        14.007       0
      2359 PROA     149      ILE      HN       H                0.31         1.008       0
      2360 PROA     149      ILE      CA       CT1              0.07        12.011       0
      2361 PROA     149      ILE      HA       HB1              0.09         1.008       0
      2362 PROA     149      ILE      CB       CT1             -0.09        12.011       0
      2363 PROA     149      ILE      HB       HA1              0.09         1.008       0
      2364 PROA     149      ILE      CG2      CT3             -0.27        12.011       0
      2365 PROA     149      ILE      HG21     HA3              0.09         1.008       0
      2366 PROA     149      ILE      HG22     HA3              0.09         1.008       0
      2367 PROA     149      ILE      HG23     HA3              0.09         1.008       0
      2368 PROA     149      ILE      CG1      CT2             -0.18        12.011       0
      2369 PROA     149      ILE      HG11     HA2              0.09         1.008       0
      2370 PROA     149      ILE      HG12     HA2              0.09         1.008       0
      2371 PROA     149      ILE      CD       CT3             -0.27        12.011       0
      2372 PROA     149      ILE      HD1      HA3              0.09         1.008       0
      2373 PROA     149      ILE      HD2      HA3              0.09         1.008       0
      2374 PROA     149      ILE      HD3      HA3              0.09         1.008       0
      2375 PROA     149      ILE      C        C                0.51        12.011       0
      2376 PROA     149      ILE      O        O               -0.51       15.9994       0
      2377 PROA     150      PHE      N        NH1             -0.47        14.007       0
      2378 PROA     150      PHE      HN       H                0.31         1.008       0
      2379 PROA     150      PHE      CA       CT1              0.07        12.011       0
      2380 PROA     150      PHE      HA       HB1              0.09         1.008       0
      2381 PROA     150      PHE      CB       CT2             -0.18        12.011       0
      2382 PROA     150      PHE      HB1      HA2              0.09         1.008       0
      2383 PROA     150      PHE      HB2      HA2              0.09         1.008       0
      2384 PROA     150      PHE      CG       CA                  0        12.011       0
      2385 PROA     150      PHE      CD1      CA             -0.115        12.011       0
      2386 PROA     150      PHE      HD1      HP              0.115         1.008       0
      2387 PROA     150      PHE      CE1      CA             -0.115        12.011       0
      2388 PROA     150      PHE      HE1      HP              0.115         1.008       0
      2389 PROA     150      PHE      CZ       CA             -0.115        12.011       0
      2390 PROA     150      PHE      HZ       HP              0.115         1.008       0
      2391 PROA     150      PHE      CD2      CA             -0.115        12.011       0
      2392 PROA     150      PHE      HD2      HP              0.115         1.008       0
      2393 PROA     150      PHE      CE2      CA             -0.115        12.011       0
      2394 PROA     150      PHE      HE2      HP              0.115         1.008       0
      2395 PROA     150      PHE      C        C                0.51        12.011       0
      2396 PROA     150      PHE      O        O               -0.51       15.9994       0
      2397 PROA     151      LEU      N        NH1             -0.47        14.007       0
      2398 PROA     151      LEU      HN       H                0.31         1.008       0
      2399 PROA     151      LEU      CA       CT1              0.07        12.011       0
      2400 PROA     151      LEU      HA       HB1              0.09         1.008       0
      2401 PROA     151      LEU      CB       CT2             -0.18        12.011       0
      2402 PROA     151      LEU      HB1      HA2              0.09         1.008       0
      2403 PROA     151      LEU      HB2      HA2              0.09         1.008       0
      2404 PROA     151      LEU      CG       CT1             -0.09        12.011       0
      2405 PROA     151      LEU      HG       HA1              0.09         1.008       0
      2406 PROA     151      LEU      CD1      CT3             -0.27        12.011       0
      2407 PROA     151      LEU      HD11     HA3              0.09         1.008       0
      2408 PROA     151      LEU      HD12     HA3              0.09         1.008       0
      2409 PROA     151      LEU      HD13     HA3              0.09         1.008       0
      2410 PROA     151      LEU      CD2      CT3             -0.27        12.011       0
      2411 PROA     151      LEU      HD21     HA3              0.09         1.008       0
      2412 PROA     151      LEU      HD22     HA3              0.09         1.008       0
      2413 PROA     151      LEU      HD23     HA3              0.09         1.008       0
      2414 PROA     151      LEU      C        C                0.51        12.011       0
      2415 PROA     151      LEU      O        O               -0.51       15.9994       0
      2416 PROA     152      THR      N        NH1             -0.47        14.007       0
      2417 PROA     152      THR      HN       H                0.31         1.008       0
      2418 PROA     152      THR      CA       CT1              0.07        12.011       0
      2419 PROA     152      THR      HA       HB1              0.09         1.008       0
      2420 PROA     152      THR      CB       CT1              0.14        12.011       0
      2421 PROA     152      THR      HB       HA1              0.09         1.008       0
      2422 PROA     152      THR      OG1      OH1             -0.66       15.9994       0
      2423 PROA     152      THR      HG1      H                0.43         1.008       0
      2424 PROA     152      THR      CG2      CT3             -0.27        12.011       0
      2425 PROA     152      THR      HG21     HA3              0.09         1.008       0
      2426 PROA     152      THR      HG22     HA3              0.09         1.008       0
      2427 PROA     152      THR      HG23     HA3              0.09         1.008       0
      2428 PROA     152      THR      C        C                0.51        12.011       0
      2429 PROA     152      THR      O        O               -0.51       15.9994       0
      2430 PROA     153      MET      N        NH1             -0.47        14.007       0
      2431 PROA     153      MET      HN       H                0.31         1.008       0
      2432 PROA     153      MET      CA       CT1              0.07        12.011       0
      2433 PROA     153      MET      HA       HB1              0.09         1.008       0
      2434 PROA     153      MET      CB       CT2             -0.18        12.011       0
      2435 PROA     153      MET      HB1      HA2              0.09         1.008       0
      2436 PROA     153      MET      HB2      HA2              0.09         1.008       0
      2437 PROA     153      MET      CG       CT2             -0.14        12.011       0
      2438 PROA     153      MET      HG1      HA2              0.09         1.008       0
      2439 PROA     153      MET      HG2      HA2              0.09         1.008       0
      2440 PROA     153      MET      SD       S               -0.09         32.06       0
      2441 PROA     153      MET      CE       CT3             -0.22        12.011       0
      2442 PROA     153      MET      HE1      HA3              0.09         1.008       0
      2443 PROA     153      MET      HE2      HA3              0.09         1.008       0
      2444 PROA     153      MET      HE3      HA3              0.09         1.008       0
      2445 PROA     153      MET      C        C                0.51        12.011       0
      2446 PROA     153      MET      O        O               -0.51       15.9994       0
      2447 PROA     154      GLY      N        NH1             -0.47        14.007       0
      2448 PROA     154      GLY      HN       H                0.31         1.008       0
      2449 PROA     154      GLY      CA       CT2             -0.02        12.011       0
      2450 PROA     154      GLY      HA1      HB2              0.09         1.008       0
      2451 PROA     154      GLY      HA2      HB2              0.09         1.008       0
      2452 PROA     154      GLY      C        C                0.51        12.011       0
      2453 PROA     154      GLY      O        O               -0.51       15.9994       0
      2454 PROA     155      PHE      N        NH1             -0.47        14.007       0
      2455 PROA     155      PHE      HN       H                0.31         1.008       0
      2456 PROA     155      PHE      CA       CT1              0.07        12.011       0
      2457 PROA     155      PHE      HA       HB1              0.09         1.008       0
      2458 PROA     155      PHE      CB       CT2             -0.18        12.011       0
      2459 PROA     155      PHE      HB1      HA2              0.09         1.008       0
      2460 PROA     155      PHE      HB2      HA2              0.09         1.008       0
      2461 PROA     155      PHE      CG       CA                  0        12.011       0
      2462 PROA     155      PHE      CD1      CA             -0.115        12.011       0
      2463 PROA     155      PHE      HD1      HP              0.115         1.008       0
      2464 PROA     155      PHE      CE1      CA             -0.115        12.011       0
      2465 PROA     155      PHE      HE1      HP              0.115         1.008       0
      2466 PROA     155      PHE      CZ       CA             -0.115        12.011       0
      2467 PROA     155      PHE      HZ       HP              0.115         1.008       0
      2468 PROA     155      PHE      CD2      CA             -0.115        12.011       0
      2469 PROA     155      PHE      HD2      HP              0.115         1.008       0
      2470 PROA     155      PHE      CE2      CA             -0.115        12.011       0
      2471 PROA     155      PHE      HE2      HP              0.115         1.008       0
      2472 PROA     155      PHE      C        C                0.51        12.011       0
      2473 PROA     155      PHE      O        O               -0.51       15.9994       0
      2474 PROA     156      LEU      N        NH1             -0.47        14.007       0
      2475 PROA     156      LEU      HN       H                0.31         1.008       0
      2476 PROA     156      LEU      CA       CT1              0.07        12.011       0
      2477 PROA     156      LEU      HA       HB1              0.09         1.008       0
      2478 PROA     156      LEU      CB       CT2             -0.18        12.011       0
      2479 PROA     156      LEU      HB1      HA2              0.09         1.008       0
      2480 PROA     156      LEU      HB2      HA2              0.09         1.008       0
      2481 PROA     156      LEU      CG       CT1             -0.09        12.011       0
      2482 PROA     156      LEU      HG       HA1              0.09         1.008       0
      2483 PROA     156      LEU      CD1      CT3             -0.27        12.011       0
      2484 PROA     156      LEU      HD11     HA3              0.09         1.008       0
      2485 PROA     156      LEU      HD12     HA3              0.09         1.008       0
      2486 PROA     156      LEU      HD13     HA3              0.09         1.008       0
      2487 PROA     156      LEU      CD2      CT3             -0.27        12.011       0
      2488 PROA     156      LEU      HD21     HA3              0.09         1.008       0
      2489 PROA     156      LEU      HD22     HA3              0.09         1.008       0
      2490 PROA     156      LEU      HD23     HA3              0.09         1.008       0
      2491 PROA     156      LEU      C        C                0.51        12.011       0
      2492 PROA     156      LEU      O        O               -0.51       15.9994       0
      2493 PROA     157      ILE      N        NH1             -0.47        14.007       0
      2494 PROA     157      ILE      HN       H                0.31         1.008       0
      2495 PROA     157      ILE      CA       CT1              0.07        12.011       0
      2496 PROA     157      ILE      HA       HB1              0.09         1.008       0
      2497 PROA     157      ILE      CB       CT1             -0.09        12.011       0
      2498 PROA     157      ILE      HB       HA1              0.09         1.008       0
      2499 PROA     157      ILE      CG2      CT3             -0.27        12.011       0
      2500 PROA     157      ILE      HG21     HA3              0.09         1.008       0
      2501 PROA     157      ILE      HG22     HA3              0.09         1.008       0
      2502 PROA     157      ILE      HG23     HA3              0.09         1.008       0
      2503 PROA     157      ILE      CG1      CT2             -0.18        12.011       0
      2504 PROA     157      ILE      HG11     HA2              0.09         1.008       0
      2505 PROA     157      ILE      HG12     HA2              0.09         1.008       0
      2506 PROA     157      ILE      CD       CT3             -0.27        12.011       0
      2507 PROA     157      ILE      HD1      HA3              0.09         1.008       0
      2508 PROA     157      ILE      HD2      HA3              0.09         1.008       0
      2509 PROA     157      ILE      HD3      HA3              0.09         1.008       0
      2510 PROA     157      ILE      C        C                0.51        12.011       0
      2511 PROA     157      ILE      O        O               -0.51       15.9994       0
      2512 PROA     158      SER      N        NH1             -0.47        14.007       0
      2513 PROA     158      SER      HN       H                0.31         1.008       0
      2514 PROA     158      SER      CA       CT1              0.07        12.011       0
      2515 PROA     158      SER      HA       HB1              0.09         1.008       0
      2516 PROA     158      SER      CB       CT2              0.05        12.011       0
      2517 PROA     158      SER      HB1      HA2              0.09         1.008       0
      2518 PROA     158      SER      HB2      HA2              0.09         1.008       0
      2519 PROA     158      SER      OG       OH1             -0.66       15.9994       0
      2520 PROA     158      SER      HG1      H                0.43         1.008       0
      2521 PROA     158      SER      C        C                0.51        12.011       0
      2522 PROA     158      SER      O        O               -0.51       15.9994       0
      2523 PROA     159      TRP      N        NH1             -0.47        14.007       0
      2524 PROA     159      TRP      HN       H                0.31         1.008       0
      2525 PROA     159      TRP      CA       CT1              0.07        12.011       0
      2526 PROA     159      TRP      HA       HB1              0.09         1.008       0
      2527 PROA     159      TRP      CB       CT2             -0.18        12.011       0
      2528 PROA     159      TRP      HB1      HA2              0.09         1.008       0
      2529 PROA     159      TRP      HB2      HA2              0.09         1.008       0
      2530 PROA     159      TRP      CG       CY              -0.03        12.011       0
      2531 PROA     159      TRP      CD1      CA              -0.15        12.011       0
      2532 PROA     159      TRP      HD1      HP               0.22         1.008       0
      2533 PROA     159      TRP      NE1      NY              -0.51        14.007       0
      2534 PROA     159      TRP      HE1      H                0.37         1.008       0
      2535 PROA     159      TRP      CE2      CPT              0.24        12.011       0
      2536 PROA     159      TRP      CD2      CPT              0.11        12.011       0
      2537 PROA     159      TRP      CE3      CAI             -0.25        12.011       0
      2538 PROA     159      TRP      HE3      HP               0.17         1.008       0
      2539 PROA     159      TRP      CZ3      CA               -0.2        12.011       0
      2540 PROA     159      TRP      HZ3      HP               0.14         1.008       0
      2541 PROA     159      TRP      CZ2      CAI             -0.27        12.011       0
      2542 PROA     159      TRP      HZ2      HP               0.16         1.008       0
      2543 PROA     159      TRP      CH2      CA              -0.14        12.011       0
      2544 PROA     159      TRP      HH2      HP               0.14         1.008       0
      2545 PROA     159      TRP      C        C                0.51        12.011       0
      2546 PROA     159      TRP      O        O               -0.51       15.9994       0
      2547 PROA     160      LYS      N        NH1             -0.47        14.007       0
      2548 PROA     160      LYS      HN       H                0.31         1.008       0
      2549 PROA     160      LYS      CA       CT1              0.07        12.011       0
      2550 PROA     160      LYS      HA       HB1              0.09         1.008       0
      2551 PROA     160      LYS      CB       CT2             -0.18        12.011       0
      2552 PROA     160      LYS      HB1      HA2              0.09         1.008       0
      2553 PROA     160      LYS      HB2      HA2              0.09         1.008       0
      2554 PROA     160      LYS      CG       CT2             -0.18        12.011       0
      2555 PROA     160      LYS      HG1      HA2              0.09         1.008       0
      2556 PROA     160      LYS      HG2      HA2              0.09         1.008       0
      2557 PROA     160      LYS      CD       CT2             -0.18        12.011       0
      2558 PROA     160      LYS      HD1      HA2              0.09         1.008       0
      2559 PROA     160      LYS      HD2      HA2              0.09         1.008       0
      2560 PROA     160      LYS      CE       CT2              0.21        12.011       0
      2561 PROA     160      LYS      HE1      HA2              0.05         1.008       0
      2562 PROA     160      LYS      HE2      HA2              0.05         1.008       0
      2563 PROA     160      LYS      NZ       NH3              -0.3        14.007       0
      2564 PROA     160      LYS      HZ1      HC               0.33         1.008       0
      2565 PROA     160      LYS      HZ2      HC               0.33         1.008       0
      2566 PROA     160      LYS      HZ3      HC               0.33         1.008       0
      2567 PROA     160      LYS      C        C                0.51        12.011       0
      2568 PROA     160      LYS      O        O               -0.51       15.9994       0
      2569 PROA     161      LEU      N        NH1             -0.47        14.007       0
      2570 PROA     161      LEU      HN       H                0.31         1.008       0
      2571 PROA     161      LEU      CA       CT1              0.07        12.011       0
      2572 PROA     161      LEU      HA       HB1              0.09         1.008       0
      2573 PROA     161      LEU      CB       CT2             -0.18        12.011       0
      2574 PROA     161      LEU      HB1      HA2              0.09         1.008       0
      2575 PROA     161      LEU      HB2      HA2              0.09         1.008       0
      2576 PROA     161      LEU      CG       CT1             -0.09        12.011       0
      2577 PROA     161      LEU      HG       HA1              0.09         1.008       0
      2578 PROA     161      LEU      CD1      CT3             -0.27        12.011       0
      2579 PROA     161      LEU      HD11     HA3              0.09         1.008       0
      2580 PROA     161      LEU      HD12     HA3              0.09         1.008       0
      2581 PROA     161      LEU      HD13     HA3              0.09         1.008       0
      2582 PROA     161      LEU      CD2      CT3             -0.27        12.011       0
      2583 PROA     161      LEU      HD21     HA3              0.09         1.008       0
      2584 PROA     161      LEU      HD22     HA3              0.09         1.008       0
      2585 PROA     161      LEU      HD23     HA3              0.09         1.008       0
      2586 PROA     161      LEU      C        C                0.51        12.011       0
      2587 PROA     161      LEU      O        O               -0.51       15.9994       0
      2588 PROA     162      THR      N        NH1             -0.47        14.007       0
      2589 PROA     162      THR      HN       H                0.31         1.008       0
      2590 PROA     162      THR      CA       CT1              0.07        12.011       0
      2591 PROA     162      THR      HA       HB1              0.09         1.008       0
      2592 PROA     162      THR      CB       CT1              0.14        12.011       0
      2593 PROA     162      THR      HB       HA1              0.09         1.008       0
      2594 PROA     162      THR      OG1      OH1             -0.66       15.9994       0
      2595 PROA     162      THR      HG1      H                0.43         1.008       0
      2596 PROA     162      THR      CG2      CT3             -0.27        12.011       0
      2597 PROA     162      THR      HG21     HA3              0.09         1.008       0
      2598 PROA     162      THR      HG22     HA3              0.09         1.008       0
      2599 PROA     162      THR      HG23     HA3              0.09         1.008       0
      2600 PROA     162      THR      C        C                0.51        12.011       0
      2601 PROA     162      THR      O        O               -0.51       15.9994       0
      2602 PROA     163      PHE      N        NH1             -0.47        14.007       0
      2603 PROA     163      PHE      HN       H                0.31         1.008       0
      2604 PROA     163      PHE      CA       CT1              0.07        12.011       0
      2605 PROA     163      PHE      HA       HB1              0.09         1.008       0
      2606 PROA     163      PHE      CB       CT2             -0.18        12.011       0
      2607 PROA     163      PHE      HB1      HA2              0.09         1.008       0
      2608 PROA     163      PHE      HB2      HA2              0.09         1.008       0
      2609 PROA     163      PHE      CG       CA                  0        12.011       0
      2610 PROA     163      PHE      CD1      CA             -0.115        12.011       0
      2611 PROA     163      PHE      HD1      HP              0.115         1.008       0
      2612 PROA     163      PHE      CE1      CA             -0.115        12.011       0
      2613 PROA     163      PHE      HE1      HP              0.115         1.008       0
      2614 PROA     163      PHE      CZ       CA             -0.115        12.011       0
      2615 PROA     163      PHE      HZ       HP              0.115         1.008       0
      2616 PROA     163      PHE      CD2      CA             -0.115        12.011       0
      2617 PROA     163      PHE      HD2      HP              0.115         1.008       0
      2618 PROA     163      PHE      CE2      CA             -0.115        12.011       0
      2619 PROA     163      PHE      HE2      HP              0.115         1.008       0
      2620 PROA     163      PHE      C        C                0.51        12.011       0
      2621 PROA     163      PHE      O        O               -0.51       15.9994       0
      2622 PROA     164      ALA      N        NH1             -0.47        14.007       0
      2623 PROA     164      ALA      HN       H                0.31         1.008       0
      2624 PROA     164      ALA      CA       CT1              0.07        12.011       0
      2625 PROA     164      ALA      HA       HB1              0.09         1.008       0
      2626 PROA     164      ALA      CB       CT3             -0.27        12.011       0
      2627 PROA     164      ALA      HB1      HA3              0.09         1.008       0
      2628 PROA     164      ALA      HB2      HA3              0.09         1.008       0
      2629 PROA     164      ALA      HB3      HA3              0.09         1.008       0
      2630 PROA     164      ALA      C        C                0.51        12.011       0
      2631 PROA     164      ALA      O        O               -0.51       15.9994       0
      2632 PROA     165      ALA      N        NH1             -0.47        14.007       0
      2633 PROA     165      ALA      HN       H                0.31         1.008       0
      2634 PROA     165      ALA      CA       CT1              0.07        12.011       0
      2635 PROA     165      ALA      HA       HB1              0.09         1.008       0
      2636 PROA     165      ALA      CB       CT3             -0.27        12.011       0
      2637 PROA     165      ALA      HB1      HA3              0.09         1.008       0
      2638 PROA     165      ALA      HB2      HA3              0.09         1.008       0
      2639 PROA     165      ALA      HB3      HA3              0.09         1.008       0
      2640 PROA     165      ALA      C        C                0.51        12.011       0
      2641 PROA     165      ALA      O        O               -0.51       15.9994       0
      2642 PROA     166      ILE      N        NH1             -0.47        14.007       0
      2643 PROA     166      ILE      HN       H                0.31         1.008       0
      2644 PROA     166      ILE      CA       CT1              0.07        12.011       0
      2645 PROA     166      ILE      HA       HB1              0.09         1.008       0
      2646 PROA     166      ILE      CB       CT1             -0.09        12.011       0
      2647 PROA     166      ILE      HB       HA1              0.09         1.008       0
      2648 PROA     166      ILE      CG2      CT3             -0.27        12.011       0
      2649 PROA     166      ILE      HG21     HA3              0.09         1.008       0
      2650 PROA     166      ILE      HG22     HA3              0.09         1.008       0
      2651 PROA     166      ILE      HG23     HA3              0.09         1.008       0
      2652 PROA     166      ILE      CG1      CT2             -0.18        12.011       0
      2653 PROA     166      ILE      HG11     HA2              0.09         1.008       0
      2654 PROA     166      ILE      HG12     HA2              0.09         1.008       0
      2655 PROA     166      ILE      CD       CT3             -0.27        12.011       0
      2656 PROA     166      ILE      HD1      HA3              0.09         1.008       0
      2657 PROA     166      ILE      HD2      HA3              0.09         1.008       0
      2658 PROA     166      ILE      HD3      HA3              0.09         1.008       0
      2659 PROA     166      ILE      C        C                0.51        12.011       0
      2660 PROA     166      ILE      O        O               -0.51       15.9994       0
      2661 PROA     167      ILE      N        NH1             -0.47        14.007       0
      2662 PROA     167      ILE      HN       H                0.31         1.008       0
      2663 PROA     167      ILE      CA       CT1              0.07        12.011       0
      2664 PROA     167      ILE      HA       HB1              0.09         1.008       0
      2665 PROA     167      ILE      CB       CT1             -0.09        12.011       0
      2666 PROA     167      ILE      HB       HA1              0.09         1.008       0
      2667 PROA     167      ILE      CG2      CT3             -0.27        12.011       0
      2668 PROA     167      ILE      HG21     HA3              0.09         1.008       0
      2669 PROA     167      ILE      HG22     HA3              0.09         1.008       0
      2670 PROA     167      ILE      HG23     HA3              0.09         1.008       0
      2671 PROA     167      ILE      CG1      CT2             -0.18        12.011       0
      2672 PROA     167      ILE      HG11     HA2              0.09         1.008       0
      2673 PROA     167      ILE      HG12     HA2              0.09         1.008       0
      2674 PROA     167      ILE      CD       CT3             -0.27        12.011       0
      2675 PROA     167      ILE      HD1      HA3              0.09         1.008       0
      2676 PROA     167      ILE      HD2      HA3              0.09         1.008       0
      2677 PROA     167      ILE      HD3      HA3              0.09         1.008       0
      2678 PROA     167      ILE      C        C                0.51        12.011       0
      2679 PROA     167      ILE      O        O               -0.51       15.9994       0
      2680 PROA     168      PRO      N        N               -0.29        14.007       0
      2681 PROA     168      PRO      CD       CP3                 0        12.011       0
      2682 PROA     168      PRO      HD1      HA2              0.09         1.008       0
      2683 PROA     168      PRO      HD2      HA2              0.09         1.008       0
      2684 PROA     168      PRO      CA       CP1              0.02        12.011       0
      2685 PROA     168      PRO      HA       HB1              0.09         1.008       0
      2686 PROA     168      PRO      CB       CP2             -0.18        12.011       0
      2687 PROA     168      PRO      HB1      HA2              0.09         1.008       0
      2688 PROA     168      PRO      HB2      HA2              0.09         1.008       0
      2689 PROA     168      PRO      CG       CP2             -0.18        12.011       0
      2690 PROA     168      PRO      HG1      HA2              0.09         1.008       0
      2691 PROA     168      PRO      HG2      HA2              0.09         1.008       0
      2692 PROA     168      PRO      C        C                0.51        12.011       0
      2693 PROA     168      PRO      O        O               -0.51       15.9994       0
      2694 PROA     169      LEU      N        NH1             -0.47        14.007       0
      2695 PROA     169      LEU      HN       H                0.31         1.008       0
      2696 PROA     169      LEU      CA       CT1              0.07        12.011       0
      2697 PROA     169      LEU      HA       HB1              0.09         1.008       0
      2698 PROA     169      LEU      CB       CT2             -0.18        12.011       0
      2699 PROA     169      LEU      HB1      HA2              0.09         1.008       0
      2700 PROA     169      LEU      HB2      HA2              0.09         1.008       0
      2701 PROA     169      LEU      CG       CT1             -0.09        12.011       0
      2702 PROA     169      LEU      HG       HA1              0.09         1.008       0
      2703 PROA     169      LEU      CD1      CT3             -0.27        12.011       0
      2704 PROA     169      LEU      HD11     HA3              0.09         1.008       0
      2705 PROA     169      LEU      HD12     HA3              0.09         1.008       0
      2706 PROA     169      LEU      HD13     HA3              0.09         1.008       0
      2707 PROA     169      LEU      CD2      CT3             -0.27        12.011       0
      2708 PROA     169      LEU      HD21     HA3              0.09         1.008       0
      2709 PROA     169      LEU      HD22     HA3              0.09         1.008       0
      2710 PROA     169      LEU      HD23     HA3              0.09         1.008       0
      2711 PROA     169      LEU      C        C                0.51        12.011       0
      2712 PROA     169      LEU      O        O               -0.51       15.9994       0
      2713 PROA     170      PRO      N        N               -0.29        14.007       0
      2714 PROA     170      PRO      CD       CP3                 0        12.011       0
      2715 PROA     170      PRO      HD1      HA2              0.09         1.008       0
      2716 PROA     170      PRO      HD2      HA2              0.09         1.008       0
      2717 PROA     170      PRO      CA       CP1              0.02        12.011       0
      2718 PROA     170      PRO      HA       HB1              0.09         1.008       0
      2719 PROA     170      PRO      CB       CP2             -0.18        12.011       0
      2720 PROA     170      PRO      HB1      HA2              0.09         1.008       0
      2721 PROA     170      PRO      HB2      HA2              0.09         1.008       0
      2722 PROA     170      PRO      CG       CP2             -0.18        12.011       0
      2723 PROA     170      PRO      HG1      HA2              0.09         1.008       0
      2724 PROA     170      PRO      HG2      HA2              0.09         1.008       0
      2725 PROA     170      PRO      C        C                0.51        12.011       0
      2726 PROA     170      PRO      O        O               -0.51       15.9994       0
      2727 PROA     171      VAL      N        NH1             -0.47        14.007       0
      2728 PROA     171      VAL      HN       H                0.31         1.008       0
      2729 PROA     171      VAL      CA       CT1              0.07        12.011       0
      2730 PROA     171      VAL      HA       HB1              0.09         1.008       0
      2731 PROA     171      VAL      CB       CT1             -0.09        12.011       0
      2732 PROA     171      VAL      HB       HA1              0.09         1.008       0
      2733 PROA     171      VAL      CG1      CT3             -0.27        12.011       0
      2734 PROA     171      VAL      HG11     HA3              0.09         1.008       0
      2735 PROA     171      VAL      HG12     HA3              0.09         1.008       0
      2736 PROA     171      VAL      HG13     HA3              0.09         1.008       0
      2737 PROA     171      VAL      CG2      CT3             -0.27        12.011       0
      2738 PROA     171      VAL      HG21     HA3              0.09         1.008       0
      2739 PROA     171      VAL      HG22     HA3              0.09         1.008       0
      2740 PROA     171      VAL      HG23     HA3              0.09         1.008       0
      2741 PROA     171      VAL      C        C                0.51        12.011       0
      2742 PROA     171      VAL      O        O               -0.51       15.9994       0
      2743 PROA     172      MET      N        NH1             -0.47        14.007       0
      2744 PROA     172      MET      HN       H                0.31         1.008       0
      2745 PROA     172      MET      CA       CT1              0.07        12.011       0
      2746 PROA     172      MET      HA       HB1              0.09         1.008       0
      2747 PROA     172      MET      CB       CT2             -0.18        12.011       0
      2748 PROA     172      MET      HB1      HA2              0.09         1.008       0
      2749 PROA     172      MET      HB2      HA2              0.09         1.008       0
      2750 PROA     172      MET      CG       CT2             -0.14        12.011       0
      2751 PROA     172      MET      HG1      HA2              0.09         1.008       0
      2752 PROA     172      MET      HG2      HA2              0.09         1.008       0
      2753 PROA     172      MET      SD       S               -0.09         32.06       0
      2754 PROA     172      MET      CE       CT3             -0.22        12.011       0
      2755 PROA     172      MET      HE1      HA3              0.09         1.008       0
      2756 PROA     172      MET      HE2      HA3              0.09         1.008       0
      2757 PROA     172      MET      HE3      HA3              0.09         1.008       0
      2758 PROA     172      MET      C        C                0.51        12.011       0
      2759 PROA     172      MET      O        O               -0.51       15.9994       0
      2760 PROA     173      ALA      N        NH1             -0.47        14.007       0
      2761 PROA     173      ALA      HN       H                0.31         1.008       0
      2762 PROA     173      ALA      CA       CT1              0.07        12.011       0
      2763 PROA     173      ALA      HA       HB1              0.09         1.008       0
      2764 PROA     173      ALA      CB       CT3             -0.27        12.011       0
      2765 PROA     173      ALA      HB1      HA3              0.09         1.008       0
      2766 PROA     173      ALA      HB2      HA3              0.09         1.008       0
      2767 PROA     173      ALA      HB3      HA3              0.09         1.008       0
      2768 PROA     173      ALA      C        C                0.51        12.011       0
      2769 PROA     173      ALA      O        O               -0.51       15.9994       0
      2770 PROA     174      ILE      N        NH1             -0.47        14.007       0
      2771 PROA     174      ILE      HN       H                0.31         1.008       0
      2772 PROA     174      ILE      CA       CT1              0.07        12.011       0
      2773 PROA     174      ILE      HA       HB1              0.09         1.008       0
      2774 PROA     174      ILE      CB       CT1             -0.09        12.011       0
      2775 PROA     174      ILE      HB       HA1              0.09         1.008       0
      2776 PROA     174      ILE      CG2      CT3             -0.27        12.011       0
      2777 PROA     174      ILE      HG21     HA3              0.09         1.008       0
      2778 PROA     174      ILE      HG22     HA3              0.09         1.008       0
      2779 PROA     174      ILE      HG23     HA3              0.09         1.008       0
      2780 PROA     174      ILE      CG1      CT2             -0.18        12.011       0
      2781 PROA     174      ILE      HG11     HA2              0.09         1.008       0
      2782 PROA     174      ILE      HG12     HA2              0.09         1.008       0
      2783 PROA     174      ILE      CD       CT3             -0.27        12.011       0
      2784 PROA     174      ILE      HD1      HA3              0.09         1.008       0
      2785 PROA     174      ILE      HD2      HA3              0.09         1.008       0
      2786 PROA     174      ILE      HD3      HA3              0.09         1.008       0
      2787 PROA     174      ILE      C        C                0.51        12.011       0
      2788 PROA     174      ILE      O        O               -0.51       15.9994       0
      2789 PROA     175      ALA      N        NH1             -0.47        14.007       0
      2790 PROA     175      ALA      HN       H                0.31         1.008       0
      2791 PROA     175      ALA      CA       CT1              0.07        12.011       0
      2792 PROA     175      ALA      HA       HB1              0.09         1.008       0
      2793 PROA     175      ALA      CB       CT3             -0.27        12.011       0
      2794 PROA     175      ALA      HB1      HA3              0.09         1.008       0
      2795 PROA     175      ALA      HB2      HA3              0.09         1.008       0
      2796 PROA     175      ALA      HB3      HA3              0.09         1.008       0
      2797 PROA     175      ALA      C        C                0.51        12.011       0
      2798 PROA     175      ALA      O        O               -0.51       15.9994       0
      2799 PROA     176      ILE      N        NH1             -0.47        14.007       0
      2800 PROA     176      ILE      HN       H                0.31         1.008       0
      2801 PROA     176      ILE      CA       CT1              0.07        12.011       0
      2802 PROA     176      ILE      HA       HB1              0.09         1.008       0
      2803 PROA     176      ILE      CB       CT1             -0.09        12.011       0
      2804 PROA     176      ILE      HB       HA1              0.09         1.008       0
      2805 PROA     176      ILE      CG2      CT3             -0.27        12.011       0
      2806 PROA     176      ILE      HG21     HA3              0.09         1.008       0
      2807 PROA     176      ILE      HG22     HA3              0.09         1.008       0
      2808 PROA     176      ILE      HG23     HA3              0.09         1.008       0
      2809 PROA     176      ILE      CG1      CT2             -0.18        12.011       0
      2810 PROA     176      ILE      HG11     HA2              0.09         1.008       0
      2811 PROA     176      ILE      HG12     HA2              0.09         1.008       0
      2812 PROA     176      ILE      CD       CT3             -0.27        12.011       0
      2813 PROA     176      ILE      HD1      HA3              0.09         1.008       0
      2814 PROA     176      ILE      HD2      HA3              0.09         1.008       0
      2815 PROA     176      ILE      HD3      HA3              0.09         1.008       0
      2816 PROA     176      ILE      C        C                0.51        12.011       0
      2817 PROA     176      ILE      O        O               -0.51       15.9994       0
      2818 PROA     177      SER      N        NH1             -0.47        14.007       0
      2819 PROA     177      SER      HN       H                0.31         1.008       0
      2820 PROA     177      SER      CA       CT1              0.07        12.011       0
      2821 PROA     177      SER      HA       HB1              0.09         1.008       0
      2822 PROA     177      SER      CB       CT2              0.05        12.011       0
      2823 PROA     177      SER      HB1      HA2              0.09         1.008       0
      2824 PROA     177      SER      HB2      HA2              0.09         1.008       0
      2825 PROA     177      SER      OG       OH1             -0.66       15.9994       0
      2826 PROA     177      SER      HG1      H                0.43         1.008       0
      2827 PROA     177      SER      C        C                0.51        12.011       0
      2828 PROA     177      SER      O        O               -0.51       15.9994       0
      2829 PROA     178      LEU      N        NH1             -0.47        14.007       0
      2830 PROA     178      LEU      HN       H                0.31         1.008       0
      2831 PROA     178      LEU      CA       CT1              0.07        12.011       0
      2832 PROA     178      LEU      HA       HB1              0.09         1.008       0
      2833 PROA     178      LEU      CB       CT2             -0.18        12.011       0
      2834 PROA     178      LEU      HB1      HA2              0.09         1.008       0
      2835 PROA     178      LEU      HB2      HA2              0.09         1.008       0
      2836 PROA     178      LEU      CG       CT1             -0.09        12.011       0
      2837 PROA     178      LEU      HG       HA1              0.09         1.008       0
      2838 PROA     178      LEU      CD1      CT3             -0.27        12.011       0
      2839 PROA     178      LEU      HD11     HA3              0.09         1.008       0
      2840 PROA     178      LEU      HD12     HA3              0.09         1.008       0
      2841 PROA     178      LEU      HD13     HA3              0.09         1.008       0
      2842 PROA     178      LEU      CD2      CT3             -0.27        12.011       0
      2843 PROA     178      LEU      HD21     HA3              0.09         1.008       0
      2844 PROA     178      LEU      HD22     HA3              0.09         1.008       0
      2845 PROA     178      LEU      HD23     HA3              0.09         1.008       0
      2846 PROA     178      LEU      C        C                0.51        12.011       0
      2847 PROA     178      LEU      O        O               -0.51       15.9994       0
      2848 PROA     179      TYR      N        NH1             -0.47        14.007       0
      2849 PROA     179      TYR      HN       H                0.31         1.008       0
      2850 PROA     179      TYR      CA       CT1              0.07        12.011       0
      2851 PROA     179      TYR      HA       HB1              0.09         1.008       0
      2852 PROA     179      TYR      CB       CT2             -0.18        12.011       0
      2853 PROA     179      TYR      HB1      HA2              0.09         1.008       0
      2854 PROA     179      TYR      HB2      HA2              0.09         1.008       0
      2855 PROA     179      TYR      CG       CA                  0        12.011       0
      2856 PROA     179      TYR      CD1      CA             -0.115        12.011       0
      2857 PROA     179      TYR      HD1      HP              0.115         1.008       0
      2858 PROA     179      TYR      CE1      CA             -0.115        12.011       0
      2859 PROA     179      TYR      HE1      HP              0.115         1.008       0
      2860 PROA     179      TYR      CZ       CA               0.11        12.011       0
      2861 PROA     179      TYR      OH       OH1             -0.54       15.9994       0
      2862 PROA     179      TYR      HH       H                0.43         1.008       0
      2863 PROA     179      TYR      CD2      CA             -0.115        12.011       0
      2864 PROA     179      TYR      HD2      HP              0.115         1.008       0
      2865 PROA     179      TYR      CE2      CA             -0.115        12.011       0
      2866 PROA     179      TYR      HE2      HP              0.115         1.008       0
      2867 PROA     179      TYR      C        C                0.51        12.011       0
      2868 PROA     179      TYR      O        O               -0.51       15.9994       0
      2869 PROA     180      GLY      N        NH1             -0.47        14.007       0
      2870 PROA     180      GLY      HN       H                0.31         1.008       0
      2871 PROA     180      GLY      CA       CT2             -0.02        12.011       0
      2872 PROA     180      GLY      HA1      HB2              0.09         1.008       0
      2873 PROA     180      GLY      HA2      HB2              0.09         1.008       0
      2874 PROA     180      GLY      C        C                0.51        12.011       0
      2875 PROA     180      GLY      O        O               -0.51       15.9994       0
      2876 PROA     181      SER      N        NH1             -0.47        14.007       0
      2877 PROA     181      SER      HN       H                0.31         1.008       0
      2878 PROA     181      SER      CA       CT1              0.07        12.011       0
      2879 PROA     181      SER      HA       HB1              0.09         1.008       0
      2880 PROA     181      SER      CB       CT2              0.05        12.011       0
      2881 PROA     181      SER      HB1      HA2              0.09         1.008       0
      2882 PROA     181      SER      HB2      HA2              0.09         1.008       0
      2883 PROA     181      SER      OG       OH1             -0.66       15.9994       0
      2884 PROA     181      SER      HG1      H                0.43         1.008       0
      2885 PROA     181      SER      C        C                0.51        12.011       0
      2886 PROA     181      SER      O        O               -0.51       15.9994       0
      2887 PROA     182      LYS      N        NH1             -0.47        14.007       0
      2888 PROA     182      LYS      HN       H                0.31         1.008       0
      2889 PROA     182      LYS      CA       CT1              0.07        12.011       0
      2890 PROA     182      LYS      HA       HB1              0.09         1.008       0
      2891 PROA     182      LYS      CB       CT2             -0.18        12.011       0
      2892 PROA     182      LYS      HB1      HA2              0.09         1.008       0
      2893 PROA     182      LYS      HB2      HA2              0.09         1.008       0
      2894 PROA     182      LYS      CG       CT2             -0.18        12.011       0
      2895 PROA     182      LYS      HG1      HA2              0.09         1.008       0
      2896 PROA     182      LYS      HG2      HA2              0.09         1.008       0
      2897 PROA     182      LYS      CD       CT2             -0.18        12.011       0
      2898 PROA     182      LYS      HD1      HA2              0.09         1.008       0
      2899 PROA     182      LYS      HD2      HA2              0.09         1.008       0
      2900 PROA     182      LYS      CE       CT2              0.21        12.011       0
      2901 PROA     182      LYS      HE1      HA2              0.05         1.008       0
      2902 PROA     182      LYS      HE2      HA2              0.05         1.008       0
      2903 PROA     182      LYS      NZ       NH3              -0.3        14.007       0
      2904 PROA     182      LYS      HZ1      HC               0.33         1.008       0
      2905 PROA     182      LYS      HZ2      HC               0.33         1.008       0
      2906 PROA     182      LYS      HZ3      HC               0.33         1.008       0
      2907 PROA     182      LYS      C        C                0.51        12.011       0
      2908 PROA     182      LYS      O        O               -0.51       15.9994       0
      2909 PROA     183      ILE      N        NH1             -0.47        14.007       0
      2910 PROA     183      ILE      HN       H                0.31         1.008       0
      2911 PROA     183      ILE      CA       CT1              0.07        12.011       0
      2912 PROA     183      ILE      HA       HB1              0.09         1.008       0
      2913 PROA     183      ILE      CB       CT1             -0.09        12.011       0
      2914 PROA     183      ILE      HB       HA1              0.09         1.008       0
      2915 PROA     183      ILE      CG2      CT3             -0.27        12.011       0
      2916 PROA     183      ILE      HG21     HA3              0.09         1.008       0
      2917 PROA     183      ILE      HG22     HA3              0.09         1.008       0
      2918 PROA     183      ILE      HG23     HA3              0.09         1.008       0
      2919 PROA     183      ILE      CG1      CT2             -0.18        12.011       0
      2920 PROA     183      ILE      HG11     HA2              0.09         1.008       0
      2921 PROA     183      ILE      HG12     HA2              0.09         1.008       0
      2922 PROA     183      ILE      CD       CT3             -0.27        12.011       0
      2923 PROA     183      ILE      HD1      HA3              0.09         1.008       0
      2924 PROA     183      ILE      HD2      HA3              0.09         1.008       0
      2925 PROA     183      ILE      HD3      HA3              0.09         1.008       0
      2926 PROA     183      ILE      C        C                0.51        12.011       0
      2927 PROA     183      ILE      O        O               -0.51       15.9994       0
      2928 PROA     184      HSD      N        NH1             -0.47        14.007       0
      2929 PROA     184      HSD      HN       H                0.31         1.008       0
      2930 PROA     184      HSD      CA       CT1              0.07        12.011       0
      2931 PROA     184      HSD      HA       HB1              0.09         1.008       0
      2932 PROA     184      HSD      CB       CT2             -0.09        12.011       0
      2933 PROA     184      HSD      HB1      HA2              0.09         1.008       0
      2934 PROA     184      HSD      HB2      HA2              0.09         1.008       0
      2935 PROA     184      HSD      ND1      NR1             -0.36        14.007       0
      2936 PROA     184      HSD      HD1      H                0.32         1.008       0
      2937 PROA     184      HSD      CG       CPH1            -0.05        12.011       0
      2938 PROA     184      HSD      CE1      CPH2             0.25        12.011       0
      2939 PROA     184      HSD      HE1      HR1              0.13         1.008       0
      2940 PROA     184      HSD      NE2      NR2              -0.7        14.007       0
      2941 PROA     184      HSD      CD2      CPH1             0.22        12.011       0
      2942 PROA     184      HSD      HD2      HR3               0.1         1.008       0
      2943 PROA     184      HSD      C        C                0.51        12.011       0
      2944 PROA     184      HSD      O        O               -0.51       15.9994       0
      2945 PROA     185      GLU      N        NH1             -0.47        14.007       0
      2946 PROA     185      GLU      HN       H                0.31         1.008       0
      2947 PROA     185      GLU      CA       CT1              0.07        12.011       0
      2948 PROA     185      GLU      HA       HB1              0.09         1.008       0
      2949 PROA     185      GLU      CB       CT2A            -0.18        12.011       0
      2950 PROA     185      GLU      HB1      HA2              0.09         1.008       0
      2951 PROA     185      GLU      HB2      HA2              0.09         1.008       0
      2952 PROA     185      GLU      CG       CT2             -0.28        12.011       0
      2953 PROA     185      GLU      HG1      HA2              0.09         1.008       0
      2954 PROA     185      GLU      HG2      HA2              0.09         1.008       0
      2955 PROA     185      GLU      CD       CC               0.62        12.011       0
      2956 PROA     185      GLU      OE1      OC              -0.76       15.9994       0
      2957 PROA     185      GLU      OE2      OC              -0.76       15.9994       0
      2958 PROA     185      GLU      C        C                0.51        12.011       0
      2959 PROA     185      GLU      O        O               -0.51       15.9994       0
      2960 PROA     186      ARG      N        NH1             -0.47        14.007       0
      2961 PROA     186      ARG      HN       H                0.31         1.008       0
      2962 PROA     186      ARG      CA       CT1              0.07        12.011       0
      2963 PROA     186      ARG      HA       HB1              0.09         1.008       0
      2964 PROA     186      ARG      CB       CT2             -0.18        12.011       0
      2965 PROA     186      ARG      HB1      HA2              0.09         1.008       0
      2966 PROA     186      ARG      HB2      HA2              0.09         1.008       0
      2967 PROA     186      ARG      CG       CT2             -0.18        12.011       0
      2968 PROA     186      ARG      HG1      HA2              0.09         1.008       0
      2969 PROA     186      ARG      HG2      HA2              0.09         1.008       0
      2970 PROA     186      ARG      CD       CT2               0.2        12.011       0
      2971 PROA     186      ARG      HD1      HA2              0.09         1.008       0
      2972 PROA     186      ARG      HD2      HA2              0.09         1.008       0
      2973 PROA     186      ARG      NE       NC2              -0.7        14.007       0
      2974 PROA     186      ARG      HE       HC               0.44         1.008       0
      2975 PROA     186      ARG      CZ       C                0.64        12.011       0
      2976 PROA     186      ARG      NH1      NC2              -0.8        14.007       0
      2977 PROA     186      ARG      HH11     HC               0.46         1.008       0
      2978 PROA     186      ARG      HH12     HC               0.46         1.008       0
      2979 PROA     186      ARG      NH2      NC2              -0.8        14.007       0
      2980 PROA     186      ARG      HH21     HC               0.46         1.008       0
      2981 PROA     186      ARG      HH22     HC               0.46         1.008       0
      2982 PROA     186      ARG      C        C                0.51        12.011       0
      2983 PROA     186      ARG      O        O               -0.51       15.9994       0
      2984 PROA     187      PHE      N        NH1             -0.47        14.007       0
      2985 PROA     187      PHE      HN       H                0.31         1.008       0
      2986 PROA     187      PHE      CA       CT1              0.07        12.011       0
      2987 PROA     187      PHE      HA       HB1              0.09         1.008       0
      2988 PROA     187      PHE      CB       CT2             -0.18        12.011       0
      2989 PROA     187      PHE      HB1      HA2              0.09         1.008       0
      2990 PROA     187      PHE      HB2      HA2              0.09         1.008       0
      2991 PROA     187      PHE      CG       CA                  0        12.011       0
      2992 PROA     187      PHE      CD1      CA             -0.115        12.011       0
      2993 PROA     187      PHE      HD1      HP              0.115         1.008       0
      2994 PROA     187      PHE      CE1      CA             -0.115        12.011       0
      2995 PROA     187      PHE      HE1      HP              0.115         1.008       0
      2996 PROA     187      PHE      CZ       CA             -0.115        12.011       0
      2997 PROA     187      PHE      HZ       HP              0.115         1.008       0
      2998 PROA     187      PHE      CD2      CA             -0.115        12.011       0
      2999 PROA     187      PHE      HD2      HP              0.115         1.008       0
      3000 PROA     187      PHE      CE2      CA             -0.115        12.011       0
      3001 PROA     187      PHE      HE2      HP              0.115         1.008       0
      3002 PROA     187      PHE      C        C                0.51        12.011       0
      3003 PROA     187      PHE      O        O               -0.51       15.9994       0
      3004 PROA     188      THR      N        NH1             -0.47        14.007       0
      3005 PROA     188      THR      HN       H                0.31         1.008       0
      3006 PROA     188      THR      CA       CT1              0.07        12.011       0
      3007 PROA     188      THR      HA       HB1              0.09         1.008       0
      3008 PROA     188      THR      CB       CT1              0.14        12.011       0
      3009 PROA     188      THR      HB       HA1              0.09         1.008       0
      3010 PROA     188      THR      OG1      OH1             -0.66       15.9994       0
      3011 PROA     188      THR      HG1      H                0.43         1.008       0
      3012 PROA     188      THR      CG2      CT3             -0.27        12.011       0
      3013 PROA     188      THR      HG21     HA3              0.09         1.008       0
      3014 PROA     188      THR      HG22     HA3              0.09         1.008       0
      3015 PROA     188      THR      HG23     HA3              0.09         1.008       0
      3016 PROA     188      THR      C        C                0.51        12.011       0
      3017 PROA     188      THR      O        O               -0.51       15.9994       0
      3018 PROA     189      GLU      N        NH1             -0.47        14.007       0
      3019 PROA     189      GLU      HN       H                0.31         1.008       0
      3020 PROA     189      GLU      CA       CT1              0.07        12.011       0
      3021 PROA     189      GLU      HA       HB1              0.09         1.008       0
      3022 PROA     189      GLU      CB       CT2A            -0.18        12.011       0
      3023 PROA     189      GLU      HB1      HA2              0.09         1.008       0
      3024 PROA     189      GLU      HB2      HA2              0.09         1.008       0
      3025 PROA     189      GLU      CG       CT2             -0.28        12.011       0
      3026 PROA     189      GLU      HG1      HA2              0.09         1.008       0
      3027 PROA     189      GLU      HG2      HA2              0.09         1.008       0
      3028 PROA     189      GLU      CD       CC               0.62        12.011       0
      3029 PROA     189      GLU      OE1      OC              -0.76       15.9994       0
      3030 PROA     189      GLU      OE2      OC              -0.76       15.9994       0
      3031 PROA     189      GLU      C        C                0.51        12.011       0
      3032 PROA     189      GLU      O        O               -0.51       15.9994       0
      3033 PROA     190      ALA      N        NH1             -0.47        14.007       0
      3034 PROA     190      ALA      HN       H                0.31         1.008       0
      3035 PROA     190      ALA      CA       CT1              0.07        12.011       0
      3036 PROA     190      ALA      HA       HB1              0.09         1.008       0
      3037 PROA     190      ALA      CB       CT3             -0.27        12.011       0
      3038 PROA     190      ALA      HB1      HA3              0.09         1.008       0
      3039 PROA     190      ALA      HB2      HA3              0.09         1.008       0
      3040 PROA     190      ALA      HB3      HA3              0.09         1.008       0
      3041 PROA     190      ALA      C        C                0.51        12.011       0
      3042 PROA     190      ALA      O        O               -0.51       15.9994       0
      3043 PROA     191      GLN      N        NH1             -0.47        14.007       0
      3044 PROA     191      GLN      HN       H                0.31         1.008       0
      3045 PROA     191      GLN      CA       CT1              0.07        12.011       0
      3046 PROA     191      GLN      HA       HB1              0.09         1.008       0
      3047 PROA     191      GLN      CB       CT2             -0.18        12.011       0
      3048 PROA     191      GLN      HB1      HA2              0.09         1.008       0
      3049 PROA     191      GLN      HB2      HA2              0.09         1.008       0
      3050 PROA     191      GLN      CG       CT2             -0.18        12.011       0
      3051 PROA     191      GLN      HG1      HA2              0.09         1.008       0
      3052 PROA     191      GLN      HG2      HA2              0.09         1.008       0
      3053 PROA     191      GLN      CD       CC               0.55        12.011       0
      3054 PROA     191      GLN      OE1      O               -0.55       15.9994       0
      3055 PROA     191      GLN      NE2      NH2             -0.62        14.007       0
      3056 PROA     191      GLN      HE21     H                0.32         1.008       0
      3057 PROA     191      GLN      HE22     H                 0.3         1.008       0
      3058 PROA     191      GLN      C        C                0.51        12.011       0
      3059 PROA     191      GLN      O        O               -0.51       15.9994       0
      3060 PROA     192      ASN      N        NH1             -0.47        14.007       0
      3061 PROA     192      ASN      HN       H                0.31         1.008       0
      3062 PROA     192      ASN      CA       CT1              0.07        12.011       0
      3063 PROA     192      ASN      HA       HB1              0.09         1.008       0
      3064 PROA     192      ASN      CB       CT2             -0.18        12.011       0
      3065 PROA     192      ASN      HB1      HA2              0.09         1.008       0
      3066 PROA     192      ASN      HB2      HA2              0.09         1.008       0
      3067 PROA     192      ASN      CG       CC               0.55        12.011       0
      3068 PROA     192      ASN      OD1      O               -0.55       15.9994       0
      3069 PROA     192      ASN      ND2      NH2             -0.62        14.007       0
      3070 PROA     192      ASN      HD21     H                0.32         1.008       0
      3071 PROA     192      ASN      HD22     H                 0.3         1.008       0
      3072 PROA     192      ASN      C        C                0.51        12.011       0
      3073 PROA     192      ASN      O        O               -0.51       15.9994       0
      3074 PROA     193      ALA      N        NH1             -0.47        14.007       0
      3075 PROA     193      ALA      HN       H                0.31         1.008       0
      3076 PROA     193      ALA      CA       CT1              0.07        12.011       0
      3077 PROA     193      ALA      HA       HB1              0.09         1.008       0
      3078 PROA     193      ALA      CB       CT3             -0.27        12.011       0
      3079 PROA     193      ALA      HB1      HA3              0.09         1.008       0
      3080 PROA     193      ALA      HB2      HA3              0.09         1.008       0
      3081 PROA     193      ALA      HB3      HA3              0.09         1.008       0
      3082 PROA     193      ALA      C        C                0.51        12.011       0
      3083 PROA     193      ALA      O        O               -0.51       15.9994       0
      3084 PROA     194      PHE      N        NH1             -0.47        14.007       0
      3085 PROA     194      PHE      HN       H                0.31         1.008       0
      3086 PROA     194      PHE      CA       CT1              0.07        12.011       0
      3087 PROA     194      PHE      HA       HB1              0.09         1.008       0
      3088 PROA     194      PHE      CB       CT2             -0.18        12.011       0
      3089 PROA     194      PHE      HB1      HA2              0.09         1.008       0
      3090 PROA     194      PHE      HB2      HA2              0.09         1.008       0
      3091 PROA     194      PHE      CG       CA                  0        12.011       0
      3092 PROA     194      PHE      CD1      CA             -0.115        12.011       0
      3093 PROA     194      PHE      HD1      HP              0.115         1.008       0
      3094 PROA     194      PHE      CE1      CA             -0.115        12.011       0
      3095 PROA     194      PHE      HE1      HP              0.115         1.008       0
      3096 PROA     194      PHE      CZ       CA             -0.115        12.011       0
      3097 PROA     194      PHE      HZ       HP              0.115         1.008       0
      3098 PROA     194      PHE      CD2      CA             -0.115        12.011       0
      3099 PROA     194      PHE      HD2      HP              0.115         1.008       0
      3100 PROA     194      PHE      CE2      CA             -0.115        12.011       0
      3101 PROA     194      PHE      HE2      HP              0.115         1.008       0
      3102 PROA     194      PHE      C        C                0.51        12.011       0
      3103 PROA     194      PHE      O        O               -0.51       15.9994       0
      3104 PROA     195      GLY      N        NH1             -0.47        14.007       0
      3105 PROA     195      GLY      HN       H                0.31         1.008       0
      3106 PROA     195      GLY      CA       CT2             -0.02        12.011       0
      3107 PROA     195      GLY      HA1      HB2              0.09         1.008       0
      3108 PROA     195      GLY      HA2      HB2              0.09         1.008       0
      3109 PROA     195      GLY      C        C                0.51        12.011       0
      3110 PROA     195      GLY      O        O               -0.51       15.9994       0
      3111 PROA     196      ALA      N        NH1             -0.47        14.007       0
      3112 PROA     196      ALA      HN       H                0.31         1.008       0
      3113 PROA     196      ALA      CA       CT1              0.07        12.011       0
      3114 PROA     196      ALA      HA       HB1              0.09         1.008       0
      3115 PROA     196      ALA      CB       CT3             -0.27        12.011       0
      3116 PROA     196      ALA      HB1      HA3              0.09         1.008       0
      3117 PROA     196      ALA      HB2      HA3              0.09         1.008       0
      3118 PROA     196      ALA      HB3      HA3              0.09         1.008       0
      3119 PROA     196      ALA      C        C                0.51        12.011       0
      3120 PROA     196      ALA      O        O               -0.51       15.9994       0
      3121 PROA     197      LEU      N        NH1             -0.47        14.007       0
      3122 PROA     197      LEU      HN       H                0.31         1.008       0
      3123 PROA     197      LEU      CA       CT1              0.07        12.011       0
      3124 PROA     197      LEU      HA       HB1              0.09         1.008       0
      3125 PROA     197      LEU      CB       CT2             -0.18        12.011       0
      3126 PROA     197      LEU      HB1      HA2              0.09         1.008       0
      3127 PROA     197      LEU      HB2      HA2              0.09         1.008       0
      3128 PROA     197      LEU      CG       CT1             -0.09        12.011       0
      3129 PROA     197      LEU      HG       HA1              0.09         1.008       0
      3130 PROA     197      LEU      CD1      CT3             -0.27        12.011       0
      3131 PROA     197      LEU      HD11     HA3              0.09         1.008       0
      3132 PROA     197      LEU      HD12     HA3              0.09         1.008       0
      3133 PROA     197      LEU      HD13     HA3              0.09         1.008       0
      3134 PROA     197      LEU      CD2      CT3             -0.27        12.011       0
      3135 PROA     197      LEU      HD21     HA3              0.09         1.008       0
      3136 PROA     197      LEU      HD22     HA3              0.09         1.008       0
      3137 PROA     197      LEU      HD23     HA3              0.09         1.008       0
      3138 PROA     197      LEU      C        C                0.51        12.011       0
      3139 PROA     197      LEU      O        O               -0.51       15.9994       0
      3140 PROA     198      ASN      N        NH1             -0.47        14.007       0
      3141 PROA     198      ASN      HN       H                0.31         1.008       0
      3142 PROA     198      ASN      CA       CT1              0.07        12.011       0
      3143 PROA     198      ASN      HA       HB1              0.09         1.008       0
      3144 PROA     198      ASN      CB       CT2             -0.18        12.011       0
      3145 PROA     198      ASN      HB1      HA2              0.09         1.008       0
      3146 PROA     198      ASN      HB2      HA2              0.09         1.008       0
      3147 PROA     198      ASN      CG       CC               0.55        12.011       0
      3148 PROA     198      ASN      OD1      O               -0.55       15.9994       0
      3149 PROA     198      ASN      ND2      NH2             -0.62        14.007       0
      3150 PROA     198      ASN      HD21     H                0.32         1.008       0
      3151 PROA     198      ASN      HD22     H                 0.3         1.008       0
      3152 PROA     198      ASN      C        C                0.51        12.011       0
      3153 PROA     198      ASN      O        O               -0.51       15.9994       0
      3154 PROA     199      ASP      N        NH1             -0.47        14.007       0
      3155 PROA     199      ASP      HN       H                0.31         1.008       0
      3156 PROA     199      ASP      CA       CT1              0.07        12.011       0
      3157 PROA     199      ASP      HA       HB1              0.09         1.008       0
      3158 PROA     199      ASP      CB       CT2A            -0.28        12.011       0
      3159 PROA     199      ASP      HB1      HA2              0.09         1.008       0
      3160 PROA     199      ASP      HB2      HA2              0.09         1.008       0
      3161 PROA     199      ASP      CG       CC               0.62        12.011       0
      3162 PROA     199      ASP      OD1      OC              -0.76       15.9994       0
      3163 PROA     199      ASP      OD2      OC              -0.76       15.9994       0
      3164 PROA     199      ASP      C        C                0.51        12.011       0
      3165 PROA     199      ASP      O        O               -0.51       15.9994       0
      3166 PROA     200      ARG      N        NH1             -0.47        14.007       0
      3167 PROA     200      ARG      HN       H                0.31         1.008       0
      3168 PROA     200      ARG      CA       CT1              0.07        12.011       0
      3169 PROA     200      ARG      HA       HB1              0.09         1.008       0
      3170 PROA     200      ARG      CB       CT2             -0.18        12.011       0
      3171 PROA     200      ARG      HB1      HA2              0.09         1.008       0
      3172 PROA     200      ARG      HB2      HA2              0.09         1.008       0
      3173 PROA     200      ARG      CG       CT2             -0.18        12.011       0
      3174 PROA     200      ARG      HG1      HA2              0.09         1.008       0
      3175 PROA     200      ARG      HG2      HA2              0.09         1.008       0
      3176 PROA     200      ARG      CD       CT2               0.2        12.011       0
      3177 PROA     200      ARG      HD1      HA2              0.09         1.008       0
      3178 PROA     200      ARG      HD2      HA2              0.09         1.008       0
      3179 PROA     200      ARG      NE       NC2              -0.7        14.007       0
      3180 PROA     200      ARG      HE       HC               0.44         1.008       0
      3181 PROA     200      ARG      CZ       C                0.64        12.011       0
      3182 PROA     200      ARG      NH1      NC2              -0.8        14.007       0
      3183 PROA     200      ARG      HH11     HC               0.46         1.008       0
      3184 PROA     200      ARG      HH12     HC               0.46         1.008       0
      3185 PROA     200      ARG      NH2      NC2              -0.8        14.007       0
      3186 PROA     200      ARG      HH21     HC               0.46         1.008       0
      3187 PROA     200      ARG      HH22     HC               0.46         1.008       0
      3188 PROA     200      ARG      C        C                0.51        12.011       0
      3189 PROA     200      ARG      O        O               -0.51       15.9994       0
      3190 PROA     201      VAL      N        NH1             -0.47        14.007       0
      3191 PROA     201      VAL      HN       H                0.31         1.008       0
      3192 PROA     201      VAL      CA       CT1              0.07        12.011       0
      3193 PROA     201      VAL      HA       HB1              0.09         1.008       0
      3194 PROA     201      VAL      CB       CT1             -0.09        12.011       0
      3195 PROA     201      VAL      HB       HA1              0.09         1.008       0
      3196 PROA     201      VAL      CG1      CT3             -0.27        12.011       0
      3197 PROA     201      VAL      HG11     HA3              0.09         1.008       0
      3198 PROA     201      VAL      HG12     HA3              0.09         1.008       0
      3199 PROA     201      VAL      HG13     HA3              0.09         1.008       0
      3200 PROA     201      VAL      CG2      CT3             -0.27        12.011       0
      3201 PROA     201      VAL      HG21     HA3              0.09         1.008       0
      3202 PROA     201      VAL      HG22     HA3              0.09         1.008       0
      3203 PROA     201      VAL      HG23     HA3              0.09         1.008       0
      3204 PROA     201      VAL      C        C                0.51        12.011       0
      3205 PROA     201      VAL      O        O               -0.51       15.9994       0
      3206 PROA     202      LEU      N        NH1             -0.47        14.007       0
      3207 PROA     202      LEU      HN       H                0.31         1.008       0
      3208 PROA     202      LEU      CA       CT1              0.07        12.011       0
      3209 PROA     202      LEU      HA       HB1              0.09         1.008       0
      3210 PROA     202      LEU      CB       CT2             -0.18        12.011       0
      3211 PROA     202      LEU      HB1      HA2              0.09         1.008       0
      3212 PROA     202      LEU      HB2      HA2              0.09         1.008       0
      3213 PROA     202      LEU      CG       CT1             -0.09        12.011       0
      3214 PROA     202      LEU      HG       HA1              0.09         1.008       0
      3215 PROA     202      LEU      CD1      CT3             -0.27        12.011       0
      3216 PROA     202      LEU      HD11     HA3              0.09         1.008       0
      3217 PROA     202      LEU      HD12     HA3              0.09         1.008       0
      3218 PROA     202      LEU      HD13     HA3              0.09         1.008       0
      3219 PROA     202      LEU      CD2      CT3             -0.27        12.011       0
      3220 PROA     202      LEU      HD21     HA3              0.09         1.008       0
      3221 PROA     202      LEU      HD22     HA3              0.09         1.008       0
      3222 PROA     202      LEU      HD23     HA3              0.09         1.008       0
      3223 PROA     202      LEU      C        C                0.51        12.011       0
      3224 PROA     202      LEU      O        O               -0.51       15.9994       0
      3225 PROA     203      GLU      N        NH1             -0.47        14.007       0
      3226 PROA     203      GLU      HN       H                0.31         1.008       0
      3227 PROA     203      GLU      CA       CT1              0.07        12.011       0
      3228 PROA     203      GLU      HA       HB1              0.09         1.008       0
      3229 PROA     203      GLU      CB       CT2A            -0.18        12.011       0
      3230 PROA     203      GLU      HB1      HA2              0.09         1.008       0
      3231 PROA     203      GLU      HB2      HA2              0.09         1.008       0
      3232 PROA     203      GLU      CG       CT2             -0.28        12.011       0
      3233 PROA     203      GLU      HG1      HA2              0.09         1.008       0
      3234 PROA     203      GLU      HG2      HA2              0.09         1.008       0
      3235 PROA     203      GLU      CD       CC               0.62        12.011       0
      3236 PROA     203      GLU      OE1      OC              -0.76       15.9994       0
      3237 PROA     203      GLU      OE2      OC              -0.76       15.9994       0
      3238 PROA     203      GLU      C        C                0.51        12.011       0
      3239 PROA     203      GLU      O        O               -0.51       15.9994       0
      3240 PROA     204      SER      N        NH1             -0.47        14.007       0
      3241 PROA     204      SER      HN       H                0.31         1.008       0
      3242 PROA     204      SER      CA       CT1              0.07        12.011       0
      3243 PROA     204      SER      HA       HB1              0.09         1.008       0
      3244 PROA     204      SER      CB       CT2              0.05        12.011       0
      3245 PROA     204      SER      HB1      HA2              0.09         1.008       0
      3246 PROA     204      SER      HB2      HA2              0.09         1.008       0
      3247 PROA     204      SER      OG       OH1             -0.66       15.9994       0
      3248 PROA     204      SER      HG1      H                0.43         1.008       0
      3249 PROA     204      SER      C        C                0.51        12.011       0
      3250 PROA     204      SER      O        O               -0.51       15.9994       0
      3251 PROA     205      VAL      N        NH1             -0.47        14.007       0
      3252 PROA     205      VAL      HN       H                0.31         1.008       0
      3253 PROA     205      VAL      CA       CT1              0.07        12.011       0
      3254 PROA     205      VAL      HA       HB1              0.09         1.008       0
      3255 PROA     205      VAL      CB       CT1             -0.09        12.011       0
      3256 PROA     205      VAL      HB       HA1              0.09         1.008       0
      3257 PROA     205      VAL      CG1      CT3             -0.27        12.011       0
      3258 PROA     205      VAL      HG11     HA3              0.09         1.008       0
      3259 PROA     205      VAL      HG12     HA3              0.09         1.008       0
      3260 PROA     205      VAL      HG13     HA3              0.09         1.008       0
      3261 PROA     205      VAL      CG2      CT3             -0.27        12.011       0
      3262 PROA     205      VAL      HG21     HA3              0.09         1.008       0
      3263 PROA     205      VAL      HG22     HA3              0.09         1.008       0
      3264 PROA     205      VAL      HG23     HA3              0.09         1.008       0
      3265 PROA     205      VAL      C        C                0.51        12.011       0
      3266 PROA     205      VAL      O        O               -0.51       15.9994       0
      3267 PROA     206      SER      N        NH1             -0.47        14.007       0
      3268 PROA     206      SER      HN       H                0.31         1.008       0
      3269 PROA     206      SER      CA       CT1              0.07        12.011       0
      3270 PROA     206      SER      HA       HB1              0.09         1.008       0
      3271 PROA     206      SER      CB       CT2              0.05        12.011       0
      3272 PROA     206      SER      HB1      HA2              0.09         1.008       0
      3273 PROA     206      SER      HB2      HA2              0.09         1.008       0
      3274 PROA     206      SER      OG       OH1             -0.66       15.9994       0
      3275 PROA     206      SER      HG1      H                0.43         1.008       0
      3276 PROA     206      SER      C        C                0.51        12.011       0
      3277 PROA     206      SER      O        O               -0.51       15.9994       0
      3278 PROA     207      GLY      N        NH1             -0.47        14.007       0
      3279 PROA     207      GLY      HN       H                0.31         1.008       0
      3280 PROA     207      GLY      CA       CT2             -0.02        12.011       0
      3281 PROA     207      GLY      HA1      HB2              0.09         1.008       0
      3282 PROA     207      GLY      HA2      HB2              0.09         1.008       0
      3283 PROA     207      GLY      C        C                0.51        12.011       0
      3284 PROA     207      GLY      O        O               -0.51       15.9994       0
      3285 PROA     208      VAL      N        NH1             -0.47        14.007       0
      3286 PROA     208      VAL      HN       H                0.31         1.008       0
      3287 PROA     208      VAL      CA       CT1              0.07        12.011       0
      3288 PROA     208      VAL      HA       HB1              0.09         1.008       0
      3289 PROA     208      VAL      CB       CT1             -0.09        12.011       0
      3290 PROA     208      VAL      HB       HA1              0.09         1.008       0
      3291 PROA     208      VAL      CG1      CT3             -0.27        12.011       0
      3292 PROA     208      VAL      HG11     HA3              0.09         1.008       0
      3293 PROA     208      VAL      HG12     HA3              0.09         1.008       0
      3294 PROA     208      VAL      HG13     HA3              0.09         1.008       0
      3295 PROA     208      VAL      CG2      CT3             -0.27        12.011       0
      3296 PROA     208      VAL      HG21     HA3              0.09         1.008       0
      3297 PROA     208      VAL      HG22     HA3              0.09         1.008       0
      3298 PROA     208      VAL      HG23     HA3              0.09         1.008       0
      3299 PROA     208      VAL      C        C                0.51        12.011       0
      3300 PROA     208      VAL      O        O               -0.51       15.9994       0
      3301 PROA     209      ARG      N        NH1             -0.47        14.007       0
      3302 PROA     209      ARG      HN       H                0.31         1.008       0
      3303 PROA     209      ARG      CA       CT1              0.07        12.011       0
      3304 PROA     209      ARG      HA       HB1              0.09         1.008       0
      3305 PROA     209      ARG      CB       CT2             -0.18        12.011       0
      3306 PROA     209      ARG      HB1      HA2              0.09         1.008       0
      3307 PROA     209      ARG      HB2      HA2              0.09         1.008       0
      3308 PROA     209      ARG      CG       CT2             -0.18        12.011       0
      3309 PROA     209      ARG      HG1      HA2              0.09         1.008       0
      3310 PROA     209      ARG      HG2      HA2              0.09         1.008       0
      3311 PROA     209      ARG      CD       CT2               0.2        12.011       0
      3312 PROA     209      ARG      HD1      HA2              0.09         1.008       0
      3313 PROA     209      ARG      HD2      HA2              0.09         1.008       0
      3314 PROA     209      ARG      NE       NC2              -0.7        14.007       0
      3315 PROA     209      ARG      HE       HC               0.44         1.008       0
      3316 PROA     209      ARG      CZ       C                0.64        12.011       0
      3317 PROA     209      ARG      NH1      NC2              -0.8        14.007       0
      3318 PROA     209      ARG      HH11     HC               0.46         1.008       0
      3319 PROA     209      ARG      HH12     HC               0.46         1.008       0
      3320 PROA     209      ARG      NH2      NC2              -0.8        14.007       0
      3321 PROA     209      ARG      HH21     HC               0.46         1.008       0
      3322 PROA     209      ARG      HH22     HC               0.46         1.008       0
      3323 PROA     209      ARG      C        C                0.51        12.011       0
      3324 PROA     209      ARG      O        O               -0.51       15.9994       0
      3325 PROA     210      VAL      N        NH1             -0.47        14.007       0
      3326 PROA     210      VAL      HN       H                0.31         1.008       0
      3327 PROA     210      VAL      CA       CT1              0.07        12.011       0
      3328 PROA     210      VAL      HA       HB1              0.09         1.008       0
      3329 PROA     210      VAL      CB       CT1             -0.09        12.011       0
      3330 PROA     210      VAL      HB       HA1              0.09         1.008       0
      3331 PROA     210      VAL      CG1      CT3             -0.27        12.011       0
      3332 PROA     210      VAL      HG11     HA3              0.09         1.008       0
      3333 PROA     210      VAL      HG12     HA3              0.09         1.008       0
      3334 PROA     210      VAL      HG13     HA3              0.09         1.008       0
      3335 PROA     210      VAL      CG2      CT3             -0.27        12.011       0
      3336 PROA     210      VAL      HG21     HA3              0.09         1.008       0
      3337 PROA     210      VAL      HG22     HA3              0.09         1.008       0
      3338 PROA     210      VAL      HG23     HA3              0.09         1.008       0
      3339 PROA     210      VAL      C        C                0.51        12.011       0
      3340 PROA     210      VAL      O        O               -0.51       15.9994       0
      3341 PROA     211      ILE      N        NH1             -0.47        14.007       0
      3342 PROA     211      ILE      HN       H                0.31         1.008       0
      3343 PROA     211      ILE      CA       CT1              0.07        12.011       0
      3344 PROA     211      ILE      HA       HB1              0.09         1.008       0
      3345 PROA     211      ILE      CB       CT1             -0.09        12.011       0
      3346 PROA     211      ILE      HB       HA1              0.09         1.008       0
      3347 PROA     211      ILE      CG2      CT3             -0.27        12.011       0
      3348 PROA     211      ILE      HG21     HA3              0.09         1.008       0
      3349 PROA     211      ILE      HG22     HA3              0.09         1.008       0
      3350 PROA     211      ILE      HG23     HA3              0.09         1.008       0
      3351 PROA     211      ILE      CG1      CT2             -0.18        12.011       0
      3352 PROA     211      ILE      HG11     HA2              0.09         1.008       0
      3353 PROA     211      ILE      HG12     HA2              0.09         1.008       0
      3354 PROA     211      ILE      CD       CT3             -0.27        12.011       0
      3355 PROA     211      ILE      HD1      HA3              0.09         1.008       0
      3356 PROA     211      ILE      HD2      HA3              0.09         1.008       0
      3357 PROA     211      ILE      HD3      HA3              0.09         1.008       0
      3358 PROA     211      ILE      C        C                0.51        12.011       0
      3359 PROA     211      ILE      O        O               -0.51       15.9994       0
      3360 PROA     212      ARG      N        NH1             -0.47        14.007       0
      3361 PROA     212      ARG      HN       H                0.31         1.008       0
      3362 PROA     212      ARG      CA       CT1              0.07        12.011       0
      3363 PROA     212      ARG      HA       HB1              0.09         1.008       0
      3364 PROA     212      ARG      CB       CT2             -0.18        12.011       0
      3365 PROA     212      ARG      HB1      HA2              0.09         1.008       0
      3366 PROA     212      ARG      HB2      HA2              0.09         1.008       0
      3367 PROA     212      ARG      CG       CT2             -0.18        12.011       0
      3368 PROA     212      ARG      HG1      HA2              0.09         1.008       0
      3369 PROA     212      ARG      HG2      HA2              0.09         1.008       0
      3370 PROA     212      ARG      CD       CT2               0.2        12.011       0
      3371 PROA     212      ARG      HD1      HA2              0.09         1.008       0
      3372 PROA     212      ARG      HD2      HA2              0.09         1.008       0
      3373 PROA     212      ARG      NE       NC2              -0.7        14.007       0
      3374 PROA     212      ARG      HE       HC               0.44         1.008       0
      3375 PROA     212      ARG      CZ       C                0.64        12.011       0
      3376 PROA     212      ARG      NH1      NC2              -0.8        14.007       0
      3377 PROA     212      ARG      HH11     HC               0.46         1.008       0
      3378 PROA     212      ARG      HH12     HC               0.46         1.008       0
      3379 PROA     212      ARG      NH2      NC2              -0.8        14.007       0
      3380 PROA     212      ARG      HH21     HC               0.46         1.008       0
      3381 PROA     212      ARG      HH22     HC               0.46         1.008       0
      3382 PROA     212      ARG      C        C                0.51        12.011       0
      3383 PROA     212      ARG      O        O               -0.51       15.9994       0
      3384 PROA     213      ALA      N        NH1             -0.47        14.007       0
      3385 PROA     213      ALA      HN       H                0.31         1.008       0
      3386 PROA     213      ALA      CA       CT1              0.07        12.011       0
      3387 PROA     213      ALA      HA       HB1              0.09         1.008       0
      3388 PROA     213      ALA      CB       CT3             -0.27        12.011       0
      3389 PROA     213      ALA      HB1      HA3              0.09         1.008       0
      3390 PROA     213      ALA      HB2      HA3              0.09         1.008       0
      3391 PROA     213      ALA      HB3      HA3              0.09         1.008       0
      3392 PROA     213      ALA      C        C                0.51        12.011       0
      3393 PROA     213      ALA      O        O               -0.51       15.9994       0
      3394 PROA     214      TYR      N        NH1             -0.47        14.007       0
      3395 PROA     214      TYR      HN       H                0.31         1.008       0
      3396 PROA     214      TYR      CA       CT1              0.07        12.011       0
      3397 PROA     214      TYR      HA       HB1              0.09         1.008       0
      3398 PROA     214      TYR      CB       CT2             -0.18        12.011       0
      3399 PROA     214      TYR      HB1      HA2              0.09         1.008       0
      3400 PROA     214      TYR      HB2      HA2              0.09         1.008       0
      3401 PROA     214      TYR      CG       CA                  0        12.011       0
      3402 PROA     214      TYR      CD1      CA             -0.115        12.011       0
      3403 PROA     214      TYR      HD1      HP              0.115         1.008       0
      3404 PROA     214      TYR      CE1      CA             -0.115        12.011       0
      3405 PROA     214      TYR      HE1      HP              0.115         1.008       0
      3406 PROA     214      TYR      CZ       CA               0.11        12.011       0
      3407 PROA     214      TYR      OH       OH1             -0.54       15.9994       0
      3408 PROA     214      TYR      HH       H                0.43         1.008       0
      3409 PROA     214      TYR      CD2      CA             -0.115        12.011       0
      3410 PROA     214      TYR      HD2      HP              0.115         1.008       0
      3411 PROA     214      TYR      CE2      CA             -0.115        12.011       0
      3412 PROA     214      TYR      HE2      HP              0.115         1.008       0
      3413 PROA     214      TYR      C        C                0.51        12.011       0
      3414 PROA     214      TYR      O        O               -0.51       15.9994       0
      3415 PROA     215      VAL      N        NH1             -0.47        14.007       0
      3416 PROA     215      VAL      HN       H                0.31         1.008       0
      3417 PROA     215      VAL      CA       CT1              0.07        12.011       0
      3418 PROA     215      VAL      HA       HB1              0.09         1.008       0
      3419 PROA     215      VAL      CB       CT1             -0.09        12.011       0
      3420 PROA     215      VAL      HB       HA1              0.09         1.008       0
      3421 PROA     215      VAL      CG1      CT3             -0.27        12.011       0
      3422 PROA     215      VAL      HG11     HA3              0.09         1.008       0
      3423 PROA     215      VAL      HG12     HA3              0.09         1.008       0
      3424 PROA     215      VAL      HG13     HA3              0.09         1.008       0
      3425 PROA     215      VAL      CG2      CT3             -0.27        12.011       0
      3426 PROA     215      VAL      HG21     HA3              0.09         1.008       0
      3427 PROA     215      VAL      HG22     HA3              0.09         1.008       0
      3428 PROA     215      VAL      HG23     HA3              0.09         1.008       0
      3429 PROA     215      VAL      C        C                0.51        12.011       0
      3430 PROA     215      VAL      O        O               -0.51       15.9994       0
      3431 PROA     216      GLN      N        NH1             -0.47        14.007       0
      3432 PROA     216      GLN      HN       H                0.31         1.008       0
      3433 PROA     216      GLN      CA       CT1              0.07        12.011       0
      3434 PROA     216      GLN      HA       HB1              0.09         1.008       0
      3435 PROA     216      GLN      CB       CT2             -0.18        12.011       0
      3436 PROA     216      GLN      HB1      HA2              0.09         1.008       0
      3437 PROA     216      GLN      HB2      HA2              0.09         1.008       0
      3438 PROA     216      GLN      CG       CT2             -0.18        12.011       0
      3439 PROA     216      GLN      HG1      HA2              0.09         1.008       0
      3440 PROA     216      GLN      HG2      HA2              0.09         1.008       0
      3441 PROA     216      GLN      CD       CC               0.55        12.011       0
      3442 PROA     216      GLN      OE1      O               -0.55       15.9994       0
      3443 PROA     216      GLN      NE2      NH2             -0.62        14.007       0
      3444 PROA     216      GLN      HE21     H                0.32         1.008       0
      3445 PROA     216      GLN      HE22     H                 0.3         1.008       0
      3446 PROA     216      GLN      C        C                0.51        12.011       0
      3447 PROA     216      GLN      O        O               -0.51       15.9994       0
      3448 PROA     217      GLU      N        NH1             -0.47        14.007       0
      3449 PROA     217      GLU      HN       H                0.31         1.008       0
      3450 PROA     217      GLU      CA       CT1              0.07        12.011       0
      3451 PROA     217      GLU      HA       HB1              0.09         1.008       0
      3452 PROA     217      GLU      CB       CT2A            -0.18        12.011       0
      3453 PROA     217      GLU      HB1      HA2              0.09         1.008       0
      3454 PROA     217      GLU      HB2      HA2              0.09         1.008       0
      3455 PROA     217      GLU      CG       CT2             -0.28        12.011       0
      3456 PROA     217      GLU      HG1      HA2              0.09         1.008       0
      3457 PROA     217      GLU      HG2      HA2              0.09         1.008       0
      3458 PROA     217      GLU      CD       CC               0.62        12.011       0
      3459 PROA     217      GLU      OE1      OC              -0.76       15.9994       0
      3460 PROA     217      GLU      OE2      OC              -0.76       15.9994       0
      3461 PROA     217      GLU      C        C                0.51        12.011       0
      3462 PROA     217      GLU      O        O               -0.51       15.9994       0
      3463 PROA     218      THR      N        NH1             -0.47        14.007       0
      3464 PROA     218      THR      HN       H                0.31         1.008       0
      3465 PROA     218      THR      CA       CT1              0.07        12.011       0
      3466 PROA     218      THR      HA       HB1              0.09         1.008       0
      3467 PROA     218      THR      CB       CT1              0.14        12.011       0
      3468 PROA     218      THR      HB       HA1              0.09         1.008       0
      3469 PROA     218      THR      OG1      OH1             -0.66       15.9994       0
      3470 PROA     218      THR      HG1      H                0.43         1.008       0
      3471 PROA     218      THR      CG2      CT3             -0.27        12.011       0
      3472 PROA     218      THR      HG21     HA3              0.09         1.008       0
      3473 PROA     218      THR      HG22     HA3              0.09         1.008       0
      3474 PROA     218      THR      HG23     HA3              0.09         1.008       0
      3475 PROA     218      THR      C        C                0.51        12.011       0
      3476 PROA     218      THR      O        O               -0.51       15.9994       0
      3477 PROA     219      ASN      N        NH1             -0.47        14.007       0
      3478 PROA     219      ASN      HN       H                0.31         1.008       0
      3479 PROA     219      ASN      CA       CT1              0.07        12.011       0
      3480 PROA     219      ASN      HA       HB1              0.09         1.008       0
      3481 PROA     219      ASN      CB       CT2             -0.18        12.011       0
      3482 PROA     219      ASN      HB1      HA2              0.09         1.008       0
      3483 PROA     219      ASN      HB2      HA2              0.09         1.008       0
      3484 PROA     219      ASN      CG       CC               0.55        12.011       0
      3485 PROA     219      ASN      OD1      O               -0.55       15.9994       0
      3486 PROA     219      ASN      ND2      NH2             -0.62        14.007       0
      3487 PROA     219      ASN      HD21     H                0.32         1.008       0
      3488 PROA     219      ASN      HD22     H                 0.3         1.008       0
      3489 PROA     219      ASN      C        C                0.51        12.011       0
      3490 PROA     219      ASN      O        O               -0.51       15.9994       0
      3491 PROA     220      ASP      N        NH1             -0.47        14.007       0
      3492 PROA     220      ASP      HN       H                0.31         1.008       0
      3493 PROA     220      ASP      CA       CT1              0.07        12.011       0
      3494 PROA     220      ASP      HA       HB1              0.09         1.008       0
      3495 PROA     220      ASP      CB       CT2A            -0.28        12.011       0
      3496 PROA     220      ASP      HB1      HA2              0.09         1.008       0
      3497 PROA     220      ASP      HB2      HA2              0.09         1.008       0
      3498 PROA     220      ASP      CG       CC               0.62        12.011       0
      3499 PROA     220      ASP      OD1      OC              -0.76       15.9994       0
      3500 PROA     220      ASP      OD2      OC              -0.76       15.9994       0
      3501 PROA     220      ASP      C        C                0.51        12.011       0
      3502 PROA     220      ASP      O        O               -0.51       15.9994       0
      3503 PROA     221      VAL      N        NH1             -0.47        14.007       0
      3504 PROA     221      VAL      HN       H                0.31         1.008       0
      3505 PROA     221      VAL      CA       CT1              0.07        12.011       0
      3506 PROA     221      VAL      HA       HB1              0.09         1.008       0
      3507 PROA     221      VAL      CB       CT1             -0.09        12.011       0
      3508 PROA     221      VAL      HB       HA1              0.09         1.008       0
      3509 PROA     221      VAL      CG1      CT3             -0.27        12.011       0
      3510 PROA     221      VAL      HG11     HA3              0.09         1.008       0
      3511 PROA     221      VAL      HG12     HA3              0.09         1.008       0
      3512 PROA     221      VAL      HG13     HA3              0.09         1.008       0
      3513 PROA     221      VAL      CG2      CT3             -0.27        12.011       0
      3514 PROA     221      VAL      HG21     HA3              0.09         1.008       0
      3515 PROA     221      VAL      HG22     HA3              0.09         1.008       0
      3516 PROA     221      VAL      HG23     HA3              0.09         1.008       0
      3517 PROA     221      VAL      C        C                0.51        12.011       0
      3518 PROA     221      VAL      O        O               -0.51       15.9994       0
      3519 PROA     222      ARG      N        NH1             -0.47        14.007       0
      3520 PROA     222      ARG      HN       H                0.31         1.008       0
      3521 PROA     222      ARG      CA       CT1              0.07        12.011       0
      3522 PROA     222      ARG      HA       HB1              0.09         1.008       0
      3523 PROA     222      ARG      CB       CT2             -0.18        12.011       0
      3524 PROA     222      ARG      HB1      HA2              0.09         1.008       0
      3525 PROA     222      ARG      HB2      HA2              0.09         1.008       0
      3526 PROA     222      ARG      CG       CT2             -0.18        12.011       0
      3527 PROA     222      ARG      HG1      HA2              0.09         1.008       0
      3528 PROA     222      ARG      HG2      HA2              0.09         1.008       0
      3529 PROA     222      ARG      CD       CT2               0.2        12.011       0
      3530 PROA     222      ARG      HD1      HA2              0.09         1.008       0
      3531 PROA     222      ARG      HD2      HA2              0.09         1.008       0
      3532 PROA     222      ARG      NE       NC2              -0.7        14.007       0
      3533 PROA     222      ARG      HE       HC               0.44         1.008       0
      3534 PROA     222      ARG      CZ       C                0.64        12.011       0
      3535 PROA     222      ARG      NH1      NC2              -0.8        14.007       0
      3536 PROA     222      ARG      HH11     HC               0.46         1.008       0
      3537 PROA     222      ARG      HH12     HC               0.46         1.008       0
      3538 PROA     222      ARG      NH2      NC2              -0.8        14.007       0
      3539 PROA     222      ARG      HH21     HC               0.46         1.008       0
      3540 PROA     222      ARG      HH22     HC               0.46         1.008       0
      3541 PROA     222      ARG      C        C                0.51        12.011       0
      3542 PROA     222      ARG      O        O               -0.51       15.9994       0
      3543 PROA     223      ARG      N        NH1             -0.47        14.007       0
      3544 PROA     223      ARG      HN       H                0.31         1.008       0
      3545 PROA     223      ARG      CA       CT1              0.07        12.011       0
      3546 PROA     223      ARG      HA       HB1              0.09         1.008       0
      3547 PROA     223      ARG      CB       CT2             -0.18        12.011       0
      3548 PROA     223      ARG      HB1      HA2              0.09         1.008       0
      3549 PROA     223      ARG      HB2      HA2              0.09         1.008       0
      3550 PROA     223      ARG      CG       CT2             -0.18        12.011       0
      3551 PROA     223      ARG      HG1      HA2              0.09         1.008       0
      3552 PROA     223      ARG      HG2      HA2              0.09         1.008       0
      3553 PROA     223      ARG      CD       CT2               0.2        12.011       0
      3554 PROA     223      ARG      HD1      HA2              0.09         1.008       0
      3555 PROA     223      ARG      HD2      HA2              0.09         1.008       0
      3556 PROA     223      ARG      NE       NC2              -0.7        14.007       0
      3557 PROA     223      ARG      HE       HC               0.44         1.008       0
      3558 PROA     223      ARG      CZ       C                0.64        12.011       0
      3559 PROA     223      ARG      NH1      NC2              -0.8        14.007       0
      3560 PROA     223      ARG      HH11     HC               0.46         1.008       0
      3561 PROA     223      ARG      HH12     HC               0.46         1.008       0
      3562 PROA     223      ARG      NH2      NC2              -0.8        14.007       0
      3563 PROA     223      ARG      HH21     HC               0.46         1.008       0
      3564 PROA     223      ARG      HH22     HC               0.46         1.008       0
      3565 PROA     223      ARG      C        C                0.51        12.011       0
      3566 PROA     223      ARG      O        O               -0.51       15.9994       0
      3567 PROA     224      PHE      N        NH1             -0.47        14.007       0
      3568 PROA     224      PHE      HN       H                0.31         1.008       0
      3569 PROA     224      PHE      CA       CT1              0.07        12.011       0
      3570 PROA     224      PHE      HA       HB1              0.09         1.008       0
      3571 PROA     224      PHE      CB       CT2             -0.18        12.011       0
      3572 PROA     224      PHE      HB1      HA2              0.09         1.008       0
      3573 PROA     224      PHE      HB2      HA2              0.09         1.008       0
      3574 PROA     224      PHE      CG       CA                  0        12.011       0
      3575 PROA     224      PHE      CD1      CA             -0.115        12.011       0
      3576 PROA     224      PHE      HD1      HP              0.115         1.008       0
      3577 PROA     224      PHE      CE1      CA             -0.115        12.011       0
      3578 PROA     224      PHE      HE1      HP              0.115         1.008       0
      3579 PROA     224      PHE      CZ       CA             -0.115        12.011       0
      3580 PROA     224      PHE      HZ       HP              0.115         1.008       0
      3581 PROA     224      PHE      CD2      CA             -0.115        12.011       0
      3582 PROA     224      PHE      HD2      HP              0.115         1.008       0
      3583 PROA     224      PHE      CE2      CA             -0.115        12.011       0
      3584 PROA     224      PHE      HE2      HP              0.115         1.008       0
      3585 PROA     224      PHE      C        C                0.51        12.011       0
      3586 PROA     224      PHE      O        O               -0.51       15.9994       0
      3587 PROA     225      ASN      N        NH1             -0.47        14.007       0
      3588 PROA     225      ASN      HN       H                0.31         1.008       0
      3589 PROA     225      ASN      CA       CT1              0.07        12.011       0
      3590 PROA     225      ASN      HA       HB1              0.09         1.008       0
      3591 PROA     225      ASN      CB       CT2             -0.18        12.011       0
      3592 PROA     225      ASN      HB1      HA2              0.09         1.008       0
      3593 PROA     225      ASN      HB2      HA2              0.09         1.008       0
      3594 PROA     225      ASN      CG       CC               0.55        12.011       0
      3595 PROA     225      ASN      OD1      O               -0.55       15.9994       0
      3596 PROA     225      ASN      ND2      NH2             -0.62        14.007       0
      3597 PROA     225      ASN      HD21     H                0.32         1.008       0
      3598 PROA     225      ASN      HD22     H                 0.3         1.008       0
      3599 PROA     225      ASN      C        C                0.51        12.011       0
      3600 PROA     225      ASN      O        O               -0.51       15.9994       0
      3601 PROA     226      GLU      N        NH1             -0.47        14.007       0
      3602 PROA     226      GLU      HN       H                0.31         1.008       0
      3603 PROA     226      GLU      CA       CT1              0.07        12.011       0
      3604 PROA     226      GLU      HA       HB1              0.09         1.008       0
      3605 PROA     226      GLU      CB       CT2A            -0.18        12.011       0
      3606 PROA     226      GLU      HB1      HA2              0.09         1.008       0
      3607 PROA     226      GLU      HB2      HA2              0.09         1.008       0
      3608 PROA     226      GLU      CG       CT2             -0.28        12.011       0
      3609 PROA     226      GLU      HG1      HA2              0.09         1.008       0
      3610 PROA     226      GLU      HG2      HA2              0.09         1.008       0
      3611 PROA     226      GLU      CD       CC               0.62        12.011       0
      3612 PROA     226      GLU      OE1      OC              -0.76       15.9994       0
      3613 PROA     226      GLU      OE2      OC              -0.76       15.9994       0
      3614 PROA     226      GLU      C        C                0.51        12.011       0
      3615 PROA     226      GLU      O        O               -0.51       15.9994       0
      3616 PROA     227      MET      N        NH1             -0.47        14.007       0
      3617 PROA     227      MET      HN       H                0.31         1.008       0
      3618 PROA     227      MET      CA       CT1              0.07        12.011       0
      3619 PROA     227      MET      HA       HB1              0.09         1.008       0
      3620 PROA     227      MET      CB       CT2             -0.18        12.011       0
      3621 PROA     227      MET      HB1      HA2              0.09         1.008       0
      3622 PROA     227      MET      HB2      HA2              0.09         1.008       0
      3623 PROA     227      MET      CG       CT2             -0.14        12.011       0
      3624 PROA     227      MET      HG1      HA2              0.09         1.008       0
      3625 PROA     227      MET      HG2      HA2              0.09         1.008       0
      3626 PROA     227      MET      SD       S               -0.09         32.06       0
      3627 PROA     227      MET      CE       CT3             -0.22        12.011       0
      3628 PROA     227      MET      HE1      HA3              0.09         1.008       0
      3629 PROA     227      MET      HE2      HA3              0.09         1.008       0
      3630 PROA     227      MET      HE3      HA3              0.09         1.008       0
      3631 PROA     227      MET      C        C                0.51        12.011       0
      3632 PROA     227      MET      O        O               -0.51       15.9994       0
      3633 PROA     228      THR      N        NH1             -0.47        14.007       0
      3634 PROA     228      THR      HN       H                0.31         1.008       0
      3635 PROA     228      THR      CA       CT1              0.07        12.011       0
      3636 PROA     228      THR      HA       HB1              0.09         1.008       0
      3637 PROA     228      THR      CB       CT1              0.14        12.011       0
      3638 PROA     228      THR      HB       HA1              0.09         1.008       0
      3639 PROA     228      THR      OG1      OH1             -0.66       15.9994       0
      3640 PROA     228      THR      HG1      H                0.43         1.008       0
      3641 PROA     228      THR      CG2      CT3             -0.27        12.011       0
      3642 PROA     228      THR      HG21     HA3              0.09         1.008       0
      3643 PROA     228      THR      HG22     HA3              0.09         1.008       0
      3644 PROA     228      THR      HG23     HA3              0.09         1.008       0
      3645 PROA     228      THR      C        C                0.51        12.011       0
      3646 PROA     228      THR      O        O               -0.51       15.9994       0
      3647 PROA     229      ALA      N        NH1             -0.47        14.007       0
      3648 PROA     229      ALA      HN       H                0.31         1.008       0
      3649 PROA     229      ALA      CA       CT1              0.07        12.011       0
      3650 PROA     229      ALA      HA       HB1              0.09         1.008       0
      3651 PROA     229      ALA      CB       CT3             -0.27        12.011       0
      3652 PROA     229      ALA      HB1      HA3              0.09         1.008       0
      3653 PROA     229      ALA      HB2      HA3              0.09         1.008       0
      3654 PROA     229      ALA      HB3      HA3              0.09         1.008       0
      3655 PROA     229      ALA      C        C                0.51        12.011       0
      3656 PROA     229      ALA      O        O               -0.51       15.9994       0
      3657 PROA     230      ASP      N        NH1             -0.47        14.007       0
      3658 PROA     230      ASP      HN       H                0.31         1.008       0
      3659 PROA     230      ASP      CA       CT1              0.07        12.011       0
      3660 PROA     230      ASP      HA       HB1              0.09         1.008       0
      3661 PROA     230      ASP      CB       CT2A            -0.28        12.011       0
      3662 PROA     230      ASP      HB1      HA2              0.09         1.008       0
      3663 PROA     230      ASP      HB2      HA2              0.09         1.008       0
      3664 PROA     230      ASP      CG       CC               0.62        12.011       0
      3665 PROA     230      ASP      OD1      OC              -0.76       15.9994       0
      3666 PROA     230      ASP      OD2      OC              -0.76       15.9994       0
      3667 PROA     230      ASP      C        C                0.51        12.011       0
      3668 PROA     230      ASP      O        O               -0.51       15.9994       0
      3669 PROA     231      VAL      N        NH1             -0.47        14.007       0
      3670 PROA     231      VAL      HN       H                0.31         1.008       0
      3671 PROA     231      VAL      CA       CT1              0.07        12.011       0
      3672 PROA     231      VAL      HA       HB1              0.09         1.008       0
      3673 PROA     231      VAL      CB       CT1             -0.09        12.011       0
      3674 PROA     231      VAL      HB       HA1              0.09         1.008       0
      3675 PROA     231      VAL      CG1      CT3             -0.27        12.011       0
      3676 PROA     231      VAL      HG11     HA3              0.09         1.008       0
      3677 PROA     231      VAL      HG12     HA3              0.09         1.008       0
      3678 PROA     231      VAL      HG13     HA3              0.09         1.008       0
      3679 PROA     231      VAL      CG2      CT3             -0.27        12.011       0
      3680 PROA     231      VAL      HG21     HA3              0.09         1.008       0
      3681 PROA     231      VAL      HG22     HA3              0.09         1.008       0
      3682 PROA     231      VAL      HG23     HA3              0.09         1.008       0
      3683 PROA     231      VAL      C        C                0.51        12.011       0
      3684 PROA     231      VAL      O        O               -0.51       15.9994       0
      3685 PROA     232      TYR      N        NH1             -0.47        14.007       0
      3686 PROA     232      TYR      HN       H                0.31         1.008       0
      3687 PROA     232      TYR      CA       CT1              0.07        12.011       0
      3688 PROA     232      TYR      HA       HB1              0.09         1.008       0
      3689 PROA     232      TYR      CB       CT2             -0.18        12.011       0
      3690 PROA     232      TYR      HB1      HA2              0.09         1.008       0
      3691 PROA     232      TYR      HB2      HA2              0.09         1.008       0
      3692 PROA     232      TYR      CG       CA                  0        12.011       0
      3693 PROA     232      TYR      CD1      CA             -0.115        12.011       0
      3694 PROA     232      TYR      HD1      HP              0.115         1.008       0
      3695 PROA     232      TYR      CE1      CA             -0.115        12.011       0
      3696 PROA     232      TYR      HE1      HP              0.115         1.008       0
      3697 PROA     232      TYR      CZ       CA               0.11        12.011       0
      3698 PROA     232      TYR      OH       OH1             -0.54       15.9994       0
      3699 PROA     232      TYR      HH       H                0.43         1.008       0
      3700 PROA     232      TYR      CD2      CA             -0.115        12.011       0
      3701 PROA     232      TYR      HD2      HP              0.115         1.008       0
      3702 PROA     232      TYR      CE2      CA             -0.115        12.011       0
      3703 PROA     232      TYR      HE2      HP              0.115         1.008       0
      3704 PROA     232      TYR      C        C                0.51        12.011       0
      3705 PROA     232      TYR      O        O               -0.51       15.9994       0
      3706 PROA     233      GLN      N        NH1             -0.47        14.007       0
      3707 PROA     233      GLN      HN       H                0.31         1.008       0
      3708 PROA     233      GLN      CA       CT1              0.07        12.011       0
      3709 PROA     233      GLN      HA       HB1              0.09         1.008       0
      3710 PROA     233      GLN      CB       CT2             -0.18        12.011       0
      3711 PROA     233      GLN      HB1      HA2              0.09         1.008       0
      3712 PROA     233      GLN      HB2      HA2              0.09         1.008       0
      3713 PROA     233      GLN      CG       CT2             -0.18        12.011       0
      3714 PROA     233      GLN      HG1      HA2              0.09         1.008       0
      3715 PROA     233      GLN      HG2      HA2              0.09         1.008       0
      3716 PROA     233      GLN      CD       CC               0.55        12.011       0
      3717 PROA     233      GLN      OE1      O               -0.55       15.9994       0
      3718 PROA     233      GLN      NE2      NH2             -0.62        14.007       0
      3719 PROA     233      GLN      HE21     H                0.32         1.008       0
      3720 PROA     233      GLN      HE22     H                 0.3         1.008       0
      3721 PROA     233      GLN      C        C                0.51        12.011       0
      3722 PROA     233      GLN      O        O               -0.51       15.9994       0
      3723 PROA     234      LYS      N        NH1             -0.47        14.007       0
      3724 PROA     234      LYS      HN       H                0.31         1.008       0
      3725 PROA     234      LYS      CA       CT1              0.07        12.011       0
      3726 PROA     234      LYS      HA       HB1              0.09         1.008       0
      3727 PROA     234      LYS      CB       CT2             -0.18        12.011       0
      3728 PROA     234      LYS      HB1      HA2              0.09         1.008       0
      3729 PROA     234      LYS      HB2      HA2              0.09         1.008       0
      3730 PROA     234      LYS      CG       CT2             -0.18        12.011       0
      3731 PROA     234      LYS      HG1      HA2              0.09         1.008       0
      3732 PROA     234      LYS      HG2      HA2              0.09         1.008       0
      3733 PROA     234      LYS      CD       CT2             -0.18        12.011       0
      3734 PROA     234      LYS      HD1      HA2              0.09         1.008       0
      3735 PROA     234      LYS      HD2      HA2              0.09         1.008       0
      3736 PROA     234      LYS      CE       CT2              0.21        12.011       0
      3737 PROA     234      LYS      HE1      HA2              0.05         1.008       0
      3738 PROA     234      LYS      HE2      HA2              0.05         1.008       0
      3739 PROA     234      LYS      NZ       NH3              -0.3        14.007       0
      3740 PROA     234      LYS      HZ1      HC               0.33         1.008       0
      3741 PROA     234      LYS      HZ2      HC               0.33         1.008       0
      3742 PROA     234      LYS      HZ3      HC               0.33         1.008       0
      3743 PROA     234      LYS      C        C                0.51        12.011       0
      3744 PROA     234      LYS      O        O               -0.51       15.9994       0
      3745 PROA     235      ASN      N        NH1             -0.47        14.007       0
      3746 PROA     235      ASN      HN       H                0.31         1.008       0
      3747 PROA     235      ASN      CA       CT1              0.07        12.011       0
      3748 PROA     235      ASN      HA       HB1              0.09         1.008       0
      3749 PROA     235      ASN      CB       CT2             -0.18        12.011       0
      3750 PROA     235      ASN      HB1      HA2              0.09         1.008       0
      3751 PROA     235      ASN      HB2      HA2              0.09         1.008       0
      3752 PROA     235      ASN      CG       CC               0.55        12.011       0
      3753 PROA     235      ASN      OD1      O               -0.55       15.9994       0
      3754 PROA     235      ASN      ND2      NH2             -0.62        14.007       0
      3755 PROA     235      ASN      HD21     H                0.32         1.008       0
      3756 PROA     235      ASN      HD22     H                 0.3         1.008       0
      3757 PROA     235      ASN      C        C                0.51        12.011       0
      3758 PROA     235      ASN      O        O               -0.51       15.9994       0
      3759 PROA     236      MET      N        NH1             -0.47        14.007       0
      3760 PROA     236      MET      HN       H                0.31         1.008       0
      3761 PROA     236      MET      CA       CT1              0.07        12.011       0
      3762 PROA     236      MET      HA       HB1              0.09         1.008       0
      3763 PROA     236      MET      CB       CT2             -0.18        12.011       0
      3764 PROA     236      MET      HB1      HA2              0.09         1.008       0
      3765 PROA     236      MET      HB2      HA2              0.09         1.008       0
      3766 PROA     236      MET      CG       CT2             -0.14        12.011       0
      3767 PROA     236      MET      HG1      HA2              0.09         1.008       0
      3768 PROA     236      MET      HG2      HA2              0.09         1.008       0
      3769 PROA     236      MET      SD       S               -0.09         32.06       0
      3770 PROA     236      MET      CE       CT3             -0.22        12.011       0
      3771 PROA     236      MET      HE1      HA3              0.09         1.008       0
      3772 PROA     236      MET      HE2      HA3              0.09         1.008       0
      3773 PROA     236      MET      HE3      HA3              0.09         1.008       0
      3774 PROA     236      MET      C        C                0.51        12.011       0
      3775 PROA     236      MET      O        O               -0.51       15.9994       0
      3776 PROA     237      LYS      N        NH1             -0.47        14.007       0
      3777 PROA     237      LYS      HN       H                0.31         1.008       0
      3778 PROA     237      LYS      CA       CT1              0.07        12.011       0
      3779 PROA     237      LYS      HA       HB1              0.09         1.008       0
      3780 PROA     237      LYS      CB       CT2             -0.18        12.011       0
      3781 PROA     237      LYS      HB1      HA2              0.09         1.008       0
      3782 PROA     237      LYS      HB2      HA2              0.09         1.008       0
      3783 PROA     237      LYS      CG       CT2             -0.18        12.011       0
      3784 PROA     237      LYS      HG1      HA2              0.09         1.008       0
      3785 PROA     237      LYS      HG2      HA2              0.09         1.008       0
      3786 PROA     237      LYS      CD       CT2             -0.18        12.011       0
      3787 PROA     237      LYS      HD1      HA2              0.09         1.008       0
      3788 PROA     237      LYS      HD2      HA2              0.09         1.008       0
      3789 PROA     237      LYS      CE       CT2              0.21        12.011       0
      3790 PROA     237      LYS      HE1      HA2              0.05         1.008       0
      3791 PROA     237      LYS      HE2      HA2              0.05         1.008       0
      3792 PROA     237      LYS      NZ       NH3              -0.3        14.007       0
      3793 PROA     237      LYS      HZ1      HC               0.33         1.008       0
      3794 PROA     237      LYS      HZ2      HC               0.33         1.008       0
      3795 PROA     237      LYS      HZ3      HC               0.33         1.008       0
      3796 PROA     237      LYS      C        C                0.51        12.011       0
      3797 PROA     237      LYS      O        O               -0.51       15.9994       0
      3798 PROA     238      VAL      N        NH1             -0.47        14.007       0
      3799 PROA     238      VAL      HN       H                0.31         1.008       0
      3800 PROA     238      VAL      CA       CT1              0.07        12.011       0
      3801 PROA     238      VAL      HA       HB1              0.09         1.008       0
      3802 PROA     238      VAL      CB       CT1             -0.09        12.011       0
      3803 PROA     238      VAL      HB       HA1              0.09         1.008       0
      3804 PROA     238      VAL      CG1      CT3             -0.27        12.011       0
      3805 PROA     238      VAL      HG11     HA3              0.09         1.008       0
      3806 PROA     238      VAL      HG12     HA3              0.09         1.008       0
      3807 PROA     238      VAL      HG13     HA3              0.09         1.008       0
      3808 PROA     238      VAL      CG2      CT3             -0.27        12.011       0
      3809 PROA     238      VAL      HG21     HA3              0.09         1.008       0
      3810 PROA     238      VAL      HG22     HA3              0.09         1.008       0
      3811 PROA     238      VAL      HG23     HA3              0.09         1.008       0
      3812 PROA     238      VAL      C        C                0.51        12.011       0
      3813 PROA     238      VAL      O        O               -0.51       15.9994       0
      3814 PROA     239      ALA      N        NH1             -0.47        14.007       0
      3815 PROA     239      ALA      HN       H                0.31         1.008       0
      3816 PROA     239      ALA      CA       CT1              0.07        12.011       0
      3817 PROA     239      ALA      HA       HB1              0.09         1.008       0
      3818 PROA     239      ALA      CB       CT3             -0.27        12.011       0
      3819 PROA     239      ALA      HB1      HA3              0.09         1.008       0
      3820 PROA     239      ALA      HB2      HA3              0.09         1.008       0
      3821 PROA     239      ALA      HB3      HA3              0.09         1.008       0
      3822 PROA     239      ALA      C        C                0.51        12.011       0
      3823 PROA     239      ALA      O        O               -0.51       15.9994       0
      3824 PROA     240      PHE      N        NH1             -0.47        14.007       0
      3825 PROA     240      PHE      HN       H                0.31         1.008       0
      3826 PROA     240      PHE      CA       CT1              0.07        12.011       0
      3827 PROA     240      PHE      HA       HB1              0.09         1.008       0
      3828 PROA     240      PHE      CB       CT2             -0.18        12.011       0
      3829 PROA     240      PHE      HB1      HA2              0.09         1.008       0
      3830 PROA     240      PHE      HB2      HA2              0.09         1.008       0
      3831 PROA     240      PHE      CG       CA                  0        12.011       0
      3832 PROA     240      PHE      CD1      CA             -0.115        12.011       0
      3833 PROA     240      PHE      HD1      HP              0.115         1.008       0
      3834 PROA     240      PHE      CE1      CA             -0.115        12.011       0
      3835 PROA     240      PHE      HE1      HP              0.115         1.008       0
      3836 PROA     240      PHE      CZ       CA             -0.115        12.011       0
      3837 PROA     240      PHE      HZ       HP              0.115         1.008       0
      3838 PROA     240      PHE      CD2      CA             -0.115        12.011       0
      3839 PROA     240      PHE      HD2      HP              0.115         1.008       0
      3840 PROA     240      PHE      CE2      CA             -0.115        12.011       0
      3841 PROA     240      PHE      HE2      HP              0.115         1.008       0
      3842 PROA     240      PHE      C        C                0.51        12.011       0
      3843 PROA     240      PHE      O        O               -0.51       15.9994       0
      3844 PROA     241      ILE      N        NH1             -0.47        14.007       0
      3845 PROA     241      ILE      HN       H                0.31         1.008       0
      3846 PROA     241      ILE      CA       CT1              0.07        12.011       0
      3847 PROA     241      ILE      HA       HB1              0.09         1.008       0
      3848 PROA     241      ILE      CB       CT1             -0.09        12.011       0
      3849 PROA     241      ILE      HB       HA1              0.09         1.008       0
      3850 PROA     241      ILE      CG2      CT3             -0.27        12.011       0
      3851 PROA     241      ILE      HG21     HA3              0.09         1.008       0
      3852 PROA     241      ILE      HG22     HA3              0.09         1.008       0
      3853 PROA     241      ILE      HG23     HA3              0.09         1.008       0
      3854 PROA     241      ILE      CG1      CT2             -0.18        12.011       0
      3855 PROA     241      ILE      HG11     HA2              0.09         1.008       0
      3856 PROA     241      ILE      HG12     HA2              0.09         1.008       0
      3857 PROA     241      ILE      CD       CT3             -0.27        12.011       0
      3858 PROA     241      ILE      HD1      HA3              0.09         1.008       0
      3859 PROA     241      ILE      HD2      HA3              0.09         1.008       0
      3860 PROA     241      ILE      HD3      HA3              0.09         1.008       0
      3861 PROA     241      ILE      C        C                0.51        12.011       0
      3862 PROA     241      ILE      O        O               -0.51       15.9994       0
      3863 PROA     242      ASP      N        NH1             -0.47        14.007       0
      3864 PROA     242      ASP      HN       H                0.31         1.008       0
      3865 PROA     242      ASP      CA       CT1              0.07        12.011       0
      3866 PROA     242      ASP      HA       HB1              0.09         1.008       0
      3867 PROA     242      ASP      CB       CT2A            -0.28        12.011       0
      3868 PROA     242      ASP      HB1      HA2              0.09         1.008       0
      3869 PROA     242      ASP      HB2      HA2              0.09         1.008       0
      3870 PROA     242      ASP      CG       CC               0.62        12.011       0
      3871 PROA     242      ASP      OD1      OC              -0.76       15.9994       0
      3872 PROA     242      ASP      OD2      OC              -0.76       15.9994       0
      3873 PROA     242      ASP      C        C                0.51        12.011       0
      3874 PROA     242      ASP      O        O               -0.51       15.9994       0
      3875 PROA     243      SER      N        NH1             -0.47        14.007       0
      3876 PROA     243      SER      HN       H                0.31         1.008       0
      3877 PROA     243      SER      CA       CT1              0.07        12.011       0
      3878 PROA     243      SER      HA       HB1              0.09         1.008       0
      3879 PROA     243      SER      CB       CT2              0.05        12.011       0
      3880 PROA     243      SER      HB1      HA2              0.09         1.008       0
      3881 PROA     243      SER      HB2      HA2              0.09         1.008       0
      3882 PROA     243      SER      OG       OH1             -0.66       15.9994       0
      3883 PROA     243      SER      HG1      H                0.43         1.008       0
      3884 PROA     243      SER      C        C                0.51        12.011       0
      3885 PROA     243      SER      O        O               -0.51       15.9994       0
      3886 PROA     244      LEU      N        NH1             -0.47        14.007       0
      3887 PROA     244      LEU      HN       H                0.31         1.008       0
      3888 PROA     244      LEU      CA       CT1              0.07        12.011       0
      3889 PROA     244      LEU      HA       HB1              0.09         1.008       0
      3890 PROA     244      LEU      CB       CT2             -0.18        12.011       0
      3891 PROA     244      LEU      HB1      HA2              0.09         1.008       0
      3892 PROA     244      LEU      HB2      HA2              0.09         1.008       0
      3893 PROA     244      LEU      CG       CT1             -0.09        12.011       0
      3894 PROA     244      LEU      HG       HA1              0.09         1.008       0
      3895 PROA     244      LEU      CD1      CT3             -0.27        12.011       0
      3896 PROA     244      LEU      HD11     HA3              0.09         1.008       0
      3897 PROA     244      LEU      HD12     HA3              0.09         1.008       0
      3898 PROA     244      LEU      HD13     HA3              0.09         1.008       0
      3899 PROA     244      LEU      CD2      CT3             -0.27        12.011       0
      3900 PROA     244      LEU      HD21     HA3              0.09         1.008       0
      3901 PROA     244      LEU      HD22     HA3              0.09         1.008       0
      3902 PROA     244      LEU      HD23     HA3              0.09         1.008       0
      3903 PROA     244      LEU      C        C                0.51        12.011       0
      3904 PROA     244      LEU      O        O               -0.51       15.9994       0
      3905 PROA     245      PHE      N        NH1             -0.47        14.007       0
      3906 PROA     245      PHE      HN       H                0.31         1.008       0
      3907 PROA     245      PHE      CA       CT1              0.07        12.011       0
      3908 PROA     245      PHE      HA       HB1              0.09         1.008       0
      3909 PROA     245      PHE      CB       CT2             -0.18        12.011       0
      3910 PROA     245      PHE      HB1      HA2              0.09         1.008       0
      3911 PROA     245      PHE      HB2      HA2              0.09         1.008       0
      3912 PROA     245      PHE      CG       CA                  0        12.011       0
      3913 PROA     245      PHE      CD1      CA             -0.115        12.011       0
      3914 PROA     245      PHE      HD1      HP              0.115         1.008       0
      3915 PROA     245      PHE      CE1      CA             -0.115        12.011       0
      3916 PROA     245      PHE      HE1      HP              0.115         1.008       0
      3917 PROA     245      PHE      CZ       CA             -0.115        12.011       0
      3918 PROA     245      PHE      HZ       HP              0.115         1.008       0
      3919 PROA     245      PHE      CD2      CA             -0.115        12.011       0
      3920 PROA     245      PHE      HD2      HP              0.115         1.008       0
      3921 PROA     245      PHE      CE2      CA             -0.115        12.011       0
      3922 PROA     245      PHE      HE2      HP              0.115         1.008       0
      3923 PROA     245      PHE      C        C                0.51        12.011       0
      3924 PROA     245      PHE      O        O               -0.51       15.9994       0
      3925 PROA     246      GLU      N        NH1             -0.47        14.007       0
      3926 PROA     246      GLU      HN       H                0.31         1.008       0
      3927 PROA     246      GLU      CA       CT1              0.07        12.011       0
      3928 PROA     246      GLU      HA       HB1              0.09         1.008       0
      3929 PROA     246      GLU      CB       CT2A            -0.18        12.011       0
      3930 PROA     246      GLU      HB1      HA2              0.09         1.008       0
      3931 PROA     246      GLU      HB2      HA2              0.09         1.008       0
      3932 PROA     246      GLU      CG       CT2             -0.28        12.011       0
      3933 PROA     246      GLU      HG1      HA2              0.09         1.008       0
      3934 PROA     246      GLU      HG2      HA2              0.09         1.008       0
      3935 PROA     246      GLU      CD       CC               0.62        12.011       0
      3936 PROA     246      GLU      OE1      OC              -0.76       15.9994       0
      3937 PROA     246      GLU      OE2      OC              -0.76       15.9994       0
      3938 PROA     246      GLU      C        C                0.51        12.011       0
      3939 PROA     246      GLU      O        O               -0.51       15.9994       0
      3940 PROA     247      PRO      N        N               -0.29        14.007       0
      3941 PROA     247      PRO      CD       CP3                 0        12.011       0
      3942 PROA     247      PRO      HD1      HA2              0.09         1.008       0
      3943 PROA     247      PRO      HD2      HA2              0.09         1.008       0
      3944 PROA     247      PRO      CA       CP1              0.02        12.011       0
      3945 PROA     247      PRO      HA       HB1              0.09         1.008       0
      3946 PROA     247      PRO      CB       CP2             -0.18        12.011       0
      3947 PROA     247      PRO      HB1      HA2              0.09         1.008       0
      3948 PROA     247      PRO      HB2      HA2              0.09         1.008       0
      3949 PROA     247      PRO      CG       CP2             -0.18        12.011       0
      3950 PROA     247      PRO      HG1      HA2              0.09         1.008       0
      3951 PROA     247      PRO      HG2      HA2              0.09         1.008       0
      3952 PROA     247      PRO      C        C                0.51        12.011       0
      3953 PROA     247      PRO      O        O               -0.51       15.9994       0
      3954 PROA     248      THR      N        NH1             -0.47        14.007       0
      3955 PROA     248      THR      HN       H                0.31         1.008       0
      3956 PROA     248      THR      CA       CT1              0.07        12.011       0
      3957 PROA     248      THR      HA       HB1              0.09         1.008       0
      3958 PROA     248      THR      CB       CT1              0.14        12.011       0
      3959 PROA     248      THR      HB       HA1              0.09         1.008       0
      3960 PROA     248      THR      OG1      OH1             -0.66       15.9994       0
      3961 PROA     248      THR      HG1      H                0.43         1.008       0
      3962 PROA     248      THR      CG2      CT3             -0.27        12.011       0
      3963 PROA     248      THR      HG21     HA3              0.09         1.008       0
      3964 PROA     248      THR      HG22     HA3              0.09         1.008       0
      3965 PROA     248      THR      HG23     HA3              0.09         1.008       0
      3966 PROA     248      THR      C        C                0.51        12.011       0
      3967 PROA     248      THR      O        O               -0.51       15.9994       0
      3968 PROA     249      VAL      N        NH1             -0.47        14.007       0
      3969 PROA     249      VAL      HN       H                0.31         1.008       0
      3970 PROA     249      VAL      CA       CT1              0.07        12.011       0
      3971 PROA     249      VAL      HA       HB1              0.09         1.008       0
      3972 PROA     249      VAL      CB       CT1             -0.09        12.011       0
      3973 PROA     249      VAL      HB       HA1              0.09         1.008       0
      3974 PROA     249      VAL      CG1      CT3             -0.27        12.011       0
      3975 PROA     249      VAL      HG11     HA3              0.09         1.008       0
      3976 PROA     249      VAL      HG12     HA3              0.09         1.008       0
      3977 PROA     249      VAL      HG13     HA3              0.09         1.008       0
      3978 PROA     249      VAL      CG2      CT3             -0.27        12.011       0
      3979 PROA     249      VAL      HG21     HA3              0.09         1.008       0
      3980 PROA     249      VAL      HG22     HA3              0.09         1.008       0
      3981 PROA     249      VAL      HG23     HA3              0.09         1.008       0
      3982 PROA     249      VAL      C        C                0.51        12.011       0
      3983 PROA     249      VAL      O        O               -0.51       15.9994       0
      3984 PROA     250      LYS      N        NH1             -0.47        14.007       0
      3985 PROA     250      LYS      HN       H                0.31         1.008       0
      3986 PROA     250      LYS      CA       CT1              0.07        12.011       0
      3987 PROA     250      LYS      HA       HB1              0.09         1.008       0
      3988 PROA     250      LYS      CB       CT2             -0.18        12.011       0
      3989 PROA     250      LYS      HB1      HA2              0.09         1.008       0
      3990 PROA     250      LYS      HB2      HA2              0.09         1.008       0
      3991 PROA     250      LYS      CG       CT2             -0.18        12.011       0
      3992 PROA     250      LYS      HG1      HA2              0.09         1.008       0
      3993 PROA     250      LYS      HG2      HA2              0.09         1.008       0
      3994 PROA     250      LYS      CD       CT2             -0.18        12.011       0
      3995 PROA     250      LYS      HD1      HA2              0.09         1.008       0
      3996 PROA     250      LYS      HD2      HA2              0.09         1.008       0
      3997 PROA     250      LYS      CE       CT2              0.21        12.011       0
      3998 PROA     250      LYS      HE1      HA2              0.05         1.008       0
      3999 PROA     250      LYS      HE2      HA2              0.05         1.008       0
      4000 PROA     250      LYS      NZ       NH3              -0.3        14.007       0
      4001 PROA     250      LYS      HZ1      HC               0.33         1.008       0
      4002 PROA     250      LYS      HZ2      HC               0.33         1.008       0
      4003 PROA     250      LYS      HZ3      HC               0.33         1.008       0
      4004 PROA     250      LYS      C        C                0.51        12.011       0
      4005 PROA     250      LYS      O        O               -0.51       15.9994       0
      4006 PROA     251      LEU      N        NH1             -0.47        14.007       0
      4007 PROA     251      LEU      HN       H                0.31         1.008       0
      4008 PROA     251      LEU      CA       CT1              0.07        12.011       0
      4009 PROA     251      LEU      HA       HB1              0.09         1.008       0
      4010 PROA     251      LEU      CB       CT2             -0.18        12.011       0
      4011 PROA     251      LEU      HB1      HA2              0.09         1.008       0
      4012 PROA     251      LEU      HB2      HA2              0.09         1.008       0
      4013 PROA     251      LEU      CG       CT1             -0.09        12.011       0
      4014 PROA     251      LEU      HG       HA1              0.09         1.008       0
      4015 PROA     251      LEU      CD1      CT3             -0.27        12.011       0
      4016 PROA     251      LEU      HD11     HA3              0.09         1.008       0
      4017 PROA     251      LEU      HD12     HA3              0.09         1.008       0
      4018 PROA     251      LEU      HD13     HA3              0.09         1.008       0
      4019 PROA     251      LEU      CD2      CT3             -0.27        12.011       0
      4020 PROA     251      LEU      HD21     HA3              0.09         1.008       0
      4021 PROA     251      LEU      HD22     HA3              0.09         1.008       0
      4022 PROA     251      LEU      HD23     HA3              0.09         1.008       0
      4023 PROA     251      LEU      C        C                0.51        12.011       0
      4024 PROA     251      LEU      O        O               -0.51       15.9994       0
      4025 PROA     252      LEU      N        NH1             -0.47        14.007       0
      4026 PROA     252      LEU      HN       H                0.31         1.008       0
      4027 PROA     252      LEU      CA       CT1              0.07        12.011       0
      4028 PROA     252      LEU      HA       HB1              0.09         1.008       0
      4029 PROA     252      LEU      CB       CT2             -0.18        12.011       0
      4030 PROA     252      LEU      HB1      HA2              0.09         1.008       0
      4031 PROA     252      LEU      HB2      HA2              0.09         1.008       0
      4032 PROA     252      LEU      CG       CT1             -0.09        12.011       0
      4033 PROA     252      LEU      HG       HA1              0.09         1.008       0
      4034 PROA     252      LEU      CD1      CT3             -0.27        12.011       0
      4035 PROA     252      LEU      HD11     HA3              0.09         1.008       0
      4036 PROA     252      LEU      HD12     HA3              0.09         1.008       0
      4037 PROA     252      LEU      HD13     HA3              0.09         1.008       0
      4038 PROA     252      LEU      CD2      CT3             -0.27        12.011       0
      4039 PROA     252      LEU      HD21     HA3              0.09         1.008       0
      4040 PROA     252      LEU      HD22     HA3              0.09         1.008       0
      4041 PROA     252      LEU      HD23     HA3              0.09         1.008       0
      4042 PROA     252      LEU      C        C                0.51        12.011       0
      4043 PROA     252      LEU      O        O               -0.51       15.9994       0
      4044 PROA     253      VAL      N        NH1             -0.47        14.007       0
      4045 PROA     253      VAL      HN       H                0.31         1.008       0
      4046 PROA     253      VAL      CA       CT1              0.07        12.011       0
      4047 PROA     253      VAL      HA       HB1              0.09         1.008       0
      4048 PROA     253      VAL      CB       CT1             -0.09        12.011       0
      4049 PROA     253      VAL      HB       HA1              0.09         1.008       0
      4050 PROA     253      VAL      CG1      CT3             -0.27        12.011       0
      4051 PROA     253      VAL      HG11     HA3              0.09         1.008       0
      4052 PROA     253      VAL      HG12     HA3              0.09         1.008       0
      4053 PROA     253      VAL      HG13     HA3              0.09         1.008       0
      4054 PROA     253      VAL      CG2      CT3             -0.27        12.011       0
      4055 PROA     253      VAL      HG21     HA3              0.09         1.008       0
      4056 PROA     253      VAL      HG22     HA3              0.09         1.008       0
      4057 PROA     253      VAL      HG23     HA3              0.09         1.008       0
      4058 PROA     253      VAL      C        C                0.51        12.011       0
      4059 PROA     253      VAL      O        O               -0.51       15.9994       0
      4060 PROA     254      GLY      N        NH1             -0.47        14.007       0
      4061 PROA     254      GLY      HN       H                0.31         1.008       0
      4062 PROA     254      GLY      CA       CT2             -0.02        12.011       0
      4063 PROA     254      GLY      HA1      HB2              0.09         1.008       0
      4064 PROA     254      GLY      HA2      HB2              0.09         1.008       0
      4065 PROA     254      GLY      C        C                0.51        12.011       0
      4066 PROA     254      GLY      O        O               -0.51       15.9994       0
      4067 PROA     255      ALA      N        NH1             -0.47        14.007       0
      4068 PROA     255      ALA      HN       H                0.31         1.008       0
      4069 PROA     255      ALA      CA       CT1              0.07        12.011       0
      4070 PROA     255      ALA      HA       HB1              0.09         1.008       0
      4071 PROA     255      ALA      CB       CT3             -0.27        12.011       0
      4072 PROA     255      ALA      HB1      HA3              0.09         1.008       0
      4073 PROA     255      ALA      HB2      HA3              0.09         1.008       0
      4074 PROA     255      ALA      HB3      HA3              0.09         1.008       0
      4075 PROA     255      ALA      C        C                0.51        12.011       0
      4076 PROA     255      ALA      O        O               -0.51       15.9994       0
      4077 PROA     256      SER      N        NH1             -0.47        14.007       0
      4078 PROA     256      SER      HN       H                0.31         1.008       0
      4079 PROA     256      SER      CA       CT1              0.07        12.011       0
      4080 PROA     256      SER      HA       HB1              0.09         1.008       0
      4081 PROA     256      SER      CB       CT2              0.05        12.011       0
      4082 PROA     256      SER      HB1      HA2              0.09         1.008       0
      4083 PROA     256      SER      HB2      HA2              0.09         1.008       0
      4084 PROA     256      SER      OG       OH1             -0.66       15.9994       0
      4085 PROA     256      SER      HG1      H                0.43         1.008       0
      4086 PROA     256      SER      C        C                0.51        12.011       0
      4087 PROA     256      SER      O        O               -0.51       15.9994       0
      4088 PROA     257      TYR      N        NH1             -0.47        14.007       0
      4089 PROA     257      TYR      HN       H                0.31         1.008       0
      4090 PROA     257      TYR      CA       CT1              0.07        12.011       0
      4091 PROA     257      TYR      HA       HB1              0.09         1.008       0
      4092 PROA     257      TYR      CB       CT2             -0.18        12.011       0
      4093 PROA     257      TYR      HB1      HA2              0.09         1.008       0
      4094 PROA     257      TYR      HB2      HA2              0.09         1.008       0
      4095 PROA     257      TYR      CG       CA                  0        12.011       0
      4096 PROA     257      TYR      CD1      CA             -0.115        12.011       0
      4097 PROA     257      TYR      HD1      HP              0.115         1.008       0
      4098 PROA     257      TYR      CE1      CA             -0.115        12.011       0
      4099 PROA     257      TYR      HE1      HP              0.115         1.008       0
      4100 PROA     257      TYR      CZ       CA               0.11        12.011       0
      4101 PROA     257      TYR      OH       OH1             -0.54       15.9994       0
      4102 PROA     257      TYR      HH       H                0.43         1.008       0
      4103 PROA     257      TYR      CD2      CA             -0.115        12.011       0
      4104 PROA     257      TYR      HD2      HP              0.115         1.008       0
      4105 PROA     257      TYR      CE2      CA             -0.115        12.011       0
      4106 PROA     257      TYR      HE2      HP              0.115         1.008       0
      4107 PROA     257      TYR      C        C                0.51        12.011       0
      4108 PROA     257      TYR      O        O               -0.51       15.9994       0
      4109 PROA     258      LEU      N        NH1             -0.47        14.007       0
      4110 PROA     258      LEU      HN       H                0.31         1.008       0
      4111 PROA     258      LEU      CA       CT1              0.07        12.011       0
      4112 PROA     258      LEU      HA       HB1              0.09         1.008       0
      4113 PROA     258      LEU      CB       CT2             -0.18        12.011       0
      4114 PROA     258      LEU      HB1      HA2              0.09         1.008       0
      4115 PROA     258      LEU      HB2      HA2              0.09         1.008       0
      4116 PROA     258      LEU      CG       CT1             -0.09        12.011       0
      4117 PROA     258      LEU      HG       HA1              0.09         1.008       0
      4118 PROA     258      LEU      CD1      CT3             -0.27        12.011       0
      4119 PROA     258      LEU      HD11     HA3              0.09         1.008       0
      4120 PROA     258      LEU      HD12     HA3              0.09         1.008       0
      4121 PROA     258      LEU      HD13     HA3              0.09         1.008       0
      4122 PROA     258      LEU      CD2      CT3             -0.27        12.011       0
      4123 PROA     258      LEU      HD21     HA3              0.09         1.008       0
      4124 PROA     258      LEU      HD22     HA3              0.09         1.008       0
      4125 PROA     258      LEU      HD23     HA3              0.09         1.008       0
      4126 PROA     258      LEU      C        C                0.51        12.011       0
      4127 PROA     258      LEU      O        O               -0.51       15.9994       0
      4128 PROA     259      ILE      N        NH1             -0.47        14.007       0
      4129 PROA     259      ILE      HN       H                0.31         1.008       0
      4130 PROA     259      ILE      CA       CT1              0.07        12.011       0
      4131 PROA     259      ILE      HA       HB1              0.09         1.008       0
      4132 PROA     259      ILE      CB       CT1             -0.09        12.011       0
      4133 PROA     259      ILE      HB       HA1              0.09         1.008       0
      4134 PROA     259      ILE      CG2      CT3             -0.27        12.011       0
      4135 PROA     259      ILE      HG21     HA3              0.09         1.008       0
      4136 PROA     259      ILE      HG22     HA3              0.09         1.008       0
      4137 PROA     259      ILE      HG23     HA3              0.09         1.008       0
      4138 PROA     259      ILE      CG1      CT2             -0.18        12.011       0
      4139 PROA     259      ILE      HG11     HA2              0.09         1.008       0
      4140 PROA     259      ILE      HG12     HA2              0.09         1.008       0
      4141 PROA     259      ILE      CD       CT3             -0.27        12.011       0
      4142 PROA     259      ILE      HD1      HA3              0.09         1.008       0
      4143 PROA     259      ILE      HD2      HA3              0.09         1.008       0
      4144 PROA     259      ILE      HD3      HA3              0.09         1.008       0
      4145 PROA     259      ILE      C        C                0.51        12.011       0
      4146 PROA     259      ILE      O        O               -0.51       15.9994       0
      4147 PROA     260      GLY      N        NH1             -0.47        14.007       0
      4148 PROA     260      GLY      HN       H                0.31         1.008       0
      4149 PROA     260      GLY      CA       CT2             -0.02        12.011       0
      4150 PROA     260      GLY      HA1      HB2              0.09         1.008       0
      4151 PROA     260      GLY      HA2      HB2              0.09         1.008       0
      4152 PROA     260      GLY      C        C                0.51        12.011       0
      4153 PROA     260      GLY      O        O               -0.51       15.9994       0
      4154 PROA     261      LEU      N        NH1             -0.47        14.007       0
      4155 PROA     261      LEU      HN       H                0.31         1.008       0
      4156 PROA     261      LEU      CA       CT1              0.07        12.011       0
      4157 PROA     261      LEU      HA       HB1              0.09         1.008       0
      4158 PROA     261      LEU      CB       CT2             -0.18        12.011       0
      4159 PROA     261      LEU      HB1      HA2              0.09         1.008       0
      4160 PROA     261      LEU      HB2      HA2              0.09         1.008       0
      4161 PROA     261      LEU      CG       CT1             -0.09        12.011       0
      4162 PROA     261      LEU      HG       HA1              0.09         1.008       0
      4163 PROA     261      LEU      CD1      CT3             -0.27        12.011       0
      4164 PROA     261      LEU      HD11     HA3              0.09         1.008       0
      4165 PROA     261      LEU      HD12     HA3              0.09         1.008       0
      4166 PROA     261      LEU      HD13     HA3              0.09         1.008       0
      4167 PROA     261      LEU      CD2      CT3             -0.27        12.011       0
      4168 PROA     261      LEU      HD21     HA3              0.09         1.008       0
      4169 PROA     261      LEU      HD22     HA3              0.09         1.008       0
      4170 PROA     261      LEU      HD23     HA3              0.09         1.008       0
      4171 PROA     261      LEU      C        C                0.51        12.011       0
      4172 PROA     261      LEU      O        O               -0.51       15.9994       0
      4173 PROA     262      GLY      N        NH1             -0.47        14.007       0
      4174 PROA     262      GLY      HN       H                0.31         1.008       0
      4175 PROA     262      GLY      CA       CT2             -0.02        12.011       0
      4176 PROA     262      GLY      HA1      HB2              0.09         1.008       0
      4177 PROA     262      GLY      HA2      HB2              0.09         1.008       0
      4178 PROA     262      GLY      C        C                0.51        12.011       0
      4179 PROA     262      GLY      O        O               -0.51       15.9994       0
      4180 PROA     263      TYR      N        NH1             -0.47        14.007       0
      4181 PROA     263      TYR      HN       H                0.31         1.008       0
      4182 PROA     263      TYR      CA       CT1              0.07        12.011       0
      4183 PROA     263      TYR      HA       HB1              0.09         1.008       0
      4184 PROA     263      TYR      CB       CT2             -0.18        12.011       0
      4185 PROA     263      TYR      HB1      HA2              0.09         1.008       0
      4186 PROA     263      TYR      HB2      HA2              0.09         1.008       0
      4187 PROA     263      TYR      CG       CA                  0        12.011       0
      4188 PROA     263      TYR      CD1      CA             -0.115        12.011       0
      4189 PROA     263      TYR      HD1      HP              0.115         1.008       0
      4190 PROA     263      TYR      CE1      CA             -0.115        12.011       0
      4191 PROA     263      TYR      HE1      HP              0.115         1.008       0
      4192 PROA     263      TYR      CZ       CA               0.11        12.011       0
      4193 PROA     263      TYR      OH       OH1             -0.54       15.9994       0
      4194 PROA     263      TYR      HH       H                0.43         1.008       0
      4195 PROA     263      TYR      CD2      CA             -0.115        12.011       0
      4196 PROA     263      TYR      HD2      HP              0.115         1.008       0
      4197 PROA     263      TYR      CE2      CA             -0.115        12.011       0
      4198 PROA     263      TYR      HE2      HP              0.115         1.008       0
      4199 PROA     263      TYR      C        C                0.51        12.011       0
      4200 PROA     263      TYR      O        O               -0.51       15.9994       0
      4201 PROA     264      GLY      N        NH1             -0.47        14.007       0
      4202 PROA     264      GLY      HN       H                0.31         1.008       0
      4203 PROA     264      GLY      CA       CT2             -0.02        12.011       0
      4204 PROA     264      GLY      HA1      HB2              0.09         1.008       0
      4205 PROA     264      GLY      HA2      HB2              0.09         1.008       0
      4206 PROA     264      GLY      C        C                0.51        12.011       0
      4207 PROA     264      GLY      O        O               -0.51       15.9994       0
      4208 PROA     265      ALA      N        NH1             -0.47        14.007       0
      4209 PROA     265      ALA      HN       H                0.31         1.008       0
      4210 PROA     265      ALA      CA       CT1              0.07        12.011       0
      4211 PROA     265      ALA      HA       HB1              0.09         1.008       0
      4212 PROA     265      ALA      CB       CT3             -0.27        12.011       0
      4213 PROA     265      ALA      HB1      HA3              0.09         1.008       0
      4214 PROA     265      ALA      HB2      HA3              0.09         1.008       0
      4215 PROA     265      ALA      HB3      HA3              0.09         1.008       0
      4216 PROA     265      ALA      C        C                0.51        12.011       0
      4217 PROA     265      ALA      O        O               -0.51       15.9994       0
      4218 PROA     266      PHE      N        NH1             -0.47        14.007       0
      4219 PROA     266      PHE      HN       H                0.31         1.008       0
      4220 PROA     266      PHE      CA       CT1              0.07        12.011       0
      4221 PROA     266      PHE      HA       HB1              0.09         1.008       0
      4222 PROA     266      PHE      CB       CT2             -0.18        12.011       0
      4223 PROA     266      PHE      HB1      HA2              0.09         1.008       0
      4224 PROA     266      PHE      HB2      HA2              0.09         1.008       0
      4225 PROA     266      PHE      CG       CA                  0        12.011       0
      4226 PROA     266      PHE      CD1      CA             -0.115        12.011       0
      4227 PROA     266      PHE      HD1      HP              0.115         1.008       0
      4228 PROA     266      PHE      CE1      CA             -0.115        12.011       0
      4229 PROA     266      PHE      HE1      HP              0.115         1.008       0
      4230 PROA     266      PHE      CZ       CA             -0.115        12.011       0
      4231 PROA     266      PHE      HZ       HP              0.115         1.008       0
      4232 PROA     266      PHE      CD2      CA             -0.115        12.011       0
      4233 PROA     266      PHE      HD2      HP              0.115         1.008       0
      4234 PROA     266      PHE      CE2      CA             -0.115        12.011       0
      4235 PROA     266      PHE      HE2      HP              0.115         1.008       0
      4236 PROA     266      PHE      C        C                0.51        12.011       0
      4237 PROA     266      PHE      O        O               -0.51       15.9994       0
      4238 PROA     267      LEU      N        NH1             -0.47        14.007       0
      4239 PROA     267      LEU      HN       H                0.31         1.008       0
      4240 PROA     267      LEU      CA       CT1              0.07        12.011       0
      4241 PROA     267      LEU      HA       HB1              0.09         1.008       0
      4242 PROA     267      LEU      CB       CT2             -0.18        12.011       0
      4243 PROA     267      LEU      HB1      HA2              0.09         1.008       0
      4244 PROA     267      LEU      HB2      HA2              0.09         1.008       0
      4245 PROA     267      LEU      CG       CT1             -0.09        12.011       0
      4246 PROA     267      LEU      HG       HA1              0.09         1.008       0
      4247 PROA     267      LEU      CD1      CT3             -0.27        12.011       0
      4248 PROA     267      LEU      HD11     HA3              0.09         1.008       0
      4249 PROA     267      LEU      HD12     HA3              0.09         1.008       0
      4250 PROA     267      LEU      HD13     HA3              0.09         1.008       0
      4251 PROA     267      LEU      CD2      CT3             -0.27        12.011       0
      4252 PROA     267      LEU      HD21     HA3              0.09         1.008       0
      4253 PROA     267      LEU      HD22     HA3              0.09         1.008       0
      4254 PROA     267      LEU      HD23     HA3              0.09         1.008       0
      4255 PROA     267      LEU      C        C                0.51        12.011       0
      4256 PROA     267      LEU      O        O               -0.51       15.9994       0
      4257 PROA     268      VAL      N        NH1             -0.47        14.007       0
      4258 PROA     268      VAL      HN       H                0.31         1.008       0
      4259 PROA     268      VAL      CA       CT1              0.07        12.011       0
      4260 PROA     268      VAL      HA       HB1              0.09         1.008       0
      4261 PROA     268      VAL      CB       CT1             -0.09        12.011       0
      4262 PROA     268      VAL      HB       HA1              0.09         1.008       0
      4263 PROA     268      VAL      CG1      CT3             -0.27        12.011       0
      4264 PROA     268      VAL      HG11     HA3              0.09         1.008       0
      4265 PROA     268      VAL      HG12     HA3              0.09         1.008       0
      4266 PROA     268      VAL      HG13     HA3              0.09         1.008       0
      4267 PROA     268      VAL      CG2      CT3             -0.27        12.011       0
      4268 PROA     268      VAL      HG21     HA3              0.09         1.008       0
      4269 PROA     268      VAL      HG22     HA3              0.09         1.008       0
      4270 PROA     268      VAL      HG23     HA3              0.09         1.008       0
      4271 PROA     268      VAL      C        C                0.51        12.011       0
      4272 PROA     268      VAL      O        O               -0.51       15.9994       0
      4273 PROA     269      PHE      N        NH1             -0.47        14.007       0
      4274 PROA     269      PHE      HN       H                0.31         1.008       0
      4275 PROA     269      PHE      CA       CT1              0.07        12.011       0
      4276 PROA     269      PHE      HA       HB1              0.09         1.008       0
      4277 PROA     269      PHE      CB       CT2             -0.18        12.011       0
      4278 PROA     269      PHE      HB1      HA2              0.09         1.008       0
      4279 PROA     269      PHE      HB2      HA2              0.09         1.008       0
      4280 PROA     269      PHE      CG       CA                  0        12.011       0
      4281 PROA     269      PHE      CD1      CA             -0.115        12.011       0
      4282 PROA     269      PHE      HD1      HP              0.115         1.008       0
      4283 PROA     269      PHE      CE1      CA             -0.115        12.011       0
      4284 PROA     269      PHE      HE1      HP              0.115         1.008       0
      4285 PROA     269      PHE      CZ       CA             -0.115        12.011       0
      4286 PROA     269      PHE      HZ       HP              0.115         1.008       0
      4287 PROA     269      PHE      CD2      CA             -0.115        12.011       0
      4288 PROA     269      PHE      HD2      HP              0.115         1.008       0
      4289 PROA     269      PHE      CE2      CA             -0.115        12.011       0
      4290 PROA     269      PHE      HE2      HP              0.115         1.008       0
      4291 PROA     269      PHE      C        C                0.51        12.011       0
      4292 PROA     269      PHE      O        O               -0.51       15.9994       0
      4293 PROA     270      ARG      N        NH1             -0.47        14.007       0
      4294 PROA     270      ARG      HN       H                0.31         1.008       0
      4295 PROA     270      ARG      CA       CT1              0.07        12.011       0
      4296 PROA     270      ARG      HA       HB1              0.09         1.008       0
      4297 PROA     270      ARG      CB       CT2             -0.18        12.011       0
      4298 PROA     270      ARG      HB1      HA2              0.09         1.008       0
      4299 PROA     270      ARG      HB2      HA2              0.09         1.008       0
      4300 PROA     270      ARG      CG       CT2             -0.18        12.011       0
      4301 PROA     270      ARG      HG1      HA2              0.09         1.008       0
      4302 PROA     270      ARG      HG2      HA2              0.09         1.008       0
      4303 PROA     270      ARG      CD       CT2               0.2        12.011       0
      4304 PROA     270      ARG      HD1      HA2              0.09         1.008       0
      4305 PROA     270      ARG      HD2      HA2              0.09         1.008       0
      4306 PROA     270      ARG      NE       NC2              -0.7        14.007       0
      4307 PROA     270      ARG      HE       HC               0.44         1.008       0
      4308 PROA     270      ARG      CZ       C                0.64        12.011       0
      4309 PROA     270      ARG      NH1      NC2              -0.8        14.007       0
      4310 PROA     270      ARG      HH11     HC               0.46         1.008       0
      4311 PROA     270      ARG      HH12     HC               0.46         1.008       0
      4312 PROA     270      ARG      NH2      NC2              -0.8        14.007       0
      4313 PROA     270      ARG      HH21     HC               0.46         1.008       0
      4314 PROA     270      ARG      HH22     HC               0.46         1.008       0
      4315 PROA     270      ARG      C        C                0.51        12.011       0
      4316 PROA     270      ARG      O        O               -0.51       15.9994       0
      4317 PROA     271      ASN      N        NH1             -0.47        14.007       0
      4318 PROA     271      ASN      HN       H                0.31         1.008       0
      4319 PROA     271      ASN      CA       CT1              0.07        12.011       0
      4320 PROA     271      ASN      HA       HB1              0.09         1.008       0
      4321 PROA     271      ASN      CB       CT2             -0.18        12.011       0
      4322 PROA     271      ASN      HB1      HA2              0.09         1.008       0
      4323 PROA     271      ASN      HB2      HA2              0.09         1.008       0
      4324 PROA     271      ASN      CG       CC               0.55        12.011       0
      4325 PROA     271      ASN      OD1      O               -0.55       15.9994       0
      4326 PROA     271      ASN      ND2      NH2             -0.62        14.007       0
      4327 PROA     271      ASN      HD21     H                0.32         1.008       0
      4328 PROA     271      ASN      HD22     H                 0.3         1.008       0
      4329 PROA     271      ASN      C        C                0.51        12.011       0
      4330 PROA     271      ASN      O        O               -0.51       15.9994       0
      4331 PROA     272      GLU      N        NH1             -0.47        14.007       0
      4332 PROA     272      GLU      HN       H                0.31         1.008       0
      4333 PROA     272      GLU      CA       CT1              0.07        12.011       0
      4334 PROA     272      GLU      HA       HB1              0.09         1.008       0
      4335 PROA     272      GLU      CB       CT2A            -0.18        12.011       0
      4336 PROA     272      GLU      HB1      HA2              0.09         1.008       0
      4337 PROA     272      GLU      HB2      HA2              0.09         1.008       0
      4338 PROA     272      GLU      CG       CT2             -0.28        12.011       0
      4339 PROA     272      GLU      HG1      HA2              0.09         1.008       0
      4340 PROA     272      GLU      HG2      HA2              0.09         1.008       0
      4341 PROA     272      GLU      CD       CC               0.62        12.011       0
      4342 PROA     272      GLU      OE1      OC              -0.76       15.9994       0
      4343 PROA     272      GLU      OE2      OC              -0.76       15.9994       0
      4344 PROA     272      GLU      C        C                0.51        12.011       0
      4345 PROA     272      GLU      O        O               -0.51       15.9994       0
      4346 PROA     273      LEU      N        NH1             -0.47        14.007       0
      4347 PROA     273      LEU      HN       H                0.31         1.008       0
      4348 PROA     273      LEU      CA       CT1              0.07        12.011       0
      4349 PROA     273      LEU      HA       HB1              0.09         1.008       0
      4350 PROA     273      LEU      CB       CT2             -0.18        12.011       0
      4351 PROA     273      LEU      HB1      HA2              0.09         1.008       0
      4352 PROA     273      LEU      HB2      HA2              0.09         1.008       0
      4353 PROA     273      LEU      CG       CT1             -0.09        12.011       0
      4354 PROA     273      LEU      HG       HA1              0.09         1.008       0
      4355 PROA     273      LEU      CD1      CT3             -0.27        12.011       0
      4356 PROA     273      LEU      HD11     HA3              0.09         1.008       0
      4357 PROA     273      LEU      HD12     HA3              0.09         1.008       0
      4358 PROA     273      LEU      HD13     HA3              0.09         1.008       0
      4359 PROA     273      LEU      CD2      CT3             -0.27        12.011       0
      4360 PROA     273      LEU      HD21     HA3              0.09         1.008       0
      4361 PROA     273      LEU      HD22     HA3              0.09         1.008       0
      4362 PROA     273      LEU      HD23     HA3              0.09         1.008       0
      4363 PROA     273      LEU      C        C                0.51        12.011       0
      4364 PROA     273      LEU      O        O               -0.51       15.9994       0
      4365 PROA     274      THR      N        NH1             -0.47        14.007       0
      4366 PROA     274      THR      HN       H                0.31         1.008       0
      4367 PROA     274      THR      CA       CT1              0.07        12.011       0
      4368 PROA     274      THR      HA       HB1              0.09         1.008       0
      4369 PROA     274      THR      CB       CT1              0.14        12.011       0
      4370 PROA     274      THR      HB       HA1              0.09         1.008       0
      4371 PROA     274      THR      OG1      OH1             -0.66       15.9994       0
      4372 PROA     274      THR      HG1      H                0.43         1.008       0
      4373 PROA     274      THR      CG2      CT3             -0.27        12.011       0
      4374 PROA     274      THR      HG21     HA3              0.09         1.008       0
      4375 PROA     274      THR      HG22     HA3              0.09         1.008       0
      4376 PROA     274      THR      HG23     HA3              0.09         1.008       0
      4377 PROA     274      THR      C        C                0.51        12.011       0
      4378 PROA     274      THR      O        O               -0.51       15.9994       0
      4379 PROA     275      LEU      N        NH1             -0.47        14.007       0
      4380 PROA     275      LEU      HN       H                0.31         1.008       0
      4381 PROA     275      LEU      CA       CT1              0.07        12.011       0
      4382 PROA     275      LEU      HA       HB1              0.09         1.008       0
      4383 PROA     275      LEU      CB       CT2             -0.18        12.011       0
      4384 PROA     275      LEU      HB1      HA2              0.09         1.008       0
      4385 PROA     275      LEU      HB2      HA2              0.09         1.008       0
      4386 PROA     275      LEU      CG       CT1             -0.09        12.011       0
      4387 PROA     275      LEU      HG       HA1              0.09         1.008       0
      4388 PROA     275      LEU      CD1      CT3             -0.27        12.011       0
      4389 PROA     275      LEU      HD11     HA3              0.09         1.008       0
      4390 PROA     275      LEU      HD12     HA3              0.09         1.008       0
      4391 PROA     275      LEU      HD13     HA3              0.09         1.008       0
      4392 PROA     275      LEU      CD2      CT3             -0.27        12.011       0
      4393 PROA     275      LEU      HD21     HA3              0.09         1.008       0
      4394 PROA     275      LEU      HD22     HA3              0.09         1.008       0
[truncated: 59,535,938 more chars]
