# Supplementary material for: Asymmetric conformations and lipid interactions shape the ATP-coupled cycle of a heterodimeric ABC transporter
Source: Nat Commun. 2023 Nov 8;14:7184. doi: 10.1038/s41467-023-42937-5 (PMC10632425; doi:10.1038/s41467-023-42937-5)
Supplement: Supplementary file 6 — Supplementary Data 3 [file 41467_2023_42937_MOESM6_ESM.zip › simulation_files_OCC_conformation/replica2/final.pdb]

CRYST1  136.692  136.692  190.977  90.00  90.00  90.00 P 1           1
ATOM      1  N   SER P   3     -26.293  11.961 -26.302  0.00  0.00      PROA  
ATOM      2  HT1 SER P   3     -25.459  12.581 -26.265  0.00  0.00      PROA  
ATOM      3  HT2 SER P   3     -27.040  12.525 -25.848  0.00  0.00      PROA  
ATOM      4  HT3 SER P   3     -26.516  11.819 -27.308  0.00  0.00      PROA  
ATOM      5  CA  SER P   3     -26.031  10.634 -25.631  0.00  0.00      PROA  
ATOM      6  HA  SER P   3     -24.952  10.612 -25.629  0.00  0.00      PROA  
ATOM      7  CB  SER P   3     -26.597  10.771 -24.129  0.00  0.00      PROA  
ATOM      8  HB1 SER P   3     -27.702  10.717 -24.229  0.00  0.00      PROA  
ATOM      9  HB2 SER P   3     -26.319  11.753 -23.692  0.00  0.00      PROA  
ATOM     10  OG  SER P   3     -26.176   9.671 -23.307  0.00  0.00      PROA  
ATOM     11  HG1 SER P   3     -25.221   9.577 -23.281  0.00  0.00      PROA  
ATOM     12  C   SER P   3     -26.745   9.445 -26.389  0.00  0.00      PROA  
ATOM     13  O   SER P   3     -26.969   9.581 -27.572  0.00  0.00      PROA  
ATOM     14  N   VAL P   4     -27.278   8.470 -25.638  0.00  0.00      PROA  
ATOM     15  HN  VAL P   4     -26.984   8.366 -24.691  0.00  0.00      PROA  
ATOM     16  CA  VAL P   4     -27.949   7.291 -26.173  0.00  0.00      PROA  
ATOM     17  HA  VAL P   4     -28.005   7.454 -27.239  0.00  0.00      PROA  
ATOM     18  CB  VAL P   4     -27.265   5.978 -25.871  0.00  0.00      PROA  
ATOM     19  HB  VAL P   4     -27.825   5.097 -26.251  0.00  0.00      PROA  
ATOM     20  CG1 VAL P   4     -25.946   6.176 -26.549  0.00  0.00      PROA  
ATOM     21 HG11 VAL P   4     -25.969   6.461 -27.622  0.00  0.00      PROA  
ATOM     22 HG12 VAL P   4     -25.399   6.951 -25.971  0.00  0.00      PROA  
ATOM     23 HG13 VAL P   4     -25.327   5.265 -26.402  0.00  0.00      PROA  
ATOM     24  CG2 VAL P   4     -27.153   5.772 -24.315  0.00  0.00      PROA  
ATOM     25 HG21 VAL P   4     -26.497   4.900 -24.108  0.00  0.00      PROA  
ATOM     26 HG22 VAL P   4     -26.613   6.625 -23.851  0.00  0.00      PROA  
ATOM     27 HG23 VAL P   4     -28.179   5.532 -23.961  0.00  0.00      PROA  
ATOM     28  C   VAL P   4     -29.374   7.169 -25.726  0.00  0.00      PROA  
ATOM     29  O   VAL P   4     -30.207   6.551 -26.364  0.00  0.00      PROA  
ATOM     30  N   LEU P   5     -29.810   7.773 -24.608  0.00  0.00      PROA  
ATOM     31  HN  LEU P   5     -29.142   8.398 -24.213  0.00  0.00      PROA  
ATOM     32  CA  LEU P   5     -31.148   7.708 -23.941  0.00  0.00      PROA  
ATOM     33  HA  LEU P   5     -31.422   6.675 -23.783  0.00  0.00      PROA  
ATOM     34  CB  LEU P   5     -31.132   8.406 -22.553  0.00  0.00      PROA  
ATOM     35  HB1 LEU P   5     -32.197   8.371 -22.240  0.00  0.00      PROA  
ATOM     36  HB2 LEU P   5     -30.841   9.445 -22.816  0.00  0.00      PROA  
ATOM     37  CG  LEU P   5     -30.204   7.684 -21.529  0.00  0.00      PROA  
ATOM     38  HG  LEU P   5     -29.206   7.686 -22.018  0.00  0.00      PROA  
ATOM     39  CD1 LEU P   5     -30.144   8.413 -20.150  0.00  0.00      PROA  
ATOM     40 HD11 LEU P   5     -31.022   8.184 -19.509  0.00  0.00      PROA  
ATOM     41 HD12 LEU P   5     -29.319   7.922 -19.590  0.00  0.00      PROA  
ATOM     42 HD13 LEU P   5     -30.076   9.517 -20.248  0.00  0.00      PROA  
ATOM     43  CD2 LEU P   5     -30.570   6.216 -21.256  0.00  0.00      PROA  
ATOM     44 HD21 LEU P   5     -29.838   5.945 -20.466  0.00  0.00      PROA  
ATOM     45 HD22 LEU P   5     -31.594   6.082 -20.845  0.00  0.00      PROA  
ATOM     46 HD23 LEU P   5     -30.355   5.596 -22.153  0.00  0.00      PROA  
ATOM     47  C   LEU P   5     -32.305   8.079 -24.889  0.00  0.00      PROA  
ATOM     48  O   LEU P   5     -33.362   7.380 -24.942  0.00  0.00      PROA  
ATOM     49  N   LYS P   6     -32.134   9.083 -25.772  0.00  0.00      PROA  
ATOM     50  HN  LYS P   6     -31.337   9.680 -25.828  0.00  0.00      PROA  
ATOM     51  CA  LYS P   6     -33.233   9.451 -26.697  0.00  0.00      PROA  
ATOM     52  HA  LYS P   6     -34.193   9.117 -26.331  0.00  0.00      PROA  
ATOM     53  CB  LYS P   6     -33.365  10.959 -27.034  0.00  0.00      PROA  
ATOM     54  HB1 LYS P   6     -34.273  11.253 -27.602  0.00  0.00      PROA  
ATOM     55  HB2 LYS P   6     -32.475  11.367 -27.559  0.00  0.00      PROA  
ATOM     56  CG  LYS P   6     -33.467  11.728 -25.717  0.00  0.00      PROA  
ATOM     57  HG1 LYS P   6     -32.583  11.399 -25.130  0.00  0.00      PROA  
ATOM     58  HG2 LYS P   6     -34.358  11.346 -25.174  0.00  0.00      PROA  
ATOM     59  CD  LYS P   6     -33.450  13.261 -25.835  0.00  0.00      PROA  
ATOM     60  HD1 LYS P   6     -33.427  13.548 -24.762  0.00  0.00      PROA  
ATOM     61  HD2 LYS P   6     -34.334  13.568 -26.435  0.00  0.00      PROA  
ATOM     62  CE  LYS P   6     -32.137  13.896 -26.390  0.00  0.00      PROA  
ATOM     63  HE1 LYS P   6     -31.983  13.482 -27.409  0.00  0.00      PROA  
ATOM     64  HE2 LYS P   6     -31.293  13.690 -25.698  0.00  0.00      PROA  
ATOM     65  NZ  LYS P   6     -32.468  15.320 -26.385  0.00  0.00      PROA  
ATOM     66  HZ1 LYS P   6     -33.327  15.406 -26.966  0.00  0.00      PROA  
ATOM     67  HZ2 LYS P   6     -32.547  15.609 -25.389  0.00  0.00      PROA  
ATOM     68  HZ3 LYS P   6     -31.699  15.911 -26.761  0.00  0.00      PROA  
ATOM     69  C   LYS P   6     -33.185   8.721 -28.043  0.00  0.00      PROA  
ATOM     70  O   LYS P   6     -34.105   8.704 -28.856  0.00  0.00      PROA  
ATOM     71  N   LYS P   7     -31.983   8.139 -28.251  0.00  0.00      PROA  
ATOM     72  HN  LYS P   7     -31.279   8.142 -27.546  0.00  0.00      PROA  
ATOM     73  CA  LYS P   7     -31.747   7.258 -29.376  0.00  0.00      PROA  
ATOM     74  HA  LYS P   7     -32.108   7.703 -30.291  0.00  0.00      PROA  
ATOM     75  CB  LYS P   7     -30.239   7.135 -29.739  0.00  0.00      PROA  
ATOM     76  HB1 LYS P   7     -30.151   6.563 -30.688  0.00  0.00      PROA  
ATOM     77  HB2 LYS P   7     -29.631   6.545 -29.021  0.00  0.00      PROA  
ATOM     78  CG  LYS P   7     -29.549   8.517 -29.827  0.00  0.00      PROA  
ATOM     79  HG1 LYS P   7     -29.484   8.974 -28.816  0.00  0.00      PROA  
ATOM     80  HG2 LYS P   7     -30.245   9.177 -30.388  0.00  0.00      PROA  
ATOM     81  CD  LYS P   7     -28.088   8.659 -30.542  0.00  0.00      PROA  
ATOM     82  HD1 LYS P   7     -28.078   7.969 -31.412  0.00  0.00      PROA  
ATOM     83  HD2 LYS P   7     -27.237   8.277 -29.939  0.00  0.00      PROA  
ATOM     84  CE  LYS P   7     -27.855  10.104 -30.961  0.00  0.00      PROA  
ATOM     85  HE1 LYS P   7     -28.007  10.711 -30.043  0.00  0.00      PROA  
ATOM     86  HE2 LYS P   7     -28.529  10.350 -31.809  0.00  0.00      PROA  
ATOM     87  NZ  LYS P   7     -26.479  10.332 -31.388  0.00  0.00      PROA  
ATOM     88  HZ1 LYS P   7     -26.171  11.296 -31.627  0.00  0.00      PROA  
ATOM     89  HZ2 LYS P   7     -25.718  10.170 -30.698  0.00  0.00      PROA  
ATOM     90  HZ3 LYS P   7     -26.267   9.740 -32.217  0.00  0.00      PROA  
ATOM     91  C   LYS P   7     -32.259   5.804 -29.264  0.00  0.00      PROA  
ATOM     92  O   LYS P   7     -32.599   5.141 -30.223  0.00  0.00      PROA  
ATOM     93  N   LEU P   8     -32.394   5.298 -27.998  0.00  0.00      PROA  
ATOM     94  HN  LEU P   8     -32.038   5.870 -27.263  0.00  0.00      PROA  
ATOM     95  CA  LEU P   8     -32.996   4.001 -27.681  0.00  0.00      PROA  
ATOM     96  HA  LEU P   8     -33.287   3.530 -28.608  0.00  0.00      PROA  
ATOM     97  CB  LEU P   8     -32.131   3.074 -26.791  0.00  0.00      PROA  
ATOM     98  HB1 LEU P   8     -32.688   2.117 -26.702  0.00  0.00      PROA  
ATOM     99  HB2 LEU P   8     -31.913   3.612 -25.843  0.00  0.00      PROA  
ATOM    100  CG  LEU P   8     -30.738   2.670 -27.357  0.00  0.00      PROA  
ATOM    101  HG  LEU P   8     -30.170   3.625 -27.359  0.00  0.00      PROA  
ATOM    102  CD1 LEU P   8     -29.822   1.821 -26.304  0.00  0.00      PROA  
ATOM    103 HD11 LEU P   8     -30.307   0.842 -26.103  0.00  0.00      PROA  
ATOM    104 HD12 LEU P   8     -28.763   1.670 -26.604  0.00  0.00      PROA  
ATOM    105 HD13 LEU P   8     -29.720   2.371 -25.344  0.00  0.00      PROA  
ATOM    106  CD2 LEU P   8     -30.840   2.138 -28.777  0.00  0.00      PROA  
ATOM    107 HD21 LEU P   8     -31.127   3.018 -29.391  0.00  0.00      PROA  
ATOM    108 HD22 LEU P   8     -29.861   1.755 -29.137  0.00  0.00      PROA  
ATOM    109 HD23 LEU P   8     -31.567   1.298 -28.797  0.00  0.00      PROA  
ATOM    110  C   LEU P   8     -34.406   4.146 -27.181  0.00  0.00      PROA  
ATOM    111  O   LEU P   8     -35.025   3.207 -26.757  0.00  0.00      PROA  
ATOM    112  N   GLY P   9     -34.979   5.311 -27.339  0.00  0.00      PROA  
ATOM    113  HN  GLY P   9     -34.356   6.040 -27.612  0.00  0.00      PROA  
ATOM    114  CA  GLY P   9     -36.363   5.571 -27.044  0.00  0.00      PROA  
ATOM    115  HA1 GLY P   9     -36.605   6.558 -27.407  0.00  0.00      PROA  
ATOM    116  HA2 GLY P   9     -36.461   5.574 -25.969  0.00  0.00      PROA  
ATOM    117  C   GLY P   9     -37.471   4.639 -27.606  0.00  0.00      PROA  
ATOM    118  O   GLY P   9     -38.484   4.362 -26.918  0.00  0.00      PROA  
ATOM    119  N   TRP P  10     -37.245   4.190 -28.893  0.00  0.00      PROA  
ATOM    120  HN  TRP P  10     -36.555   4.618 -29.472  0.00  0.00      PROA  
ATOM    121  CA  TRP P  10     -38.198   3.299 -29.502  0.00  0.00      PROA  
ATOM    122  HA  TRP P  10     -39.144   3.819 -29.470  0.00  0.00      PROA  
ATOM    123  CB  TRP P  10     -37.956   3.234 -31.016  0.00  0.00      PROA  
ATOM    124  HB1 TRP P  10     -38.019   4.220 -31.524  0.00  0.00      PROA  
ATOM    125  HB2 TRP P  10     -38.760   2.661 -31.527  0.00  0.00      PROA  
ATOM    126  CG  TRP P  10     -36.581   2.771 -31.494  0.00  0.00      PROA  
ATOM    127  CD1 TRP P  10     -35.471   3.563 -31.594  0.00  0.00      PROA  
ATOM    128  HD1 TRP P  10     -35.444   4.641 -31.534  0.00  0.00      PROA  
ATOM    129  NE1 TRP P  10     -34.349   2.787 -31.708  0.00  0.00      PROA  
ATOM    130  HE1 TRP P  10     -33.443   3.138 -31.797  0.00  0.00      PROA  
ATOM    131  CE2 TRP P  10     -34.739   1.486 -31.833  0.00  0.00      PROA  
ATOM    132  CD2 TRP P  10     -36.155   1.443 -31.743  0.00  0.00      PROA  
ATOM    133  CE3 TRP P  10     -36.803   0.232 -31.776  0.00  0.00      PROA  
ATOM    134  HE3 TRP P  10     -37.848   0.049 -31.574  0.00  0.00      PROA  
ATOM    135  CZ3 TRP P  10     -36.045  -0.934 -31.786  0.00  0.00      PROA  
ATOM    136  HZ3 TRP P  10     -36.576  -1.864 -31.923  0.00  0.00      PROA  
ATOM    137  CZ2 TRP P  10     -33.994   0.341 -32.027  0.00  0.00      PROA  
ATOM    138  HZ2 TRP P  10     -32.931   0.284 -32.210  0.00  0.00      PROA  
ATOM    139  CH2 TRP P  10     -34.655  -0.876 -31.998  0.00  0.00      PROA  
ATOM    140  HH2 TRP P  10     -34.138  -1.824 -31.983  0.00  0.00      PROA  
ATOM    141  C   TRP P  10     -38.165   1.937 -28.779  0.00  0.00      PROA  
ATOM    142  O   TRP P  10     -39.259   1.382 -28.568  0.00  0.00      PROA  
ATOM    143  N   PHE P  11     -36.976   1.372 -28.420  0.00  0.00      PROA  
ATOM    144  HN  PHE P  11     -36.070   1.721 -28.650  0.00  0.00      PROA  
ATOM    145  CA  PHE P  11     -37.078   0.097 -27.719  0.00  0.00      PROA  
ATOM    146  HA  PHE P  11     -37.772  -0.590 -28.180  0.00  0.00      PROA  
ATOM    147  CB  PHE P  11     -35.743  -0.634 -27.894  0.00  0.00      PROA  
ATOM    148  HB1 PHE P  11     -34.891  -0.051 -27.482  0.00  0.00      PROA  
ATOM    149  HB2 PHE P  11     -35.663  -0.762 -28.995  0.00  0.00      PROA  
ATOM    150  CG  PHE P  11     -35.687  -1.961 -27.305  0.00  0.00      PROA  
ATOM    151  CD1 PHE P  11     -36.337  -3.051 -27.969  0.00  0.00      PROA  
ATOM    152  HD1 PHE P  11     -36.820  -2.815 -28.906  0.00  0.00      PROA  
ATOM    153  CE1 PHE P  11     -36.159  -4.377 -27.453  0.00  0.00      PROA  
ATOM    154  HE1 PHE P  11     -36.533  -5.248 -27.969  0.00  0.00      PROA  
ATOM    155  CZ  PHE P  11     -35.303  -4.683 -26.435  0.00  0.00      PROA  
ATOM    156  HZ  PHE P  11     -35.172  -5.689 -26.064  0.00  0.00      PROA  
ATOM    157  CD2 PHE P  11     -34.830  -2.242 -26.162  0.00  0.00      PROA  
ATOM    158  HD2 PHE P  11     -34.257  -1.452 -25.698  0.00  0.00      PROA  
ATOM    159  CE2 PHE P  11     -34.810  -3.548 -25.685  0.00  0.00      PROA  
ATOM    160  HE2 PHE P  11     -34.251  -3.647 -24.766  0.00  0.00      PROA  
ATOM    161  C   PHE P  11     -37.464   0.278 -26.288  0.00  0.00      PROA  
ATOM    162  O   PHE P  11     -38.098  -0.593 -25.747  0.00  0.00      PROA  
ATOM    163  N   PHE P  12     -37.109   1.438 -25.644  0.00  0.00      PROA  
ATOM    164  HN  PHE P  12     -36.461   2.079 -26.050  0.00  0.00      PROA  
ATOM    165  CA  PHE P  12     -37.527   1.795 -24.360  0.00  0.00      PROA  
ATOM    166  HA  PHE P  12     -37.239   0.964 -23.733  0.00  0.00      PROA  
ATOM    167  CB  PHE P  12     -36.861   3.174 -23.967  0.00  0.00      PROA  
ATOM    168  HB1 PHE P  12     -37.286   3.378 -22.961  0.00  0.00      PROA  
ATOM    169  HB2 PHE P  12     -37.192   3.889 -24.751  0.00  0.00      PROA  
ATOM    170  CG  PHE P  12     -35.284   3.104 -23.776  0.00  0.00      PROA  
ATOM    171  CD1 PHE P  12     -34.654   1.887 -23.633  0.00  0.00      PROA  
ATOM    172  HD1 PHE P  12     -35.218   0.974 -23.749  0.00  0.00      PROA  
ATOM    173  CE1 PHE P  12     -33.256   1.847 -23.380  0.00  0.00      PROA  
ATOM    174  HE1 PHE P  12     -32.740   0.908 -23.248  0.00  0.00      PROA  
ATOM    175  CZ  PHE P  12     -32.469   2.994 -23.246  0.00  0.00      PROA  
ATOM    176  HZ  PHE P  12     -31.392   3.012 -23.171  0.00  0.00      PROA  
ATOM    177  CD2 PHE P  12     -34.537   4.262 -23.671  0.00  0.00      PROA  
ATOM    178  HD2 PHE P  12     -34.974   5.236 -23.838  0.00  0.00      PROA  
ATOM    179  CE2 PHE P  12     -33.143   4.215 -23.401  0.00  0.00      PROA  
ATOM    180  HE2 PHE P  12     -32.632   5.142 -23.188  0.00  0.00      PROA  
ATOM    181  C   PHE P  12     -39.055   1.818 -24.241  0.00  0.00      PROA  
ATOM    182  O   PHE P  12     -39.607   1.406 -23.242  0.00  0.00      PROA  
ATOM    183  N   LYS P  13     -39.844   2.285 -25.229  0.00  0.00      PROA  
ATOM    184  HN  LYS P  13     -39.484   2.673 -26.073  0.00  0.00      PROA  
ATOM    185  CA  LYS P  13     -41.259   2.135 -25.150  0.00  0.00      PROA  
ATOM    186  HA  LYS P  13     -41.676   2.379 -24.184  0.00  0.00      PROA  
ATOM    187  CB  LYS P  13     -41.976   2.948 -26.292  0.00  0.00      PROA  
ATOM    188  HB1 LYS P  13     -41.855   2.367 -27.231  0.00  0.00      PROA  
ATOM    189  HB2 LYS P  13     -41.435   3.897 -26.494  0.00  0.00      PROA  
ATOM    190  CG  LYS P  13     -43.454   3.181 -25.973  0.00  0.00      PROA  
ATOM    191  HG1 LYS P  13     -44.011   2.238 -26.156  0.00  0.00      PROA  
ATOM    192  HG2 LYS P  13     -43.725   3.921 -26.756  0.00  0.00      PROA  
ATOM    193  CD  LYS P  13     -43.786   3.815 -24.628  0.00  0.00      PROA  
ATOM    194  HD1 LYS P  13     -42.861   4.382 -24.391  0.00  0.00      PROA  
ATOM    195  HD2 LYS P  13     -43.808   2.988 -23.886  0.00  0.00      PROA  
ATOM    196  CE  LYS P  13     -45.113   4.592 -24.449  0.00  0.00      PROA  
ATOM    197  HE1 LYS P  13     -45.278   5.455 -25.129  0.00  0.00      PROA  
ATOM    198  HE2 LYS P  13     -45.113   4.953 -23.398  0.00  0.00      PROA  
ATOM    199  NZ  LYS P  13     -46.343   3.724 -24.573  0.00  0.00      PROA  
ATOM    200  HZ1 LYS P  13     -47.219   4.252 -24.383  0.00  0.00      PROA  
ATOM    201  HZ2 LYS P  13     -46.435   3.406 -25.559  0.00  0.00      PROA  
ATOM    202  HZ3 LYS P  13     -46.308   2.972 -23.856  0.00  0.00      PROA  
ATOM    203  C   LYS P  13     -41.682   0.696 -25.278  0.00  0.00      PROA  
ATOM    204  O   LYS P  13     -42.553   0.244 -24.598  0.00  0.00      PROA  
ATOM    205  N   ALA P  14     -41.076  -0.120 -26.246  0.00  0.00      PROA  
ATOM    206  HN  ALA P  14     -40.409   0.365 -26.806  0.00  0.00      PROA  
ATOM    207  CA  ALA P  14     -41.408  -1.488 -26.454  0.00  0.00      PROA  
ATOM    208  HA  ALA P  14     -42.441  -1.453 -26.768  0.00  0.00      PROA  
ATOM    209  CB  ALA P  14     -40.635  -1.980 -27.722  0.00  0.00      PROA  
ATOM    210  HB1 ALA P  14     -40.843  -3.062 -27.862  0.00  0.00      PROA  
ATOM    211  HB2 ALA P  14     -40.988  -1.360 -28.573  0.00  0.00      PROA  
ATOM    212  HB3 ALA P  14     -39.537  -1.842 -27.618  0.00  0.00      PROA  
ATOM    213  C   ALA P  14     -41.186  -2.473 -25.343  0.00  0.00      PROA  
ATOM    214  O   ALA P  14     -41.904  -3.444 -25.121  0.00  0.00      PROA  
ATOM    215  N   TYR P  15     -40.078  -2.288 -24.622  0.00  0.00      PROA  
ATOM    216  HN  TYR P  15     -39.425  -1.592 -24.910  0.00  0.00      PROA  
ATOM    217  CA  TYR P  15     -39.492  -3.140 -23.614  0.00  0.00      PROA  
ATOM    218  HA  TYR P  15     -39.977  -4.100 -23.713  0.00  0.00      PROA  
ATOM    219  CB  TYR P  15     -38.026  -3.331 -23.968  0.00  0.00      PROA  
ATOM    220  HB1 TYR P  15     -37.408  -2.413 -23.864  0.00  0.00      PROA  
ATOM    221  HB2 TYR P  15     -37.946  -3.562 -25.052  0.00  0.00      PROA  
ATOM    222  CG  TYR P  15     -37.476  -4.601 -23.381  0.00  0.00      PROA  
ATOM    223  CD1 TYR P  15     -36.442  -4.625 -22.346  0.00  0.00      PROA  
ATOM    224  HD1 TYR P  15     -36.100  -3.694 -21.919  0.00  0.00      PROA  
ATOM    225  CE1 TYR P  15     -35.964  -5.833 -21.914  0.00  0.00      PROA  
ATOM    226  HE1 TYR P  15     -35.162  -5.844 -21.190  0.00  0.00      PROA  
ATOM    227  CZ  TYR P  15     -36.321  -7.051 -22.486  0.00  0.00      PROA  
ATOM    228  OH  TYR P  15     -35.730  -8.246 -21.924  0.00  0.00      PROA  
ATOM    229  HH  TYR P  15     -35.112  -7.942 -21.255  0.00  0.00      PROA  
ATOM    230  CD2 TYR P  15     -37.886  -5.815 -23.910  0.00  0.00      PROA  
ATOM    231  HD2 TYR P  15     -38.425  -5.763 -24.844  0.00  0.00      PROA  
ATOM    232  CE2 TYR P  15     -37.340  -7.033 -23.433  0.00  0.00      PROA  
ATOM    233  HE2 TYR P  15     -37.716  -7.955 -23.851  0.00  0.00      PROA  
ATOM    234  C   TYR P  15     -39.667  -2.515 -22.233  0.00  0.00      PROA  
ATOM    235  O   TYR P  15     -39.027  -2.896 -21.255  0.00  0.00      PROA  
ATOM    236  N   TRP P  16     -40.573  -1.543 -22.138  0.00  0.00      PROA  
ATOM    237  HN  TRP P  16     -40.971  -1.142 -22.960  0.00  0.00      PROA  
ATOM    238  CA  TRP P  16     -40.969  -0.935 -20.863  0.00  0.00      PROA  
ATOM    239  HA  TRP P  16     -40.083  -0.413 -20.535  0.00  0.00      PROA  
ATOM    240  CB  TRP P  16     -41.894   0.293 -21.075  0.00  0.00      PROA  
ATOM    241  HB1 TRP P  16     -42.850   0.001 -21.560  0.00  0.00      PROA  
ATOM    242  HB2 TRP P  16     -41.532   1.078 -21.773  0.00  0.00      PROA  
ATOM    243  CG  TRP P  16     -42.381   0.868 -19.812  0.00  0.00      PROA  
ATOM    244  CD1 TRP P  16     -41.770   1.740 -18.878  0.00  0.00      PROA  
ATOM    245  HD1 TRP P  16     -40.775   2.144 -18.992  0.00  0.00      PROA  
ATOM    246  NE1 TRP P  16     -42.729   2.065 -17.828  0.00  0.00      PROA  
ATOM    247  HE1 TRP P  16     -42.456   2.797 -17.243  0.00  0.00      PROA  
ATOM    248  CE2 TRP P  16     -43.836   1.360 -18.051  0.00  0.00      PROA  
ATOM    249  CD2 TRP P  16     -43.708   0.646 -19.290  0.00  0.00      PROA  
ATOM    250  CE3 TRP P  16     -44.806   0.040 -19.762  0.00  0.00      PROA  
ATOM    251  HE3 TRP P  16     -44.875  -0.445 -20.724  0.00  0.00      PROA  
ATOM    252  CZ3 TRP P  16     -45.853  -0.239 -18.865  0.00  0.00      PROA  
ATOM    253  HZ3 TRP P  16     -46.701  -0.752 -19.294  0.00  0.00      PROA  
ATOM    254  CZ2 TRP P  16     -44.826   1.137 -17.172  0.00  0.00      PROA  
ATOM    255  HZ2 TRP P  16     -44.800   1.602 -16.197  0.00  0.00      PROA  
ATOM    256  CH2 TRP P  16     -45.803   0.249 -17.533  0.00  0.00      PROA  
ATOM    257  HH2 TRP P  16     -46.602   0.093 -16.824  0.00  0.00      PROA  
ATOM    258  C   TRP P  16     -41.414  -1.839 -19.705  0.00  0.00      PROA  
ATOM    259  O   TRP P  16     -40.928  -1.679 -18.634  0.00  0.00      PROA  
ATOM    260  N   LEU P  17     -42.251  -2.861 -19.874  0.00  0.00      PROA  
ATOM    261  HN  LEU P  17     -42.631  -3.078 -20.770  0.00  0.00      PROA  
ATOM    262  CA  LEU P  17     -42.675  -3.690 -18.803  0.00  0.00      PROA  
ATOM    263  HA  LEU P  17     -42.936  -3.015 -18.001  0.00  0.00      PROA  
ATOM    264  CB  LEU P  17     -43.922  -4.509 -19.363  0.00  0.00      PROA  
ATOM    265  HB1 LEU P  17     -43.560  -5.112 -20.223  0.00  0.00      PROA  
ATOM    266  HB2 LEU P  17     -44.626  -3.779 -19.818  0.00  0.00      PROA  
ATOM    267  CG  LEU P  17     -44.742  -5.326 -18.389  0.00  0.00      PROA  
ATOM    268  HG  LEU P  17     -44.196  -6.251 -18.105  0.00  0.00      PROA  
ATOM    269  CD1 LEU P  17     -44.960  -4.585 -17.072  0.00  0.00      PROA  
ATOM    270 HD11 LEU P  17     -44.002  -4.193 -16.668  0.00  0.00      PROA  
ATOM    271 HD12 LEU P  17     -45.639  -3.718 -17.223  0.00  0.00      PROA  
ATOM    272 HD13 LEU P  17     -45.437  -5.157 -16.248  0.00  0.00      PROA  
ATOM    273  CD2 LEU P  17     -46.023  -5.814 -19.039  0.00  0.00      PROA  
ATOM    274 HD21 LEU P  17     -46.737  -6.299 -18.339  0.00  0.00      PROA  
ATOM    275 HD22 LEU P  17     -46.592  -4.901 -19.313  0.00  0.00      PROA  
ATOM    276 HD23 LEU P  17     -45.915  -6.553 -19.862  0.00  0.00      PROA  
ATOM    277  C   LEU P  17     -41.533  -4.572 -18.269  0.00  0.00      PROA  
ATOM    278  O   LEU P  17     -41.450  -4.779 -17.120  0.00  0.00      PROA  
ATOM    279  N   ARG P  18     -40.727  -5.175 -19.139  0.00  0.00      PROA  
ATOM    280  HN  ARG P  18     -40.819  -5.075 -20.127  0.00  0.00      PROA  
ATOM    281  CA  ARG P  18     -39.493  -5.883 -18.838  0.00  0.00      PROA  
ATOM    282  HA  ARG P  18     -39.731  -6.717 -18.195  0.00  0.00      PROA  
ATOM    283  CB  ARG P  18     -38.907  -6.358 -20.192  0.00  0.00      PROA  
ATOM    284  HB1 ARG P  18     -37.908  -6.831 -20.076  0.00  0.00      PROA  
ATOM    285  HB2 ARG P  18     -38.776  -5.519 -20.908  0.00  0.00      PROA  
ATOM    286  CG  ARG P  18     -39.724  -7.497 -20.940  0.00  0.00      PROA  
ATOM    287  HG1 ARG P  18     -39.369  -7.682 -21.976  0.00  0.00      PROA  
ATOM    288  HG2 ARG P  18     -40.761  -7.096 -20.932  0.00  0.00      PROA  
ATOM    289  CD  ARG P  18     -39.483  -8.873 -20.273  0.00  0.00      PROA  
ATOM    290  HD1 ARG P  18     -39.767  -8.866 -19.199  0.00  0.00      PROA  
ATOM    291  HD2 ARG P  18     -38.413  -9.166 -20.338  0.00  0.00      PROA  
ATOM    292  NE  ARG P  18     -40.285  -9.957 -20.938  0.00  0.00      PROA  
ATOM    293  HE  ARG P  18     -41.070  -9.611 -21.453  0.00  0.00      PROA  
ATOM    294  CZ  ARG P  18     -40.059 -11.307 -20.915  0.00  0.00      PROA  
ATOM    295  NH1 ARG P  18     -39.125 -11.901 -20.213  0.00  0.00      PROA  
ATOM    296 HH11 ARG P  18     -38.367 -11.367 -19.841  0.00  0.00      PROA  
ATOM    297 HH12 ARG P  18     -38.923 -12.842 -20.485  0.00  0.00      PROA  
ATOM    298  NH2 ARG P  18     -40.878 -12.134 -21.528  0.00  0.00      PROA  
ATOM    299 HH21 ARG P  18     -41.743 -11.798 -21.901  0.00  0.00      PROA  
ATOM    300 HH22 ARG P  18     -40.693 -13.104 -21.366  0.00  0.00      PROA  
ATOM    301  C   ARG P  18     -38.384  -5.097 -17.999  0.00  0.00      PROA  
ATOM    302  O   ARG P  18     -37.842  -5.568 -16.946  0.00  0.00      PROA  
ATOM    303  N   TYR P  19     -38.174  -3.843 -18.459  0.00  0.00      PROA  
ATOM    304  HN  TYR P  19     -38.610  -3.626 -19.329  0.00  0.00      PROA  
ATOM    305  CA  TYR P  19     -37.453  -2.890 -17.564  0.00  0.00      PROA  
ATOM    306  HA  TYR P  19     -36.466  -3.225 -17.280  0.00  0.00      PROA  
ATOM    307  CB  TYR P  19     -37.229  -1.463 -18.213  0.00  0.00      PROA  
ATOM    308  HB1 TYR P  19     -36.844  -0.753 -17.450  0.00  0.00      PROA  
ATOM    309  HB2 TYR P  19     -38.197  -1.092 -18.611  0.00  0.00      PROA  
ATOM    310  CG  TYR P  19     -36.299  -1.567 -19.429  0.00  0.00      PROA  
ATOM    311  CD1 TYR P  19     -34.996  -2.059 -19.215  0.00  0.00      PROA  
ATOM    312  HD1 TYR P  19     -34.702  -2.296 -18.203  0.00  0.00      PROA  
ATOM    313  CE1 TYR P  19     -34.042  -1.942 -20.246  0.00  0.00      PROA  
ATOM    314  HE1 TYR P  19     -33.027  -2.232 -20.019  0.00  0.00      PROA  
ATOM    315  CZ  TYR P  19     -34.479  -1.474 -21.483  0.00  0.00      PROA  
ATOM    316  OH  TYR P  19     -33.595  -1.494 -22.538  0.00  0.00      PROA  
ATOM    317  HH  TYR P  19     -32.795  -1.943 -22.254  0.00  0.00      PROA  
ATOM    318  CD2 TYR P  19     -36.651  -1.106 -20.689  0.00  0.00      PROA  
ATOM    319  HD2 TYR P  19     -37.638  -0.671 -20.748  0.00  0.00      PROA  
ATOM    320  CE2 TYR P  19     -35.837  -1.104 -21.749  0.00  0.00      PROA  
ATOM    321  HE2 TYR P  19     -36.078  -0.798 -22.756  0.00  0.00      PROA  
ATOM    322  C   TYR P  19     -38.124  -2.590 -16.176  0.00  0.00      PROA  
ATOM    323  O   TYR P  19     -37.443  -2.591 -15.152  0.00  0.00      PROA  
ATOM    324  N   THR P  20     -39.419  -2.400 -16.174  0.00  0.00      PROA  
ATOM    325  HN  THR P  20     -39.797  -2.145 -17.061  0.00  0.00      PROA  
ATOM    326  CA  THR P  20     -40.250  -2.153 -15.035  0.00  0.00      PROA  
ATOM    327  HA  THR P  20     -39.681  -1.374 -14.549  0.00  0.00      PROA  
ATOM    328  CB  THR P  20     -41.784  -1.910 -15.257  0.00  0.00      PROA  
ATOM    329  HB  THR P  20     -42.154  -2.799 -15.811  0.00  0.00      PROA  
ATOM    330  OG1 THR P  20     -41.980  -0.755 -16.092  0.00  0.00      PROA  
ATOM    331  HG1 THR P  20     -41.748  -0.975 -16.997  0.00  0.00      PROA  
ATOM    332  CG2 THR P  20     -42.555  -1.538 -14.044  0.00  0.00      PROA  
ATOM    333 HG21 THR P  20     -43.553  -1.174 -14.369  0.00  0.00      PROA  
ATOM    334 HG22 THR P  20     -42.700  -2.416 -13.379  0.00  0.00      PROA  
ATOM    335 HG23 THR P  20     -41.994  -0.673 -13.629  0.00  0.00      PROA  
ATOM    336  C   THR P  20     -40.258  -3.262 -14.012  0.00  0.00      PROA  
ATOM    337  O   THR P  20     -40.034  -2.975 -12.882  0.00  0.00      PROA  
ATOM    338  N   ILE P  21     -40.272  -4.530 -14.401  0.00  0.00      PROA  
ATOM    339  HN  ILE P  21     -40.332  -4.614 -15.393  0.00  0.00      PROA  
ATOM    340  CA  ILE P  21     -40.226  -5.662 -13.478  0.00  0.00      PROA  
ATOM    341  HA  ILE P  21     -40.953  -5.415 -12.718  0.00  0.00      PROA  
ATOM    342  CB  ILE P  21     -40.728  -7.032 -14.003  0.00  0.00      PROA  
ATOM    343  HB  ILE P  21     -41.769  -6.887 -14.365  0.00  0.00      PROA  
ATOM    344  CG2 ILE P  21     -39.998  -7.508 -15.256  0.00  0.00      PROA  
ATOM    345 HG21 ILE P  21     -40.736  -7.908 -15.984  0.00  0.00      PROA  
ATOM    346 HG22 ILE P  21     -39.522  -6.713 -15.869  0.00  0.00      PROA  
ATOM    347 HG23 ILE P  21     -39.272  -8.336 -15.102  0.00  0.00      PROA  
ATOM    348  CG1 ILE P  21     -40.830  -8.101 -12.874  0.00  0.00      PROA  
ATOM    349 HG11 ILE P  21     -39.818  -8.357 -12.493  0.00  0.00      PROA  
ATOM    350 HG12 ILE P  21     -41.266  -9.042 -13.271  0.00  0.00      PROA  
ATOM    351  CD  ILE P  21     -41.641  -7.607 -11.660  0.00  0.00      PROA  
ATOM    352  HD1 ILE P  21     -41.924  -8.450 -10.995  0.00  0.00      PROA  
ATOM    353  HD2 ILE P  21     -41.147  -6.829 -11.040  0.00  0.00      PROA  
ATOM    354  HD3 ILE P  21     -42.609  -7.204 -12.029  0.00  0.00      PROA  
ATOM    355  C   ILE P  21     -38.865  -5.851 -12.887  0.00  0.00      PROA  
ATOM    356  O   ILE P  21     -38.676  -5.968 -11.683  0.00  0.00      PROA  
ATOM    357  N   ALA P  22     -37.780  -5.707 -13.668  0.00  0.00      PROA  
ATOM    358  HN  ALA P  22     -38.001  -5.581 -14.632  0.00  0.00      PROA  
ATOM    359  CA  ALA P  22     -36.349  -5.625 -13.327  0.00  0.00      PROA  
ATOM    360  HA  ALA P  22     -36.264  -6.613 -12.900  0.00  0.00      PROA  
ATOM    361  CB  ALA P  22     -35.424  -5.549 -14.577  0.00  0.00      PROA  
ATOM    362  HB1 ALA P  22     -35.389  -4.544 -15.050  0.00  0.00      PROA  
ATOM    363  HB2 ALA P  22     -34.355  -5.770 -14.372  0.00  0.00      PROA  
ATOM    364  HB3 ALA P  22     -35.829  -6.275 -15.314  0.00  0.00      PROA  
ATOM    365  C   ALA P  22     -35.981  -4.622 -12.344  0.00  0.00      PROA  
ATOM    366  O   ALA P  22     -35.163  -4.785 -11.434  0.00  0.00      PROA  
ATOM    367  N   ILE P  23     -36.620  -3.446 -12.409  0.00  0.00      PROA  
ATOM    368  HN  ILE P  23     -37.240  -3.266 -13.169  0.00  0.00      PROA  
ATOM    369  CA  ILE P  23     -36.538  -2.404 -11.408  0.00  0.00      PROA  
ATOM    370  HA  ILE P  23     -35.472  -2.268 -11.296  0.00  0.00      PROA  
ATOM    371  CB  ILE P  23     -37.103  -1.073 -11.924  0.00  0.00      PROA  
ATOM    372  HB  ILE P  23     -38.076  -1.324 -12.398  0.00  0.00      PROA  
ATOM    373  CG2 ILE P  23     -37.400   0.009 -10.776  0.00  0.00      PROA  
ATOM    374 HG21 ILE P  23     -36.549   0.377 -10.164  0.00  0.00      PROA  
ATOM    375 HG22 ILE P  23     -37.794   0.937 -11.244  0.00  0.00      PROA  
ATOM    376 HG23 ILE P  23     -38.135  -0.379 -10.038  0.00  0.00      PROA  
ATOM    377  CG1 ILE P  23     -36.220  -0.435 -12.987  0.00  0.00      PROA  
ATOM    378 HG11 ILE P  23     -36.632   0.427 -13.552  0.00  0.00      PROA  
ATOM    379 HG12 ILE P  23     -35.952  -1.257 -13.685  0.00  0.00      PROA  
ATOM    380  CD  ILE P  23     -34.833  -0.089 -12.576  0.00  0.00      PROA  
ATOM    381  HD1 ILE P  23     -34.324   0.133 -13.538  0.00  0.00      PROA  
ATOM    382  HD2 ILE P  23     -34.793   0.888 -12.049  0.00  0.00      PROA  
ATOM    383  HD3 ILE P  23     -34.215  -0.843 -12.041  0.00  0.00      PROA  
ATOM    384  C   ILE P  23     -37.090  -2.763 -10.096  0.00  0.00      PROA  
ATOM    385  O   ILE P  23     -36.470  -2.549  -9.043  0.00  0.00      PROA  
ATOM    386  N   VAL P  24     -38.212  -3.496 -10.127  0.00  0.00      PROA  
ATOM    387  HN  VAL P  24     -38.816  -3.508 -10.920  0.00  0.00      PROA  
ATOM    388  CA  VAL P  24     -38.941  -4.014  -8.908  0.00  0.00      PROA  
ATOM    389  HA  VAL P  24     -39.042  -3.190  -8.217  0.00  0.00      PROA  
ATOM    390  CB  VAL P  24     -40.366  -4.465  -9.167  0.00  0.00      PROA  
ATOM    391  HB  VAL P  24     -40.318  -5.333  -9.859  0.00  0.00      PROA  
ATOM    392  CG1 VAL P  24     -40.881  -4.995  -7.825  0.00  0.00      PROA  
ATOM    393 HG11 VAL P  24     -40.674  -4.298  -6.984  0.00  0.00      PROA  
ATOM    394 HG12 VAL P  24     -41.988  -5.060  -7.755  0.00  0.00      PROA  
ATOM    395 HG13 VAL P  24     -40.587  -6.053  -7.662  0.00  0.00      PROA  
ATOM    396  CG2 VAL P  24     -41.194  -3.251  -9.726  0.00  0.00      PROA  
ATOM    397 HG21 VAL P  24     -42.270  -3.496  -9.854  0.00  0.00      PROA  
ATOM    398 HG22 VAL P  24     -41.110  -2.434  -8.978  0.00  0.00      PROA  
ATOM    399 HG23 VAL P  24     -40.751  -2.900 -10.682  0.00  0.00      PROA  
ATOM    400  C   VAL P  24     -38.094  -5.129  -8.166  0.00  0.00      PROA  
ATOM    401  O   VAL P  24     -37.896  -5.059  -6.969  0.00  0.00      PROA  
ATOM    402  N   LEU P  25     -37.598  -6.069  -8.945  0.00  0.00      PROA  
ATOM    403  HN  LEU P  25     -37.553  -5.964  -9.935  0.00  0.00      PROA  
ATOM    404  CA  LEU P  25     -36.704  -7.142  -8.409  0.00  0.00      PROA  
ATOM    405  HA  LEU P  25     -37.187  -7.586  -7.551  0.00  0.00      PROA  
ATOM    406  CB  LEU P  25     -36.414  -8.204  -9.436  0.00  0.00      PROA  
ATOM    407  HB1 LEU P  25     -35.840  -8.967  -8.868  0.00  0.00      PROA  
ATOM    408  HB2 LEU P  25     -35.727  -7.823 -10.221  0.00  0.00      PROA  
ATOM    409  CG  LEU P  25     -37.629  -8.826 -10.013  0.00  0.00      PROA  
ATOM    410  HG  LEU P  25     -38.194  -7.976 -10.454  0.00  0.00      PROA  
ATOM    411  CD1 LEU P  25     -37.298  -9.902 -11.098  0.00  0.00      PROA  
ATOM    412 HD11 LEU P  25     -36.342 -10.382 -10.797  0.00  0.00      PROA  
ATOM    413 HD12 LEU P  25     -38.076 -10.694 -11.119  0.00  0.00      PROA  
ATOM    414 HD13 LEU P  25     -37.389  -9.420 -12.095  0.00  0.00      PROA  
ATOM    415  CD2 LEU P  25     -38.474  -9.464  -8.885  0.00  0.00      PROA  
ATOM    416 HD21 LEU P  25     -37.876 -10.174  -8.274  0.00  0.00      PROA  
ATOM    417 HD22 LEU P  25     -38.771  -8.641  -8.202  0.00  0.00      PROA  
ATOM    418 HD23 LEU P  25     -39.361  -9.976  -9.316  0.00  0.00      PROA  
ATOM    419  C   LEU P  25     -35.327  -6.574  -7.921  0.00  0.00      PROA  
ATOM    420  O   LEU P  25     -34.882  -6.973  -6.804  0.00  0.00      PROA  
ATOM    421  N   LEU P  26     -34.668  -5.631  -8.650  0.00  0.00      PROA  
ATOM    422  HN  LEU P  26     -35.096  -5.229  -9.456  0.00  0.00      PROA  
ATOM    423  CA  LEU P  26     -33.568  -4.811  -8.092  0.00  0.00      PROA  
ATOM    424  HA  LEU P  26     -32.743  -5.498  -7.974  0.00  0.00      PROA  
ATOM    425  CB  LEU P  26     -33.100  -3.878  -9.144  0.00  0.00      PROA  
ATOM    426  HB1 LEU P  26     -33.880  -3.103  -9.297  0.00  0.00      PROA  
ATOM    427  HB2 LEU P  26     -33.045  -4.485 -10.073  0.00  0.00      PROA  
ATOM    428  CG  LEU P  26     -31.730  -3.326  -8.808  0.00  0.00      PROA  
ATOM    429  HG  LEU P  26     -31.648  -2.888  -7.790  0.00  0.00      PROA  
ATOM    430  CD1 LEU P  26     -30.607  -4.379  -8.927  0.00  0.00      PROA  
ATOM    431 HD11 LEU P  26     -30.394  -4.568 -10.001  0.00  0.00      PROA  
ATOM    432 HD12 LEU P  26     -29.632  -3.942  -8.622  0.00  0.00      PROA  
ATOM    433 HD13 LEU P  26     -30.838  -5.329  -8.400  0.00  0.00      PROA  
ATOM    434  CD2 LEU P  26     -31.426  -2.183  -9.839  0.00  0.00      PROA  
ATOM    435 HD21 LEU P  26     -32.253  -1.445  -9.901  0.00  0.00      PROA  
ATOM    436 HD22 LEU P  26     -30.490  -1.679  -9.517  0.00  0.00      PROA  
ATOM    437 HD23 LEU P  26     -31.271  -2.572 -10.868  0.00  0.00      PROA  
ATOM    438  C   LEU P  26     -33.786  -4.010  -6.774  0.00  0.00      PROA  
ATOM    439  O   LEU P  26     -32.975  -4.104  -5.885  0.00  0.00      PROA  
ATOM    440  N   LEU P  27     -34.977  -3.410  -6.639  0.00  0.00      PROA  
ATOM    441  HN  LEU P  27     -35.491  -3.161  -7.456  0.00  0.00      PROA  
ATOM    442  CA  LEU P  27     -35.445  -2.826  -5.391  0.00  0.00      PROA  
ATOM    443  HA  LEU P  27     -34.820  -2.022  -5.031  0.00  0.00      PROA  
ATOM    444  CB  LEU P  27     -36.808  -2.021  -5.599  0.00  0.00      PROA  
ATOM    445  HB1 LEU P  27     -37.491  -2.778  -6.039  0.00  0.00      PROA  
ATOM    446  HB2 LEU P  27     -36.636  -1.291  -6.419  0.00  0.00      PROA  
ATOM    447  CG  LEU P  27     -37.483  -1.236  -4.479  0.00  0.00      PROA  
ATOM    448  HG  LEU P  27     -37.686  -2.001  -3.699  0.00  0.00      PROA  
ATOM    449  CD1 LEU P  27     -36.632  -0.094  -3.853  0.00  0.00      PROA  
ATOM    450 HD11 LEU P  27     -37.211   0.497  -3.113  0.00  0.00      PROA  
ATOM    451 HD12 LEU P  27     -35.776  -0.557  -3.317  0.00  0.00      PROA  
ATOM    452 HD13 LEU P  27     -36.292   0.554  -4.690  0.00  0.00      PROA  
ATOM    453  CD2 LEU P  27     -38.837  -0.611  -4.984  0.00  0.00      PROA  
ATOM    454 HD21 LEU P  27     -38.678   0.016  -5.887  0.00  0.00      PROA  
ATOM    455 HD22 LEU P  27     -39.528  -1.432  -5.273  0.00  0.00      PROA  
ATOM    456 HD23 LEU P  27     -39.332   0.016  -4.212  0.00  0.00      PROA  
ATOM    457  C   LEU P  27     -35.509  -3.835  -4.245  0.00  0.00      PROA  
ATOM    458  O   LEU P  27     -35.076  -3.538  -3.141  0.00  0.00      PROA  
ATOM    459  N   ALA P  28     -36.064  -5.055  -4.490  0.00  0.00      PROA  
ATOM    460  HN  ALA P  28     -36.426  -5.382  -5.359  0.00  0.00      PROA  
ATOM    461  CA  ALA P  28     -36.071  -6.128  -3.511  0.00  0.00      PROA  
ATOM    462  HA  ALA P  28     -36.490  -5.750  -2.590  0.00  0.00      PROA  
ATOM    463  CB  ALA P  28     -36.936  -7.204  -3.974  0.00  0.00      PROA  
ATOM    464  HB1 ALA P  28     -36.565  -7.659  -4.917  0.00  0.00      PROA  
ATOM    465  HB2 ALA P  28     -37.115  -8.001  -3.222  0.00  0.00      PROA  
ATOM    466  HB3 ALA P  28     -37.934  -6.868  -4.329  0.00  0.00      PROA  
ATOM    467  C   ALA P  28     -34.735  -6.660  -3.175  0.00  0.00      PROA  
ATOM    468  O   ALA P  28     -34.405  -6.951  -2.053  0.00  0.00      PROA  
ATOM    469  N   VAL P  29     -33.775  -6.902  -4.166  0.00  0.00      PROA  
ATOM    470  HN  VAL P  29     -34.043  -6.876  -5.126  0.00  0.00      PROA  
ATOM    471  CA  VAL P  29     -32.454  -7.414  -3.781  0.00  0.00      PROA  
ATOM    472  HA  VAL P  29     -32.611  -8.296  -3.178  0.00  0.00      PROA  
ATOM    473  CB  VAL P  29     -31.653  -7.601  -5.006  0.00  0.00      PROA  
ATOM    474  HB  VAL P  29     -31.805  -6.792  -5.752  0.00  0.00      PROA  
ATOM    475  CG1 VAL P  29     -30.089  -7.795  -4.774  0.00  0.00      PROA  
ATOM    476 HG11 VAL P  29     -29.591  -6.831  -4.536  0.00  0.00      PROA  
ATOM    477 HG12 VAL P  29     -29.930  -8.505  -3.935  0.00  0.00      PROA  
ATOM    478 HG13 VAL P  29     -29.666  -8.207  -5.716  0.00  0.00      PROA  
ATOM    479  CG2 VAL P  29     -32.194  -9.044  -5.452  0.00  0.00      PROA  
ATOM    480 HG21 VAL P  29     -31.837  -9.300  -6.472  0.00  0.00      PROA  
ATOM    481 HG22 VAL P  29     -31.808  -9.802  -4.737  0.00  0.00      PROA  
ATOM    482 HG23 VAL P  29     -33.300  -9.061  -5.557  0.00  0.00      PROA  
ATOM    483  C   VAL P  29     -31.774  -6.378  -2.863  0.00  0.00      PROA  
ATOM    484  O   VAL P  29     -31.116  -6.735  -1.853  0.00  0.00      PROA  
ATOM    485  N   ASN P  30     -31.916  -5.121  -3.204  0.00  0.00      PROA  
ATOM    486  HN  ASN P  30     -32.226  -4.989  -4.143  0.00  0.00      PROA  
ATOM    487  CA  ASN P  30     -31.317  -4.041  -2.455  0.00  0.00      PROA  
ATOM    488  HA  ASN P  30     -30.286  -4.284  -2.243  0.00  0.00      PROA  
ATOM    489  CB  ASN P  30     -31.371  -2.710  -3.258  0.00  0.00      PROA  
ATOM    490  HB1 ASN P  30     -31.202  -1.798  -2.646  0.00  0.00      PROA  
ATOM    491  HB2 ASN P  30     -32.366  -2.529  -3.717  0.00  0.00      PROA  
ATOM    492  CG  ASN P  30     -30.202  -2.739  -4.297  0.00  0.00      PROA  
ATOM    493  OD1 ASN P  30     -29.146  -3.284  -4.088  0.00  0.00      PROA  
ATOM    494  ND2 ASN P  30     -30.468  -2.127  -5.480  0.00  0.00      PROA  
ATOM    495 HD21 ASN P  30     -29.827  -2.198  -6.244  0.00  0.00      PROA  
ATOM    496 HD22 ASN P  30     -31.431  -2.017  -5.729  0.00  0.00      PROA  
ATOM    497  C   ASN P  30     -31.991  -3.858  -1.105  0.00  0.00      PROA  
ATOM    498  O   ASN P  30     -31.307  -3.626  -0.127  0.00  0.00      PROA  
ATOM    499  N   VAL P  31     -33.302  -3.985  -0.962  0.00  0.00      PROA  
ATOM    500  HN  VAL P  31     -33.767  -4.004  -1.844  0.00  0.00      PROA  
ATOM    501  CA  VAL P  31     -34.034  -4.061   0.293  0.00  0.00      PROA  
ATOM    502  HA  VAL P  31     -33.786  -3.164   0.840  0.00  0.00      PROA  
ATOM    503  CB  VAL P  31     -35.476  -4.208  -0.043  0.00  0.00      PROA  
ATOM    504  HB  VAL P  31     -35.582  -4.931  -0.880  0.00  0.00      PROA  
ATOM    505  CG1 VAL P  31     -36.419  -4.644   1.099  0.00  0.00      PROA  
ATOM    506 HG11 VAL P  31     -36.206  -4.132   2.061  0.00  0.00      PROA  
ATOM    507 HG12 VAL P  31     -37.484  -4.488   0.824  0.00  0.00      PROA  
ATOM    508 HG13 VAL P  31     -36.278  -5.728   1.296  0.00  0.00      PROA  
ATOM    509  CG2 VAL P  31     -35.980  -2.743  -0.486  0.00  0.00      PROA  
ATOM    510 HG21 VAL P  31     -35.314  -2.304  -1.259  0.00  0.00      PROA  
ATOM    511 HG22 VAL P  31     -37.041  -2.783  -0.812  0.00  0.00      PROA  
ATOM    512 HG23 VAL P  31     -36.037  -2.108   0.424  0.00  0.00      PROA  
ATOM    513  C   VAL P  31     -33.617  -5.248   1.190  0.00  0.00      PROA  
ATOM    514  O   VAL P  31     -33.438  -5.103   2.350  0.00  0.00      PROA  
ATOM    515  N   ILE P  32     -33.412  -6.399   0.625  0.00  0.00      PROA  
ATOM    516  HN  ILE P  32     -33.566  -6.493  -0.355  0.00  0.00      PROA  
ATOM    517  CA  ILE P  32     -32.776  -7.466   1.334  0.00  0.00      PROA  
ATOM    518  HA  ILE P  32     -33.262  -7.669   2.277  0.00  0.00      PROA  
ATOM    519  CB  ILE P  32     -32.926  -8.773   0.597  0.00  0.00      PROA  
ATOM    520  HB  ILE P  32     -32.579  -8.535  -0.431  0.00  0.00      PROA  
ATOM    521  CG2 ILE P  32     -32.079  -9.887   1.244  0.00  0.00      PROA  
ATOM    522 HG21 ILE P  32     -30.985  -9.722   1.147  0.00  0.00      PROA  
ATOM    523 HG22 ILE P  32     -32.348  -9.957   2.319  0.00  0.00      PROA  
ATOM    524 HG23 ILE P  32     -32.295 -10.835   0.707  0.00  0.00      PROA  
ATOM    525  CG1 ILE P  32     -34.464  -9.157   0.360  0.00  0.00      PROA  
ATOM    526 HG11 ILE P  32     -35.027  -8.255   0.037  0.00  0.00      PROA  
ATOM    527 HG12 ILE P  32     -34.878  -9.400   1.361  0.00  0.00      PROA  
ATOM    528  CD  ILE P  32     -34.739 -10.213  -0.707  0.00  0.00      PROA  
ATOM    529  HD1 ILE P  32     -34.461  -9.742  -1.675  0.00  0.00      PROA  
ATOM    530  HD2 ILE P  32     -34.130 -11.140  -0.649  0.00  0.00      PROA  
ATOM    531  HD3 ILE P  32     -35.842 -10.346  -0.740  0.00  0.00      PROA  
ATOM    532  C   ILE P  32     -31.333  -7.233   1.703  0.00  0.00      PROA  
ATOM    533  O   ILE P  32     -31.039  -7.400   2.910  0.00  0.00      PROA  
ATOM    534  N   GLU P  33     -30.494  -6.549   0.825  0.00  0.00      PROA  
ATOM    535  HN  GLU P  33     -30.945  -6.552  -0.064  0.00  0.00      PROA  
ATOM    536  CA  GLU P  33     -29.058  -6.163   0.989  0.00  0.00      PROA  
ATOM    537  HA  GLU P  33     -28.581  -7.122   1.130  0.00  0.00      PROA  
ATOM    538  CB  GLU P  33     -28.283  -5.799  -0.264  0.00  0.00      PROA  
ATOM    539  HB1 GLU P  33     -27.346  -5.299   0.063  0.00  0.00      PROA  
ATOM    540  HB2 GLU P  33     -28.809  -5.047  -0.890  0.00  0.00      PROA  
ATOM    541  CG  GLU P  33     -27.843  -7.044  -1.103  0.00  0.00      PROA  
ATOM    542  HG1 GLU P  33     -27.547  -6.811  -2.148  0.00  0.00      PROA  
ATOM    543  HG2 GLU P  33     -28.687  -7.734  -1.318  0.00  0.00      PROA  
ATOM    544  CD  GLU P  33     -26.623  -7.801  -0.515  0.00  0.00      PROA  
ATOM    545  OE1 GLU P  33     -26.686  -9.090  -0.463  0.00  0.00      PROA  
ATOM    546  OE2 GLU P  33     -25.594  -7.165  -0.149  0.00  0.00      PROA  
ATOM    547  C   GLU P  33     -28.682  -5.257   2.105  0.00  0.00      PROA  
ATOM    548  O   GLU P  33     -27.622  -5.355   2.731  0.00  0.00      PROA  
ATOM    549  N   MET P  34     -29.660  -4.493   2.507  0.00  0.00      PROA  
ATOM    550  HN  MET P  34     -30.571  -4.467   2.102  0.00  0.00      PROA  
ATOM    551  CA  MET P  34     -29.503  -3.641   3.629  0.00  0.00      PROA  
ATOM    552  HA  MET P  34     -28.520  -3.200   3.556  0.00  0.00      PROA  
ATOM    553  CB  MET P  34     -30.541  -2.493   3.645  0.00  0.00      PROA  
ATOM    554  HB1 MET P  34     -30.454  -1.892   4.575  0.00  0.00      PROA  
ATOM    555  HB2 MET P  34     -31.543  -2.973   3.648  0.00  0.00      PROA  
ATOM    556  CG  MET P  34     -30.367  -1.571   2.411  0.00  0.00      PROA  
ATOM    557  HG1 MET P  34     -31.038  -0.686   2.393  0.00  0.00      PROA  
ATOM    558  HG2 MET P  34     -30.628  -2.203   1.536  0.00  0.00      PROA  
ATOM    559  SD  MET P  34     -28.787  -0.960   2.057  0.00  0.00      PROA  
ATOM    560  CE  MET P  34     -28.395  -1.667   0.441  0.00  0.00      PROA  
ATOM    561  HE1 MET P  34     -27.334  -1.604   0.117  0.00  0.00      PROA  
ATOM    562  HE2 MET P  34     -28.589  -2.761   0.436  0.00  0.00      PROA  
ATOM    563  HE3 MET P  34     -29.084  -1.153  -0.263  0.00  0.00      PROA  
ATOM    564  C   MET P  34     -29.636  -4.468   4.960  0.00  0.00      PROA  
ATOM    565  O   MET P  34     -28.981  -4.011   5.947  0.00  0.00      PROA  
ATOM    566  N   PHE P  35     -30.450  -5.537   5.117  0.00  0.00      PROA  
ATOM    567  HN  PHE P  35     -30.889  -6.007   4.355  0.00  0.00      PROA  
ATOM    568  CA  PHE P  35     -30.537  -6.087   6.397  0.00  0.00      PROA  
ATOM    569  HA  PHE P  35     -30.790  -5.361   7.156  0.00  0.00      PROA  
ATOM    570  CB  PHE P  35     -31.729  -7.060   6.332  0.00  0.00      PROA  
ATOM    571  HB1 PHE P  35     -31.663  -7.621   5.376  0.00  0.00      PROA  
ATOM    572  HB2 PHE P  35     -32.636  -6.419   6.345  0.00  0.00      PROA  
ATOM    573  CG  PHE P  35     -31.819  -8.038   7.496  0.00  0.00      PROA  
ATOM    574  CD1 PHE P  35     -31.557  -9.394   7.327  0.00  0.00      PROA  
ATOM    575  HD1 PHE P  35     -31.298  -9.756   6.343  0.00  0.00      PROA  
ATOM    576  CE1 PHE P  35     -31.471 -10.264   8.366  0.00  0.00      PROA  
ATOM    577  HE1 PHE P  35     -31.089 -11.245   8.128  0.00  0.00      PROA  
ATOM    578  CZ  PHE P  35     -31.563  -9.761   9.686  0.00  0.00      PROA  
ATOM    579  HZ  PHE P  35     -31.396 -10.443  10.507  0.00  0.00      PROA  
ATOM    580  CD2 PHE P  35     -32.048  -7.532   8.806  0.00  0.00      PROA  
ATOM    581  HD2 PHE P  35     -32.377  -6.507   8.882  0.00  0.00      PROA  
ATOM    582  CE2 PHE P  35     -31.982  -8.419   9.925  0.00  0.00      PROA  
ATOM    583  HE2 PHE P  35     -32.116  -8.049  10.931  0.00  0.00      PROA  
ATOM    584  C   PHE P  35     -29.265  -6.729   6.969  0.00  0.00      PROA  
ATOM    585  O   PHE P  35     -29.024  -6.650   8.207  0.00  0.00      PROA  
ATOM    586  N   PRO P  36     -28.294  -7.400   6.255  0.00  0.00      PROA  
ATOM    587  CD  PRO P  36     -28.515  -7.840   4.955  0.00  0.00      PROA  
ATOM    588  HD1 PRO P  36     -29.594  -8.009   4.751  0.00  0.00      PROA  
ATOM    589  HD2 PRO P  36     -28.075  -7.143   4.211  0.00  0.00      PROA  
ATOM    590  CA  PRO P  36     -27.196  -8.051   6.890  0.00  0.00      PROA  
ATOM    591  HA  PRO P  36     -27.668  -8.801   7.508  0.00  0.00      PROA  
ATOM    592  CB  PRO P  36     -26.595  -8.940   5.821  0.00  0.00      PROA  
ATOM    593  HB1 PRO P  36     -26.341  -9.970   6.152  0.00  0.00      PROA  
ATOM    594  HB2 PRO P  36     -25.663  -8.528   5.379  0.00  0.00      PROA  
ATOM    595  CG  PRO P  36     -27.682  -9.072   4.778  0.00  0.00      PROA  
ATOM    596  HG1 PRO P  36     -28.190 -10.024   5.044  0.00  0.00      PROA  
ATOM    597  HG2 PRO P  36     -27.264  -9.020   3.751  0.00  0.00      PROA  
ATOM    598  C   PRO P  36     -26.180  -7.217   7.733  0.00  0.00      PROA  
ATOM    599  O   PRO P  36     -25.729  -7.710   8.724  0.00  0.00      PROA  
ATOM    600  N   PRO P  37     -25.612  -6.059   7.371  0.00  0.00      PROA  
ATOM    601  CD  PRO P  37     -25.589  -5.547   5.969  0.00  0.00      PROA  
ATOM    602  HD1 PRO P  37     -25.390  -6.317   5.193  0.00  0.00      PROA  
ATOM    603  HD2 PRO P  37     -26.506  -5.022   5.627  0.00  0.00      PROA  
ATOM    604  CA  PRO P  37     -24.746  -5.284   8.221  0.00  0.00      PROA  
ATOM    605  HA  PRO P  37     -23.928  -5.885   8.591  0.00  0.00      PROA  
ATOM    606  CB  PRO P  37     -24.399  -4.003   7.367  0.00  0.00      PROA  
ATOM    607  HB1 PRO P  37     -23.367  -3.676   7.616  0.00  0.00      PROA  
ATOM    608  HB2 PRO P  37     -25.080  -3.198   7.719  0.00  0.00      PROA  
ATOM    609  CG  PRO P  37     -24.483  -4.484   5.902  0.00  0.00      PROA  
ATOM    610  HG1 PRO P  37     -23.516  -4.966   5.646  0.00  0.00      PROA  
ATOM    611  HG2 PRO P  37     -24.589  -3.596   5.242  0.00  0.00      PROA  
ATOM    612  C   PRO P  37     -25.435  -4.771   9.500  0.00  0.00      PROA  
ATOM    613  O   PRO P  37     -24.808  -4.576  10.541  0.00  0.00      PROA  
ATOM    614  N   LYS P  38     -26.743  -4.622   9.383  0.00  0.00      PROA  
ATOM    615  HN  LYS P  38     -27.231  -4.978   8.590  0.00  0.00      PROA  
ATOM    616  CA  LYS P  38     -27.617  -4.402  10.591  0.00  0.00      PROA  
ATOM    617  HA  LYS P  38     -27.255  -3.499  11.059  0.00  0.00      PROA  
ATOM    618  CB  LYS P  38     -29.091  -4.154  10.261  0.00  0.00      PROA  
ATOM    619  HB1 LYS P  38     -29.491  -5.102   9.842  0.00  0.00      PROA  
ATOM    620  HB2 LYS P  38     -29.073  -3.297   9.555  0.00  0.00      PROA  
ATOM    621  CG  LYS P  38     -30.040  -4.020  11.378  0.00  0.00      PROA  
ATOM    622  HG1 LYS P  38     -29.713  -4.578  12.281  0.00  0.00      PROA  
ATOM    623  HG2 LYS P  38     -31.008  -4.422  11.011  0.00  0.00      PROA  
ATOM    624  CD  LYS P  38     -30.233  -2.552  11.816  0.00  0.00      PROA  
ATOM    625  HD1 LYS P  38     -31.101  -2.182  11.229  0.00  0.00      PROA  
ATOM    626  HD2 LYS P  38     -29.448  -1.889  11.393  0.00  0.00      PROA  
ATOM    627  CE  LYS P  38     -30.317  -2.481  13.255  0.00  0.00      PROA  
ATOM    628  HE1 LYS P  38     -29.517  -3.053  13.770  0.00  0.00      PROA  
ATOM    629  HE2 LYS P  38     -31.240  -3.001  13.592  0.00  0.00      PROA  
ATOM    630  NZ  LYS P  38     -30.281  -1.119  13.786  0.00  0.00      PROA  
ATOM    631  HZ1 LYS P  38     -29.829  -1.143  14.722  0.00  0.00      PROA  
ATOM    632  HZ2 LYS P  38     -29.801  -0.495  13.106  0.00  0.00      PROA  
ATOM    633  HZ3 LYS P  38     -31.194  -0.709  14.067  0.00  0.00      PROA  
ATOM    634  C   LYS P  38     -27.516  -5.549  11.585  0.00  0.00      PROA  
ATOM    635  O   LYS P  38     -27.097  -5.308  12.773  0.00  0.00      PROA  
ATOM    636  N   LEU P  39     -27.640  -6.790  11.064  0.00  0.00      PROA  
ATOM    637  HN  LEU P  39     -27.953  -6.911  10.125  0.00  0.00      PROA  
ATOM    638  CA  LEU P  39     -27.446  -8.080  11.779  0.00  0.00      PROA  
ATOM    639  HA  LEU P  39     -28.017  -8.039  12.694  0.00  0.00      PROA  
ATOM    640  CB  LEU P  39     -27.872  -9.237  10.927  0.00  0.00      PROA  
ATOM    641  HB1 LEU P  39     -27.278  -9.428  10.008  0.00  0.00      PROA  
ATOM    642  HB2 LEU P  39     -28.961  -9.146  10.727  0.00  0.00      PROA  
ATOM    643  CG  LEU P  39     -27.726 -10.669  11.587  0.00  0.00      PROA  
ATOM    644  HG  LEU P  39     -26.696 -10.751  11.996  0.00  0.00      PROA  
ATOM    645  CD1 LEU P  39     -28.664 -10.891  12.674  0.00  0.00      PROA  
ATOM    646 HD11 LEU P  39     -29.654 -10.564  12.293  0.00  0.00      PROA  
ATOM    647 HD12 LEU P  39     -28.738 -11.938  13.039  0.00  0.00      PROA  
ATOM    648 HD13 LEU P  39     -28.582 -10.256  13.582  0.00  0.00      PROA  
ATOM    649  CD2 LEU P  39     -27.957 -11.813  10.486  0.00  0.00      PROA  
ATOM    650 HD21 LEU P  39     -27.769 -12.797  10.967  0.00  0.00      PROA  
ATOM    651 HD22 LEU P  39     -29.021 -11.704  10.187  0.00  0.00      PROA  
ATOM    652 HD23 LEU P  39     -27.264 -11.588   9.648  0.00  0.00      PROA  
ATOM    653  C   LEU P  39     -26.080  -8.231  12.307  0.00  0.00      PROA  
ATOM    654  O   LEU P  39     -25.958  -8.488  13.489  0.00  0.00      PROA  
ATOM    655  N   LEU P  40     -24.946  -7.860  11.634  0.00  0.00      PROA  
ATOM    656  HN  LEU P  40     -25.057  -7.675  10.660  0.00  0.00      PROA  
ATOM    657  CA  LEU P  40     -23.630  -7.823  12.219  0.00  0.00      PROA  
ATOM    658  HA  LEU P  40     -23.416  -8.773  12.686  0.00  0.00      PROA  
ATOM    659  CB  LEU P  40     -22.656  -7.580  11.024  0.00  0.00      PROA  
ATOM    660  HB1 LEU P  40     -22.895  -6.582  10.598  0.00  0.00      PROA  
ATOM    661  HB2 LEU P  40     -22.929  -8.314  10.235  0.00  0.00      PROA  
ATOM    662  CG  LEU P  40     -21.119  -7.560  11.217  0.00  0.00      PROA  
ATOM    663  HG  LEU P  40     -20.847  -7.211  12.236  0.00  0.00      PROA  
ATOM    664  CD1 LEU P  40     -20.534  -9.045  11.313  0.00  0.00      PROA  
ATOM    665 HD11 LEU P  40     -20.345  -9.355  10.263  0.00  0.00      PROA  
ATOM    666 HD12 LEU P  40     -19.558  -9.068  11.842  0.00  0.00      PROA  
ATOM    667 HD13 LEU P  40     -21.208  -9.801  11.771  0.00  0.00      PROA  
ATOM    668  CD2 LEU P  40     -20.362  -6.685  10.149  0.00  0.00      PROA  
ATOM    669 HD21 LEU P  40     -19.281  -6.931  10.219  0.00  0.00      PROA  
ATOM    670 HD22 LEU P  40     -20.661  -7.074   9.152  0.00  0.00      PROA  
ATOM    671 HD23 LEU P  40     -20.572  -5.603  10.288  0.00  0.00      PROA  
ATOM    672  C   LEU P  40     -23.413  -6.836  13.320  0.00  0.00      PROA  
ATOM    673  O   LEU P  40     -22.870  -7.191  14.335  0.00  0.00      PROA  
ATOM    674  N   GLY P  41     -24.007  -5.600  13.249  0.00  0.00      PROA  
ATOM    675  HN  GLY P  41     -24.741  -5.380  12.611  0.00  0.00      PROA  
ATOM    676  CA  GLY P  41     -23.824  -4.597  14.288  0.00  0.00      PROA  
ATOM    677  HA1 GLY P  41     -24.182  -3.625  13.983  0.00  0.00      PROA  
ATOM    678  HA2 GLY P  41     -22.792  -4.538  14.601  0.00  0.00      PROA  
ATOM    679  C   GLY P  41     -24.659  -4.774  15.476  0.00  0.00      PROA  
ATOM    680  O   GLY P  41     -24.415  -4.271  16.583  0.00  0.00      PROA  
ATOM    681  N   ASN P  42     -25.835  -5.487  15.377  0.00  0.00      PROA  
ATOM    682  HN  ASN P  42     -26.127  -5.725  14.454  0.00  0.00      PROA  
ATOM    683  CA  ASN P  42     -26.631  -6.049  16.495  0.00  0.00      PROA  
ATOM    684  HA  ASN P  42     -26.810  -5.188  17.122  0.00  0.00      PROA  
ATOM    685  CB  ASN P  42     -27.970  -6.629  16.071  0.00  0.00      PROA  
ATOM    686  HB1 ASN P  42     -28.471  -7.139  16.921  0.00  0.00      PROA  
ATOM    687  HB2 ASN P  42     -27.889  -7.363  15.242  0.00  0.00      PROA  
ATOM    688  CG  ASN P  42     -28.979  -5.561  15.619  0.00  0.00      PROA  
ATOM    689  OD1 ASN P  42     -28.804  -4.353  15.816  0.00  0.00      PROA  
ATOM    690  ND2 ASN P  42     -30.075  -5.965  14.962  0.00  0.00      PROA  
ATOM    691 HD21 ASN P  42     -30.272  -6.939  14.847  0.00  0.00      PROA  
ATOM    692 HD22 ASN P  42     -30.803  -5.304  14.778  0.00  0.00      PROA  
ATOM    693  C   ASN P  42     -25.800  -7.039  17.317  0.00  0.00      PROA  
ATOM    694  O   ASN P  42     -25.775  -6.974  18.568  0.00  0.00      PROA  
ATOM    695  N   ALA P  43     -25.122  -8.044  16.689  0.00  0.00      PROA  
ATOM    696  HN  ALA P  43     -25.166  -8.263  15.718  0.00  0.00      PROA  
ATOM    697  CA  ALA P  43     -24.116  -8.961  17.285  0.00  0.00      PROA  
ATOM    698  HA  ALA P  43     -24.601  -9.502  18.083  0.00  0.00      PROA  
ATOM    699  CB  ALA P  43     -23.577  -9.958  16.311  0.00  0.00      PROA  
ATOM    700  HB1 ALA P  43     -23.250  -9.614  15.307  0.00  0.00      PROA  
ATOM    701  HB2 ALA P  43     -22.764 -10.600  16.712  0.00  0.00      PROA  
ATOM    702  HB3 ALA P  43     -24.390 -10.709  16.216  0.00  0.00      PROA  
ATOM    703  C   ALA P  43     -23.070  -8.168  17.942  0.00  0.00      PROA  
ATOM    704  O   ALA P  43     -22.922  -8.443  19.122  0.00  0.00      PROA  
ATOM    705  N   ILE P  44     -22.417  -7.197  17.368  0.00  0.00      PROA  
ATOM    706  HN  ILE P  44     -22.599  -7.016  16.404  0.00  0.00      PROA  
ATOM    707  CA  ILE P  44     -21.413  -6.373  18.001  0.00  0.00      PROA  
ATOM    708  HA  ILE P  44     -20.689  -7.103  18.329  0.00  0.00      PROA  
ATOM    709  CB  ILE P  44     -20.848  -5.350  16.946  0.00  0.00      PROA  
ATOM    710  HB  ILE P  44     -21.766  -4.923  16.490  0.00  0.00      PROA  
ATOM    711  CG2 ILE P  44     -20.109  -4.111  17.590  0.00  0.00      PROA  
ATOM    712 HG21 ILE P  44     -19.557  -3.698  16.719  0.00  0.00      PROA  
ATOM    713 HG22 ILE P  44     -20.845  -3.379  17.984  0.00  0.00      PROA  
ATOM    714 HG23 ILE P  44     -19.245  -4.459  18.196  0.00  0.00      PROA  
ATOM    715  CG1 ILE P  44     -20.099  -6.000  15.864  0.00  0.00      PROA  
ATOM    716 HG11 ILE P  44     -20.555  -6.989  15.647  0.00  0.00      PROA  
ATOM    717 HG12 ILE P  44     -19.050  -6.064  16.224  0.00  0.00      PROA  
ATOM    718  CD  ILE P  44     -20.024  -5.301  14.525  0.00  0.00      PROA  
ATOM    719  HD1 ILE P  44     -21.038  -5.307  14.070  0.00  0.00      PROA  
ATOM    720  HD2 ILE P  44     -19.550  -4.297  14.559  0.00  0.00      PROA  
ATOM    721  HD3 ILE P  44     -19.363  -5.886  13.850  0.00  0.00      PROA  
ATOM    722  C   ILE P  44     -21.999  -5.651  19.220  0.00  0.00      PROA  
ATOM    723  O   ILE P  44     -21.252  -5.577  20.207  0.00  0.00      PROA  
ATOM    724  N   ASP P  45     -23.373  -5.233  19.255  0.00  0.00      PROA  
ATOM    725  HN  ASP P  45     -23.950  -5.366  18.453  0.00  0.00      PROA  
ATOM    726  CA  ASP P  45     -23.941  -4.461  20.359  0.00  0.00      PROA  
ATOM    727  HA  ASP P  45     -23.245  -3.640  20.447  0.00  0.00      PROA  
ATOM    728  CB  ASP P  45     -25.378  -3.908  19.939  0.00  0.00      PROA  
ATOM    729  HB1 ASP P  45     -25.957  -4.857  19.924  0.00  0.00      PROA  
ATOM    730  HB2 ASP P  45     -25.350  -3.492  18.909  0.00  0.00      PROA  
ATOM    731  CG  ASP P  45     -26.069  -2.918  20.868  0.00  0.00      PROA  
ATOM    732  OD1 ASP P  45     -27.343  -2.903  20.889  0.00  0.00      PROA  
ATOM    733  OD2 ASP P  45     -25.412  -2.013  21.444  0.00  0.00      PROA  
ATOM    734  C   ASP P  45     -23.964  -5.272  21.699  0.00  0.00      PROA  
ATOM    735  O   ASP P  45     -23.467  -4.797  22.723  0.00  0.00      PROA  
ATOM    736  N   ASP P  46     -24.472  -6.528  21.716  0.00  0.00      PROA  
ATOM    737  HN  ASP P  46     -24.673  -6.865  20.799  0.00  0.00      PROA  
ATOM    738  CA  ASP P  46     -24.432  -7.434  22.849  0.00  0.00      PROA  
ATOM    739  HA  ASP P  46     -24.621  -6.875  23.754  0.00  0.00      PROA  
ATOM    740  CB  ASP P  46     -25.286  -8.724  22.498  0.00  0.00      PROA  
ATOM    741  HB1 ASP P  46     -25.150  -9.500  23.281  0.00  0.00      PROA  
ATOM    742  HB2 ASP P  46     -25.027  -9.123  21.494  0.00  0.00      PROA  
ATOM    743  CG  ASP P  46     -26.728  -8.267  22.569  0.00  0.00      PROA  
ATOM    744  OD1 ASP P  46     -27.133  -7.608  23.535  0.00  0.00      PROA  
ATOM    745  OD2 ASP P  46     -27.453  -8.739  21.655  0.00  0.00      PROA  
ATOM    746  C   ASP P  46     -22.965  -7.882  23.070  0.00  0.00      PROA  
ATOM    747  O   ASP P  46     -22.481  -8.024  24.202  0.00  0.00      PROA  
ATOM    748  N   MET P  47     -22.127  -8.071  21.992  0.00  0.00      PROA  
ATOM    749  HN  MET P  47     -22.484  -7.652  21.162  0.00  0.00      PROA  
ATOM    750  CA  MET P  47     -20.730  -8.514  22.110  0.00  0.00      PROA  
ATOM    751  HA  MET P  47     -20.662  -9.343  22.800  0.00  0.00      PROA  
ATOM    752  CB  MET P  47     -20.117  -8.845  20.769  0.00  0.00      PROA  
ATOM    753  HB1 MET P  47     -19.665  -7.927  20.335  0.00  0.00      PROA  
ATOM    754  HB2 MET P  47     -20.941  -9.130  20.080  0.00  0.00      PROA  
ATOM    755  CG  MET P  47     -19.162  -9.979  20.627  0.00  0.00      PROA  
ATOM    756  HG1 MET P  47     -19.613 -10.863  21.128  0.00  0.00      PROA  
ATOM    757  HG2 MET P  47     -18.311  -9.633  21.253  0.00  0.00      PROA  
ATOM    758  SD  MET P  47     -18.513 -10.404  18.994  0.00  0.00      PROA  
ATOM    759  CE  MET P  47     -19.931 -11.509  18.526  0.00  0.00      PROA  
ATOM    760  HE1 MET P  47     -20.889 -11.005  18.276  0.00  0.00      PROA  
ATOM    761  HE2 MET P  47     -19.622 -12.059  17.612  0.00  0.00      PROA  
ATOM    762  HE3 MET P  47     -20.053 -12.282  19.315  0.00  0.00      PROA  
ATOM    763  C   MET P  47     -19.826  -7.527  22.885  0.00  0.00      PROA  
ATOM    764  O   MET P  47     -18.933  -7.951  23.593  0.00  0.00      PROA  
ATOM    765  N   LYS P  48     -20.113  -6.198  22.847  0.00  0.00      PROA  
ATOM    766  HN  LYS P  48     -20.868  -5.882  22.277  0.00  0.00      PROA  
ATOM    767  CA  LYS P  48     -19.287  -5.310  23.623  0.00  0.00      PROA  
ATOM    768  HA  LYS P  48     -18.241  -5.568  23.704  0.00  0.00      PROA  
ATOM    769  CB  LYS P  48     -19.419  -3.812  23.165  0.00  0.00      PROA  
ATOM    770  HB1 LYS P  48     -18.854  -3.710  22.214  0.00  0.00      PROA  
ATOM    771  HB2 LYS P  48     -18.969  -3.170  23.953  0.00  0.00      PROA  
ATOM    772  CG  LYS P  48     -20.886  -3.367  22.868  0.00  0.00      PROA  
ATOM    773  HG1 LYS P  48     -21.385  -3.835  23.743  0.00  0.00      PROA  
ATOM    774  HG2 LYS P  48     -21.373  -3.713  21.931  0.00  0.00      PROA  
ATOM    775  CD  LYS P  48     -20.847  -1.804  22.952  0.00  0.00      PROA  
ATOM    776  HD1 LYS P  48     -20.120  -1.284  22.293  0.00  0.00      PROA  
ATOM    777  HD2 LYS P  48     -20.715  -1.462  24.001  0.00  0.00      PROA  
ATOM    778  CE  LYS P  48     -22.301  -1.226  22.654  0.00  0.00      PROA  
ATOM    779  HE1 LYS P  48     -22.437  -1.414  21.567  0.00  0.00      PROA  
ATOM    780  HE2 LYS P  48     -22.449  -0.138  22.827  0.00  0.00      PROA  
ATOM    781  NZ  LYS P  48     -23.445  -2.031  23.215  0.00  0.00      PROA  
ATOM    782  HZ1 LYS P  48     -23.182  -3.024  23.378  0.00  0.00      PROA  
ATOM    783  HZ2 LYS P  48     -23.882  -1.521  24.009  0.00  0.00      PROA  
ATOM    784  HZ3 LYS P  48     -24.111  -1.940  22.421  0.00  0.00      PROA  
ATOM    785  C   LYS P  48     -19.463  -5.474  25.170  0.00  0.00      PROA  
ATOM    786  O   LYS P  48     -18.706  -4.923  25.949  0.00  0.00      PROA  
ATOM    787  N   ALA P  49     -20.525  -6.170  25.616  0.00  0.00      PROA  
ATOM    788  HN  ALA P  49     -21.334  -6.527  25.155  0.00  0.00      PROA  
ATOM    789  CA  ALA P  49     -20.662  -6.512  27.035  0.00  0.00      PROA  
ATOM    790  HA  ALA P  49     -19.898  -6.075  27.660  0.00  0.00      PROA  
ATOM    791  CB  ALA P  49     -21.937  -5.947  27.624  0.00  0.00      PROA  
ATOM    792  HB1 ALA P  49     -22.745  -6.178  26.898  0.00  0.00      PROA  
ATOM    793  HB2 ALA P  49     -22.222  -6.405  28.596  0.00  0.00      PROA  
ATOM    794  HB3 ALA P  49     -21.831  -4.842  27.606  0.00  0.00      PROA  
ATOM    795  C   ALA P  49     -20.475  -8.017  27.267  0.00  0.00      PROA  
ATOM    796  O   ALA P  49     -20.627  -8.452  28.384  0.00  0.00      PROA  
ATOM    797  N   GLY P  50     -20.109  -8.764  26.186  0.00  0.00      PROA  
ATOM    798  HN  GLY P  50     -19.918  -8.375  25.288  0.00  0.00      PROA  
ATOM    799  CA  GLY P  50     -19.649 -10.189  26.374  0.00  0.00      PROA  
ATOM    800  HA1 GLY P  50     -19.201 -10.390  27.336  0.00  0.00      PROA  
ATOM    801  HA2 GLY P  50     -18.868 -10.454  25.676  0.00  0.00      PROA  
ATOM    802  C   GLY P  50     -20.825 -11.211  26.244  0.00  0.00      PROA  
ATOM    803  O   GLY P  50     -20.748 -12.422  26.530  0.00  0.00      PROA  
ATOM    804  N   ALA P  51     -21.957 -10.682  25.889  0.00  0.00      PROA  
ATOM    805  HN  ALA P  51     -21.756  -9.745  25.614  0.00  0.00      PROA  
ATOM    806  CA  ALA P  51     -23.278 -11.264  25.988  0.00  0.00      PROA  
ATOM    807  HA  ALA P  51     -23.189 -12.168  26.572  0.00  0.00      PROA  
ATOM    808  CB  ALA P  51     -24.304 -10.446  26.723  0.00  0.00      PROA  
ATOM    809  HB1 ALA P  51     -24.679  -9.663  26.031  0.00  0.00      PROA  
ATOM    810  HB2 ALA P  51     -25.204 -11.032  27.008  0.00  0.00      PROA  
ATOM    811  HB3 ALA P  51     -23.868 -10.071  27.674  0.00  0.00      PROA  
ATOM    812  C   ALA P  51     -23.902 -11.771  24.702  0.00  0.00      PROA  
ATOM    813  O   ALA P  51     -25.165 -11.972  24.664  0.00  0.00      PROA  
ATOM    814  N   PHE P  52     -23.189 -11.841  23.580  0.00  0.00      PROA  
ATOM    815  HN  PHE P  52     -22.235 -11.553  23.543  0.00  0.00      PROA  
ATOM    816  CA  PHE P  52     -23.520 -12.678  22.453  0.00  0.00      PROA  
ATOM    817  HA  PHE P  52     -24.582 -12.503  22.365  0.00  0.00      PROA  
ATOM    818  CB  PHE P  52     -22.749 -12.173  21.233  0.00  0.00      PROA  
ATOM    819  HB1 PHE P  52     -21.656 -12.355  21.320  0.00  0.00      PROA  
ATOM    820  HB2 PHE P  52     -22.756 -11.062  21.212  0.00  0.00      PROA  
ATOM    821  CG  PHE P  52     -23.294 -12.684  19.898  0.00  0.00      PROA  
ATOM    822  CD1 PHE P  52     -22.640 -13.528  19.019  0.00  0.00      PROA  
ATOM    823  HD1 PHE P  52     -21.638 -13.821  19.293  0.00  0.00      PROA  
ATOM    824  CE1 PHE P  52     -23.117 -13.942  17.753  0.00  0.00      PROA  
ATOM    825  HE1 PHE P  52     -22.457 -14.589  17.193  0.00  0.00      PROA  
ATOM    826  CZ  PHE P  52     -24.424 -13.576  17.433  0.00  0.00      PROA  
ATOM    827  HZ  PHE P  52     -25.001 -13.916  16.586  0.00  0.00      PROA  
ATOM    828  CD2 PHE P  52     -24.627 -12.247  19.453  0.00  0.00      PROA  
ATOM    829  HD2 PHE P  52     -25.144 -11.440  19.950  0.00  0.00      PROA  
ATOM    830  CE2 PHE P  52     -25.135 -12.653  18.242  0.00  0.00      PROA  
ATOM    831  HE2 PHE P  52     -26.159 -12.372  18.044  0.00  0.00      PROA  
ATOM    832  C   PHE P  52     -23.444 -14.110  22.723  0.00  0.00      PROA  
ATOM    833  O   PHE P  52     -22.711 -14.611  23.578  0.00  0.00      PROA  
ATOM    834  N   THR P  53     -24.306 -14.933  22.028  0.00  0.00      PROA  
ATOM    835  HN  THR P  53     -24.759 -14.431  21.294  0.00  0.00      PROA  
ATOM    836  CA  THR P  53     -24.475 -16.407  22.303  0.00  0.00      PROA  
ATOM    837  HA  THR P  53     -23.560 -16.875  22.634  0.00  0.00      PROA  
ATOM    838  CB  THR P  53     -25.535 -16.643  23.370  0.00  0.00      PROA  
ATOM    839  HB  THR P  53     -25.195 -16.210  24.335  0.00  0.00      PROA  
ATOM    840  OG1 THR P  53     -25.772 -18.065  23.579  0.00  0.00      PROA  
ATOM    841  HG1 THR P  53     -26.259 -18.153  24.402  0.00  0.00      PROA  
ATOM    842  CG2 THR P  53     -26.846 -15.946  23.131  0.00  0.00      PROA  
ATOM    843 HG21 THR P  53     -27.509 -16.229  23.977  0.00  0.00      PROA  
ATOM    844 HG22 THR P  53     -26.720 -14.843  23.098  0.00  0.00      PROA  
ATOM    845 HG23 THR P  53     -27.367 -16.250  22.198  0.00  0.00      PROA  
ATOM    846  C   THR P  53     -24.831 -17.134  21.023  0.00  0.00      PROA  
ATOM    847  O   THR P  53     -25.251 -16.475  20.099  0.00  0.00      PROA  
ATOM    848  N   ALA P  54     -24.550 -18.431  20.918  0.00  0.00      PROA  
ATOM    849  HN  ALA P  54     -24.110 -18.911  21.673  0.00  0.00      PROA  
ATOM    850  CA  ALA P  54     -24.840 -19.284  19.777  0.00  0.00      PROA  
ATOM    851  HA  ALA P  54     -24.662 -18.711  18.879  0.00  0.00      PROA  
ATOM    852  CB  ALA P  54     -23.838 -20.493  19.719  0.00  0.00      PROA  
ATOM    853  HB1 ALA P  54     -24.047 -21.198  20.552  0.00  0.00      PROA  
ATOM    854  HB2 ALA P  54     -23.884 -21.034  18.750  0.00  0.00      PROA  
ATOM    855  HB3 ALA P  54     -22.810 -20.116  19.906  0.00  0.00      PROA  
ATOM    856  C   ALA P  54     -26.271 -19.796  19.639  0.00  0.00      PROA  
ATOM    857  O   ALA P  54     -26.681 -20.291  18.590  0.00  0.00      PROA  
ATOM    858  N   GLU P  55     -27.073 -19.724  20.737  0.00  0.00      PROA  
ATOM    859  HN  GLU P  55     -26.846 -19.467  21.673  0.00  0.00      PROA  
ATOM    860  CA  GLU P  55     -28.484 -20.080  20.617  0.00  0.00      PROA  
ATOM    861  HA  GLU P  55     -28.712 -21.068  20.245  0.00  0.00      PROA  
ATOM    862  CB  GLU P  55     -29.016 -20.040  22.031  0.00  0.00      PROA  
ATOM    863  HB1 GLU P  55     -30.094 -20.305  22.054  0.00  0.00      PROA  
ATOM    864  HB2 GLU P  55     -28.881 -19.002  22.402  0.00  0.00      PROA  
ATOM    865  CG  GLU P  55     -28.372 -20.991  23.025  0.00  0.00      PROA  
ATOM    866  HG1 GLU P  55     -27.387 -20.601  23.362  0.00  0.00      PROA  
ATOM    867  HG2 GLU P  55     -28.134 -22.019  22.678  0.00  0.00      PROA  
ATOM    868  CD  GLU P  55     -29.268 -21.002  24.262  0.00  0.00      PROA  
ATOM    869  OE1 GLU P  55     -29.391 -19.953  25.001  0.00  0.00      PROA  
ATOM    870  OE2 GLU P  55     -29.852 -22.093  24.522  0.00  0.00      PROA  
ATOM    871  C   GLU P  55     -29.261 -19.006  19.772  0.00  0.00      PROA  
ATOM    872  O   GLU P  55     -28.949 -17.827  19.741  0.00  0.00      PROA  
ATOM    873  N   GLY P  56     -30.214 -19.562  18.974  0.00  0.00      PROA  
ATOM    874  HN  GLY P  56     -30.384 -20.538  19.087  0.00  0.00      PROA  
ATOM    875  CA  GLY P  56     -31.179 -18.758  18.169  0.00  0.00      PROA  
ATOM    876  HA1 GLY P  56     -31.512 -17.880  18.702  0.00  0.00      PROA  
ATOM    877  HA2 GLY P  56     -31.979 -19.446  17.938  0.00  0.00      PROA  
ATOM    878  C   GLY P  56     -30.539 -18.338  16.806  0.00  0.00      PROA  
ATOM    879  O   GLY P  56     -31.226 -17.707  15.989  0.00  0.00      PROA  
ATOM    880  N   LEU P  57     -29.253 -18.620  16.618  0.00  0.00      PROA  
ATOM    881  HN  LEU P  57     -28.737 -18.977  17.393  0.00  0.00      PROA  
ATOM    882  CA  LEU P  57     -28.687 -18.298  15.337  0.00  0.00      PROA  
ATOM    883  HA  LEU P  57     -28.999 -17.299  15.068  0.00  0.00      PROA  
ATOM    884  CB  LEU P  57     -27.142 -18.349  15.506  0.00  0.00      PROA  
ATOM    885  HB1 LEU P  57     -26.779 -17.840  14.587  0.00  0.00      PROA  
ATOM    886  HB2 LEU P  57     -26.900 -19.424  15.642  0.00  0.00      PROA  
ATOM    887  CG  LEU P  57     -26.606 -17.326  16.555  0.00  0.00      PROA  
ATOM    888  HG  LEU P  57     -26.816 -17.703  17.579  0.00  0.00      PROA  
ATOM    889  CD1 LEU P  57     -25.107 -17.235  16.646  0.00  0.00      PROA  
ATOM    890 HD11 LEU P  57     -24.883 -16.499  17.447  0.00  0.00      PROA  
ATOM    891 HD12 LEU P  57     -24.488 -18.149  16.776  0.00  0.00      PROA  
ATOM    892 HD13 LEU P  57     -24.852 -16.783  15.664  0.00  0.00      PROA  
ATOM    893  CD2 LEU P  57     -27.131 -15.930  16.313  0.00  0.00      PROA  
ATOM    894 HD21 LEU P  57     -28.203 -15.781  16.564  0.00  0.00      PROA  
ATOM    895 HD22 LEU P  57     -26.595 -15.209  16.965  0.00  0.00      PROA  
ATOM    896 HD23 LEU P  57     -27.110 -15.656  15.236  0.00  0.00      PROA  
ATOM    897  C   LEU P  57     -29.159 -19.153  14.223  0.00  0.00      PROA  
ATOM    898  O   LEU P  57     -29.404 -18.672  13.086  0.00  0.00      PROA  
ATOM    899  N   LEU P  58     -29.424 -20.441  14.481  0.00  0.00      PROA  
ATOM    900  HN  LEU P  58     -29.001 -20.893  15.263  0.00  0.00      PROA  
ATOM    901  CA  LEU P  58     -29.922 -21.259  13.358  0.00  0.00      PROA  
ATOM    902  HA  LEU P  58     -29.267 -21.383  12.508  0.00  0.00      PROA  
ATOM    903  CB  LEU P  58     -30.085 -22.680  13.918  0.00  0.00      PROA  
ATOM    904  HB1 LEU P  58     -30.717 -22.606  14.829  0.00  0.00      PROA  
ATOM    905  HB2 LEU P  58     -29.069 -22.932  14.292  0.00  0.00      PROA  
ATOM    906  CG  LEU P  58     -30.515 -23.840  12.967  0.00  0.00      PROA  
ATOM    907  HG  LEU P  58     -31.542 -23.630  12.598  0.00  0.00      PROA  
ATOM    908  CD1 LEU P  58     -29.553 -23.995  11.695  0.00  0.00      PROA  
ATOM    909 HD11 LEU P  58     -28.599 -24.448  12.039  0.00  0.00      PROA  
ATOM    910 HD12 LEU P  58     -29.962 -24.741  10.980  0.00  0.00      PROA  
ATOM    911 HD13 LEU P  58     -29.456 -23.067  11.092  0.00  0.00      PROA  
ATOM    912  CD2 LEU P  58     -30.461 -25.201  13.761  0.00  0.00      PROA  
ATOM    913 HD21 LEU P  58     -30.881 -25.198  14.790  0.00  0.00      PROA  
ATOM    914 HD22 LEU P  58     -30.793 -26.092  13.187  0.00  0.00      PROA  
ATOM    915 HD23 LEU P  58     -29.393 -25.431  13.966  0.00  0.00      PROA  
ATOM    916  C   LEU P  58     -31.306 -20.842  12.743  0.00  0.00      PROA  
ATOM    917  O   LEU P  58     -31.585 -20.875  11.515  0.00  0.00      PROA  
ATOM    918  N   PHE P  59     -32.195 -20.306  13.652  0.00  0.00      PROA  
ATOM    919  HN  PHE P  59     -31.879 -20.400  14.593  0.00  0.00      PROA  
ATOM    920  CA  PHE P  59     -33.389 -19.631  13.339  0.00  0.00      PROA  
ATOM    921  HA  PHE P  59     -33.982 -20.247  12.679  0.00  0.00      PROA  
ATOM    922  CB  PHE P  59     -34.304 -19.333  14.582  0.00  0.00      PROA  
ATOM    923  HB1 PHE P  59     -33.657 -18.819  15.325  0.00  0.00      PROA  
ATOM    924  HB2 PHE P  59     -34.697 -20.306  14.947  0.00  0.00      PROA  
ATOM    925  CG  PHE P  59     -35.552 -18.423  14.286  0.00  0.00      PROA  
ATOM    926  CD1 PHE P  59     -35.545 -17.143  14.812  0.00  0.00      PROA  
ATOM    927  HD1 PHE P  59     -34.685 -16.788  15.361  0.00  0.00      PROA  
ATOM    928  CE1 PHE P  59     -36.624 -16.331  14.766  0.00  0.00      PROA  
ATOM    929  HE1 PHE P  59     -36.649 -15.385  15.286  0.00  0.00      PROA  
ATOM    930  CZ  PHE P  59     -37.732 -16.730  13.980  0.00  0.00      PROA  
ATOM    931  HZ  PHE P  59     -38.586 -16.115  13.736  0.00  0.00      PROA  
ATOM    932  CD2 PHE P  59     -36.667 -18.851  13.552  0.00  0.00      PROA  
ATOM    933  HD2 PHE P  59     -36.558 -19.847  13.150  0.00  0.00      PROA  
ATOM    934  CE2 PHE P  59     -37.737 -18.034  13.372  0.00  0.00      PROA  
ATOM    935  HE2 PHE P  59     -38.565 -18.347  12.754  0.00  0.00      PROA  
ATOM    936  C   PHE P  59     -33.179 -18.437  12.486  0.00  0.00      PROA  
ATOM    937  O   PHE P  59     -33.787 -18.272  11.406  0.00  0.00      PROA  
ATOM    938  N   TYR P  60     -32.226 -17.548  12.868  0.00  0.00      PROA  
ATOM    939  HN  TYR P  60     -31.702 -17.772  13.687  0.00  0.00      PROA  
ATOM    940  CA  TYR P  60     -31.737 -16.419  12.045  0.00  0.00      PROA  
ATOM    941  HA  TYR P  60     -32.666 -15.916  11.824  0.00  0.00      PROA  
ATOM    942  CB  TYR P  60     -30.821 -15.527  12.942  0.00  0.00      PROA  
ATOM    943  HB1 TYR P  60     -30.180 -14.797  12.403  0.00  0.00      PROA  
ATOM    944  HB2 TYR P  60     -30.151 -16.132  13.589  0.00  0.00      PROA  
ATOM    945  CG  TYR P  60     -31.537 -14.623  13.954  0.00  0.00      PROA  
ATOM    946  CD1 TYR P  60     -30.751 -13.783  14.761  0.00  0.00      PROA  
ATOM    947  HD1 TYR P  60     -29.693 -13.959  14.887  0.00  0.00      PROA  
ATOM    948  CE1 TYR P  60     -31.360 -12.729  15.514  0.00  0.00      PROA  
ATOM    949  HE1 TYR P  60     -30.745 -11.983  15.998  0.00  0.00      PROA  
ATOM    950  CZ  TYR P  60     -32.735 -12.549  15.448  0.00  0.00      PROA  
ATOM    951  OH  TYR P  60     -33.248 -11.474  16.167  0.00  0.00      PROA  
ATOM    952  HH  TYR P  60     -32.498 -11.080  16.619  0.00  0.00      PROA  
ATOM    953  CD2 TYR P  60     -32.901 -14.278  13.884  0.00  0.00      PROA  
ATOM    954  HD2 TYR P  60     -33.576 -14.902  13.316  0.00  0.00      PROA  
ATOM    955  CE2 TYR P  60     -33.575 -13.297  14.689  0.00  0.00      PROA  
ATOM    956  HE2 TYR P  60     -34.594 -12.962  14.559  0.00  0.00      PROA  
ATOM    957  C   TYR P  60     -31.060 -16.685  10.689  0.00  0.00      PROA  
ATOM    958  O   TYR P  60     -31.362 -16.087   9.664  0.00  0.00      PROA  
ATOM    959  N   ILE P  61     -30.192 -17.758  10.683  0.00  0.00      PROA  
ATOM    960  HN  ILE P  61     -29.947 -18.145  11.569  0.00  0.00      PROA  
ATOM    961  CA  ILE P  61     -29.536 -18.445   9.583  0.00  0.00      PROA  
ATOM    962  HA  ILE P  61     -28.922 -17.678   9.135  0.00  0.00      PROA  
ATOM    963  CB  ILE P  61     -28.451 -19.466  10.053  0.00  0.00      PROA  
ATOM    964  HB  ILE P  61     -28.834 -20.068  10.906  0.00  0.00      PROA  
ATOM    965  CG2 ILE P  61     -27.926 -20.361   8.959  0.00  0.00      PROA  
ATOM    966 HG21 ILE P  61     -27.665 -19.843   8.012  0.00  0.00      PROA  
ATOM    967 HG22 ILE P  61     -26.999 -20.889   9.270  0.00  0.00      PROA  
ATOM    968 HG23 ILE P  61     -28.591 -21.184   8.620  0.00  0.00      PROA  
ATOM    969  CG1 ILE P  61     -27.269 -18.682  10.757  0.00  0.00      PROA  
ATOM    970 HG11 ILE P  61     -27.777 -17.982  11.455  0.00  0.00      PROA  
ATOM    971 HG12 ILE P  61     -26.615 -18.065  10.104  0.00  0.00      PROA  
ATOM    972  CD  ILE P  61     -26.317 -19.477  11.658  0.00  0.00      PROA  
ATOM    973  HD1 ILE P  61     -25.784 -20.277  11.099  0.00  0.00      PROA  
ATOM    974  HD2 ILE P  61     -25.503 -18.825  12.042  0.00  0.00      PROA  
ATOM    975  HD3 ILE P  61     -26.837 -19.963  12.510  0.00  0.00      PROA  
ATOM    976  C   ILE P  61     -30.498 -18.952   8.529  0.00  0.00      PROA  
ATOM    977  O   ILE P  61     -30.269 -18.783   7.359  0.00  0.00      PROA  
ATOM    978  N   GLY P  62     -31.637 -19.512   8.969  0.00  0.00      PROA  
ATOM    979  HN  GLY P  62     -31.700 -19.688   9.949  0.00  0.00      PROA  
ATOM    980  CA  GLY P  62     -32.725 -19.973   8.176  0.00  0.00      PROA  
ATOM    981  HA1 GLY P  62     -33.380 -20.561   8.801  0.00  0.00      PROA  
ATOM    982  HA2 GLY P  62     -32.301 -20.463   7.312  0.00  0.00      PROA  
ATOM    983  C   GLY P  62     -33.644 -18.889   7.586  0.00  0.00      PROA  
ATOM    984  O   GLY P  62     -34.109 -19.010   6.457  0.00  0.00      PROA  
ATOM    985  N   ILE P  63     -33.867 -17.778   8.336  0.00  0.00      PROA  
ATOM    986  HN  ILE P  63     -33.601 -17.832   9.296  0.00  0.00      PROA  
ATOM    987  CA  ILE P  63     -34.443 -16.575   7.804  0.00  0.00      PROA  
ATOM    988  HA  ILE P  63     -35.448 -16.703   7.428  0.00  0.00      PROA  
ATOM    989  CB  ILE P  63     -34.774 -15.423   8.811  0.00  0.00      PROA  
ATOM    990  HB  ILE P  63     -33.855 -15.227   9.404  0.00  0.00      PROA  
ATOM    991  CG2 ILE P  63     -35.099 -14.102   8.045  0.00  0.00      PROA  
ATOM    992 HG21 ILE P  63     -35.874 -14.194   7.255  0.00  0.00      PROA  
ATOM    993 HG22 ILE P  63     -35.635 -13.466   8.782  0.00  0.00      PROA  
ATOM    994 HG23 ILE P  63     -34.264 -13.527   7.590  0.00  0.00      PROA  
ATOM    995  CG1 ILE P  63     -35.868 -15.872   9.784  0.00  0.00      PROA  
ATOM    996 HG11 ILE P  63     -36.050 -15.055  10.514  0.00  0.00      PROA  
ATOM    997 HG12 ILE P  63     -35.547 -16.677  10.479  0.00  0.00      PROA  
ATOM    998  CD  ILE P  63     -37.220 -16.194   9.111  0.00  0.00      PROA  
ATOM    999  HD1 ILE P  63     -37.528 -15.483   8.315  0.00  0.00      PROA  
ATOM   1000  HD2 ILE P  63     -37.334 -17.248   8.779  0.00  0.00      PROA  
ATOM   1001  HD3 ILE P  63     -37.962 -15.970   9.907  0.00  0.00      PROA  
ATOM   1002  C   ILE P  63     -33.571 -16.042   6.661  0.00  0.00      PROA  
ATOM   1003  O   ILE P  63     -34.084 -15.705   5.596  0.00  0.00      PROA  
ATOM   1004  N   PHE P  64     -32.240 -15.940   6.876  0.00  0.00      PROA  
ATOM   1005  HN  PHE P  64     -31.915 -16.060   7.811  0.00  0.00      PROA  
ATOM   1006  CA  PHE P  64     -31.221 -15.437   5.941  0.00  0.00      PROA  
ATOM   1007  HA  PHE P  64     -31.538 -14.522   5.462  0.00  0.00      PROA  
ATOM   1008  CB  PHE P  64     -29.908 -15.150   6.777  0.00  0.00      PROA  
ATOM   1009  HB1 PHE P  64     -29.573 -16.061   7.317  0.00  0.00      PROA  
ATOM   1010  HB2 PHE P  64     -30.309 -14.367   7.456  0.00  0.00      PROA  
ATOM   1011  CG  PHE P  64     -28.706 -14.616   6.021  0.00  0.00      PROA  
ATOM   1012  CD1 PHE P  64     -28.846 -13.342   5.325  0.00  0.00      PROA  
ATOM   1013  HD1 PHE P  64     -29.849 -12.941   5.303  0.00  0.00      PROA  
ATOM   1014  CE1 PHE P  64     -27.680 -12.877   4.748  0.00  0.00      PROA  
ATOM   1015  HE1 PHE P  64     -27.641 -11.905   4.278  0.00  0.00      PROA  
ATOM   1016  CZ  PHE P  64     -26.452 -13.488   4.880  0.00  0.00      PROA  
ATOM   1017  HZ  PHE P  64     -25.636 -12.959   4.409  0.00  0.00      PROA  
ATOM   1018  CD2 PHE P  64     -27.458 -15.299   6.044  0.00  0.00      PROA  
ATOM   1019  HD2 PHE P  64     -27.433 -16.245   6.565  0.00  0.00      PROA  
ATOM   1020  CE2 PHE P  64     -26.315 -14.669   5.501  0.00  0.00      PROA  
ATOM   1021  HE2 PHE P  64     -25.328 -15.079   5.653  0.00  0.00      PROA  
ATOM   1022  C   PHE P  64     -31.008 -16.343   4.804  0.00  0.00      PROA  
ATOM   1023  O   PHE P  64     -30.714 -15.897   3.714  0.00  0.00      PROA  
ATOM   1024  N   PHE P  65     -31.184 -17.685   5.060  0.00  0.00      PROA  
ATOM   1025  HN  PHE P  65     -31.419 -18.100   5.935  0.00  0.00      PROA  
ATOM   1026  CA  PHE P  65     -31.188 -18.737   3.964  0.00  0.00      PROA  
ATOM   1027  HA  PHE P  65     -30.226 -18.739   3.473  0.00  0.00      PROA  
ATOM   1028  CB  PHE P  65     -31.291 -20.051   4.656  0.00  0.00      PROA  
ATOM   1029  HB1 PHE P  65     -32.195 -20.058   5.302  0.00  0.00      PROA  
ATOM   1030  HB2 PHE P  65     -30.356 -20.120   5.253  0.00  0.00      PROA  
ATOM   1031  CG  PHE P  65     -31.295 -21.201   3.704  0.00  0.00      PROA  
ATOM   1032  CD1 PHE P  65     -32.505 -21.784   3.231  0.00  0.00      PROA  
ATOM   1033  HD1 PHE P  65     -33.456 -21.279   3.309  0.00  0.00      PROA  
ATOM   1034  CE1 PHE P  65     -32.446 -23.092   2.728  0.00  0.00      PROA  
ATOM   1035  HE1 PHE P  65     -33.326 -23.630   2.411  0.00  0.00      PROA  
ATOM   1036  CZ  PHE P  65     -31.241 -23.745   2.575  0.00  0.00      PROA  
ATOM   1037  HZ  PHE P  65     -31.141 -24.750   2.191  0.00  0.00      PROA  
ATOM   1038  CD2 PHE P  65     -30.112 -21.873   3.571  0.00  0.00      PROA  
ATOM   1039  HD2 PHE P  65     -29.233 -21.452   4.035  0.00  0.00      PROA  
ATOM   1040  CE2 PHE P  65     -30.071 -23.061   2.889  0.00  0.00      PROA  
ATOM   1041  HE2 PHE P  65     -29.190 -23.684   2.849  0.00  0.00      PROA  
ATOM   1042  C   PHE P  65     -32.299 -18.481   2.899  0.00  0.00      PROA  
ATOM   1043  O   PHE P  65     -31.955 -18.424   1.760  0.00  0.00      PROA  
ATOM   1044  N   VAL P  66     -33.563 -18.271   3.361  0.00  0.00      PROA  
ATOM   1045  HN  VAL P  66     -33.647 -18.268   4.354  0.00  0.00      PROA  
ATOM   1046  CA  VAL P  66     -34.650 -18.021   2.445  0.00  0.00      PROA  
ATOM   1047  HA  VAL P  66     -34.640 -18.848   1.751  0.00  0.00      PROA  
ATOM   1048  CB  VAL P  66     -36.017 -17.870   3.207  0.00  0.00      PROA  
ATOM   1049  HB  VAL P  66     -36.041 -17.129   4.035  0.00  0.00      PROA  
ATOM   1050  CG1 VAL P  66     -37.084 -17.555   2.233  0.00  0.00      PROA  
ATOM   1051 HG11 VAL P  66     -38.052 -17.622   2.775  0.00  0.00      PROA  
ATOM   1052 HG12 VAL P  66     -37.128 -16.539   1.787  0.00  0.00      PROA  
ATOM   1053 HG13 VAL P  66     -37.130 -18.292   1.403  0.00  0.00      PROA  
ATOM   1054  CG2 VAL P  66     -36.354 -19.312   3.721  0.00  0.00      PROA  
ATOM   1055 HG21 VAL P  66     -35.657 -19.672   4.507  0.00  0.00      PROA  
ATOM   1056 HG22 VAL P  66     -37.387 -19.340   4.127  0.00  0.00      PROA  
ATOM   1057 HG23 VAL P  66     -36.311 -20.097   2.935  0.00  0.00      PROA  
ATOM   1058  C   VAL P  66     -34.451 -16.769   1.637  0.00  0.00      PROA  
ATOM   1059  O   VAL P  66     -34.794 -16.721   0.421  0.00  0.00      PROA  
ATOM   1060  N   LEU P  67     -33.898 -15.728   2.375  0.00  0.00      PROA  
ATOM   1061  HN  LEU P  67     -33.811 -15.728   3.368  0.00  0.00      PROA  
ATOM   1062  CA  LEU P  67     -33.442 -14.471   1.616  0.00  0.00      PROA  
ATOM   1063  HA  LEU P  67     -34.328 -14.171   1.076  0.00  0.00      PROA  
ATOM   1064  CB  LEU P  67     -32.919 -13.452   2.636  0.00  0.00      PROA  
ATOM   1065  HB1 LEU P  67     -32.587 -12.621   1.977  0.00  0.00      PROA  
ATOM   1066  HB2 LEU P  67     -32.057 -13.979   3.098  0.00  0.00      PROA  
ATOM   1067  CG  LEU P  67     -33.937 -13.008   3.666  0.00  0.00      PROA  
ATOM   1068  HG  LEU P  67     -34.341 -13.915   4.165  0.00  0.00      PROA  
ATOM   1069  CD1 LEU P  67     -33.369 -12.003   4.752  0.00  0.00      PROA  
ATOM   1070 HD11 LEU P  67     -32.540 -12.585   5.209  0.00  0.00      PROA  
ATOM   1071 HD12 LEU P  67     -32.882 -11.120   4.286  0.00  0.00      PROA  
ATOM   1072 HD13 LEU P  67     -34.191 -11.668   5.420  0.00  0.00      PROA  
ATOM   1073  CD2 LEU P  67     -35.073 -12.244   3.027  0.00  0.00      PROA  
ATOM   1074 HD21 LEU P  67     -35.710 -11.816   3.831  0.00  0.00      PROA  
ATOM   1075 HD22 LEU P  67     -34.717 -11.334   2.499  0.00  0.00      PROA  
ATOM   1076 HD23 LEU P  67     -35.628 -12.918   2.339  0.00  0.00      PROA  
ATOM   1077  C   LEU P  67     -32.342 -14.723   0.516  0.00  0.00      PROA  
ATOM   1078  O   LEU P  67     -32.365 -14.232  -0.581  0.00  0.00      PROA  
ATOM   1079  N   THR P  68     -31.231 -15.502   0.877  0.00  0.00      PROA  
ATOM   1080  HN  THR P  68     -31.223 -15.851   1.811  0.00  0.00      PROA  
ATOM   1081  CA  THR P  68     -30.037 -15.744  -0.002  0.00  0.00      PROA  
ATOM   1082  HA  THR P  68     -29.692 -14.808  -0.416  0.00  0.00      PROA  
ATOM   1083  CB  THR P  68     -28.855 -16.400   0.666  0.00  0.00      PROA  
ATOM   1084  HB  THR P  68     -29.041 -17.474   0.881  0.00  0.00      PROA  
ATOM   1085  OG1 THR P  68     -28.647 -15.727   1.905  0.00  0.00      PROA  
ATOM   1086  HG1 THR P  68     -29.271 -16.080   2.544  0.00  0.00      PROA  
ATOM   1087  CG2 THR P  68     -27.561 -16.237  -0.219  0.00  0.00      PROA  
ATOM   1088 HG21 THR P  68     -27.571 -16.944  -1.076  0.00  0.00      PROA  
ATOM   1089 HG22 THR P  68     -27.397 -15.218  -0.631  0.00  0.00      PROA  
ATOM   1090 HG23 THR P  68     -26.743 -16.607   0.434  0.00  0.00      PROA  
ATOM   1091  C   THR P  68     -30.471 -16.584  -1.241  0.00  0.00      PROA  
ATOM   1092  O   THR P  68     -29.878 -16.346  -2.279  0.00  0.00      PROA  
ATOM   1093  N   ALA P  69     -31.429 -17.526  -1.126  0.00  0.00      PROA  
ATOM   1094  HN  ALA P  69     -31.991 -17.685  -0.318  0.00  0.00      PROA  
ATOM   1095  CA  ALA P  69     -32.033 -18.159  -2.220  0.00  0.00      PROA  
ATOM   1096  HA  ALA P  69     -31.179 -18.530  -2.767  0.00  0.00      PROA  
ATOM   1097  CB  ALA P  69     -32.815 -19.442  -1.774  0.00  0.00      PROA  
ATOM   1098  HB1 ALA P  69     -32.255 -20.020  -1.008  0.00  0.00      PROA  
ATOM   1099  HB2 ALA P  69     -33.827 -19.229  -1.366  0.00  0.00      PROA  
ATOM   1100  HB3 ALA P  69     -33.082 -20.168  -2.571  0.00  0.00      PROA  
ATOM   1101  C   ALA P  69     -32.860 -17.335  -3.209  0.00  0.00      PROA  
ATOM   1102  O   ALA P  69     -32.866 -17.411  -4.394  0.00  0.00      PROA  
ATOM   1103  N   ALA P  70     -33.646 -16.432  -2.572  0.00  0.00      PROA  
ATOM   1104  HN  ALA P  70     -33.761 -16.401  -1.582  0.00  0.00      PROA  
ATOM   1105  CA  ALA P  70     -34.406 -15.367  -3.265  0.00  0.00      PROA  
ATOM   1106  HA  ALA P  70     -35.060 -15.811  -4.001  0.00  0.00      PROA  
ATOM   1107  CB  ALA P  70     -35.329 -14.528  -2.296  0.00  0.00      PROA  
ATOM   1108  HB1 ALA P  70     -35.799 -15.215  -1.561  0.00  0.00      PROA  
ATOM   1109  HB2 ALA P  70     -34.710 -13.815  -1.711  0.00  0.00      PROA  
ATOM   1110  HB3 ALA P  70     -36.178 -14.000  -2.782  0.00  0.00      PROA  
ATOM   1111  C   ALA P  70     -33.466 -14.308  -3.952  0.00  0.00      PROA  
ATOM   1112  O   ALA P  70     -33.599 -13.945  -5.134  0.00  0.00      PROA  
ATOM   1113  N   VAL P  71     -32.458 -13.835  -3.226  0.00  0.00      PROA  
ATOM   1114  HN  VAL P  71     -32.313 -14.169  -2.298  0.00  0.00      PROA  
ATOM   1115  CA  VAL P  71     -31.443 -13.075  -3.895  0.00  0.00      PROA  
ATOM   1116  HA  VAL P  71     -32.002 -12.226  -4.260  0.00  0.00      PROA  
ATOM   1117  CB  VAL P  71     -30.344 -12.499  -2.952  0.00  0.00      PROA  
ATOM   1118  HB  VAL P  71     -29.840 -13.304  -2.375  0.00  0.00      PROA  
ATOM   1119  CG1 VAL P  71     -29.410 -11.547  -3.662  0.00  0.00      PROA  
ATOM   1120 HG11 VAL P  71     -28.719 -12.124  -4.313  0.00  0.00      PROA  
ATOM   1121 HG12 VAL P  71     -29.879 -10.814  -4.353  0.00  0.00      PROA  
ATOM   1122 HG13 VAL P  71     -28.828 -11.010  -2.883  0.00  0.00      PROA  
ATOM   1123  CG2 VAL P  71     -30.991 -11.490  -1.976  0.00  0.00      PROA  
ATOM   1124 HG21 VAL P  71     -31.394 -12.068  -1.118  0.00  0.00      PROA  
ATOM   1125 HG22 VAL P  71     -30.291 -10.806  -1.450  0.00  0.00      PROA  
ATOM   1126 HG23 VAL P  71     -31.808 -10.957  -2.508  0.00  0.00      PROA  
ATOM   1127  C   VAL P  71     -30.759 -13.666  -5.037  0.00  0.00      PROA  
ATOM   1128  O   VAL P  71     -30.528 -12.972  -6.036  0.00  0.00      PROA  
ATOM   1129  N   TYR P  72     -30.405 -14.987  -4.945  0.00  0.00      PROA  
ATOM   1130  HN  TYR P  72     -30.466 -15.388  -4.034  0.00  0.00      PROA  
ATOM   1131  CA  TYR P  72     -29.858 -15.698  -6.031  0.00  0.00      PROA  
ATOM   1132  HA  TYR P  72     -28.938 -15.279  -6.410  0.00  0.00      PROA  
ATOM   1133  CB  TYR P  72     -29.517 -17.192  -5.716  0.00  0.00      PROA  
ATOM   1134  HB1 TYR P  72     -30.441 -17.770  -5.501  0.00  0.00      PROA  
ATOM   1135  HB2 TYR P  72     -28.909 -17.330  -4.796  0.00  0.00      PROA  
ATOM   1136  CG  TYR P  72     -28.744 -17.933  -6.833  0.00  0.00      PROA  
ATOM   1137  CD1 TYR P  72     -29.431 -18.792  -7.745  0.00  0.00      PROA  
ATOM   1138  HD1 TYR P  72     -30.505 -18.767  -7.634  0.00  0.00      PROA  
ATOM   1139  CE1 TYR P  72     -28.698 -19.486  -8.686  0.00  0.00      PROA  
ATOM   1140  HE1 TYR P  72     -29.213 -20.129  -9.384  0.00  0.00      PROA  
ATOM   1141  CZ  TYR P  72     -27.337 -19.263  -8.869  0.00  0.00      PROA  
ATOM   1142  OH  TYR P  72     -26.577 -19.965  -9.875  0.00  0.00      PROA  
ATOM   1143  HH  TYR P  72     -25.690 -19.602  -9.929  0.00  0.00      PROA  
ATOM   1144  CD2 TYR P  72     -27.373 -17.602  -7.087  0.00  0.00      PROA  
ATOM   1145  HD2 TYR P  72     -26.836 -16.854  -6.521  0.00  0.00      PROA  
ATOM   1146  CE2 TYR P  72     -26.669 -18.231  -8.100  0.00  0.00      PROA  
ATOM   1147  HE2 TYR P  72     -25.659 -17.891  -8.270  0.00  0.00      PROA  
ATOM   1148  C   TYR P  72     -30.790 -15.787  -7.241  0.00  0.00      PROA  
ATOM   1149  O   TYR P  72     -30.302 -15.511  -8.336  0.00  0.00      PROA  
ATOM   1150  N   ILE P  73     -32.111 -16.075  -7.060  0.00  0.00      PROA  
ATOM   1151  HN  ILE P  73     -32.338 -16.208  -6.099  0.00  0.00      PROA  
ATOM   1152  CA  ILE P  73     -33.043 -16.207  -8.103  0.00  0.00      PROA  
ATOM   1153  HA  ILE P  73     -32.575 -16.849  -8.833  0.00  0.00      PROA  
ATOM   1154  CB  ILE P  73     -34.303 -16.956  -7.678  0.00  0.00      PROA  
ATOM   1155  HB  ILE P  73     -33.900 -17.859  -7.170  0.00  0.00      PROA  
ATOM   1156  CG2 ILE P  73     -35.130 -16.306  -6.580  0.00  0.00      PROA  
ATOM   1157 HG21 ILE P  73     -36.003 -16.954  -6.355  0.00  0.00      PROA  
ATOM   1158 HG22 ILE P  73     -34.451 -16.278  -5.701  0.00  0.00      PROA  
ATOM   1159 HG23 ILE P  73     -35.524 -15.277  -6.722  0.00  0.00      PROA  
ATOM   1160  CG1 ILE P  73     -35.121 -17.467  -8.950  0.00  0.00      PROA  
ATOM   1161 HG11 ILE P  73     -35.536 -16.577  -9.469  0.00  0.00      PROA  
ATOM   1162 HG12 ILE P  73     -35.953 -18.062  -8.516  0.00  0.00      PROA  
ATOM   1163  CD  ILE P  73     -34.391 -18.342  -9.961  0.00  0.00      PROA  
ATOM   1164  HD1 ILE P  73     -35.165 -18.765 -10.637  0.00  0.00      PROA  
ATOM   1165  HD2 ILE P  73     -33.698 -17.735 -10.581  0.00  0.00      PROA  
ATOM   1166  HD3 ILE P  73     -33.867 -19.116  -9.360  0.00  0.00      PROA  
ATOM   1167  C   ILE P  73     -33.385 -14.784  -8.765  0.00  0.00      PROA  
ATOM   1168  O   ILE P  73     -33.546 -14.655 -10.021  0.00  0.00      PROA  
ATOM   1169  N   MET P  74     -33.635 -13.786  -7.916  0.00  0.00      PROA  
ATOM   1170  HN  MET P  74     -33.699 -14.031  -6.951  0.00  0.00      PROA  
ATOM   1171  CA  MET P  74     -33.905 -12.417  -8.428  0.00  0.00      PROA  
ATOM   1172  HA  MET P  74     -34.727 -12.595  -9.106  0.00  0.00      PROA  
ATOM   1173  CB  MET P  74     -34.471 -11.405  -7.368  0.00  0.00      PROA  
ATOM   1174  HB1 MET P  74     -34.653 -10.382  -7.761  0.00  0.00      PROA  
ATOM   1175  HB2 MET P  74     -33.822 -11.340  -6.468  0.00  0.00      PROA  
ATOM   1176  CG  MET P  74     -35.771 -11.931  -6.748  0.00  0.00      PROA  
ATOM   1177  HG1 MET P  74     -35.617 -12.967  -6.379  0.00  0.00      PROA  
ATOM   1178  HG2 MET P  74     -36.527 -12.120  -7.540  0.00  0.00      PROA  
ATOM   1179  SD  MET P  74     -36.519 -10.862  -5.503  0.00  0.00      PROA  
ATOM   1180  CE  MET P  74     -35.302 -11.176  -4.182  0.00  0.00      PROA  
ATOM   1181  HE1 MET P  74     -35.373 -12.252  -3.916  0.00  0.00      PROA  
ATOM   1182  HE2 MET P  74     -34.244 -10.956  -4.440  0.00  0.00      PROA  
ATOM   1183  HE3 MET P  74     -35.490 -10.558  -3.278  0.00  0.00      PROA  
ATOM   1184  C   MET P  74     -32.737 -11.781  -9.166  0.00  0.00      PROA  
ATOM   1185  O   MET P  74     -32.922 -11.081 -10.146  0.00  0.00      PROA  
ATOM   1186  N   SER P  75     -31.516 -12.046  -8.647  0.00  0.00      PROA  
ATOM   1187  HN  SER P  75     -31.445 -12.548  -7.788  0.00  0.00      PROA  
ATOM   1188  CA  SER P  75     -30.325 -11.672  -9.397  0.00  0.00      PROA  
ATOM   1189  HA  SER P  75     -30.362 -10.597  -9.497  0.00  0.00      PROA  
ATOM   1190  CB  SER P  75     -28.996 -12.075  -8.646  0.00  0.00      PROA  
ATOM   1191  HB1 SER P  75     -28.048 -12.006  -9.221  0.00  0.00      PROA  
ATOM   1192  HB2 SER P  75     -29.134 -13.161  -8.457  0.00  0.00      PROA  
ATOM   1193  OG  SER P  75     -28.988 -11.309  -7.397  0.00  0.00      PROA  
ATOM   1194  HG1 SER P  75     -29.522 -11.876  -6.836  0.00  0.00      PROA  
ATOM   1195  C   SER P  75     -30.376 -12.335 -10.803  0.00  0.00      PROA  
ATOM   1196  O   SER P  75     -30.024 -11.681 -11.842  0.00  0.00      PROA  
ATOM   1197  N   TYR P  76     -30.731 -13.613 -10.874  0.00  0.00      PROA  
ATOM   1198  HN  TYR P  76     -30.916 -14.115 -10.033  0.00  0.00      PROA  
ATOM   1199  CA  TYR P  76     -30.865 -14.479 -12.067  0.00  0.00      PROA  
ATOM   1200  HA  TYR P  76     -29.911 -14.463 -12.573  0.00  0.00      PROA  
ATOM   1201  CB  TYR P  76     -31.036 -16.016 -11.674  0.00  0.00      PROA  
ATOM   1202  HB1 TYR P  76     -31.905 -16.107 -10.988  0.00  0.00      PROA  
ATOM   1203  HB2 TYR P  76     -30.155 -16.369 -11.096  0.00  0.00      PROA  
ATOM   1204  CG  TYR P  76     -31.338 -16.885 -12.844  0.00  0.00      PROA  
ATOM   1205  CD1 TYR P  76     -30.410 -17.662 -13.596  0.00  0.00      PROA  
ATOM   1206  HD1 TYR P  76     -29.380 -17.698 -13.272  0.00  0.00      PROA  
ATOM   1207  CE1 TYR P  76     -30.800 -18.470 -14.628  0.00  0.00      PROA  
ATOM   1208  HE1 TYR P  76     -30.026 -19.066 -15.088  0.00  0.00      PROA  
ATOM   1209  CZ  TYR P  76     -32.125 -18.600 -14.978  0.00  0.00      PROA  
ATOM   1210  OH  TYR P  76     -32.532 -19.333 -16.109  0.00  0.00      PROA  
ATOM   1211  HH  TYR P  76     -31.759 -19.458 -16.664  0.00  0.00      PROA  
ATOM   1212  CD2 TYR P  76     -32.698 -17.054 -13.210  0.00  0.00      PROA  
ATOM   1213  HD2 TYR P  76     -33.550 -16.681 -12.662  0.00  0.00      PROA  
ATOM   1214  CE2 TYR P  76     -33.052 -17.986 -14.266  0.00  0.00      PROA  
ATOM   1215  HE2 TYR P  76     -34.101 -18.023 -14.521  0.00  0.00      PROA  
ATOM   1216  C   TYR P  76     -31.893 -13.874 -13.075  0.00  0.00      PROA  
ATOM   1217  O   TYR P  76     -31.553 -13.675 -14.211  0.00  0.00      PROA  
ATOM   1218  N   PHE P  77     -33.107 -13.456 -12.622  0.00  0.00      PROA  
ATOM   1219  HN  PHE P  77     -33.503 -13.635 -11.725  0.00  0.00      PROA  
ATOM   1220  CA  PHE P  77     -34.062 -12.719 -13.504  0.00  0.00      PROA  
ATOM   1221  HA  PHE P  77     -34.015 -13.268 -14.433  0.00  0.00      PROA  
ATOM   1222  CB  PHE P  77     -35.533 -12.863 -13.081  0.00  0.00      PROA  
ATOM   1223  HB1 PHE P  77     -36.220 -12.157 -13.595  0.00  0.00      PROA  
ATOM   1224  HB2 PHE P  77     -35.510 -12.552 -12.015  0.00  0.00      PROA  
ATOM   1225  CG  PHE P  77     -36.072 -14.207 -13.214  0.00  0.00      PROA  
ATOM   1226  CD1 PHE P  77     -36.601 -14.969 -12.068  0.00  0.00      PROA  
ATOM   1227  HD1 PHE P  77     -36.538 -14.589 -11.059  0.00  0.00      PROA  
ATOM   1228  CE1 PHE P  77     -36.942 -16.272 -12.182  0.00  0.00      PROA  
ATOM   1229  HE1 PHE P  77     -37.220 -16.818 -11.292  0.00  0.00      PROA  
ATOM   1230  CZ  PHE P  77     -36.982 -16.875 -13.447  0.00  0.00      PROA  
ATOM   1231  HZ  PHE P  77     -37.085 -17.930 -13.652  0.00  0.00      PROA  
ATOM   1232  CD2 PHE P  77     -36.122 -14.853 -14.445  0.00  0.00      PROA  
ATOM   1233  HD2 PHE P  77     -35.856 -14.244 -15.296  0.00  0.00      PROA  
ATOM   1234  CE2 PHE P  77     -36.583 -16.139 -14.582  0.00  0.00      PROA  
ATOM   1235  HE2 PHE P  77     -36.599 -16.629 -15.545  0.00  0.00      PROA  
ATOM   1236  C   PHE P  77     -33.656 -11.276 -13.894  0.00  0.00      PROA  
ATOM   1237  O   PHE P  77     -33.938 -10.788 -15.021  0.00  0.00      PROA  
ATOM   1238  N   TRP P  78     -32.960 -10.543 -13.018  0.00  0.00      PROA  
ATOM   1239  HN  TRP P  78     -32.680 -10.892 -12.128  0.00  0.00      PROA  
ATOM   1240  CA  TRP P  78     -32.535  -9.192 -13.319  0.00  0.00      PROA  
ATOM   1241  HA  TRP P  78     -33.455  -8.722 -13.633  0.00  0.00      PROA  
ATOM   1242  CB  TRP P  78     -32.228  -8.583 -11.911  0.00  0.00      PROA  
ATOM   1243  HB1 TRP P  78     -31.573  -9.234 -11.292  0.00  0.00      PROA  
ATOM   1244  HB2 TRP P  78     -33.217  -8.463 -11.420  0.00  0.00      PROA  
ATOM   1245  CG  TRP P  78     -31.525  -7.229 -11.945  0.00  0.00      PROA  
ATOM   1246  CD1 TRP P  78     -32.165  -6.042 -12.204  0.00  0.00      PROA  
ATOM   1247  HD1 TRP P  78     -33.222  -5.912 -12.381  0.00  0.00      PROA  
ATOM   1248  NE1 TRP P  78     -31.154  -5.071 -12.537  0.00  0.00      PROA  
ATOM   1249  HE1 TRP P  78     -31.279  -4.193 -12.943  0.00  0.00      PROA  
ATOM   1250  CE2 TRP P  78     -29.874  -5.650 -12.268  0.00  0.00      PROA  
ATOM   1251  CD2 TRP P  78     -30.104  -6.992 -11.935  0.00  0.00      PROA  
ATOM   1252  CE3 TRP P  78     -28.975  -7.800 -11.737  0.00  0.00      PROA  
ATOM   1253  HE3 TRP P  78     -29.076  -8.838 -11.457  0.00  0.00      PROA  
ATOM   1254  CZ3 TRP P  78     -27.696  -7.322 -11.683  0.00  0.00      PROA  
ATOM   1255  HZ3 TRP P  78     -26.890  -7.996 -11.431  0.00  0.00      PROA  
ATOM   1256  CZ2 TRP P  78     -28.583  -5.153 -12.454  0.00  0.00      PROA  
ATOM   1257  HZ2 TRP P  78     -28.366  -4.154 -12.803  0.00  0.00      PROA  
ATOM   1258  CH2 TRP P  78     -27.434  -5.990 -12.068  0.00  0.00      PROA  
ATOM   1259  HH2 TRP P  78     -26.414  -5.654 -12.181  0.00  0.00      PROA  
ATOM   1260  C   TRP P  78     -31.589  -8.889 -14.389  0.00  0.00      PROA  
ATOM   1261  O   TRP P  78     -31.809  -8.044 -15.234  0.00  0.00      PROA  
ATOM   1262  N   MET P  79     -30.439  -9.730 -14.452  0.00  0.00      PROA  
ATOM   1263  HN  MET P  79     -30.194 -10.272 -13.652  0.00  0.00      PROA  
ATOM   1264  CA  MET P  79     -29.514  -9.772 -15.567  0.00  0.00      PROA  
ATOM   1265  HA  MET P  79     -29.057  -8.821 -15.800  0.00  0.00      PROA  
ATOM   1266  CB  MET P  79     -28.233 -10.624 -15.208  0.00  0.00      PROA  
ATOM   1267  HB1 MET P  79     -27.691 -10.780 -16.165  0.00  0.00      PROA  
ATOM   1268  HB2 MET P  79     -28.616 -11.636 -14.954  0.00  0.00      PROA  
ATOM   1269  CG  MET P  79     -27.359 -10.083 -14.089  0.00  0.00      PROA  
ATOM   1270  HG1 MET P  79     -27.909  -9.937 -13.135  0.00  0.00      PROA  
ATOM   1271  HG2 MET P  79     -26.964  -9.081 -14.362  0.00  0.00      PROA  
ATOM   1272  SD  MET P  79     -25.881 -11.166 -13.916  0.00  0.00      PROA  
ATOM   1273  CE  MET P  79     -26.389 -12.317 -12.594  0.00  0.00      PROA  
ATOM   1274  HE1 MET P  79     -25.626 -13.125 -12.570  0.00  0.00      PROA  
ATOM   1275  HE2 MET P  79     -26.338 -11.639 -11.715  0.00  0.00      PROA  
ATOM   1276  HE3 MET P  79     -27.373 -12.812 -12.734  0.00  0.00      PROA  
ATOM   1277  C   MET P  79     -30.121 -10.212 -16.842  0.00  0.00      PROA  
ATOM   1278  O   MET P  79     -29.953  -9.621 -17.895  0.00  0.00      PROA  
ATOM   1279  N   HSD P  80     -30.984 -11.261 -16.738  0.00  0.00      PROA  
ATOM   1280  HN  HSD P  80     -31.063 -11.725 -15.859  0.00  0.00      PROA  
ATOM   1281  CA  HSD P  80     -31.637 -11.808 -17.850  0.00  0.00      PROA  
ATOM   1282  HA  HSD P  80     -30.981 -12.001 -18.686  0.00  0.00      PROA  
ATOM   1283  CB  HSD P  80     -32.598 -13.054 -17.549  0.00  0.00      PROA  
ATOM   1284  HB1 HSD P  80     -33.457 -13.181 -18.243  0.00  0.00      PROA  
ATOM   1285  HB2 HSD P  80     -32.929 -12.873 -16.504  0.00  0.00      PROA  
ATOM   1286  ND1 HSD P  80     -31.318 -15.063 -16.793  0.00  0.00      PROA  
ATOM   1287  HD1 HSD P  80     -31.318 -14.746 -15.844  0.00  0.00      PROA  
ATOM   1288  CG  HSD P  80     -31.825 -14.288 -17.781  0.00  0.00      PROA  
ATOM   1289  CE1 HSD P  80     -30.662 -16.111 -17.434  0.00  0.00      PROA  
ATOM   1290  HE1 HSD P  80     -30.218 -16.953 -16.902  0.00  0.00      PROA  
ATOM   1291  NE2 HSD P  80     -30.734 -15.995 -18.754  0.00  0.00      PROA  
ATOM   1292  CD2 HSD P  80     -31.482 -14.810 -18.911  0.00  0.00      PROA  
ATOM   1293  HD2 HSD P  80     -31.645 -14.380 -19.892  0.00  0.00      PROA  
ATOM   1294  C   HSD P  80     -32.557 -10.756 -18.517  0.00  0.00      PROA  
ATOM   1295  O   HSD P  80     -32.485 -10.520 -19.687  0.00  0.00      PROA  
ATOM   1296  N   GLN P  81     -33.286  -9.952 -17.760  0.00  0.00      PROA  
ATOM   1297  HN  GLN P  81     -33.428 -10.083 -16.782  0.00  0.00      PROA  
ATOM   1298  CA  GLN P  81     -34.101  -8.894 -18.305  0.00  0.00      PROA  
ATOM   1299  HA  GLN P  81     -34.723  -9.287 -19.095  0.00  0.00      PROA  
ATOM   1300  CB  GLN P  81     -34.953  -8.224 -17.133  0.00  0.00      PROA  
ATOM   1301  HB1 GLN P  81     -35.273  -7.292 -17.646  0.00  0.00      PROA  
ATOM   1302  HB2 GLN P  81     -34.283  -7.803 -16.353  0.00  0.00      PROA  
ATOM   1303  CG  GLN P  81     -36.223  -8.952 -16.639  0.00  0.00      PROA  
ATOM   1304  HG1 GLN P  81     -37.098  -8.269 -16.697  0.00  0.00      PROA  
ATOM   1305  HG2 GLN P  81     -36.055  -9.250 -15.582  0.00  0.00      PROA  
ATOM   1306  CD  GLN P  81     -36.706 -10.156 -17.505  0.00  0.00      PROA  
ATOM   1307  OE1 GLN P  81     -37.471 -10.081 -18.503  0.00  0.00      PROA  
ATOM   1308  NE2 GLN P  81     -36.231 -11.318 -17.103  0.00  0.00      PROA  
ATOM   1309 HE21 GLN P  81     -35.456 -11.088 -16.515  0.00  0.00      PROA  
ATOM   1310 HE22 GLN P  81     -36.491 -12.211 -17.471  0.00  0.00      PROA  
ATOM   1311  C   GLN P  81     -33.317  -7.776 -18.920  0.00  0.00      PROA  
ATOM   1312  O   GLN P  81     -33.575  -7.224 -20.011  0.00  0.00      PROA  
ATOM   1313  N   LEU P  82     -32.211  -7.260 -18.303  0.00  0.00      PROA  
ATOM   1314  HN  LEU P  82     -31.903  -7.579 -17.411  0.00  0.00      PROA  
ATOM   1315  CA  LEU P  82     -31.341  -6.291 -18.812  0.00  0.00      PROA  
ATOM   1316  HA  LEU P  82     -32.038  -5.557 -19.189  0.00  0.00      PROA  
ATOM   1317  CB  LEU P  82     -30.335  -5.723 -17.744  0.00  0.00      PROA  
ATOM   1318  HB1 LEU P  82     -29.425  -5.339 -18.250  0.00  0.00      PROA  
ATOM   1319  HB2 LEU P  82     -30.060  -6.563 -17.070  0.00  0.00      PROA  
ATOM   1320  CG  LEU P  82     -30.824  -4.524 -16.930  0.00  0.00      PROA  
ATOM   1321  HG  LEU P  82     -30.063  -4.376 -16.133  0.00  0.00      PROA  
ATOM   1322  CD1 LEU P  82     -30.856  -3.319 -17.846  0.00  0.00      PROA  
ATOM   1323 HD11 LEU P  82     -29.879  -3.237 -18.368  0.00  0.00      PROA  
ATOM   1324 HD12 LEU P  82     -31.616  -3.552 -18.622  0.00  0.00      PROA  
ATOM   1325 HD13 LEU P  82     -30.954  -2.348 -17.315  0.00  0.00      PROA  
ATOM   1326  CD2 LEU P  82     -32.211  -4.659 -16.365  0.00  0.00      PROA  
ATOM   1327 HD21 LEU P  82     -32.455  -3.738 -15.793  0.00  0.00      PROA  
ATOM   1328 HD22 LEU P  82     -32.994  -4.685 -17.153  0.00  0.00      PROA  
ATOM   1329 HD23 LEU P  82     -32.251  -5.618 -15.805  0.00  0.00      PROA  
ATOM   1330  C   LEU P  82     -30.610  -6.743 -20.087  0.00  0.00      PROA  
ATOM   1331  O   LEU P  82     -30.649  -6.186 -21.228  0.00  0.00      PROA  
ATOM   1332  N   PHE P  83     -29.929  -7.855 -20.002  0.00  0.00      PROA  
ATOM   1333  HN  PHE P  83     -29.769  -8.315 -19.132  0.00  0.00      PROA  
ATOM   1334  CA  PHE P  83     -29.212  -8.489 -21.082  0.00  0.00      PROA  
ATOM   1335  HA  PHE P  83     -28.581  -7.723 -21.508  0.00  0.00      PROA  
ATOM   1336  CB  PHE P  83     -28.173  -9.619 -20.633  0.00  0.00      PROA  
ATOM   1337  HB1 PHE P  83     -27.703 -10.103 -21.516  0.00  0.00      PROA  
ATOM   1338  HB2 PHE P  83     -28.662 -10.355 -19.960  0.00  0.00      PROA  
ATOM   1339  CG  PHE P  83     -27.022  -9.103 -19.790  0.00  0.00      PROA  
ATOM   1340  CD1 PHE P  83     -26.203  -8.095 -20.270  0.00  0.00      PROA  
ATOM   1341  HD1 PHE P  83     -26.545  -7.599 -21.166  0.00  0.00      PROA  
ATOM   1342  CE1 PHE P  83     -24.968  -7.845 -19.764  0.00  0.00      PROA  
ATOM   1343  HE1 PHE P  83     -24.333  -7.079 -20.184  0.00  0.00      PROA  
ATOM   1344  CZ  PHE P  83     -24.569  -8.517 -18.643  0.00  0.00      PROA  
ATOM   1345  HZ  PHE P  83     -23.583  -8.410 -18.216  0.00  0.00      PROA  
ATOM   1346  CD2 PHE P  83     -26.672  -9.722 -18.577  0.00  0.00      PROA  
ATOM   1347  HD2 PHE P  83     -27.243 -10.497 -18.087  0.00  0.00      PROA  
ATOM   1348  CE2 PHE P  83     -25.463  -9.397 -17.973  0.00  0.00      PROA  
ATOM   1349  HE2 PHE P  83     -25.077 -10.056 -17.209  0.00  0.00      PROA  
ATOM   1350  C   PHE P  83     -30.095  -9.103 -22.216  0.00  0.00      PROA  
ATOM   1351  O   PHE P  83     -29.731  -9.231 -23.390  0.00  0.00      PROA  
ATOM   1352  N   GLY P  84     -31.328  -9.408 -21.830  0.00  0.00      PROA  
ATOM   1353  HN  GLY P  84     -31.681  -9.352 -20.899  0.00  0.00      PROA  
ATOM   1354  CA  GLY P  84     -32.352  -9.799 -22.740  0.00  0.00      PROA  
ATOM   1355  HA1 GLY P  84     -33.281  -9.908 -22.200  0.00  0.00      PROA  
ATOM   1356  HA2 GLY P  84     -32.083 -10.742 -23.192  0.00  0.00      PROA  
ATOM   1357  C   GLY P  84     -32.680  -8.787 -23.811  0.00  0.00      PROA  
ATOM   1358  O   GLY P  84     -32.843  -9.185 -24.986  0.00  0.00      PROA  
ATOM   1359  N   GLY P  85     -32.721  -7.534 -23.380  0.00  0.00      PROA  
ATOM   1360  HN  GLY P  85     -32.436  -7.246 -22.469  0.00  0.00      PROA  
ATOM   1361  CA  GLY P  85     -32.884  -6.449 -24.256  0.00  0.00      PROA  
ATOM   1362  HA1 GLY P  85     -33.050  -5.534 -23.707  0.00  0.00      PROA  
ATOM   1363  HA2 GLY P  85     -33.679  -6.578 -24.976  0.00  0.00      PROA  
ATOM   1364  C   GLY P  85     -31.644  -6.129 -25.020  0.00  0.00      PROA  
ATOM   1365  O   GLY P  85     -31.727  -5.600 -26.132  0.00  0.00      PROA  
ATOM   1366  N   ALA P  86     -30.429  -6.469 -24.609  0.00  0.00      PROA  
ATOM   1367  HN  ALA P  86     -30.285  -6.866 -23.705  0.00  0.00      PROA  
ATOM   1368  CA  ALA P  86     -29.279  -6.359 -25.449  0.00  0.00      PROA  
ATOM   1369  HA  ALA P  86     -29.326  -5.413 -25.968  0.00  0.00      PROA  
ATOM   1370  CB  ALA P  86     -27.999  -6.479 -24.533  0.00  0.00      PROA  
ATOM   1371  HB1 ALA P  86     -27.087  -6.489 -25.167  0.00  0.00      PROA  
ATOM   1372  HB2 ALA P  86     -27.846  -5.635 -23.828  0.00  0.00      PROA  
ATOM   1373  HB3 ALA P  86     -28.092  -7.379 -23.888  0.00  0.00      PROA  
ATOM   1374  C   ALA P  86     -29.242  -7.507 -26.490  0.00  0.00      PROA  
ATOM   1375  O   ALA P  86     -28.833  -7.360 -27.663  0.00  0.00      PROA  
ATOM   1376  N   ASN P  87     -29.691  -8.743 -26.065  0.00  0.00      PROA  
ATOM   1377  HN  ASN P  87     -29.901  -9.010 -25.128  0.00  0.00      PROA  
ATOM   1378  CA  ASN P  87     -29.817  -9.855 -27.003  0.00  0.00      PROA  
ATOM   1379  HA  ASN P  87     -28.880 -10.018 -27.514  0.00  0.00      PROA  
ATOM   1380  CB  ASN P  87     -30.279 -11.195 -26.233  0.00  0.00      PROA  
ATOM   1381  HB1 ASN P  87     -30.565 -11.959 -26.988  0.00  0.00      PROA  
ATOM   1382  HB2 ASN P  87     -31.189 -11.051 -25.613  0.00  0.00      PROA  
ATOM   1383  CG  ASN P  87     -29.187 -11.711 -25.290  0.00  0.00      PROA  
ATOM   1384  OD1 ASN P  87     -28.044 -11.243 -25.197  0.00  0.00      PROA  
ATOM   1385  ND2 ASN P  87     -29.420 -12.909 -24.738  0.00  0.00      PROA  
ATOM   1386 HD21 ASN P  87     -30.234 -13.448 -24.952  0.00  0.00      PROA  
ATOM   1387 HD22 ASN P  87     -28.623 -13.447 -24.461  0.00  0.00      PROA  
ATOM   1388  C   ASN P  87     -30.833  -9.472 -28.068  0.00  0.00      PROA  
ATOM   1389  O   ASN P  87     -30.562  -9.710 -29.246  0.00  0.00      PROA  
ATOM   1390  N   LEU P  88     -32.000  -8.895 -27.749  0.00  0.00      PROA  
ATOM   1391  HN  LEU P  88     -32.069  -8.710 -26.771  0.00  0.00      PROA  
ATOM   1392  CA  LEU P  88     -33.103  -8.451 -28.677  0.00  0.00      PROA  
ATOM   1393  HA  LEU P  88     -33.408  -9.219 -29.373  0.00  0.00      PROA  
ATOM   1394  CB  LEU P  88     -34.443  -8.049 -27.976  0.00  0.00      PROA  
ATOM   1395  HB1 LEU P  88     -35.016  -7.406 -28.678  0.00  0.00      PROA  
ATOM   1396  HB2 LEU P  88     -34.262  -7.516 -27.019  0.00  0.00      PROA  
ATOM   1397  CG  LEU P  88     -35.465  -9.184 -27.567  0.00  0.00      PROA  
ATOM   1398  HG  LEU P  88     -34.988  -9.791 -26.768  0.00  0.00      PROA  
ATOM   1399  CD1 LEU P  88     -36.771  -8.634 -26.926  0.00  0.00      PROA  
ATOM   1400 HD11 LEU P  88     -37.157  -7.860 -27.624  0.00  0.00      PROA  
ATOM   1401 HD12 LEU P  88     -37.465  -9.479 -26.726  0.00  0.00      PROA  
ATOM   1402 HD13 LEU P  88     -36.555  -8.114 -25.969  0.00  0.00      PROA  
ATOM   1403  CD2 LEU P  88     -35.917 -10.174 -28.656  0.00  0.00      PROA  
ATOM   1404 HD21 LEU P  88     -36.316 -11.168 -28.364  0.00  0.00      PROA  
ATOM   1405 HD22 LEU P  88     -36.527  -9.729 -29.471  0.00  0.00      PROA  
ATOM   1406 HD23 LEU P  88     -34.969 -10.501 -29.136  0.00  0.00      PROA  
ATOM   1407  C   LEU P  88     -32.608  -7.367 -29.537  0.00  0.00      PROA  
ATOM   1408  O   LEU P  88     -32.958  -7.384 -30.727  0.00  0.00      PROA  
ATOM   1409  N   MET P  89     -31.870  -6.365 -29.065  0.00  0.00      PROA  
ATOM   1410  HN  MET P  89     -31.731  -6.282 -28.082  0.00  0.00      PROA  
ATOM   1411  CA  MET P  89     -31.399  -5.223 -29.836  0.00  0.00      PROA  
ATOM   1412  HA  MET P  89     -32.214  -4.762 -30.376  0.00  0.00      PROA  
ATOM   1413  CB  MET P  89     -30.650  -4.217 -28.860  0.00  0.00      PROA  
ATOM   1414  HB1 MET P  89     -29.770  -4.779 -28.481  0.00  0.00      PROA  
ATOM   1415  HB2 MET P  89     -31.346  -3.990 -28.024  0.00  0.00      PROA  
ATOM   1416  CG  MET P  89     -30.390  -2.800 -29.511  0.00  0.00      PROA  
ATOM   1417  HG1 MET P  89     -29.953  -2.988 -30.515  0.00  0.00      PROA  
ATOM   1418  HG2 MET P  89     -29.638  -2.252 -28.904  0.00  0.00      PROA  
ATOM   1419  SD  MET P  89     -31.895  -1.766 -29.646  0.00  0.00      PROA  
ATOM   1420  CE  MET P  89     -31.878  -1.300 -27.893  0.00  0.00      PROA  
ATOM   1421  HE1 MET P  89     -30.833  -1.216 -27.525  0.00  0.00      PROA  
ATOM   1422  HE2 MET P  89     -32.375  -0.323 -27.709  0.00  0.00      PROA  
ATOM   1423  HE3 MET P  89     -32.392  -2.114 -27.340  0.00  0.00      PROA  
ATOM   1424  C   MET P  89     -30.473  -5.594 -30.949  0.00  0.00      PROA  
ATOM   1425  O   MET P  89     -30.488  -5.054 -32.024  0.00  0.00      PROA  
ATOM   1426  N   GLU P  90     -29.561  -6.651 -30.757  0.00  0.00      PROA  
ATOM   1427  HN  GLU P  90     -29.583  -7.110 -29.872  0.00  0.00      PROA  
ATOM   1428  CA  GLU P  90     -28.736  -7.206 -31.764  0.00  0.00      PROA  
ATOM   1429  HA  GLU P  90     -28.177  -6.430 -32.266  0.00  0.00      PROA  
ATOM   1430  CB  GLU P  90     -27.790  -8.271 -31.169  0.00  0.00      PROA  
ATOM   1431  HB1 GLU P  90     -27.451  -9.097 -31.830  0.00  0.00      PROA  
ATOM   1432  HB2 GLU P  90     -28.274  -8.799 -30.320  0.00  0.00      PROA  
ATOM   1433  CG  GLU P  90     -26.546  -7.598 -30.558  0.00  0.00      PROA  
ATOM   1434  HG1 GLU P  90     -26.988  -7.040 -29.706  0.00  0.00      PROA  
ATOM   1435  HG2 GLU P  90     -26.235  -6.922 -31.384  0.00  0.00      PROA  
ATOM   1436  CD  GLU P  90     -25.388  -8.506 -30.259  0.00  0.00      PROA  
ATOM   1437  OE1 GLU P  90     -25.091  -8.680 -29.020  0.00  0.00      PROA  
ATOM   1438  OE2 GLU P  90     -24.635  -9.002 -31.134  0.00  0.00      PROA  
ATOM   1439  C   GLU P  90     -29.512  -7.900 -32.875  0.00  0.00      PROA  
ATOM   1440  O   GLU P  90     -29.109  -7.912 -34.011  0.00  0.00      PROA  
ATOM   1441  N   LYS P  91     -30.525  -8.674 -32.541  0.00  0.00      PROA  
ATOM   1442  HN  LYS P  91     -30.613  -8.872 -31.568  0.00  0.00      PROA  
ATOM   1443  CA  LYS P  91     -31.448  -9.314 -33.428  0.00  0.00      PROA  
ATOM   1444  HA  LYS P  91     -31.004  -9.923 -34.202  0.00  0.00      PROA  
ATOM   1445  CB  LYS P  91     -32.264 -10.360 -32.629  0.00  0.00      PROA  
ATOM   1446  HB1 LYS P  91     -32.394  -9.980 -31.593  0.00  0.00      PROA  
ATOM   1447  HB2 LYS P  91     -31.682 -11.304 -32.559  0.00  0.00      PROA  
ATOM   1448  CG  LYS P  91     -33.670 -10.721 -33.235  0.00  0.00      PROA  
ATOM   1449  HG1 LYS P  91     -33.479 -11.320 -34.152  0.00  0.00      PROA  
ATOM   1450  HG2 LYS P  91     -34.213  -9.764 -33.386  0.00  0.00      PROA  
ATOM   1451  CD  LYS P  91     -34.485 -11.769 -32.375  0.00  0.00      PROA  
ATOM   1452  HD1 LYS P  91     -34.877 -11.306 -31.444  0.00  0.00      PROA  
ATOM   1453  HD2 LYS P  91     -33.776 -12.496 -31.922  0.00  0.00      PROA  
ATOM   1454  CE  LYS P  91     -35.478 -12.544 -33.152  0.00  0.00      PROA  
ATOM   1455  HE1 LYS P  91     -36.011 -13.339 -32.588  0.00  0.00      PROA  
ATOM   1456  HE2 LYS P  91     -34.874 -13.015 -33.956  0.00  0.00      PROA  
ATOM   1457  NZ  LYS P  91     -36.394 -11.545 -33.784  0.00  0.00      PROA  
ATOM   1458  HZ1 LYS P  91     -37.135 -12.082 -34.277  0.00  0.00      PROA  
ATOM   1459  HZ2 LYS P  91     -36.814 -10.955 -33.038  0.00  0.00      PROA  
ATOM   1460  HZ3 LYS P  91     -36.097 -10.988 -34.611  0.00  0.00      PROA  
ATOM   1461  C   LYS P  91     -32.276  -8.324 -34.219  0.00  0.00      PROA  
ATOM   1462  O   LYS P  91     -32.399  -8.346 -35.479  0.00  0.00      PROA  
ATOM   1463  N   ILE P  92     -32.846  -7.282 -33.603  0.00  0.00      PROA  
ATOM   1464  HN  ILE P  92     -32.866  -7.292 -32.606  0.00  0.00      PROA  
ATOM   1465  CA  ILE P  92     -33.587  -6.153 -34.226  0.00  0.00      PROA  
ATOM   1466  HA  ILE P  92     -34.260  -6.588 -34.950  0.00  0.00      PROA  
ATOM   1467  CB  ILE P  92     -34.284  -5.126 -33.267  0.00  0.00      PROA  
ATOM   1468  HB  ILE P  92     -33.496  -4.622 -32.668  0.00  0.00      PROA  
ATOM   1469  CG2 ILE P  92     -34.999  -4.048 -34.029  0.00  0.00      PROA  
ATOM   1470 HG21 ILE P  92     -35.819  -4.546 -34.589  0.00  0.00      PROA  
ATOM   1471 HG22 ILE P  92     -35.531  -3.297 -33.407  0.00  0.00      PROA  
ATOM   1472 HG23 ILE P  92     -34.361  -3.483 -34.742  0.00  0.00      PROA  
ATOM   1473  CG1 ILE P  92     -35.275  -5.855 -32.330  0.00  0.00      PROA  
ATOM   1474 HG11 ILE P  92     -34.864  -6.767 -31.846  0.00  0.00      PROA  
ATOM   1475 HG12 ILE P  92     -36.143  -6.069 -32.989  0.00  0.00      PROA  
ATOM   1476  CD  ILE P  92     -35.726  -5.034 -31.096  0.00  0.00      PROA  
ATOM   1477  HD1 ILE P  92     -34.997  -4.308 -30.677  0.00  0.00      PROA  
ATOM   1478  HD2 ILE P  92     -36.629  -4.438 -31.351  0.00  0.00      PROA  
ATOM   1479  HD3 ILE P  92     -36.178  -5.584 -30.243  0.00  0.00      PROA  
ATOM   1480  C   ILE P  92     -32.701  -5.371 -35.184  0.00  0.00      PROA  
ATOM   1481  O   ILE P  92     -33.050  -5.241 -36.388  0.00  0.00      PROA  
ATOM   1482  N   LEU P  93     -31.475  -4.956 -34.804  0.00  0.00      PROA  
ATOM   1483  HN  LEU P  93     -31.229  -5.207 -33.871  0.00  0.00      PROA  
ATOM   1484  CA  LEU P  93     -30.519  -4.210 -35.619  0.00  0.00      PROA  
ATOM   1485  HA  LEU P  93     -31.144  -3.585 -36.239  0.00  0.00      PROA  
ATOM   1486  CB  LEU P  93     -29.553  -3.322 -34.791  0.00  0.00      PROA  
ATOM   1487  HB1 LEU P  93     -28.850  -2.737 -35.422  0.00  0.00      PROA  
ATOM   1488  HB2 LEU P  93     -28.992  -4.018 -34.132  0.00  0.00      PROA  
ATOM   1489  CG  LEU P  93     -30.333  -2.273 -33.966  0.00  0.00      PROA  
ATOM   1490  HG  LEU P  93     -30.938  -2.903 -33.280  0.00  0.00      PROA  
ATOM   1491  CD1 LEU P  93     -29.399  -1.380 -33.125  0.00  0.00      PROA  
ATOM   1492 HD11 LEU P  93     -30.073  -0.731 -32.526  0.00  0.00      PROA  
ATOM   1493 HD12 LEU P  93     -28.689  -1.885 -32.437  0.00  0.00      PROA  
ATOM   1494 HD13 LEU P  93     -28.941  -0.662 -33.840  0.00  0.00      PROA  
ATOM   1495  CD2 LEU P  93     -31.198  -1.381 -34.855  0.00  0.00      PROA  
ATOM   1496 HD21 LEU P  93     -30.622  -0.858 -35.649  0.00  0.00      PROA  
ATOM   1497 HD22 LEU P  93     -32.090  -1.960 -35.175  0.00  0.00      PROA  
ATOM   1498 HD23 LEU P  93     -31.652  -0.578 -34.236  0.00  0.00      PROA  
ATOM   1499  C   LEU P  93     -29.735  -4.974 -36.695  0.00  0.00      PROA  
ATOM   1500  O   LEU P  93     -29.362  -4.331 -37.672  0.00  0.00      PROA  
ATOM   1501  N   ARG P  94     -29.442  -6.335 -36.438  0.00  0.00      PROA  
ATOM   1502  HN  ARG P  94     -29.544  -6.728 -35.528  0.00  0.00      PROA  
ATOM   1503  CA  ARG P  94     -28.905  -7.152 -37.528  0.00  0.00      PROA  
ATOM   1504  HA  ARG P  94     -28.129  -6.755 -38.166  0.00  0.00      PROA  
ATOM   1505  CB  ARG P  94     -28.393  -8.507 -37.160  0.00  0.00      PROA  
ATOM   1506  HB1 ARG P  94     -28.441  -9.126 -38.082  0.00  0.00      PROA  
ATOM   1507  HB2 ARG P  94     -29.032  -9.064 -36.442  0.00  0.00      PROA  
ATOM   1508  CG  ARG P  94     -26.896  -8.542 -36.650  0.00  0.00      PROA  
ATOM   1509  HG1 ARG P  94     -26.824  -8.117 -35.625  0.00  0.00      PROA  
ATOM   1510  HG2 ARG P  94     -26.183  -8.014 -37.318  0.00  0.00      PROA  
ATOM   1511  CD  ARG P  94     -26.543 -10.069 -36.376  0.00  0.00      PROA  
ATOM   1512  HD1 ARG P  94     -26.623 -10.590 -37.354  0.00  0.00      PROA  
ATOM   1513  HD2 ARG P  94     -27.278 -10.475 -35.649  0.00  0.00      PROA  
ATOM   1514  NE  ARG P  94     -25.145 -10.029 -35.846  0.00  0.00      PROA  
ATOM   1515  HE  ARG P  94     -24.329  -9.969 -36.422  0.00  0.00      PROA  
ATOM   1516  CZ  ARG P  94     -24.899  -9.901 -34.544  0.00  0.00      PROA  
ATOM   1517  NH1 ARG P  94     -25.710 -10.196 -33.556  0.00  0.00      PROA  
ATOM   1518 HH11 ARG P  94     -26.598 -10.615 -33.746  0.00  0.00      PROA  
ATOM   1519 HH12 ARG P  94     -25.258  -9.993 -32.688  0.00  0.00      PROA  
ATOM   1520  NH2 ARG P  94     -23.690  -9.512 -34.218  0.00  0.00      PROA  
ATOM   1521 HH21 ARG P  94     -23.103  -9.284 -34.994  0.00  0.00      PROA  
ATOM   1522 HH22 ARG P  94     -23.679  -9.182 -33.274  0.00  0.00      PROA  
ATOM   1523  C   ARG P  94     -29.936  -7.260 -38.689  0.00  0.00      PROA  
ATOM   1524  O   ARG P  94     -29.594  -7.087 -39.882  0.00  0.00      PROA  
ATOM   1525  N   THR P  95     -31.269  -7.407 -38.288  0.00  0.00      PROA  
ATOM   1526  HN  THR P  95     -31.542  -7.447 -37.330  0.00  0.00      PROA  
ATOM   1527  CA  THR P  95     -32.315  -7.183 -39.308  0.00  0.00      PROA  
ATOM   1528  HA  THR P  95     -32.028  -7.856 -40.102  0.00  0.00      PROA  
ATOM   1529  CB  THR P  95     -33.707  -7.487 -38.814  0.00  0.00      PROA  
ATOM   1530  HB  THR P  95     -34.073  -6.859 -37.974  0.00  0.00      PROA  
ATOM   1531  OG1 THR P  95     -33.671  -8.743 -38.184  0.00  0.00      PROA  
ATOM   1532  HG1 THR P  95     -33.170  -8.671 -37.369  0.00  0.00      PROA  
ATOM   1533  CG2 THR P  95     -34.780  -7.642 -39.941  0.00  0.00      PROA  
ATOM   1534 HG21 THR P  95     -34.394  -8.213 -40.812  0.00  0.00      PROA  
ATOM   1535 HG22 THR P  95     -35.751  -8.009 -39.546  0.00  0.00      PROA  
ATOM   1536 HG23 THR P  95     -34.976  -6.603 -40.282  0.00  0.00      PROA  
ATOM   1537  C   THR P  95     -32.459  -5.860 -39.919  0.00  0.00      PROA  
ATOM   1538  O   THR P  95     -32.707  -5.729 -41.123  0.00  0.00      PROA  
ATOM   1539  N   LYS P  96     -32.240  -4.728 -39.148  0.00  0.00      PROA  
ATOM   1540  HN  LYS P  96     -31.923  -4.740 -38.203  0.00  0.00      PROA  
ATOM   1541  CA  LYS P  96     -32.268  -3.468 -39.748  0.00  0.00      PROA  
ATOM   1542  HA  LYS P  96     -33.235  -3.258 -40.182  0.00  0.00      PROA  
ATOM   1543  CB  LYS P  96     -32.133  -2.282 -38.747  0.00  0.00      PROA  
ATOM   1544  HB1 LYS P  96     -32.157  -1.374 -39.387  0.00  0.00      PROA  
ATOM   1545  HB2 LYS P  96     -31.118  -2.288 -38.297  0.00  0.00      PROA  
ATOM   1546  CG  LYS P  96     -33.330  -1.979 -37.795  0.00  0.00      PROA  
ATOM   1547  HG1 LYS P  96     -33.299  -0.958 -37.358  0.00  0.00      PROA  
ATOM   1548  HG2 LYS P  96     -33.367  -2.743 -36.990  0.00  0.00      PROA  
ATOM   1549  CD  LYS P  96     -34.701  -2.117 -38.521  0.00  0.00      PROA  
ATOM   1550  HD1 LYS P  96     -34.820  -3.181 -38.817  0.00  0.00      PROA  
ATOM   1551  HD2 LYS P  96     -34.652  -1.484 -39.432  0.00  0.00      PROA  
ATOM   1552  CE  LYS P  96     -36.000  -1.815 -37.660  0.00  0.00      PROA  
ATOM   1553  HE1 LYS P  96     -35.963  -2.337 -36.679  0.00  0.00      PROA  
ATOM   1554  HE2 LYS P  96     -36.833  -2.242 -38.259  0.00  0.00      PROA  
ATOM   1555  NZ  LYS P  96     -36.132  -0.349 -37.445  0.00  0.00      PROA  
ATOM   1556  HZ1 LYS P  96     -35.414  -0.048 -36.755  0.00  0.00      PROA  
ATOM   1557  HZ2 LYS P  96     -35.964   0.191 -38.318  0.00  0.00      PROA  
ATOM   1558  HZ3 LYS P  96     -37.093  -0.317 -37.048  0.00  0.00      PROA  
ATOM   1559  C   LYS P  96     -31.177  -3.302 -40.823  0.00  0.00      PROA  
ATOM   1560  O   LYS P  96     -31.422  -2.832 -41.914  0.00  0.00      PROA  
ATOM   1561  N   LEU P  97     -29.950  -3.706 -40.490  0.00  0.00      PROA  
ATOM   1562  HN  LEU P  97     -29.721  -3.940 -39.548  0.00  0.00      PROA  
ATOM   1563  CA  LEU P  97     -28.818  -3.470 -41.386  0.00  0.00      PROA  
ATOM   1564  HA  LEU P  97     -28.844  -2.390 -41.411  0.00  0.00      PROA  
ATOM   1565  CB  LEU P  97     -27.500  -3.864 -40.767  0.00  0.00      PROA  
ATOM   1566  HB1 LEU P  97     -26.683  -4.064 -41.493  0.00  0.00      PROA  
ATOM   1567  HB2 LEU P  97     -27.640  -4.822 -40.222  0.00  0.00      PROA  
ATOM   1568  CG  LEU P  97     -26.905  -2.846 -39.714  0.00  0.00      PROA  
ATOM   1569  HG  LEU P  97     -27.783  -2.401 -39.199  0.00  0.00      PROA  
ATOM   1570  CD1 LEU P  97     -26.052  -3.492 -38.635  0.00  0.00      PROA  
ATOM   1571 HD11 LEU P  97     -25.533  -2.676 -38.088  0.00  0.00      PROA  
ATOM   1572 HD12 LEU P  97     -26.614  -4.092 -37.887  0.00  0.00      PROA  
ATOM   1573 HD13 LEU P  97     -25.400  -4.122 -39.277  0.00  0.00      PROA  
ATOM   1574  CD2 LEU P  97     -26.200  -1.755 -40.462  0.00  0.00      PROA  
ATOM   1575 HD21 LEU P  97     -26.775  -1.363 -41.328  0.00  0.00      PROA  
ATOM   1576 HD22 LEU P  97     -26.073  -0.832 -39.856  0.00  0.00      PROA  
ATOM   1577 HD23 LEU P  97     -25.225  -1.998 -40.934  0.00  0.00      PROA  
ATOM   1578  C   LEU P  97     -28.903  -4.037 -42.816  0.00  0.00      PROA  
ATOM   1579  O   LEU P  97     -28.803  -3.222 -43.720  0.00  0.00      PROA  
ATOM   1580  N   MET P  98     -29.222  -5.360 -42.802  0.00  0.00      PROA  
ATOM   1581  HN  MET P  98     -29.258  -5.869 -41.946  0.00  0.00      PROA  
ATOM   1582  CA  MET P  98     -29.591  -6.119 -43.999  0.00  0.00      PROA  
ATOM   1583  HA  MET P  98     -28.749  -6.120 -44.675  0.00  0.00      PROA  
ATOM   1584  CB  MET P  98     -29.751  -7.661 -43.804  0.00  0.00      PROA  
ATOM   1585  HB1 MET P  98     -30.277  -8.165 -44.642  0.00  0.00      PROA  
ATOM   1586  HB2 MET P  98     -30.213  -7.869 -42.815  0.00  0.00      PROA  
ATOM   1587  CG  MET P  98     -28.315  -8.233 -43.798  0.00  0.00      PROA  
ATOM   1588  HG1 MET P  98     -28.473  -9.256 -43.393  0.00  0.00      PROA  
ATOM   1589  HG2 MET P  98     -27.669  -7.697 -43.070  0.00  0.00      PROA  
ATOM   1590  SD  MET P  98     -27.598  -8.364 -45.376  0.00  0.00      PROA  
ATOM   1591  CE  MET P  98     -28.142 -10.109 -45.694  0.00  0.00      PROA  
ATOM   1592  HE1 MET P  98     -27.415 -10.808 -45.227  0.00  0.00      PROA  
ATOM   1593  HE2 MET P  98     -29.155 -10.299 -45.279  0.00  0.00      PROA  
ATOM   1594  HE3 MET P  98     -28.117 -10.321 -46.785  0.00  0.00      PROA  
ATOM   1595  C   MET P  98     -30.769  -5.609 -44.820  0.00  0.00      PROA  
ATOM   1596  O   MET P  98     -30.614  -5.393 -46.020  0.00  0.00      PROA  
ATOM   1597  N   GLY P  99     -31.904  -5.285 -44.137  0.00  0.00      PROA  
ATOM   1598  HN  GLY P  99     -31.873  -5.477 -43.159  0.00  0.00      PROA  
ATOM   1599  CA  GLY P  99     -33.194  -4.850 -44.741  0.00  0.00      PROA  
ATOM   1600  HA1 GLY P  99     -33.928  -4.801 -43.951  0.00  0.00      PROA  
ATOM   1601  HA2 GLY P  99     -33.440  -5.536 -45.539  0.00  0.00      PROA  
ATOM   1602  C   GLY P  99     -33.070  -3.521 -45.346  0.00  0.00      PROA  
ATOM   1603  O   GLY P  99     -33.675  -3.196 -46.371  0.00  0.00      PROA  
ATOM   1604  N   HSD P 100     -32.306  -2.623 -44.697  0.00  0.00      PROA  
ATOM   1605  HN  HSD P 100     -31.979  -2.821 -43.776  0.00  0.00      PROA  
ATOM   1606  CA  HSD P 100     -31.970  -1.342 -45.247  0.00  0.00      PROA  
ATOM   1607  HA  HSD P 100     -32.762  -0.991 -45.892  0.00  0.00      PROA  
ATOM   1608  CB  HSD P 100     -31.805  -0.322 -44.188  0.00  0.00      PROA  
ATOM   1609  HB1 HSD P 100     -31.462   0.619 -44.670  0.00  0.00      PROA  
ATOM   1610  HB2 HSD P 100     -30.938  -0.582 -43.544  0.00  0.00      PROA  
ATOM   1611  ND1 HSD P 100     -33.751   1.223 -43.351  0.00  0.00      PROA  
ATOM   1612  HD1 HSD P 100     -33.432   2.105 -43.698  0.00  0.00      PROA  
ATOM   1613  CG  HSD P 100     -33.054  -0.035 -43.257  0.00  0.00      PROA  
ATOM   1614  CE1 HSD P 100     -34.898   1.020 -42.633  0.00  0.00      PROA  
ATOM   1615  HE1 HSD P 100     -35.578   1.841 -42.405  0.00  0.00      PROA  
ATOM   1616  NE2 HSD P 100     -34.969  -0.226 -42.097  0.00  0.00      PROA  
ATOM   1617  CD2 HSD P 100     -33.735  -0.824 -42.456  0.00  0.00      PROA  
ATOM   1618  HD2 HSD P 100     -33.582  -1.859 -42.178  0.00  0.00      PROA  
ATOM   1619  C   HSD P 100     -30.930  -1.386 -46.300  0.00  0.00      PROA  
ATOM   1620  O   HSD P 100     -31.107  -0.825 -47.386  0.00  0.00      PROA  
ATOM   1621  N   LEU P 101     -29.772  -2.135 -46.142  0.00  0.00      PROA  
ATOM   1622  HN  LEU P 101     -29.632  -2.563 -45.253  0.00  0.00      PROA  
ATOM   1623  CA  LEU P 101     -28.625  -2.306 -47.076  0.00  0.00      PROA  
ATOM   1624  HA  LEU P 101     -28.216  -1.308 -47.132  0.00  0.00      PROA  
ATOM   1625  CB  LEU P 101     -27.619  -3.331 -46.476  0.00  0.00      PROA  
ATOM   1626  HB1 LEU P 101     -28.238  -4.031 -45.874  0.00  0.00      PROA  
ATOM   1627  HB2 LEU P 101     -27.108  -2.772 -45.663  0.00  0.00      PROA  
ATOM   1628  CG  LEU P 101     -26.641  -4.082 -47.347  0.00  0.00      PROA  
ATOM   1629  HG  LEU P 101     -27.220  -4.692 -48.073  0.00  0.00      PROA  
ATOM   1630  CD1 LEU P 101     -25.620  -3.268 -48.083  0.00  0.00      PROA  
ATOM   1631 HD11 LEU P 101     -25.036  -3.730 -48.908  0.00  0.00      PROA  
ATOM   1632 HD12 LEU P 101     -26.068  -2.387 -48.591  0.00  0.00      PROA  
ATOM   1633 HD13 LEU P 101     -24.824  -2.885 -47.409  0.00  0.00      PROA  
ATOM   1634  CD2 LEU P 101     -25.828  -5.221 -46.642  0.00  0.00      PROA  
ATOM   1635 HD21 LEU P 101     -25.113  -5.589 -47.408  0.00  0.00      PROA  
ATOM   1636 HD22 LEU P 101     -25.133  -4.774 -45.899  0.00  0.00      PROA  
ATOM   1637 HD23 LEU P 101     -26.492  -5.940 -46.117  0.00  0.00      PROA  
ATOM   1638  C   LEU P 101     -29.121  -2.859 -48.435  0.00  0.00      PROA  
ATOM   1639  O   LEU P 101     -28.724  -2.522 -49.532  0.00  0.00      PROA  
ATOM   1640  N   LEU P 102     -30.001  -3.866 -48.354  0.00  0.00      PROA  
ATOM   1641  HN  LEU P 102     -30.168  -4.377 -47.514  0.00  0.00      PROA  
ATOM   1642  CA  LEU P 102     -30.588  -4.454 -49.513  0.00  0.00      PROA  
ATOM   1643  HA  LEU P 102     -29.830  -4.435 -50.282  0.00  0.00      PROA  
ATOM   1644  CB  LEU P 102     -31.252  -5.721 -49.202  0.00  0.00      PROA  
ATOM   1645  HB1 LEU P 102     -31.893  -6.067 -50.040  0.00  0.00      PROA  
ATOM   1646  HB2 LEU P 102     -31.991  -5.554 -48.389  0.00  0.00      PROA  
ATOM   1647  CG  LEU P 102     -30.218  -6.839 -49.008  0.00  0.00      PROA  
ATOM   1648  HG  LEU P 102     -29.347  -6.390 -48.484  0.00  0.00      PROA  
ATOM   1649  CD1 LEU P 102     -30.874  -7.966 -48.179  0.00  0.00      PROA  
ATOM   1650 HD11 LEU P 102     -31.956  -7.986 -48.429  0.00  0.00      PROA  
ATOM   1651 HD12 LEU P 102     -30.257  -8.838 -48.484  0.00  0.00      PROA  
ATOM   1652 HD13 LEU P 102     -30.776  -7.867 -47.077  0.00  0.00      PROA  
ATOM   1653  CD2 LEU P 102     -29.771  -7.252 -50.366  0.00  0.00      PROA  
ATOM   1654 HD21 LEU P 102     -28.962  -8.007 -50.266  0.00  0.00      PROA  
ATOM   1655 HD22 LEU P 102     -30.549  -7.904 -50.816  0.00  0.00      PROA  
ATOM   1656 HD23 LEU P 102     -29.452  -6.557 -51.171  0.00  0.00      PROA  
ATOM   1657  C   LEU P 102     -31.499  -3.546 -50.208  0.00  0.00      PROA  
ATOM   1658  O   LEU P 102     -31.747  -3.814 -51.384  0.00  0.00      PROA  
ATOM   1659  N   THR P 103     -31.981  -2.446 -49.630  0.00  0.00      PROA  
ATOM   1660  HN  THR P 103     -31.512  -2.144 -48.804  0.00  0.00      PROA  
ATOM   1661  CA  THR P 103     -32.868  -1.500 -50.332  0.00  0.00      PROA  
ATOM   1662  HA  THR P 103     -33.158  -1.912 -51.288  0.00  0.00      PROA  
ATOM   1663  CB  THR P 103     -34.256  -1.326 -49.731  0.00  0.00      PROA  
ATOM   1664  HB  THR P 103     -34.896  -0.493 -50.093  0.00  0.00      PROA  
ATOM   1665  OG1 THR P 103     -34.180  -1.134 -48.336  0.00  0.00      PROA  
ATOM   1666  HG1 THR P 103     -33.644  -1.853 -47.992  0.00  0.00      PROA  
ATOM   1667  CG2 THR P 103     -35.090  -2.586 -49.876  0.00  0.00      PROA  
ATOM   1668 HG21 THR P 103     -35.138  -2.781 -50.969  0.00  0.00      PROA  
ATOM   1669 HG22 THR P 103     -34.642  -3.551 -49.555  0.00  0.00      PROA  
ATOM   1670 HG23 THR P 103     -36.116  -2.468 -49.464  0.00  0.00      PROA  
ATOM   1671  C   THR P 103     -32.226  -0.135 -50.488  0.00  0.00      PROA  
ATOM   1672  O   THR P 103     -32.899   0.832 -50.769  0.00  0.00      PROA  
ATOM   1673  N   MET P 104     -30.807  -0.047 -50.314  0.00  0.00      PROA  
ATOM   1674  HN  MET P 104     -30.368  -0.922 -50.126  0.00  0.00      PROA  
ATOM   1675  CA  MET P 104     -30.009   1.183 -50.180  0.00  0.00      PROA  
ATOM   1676  HA  MET P 104     -30.476   1.624 -49.312  0.00  0.00      PROA  
ATOM   1677  CB  MET P 104     -28.535   0.775 -49.790  0.00  0.00      PROA  
ATOM   1678  HB1 MET P 104     -28.137   0.201 -50.654  0.00  0.00      PROA  
ATOM   1679  HB2 MET P 104     -28.582   0.114 -48.898  0.00  0.00      PROA  
ATOM   1680  CG  MET P 104     -27.556   1.945 -49.573  0.00  0.00      PROA  
ATOM   1681  HG1 MET P 104     -27.971   2.617 -48.792  0.00  0.00      PROA  
ATOM   1682  HG2 MET P 104     -27.586   2.589 -50.477  0.00  0.00      PROA  
ATOM   1683  SD  MET P 104     -25.935   1.156 -49.220  0.00  0.00      PROA  
ATOM   1684  CE  MET P 104     -25.828   1.049 -47.405  0.00  0.00      PROA  
ATOM   1685  HE1 MET P 104     -24.984   0.371 -47.156  0.00  0.00      PROA  
ATOM   1686  HE2 MET P 104     -25.632   2.055 -46.977  0.00  0.00      PROA  
ATOM   1687  HE3 MET P 104     -26.817   0.736 -47.007  0.00  0.00      PROA  
ATOM   1688  C   MET P 104     -30.122   2.147 -51.292  0.00  0.00      PROA  
ATOM   1689  O   MET P 104     -30.323   1.705 -52.426  0.00  0.00      PROA  
ATOM   1690  N   SER P 105     -30.109   3.456 -51.048  0.00  0.00      PROA  
ATOM   1691  HN  SER P 105     -30.027   3.787 -50.111  0.00  0.00      PROA  
ATOM   1692  CA  SER P 105     -30.056   4.502 -52.119  0.00  0.00      PROA  
ATOM   1693  HA  SER P 105     -30.921   4.387 -52.756  0.00  0.00      PROA  
ATOM   1694  CB  SER P 105     -30.328   5.896 -51.634  0.00  0.00      PROA  
ATOM   1695  HB1 SER P 105     -31.293   5.827 -51.088  0.00  0.00      PROA  
ATOM   1696  HB2 SER P 105     -30.679   6.652 -52.369  0.00  0.00      PROA  
ATOM   1697  OG  SER P 105     -29.162   6.373 -50.959  0.00  0.00      PROA  
ATOM   1698  HG1 SER P 105     -29.192   5.851 -50.154  0.00  0.00      PROA  
ATOM   1699  C   SER P 105     -28.860   4.350 -53.086  0.00  0.00      PROA  
ATOM   1700  O   SER P 105     -27.797   3.954 -52.575  0.00  0.00      PROA  
ATOM   1701  N   PRO P 106     -28.960   4.650 -54.377  0.00  0.00      PROA  
ATOM   1702  CD  PRO P 106     -30.212   4.480 -55.131  0.00  0.00      PROA  
ATOM   1703  HD1 PRO P 106     -30.859   3.743 -54.609  0.00  0.00      PROA  
ATOM   1704  HD2 PRO P 106     -30.623   5.507 -55.030  0.00  0.00      PROA  
ATOM   1705  CA  PRO P 106     -27.807   4.403 -55.213  0.00  0.00      PROA  
ATOM   1706  HA  PRO P 106     -27.438   3.391 -55.136  0.00  0.00      PROA  
ATOM   1707  CB  PRO P 106     -28.344   4.707 -56.664  0.00  0.00      PROA  
ATOM   1708  HB1 PRO P 106     -27.741   4.317 -57.511  0.00  0.00      PROA  
ATOM   1709  HB2 PRO P 106     -28.403   5.805 -56.826  0.00  0.00      PROA  
ATOM   1710  CG  PRO P 106     -29.800   4.200 -56.604  0.00  0.00      PROA  
ATOM   1711  HG1 PRO P 106     -29.847   3.100 -56.754  0.00  0.00      PROA  
ATOM   1712  HG2 PRO P 106     -30.421   4.788 -57.313  0.00  0.00      PROA  
ATOM   1713  C   PRO P 106     -26.596   5.346 -54.980  0.00  0.00      PROA  
ATOM   1714  O   PRO P 106     -25.554   4.775 -54.897  0.00  0.00      PROA  
ATOM   1715  N   PRO P 107     -26.568   6.709 -54.724  0.00  0.00      PROA  
ATOM   1716  CD  PRO P 107     -27.717   7.624 -54.580  0.00  0.00      PROA  
ATOM   1717  HD1 PRO P 107     -28.590   7.326 -55.198  0.00  0.00      PROA  
ATOM   1718  HD2 PRO P 107     -28.058   7.549 -53.526  0.00  0.00      PROA  
ATOM   1719  CA  PRO P 107     -25.301   7.465 -54.586  0.00  0.00      PROA  
ATOM   1720  HA  PRO P 107     -24.561   7.144 -55.305  0.00  0.00      PROA  
ATOM   1721  CB  PRO P 107     -25.706   8.911 -54.829  0.00  0.00      PROA  
ATOM   1722  HB1 PRO P 107     -25.343   9.384 -55.767  0.00  0.00      PROA  
ATOM   1723  HB2 PRO P 107     -25.341   9.615 -54.050  0.00  0.00      PROA  
ATOM   1724  CG  PRO P 107     -27.275   9.030 -54.980  0.00  0.00      PROA  
ATOM   1725  HG1 PRO P 107     -27.519   9.332 -56.021  0.00  0.00      PROA  
ATOM   1726  HG2 PRO P 107     -27.729   9.793 -54.311  0.00  0.00      PROA  
ATOM   1727  C   PRO P 107     -24.664   7.155 -53.235  0.00  0.00      PROA  
ATOM   1728  O   PRO P 107     -23.447   7.172 -53.195  0.00  0.00      PROA  
ATOM   1729  N   PHE P 108     -25.450   6.750 -52.187  0.00  0.00      PROA  
ATOM   1730  HN  PHE P 108     -26.417   6.640 -52.401  0.00  0.00      PROA  
ATOM   1731  CA  PHE P 108     -24.951   6.184 -50.961  0.00  0.00      PROA  
ATOM   1732  HA  PHE P 108     -24.158   6.847 -50.651  0.00  0.00      PROA  
ATOM   1733  CB  PHE P 108     -26.114   6.113 -49.879  0.00  0.00      PROA  
ATOM   1734  HB1 PHE P 108     -26.864   5.317 -50.076  0.00  0.00      PROA  
ATOM   1735  HB2 PHE P 108     -26.619   7.100 -49.815  0.00  0.00      PROA  
ATOM   1736  CG  PHE P 108     -25.668   6.002 -48.463  0.00  0.00      PROA  
ATOM   1737  CD1 PHE P 108     -24.589   6.785 -47.930  0.00  0.00      PROA  
ATOM   1738  HD1 PHE P 108     -24.043   7.386 -48.642  0.00  0.00      PROA  
ATOM   1739  CE1 PHE P 108     -24.101   6.450 -46.622  0.00  0.00      PROA  
ATOM   1740  HE1 PHE P 108     -23.171   6.893 -46.299  0.00  0.00      PROA  
ATOM   1741  CZ  PHE P 108     -24.818   5.599 -45.787  0.00  0.00      PROA  
ATOM   1742  HZ  PHE P 108     -24.402   5.375 -44.816  0.00  0.00      PROA  
ATOM   1743  CD2 PHE P 108     -26.377   5.113 -47.596  0.00  0.00      PROA  
ATOM   1744  HD2 PHE P 108     -27.138   4.446 -47.974  0.00  0.00      PROA  
ATOM   1745  CE2 PHE P 108     -25.977   4.946 -46.289  0.00  0.00      PROA  
ATOM   1746  HE2 PHE P 108     -26.507   4.322 -45.585  0.00  0.00      PROA  
ATOM   1747  C   PHE P 108     -24.304   4.839 -51.112  0.00  0.00      PROA  
ATOM   1748  O   PHE P 108     -23.234   4.590 -50.585  0.00  0.00      PROA  
ATOM   1749  N   TYR P 109     -24.900   3.953 -51.922  0.00  0.00      PROA  
ATOM   1750  HN  TYR P 109     -25.819   4.100 -52.280  0.00  0.00      PROA  
ATOM   1751  CA  TYR P 109     -24.370   2.699 -52.300  0.00  0.00      PROA  
ATOM   1752  HA  TYR P 109     -24.091   2.186 -51.391  0.00  0.00      PROA  
ATOM   1753  CB  TYR P 109     -25.440   1.842 -53.132  0.00  0.00      PROA  
ATOM   1754  HB1 TYR P 109     -25.738   2.417 -54.035  0.00  0.00      PROA  
ATOM   1755  HB2 TYR P 109     -26.410   1.798 -52.591  0.00  0.00      PROA  
ATOM   1756  CG  TYR P 109     -24.909   0.448 -53.368  0.00  0.00      PROA  
ATOM   1757  CD1 TYR P 109     -24.583  -0.364 -52.294  0.00  0.00      PROA  
ATOM   1758  HD1 TYR P 109     -24.713  -0.001 -51.285  0.00  0.00      PROA  
ATOM   1759  CE1 TYR P 109     -23.990  -1.630 -52.502  0.00  0.00      PROA  
ATOM   1760  HE1 TYR P 109     -23.604  -2.085 -51.602  0.00  0.00      PROA  
ATOM   1761  CZ  TYR P 109     -23.834  -2.168 -53.792  0.00  0.00      PROA  
ATOM   1762  OH  TYR P 109     -23.237  -3.344 -54.086  0.00  0.00      PROA  
ATOM   1763  HH  TYR P 109     -23.034  -3.794 -53.263  0.00  0.00      PROA  
ATOM   1764  CD2 TYR P 109     -24.770  -0.050 -54.621  0.00  0.00      PROA  
ATOM   1765  HD2 TYR P 109     -25.258   0.510 -55.405  0.00  0.00      PROA  
ATOM   1766  CE2 TYR P 109     -24.269  -1.350 -54.866  0.00  0.00      PROA  
ATOM   1767  HE2 TYR P 109     -24.175  -1.746 -55.866  0.00  0.00      PROA  
ATOM   1768  C   TYR P 109     -23.043   2.838 -53.128  0.00  0.00      PROA  
ATOM   1769  O   TYR P 109     -22.102   2.141 -52.851  0.00  0.00      PROA  
ATOM   1770  N   GLU P 110     -23.027   3.793 -54.117  0.00  0.00      PROA  
ATOM   1771  HN  GLU P 110     -23.786   4.345 -54.454  0.00  0.00      PROA  
ATOM   1772  CA  GLU P 110     -21.818   4.058 -54.818  0.00  0.00      PROA  
ATOM   1773  HA  GLU P 110     -21.647   3.073 -55.227  0.00  0.00      PROA  
ATOM   1774  CB  GLU P 110     -22.005   5.095 -55.906  0.00  0.00      PROA  
ATOM   1775  HB1 GLU P 110     -21.023   5.337 -56.365  0.00  0.00      PROA  
ATOM   1776  HB2 GLU P 110     -22.449   6.025 -55.491  0.00  0.00      PROA  
ATOM   1777  CG  GLU P 110     -22.914   4.516 -57.048  0.00  0.00      PROA  
ATOM   1778  HG1 GLU P 110     -23.996   4.612 -56.815  0.00  0.00      PROA  
ATOM   1779  HG2 GLU P 110     -22.697   3.431 -57.143  0.00  0.00      PROA  
ATOM   1780  CD  GLU P 110     -22.767   5.282 -58.352  0.00  0.00      PROA  
ATOM   1781  OE1 GLU P 110     -23.756   5.515 -59.075  0.00  0.00      PROA  
ATOM   1782  OE2 GLU P 110     -21.609   5.612 -58.800  0.00  0.00      PROA  
ATOM   1783  C   GLU P 110     -20.647   4.518 -53.972  0.00  0.00      PROA  
ATOM   1784  O   GLU P 110     -19.572   4.110 -54.214  0.00  0.00      PROA  
ATOM   1785  N   LYS P 111     -20.790   5.376 -52.927  0.00  0.00      PROA  
ATOM   1786  HN  LYS P 111     -21.679   5.673 -52.587  0.00  0.00      PROA  
ATOM   1787  CA  LYS P 111     -19.659   5.884 -52.264  0.00  0.00      PROA  
ATOM   1788  HA  LYS P 111     -18.800   6.037 -52.901  0.00  0.00      PROA  
ATOM   1789  CB  LYS P 111     -20.158   7.247 -51.760  0.00  0.00      PROA  
ATOM   1790  HB1 LYS P 111     -20.840   7.616 -52.556  0.00  0.00      PROA  
ATOM   1791  HB2 LYS P 111     -19.362   8.016 -51.671  0.00  0.00      PROA  
ATOM   1792  CG  LYS P 111     -20.922   7.347 -50.366  0.00  0.00      PROA  
ATOM   1793  HG1 LYS P 111     -20.211   7.270 -49.515  0.00  0.00      PROA  
ATOM   1794  HG2 LYS P 111     -21.686   6.543 -50.300  0.00  0.00      PROA  
ATOM   1795  CD  LYS P 111     -21.602   8.688 -50.186  0.00  0.00      PROA  
ATOM   1796  HD1 LYS P 111     -22.342   8.504 -49.378  0.00  0.00      PROA  
ATOM   1797  HD2 LYS P 111     -22.191   8.884 -51.108  0.00  0.00      PROA  
ATOM   1798  CE  LYS P 111     -20.726   9.890 -49.840  0.00  0.00      PROA  
ATOM   1799  HE1 LYS P 111     -21.261  10.849 -50.011  0.00  0.00      PROA  
ATOM   1800  HE2 LYS P 111     -19.774   9.878 -50.412  0.00  0.00      PROA  
ATOM   1801  NZ  LYS P 111     -20.286   9.812 -48.412  0.00  0.00      PROA  
ATOM   1802  HZ1 LYS P 111     -19.521  10.457 -48.131  0.00  0.00      PROA  
ATOM   1803  HZ2 LYS P 111     -21.134   9.985 -47.836  0.00  0.00      PROA  
ATOM   1804  HZ3 LYS P 111     -20.028   8.825 -48.208  0.00  0.00      PROA  
ATOM   1805  C   LYS P 111     -19.245   5.155 -51.021  0.00  0.00      PROA  
ATOM   1806  O   LYS P 111     -18.218   5.509 -50.391  0.00  0.00      PROA  
ATOM   1807  N   ASN P 112     -19.960   4.157 -50.545  0.00  0.00      PROA  
ATOM   1808  HN  ASN P 112     -20.914   4.029 -50.806  0.00  0.00      PROA  
ATOM   1809  CA  ASN P 112     -19.589   3.306 -49.411  0.00  0.00      PROA  
ATOM   1810  HA  ASN P 112     -18.946   3.846 -48.732  0.00  0.00      PROA  
ATOM   1811  CB  ASN P 112     -20.823   2.752 -48.594  0.00  0.00      PROA  
ATOM   1812  HB1 ASN P 112     -20.425   2.118 -47.772  0.00  0.00      PROA  
ATOM   1813  HB2 ASN P 112     -21.406   2.160 -49.331  0.00  0.00      PROA  
ATOM   1814  CG  ASN P 112     -21.581   3.813 -47.915  0.00  0.00      PROA  
ATOM   1815  OD1 ASN P 112     -21.117   4.903 -47.684  0.00  0.00      PROA  
ATOM   1816  ND2 ASN P 112     -22.841   3.523 -47.615  0.00  0.00      PROA  
ATOM   1817 HD21 ASN P 112     -23.158   2.587 -47.768  0.00  0.00      PROA  
ATOM   1818 HD22 ASN P 112     -23.356   4.253 -47.165  0.00  0.00      PROA  
ATOM   1819  C   ASN P 112     -18.733   2.173 -49.819  0.00  0.00      PROA  
ATOM   1820  O   ASN P 112     -18.762   1.734 -50.971  0.00  0.00      PROA  
ATOM   1821  N   ARG P 113     -17.980   1.647 -48.801  0.00  0.00      PROA  
ATOM   1822  HN  ARG P 113     -18.153   1.874 -47.846  0.00  0.00      PROA  
ATOM   1823  CA  ARG P 113     -16.834   0.756 -49.018  0.00  0.00      PROA  
ATOM   1824  HA  ARG P 113     -16.784   0.451 -50.053  0.00  0.00      PROA  
ATOM   1825  CB  ARG P 113     -15.520   1.301 -48.512  0.00  0.00      PROA  
ATOM   1826  HB1 ARG P 113     -14.792   0.518 -48.813  0.00  0.00      PROA  
ATOM   1827  HB2 ARG P 113     -15.502   1.298 -47.401  0.00  0.00      PROA  
ATOM   1828  CG  ARG P 113     -14.971   2.551 -49.198  0.00  0.00      PROA  
ATOM   1829  HG1 ARG P 113     -14.128   2.908 -48.569  0.00  0.00      PROA  
ATOM   1830  HG2 ARG P 113     -15.663   3.415 -49.105  0.00  0.00      PROA  
ATOM   1831  CD  ARG P 113     -14.541   2.427 -50.675  0.00  0.00      PROA  
ATOM   1832  HD1 ARG P 113     -14.650   3.434 -51.132  0.00  0.00      PROA  
ATOM   1833  HD2 ARG P 113     -15.181   1.668 -51.175  0.00  0.00      PROA  
ATOM   1834  NE  ARG P 113     -13.142   1.912 -50.663  0.00  0.00      PROA  
ATOM   1835  HE  ARG P 113     -12.599   1.825 -49.828  0.00  0.00      PROA  
ATOM   1836  CZ  ARG P 113     -12.616   1.248 -51.687  0.00  0.00      PROA  
ATOM   1837  NH1 ARG P 113     -13.025   1.294 -52.877  0.00  0.00      PROA  
ATOM   1838 HH11 ARG P 113     -13.669   2.007 -53.154  0.00  0.00      PROA  
ATOM   1839 HH12 ARG P 113     -12.530   0.750 -53.555  0.00  0.00      PROA  
ATOM   1840  NH2 ARG P 113     -11.667   0.418 -51.392  0.00  0.00      PROA  
ATOM   1841 HH21 ARG P 113     -11.544   0.156 -50.435  0.00  0.00      PROA  
ATOM   1842 HH22 ARG P 113     -11.463  -0.327 -52.027  0.00  0.00      PROA  
ATOM   1843  C   ARG P 113     -17.192  -0.533 -48.256  0.00  0.00      PROA  
ATOM   1844  O   ARG P 113     -17.614  -0.510 -47.082  0.00  0.00      PROA  
ATOM   1845  N   THR P 114     -17.092  -1.720 -48.884  0.00  0.00      PROA  
ATOM   1846  HN  THR P 114     -16.794  -1.798 -49.832  0.00  0.00      PROA  
ATOM   1847  CA  THR P 114     -17.465  -3.012 -48.248  0.00  0.00      PROA  
ATOM   1848  HA  THR P 114     -18.542  -3.036 -48.172  0.00  0.00      PROA  
ATOM   1849  CB  THR P 114     -17.035  -4.130 -49.152  0.00  0.00      PROA  
ATOM   1850  HB  THR P 114     -15.937  -4.287 -49.199  0.00  0.00      PROA  
ATOM   1851  OG1 THR P 114     -17.414  -3.832 -50.462  0.00  0.00      PROA  
ATOM   1852  HG1 THR P 114     -18.014  -4.559 -50.643  0.00  0.00      PROA  
ATOM   1853  CG2 THR P 114     -17.693  -5.501 -48.851  0.00  0.00      PROA  
ATOM   1854 HG21 THR P 114     -17.393  -6.274 -49.589  0.00  0.00      PROA  
ATOM   1855 HG22 THR P 114     -17.227  -5.864 -47.910  0.00  0.00      PROA  
ATOM   1856 HG23 THR P 114     -18.774  -5.364 -48.634  0.00  0.00      PROA  
ATOM   1857  C   THR P 114     -16.835  -3.298 -46.939  0.00  0.00      PROA  
ATOM   1858  O   THR P 114     -17.529  -3.742 -45.984  0.00  0.00      PROA  
ATOM   1859  N   GLY P 115     -15.507  -3.036 -46.741  0.00  0.00      PROA  
ATOM   1860  HN  GLY P 115     -14.901  -2.744 -47.477  0.00  0.00      PROA  
ATOM   1861  CA  GLY P 115     -14.857  -3.023 -45.506  0.00  0.00      PROA  
ATOM   1862  HA1 GLY P 115     -13.876  -2.637 -45.739  0.00  0.00      PROA  
ATOM   1863  HA2 GLY P 115     -14.785  -4.058 -45.206  0.00  0.00      PROA  
ATOM   1864  C   GLY P 115     -15.525  -2.237 -44.368  0.00  0.00      PROA  
ATOM   1865  O   GLY P 115     -15.781  -2.799 -43.308  0.00  0.00      PROA  
ATOM   1866  N   ASP P 116     -15.893  -0.984 -44.598  0.00  0.00      PROA  
ATOM   1867  HN  ASP P 116     -15.795  -0.575 -45.501  0.00  0.00      PROA  
ATOM   1868  CA  ASP P 116     -16.613  -0.139 -43.701  0.00  0.00      PROA  
ATOM   1869  HA  ASP P 116     -16.056  -0.067 -42.778  0.00  0.00      PROA  
ATOM   1870  CB  ASP P 116     -16.435   1.344 -44.216  0.00  0.00      PROA  
ATOM   1871  HB1 ASP P 116     -16.936   1.395 -45.206  0.00  0.00      PROA  
ATOM   1872  HB2 ASP P 116     -15.376   1.590 -44.445  0.00  0.00      PROA  
ATOM   1873  CG  ASP P 116     -17.053   2.405 -43.299  0.00  0.00      PROA  
ATOM   1874  OD1 ASP P 116     -17.463   3.475 -43.769  0.00  0.00      PROA  
ATOM   1875  OD2 ASP P 116     -16.944   2.208 -42.069  0.00  0.00      PROA  
ATOM   1876  C   ASP P 116     -18.011  -0.570 -43.304  0.00  0.00      PROA  
ATOM   1877  O   ASP P 116     -18.435  -0.490 -42.162  0.00  0.00      PROA  
ATOM   1878  N   LEU P 117     -18.760  -1.174 -44.273  0.00  0.00      PROA  
ATOM   1879  HN  LEU P 117     -18.235  -1.327 -45.106  0.00  0.00      PROA  
ATOM   1880  CA  LEU P 117     -20.069  -1.843 -43.955  0.00  0.00      PROA  
ATOM   1881  HA  LEU P 117     -20.691  -1.124 -43.443  0.00  0.00      PROA  
ATOM   1882  CB  LEU P 117     -20.854  -2.180 -45.245  0.00  0.00      PROA  
ATOM   1883  HB1 LEU P 117     -21.775  -2.785 -45.104  0.00  0.00      PROA  
ATOM   1884  HB2 LEU P 117     -20.229  -2.824 -45.900  0.00  0.00      PROA  
ATOM   1885  CG  LEU P 117     -21.237  -1.090 -46.242  0.00  0.00      PROA  
ATOM   1886  HG  LEU P 117     -20.347  -0.687 -46.770  0.00  0.00      PROA  
ATOM   1887  CD1 LEU P 117     -22.065  -1.676 -47.341  0.00  0.00      PROA  
ATOM   1888 HD11 LEU P 117     -22.861  -2.277 -46.850  0.00  0.00      PROA  
ATOM   1889 HD12 LEU P 117     -22.475  -0.903 -48.026  0.00  0.00      PROA  
ATOM   1890 HD13 LEU P 117     -21.420  -2.381 -47.906  0.00  0.00      PROA  
ATOM   1891  CD2 LEU P 117     -22.064  -0.001 -45.603  0.00  0.00      PROA  
ATOM   1892 HD21 LEU P 117     -21.428   0.376 -44.774  0.00  0.00      PROA  
ATOM   1893 HD22 LEU P 117     -22.457   0.868 -46.173  0.00  0.00      PROA  
ATOM   1894 HD23 LEU P 117     -22.986  -0.445 -45.172  0.00  0.00      PROA  
ATOM   1895  C   LEU P 117     -19.851  -3.163 -43.095  0.00  0.00      PROA  
ATOM   1896  O   LEU P 117     -20.692  -3.479 -42.219  0.00  0.00      PROA  
ATOM   1897  N   MET P 118     -18.797  -3.972 -43.360  0.00  0.00      PROA  
ATOM   1898  HN  MET P 118     -18.349  -3.836 -44.240  0.00  0.00      PROA  
ATOM   1899  CA  MET P 118     -18.432  -5.073 -42.488  0.00  0.00      PROA  
ATOM   1900  HA  MET P 118     -19.360  -5.607 -42.342  0.00  0.00      PROA  
ATOM   1901  CB  MET P 118     -17.388  -5.966 -43.180  0.00  0.00      PROA  
ATOM   1902  HB1 MET P 118     -16.917  -6.598 -42.397  0.00  0.00      PROA  
ATOM   1903  HB2 MET P 118     -16.641  -5.268 -43.617  0.00  0.00      PROA  
ATOM   1904  CG  MET P 118     -17.940  -6.891 -44.255  0.00  0.00      PROA  
ATOM   1905  HG1 MET P 118     -17.182  -7.659 -44.521  0.00  0.00      PROA  
ATOM   1906  HG2 MET P 118     -18.173  -6.311 -45.173  0.00  0.00      PROA  
ATOM   1907  SD  MET P 118     -19.415  -7.791 -43.926  0.00  0.00      PROA  
ATOM   1908  CE  MET P 118     -18.882  -8.652 -42.418  0.00  0.00      PROA  
ATOM   1909  HE1 MET P 118     -18.693  -8.070 -41.491  0.00  0.00      PROA  
ATOM   1910  HE2 MET P 118     -19.719  -9.324 -42.132  0.00  0.00      PROA  
ATOM   1911  HE3 MET P 118     -17.928  -9.194 -42.593  0.00  0.00      PROA  
ATOM   1912  C   MET P 118     -18.016  -4.759 -41.075  0.00  0.00      PROA  
ATOM   1913  O   MET P 118     -18.527  -5.406 -40.124  0.00  0.00      PROA  
ATOM   1914  N   ALA P 119     -17.193  -3.663 -40.894  0.00  0.00      PROA  
ATOM   1915  HN  ALA P 119     -16.795  -3.183 -41.672  0.00  0.00      PROA  
ATOM   1916  CA  ALA P 119     -16.855  -3.066 -39.593  0.00  0.00      PROA  
ATOM   1917  HA  ALA P 119     -16.214  -3.717 -39.016  0.00  0.00      PROA  
ATOM   1918  CB  ALA P 119     -15.862  -1.920 -39.983  0.00  0.00      PROA  
ATOM   1919  HB1 ALA P 119     -15.345  -1.513 -39.089  0.00  0.00      PROA  
ATOM   1920  HB2 ALA P 119     -15.108  -2.261 -40.724  0.00  0.00      PROA  
ATOM   1921  HB3 ALA P 119     -16.484  -1.045 -40.268  0.00  0.00      PROA  
ATOM   1922  C   ALA P 119     -18.071  -2.554 -38.785  0.00  0.00      PROA  
ATOM   1923  O   ALA P 119     -18.263  -2.795 -37.587  0.00  0.00      PROA  
ATOM   1924  N   ARG P 120     -18.926  -1.799 -39.540  0.00  0.00      PROA  
ATOM   1925  HN  ARG P 120     -18.809  -1.528 -40.492  0.00  0.00      PROA  
ATOM   1926  CA  ARG P 120     -20.110  -1.270 -38.722  0.00  0.00      PROA  
ATOM   1927  HA  ARG P 120     -19.792  -0.823 -37.791  0.00  0.00      PROA  
ATOM   1928  CB  ARG P 120     -20.967  -0.155 -39.503  0.00  0.00      PROA  
ATOM   1929  HB1 ARG P 120     -21.698   0.240 -38.765  0.00  0.00      PROA  
ATOM   1930  HB2 ARG P 120     -21.544  -0.437 -40.410  0.00  0.00      PROA  
ATOM   1931  CG  ARG P 120     -20.099   0.928 -39.997  0.00  0.00      PROA  
ATOM   1932  HG1 ARG P 120     -19.162   0.526 -40.439  0.00  0.00      PROA  
ATOM   1933  HG2 ARG P 120     -19.780   1.617 -39.185  0.00  0.00      PROA  
ATOM   1934  CD  ARG P 120     -20.816   1.775 -41.107  0.00  0.00      PROA  
ATOM   1935  HD1 ARG P 120     -21.838   1.966 -40.714  0.00  0.00      PROA  
ATOM   1936  HD2 ARG P 120     -20.917   1.225 -42.067  0.00  0.00      PROA  
ATOM   1937  NE  ARG P 120     -19.857   2.922 -41.431  0.00  0.00      PROA  
ATOM   1938  HE  ARG P 120     -18.885   2.706 -41.527  0.00  0.00      PROA  
ATOM   1939  CZ  ARG P 120     -20.171   4.192 -41.524  0.00  0.00      PROA  
ATOM   1940  NH1 ARG P 120     -21.384   4.655 -41.373  0.00  0.00      PROA  
ATOM   1941 HH11 ARG P 120     -22.092   3.986 -41.150  0.00  0.00      PROA  
ATOM   1942 HH12 ARG P 120     -21.591   5.618 -41.547  0.00  0.00      PROA  
ATOM   1943  NH2 ARG P 120     -19.218   4.999 -41.964  0.00  0.00      PROA  
ATOM   1944 HH21 ARG P 120     -18.451   4.536 -42.407  0.00  0.00      PROA  
ATOM   1945 HH22 ARG P 120     -19.455   5.918 -42.280  0.00  0.00      PROA  
ATOM   1946  C   ARG P 120     -21.064  -2.358 -38.351  0.00  0.00      PROA  
ATOM   1947  O   ARG P 120     -21.781  -2.102 -37.393  0.00  0.00      PROA  
ATOM   1948  N   GLY P 121     -21.105  -3.535 -39.090  0.00  0.00      PROA  
ATOM   1949  HN  GLY P 121     -20.533  -3.515 -39.906  0.00  0.00      PROA  
ATOM   1950  CA  GLY P 121     -21.998  -4.633 -38.774  0.00  0.00      PROA  
ATOM   1951  HA1 GLY P 121     -21.995  -5.285 -39.635  0.00  0.00      PROA  
ATOM   1952  HA2 GLY P 121     -22.897  -4.301 -38.276  0.00  0.00      PROA  
ATOM   1953  C   GLY P 121     -21.398  -5.628 -37.825  0.00  0.00      PROA  
ATOM   1954  O   GLY P 121     -22.180  -6.499 -37.379  0.00  0.00      PROA  
ATOM   1955  N   THR P 122     -20.090  -5.424 -37.424  0.00  0.00      PROA  
ATOM   1956  HN  THR P 122     -19.507  -4.777 -37.909  0.00  0.00      PROA  
ATOM   1957  CA  THR P 122     -19.452  -6.164 -36.290  0.00  0.00      PROA  
ATOM   1958  HA  THR P 122     -20.109  -6.953 -35.956  0.00  0.00      PROA  
ATOM   1959  CB  THR P 122     -18.053  -6.759 -36.719  0.00  0.00      PROA  
ATOM   1960  HB  THR P 122     -17.475  -7.005 -35.803  0.00  0.00      PROA  
ATOM   1961  OG1 THR P 122     -17.342  -5.935 -37.626  0.00  0.00      PROA  
ATOM   1962  HG1 THR P 122     -17.916  -5.810 -38.385  0.00  0.00      PROA  
ATOM   1963  CG2 THR P 122     -18.404  -7.999 -37.499  0.00  0.00      PROA  
ATOM   1964 HG21 THR P 122     -18.905  -7.805 -38.471  0.00  0.00      PROA  
ATOM   1965 HG22 THR P 122     -17.468  -8.599 -37.504  0.00  0.00      PROA  
ATOM   1966 HG23 THR P 122     -19.061  -8.665 -36.901  0.00  0.00      PROA  
ATOM   1967  C   THR P 122     -19.282  -5.210 -35.177  0.00  0.00      PROA  
ATOM   1968  O   THR P 122     -20.083  -5.138 -34.208  0.00  0.00      PROA  
ATOM   1969  N   ASN P 123     -18.247  -4.457 -35.173  0.00  0.00      PROA  
ATOM   1970  HN  ASN P 123     -17.658  -4.341 -35.969  0.00  0.00      PROA  
ATOM   1971  CA  ASN P 123     -17.707  -3.706 -34.047  0.00  0.00      PROA  
ATOM   1972  HA  ASN P 123     -17.601  -4.412 -33.237  0.00  0.00      PROA  
ATOM   1973  CB  ASN P 123     -16.303  -3.370 -34.304  0.00  0.00      PROA  
ATOM   1974  HB1 ASN P 123     -15.957  -2.850 -35.222  0.00  0.00      PROA  
ATOM   1975  HB2 ASN P 123     -15.776  -4.339 -34.433  0.00  0.00      PROA  
ATOM   1976  CG  ASN P 123     -15.617  -2.756 -33.079  0.00  0.00      PROA  
ATOM   1977  OD1 ASN P 123     -15.463  -1.544 -33.003  0.00  0.00      PROA  
ATOM   1978  ND2 ASN P 123     -15.213  -3.609 -32.109  0.00  0.00      PROA  
ATOM   1979 HD21 ASN P 123     -15.207  -4.585 -32.325  0.00  0.00      PROA  
ATOM   1980 HD22 ASN P 123     -14.787  -3.305 -31.257  0.00  0.00      PROA  
ATOM   1981  C   ASN P 123     -18.498  -2.512 -33.551  0.00  0.00      PROA  
ATOM   1982  O   ASN P 123     -18.725  -2.359 -32.385  0.00  0.00      PROA  
ATOM   1983  N   ASP P 124     -18.970  -1.659 -34.424  0.00  0.00      PROA  
ATOM   1984  HN  ASP P 124     -18.989  -1.868 -35.399  0.00  0.00      PROA  
ATOM   1985  CA  ASP P 124     -19.935  -0.621 -34.061  0.00  0.00      PROA  
ATOM   1986  HA  ASP P 124     -19.508  -0.049 -33.250  0.00  0.00      PROA  
ATOM   1987  CB  ASP P 124     -20.269   0.355 -35.199  0.00  0.00      PROA  
ATOM   1988  HB1 ASP P 124     -21.090   1.050 -34.923  0.00  0.00      PROA  
ATOM   1989  HB2 ASP P 124     -20.616  -0.197 -36.099  0.00  0.00      PROA  
ATOM   1990  CG  ASP P 124     -19.135   1.247 -35.514  0.00  0.00      PROA  
ATOM   1991  OD1 ASP P 124     -18.703   1.854 -34.457  0.00  0.00      PROA  
ATOM   1992  OD2 ASP P 124     -18.728   1.436 -36.640  0.00  0.00      PROA  
ATOM   1993  C   ASP P 124     -21.261  -1.219 -33.541  0.00  0.00      PROA  
ATOM   1994  O   ASP P 124     -21.883  -0.774 -32.566  0.00  0.00      PROA  
ATOM   1995  N   LEU P 125     -21.779  -2.400 -34.080  0.00  0.00      PROA  
ATOM   1996  HN  LEU P 125     -21.234  -2.747 -34.839  0.00  0.00      PROA  
ATOM   1997  CA  LEU P 125     -22.890  -3.093 -33.476  0.00  0.00      PROA  
ATOM   1998  HA  LEU P 125     -23.764  -2.481 -33.306  0.00  0.00      PROA  
ATOM   1999  CB  LEU P 125     -23.474  -4.159 -34.497  0.00  0.00      PROA  
ATOM   2000  HB1 LEU P 125     -22.651  -4.882 -34.682  0.00  0.00      PROA  
ATOM   2001  HB2 LEU P 125     -23.734  -3.614 -35.430  0.00  0.00      PROA  
ATOM   2002  CG  LEU P 125     -24.696  -4.936 -34.022  0.00  0.00      PROA  
ATOM   2003  HG  LEU P 125     -24.489  -5.340 -33.008  0.00  0.00      PROA  
ATOM   2004  CD1 LEU P 125     -25.958  -4.084 -33.913  0.00  0.00      PROA  
ATOM   2005 HD11 LEU P 125     -25.806  -3.223 -33.227  0.00  0.00      PROA  
ATOM   2006 HD12 LEU P 125     -26.455  -3.810 -34.868  0.00  0.00      PROA  
ATOM   2007 HD13 LEU P 125     -26.759  -4.724 -33.485  0.00  0.00      PROA  
ATOM   2008  CD2 LEU P 125     -24.893  -6.020 -35.064  0.00  0.00      PROA  
ATOM   2009 HD21 LEU P 125     -25.796  -6.609 -34.794  0.00  0.00      PROA  
ATOM   2010 HD22 LEU P 125     -25.028  -5.583 -36.077  0.00  0.00      PROA  
ATOM   2011 HD23 LEU P 125     -24.067  -6.759 -35.145  0.00  0.00      PROA  
ATOM   2012  C   LEU P 125     -22.661  -3.639 -32.059  0.00  0.00      PROA  
ATOM   2013  O   LEU P 125     -23.411  -3.414 -31.132  0.00  0.00      PROA  
ATOM   2014  N   GLN P 126     -21.478  -4.265 -31.833  0.00  0.00      PROA  
ATOM   2015  HN  GLN P 126     -20.928  -4.446 -32.644  0.00  0.00      PROA  
ATOM   2016  CA  GLN P 126     -21.094  -4.679 -30.503  0.00  0.00      PROA  
ATOM   2017  HA  GLN P 126     -22.009  -5.170 -30.206  0.00  0.00      PROA  
ATOM   2018  CB  GLN P 126     -19.929  -5.700 -30.451  0.00  0.00      PROA  
ATOM   2019  HB1 GLN P 126     -19.807  -5.953 -29.377  0.00  0.00      PROA  
ATOM   2020  HB2 GLN P 126     -18.921  -5.349 -30.759  0.00  0.00      PROA  
ATOM   2021  CG  GLN P 126     -20.038  -7.063 -31.223  0.00  0.00      PROA  
ATOM   2022  HG1 GLN P 126     -19.349  -7.735 -30.668  0.00  0.00      PROA  
ATOM   2023  HG2 GLN P 126     -19.699  -6.870 -32.263  0.00  0.00      PROA  
ATOM   2024  CD  GLN P 126     -21.354  -7.602 -31.397  0.00  0.00      PROA  
ATOM   2025  OE1 GLN P 126     -21.948  -7.628 -32.437  0.00  0.00      PROA  
ATOM   2026  NE2 GLN P 126     -21.888  -8.223 -30.304  0.00  0.00      PROA  
ATOM   2027 HE21 GLN P 126     -22.827  -8.533 -30.452  0.00  0.00      PROA  
ATOM   2028 HE22 GLN P 126     -21.428  -8.049 -29.433  0.00  0.00      PROA  
ATOM   2029  C   GLN P 126     -20.806  -3.542 -29.494  0.00  0.00      PROA  
ATOM   2030  O   GLN P 126     -21.006  -3.756 -28.276  0.00  0.00      PROA  
ATOM   2031  N   ALA P 127     -20.421  -2.329 -29.925  0.00  0.00      PROA  
ATOM   2032  HN  ALA P 127     -20.019  -2.210 -30.830  0.00  0.00      PROA  
ATOM   2033  CA  ALA P 127     -20.483  -1.186 -29.011  0.00  0.00      PROA  
ATOM   2034  HA  ALA P 127     -19.830  -1.379 -28.173  0.00  0.00      PROA  
ATOM   2035  CB  ALA P 127     -19.826   0.065 -29.663  0.00  0.00      PROA  
ATOM   2036  HB1 ALA P 127     -20.187   0.148 -30.711  0.00  0.00      PROA  
ATOM   2037  HB2 ALA P 127     -20.002   1.008 -29.102  0.00  0.00      PROA  
ATOM   2038  HB3 ALA P 127     -18.737  -0.152 -29.708  0.00  0.00      PROA  
ATOM   2039  C   ALA P 127     -21.921  -0.883 -28.503  0.00  0.00      PROA  
ATOM   2040  O   ALA P 127     -22.165  -0.767 -27.280  0.00  0.00      PROA  
ATOM   2041  N   VAL P 128     -22.937  -0.845 -29.412  0.00  0.00      PROA  
ATOM   2042  HN  VAL P 128     -22.792  -0.873 -30.398  0.00  0.00      PROA  
ATOM   2043  CA  VAL P 128     -24.358  -0.701 -29.156  0.00  0.00      PROA  
ATOM   2044  HA  VAL P 128     -24.452   0.251 -28.655  0.00  0.00      PROA  
ATOM   2045  CB  VAL P 128     -25.131  -0.657 -30.439  0.00  0.00      PROA  
ATOM   2046  HB  VAL P 128     -24.954  -1.543 -31.086  0.00  0.00      PROA  
ATOM   2047  CG1 VAL P 128     -26.710  -0.513 -30.225  0.00  0.00      PROA  
ATOM   2048 HG11 VAL P 128     -27.015  -1.422 -29.665  0.00  0.00      PROA  
ATOM   2049 HG12 VAL P 128     -26.987   0.464 -29.775  0.00  0.00      PROA  
ATOM   2050 HG13 VAL P 128     -27.300  -0.504 -31.167  0.00  0.00      PROA  
ATOM   2051  CG2 VAL P 128     -24.647   0.505 -31.325  0.00  0.00      PROA  
ATOM   2052 HG21 VAL P 128     -23.568   0.635 -31.555  0.00  0.00      PROA  
ATOM   2053 HG22 VAL P 128     -25.216   0.497 -32.279  0.00  0.00      PROA  
ATOM   2054 HG23 VAL P 128     -24.943   1.481 -30.884  0.00  0.00      PROA  
ATOM   2055  C   VAL P 128     -24.800  -1.848 -28.225  0.00  0.00      PROA  
ATOM   2056  O   VAL P 128     -25.432  -1.553 -27.207  0.00  0.00      PROA  
ATOM   2057  N   SER P 129     -24.353  -3.099 -28.536  0.00  0.00      PROA  
ATOM   2058  HN  SER P 129     -24.003  -3.235 -29.459  0.00  0.00      PROA  
ATOM   2059  CA  SER P 129     -24.765  -4.184 -27.641  0.00  0.00      PROA  
ATOM   2060  HA  SER P 129     -25.845  -4.205 -27.645  0.00  0.00      PROA  
ATOM   2061  CB  SER P 129     -24.250  -5.596 -28.128  0.00  0.00      PROA  
ATOM   2062  HB1 SER P 129     -23.150  -5.746 -28.080  0.00  0.00      PROA  
ATOM   2063  HB2 SER P 129     -24.514  -5.759 -29.194  0.00  0.00      PROA  
ATOM   2064  OG  SER P 129     -24.826  -6.648 -27.370  0.00  0.00      PROA  
ATOM   2065  HG1 SER P 129     -24.963  -7.309 -28.052  0.00  0.00      PROA  
ATOM   2066  C   SER P 129     -24.223  -4.093 -26.188  0.00  0.00      PROA  
ATOM   2067  O   SER P 129     -24.930  -4.306 -25.195  0.00  0.00      PROA  
ATOM   2068  N   LEU P 130     -22.916  -3.709 -25.940  0.00  0.00      PROA  
ATOM   2069  HN  LEU P 130     -22.279  -3.558 -26.691  0.00  0.00      PROA  
ATOM   2070  CA  LEU P 130     -22.349  -3.553 -24.649  0.00  0.00      PROA  
ATOM   2071  HA  LEU P 130     -22.547  -4.446 -24.074  0.00  0.00      PROA  
ATOM   2072  CB  LEU P 130     -20.779  -3.239 -24.787  0.00  0.00      PROA  
ATOM   2073  HB1 LEU P 130     -20.743  -2.313 -25.399  0.00  0.00      PROA  
ATOM   2074  HB2 LEU P 130     -20.336  -4.072 -25.374  0.00  0.00      PROA  
ATOM   2075  CG  LEU P 130     -20.006  -3.193 -23.411  0.00  0.00      PROA  
ATOM   2076  HG  LEU P 130     -20.639  -2.501 -22.815  0.00  0.00      PROA  
ATOM   2077  CD1 LEU P 130     -19.952  -4.609 -22.755  0.00  0.00      PROA  
ATOM   2078 HD11 LEU P 130     -19.471  -4.643 -21.753  0.00  0.00      PROA  
ATOM   2079 HD12 LEU P 130     -20.882  -5.175 -22.535  0.00  0.00      PROA  
ATOM   2080 HD13 LEU P 130     -19.317  -5.187 -23.460  0.00  0.00      PROA  
ATOM   2081  CD2 LEU P 130     -18.604  -2.609 -23.657  0.00  0.00      PROA  
ATOM   2082 HD21 LEU P 130     -18.689  -1.602 -24.120  0.00  0.00      PROA  
ATOM   2083 HD22 LEU P 130     -17.951  -2.673 -22.761  0.00  0.00      PROA  
ATOM   2084 HD23 LEU P 130     -18.086  -3.061 -24.530  0.00  0.00      PROA  
ATOM   2085  C   LEU P 130     -22.904  -2.325 -23.875  0.00  0.00      PROA  
ATOM   2086  O   LEU P 130     -22.982  -2.326 -22.682  0.00  0.00      PROA  
ATOM   2087  N   THR P 131     -23.308  -1.315 -24.606  0.00  0.00      PROA  
ATOM   2088  HN  THR P 131     -23.062  -1.239 -25.569  0.00  0.00      PROA  
ATOM   2089  CA  THR P 131     -24.093  -0.201 -24.075  0.00  0.00      PROA  
ATOM   2090  HA  THR P 131     -23.443   0.162 -23.293  0.00  0.00      PROA  
ATOM   2091  CB  THR P 131     -24.396   0.976 -25.059  0.00  0.00      PROA  
ATOM   2092  HB  THR P 131     -25.170   0.689 -25.802  0.00  0.00      PROA  
ATOM   2093  OG1 THR P 131     -23.230   1.339 -25.827  0.00  0.00      PROA  
ATOM   2094  HG1 THR P 131     -23.097   0.606 -26.433  0.00  0.00      PROA  
ATOM   2095  CG2 THR P 131     -24.859   2.145 -24.123  0.00  0.00      PROA  
ATOM   2096 HG21 THR P 131     -24.717   3.085 -24.698  0.00  0.00      PROA  
ATOM   2097 HG22 THR P 131     -25.942   1.975 -23.940  0.00  0.00      PROA  
ATOM   2098 HG23 THR P 131     -24.317   2.210 -23.155  0.00  0.00      PROA  
ATOM   2099  C   THR P 131     -25.431  -0.691 -23.550  0.00  0.00      PROA  
ATOM   2100  O   THR P 131     -25.775  -0.342 -22.433  0.00  0.00      PROA  
ATOM   2101  N   THR P 132     -26.127  -1.563 -24.323  0.00  0.00      PROA  
ATOM   2102  HN  THR P 132     -25.828  -1.828 -25.237  0.00  0.00      PROA  
ATOM   2103  CA  THR P 132     -27.493  -2.004 -24.032  0.00  0.00      PROA  
ATOM   2104  HA  THR P 132     -27.956  -1.089 -23.694  0.00  0.00      PROA  
ATOM   2105  CB  THR P 132     -28.223  -2.553 -25.248  0.00  0.00      PROA  
ATOM   2106  HB  THR P 132     -27.773  -3.528 -25.530  0.00  0.00      PROA  
ATOM   2107  OG1 THR P 132     -28.022  -1.763 -26.432  0.00  0.00      PROA  
ATOM   2108  HG1 THR P 132     -27.087  -1.923 -26.578  0.00  0.00      PROA  
ATOM   2109  CG2 THR P 132     -29.715  -2.638 -24.983  0.00  0.00      PROA  
ATOM   2110 HG21 THR P 132     -30.262  -2.757 -25.942  0.00  0.00      PROA  
ATOM   2111 HG22 THR P 132     -30.026  -3.414 -24.252  0.00  0.00      PROA  
ATOM   2112 HG23 THR P 132     -30.002  -1.611 -24.671  0.00  0.00      PROA  
ATOM   2113  C   THR P 132     -27.542  -3.026 -22.878  0.00  0.00      PROA  
ATOM   2114  O   THR P 132     -28.507  -3.253 -22.188  0.00  0.00      PROA  
ATOM   2115  N   GLY P 133     -26.464  -3.796 -22.714  0.00  0.00      PROA  
ATOM   2116  HN  GLY P 133     -25.639  -3.746 -23.271  0.00  0.00      PROA  
ATOM   2117  CA  GLY P 133     -26.407  -4.784 -21.597  0.00  0.00      PROA  
ATOM   2118  HA1 GLY P 133     -25.832  -5.642 -21.915  0.00  0.00      PROA  
ATOM   2119  HA2 GLY P 133     -27.339  -5.111 -21.161  0.00  0.00      PROA  
ATOM   2120  C   GLY P 133     -25.607  -4.199 -20.470  0.00  0.00      PROA  
ATOM   2121  O   GLY P 133     -26.117  -3.761 -19.504  0.00  0.00      PROA  
ATOM   2122  N   PHE P 134     -24.310  -4.235 -20.596  0.00  0.00      PROA  
ATOM   2123  HN  PHE P 134     -23.830  -4.455 -21.442  0.00  0.00      PROA  
ATOM   2124  CA  PHE P 134     -23.385  -3.793 -19.556  0.00  0.00      PROA  
ATOM   2125  HA  PHE P 134     -23.636  -4.358 -18.670  0.00  0.00      PROA  
ATOM   2126  CB  PHE P 134     -21.961  -4.094 -20.009  0.00  0.00      PROA  
ATOM   2127  HB1 PHE P 134     -21.873  -3.641 -21.020  0.00  0.00      PROA  
ATOM   2128  HB2 PHE P 134     -21.767  -5.187 -20.031  0.00  0.00      PROA  
ATOM   2129  CG  PHE P 134     -20.884  -3.552 -19.076  0.00  0.00      PROA  
ATOM   2130  CD1 PHE P 134     -19.967  -2.650 -19.539  0.00  0.00      PROA  
ATOM   2131  HD1 PHE P 134     -19.912  -2.541 -20.612  0.00  0.00      PROA  
ATOM   2132  CE1 PHE P 134     -19.104  -2.082 -18.648  0.00  0.00      PROA  
ATOM   2133  HE1 PHE P 134     -18.365  -1.349 -18.934  0.00  0.00      PROA  
ATOM   2134  CZ  PHE P 134     -19.149  -2.388 -17.310  0.00  0.00      PROA  
ATOM   2135  HZ  PHE P 134     -18.539  -1.834 -16.612  0.00  0.00      PROA  
ATOM   2136  CD2 PHE P 134     -21.003  -3.891 -17.722  0.00  0.00      PROA  
ATOM   2137  HD2 PHE P 134     -21.736  -4.633 -17.443  0.00  0.00      PROA  
ATOM   2138  CE2 PHE P 134     -20.116  -3.322 -16.819  0.00  0.00      PROA  
ATOM   2139  HE2 PHE P 134     -20.104  -3.611 -15.779  0.00  0.00      PROA  
ATOM   2140  C   PHE P 134     -23.528  -2.353 -18.982  0.00  0.00      PROA  
ATOM   2141  O   PHE P 134     -23.633  -2.183 -17.770  0.00  0.00      PROA  
ATOM   2142  N   GLY P 135     -23.590  -1.347 -19.866  0.00  0.00      PROA  
ATOM   2143  HN  GLY P 135     -23.340  -1.601 -20.797  0.00  0.00      PROA  
ATOM   2144  CA  GLY P 135     -23.766   0.028 -19.582  0.00  0.00      PROA  
ATOM   2145  HA1 GLY P 135     -23.615   0.679 -20.431  0.00  0.00      PROA  
ATOM   2146  HA2 GLY P 135     -23.064   0.304 -18.809  0.00  0.00      PROA  
ATOM   2147  C   GLY P 135     -25.135   0.374 -19.005  0.00  0.00      PROA  
ATOM   2148  O   GLY P 135     -25.213   1.045 -17.991  0.00  0.00      PROA  
ATOM   2149  N   ILE P 136     -26.275  -0.055 -19.675  0.00  0.00      PROA  
ATOM   2150  HN  ILE P 136     -26.243  -0.435 -20.596  0.00  0.00      PROA  
ATOM   2151  CA  ILE P 136     -27.612   0.059 -19.103  0.00  0.00      PROA  
ATOM   2152  HA  ILE P 136     -27.734   1.102 -18.848  0.00  0.00      PROA  
ATOM   2153  CB  ILE P 136     -28.720  -0.318 -19.987  0.00  0.00      PROA  
ATOM   2154  HB  ILE P 136     -28.556  -1.365 -20.320  0.00  0.00      PROA  
ATOM   2155  CG2 ILE P 136     -30.103  -0.174 -19.264  0.00  0.00      PROA  
ATOM   2156 HG21 ILE P 136     -30.900  -0.313 -20.025  0.00  0.00      PROA  
ATOM   2157 HG22 ILE P 136     -30.225  -0.909 -18.439  0.00  0.00      PROA  
ATOM   2158 HG23 ILE P 136     -30.147   0.843 -18.820  0.00  0.00      PROA  
ATOM   2159  CG1 ILE P 136     -28.800   0.563 -21.254  0.00  0.00      PROA  
ATOM   2160 HG11 ILE P 136     -29.581   0.112 -21.902  0.00  0.00      PROA  
ATOM   2161 HG12 ILE P 136     -27.984   0.293 -21.958  0.00  0.00      PROA  
ATOM   2162  CD  ILE P 136     -29.134   2.059 -21.045  0.00  0.00      PROA  
ATOM   2163  HD1 ILE P 136     -28.989   2.646 -21.977  0.00  0.00      PROA  
ATOM   2164  HD2 ILE P 136     -30.154   2.143 -20.611  0.00  0.00      PROA  
ATOM   2165  HD3 ILE P 136     -28.373   2.512 -20.374  0.00  0.00      PROA  
ATOM   2166  C   ILE P 136     -27.776  -0.576 -17.722  0.00  0.00      PROA  
ATOM   2167  O   ILE P 136     -28.334   0.080 -16.833  0.00  0.00      PROA  
ATOM   2168  N   LEU P 137     -27.229  -1.829 -17.562  0.00  0.00      PROA  
ATOM   2169  HN  LEU P 137     -26.769  -2.310 -18.304  0.00  0.00      PROA  
ATOM   2170  CA  LEU P 137     -27.242  -2.626 -16.341  0.00  0.00      PROA  
ATOM   2171  HA  LEU P 137     -28.265  -2.554 -16.003  0.00  0.00      PROA  
ATOM   2172  CB  LEU P 137     -26.667  -4.013 -16.635  0.00  0.00      PROA  
ATOM   2173  HB1 LEU P 137     -25.590  -3.933 -16.896  0.00  0.00      PROA  
ATOM   2174  HB2 LEU P 137     -27.182  -4.405 -17.538  0.00  0.00      PROA  
ATOM   2175  CG  LEU P 137     -26.622  -5.116 -15.516  0.00  0.00      PROA  
ATOM   2176  HG  LEU P 137     -27.198  -4.772 -14.631  0.00  0.00      PROA  
ATOM   2177  CD1 LEU P 137     -27.330  -6.408 -16.043  0.00  0.00      PROA  
ATOM   2178 HD11 LEU P 137     -26.763  -6.993 -16.798  0.00  0.00      PROA  
ATOM   2179 HD12 LEU P 137     -27.398  -7.051 -15.139  0.00  0.00      PROA  
ATOM   2180 HD13 LEU P 137     -28.366  -6.199 -16.386  0.00  0.00      PROA  
ATOM   2181  CD2 LEU P 137     -25.213  -5.287 -15.104  0.00  0.00      PROA  
ATOM   2182 HD21 LEU P 137     -24.699  -5.783 -15.955  0.00  0.00      PROA  
ATOM   2183 HD22 LEU P 137     -24.631  -4.413 -14.741  0.00  0.00      PROA  
ATOM   2184 HD23 LEU P 137     -25.042  -6.028 -14.294  0.00  0.00      PROA  
ATOM   2185  C   LEU P 137     -26.471  -1.894 -15.211  0.00  0.00      PROA  
ATOM   2186  O   LEU P 137     -26.926  -1.834 -14.115  0.00  0.00      PROA  
ATOM   2187  N   THR P 138     -25.262  -1.390 -15.491  0.00  0.00      PROA  
ATOM   2188  HN  THR P 138     -24.863  -1.405 -16.404  0.00  0.00      PROA  
ATOM   2189  CA  THR P 138     -24.452  -0.614 -14.586  0.00  0.00      PROA  
ATOM   2190  HA  THR P 138     -24.315  -1.137 -13.651  0.00  0.00      PROA  
ATOM   2191  CB  THR P 138     -23.072  -0.164 -15.071  0.00  0.00      PROA  
ATOM   2192  HB  THR P 138     -23.096   0.391 -16.033  0.00  0.00      PROA  
ATOM   2193  OG1 THR P 138     -22.442  -1.431 -15.464  0.00  0.00      PROA  
ATOM   2194  HG1 THR P 138     -22.700  -1.625 -16.368  0.00  0.00      PROA  
ATOM   2195  CG2 THR P 138     -22.221   0.717 -14.091  0.00  0.00      PROA  
ATOM   2196 HG21 THR P 138     -21.896   0.070 -13.248  0.00  0.00      PROA  
ATOM   2197 HG22 THR P 138     -21.284   1.125 -14.527  0.00  0.00      PROA  
ATOM   2198 HG23 THR P 138     -22.818   1.613 -13.818  0.00  0.00      PROA  
ATOM   2199  C   THR P 138     -25.185   0.631 -14.192  0.00  0.00      PROA  
ATOM   2200  O   THR P 138     -25.206   1.019 -13.068  0.00  0.00      PROA  
ATOM   2201  N   LEU P 139     -25.791   1.355 -15.138  0.00  0.00      PROA  
ATOM   2202  HN  LEU P 139     -25.645   1.264 -16.120  0.00  0.00      PROA  
ATOM   2203  CA  LEU P 139     -26.589   2.508 -14.774  0.00  0.00      PROA  
ATOM   2204  HA  LEU P 139     -25.981   3.291 -14.345  0.00  0.00      PROA  
ATOM   2205  CB  LEU P 139     -27.082   3.141 -16.152  0.00  0.00      PROA  
ATOM   2206  HB1 LEU P 139     -27.381   2.313 -16.830  0.00  0.00      PROA  
ATOM   2207  HB2 LEU P 139     -26.268   3.660 -16.701  0.00  0.00      PROA  
ATOM   2208  CG  LEU P 139     -28.218   4.150 -16.063  0.00  0.00      PROA  
ATOM   2209  HG  LEU P 139     -29.141   3.637 -15.714  0.00  0.00      PROA  
ATOM   2210  CD1 LEU P 139     -27.851   5.370 -15.220  0.00  0.00      PROA  
ATOM   2211 HD11 LEU P 139     -27.074   6.007 -15.693  0.00  0.00      PROA  
ATOM   2212 HD12 LEU P 139     -28.729   6.041 -15.103  0.00  0.00      PROA  
ATOM   2213 HD13 LEU P 139     -27.364   5.173 -14.241  0.00  0.00      PROA  
ATOM   2214  CD2 LEU P 139     -28.584   4.668 -17.513  0.00  0.00      PROA  
ATOM   2215 HD21 LEU P 139     -29.576   5.160 -17.423  0.00  0.00      PROA  
ATOM   2216 HD22 LEU P 139     -27.880   5.433 -17.906  0.00  0.00      PROA  
ATOM   2217 HD23 LEU P 139     -28.618   3.820 -18.230  0.00  0.00      PROA  
ATOM   2218  C   LEU P 139     -27.756   2.289 -13.874  0.00  0.00      PROA  
ATOM   2219  O   LEU P 139     -27.764   2.965 -12.828  0.00  0.00      PROA  
ATOM   2220  N   VAL P 140     -28.618   1.290 -14.045  0.00  0.00      PROA  
ATOM   2221  HN  VAL P 140     -28.483   0.690 -14.830  0.00  0.00      PROA  
ATOM   2222  CA  VAL P 140     -29.663   0.967 -13.102  0.00  0.00      PROA  
ATOM   2223  HA  VAL P 140     -30.215   1.857 -12.836  0.00  0.00      PROA  
ATOM   2224  CB  VAL P 140     -30.817  -0.009 -13.462  0.00  0.00      PROA  
ATOM   2225  HB  VAL P 140     -31.542  -0.220 -12.646  0.00  0.00      PROA  
ATOM   2226  CG1 VAL P 140     -31.538   0.667 -14.670  0.00  0.00      PROA  
ATOM   2227 HG11 VAL P 140     -32.430   0.095 -15.003  0.00  0.00      PROA  
ATOM   2228 HG12 VAL P 140     -31.912   1.684 -14.428  0.00  0.00      PROA  
ATOM   2229 HG13 VAL P 140     -30.766   0.815 -15.456  0.00  0.00      PROA  
ATOM   2230  CG2 VAL P 140     -30.332  -1.457 -13.885  0.00  0.00      PROA  
ATOM   2231 HG21 VAL P 140     -31.212  -1.982 -14.314  0.00  0.00      PROA  
ATOM   2232 HG22 VAL P 140     -29.589  -1.455 -14.711  0.00  0.00      PROA  
ATOM   2233 HG23 VAL P 140     -29.949  -1.898 -12.940  0.00  0.00      PROA  
ATOM   2234  C   VAL P 140     -29.162   0.519 -11.776  0.00  0.00      PROA  
ATOM   2235  O   VAL P 140     -29.542   0.984 -10.696  0.00  0.00      PROA  
ATOM   2236  N   ASP P 141     -28.178  -0.447 -11.832  0.00  0.00      PROA  
ATOM   2237  HN  ASP P 141     -27.888  -0.830 -12.706  0.00  0.00      PROA  
ATOM   2238  CA  ASP P 141     -27.564  -0.845 -10.586  0.00  0.00      PROA  
ATOM   2239  HA  ASP P 141     -28.410  -1.079  -9.958  0.00  0.00      PROA  
ATOM   2240  CB  ASP P 141     -26.548  -2.005 -10.797  0.00  0.00      PROA  
ATOM   2241  HB1 ASP P 141     -25.906  -1.723 -11.659  0.00  0.00      PROA  
ATOM   2242  HB2 ASP P 141     -27.100  -2.908 -11.137  0.00  0.00      PROA  
ATOM   2243  CG  ASP P 141     -25.695  -2.379  -9.561  0.00  0.00      PROA  
ATOM   2244  OD1 ASP P 141     -24.487  -2.775  -9.808  0.00  0.00      PROA  
ATOM   2245  OD2 ASP P 141     -26.205  -2.405  -8.443  0.00  0.00      PROA  
ATOM   2246  C   ASP P 141     -27.038   0.356  -9.789  0.00  0.00      PROA  
ATOM   2247  O   ASP P 141     -27.393   0.531  -8.626  0.00  0.00      PROA  
ATOM   2248  N   SER P 142     -26.206   1.219 -10.383  0.00  0.00      PROA  
ATOM   2249  HN  SER P 142     -25.955   1.181 -11.347  0.00  0.00      PROA  
ATOM   2250  CA  SER P 142     -25.495   2.346  -9.715  0.00  0.00      PROA  
ATOM   2251  HA  SER P 142     -25.073   1.902  -8.825  0.00  0.00      PROA  
ATOM   2252  CB  SER P 142     -24.463   2.831 -10.658  0.00  0.00      PROA  
ATOM   2253  HB1 SER P 142     -23.978   1.960 -11.148  0.00  0.00      PROA  
ATOM   2254  HB2 SER P 142     -23.824   3.457  -9.998  0.00  0.00      PROA  
ATOM   2255  OG  SER P 142     -25.001   3.606 -11.694  0.00  0.00      PROA  
ATOM   2256  HG1 SER P 142     -25.405   2.981 -12.301  0.00  0.00      PROA  
ATOM   2257  C   SER P 142     -26.504   3.382  -9.183  0.00  0.00      PROA  
ATOM   2258  O   SER P 142     -26.389   3.779  -8.049  0.00  0.00      PROA  
ATOM   2259  N   THR P 143     -27.527   3.755  -9.986  0.00  0.00      PROA  
ATOM   2260  HN  THR P 143     -27.570   3.389 -10.912  0.00  0.00      PROA  
ATOM   2261  CA  THR P 143     -28.655   4.623  -9.492  0.00  0.00      PROA  
ATOM   2262  HA  THR P 143     -28.340   5.556  -9.047  0.00  0.00      PROA  
ATOM   2263  CB  THR P 143     -29.771   4.821 -10.527  0.00  0.00      PROA  
ATOM   2264  HB  THR P 143     -30.130   3.892 -11.020  0.00  0.00      PROA  
ATOM   2265  OG1 THR P 143     -29.202   5.693 -11.491  0.00  0.00      PROA  
ATOM   2266  HG1 THR P 143     -28.520   5.138 -11.877  0.00  0.00      PROA  
ATOM   2267  CG2 THR P 143     -30.903   5.721  -9.969  0.00  0.00      PROA  
ATOM   2268 HG21 THR P 143     -30.553   6.710  -9.603  0.00  0.00      PROA  
ATOM   2269 HG22 THR P 143     -31.576   5.902 -10.834  0.00  0.00      PROA  
ATOM   2270 HG23 THR P 143     -31.516   5.175  -9.221  0.00  0.00      PROA  
ATOM   2271  C   THR P 143     -29.326   4.089  -8.262  0.00  0.00      PROA  
ATOM   2272  O   THR P 143     -29.473   4.792  -7.251  0.00  0.00      PROA  
ATOM   2273  N   MET P 144     -29.747   2.824  -8.304  0.00  0.00      PROA  
ATOM   2274  HN  MET P 144     -29.423   2.286  -9.078  0.00  0.00      PROA  
ATOM   2275  CA  MET P 144     -30.616   2.241  -7.270  0.00  0.00      PROA  
ATOM   2276  HA  MET P 144     -31.291   3.047  -7.023  0.00  0.00      PROA  
ATOM   2277  CB  MET P 144     -31.444   1.061  -7.738  0.00  0.00      PROA  
ATOM   2278  HB1 MET P 144     -31.955   0.557  -6.890  0.00  0.00      PROA  
ATOM   2279  HB2 MET P 144     -30.787   0.251  -8.118  0.00  0.00      PROA  
ATOM   2280  CG  MET P 144     -32.484   1.368  -8.822  0.00  0.00      PROA  
ATOM   2281  HG1 MET P 144     -32.956   0.427  -9.179  0.00  0.00      PROA  
ATOM   2282  HG2 MET P 144     -31.965   1.766  -9.720  0.00  0.00      PROA  
ATOM   2283  SD  MET P 144     -33.771   2.598  -8.234  0.00  0.00      PROA  
ATOM   2284  CE  MET P 144     -34.990   1.608  -7.200  0.00  0.00      PROA  
ATOM   2285  HE1 MET P 144     -35.346   0.640  -7.614  0.00  0.00      PROA  
ATOM   2286  HE2 MET P 144     -34.624   1.292  -6.200  0.00  0.00      PROA  
ATOM   2287  HE3 MET P 144     -35.872   2.244  -6.973  0.00  0.00      PROA  
ATOM   2288  C   MET P 144     -29.868   1.980  -5.957  0.00  0.00      PROA  
ATOM   2289  O   MET P 144     -30.285   2.295  -4.839  0.00  0.00      PROA  
ATOM   2290  N   PHE P 145     -28.666   1.431  -5.986  0.00  0.00      PROA  
ATOM   2291  HN  PHE P 145     -28.161   1.215  -6.818  0.00  0.00      PROA  
ATOM   2292  CA  PHE P 145     -27.830   1.128  -4.831  0.00  0.00      PROA  
ATOM   2293  HA  PHE P 145     -28.443   0.488  -4.213  0.00  0.00      PROA  
ATOM   2294  CB  PHE P 145     -26.642   0.389  -5.373  0.00  0.00      PROA  
ATOM   2295  HB1 PHE P 145     -25.980   1.027  -5.998  0.00  0.00      PROA  
ATOM   2296  HB2 PHE P 145     -27.015  -0.350  -6.114  0.00  0.00      PROA  
ATOM   2297  CG  PHE P 145     -25.792  -0.462  -4.371  0.00  0.00      PROA  
ATOM   2298  CD1 PHE P 145     -26.503  -1.338  -3.556  0.00  0.00      PROA  
ATOM   2299  HD1 PHE P 145     -27.580  -1.377  -3.610  0.00  0.00      PROA  
ATOM   2300  CE1 PHE P 145     -25.799  -2.265  -2.710  0.00  0.00      PROA  
ATOM   2301  HE1 PHE P 145     -26.320  -2.895  -2.004  0.00  0.00      PROA  
ATOM   2302  CZ  PHE P 145     -24.433  -2.192  -2.622  0.00  0.00      PROA  
ATOM   2303  HZ  PHE P 145     -23.873  -2.953  -2.099  0.00  0.00      PROA  
ATOM   2304  CD2 PHE P 145     -24.446  -0.337  -4.221  0.00  0.00      PROA  
ATOM   2305  HD2 PHE P 145     -24.003   0.469  -4.786  0.00  0.00      PROA  
ATOM   2306  CE2 PHE P 145     -23.731  -1.156  -3.353  0.00  0.00      PROA  
ATOM   2307  HE2 PHE P 145     -22.664  -1.003  -3.286  0.00  0.00      PROA  
ATOM   2308  C   PHE P 145     -27.324   2.314  -4.037  0.00  0.00      PROA  
ATOM   2309  O   PHE P 145     -27.414   2.251  -2.840  0.00  0.00      PROA  
ATOM   2310  N   MET P 146     -26.798   3.305  -4.700  0.00  0.00      PROA  
ATOM   2311  HN  MET P 146     -26.736   3.234  -5.693  0.00  0.00      PROA  
ATOM   2312  CA  MET P 146     -26.400   4.552  -4.016  0.00  0.00      PROA  
ATOM   2313  HA  MET P 146     -25.674   4.264  -3.270  0.00  0.00      PROA  
ATOM   2314  CB  MET P 146     -25.542   5.481  -4.976  0.00  0.00      PROA  
ATOM   2315  HB1 MET P 146     -25.434   6.404  -4.368  0.00  0.00      PROA  
ATOM   2316  HB2 MET P 146     -26.128   5.685  -5.897  0.00  0.00      PROA  
ATOM   2317  CG  MET P 146     -24.113   5.027  -5.371  0.00  0.00      PROA  
ATOM   2318  HG1 MET P 146     -24.257   3.985  -5.728  0.00  0.00      PROA  
ATOM   2319  HG2 MET P 146     -23.502   5.029  -4.443  0.00  0.00      PROA  
ATOM   2320  SD  MET P 146     -23.259   5.840  -6.736  0.00  0.00      PROA  
ATOM   2321  CE  MET P 146     -22.824   7.395  -5.978  0.00  0.00      PROA  
ATOM   2322  HE1 MET P 146     -22.332   8.007  -6.764  0.00  0.00      PROA  
ATOM   2323  HE2 MET P 146     -23.757   7.849  -5.581  0.00  0.00      PROA  
ATOM   2324  HE3 MET P 146     -22.097   7.184  -5.165  0.00  0.00      PROA  
ATOM   2325  C   MET P 146     -27.531   5.389  -3.322  0.00  0.00      PROA  
ATOM   2326  O   MET P 146     -27.368   5.771  -2.191  0.00  0.00      PROA  
ATOM   2327  N   MET P 147     -28.675   5.444  -3.992  0.00  0.00      PROA  
ATOM   2328  HN  MET P 147     -28.721   4.826  -4.774  0.00  0.00      PROA  
ATOM   2329  CA  MET P 147     -29.900   6.062  -3.408  0.00  0.00      PROA  
ATOM   2330  HA  MET P 147     -29.677   7.032  -2.987  0.00  0.00      PROA  
ATOM   2331  CB  MET P 147     -31.070   6.203  -4.435  0.00  0.00      PROA  
ATOM   2332  HB1 MET P 147     -31.953   6.662  -3.941  0.00  0.00      PROA  
ATOM   2333  HB2 MET P 147     -31.387   5.201  -4.795  0.00  0.00      PROA  
ATOM   2334  CG  MET P 147     -30.791   7.336  -5.517  0.00  0.00      PROA  
ATOM   2335  HG1 MET P 147     -31.636   7.241  -6.232  0.00  0.00      PROA  
ATOM   2336  HG2 MET P 147     -29.852   7.102  -6.064  0.00  0.00      PROA  
ATOM   2337  SD  MET P 147     -30.892   9.079  -5.003  0.00  0.00      PROA  
ATOM   2338  CE  MET P 147     -30.886   9.928  -6.642  0.00  0.00      PROA  
ATOM   2339  HE1 MET P 147     -31.756   9.572  -7.234  0.00  0.00      PROA  
ATOM   2340  HE2 MET P 147     -30.975  11.007  -6.393  0.00  0.00      PROA  
ATOM   2341  HE3 MET P 147     -29.935   9.921  -7.217  0.00  0.00      PROA  
ATOM   2342  C   MET P 147     -30.380   5.223  -2.224  0.00  0.00      PROA  
ATOM   2343  O   MET P 147     -30.822   5.812  -1.242  0.00  0.00      PROA  
ATOM   2344  N   THR P 148     -30.390   3.871  -2.393  0.00  0.00      PROA  
ATOM   2345  HN  THR P 148     -30.214   3.491  -3.298  0.00  0.00      PROA  
ATOM   2346  CA  THR P 148     -30.939   3.044  -1.323  0.00  0.00      PROA  
ATOM   2347  HA  THR P 148     -31.940   3.361  -1.071  0.00  0.00      PROA  
ATOM   2348  CB  THR P 148     -31.070   1.551  -1.710  0.00  0.00      PROA  
ATOM   2349  HB  THR P 148     -30.054   1.156  -1.923  0.00  0.00      PROA  
ATOM   2350  OG1 THR P 148     -31.919   1.233  -2.813  0.00  0.00      PROA  
ATOM   2351  HG1 THR P 148     -31.520   1.828  -3.451  0.00  0.00      PROA  
ATOM   2352  CG2 THR P 148     -31.696   0.752  -0.504  0.00  0.00      PROA  
ATOM   2353 HG21 THR P 148     -31.982  -0.255  -0.878  0.00  0.00      PROA  
ATOM   2354 HG22 THR P 148     -31.069   0.784   0.412  0.00  0.00      PROA  
ATOM   2355 HG23 THR P 148     -32.613   1.302  -0.202  0.00  0.00      PROA  
ATOM   2356  C   THR P 148     -30.139   3.076  -0.022  0.00  0.00      PROA  
ATOM   2357  O   THR P 148     -30.710   3.181   1.117  0.00  0.00      PROA  
ATOM   2358  N   ILE P 149     -28.826   2.996  -0.068  0.00  0.00      PROA  
ATOM   2359  HN  ILE P 149     -28.344   2.889  -0.934  0.00  0.00      PROA  
ATOM   2360  CA  ILE P 149     -27.916   3.130   1.045  0.00  0.00      PROA  
ATOM   2361  HA  ILE P 149     -28.246   2.413   1.782  0.00  0.00      PROA  
ATOM   2362  CB  ILE P 149     -26.470   2.851   0.550  0.00  0.00      PROA  
ATOM   2363  HB  ILE P 149     -26.226   3.312  -0.431  0.00  0.00      PROA  
ATOM   2364  CG2 ILE P 149     -25.281   3.309   1.509  0.00  0.00      PROA  
ATOM   2365 HG21 ILE P 149     -25.437   3.007   2.567  0.00  0.00      PROA  
ATOM   2366 HG22 ILE P 149     -24.287   2.846   1.331  0.00  0.00      PROA  
ATOM   2367 HG23 ILE P 149     -25.093   4.401   1.436  0.00  0.00      PROA  
ATOM   2368  CG1 ILE P 149     -26.490   1.307   0.358  0.00  0.00      PROA  
ATOM   2369 HG11 ILE P 149     -27.388   0.971  -0.204  0.00  0.00      PROA  
ATOM   2370 HG12 ILE P 149     -26.565   0.803   1.346  0.00  0.00      PROA  
ATOM   2371  CD  ILE P 149     -25.266   0.776  -0.313  0.00  0.00      PROA  
ATOM   2372  HD1 ILE P 149     -25.276   0.980  -1.405  0.00  0.00      PROA  
ATOM   2373  HD2 ILE P 149     -24.333   1.244   0.068  0.00  0.00      PROA  
ATOM   2374  HD3 ILE P 149     -25.110  -0.316  -0.178  0.00  0.00      PROA  
ATOM   2375  C   ILE P 149     -27.908   4.486   1.654  0.00  0.00      PROA  
ATOM   2376  O   ILE P 149     -27.929   4.544   2.924  0.00  0.00      PROA  
ATOM   2377  N   PHE P 150     -27.964   5.580   0.922  0.00  0.00      PROA  
ATOM   2378  HN  PHE P 150     -27.969   5.520  -0.073  0.00  0.00      PROA  
ATOM   2379  CA  PHE P 150     -27.825   6.907   1.510  0.00  0.00      PROA  
ATOM   2380  HA  PHE P 150     -26.879   6.968   2.027  0.00  0.00      PROA  
ATOM   2381  CB  PHE P 150     -27.937   8.014   0.416  0.00  0.00      PROA  
ATOM   2382  HB1 PHE P 150     -28.803   7.808  -0.249  0.00  0.00      PROA  
ATOM   2383  HB2 PHE P 150     -27.023   7.956  -0.213  0.00  0.00      PROA  
ATOM   2384  CG  PHE P 150     -28.084   9.396   0.963  0.00  0.00      PROA  
ATOM   2385  CD1 PHE P 150     -29.272  10.117   0.881  0.00  0.00      PROA  
ATOM   2386  HD1 PHE P 150     -30.117   9.534   0.544  0.00  0.00      PROA  
ATOM   2387  CE1 PHE P 150     -29.360  11.457   1.371  0.00  0.00      PROA  
ATOM   2388  HE1 PHE P 150     -30.304  11.952   1.198  0.00  0.00      PROA  
ATOM   2389  CZ  PHE P 150     -28.163  12.130   1.715  0.00  0.00      PROA  
ATOM   2390  HZ  PHE P 150     -28.252  13.136   2.098  0.00  0.00      PROA  
ATOM   2391  CD2 PHE P 150     -26.947  10.090   1.428  0.00  0.00      PROA  
ATOM   2392  HD2 PHE P 150     -26.031   9.519   1.426  0.00  0.00      PROA  
ATOM   2393  CE2 PHE P 150     -27.000  11.398   1.865  0.00  0.00      PROA  
ATOM   2394  HE2 PHE P 150     -26.064  11.845   2.165  0.00  0.00      PROA  
ATOM   2395  C   PHE P 150     -28.901   7.109   2.552  0.00  0.00      PROA  
ATOM   2396  O   PHE P 150     -28.600   7.530   3.671  0.00  0.00      PROA  
ATOM   2397  N   LEU P 151     -30.226   6.818   2.181  0.00  0.00      PROA  
ATOM   2398  HN  LEU P 151     -30.467   6.477   1.276  0.00  0.00      PROA  
ATOM   2399  CA  LEU P 151     -31.340   6.828   3.053  0.00  0.00      PROA  
ATOM   2400  HA  LEU P 151     -31.256   7.756   3.600  0.00  0.00      PROA  
ATOM   2401  CB  LEU P 151     -32.637   6.717   2.173  0.00  0.00      PROA  
ATOM   2402  HB1 LEU P 151     -33.556   6.671   2.795  0.00  0.00      PROA  
ATOM   2403  HB2 LEU P 151     -32.596   5.734   1.657  0.00  0.00      PROA  
ATOM   2404  CG  LEU P 151     -32.947   7.897   1.277  0.00  0.00      PROA  
ATOM   2405  HG  LEU P 151     -31.966   8.104   0.797  0.00  0.00      PROA  
ATOM   2406  CD1 LEU P 151     -33.911   7.394   0.138  0.00  0.00      PROA  
ATOM   2407 HD11 LEU P 151     -34.163   8.162  -0.624  0.00  0.00      PROA  
ATOM   2408 HD12 LEU P 151     -33.414   6.571  -0.418  0.00  0.00      PROA  
ATOM   2409 HD13 LEU P 151     -34.844   7.160   0.694  0.00  0.00      PROA  
ATOM   2410  CD2 LEU P 151     -33.428   9.090   2.026  0.00  0.00      PROA  
ATOM   2411 HD21 LEU P 151     -33.939   9.898   1.461  0.00  0.00      PROA  
ATOM   2412 HD22 LEU P 151     -34.168   8.730   2.772  0.00  0.00      PROA  
ATOM   2413 HD23 LEU P 151     -32.631   9.608   2.602  0.00  0.00      PROA  
ATOM   2414  C   LEU P 151     -31.289   5.868   4.250  0.00  0.00      PROA  
ATOM   2415  O   LEU P 151     -31.603   6.185   5.398  0.00  0.00      PROA  
ATOM   2416  N   THR P 152     -30.824   4.652   4.053  0.00  0.00      PROA  
ATOM   2417  HN  THR P 152     -30.533   4.374   3.141  0.00  0.00      PROA  
ATOM   2418  CA  THR P 152     -30.566   3.702   5.111  0.00  0.00      PROA  
ATOM   2419  HA  THR P 152     -31.453   3.497   5.693  0.00  0.00      PROA  
ATOM   2420  CB  THR P 152     -29.998   2.372   4.616  0.00  0.00      PROA  
ATOM   2421  HB  THR P 152     -29.074   2.551   4.024  0.00  0.00      PROA  
ATOM   2422  OG1 THR P 152     -30.891   1.736   3.750  0.00  0.00      PROA  
ATOM   2423  HG1 THR P 152     -30.919   2.276   2.957  0.00  0.00      PROA  
ATOM   2424  CG2 THR P 152     -29.678   1.323   5.775  0.00  0.00      PROA  
ATOM   2425 HG21 THR P 152     -29.019   1.663   6.602  0.00  0.00      PROA  
ATOM   2426 HG22 THR P 152     -30.603   0.885   6.206  0.00  0.00      PROA  
ATOM   2427 HG23 THR P 152     -29.253   0.458   5.222  0.00  0.00      PROA  
ATOM   2428  C   THR P 152     -29.594   4.216   6.151  0.00  0.00      PROA  
ATOM   2429  O   THR P 152     -29.743   4.038   7.381  0.00  0.00      PROA  
ATOM   2430  N   MET P 153     -28.539   4.878   5.680  0.00  0.00      PROA  
ATOM   2431  HN  MET P 153     -28.446   5.178   4.734  0.00  0.00      PROA  
ATOM   2432  CA  MET P 153     -27.542   5.522   6.536  0.00  0.00      PROA  
ATOM   2433  HA  MET P 153     -27.293   4.809   7.308  0.00  0.00      PROA  
ATOM   2434  CB  MET P 153     -26.190   5.943   5.881  0.00  0.00      PROA  
ATOM   2435  HB1 MET P 153     -25.508   6.362   6.651  0.00  0.00      PROA  
ATOM   2436  HB2 MET P 153     -26.435   6.715   5.121  0.00  0.00      PROA  
ATOM   2437  CG  MET P 153     -25.449   4.678   5.343  0.00  0.00      PROA  
ATOM   2438  HG1 MET P 153     -26.039   4.120   4.585  0.00  0.00      PROA  
ATOM   2439  HG2 MET P 153     -25.250   4.083   6.260  0.00  0.00      PROA  
ATOM   2440  SD  MET P 153     -23.861   5.026   4.528  0.00  0.00      PROA  
ATOM   2441  CE  MET P 153     -24.293   6.357   3.414  0.00  0.00      PROA  
ATOM   2442  HE1 MET P 153     -23.653   6.441   2.509  0.00  0.00      PROA  
ATOM   2443  HE2 MET P 153     -25.298   6.201   2.965  0.00  0.00      PROA  
ATOM   2444  HE3 MET P 153     -24.326   7.322   3.963  0.00  0.00      PROA  
ATOM   2445  C   MET P 153     -28.221   6.652   7.299  0.00  0.00      PROA  
ATOM   2446  O   MET P 153     -27.945   6.793   8.525  0.00  0.00      PROA  
ATOM   2447  N   GLY P 154     -29.029   7.570   6.646  0.00  0.00      PROA  
ATOM   2448  HN  GLY P 154     -28.985   7.468   5.656  0.00  0.00      PROA  
ATOM   2449  CA  GLY P 154     -29.647   8.694   7.349  0.00  0.00      PROA  
ATOM   2450  HA1 GLY P 154     -30.201   9.219   6.584  0.00  0.00      PROA  
ATOM   2451  HA2 GLY P 154     -28.910   9.363   7.767  0.00  0.00      PROA  
ATOM   2452  C   GLY P 154     -30.591   8.309   8.478  0.00  0.00      PROA  
ATOM   2453  O   GLY P 154     -30.430   8.731   9.609  0.00  0.00      PROA  
ATOM   2454  N   PHE P 155     -31.567   7.444   8.157  0.00  0.00      PROA  
ATOM   2455  HN  PHE P 155     -31.568   7.035   7.248  0.00  0.00      PROA  
ATOM   2456  CA  PHE P 155     -32.646   6.932   8.996  0.00  0.00      PROA  
ATOM   2457  HA  PHE P 155     -33.059   7.789   9.506  0.00  0.00      PROA  
ATOM   2458  CB  PHE P 155     -33.890   6.234   8.343  0.00  0.00      PROA  
ATOM   2459  HB1 PHE P 155     -34.476   5.743   9.150  0.00  0.00      PROA  
ATOM   2460  HB2 PHE P 155     -33.655   5.382   7.670  0.00  0.00      PROA  
ATOM   2461  CG  PHE P 155     -34.742   7.246   7.600  0.00  0.00      PROA  
ATOM   2462  CD1 PHE P 155     -35.612   8.165   8.245  0.00  0.00      PROA  
ATOM   2463  HD1 PHE P 155     -35.561   8.130   9.323  0.00  0.00      PROA  
ATOM   2464  CE1 PHE P 155     -36.500   8.986   7.533  0.00  0.00      PROA  
ATOM   2465  HE1 PHE P 155     -37.105   9.604   8.179  0.00  0.00      PROA  
ATOM   2466  CZ  PHE P 155     -36.395   9.038   6.119  0.00  0.00      PROA  
ATOM   2467  HZ  PHE P 155     -37.027   9.757   5.619  0.00  0.00      PROA  
ATOM   2468  CD2 PHE P 155     -34.628   7.430   6.215  0.00  0.00      PROA  
ATOM   2469  HD2 PHE P 155     -33.850   6.920   5.665  0.00  0.00      PROA  
ATOM   2470  CE2 PHE P 155     -35.442   8.302   5.443  0.00  0.00      PROA  
ATOM   2471  HE2 PHE P 155     -35.247   8.544   4.409  0.00  0.00      PROA  
ATOM   2472  C   PHE P 155     -32.212   6.018  10.105  0.00  0.00      PROA  
ATOM   2473  O   PHE P 155     -32.756   6.103  11.196  0.00  0.00      PROA  
ATOM   2474  N   LEU P 156     -31.182   5.126   9.835  0.00  0.00      PROA  
ATOM   2475  HN  LEU P 156     -30.860   4.998   8.900  0.00  0.00      PROA  
ATOM   2476  CA  LEU P 156     -30.847   4.005  10.795  0.00  0.00      PROA  
ATOM   2477  HA  LEU P 156     -31.593   4.023  11.576  0.00  0.00      PROA  
ATOM   2478  CB  LEU P 156     -30.780   2.579  10.247  0.00  0.00      PROA  
ATOM   2479  HB1 LEU P 156     -30.645   1.887  11.106  0.00  0.00      PROA  
ATOM   2480  HB2 LEU P 156     -29.975   2.703   9.491  0.00  0.00      PROA  
ATOM   2481  CG  LEU P 156     -31.904   1.968   9.455  0.00  0.00      PROA  
ATOM   2482  HG  LEU P 156     -32.154   2.633   8.600  0.00  0.00      PROA  
ATOM   2483  CD1 LEU P 156     -31.740   0.590   8.963  0.00  0.00      PROA  
ATOM   2484 HD11 LEU P 156     -31.416  -0.035   9.822  0.00  0.00      PROA  
ATOM   2485 HD12 LEU P 156     -32.703   0.140   8.640  0.00  0.00      PROA  
ATOM   2486 HD13 LEU P 156     -31.036   0.411   8.122  0.00  0.00      PROA  
ATOM   2487  CD2 LEU P 156     -33.143   1.994  10.336  0.00  0.00      PROA  
ATOM   2488 HD21 LEU P 156     -33.022   1.509  11.328  0.00  0.00      PROA  
ATOM   2489 HD22 LEU P 156     -33.459   3.038  10.544  0.00  0.00      PROA  
ATOM   2490 HD23 LEU P 156     -34.048   1.554   9.866  0.00  0.00      PROA  
ATOM   2491  C   LEU P 156     -29.602   4.338  11.612  0.00  0.00      PROA  
ATOM   2492  O   LEU P 156     -29.328   3.679  12.614  0.00  0.00      PROA  
ATOM   2493  N   ILE P 157     -28.725   5.218  11.142  0.00  0.00      PROA  
ATOM   2494  HN  ILE P 157     -29.097   5.804  10.426  0.00  0.00      PROA  
ATOM   2495  CA  ILE P 157     -27.414   5.545  11.737  0.00  0.00      PROA  
ATOM   2496  HA  ILE P 157     -27.194   4.861  12.543  0.00  0.00      PROA  
ATOM   2497  CB  ILE P 157     -26.190   5.240  10.751  0.00  0.00      PROA  
ATOM   2498  HB  ILE P 157     -26.224   6.019   9.960  0.00  0.00      PROA  
ATOM   2499  CG2 ILE P 157     -24.900   5.393  11.561  0.00  0.00      PROA  
ATOM   2500 HG21 ILE P 157     -24.939   6.390  12.050  0.00  0.00      PROA  
ATOM   2501 HG22 ILE P 157     -24.678   4.695  12.395  0.00  0.00      PROA  
ATOM   2502 HG23 ILE P 157     -23.989   5.402  10.925  0.00  0.00      PROA  
ATOM   2503  CG1 ILE P 157     -26.257   3.877  10.068  0.00  0.00      PROA  
ATOM   2504 HG11 ILE P 157     -25.480   3.822   9.276  0.00  0.00      PROA  
ATOM   2505 HG12 ILE P 157     -27.221   3.781   9.524  0.00  0.00      PROA  
ATOM   2506  CD  ILE P 157     -26.066   2.587  10.989  0.00  0.00      PROA  
ATOM   2507  HD1 ILE P 157     -26.575   2.765  11.960  0.00  0.00      PROA  
ATOM   2508  HD2 ILE P 157     -26.366   1.647  10.479  0.00  0.00      PROA  
ATOM   2509  HD3 ILE P 157     -25.049   2.416  11.403  0.00  0.00      PROA  
ATOM   2510  C   ILE P 157     -27.409   6.980  12.243  0.00  0.00      PROA  
ATOM   2511  O   ILE P 157     -27.419   7.234  13.451  0.00  0.00      PROA  
ATOM   2512  N   SER P 158     -27.356   8.042  11.382  0.00  0.00      PROA  
ATOM   2513  HN  SER P 158     -27.523   7.946  10.404  0.00  0.00      PROA  
ATOM   2514  CA  SER P 158     -26.963   9.445  11.751  0.00  0.00      PROA  
ATOM   2515  HA  SER P 158     -27.719   9.841  12.413  0.00  0.00      PROA  
ATOM   2516  CB  SER P 158     -25.565   9.583  12.412  0.00  0.00      PROA  
ATOM   2517  HB1 SER P 158     -24.879   8.931  11.830  0.00  0.00      PROA  
ATOM   2518  HB2 SER P 158     -25.702   9.146  13.425  0.00  0.00      PROA  
ATOM   2519  OG  SER P 158     -25.004  10.831  12.485  0.00  0.00      PROA  
ATOM   2520  HG1 SER P 158     -25.466  11.380  13.123  0.00  0.00      PROA  
ATOM   2521  C   SER P 158     -27.036  10.171  10.436  0.00  0.00      PROA  
ATOM   2522  O   SER P 158     -26.351   9.801   9.450  0.00  0.00      PROA  
ATOM   2523  N   TRP P 159     -27.897  11.261  10.340  0.00  0.00      PROA  
ATOM   2524  HN  TRP P 159     -28.121  11.595  11.253  0.00  0.00      PROA  
ATOM   2525  CA  TRP P 159     -27.878  12.160   9.149  0.00  0.00      PROA  
ATOM   2526  HA  TRP P 159     -27.748  11.587   8.243  0.00  0.00      PROA  
ATOM   2527  CB  TRP P 159     -29.134  13.133   9.142  0.00  0.00      PROA  
ATOM   2528  HB1 TRP P 159     -28.975  13.859   8.316  0.00  0.00      PROA  
ATOM   2529  HB2 TRP P 159     -29.146  13.658  10.121  0.00  0.00      PROA  
ATOM   2530  CG  TRP P 159     -30.413  12.327   9.090  0.00  0.00      PROA  
ATOM   2531  CD1 TRP P 159     -31.369  12.044   9.988  0.00  0.00      PROA  
ATOM   2532  HD1 TRP P 159     -31.278  12.151  11.059  0.00  0.00      PROA  
ATOM   2533  NE1 TRP P 159     -32.385  11.411   9.354  0.00  0.00      PROA  
ATOM   2534  HE1 TRP P 159     -33.122  10.976   9.824  0.00  0.00      PROA  
ATOM   2535  CE2 TRP P 159     -32.189  11.360   7.972  0.00  0.00      PROA  
ATOM   2536  CD2 TRP P 159     -30.912  11.925   7.782  0.00  0.00      PROA  
ATOM   2537  CE3 TRP P 159     -30.354  11.926   6.464  0.00  0.00      PROA  
ATOM   2538  HE3 TRP P 159     -29.418  12.430   6.272  0.00  0.00      PROA  
ATOM   2539  CZ3 TRP P 159     -31.153  11.588   5.427  0.00  0.00      PROA  
ATOM   2540  HZ3 TRP P 159     -30.925  11.910   4.421  0.00  0.00      PROA  
ATOM   2541  CZ2 TRP P 159     -32.958  10.990   6.946  0.00  0.00      PROA  
ATOM   2542  HZ2 TRP P 159     -33.900  10.508   7.164  0.00  0.00      PROA  
ATOM   2543  CH2 TRP P 159     -32.456  11.208   5.626  0.00  0.00      PROA  
ATOM   2544  HH2 TRP P 159     -33.096  10.873   4.823  0.00  0.00      PROA  
ATOM   2545  C   TRP P 159     -26.603  12.935   9.095  0.00  0.00      PROA  
ATOM   2546  O   TRP P 159     -26.169  13.116   7.975  0.00  0.00      PROA  
ATOM   2547  N   LYS P 160     -26.060  13.413  10.252  0.00  0.00      PROA  
ATOM   2548  HN  LYS P 160     -26.470  13.267  11.149  0.00  0.00      PROA  
ATOM   2549  CA  LYS P 160     -24.995  14.401  10.195  0.00  0.00      PROA  
ATOM   2550  HA  LYS P 160     -25.052  15.096   9.371  0.00  0.00      PROA  
ATOM   2551  CB  LYS P 160     -24.981  15.140  11.593  0.00  0.00      PROA  
ATOM   2552  HB1 LYS P 160     -25.963  15.619  11.793  0.00  0.00      PROA  
ATOM   2553  HB2 LYS P 160     -24.149  15.870  11.501  0.00  0.00      PROA  
ATOM   2554  CG  LYS P 160     -24.698  14.196  12.812  0.00  0.00      PROA  
ATOM   2555  HG1 LYS P 160     -23.722  13.665  12.818  0.00  0.00      PROA  
ATOM   2556  HG2 LYS P 160     -25.406  13.339  12.821  0.00  0.00      PROA  
ATOM   2557  CD  LYS P 160     -24.913  15.073  14.044  0.00  0.00      PROA  
ATOM   2558  HD1 LYS P 160     -26.007  15.240  14.145  0.00  0.00      PROA  
ATOM   2559  HD2 LYS P 160     -24.442  16.045  13.784  0.00  0.00      PROA  
ATOM   2560  CE  LYS P 160     -24.416  14.540  15.337  0.00  0.00      PROA  
ATOM   2561  HE1 LYS P 160     -23.328  14.315  15.335  0.00  0.00      PROA  
ATOM   2562  HE2 LYS P 160     -24.806  13.532  15.591  0.00  0.00      PROA  
ATOM   2563  NZ  LYS P 160     -24.768  15.443  16.430  0.00  0.00      PROA  
ATOM   2564  HZ1 LYS P 160     -24.395  15.110  17.342  0.00  0.00      PROA  
ATOM   2565  HZ2 LYS P 160     -24.429  16.419  16.312  0.00  0.00      PROA  
ATOM   2566  HZ3 LYS P 160     -25.786  15.656  16.465  0.00  0.00      PROA  
ATOM   2567  C   LYS P 160     -23.616  13.694   9.924  0.00  0.00      PROA  
ATOM   2568  O   LYS P 160     -22.782  14.308   9.247  0.00  0.00      PROA  
ATOM   2569  N   LEU P 161     -23.349  12.428  10.313  0.00  0.00      PROA  
ATOM   2570  HN  LEU P 161     -23.878  12.031  11.058  0.00  0.00      PROA  
ATOM   2571  CA  LEU P 161     -22.328  11.524   9.852  0.00  0.00      PROA  
ATOM   2572  HA  LEU P 161     -21.413  12.097   9.826  0.00  0.00      PROA  
ATOM   2573  CB  LEU P 161     -22.328  10.352  10.827  0.00  0.00      PROA  
ATOM   2574  HB1 LEU P 161     -23.232   9.735  10.638  0.00  0.00      PROA  
ATOM   2575  HB2 LEU P 161     -22.255  10.758  11.858  0.00  0.00      PROA  
ATOM   2576  CG  LEU P 161     -21.107   9.487  10.655  0.00  0.00      PROA  
ATOM   2577  HG  LEU P 161     -21.121   8.856   9.742  0.00  0.00      PROA  
ATOM   2578  CD1 LEU P 161     -19.780  10.156  10.618  0.00  0.00      PROA  
ATOM   2579 HD11 LEU P 161     -18.981   9.394  10.498  0.00  0.00      PROA  
ATOM   2580 HD12 LEU P 161     -19.667  10.891   9.792  0.00  0.00      PROA  
ATOM   2581 HD13 LEU P 161     -19.487  10.706  11.538  0.00  0.00      PROA  
ATOM   2582  CD2 LEU P 161     -21.091   8.438  11.787  0.00  0.00      PROA  
ATOM   2583 HD21 LEU P 161     -22.107   8.265  12.200  0.00  0.00      PROA  
ATOM   2584 HD22 LEU P 161     -20.712   7.429  11.517  0.00  0.00      PROA  
ATOM   2585 HD23 LEU P 161     -20.490   8.878  12.612  0.00  0.00      PROA  
ATOM   2586  C   LEU P 161     -22.576  11.151   8.351  0.00  0.00      PROA  
ATOM   2587  O   LEU P 161     -21.570  11.125   7.613  0.00  0.00      PROA  
ATOM   2588  N   THR P 162     -23.835  10.998   7.923  0.00  0.00      PROA  
ATOM   2589  HN  THR P 162     -24.613  11.032   8.545  0.00  0.00      PROA  
ATOM   2590  CA  THR P 162     -24.130  10.740   6.501  0.00  0.00      PROA  
ATOM   2591  HA  THR P 162     -23.594   9.881   6.124  0.00  0.00      PROA  
ATOM   2592  CB  THR P 162     -25.636  10.302   6.335  0.00  0.00      PROA  
ATOM   2593  HB  THR P 162     -26.210  11.151   6.764  0.00  0.00      PROA  
ATOM   2594  OG1 THR P 162     -25.986   9.083   6.981  0.00  0.00      PROA  
ATOM   2595  HG1 THR P 162     -26.276   9.261   7.878  0.00  0.00      PROA  
ATOM   2596  CG2 THR P 162     -25.777  10.060   4.864  0.00  0.00      PROA  
ATOM   2597 HG21 THR P 162     -24.930   9.563   4.345  0.00  0.00      PROA  
ATOM   2598 HG22 THR P 162     -26.716   9.513   4.630  0.00  0.00      PROA  
ATOM   2599 HG23 THR P 162     -25.751  11.071   4.404  0.00  0.00      PROA  
ATOM   2600  C   THR P 162     -23.723  11.895   5.525  0.00  0.00      PROA  
ATOM   2601  O   THR P 162     -23.098  11.763   4.491  0.00  0.00      PROA  
ATOM   2602  N   PHE P 163     -23.987  13.101   6.004  0.00  0.00      PROA  
ATOM   2603  HN  PHE P 163     -24.602  13.261   6.773  0.00  0.00      PROA  
ATOM   2604  CA  PHE P 163     -23.670  14.245   5.167  0.00  0.00      PROA  
ATOM   2605  HA  PHE P 163     -24.042  14.097   4.164  0.00  0.00      PROA  
ATOM   2606  CB  PHE P 163     -24.198  15.555   5.839  0.00  0.00      PROA  
ATOM   2607  HB1 PHE P 163     -23.781  16.388   5.234  0.00  0.00      PROA  
ATOM   2608  HB2 PHE P 163     -23.829  15.626   6.885  0.00  0.00      PROA  
ATOM   2609  CG  PHE P 163     -25.701  15.628   5.700  0.00  0.00      PROA  
ATOM   2610  CD1 PHE P 163     -26.414  16.339   6.683  0.00  0.00      PROA  
ATOM   2611  HD1 PHE P 163     -25.726  16.704   7.431  0.00  0.00      PROA  
ATOM   2612  CE1 PHE P 163     -27.806  16.196   6.890  0.00  0.00      PROA  
ATOM   2613  HE1 PHE P 163     -28.207  16.504   7.844  0.00  0.00      PROA  
ATOM   2614  CZ  PHE P 163     -28.554  15.570   5.836  0.00  0.00      PROA  
ATOM   2615  HZ  PHE P 163     -29.603  15.414   6.042  0.00  0.00      PROA  
ATOM   2616  CD2 PHE P 163     -26.498  14.918   4.724  0.00  0.00      PROA  
ATOM   2617  HD2 PHE P 163     -26.040  14.548   3.819  0.00  0.00      PROA  
ATOM   2618  CE2 PHE P 163     -27.905  14.947   4.720  0.00  0.00      PROA  
ATOM   2619  HE2 PHE P 163     -28.593  14.430   4.067  0.00  0.00      PROA  
ATOM   2620  C   PHE P 163     -22.184  14.544   5.063  0.00  0.00      PROA  
ATOM   2621  O   PHE P 163     -21.725  14.935   3.992  0.00  0.00      PROA  
ATOM   2622  N   ALA P 164     -21.456  14.232   6.103  0.00  0.00      PROA  
ATOM   2623  HN  ALA P 164     -21.891  13.915   6.942  0.00  0.00      PROA  
ATOM   2624  CA  ALA P 164     -20.025  14.346   6.249  0.00  0.00      PROA  
ATOM   2625  HA  ALA P 164     -19.709  15.369   6.109  0.00  0.00      PROA  
ATOM   2626  CB  ALA P 164     -19.539  13.965   7.661  0.00  0.00      PROA  
ATOM   2627  HB1 ALA P 164     -20.041  14.642   8.385  0.00  0.00      PROA  
ATOM   2628  HB2 ALA P 164     -19.739  12.933   8.021  0.00  0.00      PROA  
ATOM   2629  HB3 ALA P 164     -18.432  13.957   7.750  0.00  0.00      PROA  
ATOM   2630  C   ALA P 164     -19.304  13.425   5.176  0.00  0.00      PROA  
ATOM   2631  O   ALA P 164     -18.304  13.752   4.569  0.00  0.00      PROA  
ATOM   2632  N   ALA P 165     -19.835  12.258   4.936  0.00  0.00      PROA  
ATOM   2633  HN  ALA P 165     -20.675  11.995   5.403  0.00  0.00      PROA  
ATOM   2634  CA  ALA P 165     -19.189  11.247   4.057  0.00  0.00      PROA  
ATOM   2635  HA  ALA P 165     -18.152  11.365   4.338  0.00  0.00      PROA  
ATOM   2636  CB  ALA P 165     -19.743   9.844   4.335  0.00  0.00      PROA  
ATOM   2637  HB1 ALA P 165     -20.847   9.735   4.386  0.00  0.00      PROA  
ATOM   2638  HB2 ALA P 165     -19.321   9.097   3.629  0.00  0.00      PROA  
ATOM   2639  HB3 ALA P 165     -19.382   9.528   5.337  0.00  0.00      PROA  
ATOM   2640  C   ALA P 165     -19.303  11.552   2.573  0.00  0.00      PROA  
ATOM   2641  O   ALA P 165     -18.603  11.038   1.699  0.00  0.00      PROA  
ATOM   2642  N   ILE P 166     -20.345  12.379   2.233  0.00  0.00      PROA  
ATOM   2643  HN  ILE P 166     -21.056  12.721   2.842  0.00  0.00      PROA  
ATOM   2644  CA  ILE P 166     -20.623  12.674   0.844  0.00  0.00      PROA  
ATOM   2645  HA  ILE P 166     -20.261  11.903   0.180  0.00  0.00      PROA  
ATOM   2646  CB  ILE P 166     -22.105  12.734   0.375  0.00  0.00      PROA  
ATOM   2647  HB  ILE P 166     -22.150  13.149  -0.655  0.00  0.00      PROA  
ATOM   2648  CG2 ILE P 166     -22.633  11.264   0.430  0.00  0.00      PROA  
ATOM   2649 HG21 ILE P 166     -22.084  10.544  -0.214  0.00  0.00      PROA  
ATOM   2650 HG22 ILE P 166     -22.497  10.865   1.458  0.00  0.00      PROA  
ATOM   2651 HG23 ILE P 166     -23.692  11.241   0.096  0.00  0.00      PROA  
ATOM   2652  CG1 ILE P 166     -22.906  13.705   1.253  0.00  0.00      PROA  
ATOM   2653 HG11 ILE P 166     -22.311  14.623   1.445  0.00  0.00      PROA  
ATOM   2654 HG12 ILE P 166     -23.081  13.101   2.170  0.00  0.00      PROA  
ATOM   2655  CD  ILE P 166     -24.329  13.990   0.731  0.00  0.00      PROA  
ATOM   2656  HD1 ILE P 166     -24.261  14.553  -0.224  0.00  0.00      PROA  
ATOM   2657  HD2 ILE P 166     -24.832  13.057   0.398  0.00  0.00      PROA  
ATOM   2658  HD3 ILE P 166     -24.899  14.543   1.508  0.00  0.00      PROA  
ATOM   2659  C   ILE P 166     -19.909  13.902   0.383  0.00  0.00      PROA  
ATOM   2660  O   ILE P 166     -20.000  14.315  -0.765  0.00  0.00      PROA  
ATOM   2661  N   ILE P 167     -19.145  14.536   1.289  0.00  0.00      PROA  
ATOM   2662  HN  ILE P 167     -19.203  14.178   2.217  0.00  0.00      PROA  
ATOM   2663  CA  ILE P 167     -18.287  15.657   0.921  0.00  0.00      PROA  
ATOM   2664  HA  ILE P 167     -19.002  16.449   0.756  0.00  0.00      PROA  
ATOM   2665  CB  ILE P 167     -17.357  16.066   2.165  0.00  0.00      PROA  
ATOM   2666  HB  ILE P 167     -16.873  15.161   2.590  0.00  0.00      PROA  
ATOM   2667  CG2 ILE P 167     -16.178  17.032   1.823  0.00  0.00      PROA  
ATOM   2668 HG21 ILE P 167     -16.609  18.050   1.716  0.00  0.00      PROA  
ATOM   2669 HG22 ILE P 167     -15.456  17.203   2.650  0.00  0.00      PROA  
ATOM   2670 HG23 ILE P 167     -15.499  16.740   0.994  0.00  0.00      PROA  
ATOM   2671  CG1 ILE P 167     -18.278  16.783   3.215  0.00  0.00      PROA  
ATOM   2672 HG11 ILE P 167     -19.038  16.083   3.622  0.00  0.00      PROA  
ATOM   2673 HG12 ILE P 167     -18.814  17.604   2.692  0.00  0.00      PROA  
ATOM   2674  CD  ILE P 167     -17.529  17.368   4.442  0.00  0.00      PROA  
ATOM   2675  HD1 ILE P 167     -16.723  18.071   4.144  0.00  0.00      PROA  
ATOM   2676  HD2 ILE P 167     -18.306  17.916   5.017  0.00  0.00      PROA  
ATOM   2677  HD3 ILE P 167     -17.082  16.482   4.942  0.00  0.00      PROA  
ATOM   2678  C   ILE P 167     -17.474  15.478  -0.407  0.00  0.00      PROA  
ATOM   2679  O   ILE P 167     -17.638  16.328  -1.259  0.00  0.00      PROA  
ATOM   2680  N   PRO P 168     -16.700  14.451  -0.708  0.00  0.00      PROA  
ATOM   2681  CD  PRO P 168     -16.182  13.437   0.298  0.00  0.00      PROA  
ATOM   2682  HD1 PRO P 168     -16.269  13.675   1.379  0.00  0.00      PROA  
ATOM   2683  HD2 PRO P 168     -16.831  12.549   0.141  0.00  0.00      PROA  
ATOM   2684  CA  PRO P 168     -15.941  14.325  -2.036  0.00  0.00      PROA  
ATOM   2685  HA  PRO P 168     -15.605  15.317  -2.301  0.00  0.00      PROA  
ATOM   2686  CB  PRO P 168     -14.901  13.276  -1.658  0.00  0.00      PROA  
ATOM   2687  HB1 PRO P 168     -13.912  13.441  -2.136  0.00  0.00      PROA  
ATOM   2688  HB2 PRO P 168     -15.241  12.281  -2.018  0.00  0.00      PROA  
ATOM   2689  CG  PRO P 168     -14.767  13.262  -0.144  0.00  0.00      PROA  
ATOM   2690  HG1 PRO P 168     -14.387  14.229   0.248  0.00  0.00      PROA  
ATOM   2691  HG2 PRO P 168     -14.249  12.365   0.257  0.00  0.00      PROA  
ATOM   2692  C   PRO P 168     -16.929  13.770  -3.115  0.00  0.00      PROA  
ATOM   2693  O   PRO P 168     -16.413  13.534  -4.198  0.00  0.00      PROA  
ATOM   2694  N   LEU P 169     -18.194  13.455  -2.816  0.00  0.00      PROA  
ATOM   2695  HN  LEU P 169     -18.562  13.753  -1.939  0.00  0.00      PROA  
ATOM   2696  CA  LEU P 169     -19.125  12.995  -3.910  0.00  0.00      PROA  
ATOM   2697  HA  LEU P 169     -18.705  12.168  -4.463  0.00  0.00      PROA  
ATOM   2698  CB  LEU P 169     -20.378  12.293  -3.330  0.00  0.00      PROA  
ATOM   2699  HB1 LEU P 169     -20.778  13.081  -2.656  0.00  0.00      PROA  
ATOM   2700  HB2 LEU P 169     -19.973  11.566  -2.594  0.00  0.00      PROA  
ATOM   2701  CG  LEU P 169     -21.542  11.855  -4.236  0.00  0.00      PROA  
ATOM   2702  HG  LEU P 169     -21.921  12.699  -4.851  0.00  0.00      PROA  
ATOM   2703  CD1 LEU P 169     -21.205  10.701  -5.226  0.00  0.00      PROA  
ATOM   2704 HD11 LEU P 169     -22.026  10.440  -5.928  0.00  0.00      PROA  
ATOM   2705 HD12 LEU P 169     -20.356  10.922  -5.908  0.00  0.00      PROA  
ATOM   2706 HD13 LEU P 169     -21.033   9.807  -4.589  0.00  0.00      PROA  
ATOM   2707  CD2 LEU P 169     -22.672  11.406  -3.241  0.00  0.00      PROA  
ATOM   2708 HD21 LEU P 169     -22.153  10.690  -2.569  0.00  0.00      PROA  
ATOM   2709 HD22 LEU P 169     -23.157  12.231  -2.676  0.00  0.00      PROA  
ATOM   2710 HD23 LEU P 169     -23.445  10.866  -3.828  0.00  0.00      PROA  
ATOM   2711  C   LEU P 169     -19.431  13.898  -5.146  0.00  0.00      PROA  
ATOM   2712  O   LEU P 169     -19.513  13.394  -6.262  0.00  0.00      PROA  
ATOM   2713  N   PRO P 170     -19.590  15.242  -5.105  0.00  0.00      PROA  
ATOM   2714  CD  PRO P 170     -20.086  15.953  -3.930  0.00  0.00      PROA  
ATOM   2715  HD1 PRO P 170     -21.128  15.634  -3.712  0.00  0.00      PROA  
ATOM   2716  HD2 PRO P 170     -19.363  15.841  -3.094  0.00  0.00      PROA  
ATOM   2717  CA  PRO P 170     -19.522  16.098  -6.277  0.00  0.00      PROA  
ATOM   2718  HA  PRO P 170     -20.026  15.672  -7.132  0.00  0.00      PROA  
ATOM   2719  CB  PRO P 170     -20.206  17.376  -5.836  0.00  0.00      PROA  
ATOM   2720  HB1 PRO P 170     -21.263  17.335  -6.177  0.00  0.00      PROA  
ATOM   2721  HB2 PRO P 170     -19.794  18.278  -6.337  0.00  0.00      PROA  
ATOM   2722  CG  PRO P 170     -19.976  17.454  -4.371  0.00  0.00      PROA  
ATOM   2723  HG1 PRO P 170     -20.696  18.093  -3.817  0.00  0.00      PROA  
ATOM   2724  HG2 PRO P 170     -18.993  17.873  -4.067  0.00  0.00      PROA  
ATOM   2725  C   PRO P 170     -18.058  16.391  -6.818  0.00  0.00      PROA  
ATOM   2726  O   PRO P 170     -17.942  16.828  -7.979  0.00  0.00      PROA  
ATOM   2727  N   VAL P 171     -17.026  16.153  -5.982  0.00  0.00      PROA  
ATOM   2728  HN  VAL P 171     -17.133  15.695  -5.103  0.00  0.00      PROA  
ATOM   2729  CA  VAL P 171     -15.643  16.277  -6.440  0.00  0.00      PROA  
ATOM   2730  HA  VAL P 171     -15.459  17.118  -7.092  0.00  0.00      PROA  
ATOM   2731  CB  VAL P 171     -14.688  16.333  -5.277  0.00  0.00      PROA  
ATOM   2732  HB  VAL P 171     -14.490  15.334  -4.834  0.00  0.00      PROA  
ATOM   2733  CG1 VAL P 171     -13.330  16.933  -5.804  0.00  0.00      PROA  
ATOM   2734 HG11 VAL P 171     -13.371  17.957  -6.234  0.00  0.00      PROA  
ATOM   2735 HG12 VAL P 171     -12.668  17.022  -4.916  0.00  0.00      PROA  
ATOM   2736 HG13 VAL P 171     -12.879  16.219  -6.527  0.00  0.00      PROA  
ATOM   2737  CG2 VAL P 171     -15.346  17.306  -4.271  0.00  0.00      PROA  
ATOM   2738 HG21 VAL P 171     -16.226  16.916  -3.715  0.00  0.00      PROA  
ATOM   2739 HG22 VAL P 171     -14.633  17.640  -3.487  0.00  0.00      PROA  
ATOM   2740 HG23 VAL P 171     -15.667  18.254  -4.754  0.00  0.00      PROA  
ATOM   2741  C   VAL P 171     -15.381  15.126  -7.345  0.00  0.00      PROA  
ATOM   2742  O   VAL P 171     -14.861  15.330  -8.418  0.00  0.00      PROA  
ATOM   2743  N   MET P 172     -15.846  13.935  -6.980  0.00  0.00      PROA  
ATOM   2744  HN  MET P 172     -16.119  13.663  -6.061  0.00  0.00      PROA  
ATOM   2745  CA  MET P 172     -15.912  12.813  -7.859  0.00  0.00      PROA  
ATOM   2746  HA  MET P 172     -14.897  12.681  -8.206  0.00  0.00      PROA  
ATOM   2747  CB  MET P 172     -16.260  11.552  -7.110  0.00  0.00      PROA  
ATOM   2748  HB1 MET P 172     -16.453  10.750  -7.854  0.00  0.00      PROA  
ATOM   2749  HB2 MET P 172     -17.206  11.820  -6.592  0.00  0.00      PROA  
ATOM   2750  CG  MET P 172     -15.270  11.042  -6.010  0.00  0.00      PROA  
ATOM   2751  HG1 MET P 172     -15.054  11.801  -5.228  0.00  0.00      PROA  
ATOM   2752  HG2 MET P 172     -14.286  10.918  -6.511  0.00  0.00      PROA  
ATOM   2753  SD  MET P 172     -15.603   9.413  -5.331  0.00  0.00      PROA  
ATOM   2754  CE  MET P 172     -17.166   9.892  -4.471  0.00  0.00      PROA  
ATOM   2755  HE1 MET P 172     -17.655   8.972  -4.085  0.00  0.00      PROA  
ATOM   2756  HE2 MET P 172     -16.994  10.655  -3.683  0.00  0.00      PROA  
ATOM   2757  HE3 MET P 172     -17.841  10.412  -5.184  0.00  0.00      PROA  
ATOM   2758  C   MET P 172     -16.746  12.981  -9.139  0.00  0.00      PROA  
ATOM   2759  O   MET P 172     -16.326  12.621 -10.268  0.00  0.00      PROA  
ATOM   2760  N   ALA P 173     -17.933  13.692  -9.031  0.00  0.00      PROA  
ATOM   2761  HN  ALA P 173     -18.266  13.956  -8.129  0.00  0.00      PROA  
ATOM   2762  CA  ALA P 173     -18.751  14.139 -10.196  0.00  0.00      PROA  
ATOM   2763  HA  ALA P 173     -19.048  13.243 -10.721  0.00  0.00      PROA  
ATOM   2764  CB  ALA P 173     -19.923  14.910  -9.644  0.00  0.00      PROA  
ATOM   2765  HB1 ALA P 173     -20.648  14.993 -10.482  0.00  0.00      PROA  
ATOM   2766  HB2 ALA P 173     -20.336  14.407  -8.744  0.00  0.00      PROA  
ATOM   2767  HB3 ALA P 173     -19.549  15.942  -9.474  0.00  0.00      PROA  
ATOM   2768  C   ALA P 173     -17.988  15.085 -11.236  0.00  0.00      PROA  
ATOM   2769  O   ALA P 173     -18.113  14.831 -12.437  0.00  0.00      PROA  
ATOM   2770  N   ILE P 174     -17.146  16.113 -10.726  0.00  0.00      PROA  
ATOM   2771  HN  ILE P 174     -17.112  16.301  -9.748  0.00  0.00      PROA  
ATOM   2772  CA  ILE P 174     -16.273  16.953 -11.512  0.00  0.00      PROA  
ATOM   2773  HA  ILE P 174     -16.961  17.395 -12.219  0.00  0.00      PROA  
ATOM   2774  CB  ILE P 174     -15.565  18.026 -10.633  0.00  0.00      PROA  
ATOM   2775  HB  ILE P 174     -15.143  17.465  -9.773  0.00  0.00      PROA  
ATOM   2776  CG2 ILE P 174     -14.306  18.509 -11.335  0.00  0.00      PROA  
ATOM   2777 HG21 ILE P 174     -14.462  18.906 -12.361  0.00  0.00      PROA  
ATOM   2778 HG22 ILE P 174     -13.787  19.333 -10.802  0.00  0.00      PROA  
ATOM   2779 HG23 ILE P 174     -13.511  17.734 -11.388  0.00  0.00      PROA  
ATOM   2780  CG1 ILE P 174     -16.507  19.152 -10.143  0.00  0.00      PROA  
ATOM   2781 HG11 ILE P 174     -17.309  18.603  -9.605  0.00  0.00      PROA  
ATOM   2782 HG12 ILE P 174     -16.851  19.743 -11.019  0.00  0.00      PROA  
ATOM   2783  CD  ILE P 174     -16.028  20.096  -9.055  0.00  0.00      PROA  
ATOM   2784  HD1 ILE P 174     -15.186  20.721  -9.424  0.00  0.00      PROA  
ATOM   2785  HD2 ILE P 174     -16.893  20.672  -8.662  0.00  0.00      PROA  
ATOM   2786  HD3 ILE P 174     -15.704  19.423  -8.233  0.00  0.00      PROA  
ATOM   2787  C   ILE P 174     -15.246  16.077 -12.255  0.00  0.00      PROA  
ATOM   2788  O   ILE P 174     -14.979  16.279 -13.448  0.00  0.00      PROA  
ATOM   2789  N   ALA P 175     -14.648  15.119 -11.572  0.00  0.00      PROA  
ATOM   2790  HN  ALA P 175     -14.975  14.884 -10.660  0.00  0.00      PROA  
ATOM   2791  CA  ALA P 175     -13.665  14.261 -12.190  0.00  0.00      PROA  
ATOM   2792  HA  ALA P 175     -12.888  14.940 -12.509  0.00  0.00      PROA  
ATOM   2793  CB  ALA P 175     -13.103  13.317 -11.175  0.00  0.00      PROA  
ATOM   2794  HB1 ALA P 175     -13.601  12.379 -10.849  0.00  0.00      PROA  
ATOM   2795  HB2 ALA P 175     -12.235  12.817 -11.655  0.00  0.00      PROA  
ATOM   2796  HB3 ALA P 175     -12.709  13.826 -10.269  0.00  0.00      PROA  
ATOM   2797  C   ALA P 175     -14.128  13.357 -13.318  0.00  0.00      PROA  
ATOM   2798  O   ALA P 175     -13.504  13.198 -14.375  0.00  0.00      PROA  
ATOM   2799  N   ILE P 176     -15.355  12.783 -13.147  0.00  0.00      PROA  
ATOM   2800  HN  ILE P 176     -15.814  12.832 -12.263  0.00  0.00      PROA  
ATOM   2801  CA  ILE P 176     -16.180  12.146 -14.141  0.00  0.00      PROA  
ATOM   2802  HA  ILE P 176     -15.582  11.434 -14.691  0.00  0.00      PROA  
ATOM   2803  CB  ILE P 176     -17.449  11.497 -13.574  0.00  0.00      PROA  
ATOM   2804  HB  ILE P 176     -18.096  12.243 -13.065  0.00  0.00      PROA  
ATOM   2805  CG2 ILE P 176     -18.286  10.763 -14.720  0.00  0.00      PROA  
ATOM   2806 HG21 ILE P 176     -17.915   9.737 -14.929  0.00  0.00      PROA  
ATOM   2807 HG22 ILE P 176     -19.303  10.656 -14.285  0.00  0.00      PROA  
ATOM   2808 HG23 ILE P 176     -18.504  11.335 -15.647  0.00  0.00      PROA  
ATOM   2809  CG1 ILE P 176     -17.139  10.383 -12.510  0.00  0.00      PROA  
ATOM   2810 HG11 ILE P 176     -16.180  10.696 -12.046  0.00  0.00      PROA  
ATOM   2811 HG12 ILE P 176     -16.812   9.458 -13.032  0.00  0.00      PROA  
ATOM   2812  CD  ILE P 176     -18.286  10.315 -11.455  0.00  0.00      PROA  
ATOM   2813  HD1 ILE P 176     -19.195  10.120 -12.064  0.00  0.00      PROA  
ATOM   2814  HD2 ILE P 176     -18.081   9.436 -10.807  0.00  0.00      PROA  
ATOM   2815  HD3 ILE P 176     -18.585  11.130 -10.762  0.00  0.00      PROA  
ATOM   2816  C   ILE P 176     -16.615  13.074 -15.268  0.00  0.00      PROA  
ATOM   2817  O   ILE P 176     -16.339  12.726 -16.424  0.00  0.00      PROA  
ATOM   2818  N   SER P 177     -17.038  14.313 -15.022  0.00  0.00      PROA  
ATOM   2819  HN  SER P 177     -17.242  14.508 -14.066  0.00  0.00      PROA  
ATOM   2820  CA  SER P 177     -17.341  15.398 -16.034  0.00  0.00      PROA  
ATOM   2821  HA  SER P 177     -18.085  15.019 -16.719  0.00  0.00      PROA  
ATOM   2822  CB  SER P 177     -17.974  16.645 -15.386  0.00  0.00      PROA  
ATOM   2823  HB1 SER P 177     -18.415  17.234 -16.218  0.00  0.00      PROA  
ATOM   2824  HB2 SER P 177     -17.224  17.209 -14.792  0.00  0.00      PROA  
ATOM   2825  OG  SER P 177     -19.106  16.141 -14.657  0.00  0.00      PROA  
ATOM   2826  HG1 SER P 177     -18.899  15.506 -13.967  0.00  0.00      PROA  
ATOM   2827  C   SER P 177     -16.080  15.708 -16.860  0.00  0.00      PROA  
ATOM   2828  O   SER P 177     -16.202  15.787 -18.133  0.00  0.00      PROA  
ATOM   2829  N   LEU P 178     -14.845  15.822 -16.306  0.00  0.00      PROA  
ATOM   2830  HN  LEU P 178     -14.789  15.793 -15.311  0.00  0.00      PROA  
ATOM   2831  CA  LEU P 178     -13.616  16.100 -17.072  0.00  0.00      PROA  
ATOM   2832  HA  LEU P 178     -13.761  16.769 -17.907  0.00  0.00      PROA  
ATOM   2833  CB  LEU P 178     -12.515  16.911 -16.323  0.00  0.00      PROA  
ATOM   2834  HB1 LEU P 178     -11.539  16.821 -16.846  0.00  0.00      PROA  
ATOM   2835  HB2 LEU P 178     -12.263  16.394 -15.373  0.00  0.00      PROA  
ATOM   2836  CG  LEU P 178     -12.792  18.430 -15.945  0.00  0.00      PROA  
ATOM   2837  HG  LEU P 178     -13.894  18.443 -15.806  0.00  0.00      PROA  
ATOM   2838  CD1 LEU P 178     -12.015  18.816 -14.640  0.00  0.00      PROA  
ATOM   2839 HD11 LEU P 178     -12.042  18.060 -13.826  0.00  0.00      PROA  
ATOM   2840 HD12 LEU P 178     -10.929  18.930 -14.842  0.00  0.00      PROA  
ATOM   2841 HD13 LEU P 178     -12.514  19.781 -14.406  0.00  0.00      PROA  
ATOM   2842  CD2 LEU P 178     -12.326  19.272 -17.090  0.00  0.00      PROA  
ATOM   2843 HD21 LEU P 178     -12.378  20.314 -16.710  0.00  0.00      PROA  
ATOM   2844 HD22 LEU P 178     -11.271  19.240 -17.438  0.00  0.00      PROA  
ATOM   2845 HD23 LEU P 178     -13.065  19.207 -17.917  0.00  0.00      PROA  
ATOM   2846  C   LEU P 178     -13.091  14.803 -17.793  0.00  0.00      PROA  
ATOM   2847  O   LEU P 178     -12.386  14.830 -18.822  0.00  0.00      PROA  
ATOM   2848  N   TYR P 179     -13.349  13.563 -17.326  0.00  0.00      PROA  
ATOM   2849  HN  TYR P 179     -13.844  13.481 -16.464  0.00  0.00      PROA  
ATOM   2850  CA  TYR P 179     -12.992  12.325 -17.885  0.00  0.00      PROA  
ATOM   2851  HA  TYR P 179     -11.955  12.453 -18.158  0.00  0.00      PROA  
ATOM   2852  CB  TYR P 179     -13.222  11.156 -16.913  0.00  0.00      PROA  
ATOM   2853  HB1 TYR P 179     -14.278  11.215 -16.575  0.00  0.00      PROA  
ATOM   2854  HB2 TYR P 179     -12.635  11.215 -15.971  0.00  0.00      PROA  
ATOM   2855  CG  TYR P 179     -12.968   9.737 -17.389  0.00  0.00      PROA  
ATOM   2856  CD1 TYR P 179     -11.716   9.291 -17.752  0.00  0.00      PROA  
ATOM   2857  HD1 TYR P 179     -10.921  10.020 -17.806  0.00  0.00      PROA  
ATOM   2858  CE1 TYR P 179     -11.498   8.060 -18.374  0.00  0.00      PROA  
ATOM   2859  HE1 TYR P 179     -10.545   7.745 -18.773  0.00  0.00      PROA  
ATOM   2860  CZ  TYR P 179     -12.518   7.114 -18.409  0.00  0.00      PROA  
ATOM   2861  OH  TYR P 179     -12.266   5.842 -18.895  0.00  0.00      PROA  
ATOM   2862  HH  TYR P 179     -11.341   5.787 -18.642  0.00  0.00      PROA  
ATOM   2863  CD2 TYR P 179     -14.042   8.805 -17.466  0.00  0.00      PROA  
ATOM   2864  HD2 TYR P 179     -15.072   9.032 -17.232  0.00  0.00      PROA  
ATOM   2865  CE2 TYR P 179     -13.772   7.579 -18.114  0.00  0.00      PROA  
ATOM   2866  HE2 TYR P 179     -14.622   6.928 -18.254  0.00  0.00      PROA  
ATOM   2867  C   TYR P 179     -13.698  12.085 -19.198  0.00  0.00      PROA  
ATOM   2868  O   TYR P 179     -13.100  11.797 -20.235  0.00  0.00      PROA  
ATOM   2869  N   GLY P 180     -15.065  12.300 -19.201  0.00  0.00      PROA  
ATOM   2870  HN  GLY P 180     -15.470  12.555 -18.327  0.00  0.00      PROA  
ATOM   2871  CA  GLY P 180     -16.001  12.121 -20.291  0.00  0.00      PROA  
ATOM   2872  HA1 GLY P 180     -16.982  12.193 -19.844  0.00  0.00      PROA  
ATOM   2873  HA2 GLY P 180     -15.868  11.254 -20.921  0.00  0.00      PROA  
ATOM   2874  C   GLY P 180     -15.972  13.333 -21.263  0.00  0.00      PROA  
ATOM   2875  O   GLY P 180     -16.710  13.342 -22.230  0.00  0.00      PROA  
ATOM   2876  N   SER P 181     -15.162  14.366 -20.963  0.00  0.00      PROA  
ATOM   2877  HN  SER P 181     -14.726  14.197 -20.082  0.00  0.00      PROA  
ATOM   2878  CA  SER P 181     -14.942  15.550 -21.711  0.00  0.00      PROA  
ATOM   2879  HA  SER P 181     -15.870  16.089 -21.596  0.00  0.00      PROA  
ATOM   2880  CB  SER P 181     -13.921  16.555 -21.065  0.00  0.00      PROA  
ATOM   2881  HB1 SER P 181     -12.943  16.031 -21.118  0.00  0.00      PROA  
ATOM   2882  HB2 SER P 181     -14.276  16.752 -20.031  0.00  0.00      PROA  
ATOM   2883  OG  SER P 181     -13.939  17.727 -21.905  0.00  0.00      PROA  
ATOM   2884  HG1 SER P 181     -13.129  18.193 -21.687  0.00  0.00      PROA  
ATOM   2885  C   SER P 181     -14.725  15.329 -23.230  0.00  0.00      PROA  
ATOM   2886  O   SER P 181     -15.645  15.647 -23.965  0.00  0.00      PROA  
ATOM   2887  N   LYS P 182     -13.528  14.841 -23.727  0.00  0.00      PROA  
ATOM   2888  HN  LYS P 182     -12.766  14.540 -23.159  0.00  0.00      PROA  
ATOM   2889  CA  LYS P 182     -13.222  14.967 -25.162  0.00  0.00      PROA  
ATOM   2890  HA  LYS P 182     -13.872  15.660 -25.677  0.00  0.00      PROA  
ATOM   2891  CB  LYS P 182     -11.783  15.556 -25.197  0.00  0.00      PROA  
ATOM   2892  HB1 LYS P 182     -11.449  15.531 -26.256  0.00  0.00      PROA  
ATOM   2893  HB2 LYS P 182     -10.912  14.988 -24.806  0.00  0.00      PROA  
ATOM   2894  CG  LYS P 182     -11.758  17.031 -24.677  0.00  0.00      PROA  
ATOM   2895  HG1 LYS P 182     -10.708  17.373 -24.803  0.00  0.00      PROA  
ATOM   2896  HG2 LYS P 182     -12.029  17.064 -23.600  0.00  0.00      PROA  
ATOM   2897  CD  LYS P 182     -12.665  18.036 -25.368  0.00  0.00      PROA  
ATOM   2898  HD1 LYS P 182     -12.527  18.916 -24.704  0.00  0.00      PROA  
ATOM   2899  HD2 LYS P 182     -13.715  17.685 -25.274  0.00  0.00      PROA  
ATOM   2900  CE  LYS P 182     -12.298  18.386 -26.828  0.00  0.00      PROA  
ATOM   2901  HE1 LYS P 182     -12.398  17.416 -27.360  0.00  0.00      PROA  
ATOM   2902  HE2 LYS P 182     -11.312  18.897 -26.795  0.00  0.00      PROA  
ATOM   2903  NZ  LYS P 182     -13.271  19.174 -27.473  0.00  0.00      PROA  
ATOM   2904  HZ1 LYS P 182     -13.456  20.050 -26.945  0.00  0.00      PROA  
ATOM   2905  HZ2 LYS P 182     -12.996  19.410 -28.448  0.00  0.00      PROA  
ATOM   2906  HZ3 LYS P 182     -14.145  18.611 -27.501  0.00  0.00      PROA  
ATOM   2907  C   LYS P 182     -13.293  13.685 -25.770  0.00  0.00      PROA  
ATOM   2908  O   LYS P 182     -13.375  13.594 -27.021  0.00  0.00      PROA  
ATOM   2909  N   ILE P 183     -13.375  12.575 -25.015  0.00  0.00      PROA  
ATOM   2910  HN  ILE P 183     -13.374  12.579 -24.018  0.00  0.00      PROA  
ATOM   2911  CA  ILE P 183     -13.228  11.215 -25.571  0.00  0.00      PROA  
ATOM   2912  HA  ILE P 183     -12.327  11.237 -26.166  0.00  0.00      PROA  
ATOM   2913  CB  ILE P 183     -13.112  10.117 -24.435  0.00  0.00      PROA  
ATOM   2914  HB  ILE P 183     -12.932   9.104 -24.854  0.00  0.00      PROA  
ATOM   2915  CG2 ILE P 183     -11.769  10.348 -23.724  0.00  0.00      PROA  
ATOM   2916 HG21 ILE P 183     -11.810  11.307 -23.164  0.00  0.00      PROA  
ATOM   2917 HG22 ILE P 183     -11.496   9.510 -23.047  0.00  0.00      PROA  
ATOM   2918 HG23 ILE P 183     -10.884  10.547 -24.365  0.00  0.00      PROA  
ATOM   2919  CG1 ILE P 183     -14.243  10.056 -23.390  0.00  0.00      PROA  
ATOM   2920 HG11 ILE P 183     -15.194   9.931 -23.950  0.00  0.00      PROA  
ATOM   2921 HG12 ILE P 183     -14.346  11.038 -22.881  0.00  0.00      PROA  
ATOM   2922  CD  ILE P 183     -14.121   8.957 -22.398  0.00  0.00      PROA  
ATOM   2923  HD1 ILE P 183     -15.133   8.659 -22.052  0.00  0.00      PROA  
ATOM   2924  HD2 ILE P 183     -13.716   8.078 -22.944  0.00  0.00      PROA  
ATOM   2925  HD3 ILE P 183     -13.381   9.148 -21.592  0.00  0.00      PROA  
ATOM   2926  C   ILE P 183     -14.258  10.701 -26.573  0.00  0.00      PROA  
ATOM   2927  O   ILE P 183     -13.995   9.894 -27.440  0.00  0.00      PROA  
ATOM   2928  N   HSD P 184     -15.497  11.130 -26.538  0.00  0.00      PROA  
ATOM   2929  HN  HSD P 184     -15.846  11.751 -25.841  0.00  0.00      PROA  
ATOM   2930  CA  HSD P 184     -16.488  10.774 -27.616  0.00  0.00      PROA  
ATOM   2931  HA  HSD P 184     -16.539   9.699 -27.710  0.00  0.00      PROA  
ATOM   2932  CB  HSD P 184     -17.925  11.258 -27.308  0.00  0.00      PROA  
ATOM   2933  HB1 HSD P 184     -17.898  12.330 -27.015  0.00  0.00      PROA  
ATOM   2934  HB2 HSD P 184     -18.253  10.712 -26.397  0.00  0.00      PROA  
ATOM   2935  ND1 HSD P 184     -19.608  12.224 -28.778  0.00  0.00      PROA  
ATOM   2936  HD1 HSD P 184     -19.497  13.186 -28.530  0.00  0.00      PROA  
ATOM   2937  CG  HSD P 184     -18.901  11.121 -28.382  0.00  0.00      PROA  
ATOM   2938  CE1 HSD P 184     -20.283  11.864 -29.874  0.00  0.00      PROA  
ATOM   2939  HE1 HSD P 184     -20.978  12.511 -30.409  0.00  0.00      PROA  
ATOM   2940  NE2 HSD P 184     -20.044  10.610 -30.219  0.00  0.00      PROA  
ATOM   2941  CD2 HSD P 184     -19.162  10.114 -29.253  0.00  0.00      PROA  
ATOM   2942  HD2 HSD P 184     -18.832   9.082 -29.250  0.00  0.00      PROA  
ATOM   2943  C   HSD P 184     -16.056  11.257 -29.083  0.00  0.00      PROA  
ATOM   2944  O   HSD P 184     -16.059  10.589 -30.078  0.00  0.00      PROA  
ATOM   2945  N   GLU P 185     -15.498  12.484 -29.146  0.00  0.00      PROA  
ATOM   2946  HN  GLU P 185     -15.542  13.127 -28.386  0.00  0.00      PROA  
ATOM   2947  CA  GLU P 185     -14.782  13.088 -30.333  0.00  0.00      PROA  
ATOM   2948  HA  GLU P 185     -15.469  13.021 -31.163  0.00  0.00      PROA  
ATOM   2949  CB  GLU P 185     -14.327  14.565 -29.985  0.00  0.00      PROA  
ATOM   2950  HB1 GLU P 185     -13.755  15.022 -30.821  0.00  0.00      PROA  
ATOM   2951  HB2 GLU P 185     -13.631  14.447 -29.127  0.00  0.00      PROA  
ATOM   2952  CG  GLU P 185     -15.456  15.505 -29.543  0.00  0.00      PROA  
ATOM   2953  HG1 GLU P 185     -16.199  15.037 -28.863  0.00  0.00      PROA  
ATOM   2954  HG2 GLU P 185     -16.061  15.890 -30.392  0.00  0.00      PROA  
ATOM   2955  CD  GLU P 185     -14.941  16.830 -28.965  0.00  0.00      PROA  
ATOM   2956  OE1 GLU P 185     -14.328  17.573 -29.807  0.00  0.00      PROA  
ATOM   2957  OE2 GLU P 185     -15.169  17.144 -27.805  0.00  0.00      PROA  
ATOM   2958  C   GLU P 185     -13.563  12.266 -30.722  0.00  0.00      PROA  
ATOM   2959  O   GLU P 185     -13.270  12.102 -31.899  0.00  0.00      PROA  
ATOM   2960  N   ARG P 186     -12.813  11.900 -29.636  0.00  0.00      PROA  
ATOM   2961  HN  ARG P 186     -12.993  12.296 -28.738  0.00  0.00      PROA  
ATOM   2962  CA  ARG P 186     -11.736  10.965 -29.832  0.00  0.00      PROA  
ATOM   2963  HA  ARG P 186     -11.044  11.441 -30.511  0.00  0.00      PROA  
ATOM   2964  CB  ARG P 186     -10.762  10.741 -28.635  0.00  0.00      PROA  
ATOM   2965  HB1 ARG P 186      -9.894  10.137 -28.978  0.00  0.00      PROA  
ATOM   2966  HB2 ARG P 186     -11.368  10.101 -27.958  0.00  0.00      PROA  
ATOM   2967  CG  ARG P 186     -10.212  11.998 -27.981  0.00  0.00      PROA  
ATOM   2968  HG1 ARG P 186      -9.557  11.677 -27.143  0.00  0.00      PROA  
ATOM   2969  HG2 ARG P 186     -11.036  12.542 -27.471  0.00  0.00      PROA  
ATOM   2970  CD  ARG P 186      -9.403  12.919 -28.918  0.00  0.00      PROA  
ATOM   2971  HD1 ARG P 186      -9.959  13.380 -29.762  0.00  0.00      PROA  
ATOM   2972  HD2 ARG P 186      -8.579  12.319 -29.360  0.00  0.00      PROA  
ATOM   2973  NE  ARG P 186      -8.879  14.044 -28.071  0.00  0.00      PROA  
ATOM   2974  HE  ARG P 186      -8.516  13.777 -27.178  0.00  0.00      PROA  
ATOM   2975  CZ  ARG P 186      -8.460  15.160 -28.595  0.00  0.00      PROA  
ATOM   2976  NH1 ARG P 186      -8.441  15.501 -29.857  0.00  0.00      PROA  
ATOM   2977 HH11 ARG P 186      -8.454  14.784 -30.553  0.00  0.00      PROA  
ATOM   2978 HH12 ARG P 186      -8.138  16.424 -30.094  0.00  0.00      PROA  
ATOM   2979  NH2 ARG P 186      -7.999  16.076 -27.732  0.00  0.00      PROA  
ATOM   2980 HH21 ARG P 186      -8.228  15.975 -26.763  0.00  0.00      PROA  
ATOM   2981 HH22 ARG P 186      -7.821  16.971 -28.140  0.00  0.00      PROA  
ATOM   2982  C   ARG P 186     -12.154   9.568 -30.455  0.00  0.00      PROA  
ATOM   2983  O   ARG P 186     -11.520   9.022 -31.366  0.00  0.00      PROA  
ATOM   2984  N   PHE P 187     -13.240   8.919 -29.879  0.00  0.00      PROA  
ATOM   2985  HN  PHE P 187     -13.740   9.405 -29.166  0.00  0.00      PROA  
ATOM   2986  CA  PHE P 187     -13.476   7.560 -30.141  0.00  0.00      PROA  
ATOM   2987  HA  PHE P 187     -12.522   7.057 -30.195  0.00  0.00      PROA  
ATOM   2988  CB  PHE P 187     -14.460   6.863 -29.042  0.00  0.00      PROA  
ATOM   2989  HB1 PHE P 187     -14.937   5.953 -29.465  0.00  0.00      PROA  
ATOM   2990  HB2 PHE P 187     -15.280   7.586 -28.846  0.00  0.00      PROA  
ATOM   2991  CG  PHE P 187     -13.738   6.533 -27.695  0.00  0.00      PROA  
ATOM   2992  CD1 PHE P 187     -12.349   6.341 -27.688  0.00  0.00      PROA  
ATOM   2993  HD1 PHE P 187     -11.753   6.537 -28.567  0.00  0.00      PROA  
ATOM   2994  CE1 PHE P 187     -11.769   6.044 -26.453  0.00  0.00      PROA  
ATOM   2995  HE1 PHE P 187     -10.707   5.848 -26.458  0.00  0.00      PROA  
ATOM   2996  CZ  PHE P 187     -12.494   5.926 -25.223  0.00  0.00      PROA  
ATOM   2997  HZ  PHE P 187     -11.907   5.715 -24.341  0.00  0.00      PROA  
ATOM   2998  CD2 PHE P 187     -14.494   6.503 -26.546  0.00  0.00      PROA  
ATOM   2999  HD2 PHE P 187     -15.541   6.768 -26.541  0.00  0.00      PROA  
ATOM   3000  CE2 PHE P 187     -13.875   6.185 -25.296  0.00  0.00      PROA  
ATOM   3001  HE2 PHE P 187     -14.492   6.196 -24.410  0.00  0.00      PROA  
ATOM   3002  C   PHE P 187     -14.258   7.444 -31.470  0.00  0.00      PROA  
ATOM   3003  O   PHE P 187     -14.272   6.388 -32.091  0.00  0.00      PROA  
ATOM   3004  N   THR P 188     -14.853   8.664 -31.860  0.00  0.00      PROA  
ATOM   3005  HN  THR P 188     -14.686   9.451 -31.272  0.00  0.00      PROA  
ATOM   3006  CA  THR P 188     -15.419   8.806 -33.244  0.00  0.00      PROA  
ATOM   3007  HA  THR P 188     -16.071   7.963 -33.419  0.00  0.00      PROA  
ATOM   3008  CB  THR P 188     -16.149  10.131 -33.421  0.00  0.00      PROA  
ATOM   3009  HB  THR P 188     -15.409  10.959 -33.457  0.00  0.00      PROA  
ATOM   3010  OG1 THR P 188     -17.253  10.137 -32.542  0.00  0.00      PROA  
ATOM   3011  HG1 THR P 188     -16.905  10.450 -31.703  0.00  0.00      PROA  
ATOM   3012  CG2 THR P 188     -16.772  10.108 -34.799  0.00  0.00      PROA  
ATOM   3013 HG21 THR P 188     -17.506  10.916 -35.003  0.00  0.00      PROA  
ATOM   3014 HG22 THR P 188     -16.042  10.130 -35.636  0.00  0.00      PROA  
ATOM   3015 HG23 THR P 188     -17.306   9.148 -34.966  0.00  0.00      PROA  
ATOM   3016  C   THR P 188     -14.366   8.576 -34.296  0.00  0.00      PROA  
ATOM   3017  O   THR P 188     -14.588   7.774 -35.234  0.00  0.00      PROA  
ATOM   3018  N   GLU P 189     -13.195   9.223 -34.149  0.00  0.00      PROA  
ATOM   3019  HN  GLU P 189     -13.012   9.893 -33.434  0.00  0.00      PROA  
ATOM   3020  CA  GLU P 189     -12.061   8.992 -35.064  0.00  0.00      PROA  
ATOM   3021  HA  GLU P 189     -12.549   9.032 -36.027  0.00  0.00      PROA  
ATOM   3022  CB  GLU P 189     -10.894   9.950 -34.797  0.00  0.00      PROA  
ATOM   3023  HB1 GLU P 189     -10.199   9.816 -35.653  0.00  0.00      PROA  
ATOM   3024  HB2 GLU P 189     -10.385   9.696 -33.842  0.00  0.00      PROA  
ATOM   3025  CG  GLU P 189     -11.320  11.421 -34.780  0.00  0.00      PROA  
ATOM   3026  HG1 GLU P 189     -11.994  11.616 -33.918  0.00  0.00      PROA  
ATOM   3027  HG2 GLU P 189     -11.920  11.638 -35.689  0.00  0.00      PROA  
ATOM   3028  CD  GLU P 189     -10.151  12.377 -34.547  0.00  0.00      PROA  
ATOM   3029  OE1 GLU P 189     -10.125  13.451 -35.229  0.00  0.00      PROA  
ATOM   3030  OE2 GLU P 189      -9.190  12.043 -33.799  0.00  0.00      PROA  
ATOM   3031  C   GLU P 189     -11.520   7.568 -34.926  0.00  0.00      PROA  
ATOM   3032  O   GLU P 189     -10.994   6.981 -35.896  0.00  0.00      PROA  
ATOM   3033  N   ALA P 190     -11.612   6.933 -33.721  0.00  0.00      PROA  
ATOM   3034  HN  ALA P 190     -11.940   7.380 -32.892  0.00  0.00      PROA  
ATOM   3035  CA  ALA P 190     -11.161   5.535 -33.476  0.00  0.00      PROA  
ATOM   3036  HA  ALA P 190     -10.142   5.532 -33.834  0.00  0.00      PROA  
ATOM   3037  CB  ALA P 190     -11.209   5.225 -31.985  0.00  0.00      PROA  
ATOM   3038  HB1 ALA P 190     -12.273   5.218 -31.663  0.00  0.00      PROA  
ATOM   3039  HB2 ALA P 190     -10.703   4.269 -31.732  0.00  0.00      PROA  
ATOM   3040  HB3 ALA P 190     -10.662   5.978 -31.378  0.00  0.00      PROA  
ATOM   3041  C   ALA P 190     -11.950   4.589 -34.342  0.00  0.00      PROA  
ATOM   3042  O   ALA P 190     -11.282   3.748 -35.001  0.00  0.00      PROA  
ATOM   3043  N   GLN P 191     -13.305   4.706 -34.279  0.00  0.00      PROA  
ATOM   3044  HN  GLN P 191     -13.677   5.462 -33.747  0.00  0.00      PROA  
ATOM   3045  CA  GLN P 191     -14.246   3.927 -35.056  0.00  0.00      PROA  
ATOM   3046  HA  GLN P 191     -13.936   2.916 -34.836  0.00  0.00      PROA  
ATOM   3047  CB  GLN P 191     -15.658   4.374 -34.596  0.00  0.00      PROA  
ATOM   3048  HB1 GLN P 191     -16.241   3.725 -35.283  0.00  0.00      PROA  
ATOM   3049  HB2 GLN P 191     -15.807   5.459 -34.786  0.00  0.00      PROA  
ATOM   3050  CG  GLN P 191     -16.087   4.008 -33.152  0.00  0.00      PROA  
ATOM   3051  HG1 GLN P 191     -17.184   3.831 -33.177  0.00  0.00      PROA  
ATOM   3052  HG2 GLN P 191     -15.982   4.772 -32.351  0.00  0.00      PROA  
ATOM   3053  CD  GLN P 191     -15.533   2.725 -32.617  0.00  0.00      PROA  
ATOM   3054  OE1 GLN P 191     -14.549   2.672 -31.874  0.00  0.00      PROA  
ATOM   3055  NE2 GLN P 191     -16.148   1.547 -33.017  0.00  0.00      PROA  
ATOM   3056 HE21 GLN P 191     -16.978   1.496 -33.573  0.00  0.00      PROA  
ATOM   3057 HE22 GLN P 191     -15.535   0.785 -32.811  0.00  0.00      PROA  
ATOM   3058  C   GLN P 191     -14.071   4.206 -36.526  0.00  0.00      PROA  
ATOM   3059  O   GLN P 191     -14.205   3.287 -37.335  0.00  0.00      PROA  
ATOM   3060  N   ASN P 192     -13.818   5.501 -36.955  0.00  0.00      PROA  
ATOM   3061  HN  ASN P 192     -13.856   6.219 -36.264  0.00  0.00      PROA  
ATOM   3062  CA  ASN P 192     -13.520   5.731 -38.383  0.00  0.00      PROA  
ATOM   3063  HA  ASN P 192     -14.240   5.382 -39.108  0.00  0.00      PROA  
ATOM   3064  CB  ASN P 192     -13.479   7.262 -38.493  0.00  0.00      PROA  
ATOM   3065  HB1 ASN P 192     -12.988   7.583 -39.436  0.00  0.00      PROA  
ATOM   3066  HB2 ASN P 192     -12.810   7.558 -37.656  0.00  0.00      PROA  
ATOM   3067  CG  ASN P 192     -14.882   7.884 -38.508  0.00  0.00      PROA  
ATOM   3068  OD1 ASN P 192     -15.907   7.262 -38.434  0.00  0.00      PROA  
ATOM   3069  ND2 ASN P 192     -14.915   9.248 -38.386  0.00  0.00      PROA  
ATOM   3070 HD21 ASN P 192     -14.079   9.737 -38.633  0.00  0.00      PROA  
ATOM   3071 HD22 ASN P 192     -15.822   9.528 -38.070  0.00  0.00      PROA  
ATOM   3072  C   ASN P 192     -12.205   5.197 -38.989  0.00  0.00      PROA  
ATOM   3073  O   ASN P 192     -12.137   4.680 -40.076  0.00  0.00      PROA  
ATOM   3074  N   ALA P 193     -11.065   5.352 -38.196  0.00  0.00      PROA  
ATOM   3075  HN  ALA P 193     -11.088   5.951 -37.400  0.00  0.00      PROA  
ATOM   3076  CA  ALA P 193      -9.788   4.719 -38.475  0.00  0.00      PROA  
ATOM   3077  HA  ALA P 193      -9.530   5.021 -39.479  0.00  0.00      PROA  
ATOM   3078  CB  ALA P 193      -8.666   5.356 -37.453  0.00  0.00      PROA  
ATOM   3079  HB1 ALA P 193      -8.721   6.460 -37.333  0.00  0.00      PROA  
ATOM   3080  HB2 ALA P 193      -8.760   5.057 -36.387  0.00  0.00      PROA  
ATOM   3081  HB3 ALA P 193      -7.656   5.130 -37.857  0.00  0.00      PROA  
ATOM   3082  C   ALA P 193      -9.851   3.185 -38.463  0.00  0.00      PROA  
ATOM   3083  O   ALA P 193      -9.136   2.632 -39.249  0.00  0.00      PROA  
ATOM   3084  N   PHE P 194     -10.757   2.472 -37.648  0.00  0.00      PROA  
ATOM   3085  HN  PHE P 194     -11.316   2.931 -36.962  0.00  0.00      PROA  
ATOM   3086  CA  PHE P 194     -11.035   0.983 -37.717  0.00  0.00      PROA  
ATOM   3087  HA  PHE P 194     -10.046   0.549 -37.710  0.00  0.00      PROA  
ATOM   3088  CB  PHE P 194     -11.931   0.511 -36.577  0.00  0.00      PROA  
ATOM   3089  HB1 PHE P 194     -12.909   1.028 -36.677  0.00  0.00      PROA  
ATOM   3090  HB2 PHE P 194     -11.715   0.761 -35.516  0.00  0.00      PROA  
ATOM   3091  CG  PHE P 194     -12.145  -1.059 -36.605  0.00  0.00      PROA  
ATOM   3092  CD1 PHE P 194     -11.087  -1.962 -36.311  0.00  0.00      PROA  
ATOM   3093  HD1 PHE P 194     -10.108  -1.599 -36.036  0.00  0.00      PROA  
ATOM   3094  CE1 PHE P 194     -11.286  -3.331 -36.367  0.00  0.00      PROA  
ATOM   3095  HE1 PHE P 194     -10.515  -4.058 -36.162  0.00  0.00      PROA  
ATOM   3096  CZ  PHE P 194     -12.555  -3.840 -36.645  0.00  0.00      PROA  
ATOM   3097  HZ  PHE P 194     -12.873  -4.868 -36.739  0.00  0.00      PROA  
ATOM   3098  CD2 PHE P 194     -13.410  -1.610 -36.780  0.00  0.00      PROA  
ATOM   3099  HD2 PHE P 194     -14.210  -0.910 -36.969  0.00  0.00      PROA  
ATOM   3100  CE2 PHE P 194     -13.713  -2.955 -36.789  0.00  0.00      PROA  
ATOM   3101  HE2 PHE P 194     -14.692  -3.287 -37.103  0.00  0.00      PROA  
ATOM   3102  C   PHE P 194     -11.701   0.751 -39.029  0.00  0.00      PROA  
ATOM   3103  O   PHE P 194     -11.262  -0.119 -39.760  0.00  0.00      PROA  
ATOM   3104  N   GLY P 195     -12.734   1.553 -39.448  0.00  0.00      PROA  
ATOM   3105  HN  GLY P 195     -13.320   2.102 -38.857  0.00  0.00      PROA  
ATOM   3106  CA  GLY P 195     -13.274   1.372 -40.828  0.00  0.00      PROA  
ATOM   3107  HA1 GLY P 195     -14.063   2.049 -41.119  0.00  0.00      PROA  
ATOM   3108  HA2 GLY P 195     -13.717   0.387 -40.811  0.00  0.00      PROA  
ATOM   3109  C   GLY P 195     -12.303   1.451 -41.948  0.00  0.00      PROA  
ATOM   3110  O   GLY P 195     -12.189   0.664 -42.927  0.00  0.00      PROA  
ATOM   3111  N   ALA P 196     -11.451   2.539 -41.902  0.00  0.00      PROA  
ATOM   3112  HN  ALA P 196     -11.528   3.117 -41.093  0.00  0.00      PROA  
ATOM   3113  CA  ALA P 196     -10.360   2.834 -42.818  0.00  0.00      PROA  
ATOM   3114  HA  ALA P 196     -10.807   2.826 -43.802  0.00  0.00      PROA  
ATOM   3115  CB  ALA P 196      -9.676   4.205 -42.735  0.00  0.00      PROA  
ATOM   3116  HB1 ALA P 196      -9.040   4.267 -41.825  0.00  0.00      PROA  
ATOM   3117  HB2 ALA P 196      -9.098   4.408 -43.661  0.00  0.00      PROA  
ATOM   3118  HB3 ALA P 196     -10.434   5.010 -42.628  0.00  0.00      PROA  
ATOM   3119  C   ALA P 196      -9.284   1.781 -42.980  0.00  0.00      PROA  
ATOM   3120  O   ALA P 196      -9.019   1.306 -44.134  0.00  0.00      PROA  
ATOM   3121  N   LEU P 197      -9.005   1.176 -41.799  0.00  0.00      PROA  
ATOM   3122  HN  LEU P 197      -9.138   1.716 -40.972  0.00  0.00      PROA  
ATOM   3123  CA  LEU P 197      -8.040   0.024 -41.792  0.00  0.00      PROA  
ATOM   3124  HA  LEU P 197      -7.280   0.269 -42.519  0.00  0.00      PROA  
ATOM   3125  CB  LEU P 197      -7.386  -0.025 -40.447  0.00  0.00      PROA  
ATOM   3126  HB1 LEU P 197      -8.136  -0.346 -39.692  0.00  0.00      PROA  
ATOM   3127  HB2 LEU P 197      -7.163   1.020 -40.144  0.00  0.00      PROA  
ATOM   3128  CG  LEU P 197      -6.295  -1.037 -40.150  0.00  0.00      PROA  
ATOM   3129  HG  LEU P 197      -6.791  -1.992 -40.426  0.00  0.00      PROA  
ATOM   3130  CD1 LEU P 197      -4.951  -0.813 -40.954  0.00  0.00      PROA  
ATOM   3131 HD11 LEU P 197      -5.054  -1.059 -42.032  0.00  0.00      PROA  
ATOM   3132 HD12 LEU P 197      -4.617   0.246 -41.002  0.00  0.00      PROA  
ATOM   3133 HD13 LEU P 197      -4.177  -1.528 -40.601  0.00  0.00      PROA  
ATOM   3134  CD2 LEU P 197      -6.009  -0.860 -38.661  0.00  0.00      PROA  
ATOM   3135 HD21 LEU P 197      -5.794   0.224 -38.545  0.00  0.00      PROA  
ATOM   3136 HD22 LEU P 197      -6.930  -1.083 -38.081  0.00  0.00      PROA  
ATOM   3137 HD23 LEU P 197      -5.193  -1.519 -38.296  0.00  0.00      PROA  
ATOM   3138  C   LEU P 197      -8.720  -1.303 -42.206  0.00  0.00      PROA  
ATOM   3139  O   LEU P 197      -8.058  -2.138 -42.875  0.00  0.00      PROA  
ATOM   3140  N   ASN P 198     -10.095  -1.446 -42.133  0.00  0.00      PROA  
ATOM   3141  HN  ASN P 198     -10.516  -0.690 -41.637  0.00  0.00      PROA  
ATOM   3142  CA  ASN P 198     -10.800  -2.605 -42.671  0.00  0.00      PROA  
ATOM   3143  HA  ASN P 198     -10.234  -3.463 -42.341  0.00  0.00      PROA  
ATOM   3144  CB  ASN P 198     -12.200  -2.702 -42.096  0.00  0.00      PROA  
ATOM   3145  HB1 ASN P 198     -12.852  -3.271 -42.793  0.00  0.00      PROA  
ATOM   3146  HB2 ASN P 198     -12.711  -1.720 -42.187  0.00  0.00      PROA  
ATOM   3147  CG  ASN P 198     -12.151  -3.390 -40.715  0.00  0.00      PROA  
ATOM   3148  OD1 ASN P 198     -12.636  -4.505 -40.693  0.00  0.00      PROA  
ATOM   3149  ND2 ASN P 198     -11.576  -2.772 -39.643  0.00  0.00      PROA  
ATOM   3150 HD21 ASN P 198     -11.514  -3.365 -38.840  0.00  0.00      PROA  
ATOM   3151 HD22 ASN P 198     -11.248  -1.834 -39.758  0.00  0.00      PROA  
ATOM   3152  C   ASN P 198     -10.796  -2.711 -44.152  0.00  0.00      PROA  
ATOM   3153  O   ASN P 198     -10.508  -3.688 -44.748  0.00  0.00      PROA  
ATOM   3154  N   ASP P 199     -11.092  -1.509 -44.798  0.00  0.00      PROA  
ATOM   3155  HN  ASP P 199     -11.583  -0.775 -44.335  0.00  0.00      PROA  
ATOM   3156  CA  ASP P 199     -11.007  -1.334 -46.228  0.00  0.00      PROA  
ATOM   3157  HA  ASP P 199     -11.682  -2.013 -46.728  0.00  0.00      PROA  
ATOM   3158  CB  ASP P 199     -11.407   0.171 -46.472  0.00  0.00      PROA  
ATOM   3159  HB1 ASP P 199     -10.594   0.824 -46.088  0.00  0.00      PROA  
ATOM   3160  HB2 ASP P 199     -12.311   0.373 -45.859  0.00  0.00      PROA  
ATOM   3161  CG  ASP P 199     -11.536   0.455 -47.963  0.00  0.00      PROA  
ATOM   3162  OD1 ASP P 199     -11.632  -0.544 -48.686  0.00  0.00      PROA  
ATOM   3163  OD2 ASP P 199     -11.518   1.615 -48.352  0.00  0.00      PROA  
ATOM   3164  C   ASP P 199      -9.577  -1.659 -46.776  0.00  0.00      PROA  
ATOM   3165  O   ASP P 199      -9.381  -2.419 -47.749  0.00  0.00      PROA  
ATOM   3166  N   ARG P 200      -8.462  -1.118 -46.103  0.00  0.00      PROA  
ATOM   3167  HN  ARG P 200      -8.576  -0.485 -45.341  0.00  0.00      PROA  
ATOM   3168  CA  ARG P 200      -7.012  -1.275 -46.376  0.00  0.00      PROA  
ATOM   3169  HA  ARG P 200      -6.880  -0.942 -47.395  0.00  0.00      PROA  
ATOM   3170  CB  ARG P 200      -6.140  -0.479 -45.410  0.00  0.00      PROA  
ATOM   3171  HB1 ARG P 200      -5.117  -0.907 -45.479  0.00  0.00      PROA  
ATOM   3172  HB2 ARG P 200      -6.522  -0.685 -44.387  0.00  0.00      PROA  
ATOM   3173  CG  ARG P 200      -6.175   1.086 -45.541  0.00  0.00      PROA  
ATOM   3174  HG1 ARG P 200      -5.938   1.480 -44.529  0.00  0.00      PROA  
ATOM   3175  HG2 ARG P 200      -7.194   1.455 -45.784  0.00  0.00      PROA  
ATOM   3176  CD  ARG P 200      -5.299   1.561 -46.658  0.00  0.00      PROA  
ATOM   3177  HD1 ARG P 200      -5.654   1.283 -47.673  0.00  0.00      PROA  
ATOM   3178  HD2 ARG P 200      -4.253   1.194 -46.595  0.00  0.00      PROA  
ATOM   3179  NE  ARG P 200      -5.233   3.051 -46.443  0.00  0.00      PROA  
ATOM   3180  HE  ARG P 200      -5.813   3.488 -45.755  0.00  0.00      PROA  
ATOM   3181  CZ  ARG P 200      -4.188   3.851 -46.768  0.00  0.00      PROA  
ATOM   3182  NH1 ARG P 200      -3.195   3.425 -47.491  0.00  0.00      PROA  
ATOM   3183 HH11 ARG P 200      -3.105   2.434 -47.587  0.00  0.00      PROA  
ATOM   3184 HH12 ARG P 200      -2.368   3.970 -47.633  0.00  0.00      PROA  
ATOM   3185  NH2 ARG P 200      -4.125   4.956 -46.120  0.00  0.00      PROA  
ATOM   3186 HH21 ARG P 200      -4.901   5.203 -45.540  0.00  0.00      PROA  
ATOM   3187 HH22 ARG P 200      -3.333   5.533 -46.322  0.00  0.00      PROA  
ATOM   3188  C   ARG P 200      -6.516  -2.759 -46.400  0.00  0.00      PROA  
ATOM   3189  O   ARG P 200      -5.899  -3.237 -47.364  0.00  0.00      PROA  
ATOM   3190  N   VAL P 201      -6.910  -3.555 -45.342  0.00  0.00      PROA  
ATOM   3191  HN  VAL P 201      -7.398  -3.139 -44.579  0.00  0.00      PROA  
ATOM   3192  CA  VAL P 201      -6.564  -4.882 -45.189  0.00  0.00      PROA  
ATOM   3193  HA  VAL P 201      -5.511  -4.968 -45.412  0.00  0.00      PROA  
ATOM   3194  CB  VAL P 201      -6.775  -5.386 -43.652  0.00  0.00      PROA  
ATOM   3195  HB  VAL P 201      -7.810  -5.094 -43.370  0.00  0.00      PROA  
ATOM   3196  CG1 VAL P 201      -6.686  -6.888 -43.535  0.00  0.00      PROA  
ATOM   3197 HG11 VAL P 201      -6.896  -7.135 -42.472  0.00  0.00      PROA  
ATOM   3198 HG12 VAL P 201      -7.440  -7.498 -44.076  0.00  0.00      PROA  
ATOM   3199 HG13 VAL P 201      -5.638  -7.194 -43.740  0.00  0.00      PROA  
ATOM   3200  CG2 VAL P 201      -5.619  -4.707 -42.818  0.00  0.00      PROA  
ATOM   3201 HG21 VAL P 201      -5.604  -5.167 -41.807  0.00  0.00      PROA  
ATOM   3202 HG22 VAL P 201      -4.659  -4.890 -43.347  0.00  0.00      PROA  
ATOM   3203 HG23 VAL P 201      -5.787  -3.636 -42.575  0.00  0.00      PROA  
ATOM   3204  C   VAL P 201      -7.284  -5.707 -46.197  0.00  0.00      PROA  
ATOM   3205  O   VAL P 201      -6.678  -6.620 -46.811  0.00  0.00      PROA  
ATOM   3206  N   LEU P 202      -8.553  -5.345 -46.539  0.00  0.00      PROA  
ATOM   3207  HN  LEU P 202      -9.016  -4.529 -46.202  0.00  0.00      PROA  
ATOM   3208  CA  LEU P 202      -9.361  -6.060 -47.576  0.00  0.00      PROA  
ATOM   3209  HA  LEU P 202      -9.232  -7.090 -47.278  0.00  0.00      PROA  
ATOM   3210  CB  LEU P 202     -10.889  -5.539 -47.714  0.00  0.00      PROA  
ATOM   3211  HB1 LEU P 202     -10.989  -4.478 -48.031  0.00  0.00      PROA  
ATOM   3212  HB2 LEU P 202     -11.362  -5.665 -46.717  0.00  0.00      PROA  
ATOM   3213  CG  LEU P 202     -11.810  -6.296 -48.669  0.00  0.00      PROA  
ATOM   3214  HG  LEU P 202     -11.498  -5.977 -49.687  0.00  0.00      PROA  
ATOM   3215  CD1 LEU P 202     -11.778  -7.849 -48.659  0.00  0.00      PROA  
ATOM   3216 HD11 LEU P 202     -12.155  -8.368 -47.752  0.00  0.00      PROA  
ATOM   3217 HD12 LEU P 202     -12.468  -8.247 -49.434  0.00  0.00      PROA  
ATOM   3218 HD13 LEU P 202     -10.761  -8.217 -48.914  0.00  0.00      PROA  
ATOM   3219  CD2 LEU P 202     -13.275  -5.807 -48.406  0.00  0.00      PROA  
ATOM   3220 HD21 LEU P 202     -13.856  -6.422 -49.127  0.00  0.00      PROA  
ATOM   3221 HD22 LEU P 202     -13.691  -5.918 -47.382  0.00  0.00      PROA  
ATOM   3222 HD23 LEU P 202     -13.376  -4.761 -48.764  0.00  0.00      PROA  
ATOM   3223  C   LEU P 202      -8.699  -5.989 -48.955  0.00  0.00      PROA  
ATOM   3224  O   LEU P 202      -8.585  -6.956 -49.688  0.00  0.00      PROA  
ATOM   3225  N   GLU P 203      -8.230  -4.794 -49.355  0.00  0.00      PROA  
ATOM   3226  HN  GLU P 203      -8.562  -4.056 -48.773  0.00  0.00      PROA  
ATOM   3227  CA  GLU P 203      -7.442  -4.592 -50.571  0.00  0.00      PROA  
ATOM   3228  HA  GLU P 203      -7.930  -5.010 -51.439  0.00  0.00      PROA  
ATOM   3229  CB  GLU P 203      -7.131  -3.023 -50.743  0.00  0.00      PROA  
ATOM   3230  HB1 GLU P 203      -6.560  -2.722 -49.839  0.00  0.00      PROA  
ATOM   3231  HB2 GLU P 203      -8.154  -2.597 -50.658  0.00  0.00      PROA  
ATOM   3232  CG  GLU P 203      -6.467  -2.575 -52.059  0.00  0.00      PROA  
ATOM   3233  HG1 GLU P 203      -7.067  -2.973 -52.905  0.00  0.00      PROA  
ATOM   3234  HG2 GLU P 203      -5.411  -2.892 -52.195  0.00  0.00      PROA  
ATOM   3235  CD  GLU P 203      -6.622  -1.035 -52.078  0.00  0.00      PROA  
ATOM   3236  OE1 GLU P 203      -5.611  -0.287 -52.210  0.00  0.00      PROA  
ATOM   3237  OE2 GLU P 203      -7.779  -0.466 -52.065  0.00  0.00      PROA  
ATOM   3238  C   GLU P 203      -6.161  -5.372 -50.625  0.00  0.00      PROA  
ATOM   3239  O   GLU P 203      -5.842  -6.070 -51.584  0.00  0.00      PROA  
ATOM   3240  N   SER P 204      -5.420  -5.371 -49.455  0.00  0.00      PROA  
ATOM   3241  HN  SER P 204      -5.675  -4.712 -48.751  0.00  0.00      PROA  
ATOM   3242  CA  SER P 204      -4.186  -6.173 -49.300  0.00  0.00      PROA  
ATOM   3243  HA  SER P 204      -3.469  -5.750 -49.988  0.00  0.00      PROA  
ATOM   3244  CB  SER P 204      -3.369  -6.061 -47.896  0.00  0.00      PROA  
ATOM   3245  HB1 SER P 204      -4.033  -6.418 -47.079  0.00  0.00      PROA  
ATOM   3246  HB2 SER P 204      -3.137  -5.011 -47.618  0.00  0.00      PROA  
ATOM   3247  OG  SER P 204      -2.288  -6.940 -47.716  0.00  0.00      PROA  
ATOM   3248  HG1 SER P 204      -1.502  -6.554 -48.109  0.00  0.00      PROA  
ATOM   3249  C   SER P 204      -4.444  -7.653 -49.587  0.00  0.00      PROA  
ATOM   3250  O   SER P 204      -3.648  -8.144 -50.425  0.00  0.00      PROA  
ATOM   3251  N   VAL P 205      -5.496  -8.209 -48.901  0.00  0.00      PROA  
ATOM   3252  HN  VAL P 205      -5.957  -7.745 -48.149  0.00  0.00      PROA  
ATOM   3253  CA  VAL P 205      -5.891  -9.593 -49.143  0.00  0.00      PROA  
ATOM   3254  HA  VAL P 205      -5.131 -10.358 -49.097  0.00  0.00      PROA  
ATOM   3255  CB  VAL P 205      -6.894  -9.880 -48.065  0.00  0.00      PROA  
ATOM   3256  HB  VAL P 205      -7.726  -9.143 -48.080  0.00  0.00      PROA  
ATOM   3257  CG1 VAL P 205      -7.463 -11.315 -48.268  0.00  0.00      PROA  
ATOM   3258 HG11 VAL P 205      -8.160 -11.349 -49.132  0.00  0.00      PROA  
ATOM   3259 HG12 VAL P 205      -6.650 -12.019 -48.547  0.00  0.00      PROA  
ATOM   3260 HG13 VAL P 205      -8.007 -11.635 -47.354  0.00  0.00      PROA  
ATOM   3261  CG2 VAL P 205      -6.154  -9.769 -46.735  0.00  0.00      PROA  
ATOM   3262 HG21 VAL P 205      -5.320 -10.503 -46.724  0.00  0.00      PROA  
ATOM   3263 HG22 VAL P 205      -5.779  -8.776 -46.404  0.00  0.00      PROA  
ATOM   3264 HG23 VAL P 205      -6.709 -10.074 -45.822  0.00  0.00      PROA  
ATOM   3265  C   VAL P 205      -6.536  -9.886 -50.473  0.00  0.00      PROA  
ATOM   3266  O   VAL P 205      -6.282 -10.934 -51.089  0.00  0.00      PROA  
ATOM   3267  N   SER P 206      -7.321  -9.001 -51.127  0.00  0.00      PROA  
ATOM   3268  HN  SER P 206      -7.588  -8.132 -50.719  0.00  0.00      PROA  
ATOM   3269  CA  SER P 206      -7.939  -9.314 -52.447  0.00  0.00      PROA  
ATOM   3270  HA  SER P 206      -8.271 -10.340 -52.388  0.00  0.00      PROA  
ATOM   3271  CB  SER P 206      -9.216  -8.375 -52.753  0.00  0.00      PROA  
ATOM   3272  HB1 SER P 206      -9.706  -8.787 -53.661  0.00  0.00      PROA  
ATOM   3273  HB2 SER P 206      -9.006  -7.286 -52.829  0.00  0.00      PROA  
ATOM   3274  OG  SER P 206     -10.135  -8.565 -51.629  0.00  0.00      PROA  
ATOM   3275  HG1 SER P 206      -9.821  -8.064 -50.873  0.00  0.00      PROA  
ATOM   3276  C   SER P 206      -7.002  -9.353 -53.607  0.00  0.00      PROA  
ATOM   3277  O   SER P 206      -7.242 -10.202 -54.521  0.00  0.00      PROA  
ATOM   3278  N   GLY P 207      -5.933  -8.621 -53.586  0.00  0.00      PROA  
ATOM   3279  HN  GLY P 207      -5.631  -8.156 -52.757  0.00  0.00      PROA  
ATOM   3280  CA  GLY P 207      -4.940  -8.396 -54.631  0.00  0.00      PROA  
ATOM   3281  HA1 GLY P 207      -4.637  -7.361 -54.571  0.00  0.00      PROA  
ATOM   3282  HA2 GLY P 207      -5.299  -8.786 -55.572  0.00  0.00      PROA  
ATOM   3283  C   GLY P 207      -3.615  -9.095 -54.249  0.00  0.00      PROA  
ATOM   3284  O   GLY P 207      -2.513  -8.703 -54.612  0.00  0.00      PROA  
ATOM   3285  N   VAL P 208      -3.773 -10.086 -53.443  0.00  0.00      PROA  
ATOM   3286  HN  VAL P 208      -4.645 -10.350 -53.037  0.00  0.00      PROA  
ATOM   3287  CA  VAL P 208      -2.643 -10.807 -52.797  0.00  0.00      PROA  
ATOM   3288  HA  VAL P 208      -2.017 -10.208 -52.153  0.00  0.00      PROA  
ATOM   3289  CB  VAL P 208      -3.105 -11.862 -51.826  0.00  0.00      PROA  
ATOM   3290  HB  VAL P 208      -3.696 -11.272 -51.093  0.00  0.00      PROA  
ATOM   3291  CG1 VAL P 208      -4.060 -12.882 -52.491  0.00  0.00      PROA  
ATOM   3292 HG11 VAL P 208      -3.439 -13.269 -53.326  0.00  0.00      PROA  
ATOM   3293 HG12 VAL P 208      -4.344 -13.697 -51.791  0.00  0.00      PROA  
ATOM   3294 HG13 VAL P 208      -5.046 -12.499 -52.832  0.00  0.00      PROA  
ATOM   3295  CG2 VAL P 208      -1.858 -12.612 -51.150  0.00  0.00      PROA  
ATOM   3296 HG21 VAL P 208      -2.226 -13.150 -50.250  0.00  0.00      PROA  
ATOM   3297 HG22 VAL P 208      -1.414 -13.319 -51.883  0.00  0.00      PROA  
ATOM   3298 HG23 VAL P 208      -1.119 -11.842 -50.842  0.00  0.00      PROA  
ATOM   3299  C   VAL P 208      -1.685 -11.381 -53.799  0.00  0.00      PROA  
ATOM   3300  O   VAL P 208      -0.463 -11.296 -53.633  0.00  0.00      PROA  
ATOM   3301  N   ARG P 209      -2.139 -11.957 -55.008  0.00  0.00      PROA  
ATOM   3302  HN  ARG P 209      -3.130 -11.993 -55.110  0.00  0.00      PROA  
ATOM   3303  CA  ARG P 209      -1.280 -12.233 -56.133  0.00  0.00      PROA  
ATOM   3304  HA  ARG P 209      -0.599 -12.970 -55.734  0.00  0.00      PROA  
ATOM   3305  CB  ARG P 209      -2.080 -13.044 -57.033  0.00  0.00      PROA  
ATOM   3306  HB1 ARG P 209      -1.348 -13.204 -57.853  0.00  0.00      PROA  
ATOM   3307  HB2 ARG P 209      -2.894 -12.518 -57.576  0.00  0.00      PROA  
ATOM   3308  CG  ARG P 209      -2.671 -14.401 -56.461  0.00  0.00      PROA  
ATOM   3309  HG1 ARG P 209      -3.341 -14.175 -55.605  0.00  0.00      PROA  
ATOM   3310  HG2 ARG P 209      -1.862 -15.106 -56.175  0.00  0.00      PROA  
ATOM   3311  CD  ARG P 209      -3.676 -14.965 -57.589  0.00  0.00      PROA  
ATOM   3312  HD1 ARG P 209      -3.105 -15.185 -58.516  0.00  0.00      PROA  
ATOM   3313  HD2 ARG P 209      -4.378 -14.155 -57.879  0.00  0.00      PROA  
ATOM   3314  NE  ARG P 209      -4.343 -16.190 -57.062  0.00  0.00      PROA  
ATOM   3315  HE  ARG P 209      -4.152 -17.145 -57.292  0.00  0.00      PROA  
ATOM   3316  CZ  ARG P 209      -5.319 -16.151 -56.144  0.00  0.00      PROA  
ATOM   3317  NH1 ARG P 209      -5.848 -15.122 -55.577  0.00  0.00      PROA  
ATOM   3318 HH11 ARG P 209      -5.508 -14.195 -55.734  0.00  0.00      PROA  
ATOM   3319 HH12 ARG P 209      -6.442 -15.279 -54.788  0.00  0.00      PROA  
ATOM   3320  NH2 ARG P 209      -5.840 -17.282 -55.778  0.00  0.00      PROA  
ATOM   3321 HH21 ARG P 209      -5.510 -18.085 -56.275  0.00  0.00      PROA  
ATOM   3322 HH22 ARG P 209      -6.778 -17.228 -55.436  0.00  0.00      PROA  
ATOM   3323  C   ARG P 209      -0.565 -11.098 -56.796  0.00  0.00      PROA  
ATOM   3324  O   ARG P 209       0.638 -11.235 -57.027  0.00  0.00      PROA  
ATOM   3325  N   VAL P 210      -1.252 -10.034 -57.115  0.00  0.00      PROA  
ATOM   3326  HN  VAL P 210      -2.205  -9.947 -56.834  0.00  0.00      PROA  
ATOM   3327  CA  VAL P 210      -0.635  -8.952 -57.919  0.00  0.00      PROA  
ATOM   3328  HA  VAL P 210      -0.055  -9.402 -58.711  0.00  0.00      PROA  
ATOM   3329  CB  VAL P 210      -1.576  -8.123 -58.715  0.00  0.00      PROA  
ATOM   3330  HB  VAL P 210      -2.124  -8.867 -59.331  0.00  0.00      PROA  
ATOM   3331  CG1 VAL P 210      -2.556  -7.369 -57.820  0.00  0.00      PROA  
ATOM   3332 HG11 VAL P 210      -3.208  -8.121 -57.327  0.00  0.00      PROA  
ATOM   3333 HG12 VAL P 210      -2.027  -6.877 -56.975  0.00  0.00      PROA  
ATOM   3334 HG13 VAL P 210      -3.264  -6.682 -58.331  0.00  0.00      PROA  
ATOM   3335  CG2 VAL P 210      -0.867  -7.244 -59.687  0.00  0.00      PROA  
ATOM   3336 HG21 VAL P 210      -1.673  -7.008 -60.416  0.00  0.00      PROA  
ATOM   3337 HG22 VAL P 210      -0.525  -6.289 -59.233  0.00  0.00      PROA  
ATOM   3338 HG23 VAL P 210      -0.100  -7.753 -60.308  0.00  0.00      PROA  
ATOM   3339  C   VAL P 210       0.453  -8.167 -57.118  0.00  0.00      PROA  
ATOM   3340  O   VAL P 210       1.453  -7.713 -57.655  0.00  0.00      PROA  
ATOM   3341  N   ILE P 211       0.303  -8.092 -55.760  0.00  0.00      PROA  
ATOM   3342  HN  ILE P 211      -0.484  -8.516 -55.319  0.00  0.00      PROA  
ATOM   3343  CA  ILE P 211       1.159  -7.468 -54.756  0.00  0.00      PROA  
ATOM   3344  HA  ILE P 211       1.381  -6.461 -55.075  0.00  0.00      PROA  
ATOM   3345  CB  ILE P 211       0.477  -7.443 -53.338  0.00  0.00      PROA  
ATOM   3346  HB  ILE P 211       0.036  -8.435 -53.100  0.00  0.00      PROA  
ATOM   3347  CG2 ILE P 211       1.482  -7.076 -52.301  0.00  0.00      PROA  
ATOM   3348 HG21 ILE P 211       1.034  -7.036 -51.286  0.00  0.00      PROA  
ATOM   3349 HG22 ILE P 211       2.424  -7.657 -52.203  0.00  0.00      PROA  
ATOM   3350 HG23 ILE P 211       2.012  -6.114 -52.470  0.00  0.00      PROA  
ATOM   3351  CG1 ILE P 211      -0.664  -6.410 -53.433  0.00  0.00      PROA  
ATOM   3352 HG11 ILE P 211      -1.289  -6.577 -54.336  0.00  0.00      PROA  
ATOM   3353 HG12 ILE P 211      -0.191  -5.413 -53.559  0.00  0.00      PROA  
ATOM   3354  CD  ILE P 211      -1.598  -6.395 -52.248  0.00  0.00      PROA  
ATOM   3355  HD1 ILE P 211      -1.908  -7.450 -52.082  0.00  0.00      PROA  
ATOM   3356  HD2 ILE P 211      -1.080  -6.058 -51.325  0.00  0.00      PROA  
ATOM   3357  HD3 ILE P 211      -2.460  -5.724 -52.450  0.00  0.00      PROA  
ATOM   3358  C   ILE P 211       2.461  -8.235 -54.728  0.00  0.00      PROA  
ATOM   3359  O   ILE P 211       3.565  -7.690 -54.861  0.00  0.00      PROA  
ATOM   3360  N   ARG P 212       2.324  -9.583 -54.697  0.00  0.00      PROA  
ATOM   3361  HN  ARG P 212       1.463 -10.084 -54.742  0.00  0.00      PROA  
ATOM   3362  CA  ARG P 212       3.418 -10.460 -54.912  0.00  0.00      PROA  
ATOM   3363  HA  ARG P 212       4.260 -10.153 -54.309  0.00  0.00      PROA  
ATOM   3364  CB  ARG P 212       3.026 -11.995 -54.554  0.00  0.00      PROA  
ATOM   3365  HB1 ARG P 212       3.870 -12.680 -54.783  0.00  0.00      PROA  
ATOM   3366  HB2 ARG P 212       2.100 -12.322 -55.073  0.00  0.00      PROA  
ATOM   3367  CG  ARG P 212       2.710 -12.109 -53.051  0.00  0.00      PROA  
ATOM   3368  HG1 ARG P 212       1.957 -11.323 -52.828  0.00  0.00      PROA  
ATOM   3369  HG2 ARG P 212       3.716 -12.104 -52.580  0.00  0.00      PROA  
ATOM   3370  CD  ARG P 212       2.152 -13.454 -52.595  0.00  0.00      PROA  
ATOM   3371  HD1 ARG P 212       3.020 -14.139 -52.710  0.00  0.00      PROA  
ATOM   3372  HD2 ARG P 212       1.303 -13.824 -53.209  0.00  0.00      PROA  
ATOM   3373  NE  ARG P 212       1.786 -13.343 -51.156  0.00  0.00      PROA  
ATOM   3374  HE  ARG P 212       1.789 -12.447 -50.711  0.00  0.00      PROA  
ATOM   3375  CZ  ARG P 212       1.334 -14.267 -50.306  0.00  0.00      PROA  
ATOM   3376  NH1 ARG P 212       1.265 -15.496 -50.681  0.00  0.00      PROA  
ATOM   3377 HH11 ARG P 212       1.729 -15.773 -51.522  0.00  0.00      PROA  
ATOM   3378 HH12 ARG P 212       1.305 -16.163 -49.938  0.00  0.00      PROA  
ATOM   3379  NH2 ARG P 212       0.852 -13.818 -49.133  0.00  0.00      PROA  
ATOM   3380 HH21 ARG P 212       0.739 -12.831 -49.022  0.00  0.00      PROA  
ATOM   3381 HH22 ARG P 212       0.507 -14.461 -48.450  0.00  0.00      PROA  
ATOM   3382  C   ARG P 212       3.974 -10.412 -56.331  0.00  0.00      PROA  
ATOM   3383  O   ARG P 212       5.225 -10.465 -56.469  0.00  0.00      PROA  
ATOM   3384  N   ALA P 213       3.185 -10.357 -57.424  0.00  0.00      PROA  
ATOM   3385  HN  ALA P 213       2.201 -10.381 -57.267  0.00  0.00      PROA  
ATOM   3386  CA  ALA P 213       3.709 -10.518 -58.824  0.00  0.00      PROA  
ATOM   3387  HA  ALA P 213       4.264 -11.434 -58.962  0.00  0.00      PROA  
ATOM   3388  CB  ALA P 213       2.507 -10.718 -59.799  0.00  0.00      PROA  
ATOM   3389  HB1 ALA P 213       1.909 -11.598 -59.481  0.00  0.00      PROA  
ATOM   3390  HB2 ALA P 213       1.853  -9.822 -59.739  0.00  0.00      PROA  
ATOM   3391  HB3 ALA P 213       2.933 -10.986 -60.789  0.00  0.00      PROA  
ATOM   3392  C   ALA P 213       4.607  -9.299 -59.051  0.00  0.00      PROA  
ATOM   3393  O   ALA P 213       5.674  -9.434 -59.690  0.00  0.00      PROA  
ATOM   3394  N   TYR P 214       4.238  -8.071 -58.580  0.00  0.00      PROA  
ATOM   3395  HN  TYR P 214       3.387  -7.959 -58.072  0.00  0.00      PROA  
ATOM   3396  CA  TYR P 214       4.844  -6.760 -58.975  0.00  0.00      PROA  
ATOM   3397  HA  TYR P 214       5.590  -7.021 -59.711  0.00  0.00      PROA  
ATOM   3398  CB  TYR P 214       3.828  -5.676 -59.295  0.00  0.00      PROA  
ATOM   3399  HB1 TYR P 214       4.332  -4.706 -59.493  0.00  0.00      PROA  
ATOM   3400  HB2 TYR P 214       3.160  -5.547 -58.417  0.00  0.00      PROA  
ATOM   3401  CG  TYR P 214       3.016  -6.099 -60.476  0.00  0.00      PROA  
ATOM   3402  CD1 TYR P 214       3.316  -7.126 -61.419  0.00  0.00      PROA  
ATOM   3403  HD1 TYR P 214       4.159  -7.786 -61.274  0.00  0.00      PROA  
ATOM   3404  CE1 TYR P 214       2.383  -7.438 -62.379  0.00  0.00      PROA  
ATOM   3405  HE1 TYR P 214       2.600  -8.208 -63.104  0.00  0.00      PROA  
ATOM   3406  CZ  TYR P 214       1.150  -6.728 -62.446  0.00  0.00      PROA  
ATOM   3407  OH  TYR P 214       0.106  -7.315 -63.211  0.00  0.00      PROA  
ATOM   3408  HH  TYR P 214      -0.585  -6.668 -63.371  0.00  0.00      PROA  
ATOM   3409  CD2 TYR P 214       1.830  -5.276 -60.672  0.00  0.00      PROA  
ATOM   3410  HD2 TYR P 214       1.754  -4.430 -60.004  0.00  0.00      PROA  
ATOM   3411  CE2 TYR P 214       0.956  -5.610 -61.713  0.00  0.00      PROA  
ATOM   3412  HE2 TYR P 214       0.014  -5.128 -61.930  0.00  0.00      PROA  
ATOM   3413  C   TYR P 214       5.733  -6.241 -57.853  0.00  0.00      PROA  
ATOM   3414  O   TYR P 214       6.076  -5.058 -57.856  0.00  0.00      PROA  
ATOM   3415  N   VAL P 215       6.117  -7.067 -56.830  0.00  0.00      PROA  
ATOM   3416  HN  VAL P 215       5.879  -8.031 -56.920  0.00  0.00      PROA  
ATOM   3417  CA  VAL P 215       6.955  -6.807 -55.642  0.00  0.00      PROA  
ATOM   3418  HA  VAL P 215       6.581  -7.587 -54.996  0.00  0.00      PROA  
ATOM   3419  CB  VAL P 215       8.400  -7.234 -55.869  0.00  0.00      PROA  
ATOM   3420  HB  VAL P 215       8.881  -7.193 -54.869  0.00  0.00      PROA  
ATOM   3421  CG1 VAL P 215       8.478  -8.710 -56.376  0.00  0.00      PROA  
ATOM   3422 HG11 VAL P 215       9.516  -9.100 -56.314  0.00  0.00      PROA  
ATOM   3423 HG12 VAL P 215       7.841  -9.361 -55.740  0.00  0.00      PROA  
ATOM   3424 HG13 VAL P 215       8.091  -8.645 -57.415  0.00  0.00      PROA  
ATOM   3425  CG2 VAL P 215       9.215  -6.278 -56.768  0.00  0.00      PROA  
ATOM   3426 HG21 VAL P 215       9.473  -5.280 -56.355  0.00  0.00      PROA  
ATOM   3427 HG22 VAL P 215      10.106  -6.807 -57.168  0.00  0.00      PROA  
ATOM   3428 HG23 VAL P 215       8.599  -5.992 -57.647  0.00  0.00      PROA  
ATOM   3429  C   VAL P 215       6.737  -5.617 -54.803  0.00  0.00      PROA  
ATOM   3430  O   VAL P 215       7.673  -4.915 -54.383  0.00  0.00      PROA  
ATOM   3431  N   GLN P 216       5.477  -5.389 -54.437  0.00  0.00      PROA  
ATOM   3432  HN  GLN P 216       4.790  -6.071 -54.677  0.00  0.00      PROA  
ATOM   3433  CA  GLN P 216       4.966  -4.371 -53.578  0.00  0.00      PROA  
ATOM   3434  HA  GLN P 216       5.650  -3.535 -53.595  0.00  0.00      PROA  
ATOM   3435  CB  GLN P 216       3.624  -4.041 -54.174  0.00  0.00      PROA  
ATOM   3436  HB1 GLN P 216       2.993  -3.326 -53.603  0.00  0.00      PROA  
ATOM   3437  HB2 GLN P 216       3.004  -4.954 -54.302  0.00  0.00      PROA  
ATOM   3438  CG  GLN P 216       3.753  -3.421 -55.662  0.00  0.00      PROA  
ATOM   3439  HG1 GLN P 216       2.754  -3.043 -55.968  0.00  0.00      PROA  
ATOM   3440  HG2 GLN P 216       3.975  -4.234 -56.386  0.00  0.00      PROA  
ATOM   3441  CD  GLN P 216       4.787  -2.271 -55.742  0.00  0.00      PROA  
ATOM   3442  OE1 GLN P 216       4.525  -1.193 -55.234  0.00  0.00      PROA  
ATOM   3443  NE2 GLN P 216       5.913  -2.462 -56.484  0.00  0.00      PROA  
ATOM   3444 HE21 GLN P 216       5.921  -3.148 -57.212  0.00  0.00      PROA  
ATOM   3445 HE22 GLN P 216       6.567  -1.713 -56.389  0.00  0.00      PROA  
ATOM   3446  C   GLN P 216       4.607  -4.812 -52.195  0.00  0.00      PROA  
ATOM   3447  O   GLN P 216       3.896  -4.048 -51.542  0.00  0.00      PROA  
ATOM   3448  N   GLU P 217       4.997  -6.019 -51.744  0.00  0.00      PROA  
ATOM   3449  HN  GLU P 217       5.548  -6.674 -52.256  0.00  0.00      PROA  
ATOM   3450  CA  GLU P 217       4.758  -6.571 -50.381  0.00  0.00      PROA  
ATOM   3451  HA  GLU P 217       3.681  -6.500 -50.382  0.00  0.00      PROA  
ATOM   3452  CB  GLU P 217       5.267  -7.988 -50.165  0.00  0.00      PROA  
ATOM   3453  HB1 GLU P 217       5.000  -8.364 -49.154  0.00  0.00      PROA  
ATOM   3454  HB2 GLU P 217       6.367  -7.959 -50.313  0.00  0.00      PROA  
ATOM   3455  CG  GLU P 217       4.875  -9.011 -51.262  0.00  0.00      PROA  
ATOM   3456  HG1 GLU P 217       4.917  -8.783 -52.349  0.00  0.00      PROA  
ATOM   3457  HG2 GLU P 217       3.796  -9.263 -51.171  0.00  0.00      PROA  
ATOM   3458  CD  GLU P 217       5.521 -10.370 -51.136  0.00  0.00      PROA  
ATOM   3459  OE1 GLU P 217       5.392 -11.065 -50.119  0.00  0.00      PROA  
ATOM   3460  OE2 GLU P 217       6.198 -10.743 -52.148  0.00  0.00      PROA  
ATOM   3461  C   GLU P 217       5.252  -5.662 -49.230  0.00  0.00      PROA  
ATOM   3462  O   GLU P 217       4.544  -5.312 -48.299  0.00  0.00      PROA  
ATOM   3463  N   THR P 218       6.551  -5.096 -49.287  0.00  0.00      PROA  
ATOM   3464  HN  THR P 218       7.092  -5.464 -50.039  0.00  0.00      PROA  
ATOM   3465  CA  THR P 218       7.119  -4.010 -48.477  0.00  0.00      PROA  
ATOM   3466  HA  THR P 218       7.222  -4.333 -47.451  0.00  0.00      PROA  
ATOM   3467  CB  THR P 218       8.491  -3.569 -48.954  0.00  0.00      PROA  
ATOM   3468  HB  THR P 218       8.382  -3.329 -50.033  0.00  0.00      PROA  
ATOM   3469  OG1 THR P 218       9.307  -4.705 -48.825  0.00  0.00      PROA  
ATOM   3470  HG1 THR P 218       9.070  -5.236 -49.588  0.00  0.00      PROA  
ATOM   3471  CG2 THR P 218       9.033  -2.354 -48.181  0.00  0.00      PROA  
ATOM   3472 HG21 THR P 218      10.015  -2.118 -48.644  0.00  0.00      PROA  
ATOM   3473 HG22 THR P 218       8.415  -1.460 -48.414  0.00  0.00      PROA  
ATOM   3474 HG23 THR P 218       9.000  -2.480 -47.078  0.00  0.00      PROA  
ATOM   3475  C   THR P 218       6.281  -2.777 -48.480  0.00  0.00      PROA  
ATOM   3476  O   THR P 218       6.031  -2.213 -47.409  0.00  0.00      PROA  
ATOM   3477  N   ASN P 219       5.700  -2.349 -49.639  0.00  0.00      PROA  
ATOM   3478  HN  ASN P 219       5.691  -2.839 -50.507  0.00  0.00      PROA  
ATOM   3479  CA  ASN P 219       4.883  -1.148 -49.648  0.00  0.00      PROA  
ATOM   3480  HA  ASN P 219       5.362  -0.422 -49.009  0.00  0.00      PROA  
ATOM   3481  CB  ASN P 219       4.760  -0.625 -51.185  0.00  0.00      PROA  
ATOM   3482  HB1 ASN P 219       4.247  -1.419 -51.769  0.00  0.00      PROA  
ATOM   3483  HB2 ASN P 219       5.786  -0.576 -51.607  0.00  0.00      PROA  
ATOM   3484  CG  ASN P 219       3.976   0.702 -51.370  0.00  0.00      PROA  
ATOM   3485  OD1 ASN P 219       2.769   0.786 -51.809  0.00  0.00      PROA  
ATOM   3486  ND2 ASN P 219       4.848   1.757 -51.336  0.00  0.00      PROA  
ATOM   3487 HD21 ASN P 219       5.748   1.779 -50.899  0.00  0.00      PROA  
ATOM   3488 HD22 ASN P 219       4.603   2.628 -51.763  0.00  0.00      PROA  
ATOM   3489  C   ASN P 219       3.521  -1.441 -48.915  0.00  0.00      PROA  
ATOM   3490  O   ASN P 219       3.085  -0.625 -48.118  0.00  0.00      PROA  
ATOM   3491  N   ASP P 220       2.889  -2.575 -49.163  0.00  0.00      PROA  
ATOM   3492  HN  ASP P 220       3.321  -3.151 -49.852  0.00  0.00      PROA  
ATOM   3493  CA  ASP P 220       1.814  -3.077 -48.436  0.00  0.00      PROA  
ATOM   3494  HA  ASP P 220       1.076  -2.291 -48.505  0.00  0.00      PROA  
ATOM   3495  CB  ASP P 220       1.473  -4.370 -49.217  0.00  0.00      PROA  
ATOM   3496  HB1 ASP P 220       2.257  -5.139 -49.043  0.00  0.00      PROA  
ATOM   3497  HB2 ASP P 220       1.614  -4.091 -50.283  0.00  0.00      PROA  
ATOM   3498  CG  ASP P 220       0.062  -4.935 -49.046  0.00  0.00      PROA  
ATOM   3499  OD1 ASP P 220      -0.870  -4.094 -48.826  0.00  0.00      PROA  
ATOM   3500  OD2 ASP P 220      -0.054  -6.195 -49.054  0.00  0.00      PROA  
ATOM   3501  C   ASP P 220       2.073  -3.174 -46.885  0.00  0.00      PROA  
ATOM   3502  O   ASP P 220       1.205  -2.828 -46.067  0.00  0.00      PROA  
ATOM   3503  N   VAL P 221       3.267  -3.731 -46.424  0.00  0.00      PROA  
ATOM   3504  HN  VAL P 221       3.877  -4.317 -46.953  0.00  0.00      PROA  
ATOM   3505  CA  VAL P 221       3.672  -3.684 -45.004  0.00  0.00      PROA  
ATOM   3506  HA  VAL P 221       2.835  -3.995 -44.397  0.00  0.00      PROA  
ATOM   3507  CB  VAL P 221       4.883  -4.642 -44.743  0.00  0.00      PROA  
ATOM   3508  HB  VAL P 221       5.739  -4.302 -45.363  0.00  0.00      PROA  
ATOM   3509  CG1 VAL P 221       5.382  -4.464 -43.300  0.00  0.00      PROA  
ATOM   3510 HG11 VAL P 221       4.627  -4.421 -42.486  0.00  0.00      PROA  
ATOM   3511 HG12 VAL P 221       6.252  -5.081 -42.988  0.00  0.00      PROA  
ATOM   3512 HG13 VAL P 221       5.837  -3.452 -43.249  0.00  0.00      PROA  
ATOM   3513  CG2 VAL P 221       4.606  -6.125 -45.121  0.00  0.00      PROA  
ATOM   3514 HG21 VAL P 221       5.537  -6.678 -44.871  0.00  0.00      PROA  
ATOM   3515 HG22 VAL P 221       3.978  -6.618 -44.349  0.00  0.00      PROA  
ATOM   3516 HG23 VAL P 221       4.325  -6.294 -46.182  0.00  0.00      PROA  
ATOM   3517  C   VAL P 221       3.834  -2.252 -44.479  0.00  0.00      PROA  
ATOM   3518  O   VAL P 221       3.402  -1.948 -43.365  0.00  0.00      PROA  
ATOM   3519  N   ARG P 222       4.378  -1.319 -45.241  0.00  0.00      PROA  
ATOM   3520  HN  ARG P 222       4.812  -1.584 -46.099  0.00  0.00      PROA  
ATOM   3521  CA  ARG P 222       4.593   0.056 -44.806  0.00  0.00      PROA  
ATOM   3522  HA  ARG P 222       5.114   0.022 -43.861  0.00  0.00      PROA  
ATOM   3523  CB  ARG P 222       5.634   0.824 -45.738  0.00  0.00      PROA  
ATOM   3524  HB1 ARG P 222       5.592   1.933 -45.696  0.00  0.00      PROA  
ATOM   3525  HB2 ARG P 222       5.432   0.494 -46.779  0.00  0.00      PROA  
ATOM   3526  CG  ARG P 222       7.090   0.388 -45.445  0.00  0.00      PROA  
ATOM   3527  HG1 ARG P 222       7.157  -0.697 -45.677  0.00  0.00      PROA  
ATOM   3528  HG2 ARG P 222       7.296   0.406 -44.353  0.00  0.00      PROA  
ATOM   3529  CD  ARG P 222       8.205   1.170 -46.151  0.00  0.00      PROA  
ATOM   3530  HD1 ARG P 222       8.352   2.249 -45.935  0.00  0.00      PROA  
ATOM   3531  HD2 ARG P 222       7.857   1.148 -47.206  0.00  0.00      PROA  
ATOM   3532  NE  ARG P 222       9.453   0.234 -46.082  0.00  0.00      PROA  
ATOM   3533  HE  ARG P 222       9.366  -0.503 -45.412  0.00  0.00      PROA  
ATOM   3534  CZ  ARG P 222      10.677   0.435 -46.663  0.00  0.00      PROA  
ATOM   3535  NH1 ARG P 222      10.962   1.545 -47.343  0.00  0.00      PROA  
ATOM   3536 HH11 ARG P 222      11.811   1.604 -47.868  0.00  0.00      PROA  
ATOM   3537 HH12 ARG P 222      10.228   2.217 -47.245  0.00  0.00      PROA  
ATOM   3538  NH2 ARG P 222      11.600  -0.567 -46.703  0.00  0.00      PROA  
ATOM   3539 HH21 ARG P 222      11.460  -1.330 -46.072  0.00  0.00      PROA  
ATOM   3540 HH22 ARG P 222      12.507  -0.225 -46.951  0.00  0.00      PROA  
ATOM   3541  C   ARG P 222       3.324   0.872 -44.648  0.00  0.00      PROA  
ATOM   3542  O   ARG P 222       3.267   1.673 -43.675  0.00  0.00      PROA  
ATOM   3543  N   ARG P 223       2.420   0.757 -45.563  0.00  0.00      PROA  
ATOM   3544  HN  ARG P 223       2.464   0.142 -46.346  0.00  0.00      PROA  
ATOM   3545  CA  ARG P 223       1.082   1.351 -45.470  0.00  0.00      PROA  
ATOM   3546  HA  ARG P 223       1.125   2.368 -45.109  0.00  0.00      PROA  
ATOM   3547  CB  ARG P 223       0.355   1.097 -46.854  0.00  0.00      PROA  
ATOM   3548  HB1 ARG P 223      -0.701   0.992 -46.527  0.00  0.00      PROA  
ATOM   3549  HB2 ARG P 223       0.533   0.070 -47.239  0.00  0.00      PROA  
ATOM   3550  CG  ARG P 223       0.555   2.217 -47.801  0.00  0.00      PROA  
ATOM   3551  HG1 ARG P 223       0.634   3.241 -47.377  0.00  0.00      PROA  
ATOM   3552  HG2 ARG P 223      -0.313   2.307 -48.489  0.00  0.00      PROA  
ATOM   3553  CD  ARG P 223       1.790   1.987 -48.676  0.00  0.00      PROA  
ATOM   3554  HD1 ARG P 223       1.782   0.973 -49.129  0.00  0.00      PROA  
ATOM   3555  HD2 ARG P 223       2.693   2.053 -48.033  0.00  0.00      PROA  
ATOM   3556  NE  ARG P 223       1.857   3.151 -49.704  0.00  0.00      PROA  
ATOM   3557  HE  ARG P 223       1.016   3.369 -50.199  0.00  0.00      PROA  
ATOM   3558  CZ  ARG P 223       2.793   4.076 -49.793  0.00  0.00      PROA  
ATOM   3559  NH1 ARG P 223       3.507   4.379 -48.698  0.00  0.00      PROA  
ATOM   3560 HH11 ARG P 223       3.255   4.037 -47.793  0.00  0.00      PROA  
ATOM   3561 HH12 ARG P 223       4.156   5.126 -48.843  0.00  0.00      PROA  
ATOM   3562  NH2 ARG P 223       3.010   4.838 -50.841  0.00  0.00      PROA  
ATOM   3563 HH21 ARG P 223       2.552   4.688 -51.717  0.00  0.00      PROA  
ATOM   3564 HH22 ARG P 223       3.879   5.333 -50.855  0.00  0.00      PROA  
ATOM   3565  C   ARG P 223       0.276   0.784 -44.232  0.00  0.00      PROA  
ATOM   3566  O   ARG P 223      -0.507   1.528 -43.613  0.00  0.00      PROA  
ATOM   3567  N   PHE P 224       0.400  -0.513 -43.931  0.00  0.00      PROA  
ATOM   3568  HN  PHE P 224       0.789  -1.171 -44.571  0.00  0.00      PROA  
ATOM   3569  CA  PHE P 224      -0.120  -1.124 -42.695  0.00  0.00      PROA  
ATOM   3570  HA  PHE P 224      -1.183  -0.951 -42.621  0.00  0.00      PROA  
ATOM   3571  CB  PHE P 224      -0.041  -2.697 -42.819  0.00  0.00      PROA  
ATOM   3572  HB1 PHE P 224       1.033  -2.972 -42.894  0.00  0.00      PROA  
ATOM   3573  HB2 PHE P 224      -0.445  -3.078 -43.781  0.00  0.00      PROA  
ATOM   3574  CG  PHE P 224      -0.559  -3.517 -41.664  0.00  0.00      PROA  
ATOM   3575  CD1 PHE P 224      -1.934  -3.721 -41.523  0.00  0.00      PROA  
ATOM   3576  HD1 PHE P 224      -2.565  -3.184 -42.215  0.00  0.00      PROA  
ATOM   3577  CE1 PHE P 224      -2.400  -4.339 -40.412  0.00  0.00      PROA  
ATOM   3578  HE1 PHE P 224      -3.409  -4.693 -40.564  0.00  0.00      PROA  
ATOM   3579  CZ  PHE P 224      -1.550  -4.875 -39.537  0.00  0.00      PROA  
ATOM   3580  HZ  PHE P 224      -1.809  -5.490 -38.688  0.00  0.00      PROA  
ATOM   3581  CD2 PHE P 224       0.356  -3.897 -40.669  0.00  0.00      PROA  
ATOM   3582  HD2 PHE P 224       1.410  -3.667 -40.629  0.00  0.00      PROA  
ATOM   3583  CE2 PHE P 224      -0.187  -4.677 -39.570  0.00  0.00      PROA  
ATOM   3584  HE2 PHE P 224       0.433  -5.044 -38.765  0.00  0.00      PROA  
ATOM   3585  C   PHE P 224       0.558  -0.674 -41.424  0.00  0.00      PROA  
ATOM   3586  O   PHE P 224      -0.087  -0.241 -40.458  0.00  0.00      PROA  
ATOM   3587  N   ASN P 225       1.908  -0.598 -41.404  0.00  0.00      PROA  
ATOM   3588  HN  ASN P 225       2.354  -0.753 -42.282  0.00  0.00      PROA  
ATOM   3589  CA  ASN P 225       2.812  -0.057 -40.441  0.00  0.00      PROA  
ATOM   3590  HA  ASN P 225       2.517  -0.724 -39.644  0.00  0.00      PROA  
ATOM   3591  CB  ASN P 225       4.271  -0.417 -40.700  0.00  0.00      PROA  
ATOM   3592  HB1 ASN P 225       4.568   0.084 -41.646  0.00  0.00      PROA  
ATOM   3593  HB2 ASN P 225       4.421  -1.508 -40.846  0.00  0.00      PROA  
ATOM   3594  CG  ASN P 225       5.307   0.091 -39.724  0.00  0.00      PROA  
ATOM   3595  OD1 ASN P 225       6.121   1.017 -39.855  0.00  0.00      PROA  
ATOM   3596  ND2 ASN P 225       5.230  -0.565 -38.528  0.00  0.00      PROA  
ATOM   3597 HD21 ASN P 225       5.649  -0.154 -37.719  0.00  0.00      PROA  
ATOM   3598 HD22 ASN P 225       4.722  -1.425 -38.471  0.00  0.00      PROA  
ATOM   3599  C   ASN P 225       2.540   1.430 -40.063  0.00  0.00      PROA  
ATOM   3600  O   ASN P 225       2.486   1.792 -38.892  0.00  0.00      PROA  
ATOM   3601  N   GLU P 226       2.327   2.283 -41.037  0.00  0.00      PROA  
ATOM   3602  HN  GLU P 226       2.444   2.004 -41.987  0.00  0.00      PROA  
ATOM   3603  CA  GLU P 226       1.936   3.665 -40.893  0.00  0.00      PROA  
ATOM   3604  HA  GLU P 226       2.643   4.160 -40.244  0.00  0.00      PROA  
ATOM   3605  CB  GLU P 226       2.081   4.474 -42.221  0.00  0.00      PROA  
ATOM   3606  HB1 GLU P 226       1.790   5.500 -41.911  0.00  0.00      PROA  
ATOM   3607  HB2 GLU P 226       1.433   4.094 -43.040  0.00  0.00      PROA  
ATOM   3608  CG  GLU P 226       3.545   4.726 -42.726  0.00  0.00      PROA  
ATOM   3609  HG1 GLU P 226       4.115   3.819 -43.023  0.00  0.00      PROA  
ATOM   3610  HG2 GLU P 226       4.135   5.076 -41.852  0.00  0.00      PROA  
ATOM   3611  CD  GLU P 226       3.694   5.727 -43.918  0.00  0.00      PROA  
ATOM   3612  OE1 GLU P 226       4.620   5.544 -44.826  0.00  0.00      PROA  
ATOM   3613  OE2 GLU P 226       3.037   6.784 -43.819  0.00  0.00      PROA  
ATOM   3614  C   GLU P 226       0.545   3.856 -40.294  0.00  0.00      PROA  
ATOM   3615  O   GLU P 226       0.327   4.672 -39.429  0.00  0.00      PROA  
ATOM   3616  N   MET P 227      -0.351   2.988 -40.680  0.00  0.00      PROA  
ATOM   3617  HN  MET P 227      -0.063   2.378 -41.414  0.00  0.00      PROA  
ATOM   3618  CA  MET P 227      -1.708   3.076 -40.076  0.00  0.00      PROA  
ATOM   3619  HA  MET P 227      -1.929   4.125 -39.946  0.00  0.00      PROA  
ATOM   3620  CB  MET P 227      -2.718   2.452 -41.034  0.00  0.00      PROA  
ATOM   3621  HB1 MET P 227      -3.481   1.861 -40.482  0.00  0.00      PROA  
ATOM   3622  HB2 MET P 227      -2.094   1.677 -41.529  0.00  0.00      PROA  
ATOM   3623  CG  MET P 227      -3.363   3.306 -42.136  0.00  0.00      PROA  
ATOM   3624  HG1 MET P 227      -4.081   2.654 -42.678  0.00  0.00      PROA  
ATOM   3625  HG2 MET P 227      -2.571   3.736 -42.787  0.00  0.00      PROA  
ATOM   3626  SD  MET P 227      -4.307   4.744 -41.602  0.00  0.00      PROA  
ATOM   3627  CE  MET P 227      -5.552   4.023 -40.487  0.00  0.00      PROA  
ATOM   3628  HE1 MET P 227      -5.078   3.438 -39.669  0.00  0.00      PROA  
ATOM   3629  HE2 MET P 227      -6.283   4.751 -40.075  0.00  0.00      PROA  
ATOM   3630  HE3 MET P 227      -6.200   3.284 -41.005  0.00  0.00      PROA  
ATOM   3631  C   MET P 227      -1.821   2.388 -38.620  0.00  0.00      PROA  
ATOM   3632  O   MET P 227      -2.403   2.908 -37.684  0.00  0.00      PROA  
ATOM   3633  N   THR P 228      -1.170   1.275 -38.335  0.00  0.00      PROA  
ATOM   3634  HN  THR P 228      -0.727   0.866 -39.129  0.00  0.00      PROA  
ATOM   3635  CA  THR P 228      -1.258   0.597 -36.988  0.00  0.00      PROA  
ATOM   3636  HA  THR P 228      -2.269   0.415 -36.654  0.00  0.00      PROA  
ATOM   3637  CB  THR P 228      -0.722  -0.793 -36.915  0.00  0.00      PROA  
ATOM   3638  HB  THR P 228      -0.653  -1.160 -35.869  0.00  0.00      PROA  
ATOM   3639  OG1 THR P 228       0.535  -0.915 -37.657  0.00  0.00      PROA  
ATOM   3640  HG1 THR P 228       0.229  -1.116 -38.545  0.00  0.00      PROA  
ATOM   3641  CG2 THR P 228      -1.812  -1.642 -37.593  0.00  0.00      PROA  
ATOM   3642 HG21 THR P 228      -1.884  -1.335 -38.658  0.00  0.00      PROA  
ATOM   3643 HG22 THR P 228      -1.424  -2.682 -37.626  0.00  0.00      PROA  
ATOM   3644 HG23 THR P 228      -2.798  -1.554 -37.088  0.00  0.00      PROA  
ATOM   3645  C   THR P 228      -0.622   1.395 -35.925  0.00  0.00      PROA  
ATOM   3646  O   THR P 228      -1.122   1.503 -34.779  0.00  0.00      PROA  
ATOM   3647  N   ALA P 229       0.527   2.005 -36.230  0.00  0.00      PROA  
ATOM   3648  HN  ALA P 229       0.973   1.795 -37.096  0.00  0.00      PROA  
ATOM   3649  CA  ALA P 229       1.233   2.989 -35.358  0.00  0.00      PROA  
ATOM   3650  HA  ALA P 229       1.613   2.508 -34.469  0.00  0.00      PROA  
ATOM   3651  CB  ALA P 229       2.468   3.481 -36.100  0.00  0.00      PROA  
ATOM   3652  HB1 ALA P 229       3.257   2.700 -36.070  0.00  0.00      PROA  
ATOM   3653  HB2 ALA P 229       2.242   3.764 -37.151  0.00  0.00      PROA  
ATOM   3654  HB3 ALA P 229       3.007   4.328 -35.624  0.00  0.00      PROA  
ATOM   3655  C   ALA P 229       0.386   4.173 -34.951  0.00  0.00      PROA  
ATOM   3656  O   ALA P 229       0.534   4.660 -33.833  0.00  0.00      PROA  
ATOM   3657  N   ASP P 230      -0.447   4.709 -35.876  0.00  0.00      PROA  
ATOM   3658  HN  ASP P 230      -0.431   4.422 -36.830  0.00  0.00      PROA  
ATOM   3659  CA  ASP P 230      -1.421   5.787 -35.584  0.00  0.00      PROA  
ATOM   3660  HA  ASP P 230      -0.885   6.621 -35.157  0.00  0.00      PROA  
ATOM   3661  CB  ASP P 230      -2.147   6.299 -36.833  0.00  0.00      PROA  
ATOM   3662  HB1 ASP P 230      -3.110   6.798 -36.594  0.00  0.00      PROA  
ATOM   3663  HB2 ASP P 230      -2.364   5.404 -37.455  0.00  0.00      PROA  
ATOM   3664  CG  ASP P 230      -1.217   7.135 -37.573  0.00  0.00      PROA  
ATOM   3665  OD1 ASP P 230      -0.178   7.637 -37.111  0.00  0.00      PROA  
ATOM   3666  OD2 ASP P 230      -1.555   7.500 -38.727  0.00  0.00      PROA  
ATOM   3667  C   ASP P 230      -2.480   5.367 -34.540  0.00  0.00      PROA  
ATOM   3668  O   ASP P 230      -2.857   6.144 -33.665  0.00  0.00      PROA  
ATOM   3669  N   VAL P 231      -3.074   4.155 -34.603  0.00  0.00      PROA  
ATOM   3670  HN  VAL P 231      -2.987   3.752 -35.511  0.00  0.00      PROA  
ATOM   3671  CA  VAL P 231      -4.089   3.565 -33.660  0.00  0.00      PROA  
ATOM   3672  HA  VAL P 231      -4.858   4.279 -33.403  0.00  0.00      PROA  
ATOM   3673  CB  VAL P 231      -4.761   2.326 -34.192  0.00  0.00      PROA  
ATOM   3674  HB  VAL P 231      -3.978   1.551 -34.337  0.00  0.00      PROA  
ATOM   3675  CG1 VAL P 231      -5.788   1.794 -33.205  0.00  0.00      PROA  
ATOM   3676 HG11 VAL P 231      -6.245   0.874 -33.627  0.00  0.00      PROA  
ATOM   3677 HG12 VAL P 231      -5.290   1.554 -32.241  0.00  0.00      PROA  
ATOM   3678 HG13 VAL P 231      -6.590   2.556 -33.093  0.00  0.00      PROA  
ATOM   3679  CG2 VAL P 231      -5.320   2.659 -35.584  0.00  0.00      PROA  
ATOM   3680 HG21 VAL P 231      -5.991   3.542 -35.515  0.00  0.00      PROA  
ATOM   3681 HG22 VAL P 231      -4.528   3.000 -36.284  0.00  0.00      PROA  
ATOM   3682 HG23 VAL P 231      -5.994   1.888 -36.015  0.00  0.00      PROA  
ATOM   3683  C   VAL P 231      -3.515   3.360 -32.277  0.00  0.00      PROA  
ATOM   3684  O   VAL P 231      -4.173   3.750 -31.329  0.00  0.00      PROA  
ATOM   3685  N   TYR P 232      -2.294   2.925 -32.171  0.00  0.00      PROA  
ATOM   3686  HN  TYR P 232      -1.954   2.676 -33.075  0.00  0.00      PROA  
ATOM   3687  CA  TYR P 232      -1.467   2.632 -30.993  0.00  0.00      PROA  
ATOM   3688  HA  TYR P 232      -2.045   2.010 -30.325  0.00  0.00      PROA  
ATOM   3689  CB  TYR P 232      -0.263   1.858 -31.454  0.00  0.00      PROA  
ATOM   3690  HB1 TYR P 232      -0.012   2.151 -32.496  0.00  0.00      PROA  
ATOM   3691  HB2 TYR P 232      -0.546   0.787 -31.536  0.00  0.00      PROA  
ATOM   3692  CG  TYR P 232       0.943   2.031 -30.560  0.00  0.00      PROA  
ATOM   3693  CD1 TYR P 232       1.289   1.052 -29.597  0.00  0.00      PROA  
ATOM   3694  HD1 TYR P 232       0.654   0.178 -29.577  0.00  0.00      PROA  
ATOM   3695  CE1 TYR P 232       2.435   1.115 -28.876  0.00  0.00      PROA  
ATOM   3696  HE1 TYR P 232       2.586   0.389 -28.090  0.00  0.00      PROA  
ATOM   3697  CZ  TYR P 232       3.260   2.253 -29.026  0.00  0.00      PROA  
ATOM   3698  OH  TYR P 232       4.550   2.294 -28.383  0.00  0.00      PROA  
ATOM   3699  HH  TYR P 232       5.091   2.850 -28.948  0.00  0.00      PROA  
ATOM   3700  CD2 TYR P 232       1.825   3.094 -30.806  0.00  0.00      PROA  
ATOM   3701  HD2 TYR P 232       1.583   3.802 -31.586  0.00  0.00      PROA  
ATOM   3702  CE2 TYR P 232       2.971   3.205 -30.003  0.00  0.00      PROA  
ATOM   3703  HE2 TYR P 232       3.554   4.078 -30.256  0.00  0.00      PROA  
ATOM   3704  C   TYR P 232      -1.229   3.886 -30.223  0.00  0.00      PROA  
ATOM   3705  O   TYR P 232      -1.473   3.965 -29.056  0.00  0.00      PROA  
ATOM   3706  N   GLN P 233      -0.801   4.944 -30.911  0.00  0.00      PROA  
ATOM   3707  HN  GLN P 233      -0.420   4.819 -31.824  0.00  0.00      PROA  
ATOM   3708  CA  GLN P 233      -0.803   6.269 -30.369  0.00  0.00      PROA  
ATOM   3709  HA  GLN P 233      -0.247   6.260 -29.443  0.00  0.00      PROA  
ATOM   3710  CB  GLN P 233      -0.102   7.239 -31.374  0.00  0.00      PROA  
ATOM   3711  HB1 GLN P 233      -0.117   8.275 -30.971  0.00  0.00      PROA  
ATOM   3712  HB2 GLN P 233      -0.739   7.263 -32.284  0.00  0.00      PROA  
ATOM   3713  CG  GLN P 233       1.378   6.781 -31.624  0.00  0.00      PROA  
ATOM   3714  HG1 GLN P 233       1.500   5.862 -32.235  0.00  0.00      PROA  
ATOM   3715  HG2 GLN P 233       2.074   6.808 -30.758  0.00  0.00      PROA  
ATOM   3716  CD  GLN P 233       1.963   7.887 -32.553  0.00  0.00      PROA  
ATOM   3717  OE1 GLN P 233       2.428   8.920 -32.071  0.00  0.00      PROA  
ATOM   3718  NE2 GLN P 233       1.616   7.776 -33.848  0.00  0.00      PROA  
ATOM   3719 HE21 GLN P 233       1.796   8.645 -34.309  0.00  0.00      PROA  
ATOM   3720 HE22 GLN P 233       1.369   6.868 -34.187  0.00  0.00      PROA  
ATOM   3721  C   GLN P 233      -2.149   6.827 -29.922  0.00  0.00      PROA  
ATOM   3722  O   GLN P 233      -2.377   7.376 -28.787  0.00  0.00      PROA  
ATOM   3723  N   LYS P 234      -3.244   6.713 -30.711  0.00  0.00      PROA  
ATOM   3724  HN  LYS P 234      -3.190   6.317 -31.624  0.00  0.00      PROA  
ATOM   3725  CA  LYS P 234      -4.543   7.155 -30.315  0.00  0.00      PROA  
ATOM   3726  HA  LYS P 234      -4.543   8.193 -30.018  0.00  0.00      PROA  
ATOM   3727  CB  LYS P 234      -5.411   6.970 -31.481  0.00  0.00      PROA  
ATOM   3728  HB1 LYS P 234      -6.434   6.854 -31.064  0.00  0.00      PROA  
ATOM   3729  HB2 LYS P 234      -5.220   6.002 -31.993  0.00  0.00      PROA  
ATOM   3730  CG  LYS P 234      -5.402   8.067 -32.520  0.00  0.00      PROA  
ATOM   3731  HG1 LYS P 234      -6.152   7.840 -33.308  0.00  0.00      PROA  
ATOM   3732  HG2 LYS P 234      -4.437   8.032 -33.069  0.00  0.00      PROA  
ATOM   3733  CD  LYS P 234      -5.594   9.463 -31.944  0.00  0.00      PROA  
ATOM   3734  HD1 LYS P 234      -4.714   9.854 -31.390  0.00  0.00      PROA  
ATOM   3735  HD2 LYS P 234      -6.341   9.395 -31.125  0.00  0.00      PROA  
ATOM   3736  CE  LYS P 234      -6.024  10.464 -33.040  0.00  0.00      PROA  
ATOM   3737  HE1 LYS P 234      -5.299  10.936 -33.737  0.00  0.00      PROA  
ATOM   3738  HE2 LYS P 234      -6.284  11.359 -32.436  0.00  0.00      PROA  
ATOM   3739  NZ  LYS P 234      -7.332  10.057 -33.656  0.00  0.00      PROA  
ATOM   3740  HZ1 LYS P 234      -7.247   9.512 -34.537  0.00  0.00      PROA  
ATOM   3741  HZ2 LYS P 234      -7.853   9.397 -33.043  0.00  0.00      PROA  
ATOM   3742  HZ3 LYS P 234      -7.980  10.842 -33.867  0.00  0.00      PROA  
ATOM   3743  C   LYS P 234      -5.115   6.504 -29.063  0.00  0.00      PROA  
ATOM   3744  O   LYS P 234      -5.797   7.072 -28.199  0.00  0.00      PROA  
ATOM   3745  N   ASN P 235      -4.841   5.143 -28.898  0.00  0.00      PROA  
ATOM   3746  HN  ASN P 235      -4.466   4.653 -29.682  0.00  0.00      PROA  
ATOM   3747  CA  ASN P 235      -5.081   4.531 -27.680  0.00  0.00      PROA  
ATOM   3748  HA  ASN P 235      -6.080   4.822 -27.388  0.00  0.00      PROA  
ATOM   3749  CB  ASN P 235      -4.884   3.047 -27.741  0.00  0.00      PROA  
ATOM   3750  HB1 ASN P 235      -4.912   2.667 -26.697  0.00  0.00      PROA  
ATOM   3751  HB2 ASN P 235      -3.885   2.859 -28.188  0.00  0.00      PROA  
ATOM   3752  CG  ASN P 235      -5.952   2.514 -28.680  0.00  0.00      PROA  
ATOM   3753  OD1 ASN P 235      -5.873   2.334 -29.920  0.00  0.00      PROA  
ATOM   3754  ND2 ASN P 235      -7.036   2.014 -28.014  0.00  0.00      PROA  
ATOM   3755 HD21 ASN P 235      -7.876   1.872 -28.539  0.00  0.00      PROA  
ATOM   3756 HD22 ASN P 235      -6.950   1.766 -27.049  0.00  0.00      PROA  
ATOM   3757  C   ASN P 235      -4.182   5.125 -26.591  0.00  0.00      PROA  
ATOM   3758  O   ASN P 235      -4.693   5.324 -25.520  0.00  0.00      PROA  
ATOM   3759  N   MET P 236      -2.827   5.344 -26.773  0.00  0.00      PROA  
ATOM   3760  HN  MET P 236      -2.395   5.144 -27.649  0.00  0.00      PROA  
ATOM   3761  CA  MET P 236      -2.000   5.946 -25.753  0.00  0.00      PROA  
ATOM   3762  HA  MET P 236      -2.154   5.396 -24.837  0.00  0.00      PROA  
ATOM   3763  CB  MET P 236      -0.537   5.967 -26.181  0.00  0.00      PROA  
ATOM   3764  HB1 MET P 236       0.081   6.545 -25.461  0.00  0.00      PROA  
ATOM   3765  HB2 MET P 236      -0.494   6.400 -27.203  0.00  0.00      PROA  
ATOM   3766  CG  MET P 236       0.011   4.514 -26.103  0.00  0.00      PROA  
ATOM   3767  HG1 MET P 236       1.091   4.360 -26.310  0.00  0.00      PROA  
ATOM   3768  HG2 MET P 236      -0.442   3.983 -26.968  0.00  0.00      PROA  
ATOM   3769  SD  MET P 236      -0.365   3.587 -24.633  0.00  0.00      PROA  
ATOM   3770  CE  MET P 236       0.147   4.722 -23.287  0.00  0.00      PROA  
ATOM   3771  HE1 MET P 236      -0.276   5.745 -23.384  0.00  0.00      PROA  
ATOM   3772  HE2 MET P 236      -0.310   4.299 -22.368  0.00  0.00      PROA  
ATOM   3773  HE3 MET P 236       1.239   4.923 -23.255  0.00  0.00      PROA  
ATOM   3774  C   MET P 236      -2.533   7.303 -25.234  0.00  0.00      PROA  
ATOM   3775  O   MET P 236      -2.500   7.512 -24.049  0.00  0.00      PROA  
ATOM   3776  N   LYS P 237      -2.977   8.203 -26.099  0.00  0.00      PROA  
ATOM   3777  HN  LYS P 237      -3.026   8.070 -27.086  0.00  0.00      PROA  
ATOM   3778  CA  LYS P 237      -3.449   9.484 -25.623  0.00  0.00      PROA  
ATOM   3779  HA  LYS P 237      -2.726   9.996 -25.005  0.00  0.00      PROA  
ATOM   3780  CB  LYS P 237      -4.014  10.426 -26.668  0.00  0.00      PROA  
ATOM   3781  HB1 LYS P 237      -4.285  11.368 -26.145  0.00  0.00      PROA  
ATOM   3782  HB2 LYS P 237      -4.998  10.053 -27.026  0.00  0.00      PROA  
ATOM   3783  CG  LYS P 237      -3.096  10.736 -27.901  0.00  0.00      PROA  
ATOM   3784  HG1 LYS P 237      -3.532  11.579 -28.478  0.00  0.00      PROA  
ATOM   3785  HG2 LYS P 237      -3.121   9.880 -28.609  0.00  0.00      PROA  
ATOM   3786  CD  LYS P 237      -1.739  11.124 -27.446  0.00  0.00      PROA  
ATOM   3787  HD1 LYS P 237      -1.276  10.408 -26.735  0.00  0.00      PROA  
ATOM   3788  HD2 LYS P 237      -1.641  12.149 -27.029  0.00  0.00      PROA  
ATOM   3789  CE  LYS P 237      -0.813  11.038 -28.631  0.00  0.00      PROA  
ATOM   3790  HE1 LYS P 237      -1.187  11.549 -29.545  0.00  0.00      PROA  
ATOM   3791  HE2 LYS P 237      -0.704   9.997 -29.004  0.00  0.00      PROA  
ATOM   3792  NZ  LYS P 237       0.599  11.458 -28.304  0.00  0.00      PROA  
ATOM   3793  HZ1 LYS P 237       1.156  11.578 -29.175  0.00  0.00      PROA  
ATOM   3794  HZ2 LYS P 237       0.763  12.326 -27.754  0.00  0.00      PROA  
ATOM   3795  HZ3 LYS P 237       1.067  10.674 -27.806  0.00  0.00      PROA  
ATOM   3796  C   LYS P 237      -4.638   9.338 -24.608  0.00  0.00      PROA  
ATOM   3797  O   LYS P 237      -4.662  10.026 -23.542  0.00  0.00      PROA  
ATOM   3798  N   VAL P 238      -5.560   8.376 -24.867  0.00  0.00      PROA  
ATOM   3799  HN  VAL P 238      -5.554   7.878 -25.731  0.00  0.00      PROA  
ATOM   3800  CA  VAL P 238      -6.609   7.917 -24.017  0.00  0.00      PROA  
ATOM   3801  HA  VAL P 238      -7.170   8.784 -23.701  0.00  0.00      PROA  
ATOM   3802  CB  VAL P 238      -7.589   7.132 -24.928  0.00  0.00      PROA  
ATOM   3803  HB  VAL P 238      -7.069   6.438 -25.623  0.00  0.00      PROA  
ATOM   3804  CG1 VAL P 238      -8.603   6.376 -24.114  0.00  0.00      PROA  
ATOM   3805 HG11 VAL P 238      -8.066   5.593 -23.537  0.00  0.00      PROA  
ATOM   3806 HG12 VAL P 238      -9.120   7.121 -23.472  0.00  0.00      PROA  
ATOM   3807 HG13 VAL P 238      -9.335   5.893 -24.796  0.00  0.00      PROA  
ATOM   3808  CG2 VAL P 238      -8.385   8.068 -25.934  0.00  0.00      PROA  
ATOM   3809 HG21 VAL P 238      -9.031   8.778 -25.376  0.00  0.00      PROA  
ATOM   3810 HG22 VAL P 238      -7.658   8.531 -26.635  0.00  0.00      PROA  
ATOM   3811 HG23 VAL P 238      -9.116   7.471 -26.520  0.00  0.00      PROA  
ATOM   3812  C   VAL P 238      -6.169   7.279 -22.785  0.00  0.00      PROA  
ATOM   3813  O   VAL P 238      -6.797   7.467 -21.744  0.00  0.00      PROA  
ATOM   3814  N   ALA P 239      -5.115   6.483 -22.846  0.00  0.00      PROA  
ATOM   3815  HN  ALA P 239      -4.710   6.238 -23.723  0.00  0.00      PROA  
ATOM   3816  CA  ALA P 239      -4.630   5.719 -21.706  0.00  0.00      PROA  
ATOM   3817  HA  ALA P 239      -5.533   5.310 -21.278  0.00  0.00      PROA  
ATOM   3818  CB  ALA P 239      -3.767   4.500 -22.265  0.00  0.00      PROA  
ATOM   3819  HB1 ALA P 239      -2.806   4.941 -22.605  0.00  0.00      PROA  
ATOM   3820  HB2 ALA P 239      -3.634   3.773 -21.435  0.00  0.00      PROA  
ATOM   3821  HB3 ALA P 239      -4.294   3.996 -23.103  0.00  0.00      PROA  
ATOM   3822  C   ALA P 239      -3.952   6.642 -20.623  0.00  0.00      PROA  
ATOM   3823  O   ALA P 239      -4.007   6.332 -19.472  0.00  0.00      PROA  
ATOM   3824  N   PHE P 240      -3.369   7.768 -21.065  0.00  0.00      PROA  
ATOM   3825  HN  PHE P 240      -3.234   7.971 -22.031  0.00  0.00      PROA  
ATOM   3826  CA  PHE P 240      -2.883   8.862 -20.171  0.00  0.00      PROA  
ATOM   3827  HA  PHE P 240      -2.205   8.446 -19.440  0.00  0.00      PROA  
ATOM   3828  CB  PHE P 240      -2.023   9.863 -21.022  0.00  0.00      PROA  
ATOM   3829  HB1 PHE P 240      -2.506  10.170 -21.974  0.00  0.00      PROA  
ATOM   3830  HB2 PHE P 240      -1.126   9.292 -21.346  0.00  0.00      PROA  
ATOM   3831  CG  PHE P 240      -1.613  11.161 -20.308  0.00  0.00      PROA  
ATOM   3832  CD1 PHE P 240      -0.538  11.108 -19.451  0.00  0.00      PROA  
ATOM   3833  HD1 PHE P 240       0.084  10.234 -19.578  0.00  0.00      PROA  
ATOM   3834  CE1 PHE P 240      -0.346  12.071 -18.471  0.00  0.00      PROA  
ATOM   3835  HE1 PHE P 240       0.441  12.040 -17.731  0.00  0.00      PROA  
ATOM   3836  CZ  PHE P 240      -1.141  13.204 -18.540  0.00  0.00      PROA  
ATOM   3837  HZ  PHE P 240      -0.995  13.965 -17.788  0.00  0.00      PROA  
ATOM   3838  CD2 PHE P 240      -2.487  12.321 -20.290  0.00  0.00      PROA  
ATOM   3839  HD2 PHE P 240      -3.324  12.420 -20.965  0.00  0.00      PROA  
ATOM   3840  CE2 PHE P 240      -2.137  13.407 -19.489  0.00  0.00      PROA  
ATOM   3841  HE2 PHE P 240      -2.776  14.276 -19.551  0.00  0.00      PROA  
ATOM   3842  C   PHE P 240      -4.006   9.513 -19.425  0.00  0.00      PROA  
ATOM   3843  O   PHE P 240      -3.851   9.726 -18.225  0.00  0.00      PROA  
ATOM   3844  N   ILE P 241      -5.152   9.833 -20.086  0.00  0.00      PROA  
ATOM   3845  HN  ILE P 241      -5.225   9.803 -21.080  0.00  0.00      PROA  
ATOM   3846  CA  ILE P 241      -6.420  10.352 -19.552  0.00  0.00      PROA  
ATOM   3847  HA  ILE P 241      -6.334  11.287 -19.017  0.00  0.00      PROA  
ATOM   3848  CB  ILE P 241      -7.438  10.665 -20.751  0.00  0.00      PROA  
ATOM   3849  HB  ILE P 241      -7.726   9.676 -21.169  0.00  0.00      PROA  
ATOM   3850  CG2 ILE P 241      -8.782  11.180 -20.094  0.00  0.00      PROA  
ATOM   3851 HG21 ILE P 241      -8.543  11.958 -19.338  0.00  0.00      PROA  
ATOM   3852 HG22 ILE P 241      -9.430  11.547 -20.918  0.00  0.00      PROA  
ATOM   3853 HG23 ILE P 241      -9.163  10.273 -19.577  0.00  0.00      PROA  
ATOM   3854  CG1 ILE P 241      -6.974  11.645 -21.879  0.00  0.00      PROA  
ATOM   3855 HG11 ILE P 241      -7.731  11.620 -22.692  0.00  0.00      PROA  
ATOM   3856 HG12 ILE P 241      -6.024  11.232 -22.282  0.00  0.00      PROA  
ATOM   3857  CD  ILE P 241      -6.732  13.096 -21.463  0.00  0.00      PROA  
ATOM   3858  HD1 ILE P 241      -6.059  13.619 -22.176  0.00  0.00      PROA  
ATOM   3859  HD2 ILE P 241      -7.629  13.742 -21.354  0.00  0.00      PROA  
ATOM   3860  HD3 ILE P 241      -6.131  13.233 -20.538  0.00  0.00      PROA  
ATOM   3861  C   ILE P 241      -7.047   9.421 -18.477  0.00  0.00      PROA  
ATOM   3862  O   ILE P 241      -7.465   9.946 -17.444  0.00  0.00      PROA  
ATOM   3863  N   ASP P 242      -7.052   8.092 -18.724  0.00  0.00      PROA  
ATOM   3864  HN  ASP P 242      -6.820   7.777 -19.641  0.00  0.00      PROA  
ATOM   3865  CA  ASP P 242      -7.481   7.071 -17.700  0.00  0.00      PROA  
ATOM   3866  HA  ASP P 242      -8.530   7.167 -17.458  0.00  0.00      PROA  
ATOM   3867  CB  ASP P 242      -7.383   5.696 -18.364  0.00  0.00      PROA  
ATOM   3868  HB1 ASP P 242      -7.629   4.933 -17.596  0.00  0.00      PROA  
ATOM   3869  HB2 ASP P 242      -6.327   5.500 -18.650  0.00  0.00      PROA  
ATOM   3870  CG  ASP P 242      -8.409   5.364 -19.484  0.00  0.00      PROA  
ATOM   3871  OD1 ASP P 242      -8.139   4.290 -20.129  0.00  0.00      PROA  
ATOM   3872  OD2 ASP P 242      -9.461   5.941 -19.601  0.00  0.00      PROA  
ATOM   3873  C   ASP P 242      -6.636   7.057 -16.415  0.00  0.00      PROA  
ATOM   3874  O   ASP P 242      -7.170   6.875 -15.300  0.00  0.00      PROA  
ATOM   3875  N   SER P 243      -5.270   7.398 -16.568  0.00  0.00      PROA  
ATOM   3876  HN  SER P 243      -4.996   7.596 -17.506  0.00  0.00      PROA  
ATOM   3877  CA  SER P 243      -4.269   7.396 -15.476  0.00  0.00      PROA  
ATOM   3878  HA  SER P 243      -4.364   6.497 -14.887  0.00  0.00      PROA  
ATOM   3879  CB  SER P 243      -2.749   7.333 -15.868  0.00  0.00      PROA  
ATOM   3880  HB1 SER P 243      -2.057   7.241 -15.003  0.00  0.00      PROA  
ATOM   3881  HB2 SER P 243      -2.329   8.252 -16.330  0.00  0.00      PROA  
ATOM   3882  OG  SER P 243      -2.481   6.235 -16.825  0.00  0.00      PROA  
ATOM   3883  HG1 SER P 243      -2.807   6.410 -17.710  0.00  0.00      PROA  
ATOM   3884  C   SER P 243      -4.515   8.555 -14.487  0.00  0.00      PROA  
ATOM   3885  O   SER P 243      -4.239   8.446 -13.262  0.00  0.00      PROA  
ATOM   3886  N   LEU P 244      -4.858   9.778 -15.048  0.00  0.00      PROA  
ATOM   3887  HN  LEU P 244      -4.845   9.903 -16.037  0.00  0.00      PROA  
ATOM   3888  CA  LEU P 244      -5.273  10.931 -14.240  0.00  0.00      PROA  
ATOM   3889  HA  LEU P 244      -4.494  11.098 -13.511  0.00  0.00      PROA  
ATOM   3890  CB  LEU P 244      -5.386  12.176 -15.131  0.00  0.00      PROA  
ATOM   3891  HB1 LEU P 244      -5.786  13.033 -14.549  0.00  0.00      PROA  
ATOM   3892  HB2 LEU P 244      -6.116  11.933 -15.933  0.00  0.00      PROA  
ATOM   3893  CG  LEU P 244      -4.114  12.551 -15.939  0.00  0.00      PROA  
ATOM   3894  HG  LEU P 244      -3.837  11.746 -16.653  0.00  0.00      PROA  
ATOM   3895  CD1 LEU P 244      -4.366  13.806 -16.822  0.00  0.00      PROA  
ATOM   3896 HD11 LEU P 244      -3.465  14.259 -17.289  0.00  0.00      PROA  
ATOM   3897 HD12 LEU P 244      -5.240  13.644 -17.488  0.00  0.00      PROA  
ATOM   3898 HD13 LEU P 244      -4.748  14.651 -16.210  0.00  0.00      PROA  
ATOM   3899  CD2 LEU P 244      -2.970  12.709 -14.911  0.00  0.00      PROA  
ATOM   3900 HD21 LEU P 244      -3.247  13.309 -14.018  0.00  0.00      PROA  
ATOM   3901 HD22 LEU P 244      -2.526  11.748 -14.577  0.00  0.00      PROA  
ATOM   3902 HD23 LEU P 244      -2.180  13.270 -15.456  0.00  0.00      PROA  
ATOM   3903  C   LEU P 244      -6.653  10.704 -13.647  0.00  0.00      PROA  
ATOM   3904  O   LEU P 244      -6.832  11.120 -12.452  0.00  0.00      PROA  
ATOM   3905  N   PHE P 245      -7.591  10.078 -14.342  0.00  0.00      PROA  
ATOM   3906  HN  PHE P 245      -7.257   9.728 -15.214  0.00  0.00      PROA  
ATOM   3907  CA  PHE P 245      -8.918   9.675 -13.841  0.00  0.00      PROA  
ATOM   3908  HA  PHE P 245      -9.361  10.603 -13.509  0.00  0.00      PROA  
ATOM   3909  CB  PHE P 245      -9.895   9.123 -14.918  0.00  0.00      PROA  
ATOM   3910  HB1 PHE P 245      -9.387   8.244 -15.369  0.00  0.00      PROA  
ATOM   3911  HB2 PHE P 245     -10.038   9.769 -15.810  0.00  0.00      PROA  
ATOM   3912  CG  PHE P 245     -11.214   8.608 -14.387  0.00  0.00      PROA  
ATOM   3913  CD1 PHE P 245     -12.136   9.431 -13.734  0.00  0.00      PROA  
ATOM   3914  HD1 PHE P 245     -12.002  10.499 -13.636  0.00  0.00      PROA  
ATOM   3915  CE1 PHE P 245     -13.341   8.905 -13.218  0.00  0.00      PROA  
ATOM   3916  HE1 PHE P 245     -13.993   9.588 -12.694  0.00  0.00      PROA  
ATOM   3917  CZ  PHE P 245     -13.633   7.544 -13.351  0.00  0.00      PROA  
ATOM   3918  HZ  PHE P 245     -14.523   7.227 -12.828  0.00  0.00      PROA  
ATOM   3919  CD2 PHE P 245     -11.554   7.232 -14.549  0.00  0.00      PROA  
ATOM   3920  HD2 PHE P 245     -10.893   6.508 -15.001  0.00  0.00      PROA  
ATOM   3921  CE2 PHE P 245     -12.787   6.689 -13.996  0.00  0.00      PROA  
ATOM   3922  HE2 PHE P 245     -12.883   5.631 -14.189  0.00  0.00      PROA  
ATOM   3923  C   PHE P 245      -8.992   8.726 -12.612  0.00  0.00      PROA  
ATOM   3924  O   PHE P 245      -9.498   9.082 -11.565  0.00  0.00      PROA  
ATOM   3925  N   GLU P 246      -8.628   7.377 -12.798  0.00  0.00      PROA  
ATOM   3926  HN  GLU P 246      -8.307   7.185 -13.722  0.00  0.00      PROA  
ATOM   3927  CA  GLU P 246      -8.720   6.309 -11.856  0.00  0.00      PROA  
ATOM   3928  HA  GLU P 246      -9.725   6.254 -11.464  0.00  0.00      PROA  
ATOM   3929  CB  GLU P 246      -8.464   4.917 -12.530  0.00  0.00      PROA  
ATOM   3930  HB1 GLU P 246      -7.788   5.157 -13.378  0.00  0.00      PROA  
ATOM   3931  HB2 GLU P 246      -9.477   4.674 -12.918  0.00  0.00      PROA  
ATOM   3932  CG  GLU P 246      -7.940   3.792 -11.703  0.00  0.00      PROA  
ATOM   3933  HG1 GLU P 246      -8.395   3.848 -10.691  0.00  0.00      PROA  
ATOM   3934  HG2 GLU P 246      -6.835   3.771 -11.590  0.00  0.00      PROA  
ATOM   3935  CD  GLU P 246      -8.241   2.432 -12.226  0.00  0.00      PROA  
ATOM   3936  OE1 GLU P 246      -8.977   2.306 -13.255  0.00  0.00      PROA  
ATOM   3937  OE2 GLU P 246      -7.549   1.486 -11.767  0.00  0.00      PROA  
ATOM   3938  C   GLU P 246      -7.968   6.417 -10.506  0.00  0.00      PROA  
ATOM   3939  O   GLU P 246      -8.689   6.270  -9.488  0.00  0.00      PROA  
ATOM   3940  N   PRO P 247      -6.695   6.706 -10.358  0.00  0.00      PROA  
ATOM   3941  CD  PRO P 247      -5.701   6.669 -11.432  0.00  0.00      PROA  
ATOM   3942  HD1 PRO P 247      -5.773   5.812 -12.135  0.00  0.00      PROA  
ATOM   3943  HD2 PRO P 247      -5.768   7.664 -11.922  0.00  0.00      PROA  
ATOM   3944  CA  PRO P 247      -6.070   6.893  -9.101  0.00  0.00      PROA  
ATOM   3945  HA  PRO P 247      -6.329   6.052  -8.475  0.00  0.00      PROA  
ATOM   3946  CB  PRO P 247      -4.568   7.061  -9.406  0.00  0.00      PROA  
ATOM   3947  HB1 PRO P 247      -3.929   6.745  -8.554  0.00  0.00      PROA  
ATOM   3948  HB2 PRO P 247      -4.299   8.123  -9.594  0.00  0.00      PROA  
ATOM   3949  CG  PRO P 247      -4.390   6.346 -10.771  0.00  0.00      PROA  
ATOM   3950  HG1 PRO P 247      -4.343   5.259 -10.548  0.00  0.00      PROA  
ATOM   3951  HG2 PRO P 247      -3.450   6.712 -11.238  0.00  0.00      PROA  
ATOM   3952  C   PRO P 247      -6.616   8.153  -8.375  0.00  0.00      PROA  
ATOM   3953  O   PRO P 247      -6.555   8.227  -7.139  0.00  0.00      PROA  
ATOM   3954  N   THR P 248      -6.988   9.206  -9.161  0.00  0.00      PROA  
ATOM   3955  HN  THR P 248      -6.903   9.151 -10.153  0.00  0.00      PROA  
ATOM   3956  CA  THR P 248      -7.524  10.402  -8.537  0.00  0.00      PROA  
ATOM   3957  HA  THR P 248      -6.868  10.652  -7.716  0.00  0.00      PROA  
ATOM   3958  CB  THR P 248      -7.762  11.570  -9.413  0.00  0.00      PROA  
ATOM   3959  HB  THR P 248      -8.426  11.453 -10.296  0.00  0.00      PROA  
ATOM   3960  OG1 THR P 248      -6.521  11.886  -9.975  0.00  0.00      PROA  
ATOM   3961  HG1 THR P 248      -6.630  11.575 -10.876  0.00  0.00      PROA  
ATOM   3962  CG2 THR P 248      -8.094  12.777  -8.548  0.00  0.00      PROA  
ATOM   3963 HG21 THR P 248      -9.017  12.704  -7.936  0.00  0.00      PROA  
ATOM   3964 HG22 THR P 248      -7.304  12.946  -7.786  0.00  0.00      PROA  
ATOM   3965 HG23 THR P 248      -8.203  13.703  -9.151  0.00  0.00      PROA  
ATOM   3966  C   THR P 248      -8.869  10.155  -7.886  0.00  0.00      PROA  
ATOM   3967  O   THR P 248      -9.246  10.615  -6.774  0.00  0.00      PROA  
ATOM   3968  N   VAL P 249      -9.693   9.359  -8.555  0.00  0.00      PROA  
ATOM   3969  HN  VAL P 249      -9.529   8.992  -9.467  0.00  0.00      PROA  
ATOM   3970  CA  VAL P 249     -10.929   8.865  -7.932  0.00  0.00      PROA  
ATOM   3971  HA  VAL P 249     -11.437   9.749  -7.578  0.00  0.00      PROA  
ATOM   3972  CB  VAL P 249     -11.810   8.277  -9.039  0.00  0.00      PROA  
ATOM   3973  HB  VAL P 249     -11.148   7.613  -9.635  0.00  0.00      PROA  
ATOM   3974  CG1 VAL P 249     -13.086   7.549  -8.600  0.00  0.00      PROA  
ATOM   3975 HG11 VAL P 249     -12.976   6.702  -7.890  0.00  0.00      PROA  
ATOM   3976 HG12 VAL P 249     -13.661   8.242  -7.950  0.00  0.00      PROA  
ATOM   3977 HG13 VAL P 249     -13.572   7.136  -9.510  0.00  0.00      PROA  
ATOM   3978  CG2 VAL P 249     -12.218   9.562  -9.766  0.00  0.00      PROA  
ATOM   3979 HG21 VAL P 249     -12.744   9.272 -10.700  0.00  0.00      PROA  
ATOM   3980 HG22 VAL P 249     -12.825  10.114  -9.017  0.00  0.00      PROA  
ATOM   3981 HG23 VAL P 249     -11.320  10.145 -10.062  0.00  0.00      PROA  
ATOM   3982  C   VAL P 249     -10.714   7.952  -6.682  0.00  0.00      PROA  
ATOM   3983  O   VAL P 249     -11.536   7.927  -5.745  0.00  0.00      PROA  
ATOM   3984  N   LYS P 250      -9.529   7.245  -6.627  0.00  0.00      PROA  
ATOM   3985  HN  LYS P 250      -8.977   7.391  -7.444  0.00  0.00      PROA  
ATOM   3986  CA  LYS P 250      -9.109   6.442  -5.518  0.00  0.00      PROA  
ATOM   3987  HA  LYS P 250      -9.870   5.709  -5.293  0.00  0.00      PROA  
ATOM   3988  CB  LYS P 250      -7.982   5.541  -5.900  0.00  0.00      PROA  
ATOM   3989  HB1 LYS P 250      -7.109   6.128  -6.257  0.00  0.00      PROA  
ATOM   3990  HB2 LYS P 250      -8.356   4.944  -6.760  0.00  0.00      PROA  
ATOM   3991  CG  LYS P 250      -7.584   4.525  -4.806  0.00  0.00      PROA  
ATOM   3992  HG1 LYS P 250      -7.091   4.983  -3.921  0.00  0.00      PROA  
ATOM   3993  HG2 LYS P 250      -6.756   3.948  -5.271  0.00  0.00      PROA  
ATOM   3994  CD  LYS P 250      -8.817   3.726  -4.355  0.00  0.00      PROA  
ATOM   3995  HD1 LYS P 250      -9.244   3.184  -5.225  0.00  0.00      PROA  
ATOM   3996  HD2 LYS P 250      -9.691   4.313  -4.000  0.00  0.00      PROA  
ATOM   3997  CE  LYS P 250      -8.492   2.753  -3.218  0.00  0.00      PROA  
ATOM   3998  HE1 LYS P 250      -9.316   2.554  -2.500  0.00  0.00      PROA  
ATOM   3999  HE2 LYS P 250      -7.671   3.185  -2.606  0.00  0.00      PROA  
ATOM   4000  NZ  LYS P 250      -8.077   1.434  -3.764  0.00  0.00      PROA  
ATOM   4001  HZ1 LYS P 250      -7.446   1.653  -4.561  0.00  0.00      PROA  
ATOM   4002  HZ2 LYS P 250      -7.543   0.974  -3.000  0.00  0.00      PROA  
ATOM   4003  HZ3 LYS P 250      -8.945   0.950  -4.069  0.00  0.00      PROA  
ATOM   4004  C   LYS P 250      -8.894   7.288  -4.314  0.00  0.00      PROA  
ATOM   4005  O   LYS P 250      -9.239   6.888  -3.168  0.00  0.00      PROA  
ATOM   4006  N   LEU P 251      -8.251   8.488  -4.480  0.00  0.00      PROA  
ATOM   4007  HN  LEU P 251      -8.017   8.689  -5.429  0.00  0.00      PROA  
ATOM   4008  CA  LEU P 251      -7.856   9.469  -3.486  0.00  0.00      PROA  
ATOM   4009  HA  LEU P 251      -7.412   8.773  -2.790  0.00  0.00      PROA  
ATOM   4010  CB  LEU P 251      -6.864  10.443  -4.057  0.00  0.00      PROA  
ATOM   4011  HB1 LEU P 251      -7.525  11.092  -4.671  0.00  0.00      PROA  
ATOM   4012  HB2 LEU P 251      -6.232  10.066  -4.889  0.00  0.00      PROA  
ATOM   4013  CG  LEU P 251      -6.069  11.344  -3.076  0.00  0.00      PROA  
ATOM   4014  HG  LEU P 251      -6.786  11.831  -2.381  0.00  0.00      PROA  
ATOM   4015  CD1 LEU P 251      -5.117  10.629  -2.173  0.00  0.00      PROA  
ATOM   4016 HD11 LEU P 251      -4.116  10.403  -2.598  0.00  0.00      PROA  
ATOM   4017 HD12 LEU P 251      -4.892  11.251  -1.280  0.00  0.00      PROA  
ATOM   4018 HD13 LEU P 251      -5.491   9.703  -1.687  0.00  0.00      PROA  
ATOM   4019  CD2 LEU P 251      -5.375  12.495  -3.842  0.00  0.00      PROA  
ATOM   4020 HD21 LEU P 251      -6.030  13.287  -4.264  0.00  0.00      PROA  
ATOM   4021 HD22 LEU P 251      -4.582  13.006  -3.256  0.00  0.00      PROA  
ATOM   4022 HD23 LEU P 251      -4.740  12.079  -4.654  0.00  0.00      PROA  
ATOM   4023  C   LEU P 251      -9.141  10.069  -2.877  0.00  0.00      PROA  
ATOM   4024  O   LEU P 251      -9.244  10.336  -1.702  0.00  0.00      PROA  
ATOM   4025  N   LEU P 252     -10.133  10.267  -3.699  0.00  0.00      PROA  
ATOM   4026  HN  LEU P 252     -10.004  10.204  -4.685  0.00  0.00      PROA  
ATOM   4027  CA  LEU P 252     -11.471  10.740  -3.309  0.00  0.00      PROA  
ATOM   4028  HA  LEU P 252     -11.483  11.466  -2.510  0.00  0.00      PROA  
ATOM   4029  CB  LEU P 252     -12.313  11.416  -4.464  0.00  0.00      PROA  
ATOM   4030  HB1 LEU P 252     -13.254  11.709  -3.952  0.00  0.00      PROA  
ATOM   4031  HB2 LEU P 252     -12.573  10.653  -5.230  0.00  0.00      PROA  
ATOM   4032  CG  LEU P 252     -11.559  12.603  -5.074  0.00  0.00      PROA  
ATOM   4033  HG  LEU P 252     -10.505  12.301  -5.254  0.00  0.00      PROA  
ATOM   4034  CD1 LEU P 252     -12.121  13.061  -6.424  0.00  0.00      PROA  
ATOM   4035 HD11 LEU P 252     -11.483  13.912  -6.747  0.00  0.00      PROA  
ATOM   4036 HD12 LEU P 252     -12.216  12.256  -7.184  0.00  0.00      PROA  
ATOM   4037 HD13 LEU P 252     -13.149  13.476  -6.346  0.00  0.00      PROA  
ATOM   4038  CD2 LEU P 252     -11.391  13.801  -4.086  0.00  0.00      PROA  
ATOM   4039 HD21 LEU P 252     -10.763  13.526  -3.211  0.00  0.00      PROA  
ATOM   4040 HD22 LEU P 252     -10.968  14.687  -4.606  0.00  0.00      PROA  
ATOM   4041 HD23 LEU P 252     -12.415  14.084  -3.761  0.00  0.00      PROA  
ATOM   4042  C   LEU P 252     -12.390   9.686  -2.543  0.00  0.00      PROA  
ATOM   4043  O   LEU P 252     -13.041  10.015  -1.603  0.00  0.00      PROA  
ATOM   4044  N   VAL P 253     -12.336   8.440  -2.991  0.00  0.00      PROA  
ATOM   4045  HN  VAL P 253     -11.938   8.268  -3.888  0.00  0.00      PROA  
ATOM   4046  CA  VAL P 253     -12.834   7.278  -2.267  0.00  0.00      PROA  
ATOM   4047  HA  VAL P 253     -13.882   7.502  -2.135  0.00  0.00      PROA  
ATOM   4048  CB  VAL P 253     -12.688   5.998  -3.033  0.00  0.00      PROA  
ATOM   4049  HB  VAL P 253     -11.745   5.950  -3.617  0.00  0.00      PROA  
ATOM   4050  CG1 VAL P 253     -12.660   4.662  -2.117  0.00  0.00      PROA  
ATOM   4051 HG11 VAL P 253     -13.577   4.524  -1.506  0.00  0.00      PROA  
ATOM   4052 HG12 VAL P 253     -12.575   3.761  -2.762  0.00  0.00      PROA  
ATOM   4053 HG13 VAL P 253     -11.815   4.582  -1.400  0.00  0.00      PROA  
ATOM   4054  CG2 VAL P 253     -13.807   5.995  -4.085  0.00  0.00      PROA  
ATOM   4055 HG21 VAL P 253     -14.805   6.149  -3.622  0.00  0.00      PROA  
ATOM   4056 HG22 VAL P 253     -13.704   6.869  -4.763  0.00  0.00      PROA  
ATOM   4057 HG23 VAL P 253     -13.939   5.020  -4.601  0.00  0.00      PROA  
ATOM   4058  C   VAL P 253     -12.230   7.232  -0.893  0.00  0.00      PROA  
ATOM   4059  O   VAL P 253     -12.919   7.076   0.130  0.00  0.00      PROA  
ATOM   4060  N   GLY P 254     -10.914   7.366  -0.802  0.00  0.00      PROA  
ATOM   4061  HN  GLY P 254     -10.401   7.287  -1.653  0.00  0.00      PROA  
ATOM   4062  CA  GLY P 254     -10.028   7.315   0.354  0.00  0.00      PROA  
ATOM   4063  HA1 GLY P 254      -9.049   7.563  -0.028  0.00  0.00      PROA  
ATOM   4064  HA2 GLY P 254     -10.194   6.356   0.823  0.00  0.00      PROA  
ATOM   4065  C   GLY P 254     -10.300   8.278   1.408  0.00  0.00      PROA  
ATOM   4066  O   GLY P 254     -10.587   7.870   2.520  0.00  0.00      PROA  
ATOM   4067  N   ALA P 255     -10.422   9.578   1.032  0.00  0.00      PROA  
ATOM   4068  HN  ALA P 255     -10.210   9.780   0.079  0.00  0.00      PROA  
ATOM   4069  CA  ALA P 255     -10.871  10.743   1.734  0.00  0.00      PROA  
ATOM   4070  HA  ALA P 255     -10.390  10.859   2.695  0.00  0.00      PROA  
ATOM   4071  CB  ALA P 255     -10.662  11.974   0.809  0.00  0.00      PROA  
ATOM   4072  HB1 ALA P 255     -10.846  12.842   1.479  0.00  0.00      PROA  
ATOM   4073  HB2 ALA P 255      -9.663  12.019   0.327  0.00  0.00      PROA  
ATOM   4074  HB3 ALA P 255     -11.437  11.983   0.013  0.00  0.00      PROA  
ATOM   4075  C   ALA P 255     -12.378  10.633   2.150  0.00  0.00      PROA  
ATOM   4076  O   ALA P 255     -12.689  10.868   3.286  0.00  0.00      PROA  
ATOM   4077  N   SER P 256     -13.260  10.111   1.306  0.00  0.00      PROA  
ATOM   4078  HN  SER P 256     -12.908   9.848   0.411  0.00  0.00      PROA  
ATOM   4079  CA  SER P 256     -14.584   9.860   1.703  0.00  0.00      PROA  
ATOM   4080  HA  SER P 256     -14.921  10.805   2.100  0.00  0.00      PROA  
ATOM   4081  CB  SER P 256     -15.411   9.226   0.522  0.00  0.00      PROA  
ATOM   4082  HB1 SER P 256     -16.443   9.134   0.923  0.00  0.00      PROA  
ATOM   4083  HB2 SER P 256     -15.100   8.183   0.300  0.00  0.00      PROA  
ATOM   4084  OG  SER P 256     -15.542  10.017  -0.624  0.00  0.00      PROA  
ATOM   4085  HG1 SER P 256     -14.709  10.434  -0.856  0.00  0.00      PROA  
ATOM   4086  C   SER P 256     -14.793   8.864   2.847  0.00  0.00      PROA  
ATOM   4087  O   SER P 256     -15.471   9.119   3.814  0.00  0.00      PROA  
ATOM   4088  N   TYR P 257     -14.029   7.737   2.832  0.00  0.00      PROA  
ATOM   4089  HN  TYR P 257     -13.452   7.565   2.037  0.00  0.00      PROA  
ATOM   4090  CA  TYR P 257     -14.028   6.736   3.843  0.00  0.00      PROA  
ATOM   4091  HA  TYR P 257     -15.056   6.497   4.072  0.00  0.00      PROA  
ATOM   4092  CB  TYR P 257     -13.507   5.372   3.310  0.00  0.00      PROA  
ATOM   4093  HB1 TYR P 257     -12.442   5.374   2.993  0.00  0.00      PROA  
ATOM   4094  HB2 TYR P 257     -14.022   5.199   2.341  0.00  0.00      PROA  
ATOM   4095  CG  TYR P 257     -13.990   4.260   4.159  0.00  0.00      PROA  
ATOM   4096  CD1 TYR P 257     -13.292   4.004   5.262  0.00  0.00      PROA  
ATOM   4097  HD1 TYR P 257     -12.551   4.667   5.684  0.00  0.00      PROA  
ATOM   4098  CE1 TYR P 257     -13.610   2.865   6.067  0.00  0.00      PROA  
ATOM   4099  HE1 TYR P 257     -13.162   2.634   7.022  0.00  0.00      PROA  
ATOM   4100  CZ  TYR P 257     -14.682   2.047   5.654  0.00  0.00      PROA  
ATOM   4101  OH  TYR P 257     -14.978   0.967   6.519  0.00  0.00      PROA  
ATOM   4102  HH  TYR P 257     -14.186   0.901   7.057  0.00  0.00      PROA  
ATOM   4103  CD2 TYR P 257     -15.032   3.446   3.735  0.00  0.00      PROA  
ATOM   4104  HD2 TYR P 257     -15.586   3.675   2.836  0.00  0.00      PROA  
ATOM   4105  CE2 TYR P 257     -15.458   2.313   4.471  0.00  0.00      PROA  
ATOM   4106  HE2 TYR P 257     -16.290   1.645   4.300  0.00  0.00      PROA  
ATOM   4107  C   TYR P 257     -13.455   7.243   5.126  0.00  0.00      PROA  
ATOM   4108  O   TYR P 257     -14.008   7.167   6.159  0.00  0.00      PROA  
ATOM   4109  N   LEU P 258     -12.246   7.854   5.074  0.00  0.00      PROA  
ATOM   4110  HN  LEU P 258     -11.876   7.935   4.151  0.00  0.00      PROA  
ATOM   4111  CA  LEU P 258     -11.504   8.472   6.152  0.00  0.00      PROA  
ATOM   4112  HA  LEU P 258     -11.194   7.640   6.767  0.00  0.00      PROA  
ATOM   4113  CB  LEU P 258     -10.289   9.197   5.485  0.00  0.00      PROA  
ATOM   4114  HB1 LEU P 258     -10.665   9.931   4.741  0.00  0.00      PROA  
ATOM   4115  HB2 LEU P 258      -9.769   8.396   4.917  0.00  0.00      PROA  
ATOM   4116  CG  LEU P 258      -9.351   9.960   6.428  0.00  0.00      PROA  
ATOM   4117  HG  LEU P 258      -9.350   9.421   7.400  0.00  0.00      PROA  
ATOM   4118  CD1 LEU P 258      -7.891   9.841   5.859  0.00  0.00      PROA  
ATOM   4119 HD11 LEU P 258      -7.520   8.796   5.795  0.00  0.00      PROA  
ATOM   4120 HD12 LEU P 258      -7.717  10.434   4.936  0.00  0.00      PROA  
ATOM   4121 HD13 LEU P 258      -7.181  10.318   6.567  0.00  0.00      PROA  
ATOM   4122  CD2 LEU P 258      -9.688  11.471   6.466  0.00  0.00      PROA  
ATOM   4123 HD21 LEU P 258      -9.650  11.995   5.487  0.00  0.00      PROA  
ATOM   4124 HD22 LEU P 258     -10.748  11.501   6.795  0.00  0.00      PROA  
ATOM   4125 HD23 LEU P 258      -8.875  11.916   7.079  0.00  0.00      PROA  
ATOM   4126  C   LEU P 258     -12.421   9.424   6.937  0.00  0.00      PROA  
ATOM   4127  O   LEU P 258     -12.390   9.410   8.128  0.00  0.00      PROA  
ATOM   4128  N   ILE P 259     -13.218  10.312   6.246  0.00  0.00      PROA  
ATOM   4129  HN  ILE P 259     -13.028  10.553   5.297  0.00  0.00      PROA  
ATOM   4130  CA  ILE P 259     -14.127  11.237   6.881  0.00  0.00      PROA  
ATOM   4131  HA  ILE P 259     -13.496  11.797   7.555  0.00  0.00      PROA  
ATOM   4132  CB  ILE P 259     -14.812  12.367   5.995  0.00  0.00      PROA  
ATOM   4133  HB  ILE P 259     -15.281  11.812   5.154  0.00  0.00      PROA  
ATOM   4134  CG2 ILE P 259     -15.820  13.153   6.811  0.00  0.00      PROA  
ATOM   4135 HG21 ILE P 259     -15.470  13.311   7.854  0.00  0.00      PROA  
ATOM   4136 HG22 ILE P 259     -16.249  14.066   6.346  0.00  0.00      PROA  
ATOM   4137 HG23 ILE P 259     -16.699  12.488   6.951  0.00  0.00      PROA  
ATOM   4138  CG1 ILE P 259     -13.670  13.327   5.424  0.00  0.00      PROA  
ATOM   4139 HG11 ILE P 259     -12.824  12.681   5.103  0.00  0.00      PROA  
ATOM   4140 HG12 ILE P 259     -13.213  13.986   6.193  0.00  0.00      PROA  
ATOM   4141  CD  ILE P 259     -14.153  14.267   4.244  0.00  0.00      PROA  
ATOM   4142  HD1 ILE P 259     -13.325  14.856   3.796  0.00  0.00      PROA  
ATOM   4143  HD2 ILE P 259     -14.440  13.540   3.454  0.00  0.00      PROA  
ATOM   4144  HD3 ILE P 259     -15.124  14.784   4.399  0.00  0.00      PROA  
ATOM   4145  C   ILE P 259     -15.174  10.498   7.759  0.00  0.00      PROA  
ATOM   4146  O   ILE P 259     -15.353  10.774   8.938  0.00  0.00      PROA  
ATOM   4147  N   GLY P 260     -15.796   9.479   7.171  0.00  0.00      PROA  
ATOM   4148  HN  GLY P 260     -15.506   9.232   6.250  0.00  0.00      PROA  
ATOM   4149  CA  GLY P 260     -16.823   8.674   7.823  0.00  0.00      PROA  
ATOM   4150  HA1 GLY P 260     -17.165   7.985   7.065  0.00  0.00      PROA  
ATOM   4151  HA2 GLY P 260     -17.668   9.258   8.155  0.00  0.00      PROA  
ATOM   4152  C   GLY P 260     -16.402   7.830   8.947  0.00  0.00      PROA  
ATOM   4153  O   GLY P 260     -17.040   7.674  10.011  0.00  0.00      PROA  
ATOM   4154  N   LEU P 261     -15.241   7.163   8.719  0.00  0.00      PROA  
ATOM   4155  HN  LEU P 261     -14.798   7.125   7.826  0.00  0.00      PROA  
ATOM   4156  CA  LEU P 261     -14.513   6.531   9.819  0.00  0.00      PROA  
ATOM   4157  HA  LEU P 261     -15.179   5.756  10.168  0.00  0.00      PROA  
ATOM   4158  CB  LEU P 261     -13.194   5.842   9.189  0.00  0.00      PROA  
ATOM   4159  HB1 LEU P 261     -12.526   6.697   8.953  0.00  0.00      PROA  
ATOM   4160  HB2 LEU P 261     -13.446   5.166   8.344  0.00  0.00      PROA  
ATOM   4161  CG  LEU P 261     -12.408   4.944  10.186  0.00  0.00      PROA  
ATOM   4162  HG  LEU P 261     -11.881   5.418  11.042  0.00  0.00      PROA  
ATOM   4163  CD1 LEU P 261     -13.389   3.897  10.831  0.00  0.00      PROA  
ATOM   4164 HD11 LEU P 261     -13.841   3.319   9.997  0.00  0.00      PROA  
ATOM   4165 HD12 LEU P 261     -12.849   3.241  11.546  0.00  0.00      PROA  
ATOM   4166 HD13 LEU P 261     -14.152   4.432  11.436  0.00  0.00      PROA  
ATOM   4167  CD2 LEU P 261     -11.183   4.216   9.472  0.00  0.00      PROA  
ATOM   4168 HD21 LEU P 261     -10.419   4.980   9.214  0.00  0.00      PROA  
ATOM   4169 HD22 LEU P 261     -10.780   3.496  10.216  0.00  0.00      PROA  
ATOM   4170 HD23 LEU P 261     -11.548   3.546   8.665  0.00  0.00      PROA  
ATOM   4171  C   LEU P 261     -14.010   7.417  10.982  0.00  0.00      PROA  
ATOM   4172  O   LEU P 261     -14.334   7.152  12.146  0.00  0.00      PROA  
ATOM   4173  N   GLY P 262     -13.340   8.515  10.665  0.00  0.00      PROA  
ATOM   4174  HN  GLY P 262     -13.106   8.694   9.713  0.00  0.00      PROA  
ATOM   4175  CA  GLY P 262     -12.811   9.513  11.607  0.00  0.00      PROA  
ATOM   4176  HA1 GLY P 262     -12.274  10.280  11.068  0.00  0.00      PROA  
ATOM   4177  HA2 GLY P 262     -12.138   9.050  12.313  0.00  0.00      PROA  
ATOM   4178  C   GLY P 262     -13.812  10.222  12.416  0.00  0.00      PROA  
ATOM   4179  O   GLY P 262     -13.683  10.325  13.595  0.00  0.00      PROA  
ATOM   4180  N   TYR P 263     -14.939  10.690  11.791  0.00  0.00      PROA  
ATOM   4181  HN  TYR P 263     -14.970  10.689  10.795  0.00  0.00      PROA  
ATOM   4182  CA  TYR P 263     -16.046  11.329  12.404  0.00  0.00      PROA  
ATOM   4183  HA  TYR P 263     -15.679  11.938  13.217  0.00  0.00      PROA  
ATOM   4184  CB  TYR P 263     -16.827  12.243  11.365  0.00  0.00      PROA  
ATOM   4185  HB1 TYR P 263     -17.241  11.587  10.569  0.00  0.00      PROA  
ATOM   4186  HB2 TYR P 263     -16.221  13.049  10.898  0.00  0.00      PROA  
ATOM   4187  CG  TYR P 263     -18.023  12.971  11.900  0.00  0.00      PROA  
ATOM   4188  CD1 TYR P 263     -18.120  13.288  13.249  0.00  0.00      PROA  
ATOM   4189  HD1 TYR P 263     -17.334  13.118  13.970  0.00  0.00      PROA  
ATOM   4190  CE1 TYR P 263     -19.099  14.224  13.745  0.00  0.00      PROA  
ATOM   4191  HE1 TYR P 263     -19.022  14.459  14.796  0.00  0.00      PROA  
ATOM   4192  CZ  TYR P 263     -20.120  14.543  12.873  0.00  0.00      PROA  
ATOM   4193  OH  TYR P 263     -21.223  15.474  13.257  0.00  0.00      PROA  
ATOM   4194  HH  TYR P 263     -21.037  16.150  13.913  0.00  0.00      PROA  
ATOM   4195  CD2 TYR P 263     -19.011  13.519  11.071  0.00  0.00      PROA  
ATOM   4196  HD2 TYR P 263     -18.781  13.313  10.036  0.00  0.00      PROA  
ATOM   4197  CE2 TYR P 263     -20.155  14.133  11.627  0.00  0.00      PROA  
ATOM   4198  HE2 TYR P 263     -20.904  14.479  10.929  0.00  0.00      PROA  
ATOM   4199  C   TYR P 263     -16.808  10.226  13.102  0.00  0.00      PROA  
ATOM   4200  O   TYR P 263     -17.447  10.472  14.121  0.00  0.00      PROA  
ATOM   4201  N   GLY P 264     -16.793   8.948  12.679  0.00  0.00      PROA  
ATOM   4202  HN  GLY P 264     -16.271   8.623  11.894  0.00  0.00      PROA  
ATOM   4203  CA  GLY P 264     -17.517   7.900  13.347  0.00  0.00      PROA  
ATOM   4204  HA1 GLY P 264     -17.436   6.995  12.763  0.00  0.00      PROA  
ATOM   4205  HA2 GLY P 264     -18.558   8.173  13.439  0.00  0.00      PROA  
ATOM   4206  C   GLY P 264     -16.973   7.535  14.741  0.00  0.00      PROA  
ATOM   4207  O   GLY P 264     -17.734   7.286  15.663  0.00  0.00      PROA  
ATOM   4208  N   ALA P 265     -15.630   7.441  14.886  0.00  0.00      PROA  
ATOM   4209  HN  ALA P 265     -15.053   7.617  14.092  0.00  0.00      PROA  
ATOM   4210  CA  ALA P 265     -14.874   7.227  16.146  0.00  0.00      PROA  
ATOM   4211  HA  ALA P 265     -15.178   6.275  16.555  0.00  0.00      PROA  
ATOM   4212  CB  ALA P 265     -13.411   7.011  15.791  0.00  0.00      PROA  
ATOM   4213  HB1 ALA P 265     -12.752   7.257  16.651  0.00  0.00      PROA  
ATOM   4214  HB2 ALA P 265     -13.189   6.091  15.209  0.00  0.00      PROA  
ATOM   4215  HB3 ALA P 265     -13.199   7.820  15.059  0.00  0.00      PROA  
ATOM   4216  C   ALA P 265     -15.098   8.310  17.050  0.00  0.00      PROA  
ATOM   4217  O   ALA P 265     -15.396   8.127  18.190  0.00  0.00      PROA  
ATOM   4218  N   PHE P 266     -14.991   9.520  16.490  0.00  0.00      PROA  
ATOM   4219  HN  PHE P 266     -14.813   9.523  15.509  0.00  0.00      PROA  
ATOM   4220  CA  PHE P 266     -15.278  10.751  17.134  0.00  0.00      PROA  
ATOM   4221  HA  PHE P 266     -14.643  10.726  18.007  0.00  0.00      PROA  
ATOM   4222  CB  PHE P 266     -14.950  11.973  16.215  0.00  0.00      PROA  
ATOM   4223  HB1 PHE P 266     -15.814  12.129  15.534  0.00  0.00      PROA  
ATOM   4224  HB2 PHE P 266     -14.050  11.666  15.640  0.00  0.00      PROA  
ATOM   4225  CG  PHE P 266     -14.613  13.211  16.947  0.00  0.00      PROA  
ATOM   4226  CD1 PHE P 266     -13.619  13.198  18.001  0.00  0.00      PROA  
ATOM   4227  HD1 PHE P 266     -13.283  12.189  18.192  0.00  0.00      PROA  
ATOM   4228  CE1 PHE P 266     -13.285  14.428  18.657  0.00  0.00      PROA  
ATOM   4229  HE1 PHE P 266     -12.382  14.319  19.241  0.00  0.00      PROA  
ATOM   4230  CZ  PHE P 266     -13.845  15.613  18.274  0.00  0.00      PROA  
ATOM   4231  HZ  PHE P 266     -13.602  16.543  18.765  0.00  0.00      PROA  
ATOM   4232  CD2 PHE P 266     -15.174  14.461  16.556  0.00  0.00      PROA  
ATOM   4233  HD2 PHE P 266     -15.758  14.590  15.656  0.00  0.00      PROA  
ATOM   4234  CE2 PHE P 266     -14.828  15.659  17.272  0.00  0.00      PROA  
ATOM   4235  HE2 PHE P 266     -15.166  16.638  16.966  0.00  0.00      PROA  
ATOM   4236  C   PHE P 266     -16.742  10.908  17.701  0.00  0.00      PROA  
ATOM   4237  O   PHE P 266     -16.912  11.424  18.794  0.00  0.00      PROA  
ATOM   4238  N   LEU P 267     -17.877  10.509  16.956  0.00  0.00      PROA  
ATOM   4239  HN  LEU P 267     -17.922  10.256  15.993  0.00  0.00      PROA  
ATOM   4240  CA  LEU P 267     -19.198  10.602  17.568  0.00  0.00      PROA  
ATOM   4241  HA  LEU P 267     -19.388  11.345  18.328  0.00  0.00      PROA  
ATOM   4242  CB  LEU P 267     -20.294  10.456  16.544  0.00  0.00      PROA  
ATOM   4243  HB1 LEU P 267     -21.234  10.356  17.127  0.00  0.00      PROA  
ATOM   4244  HB2 LEU P 267     -20.034   9.536  15.979  0.00  0.00      PROA  
ATOM   4245  CG  LEU P 267     -20.553  11.759  15.650  0.00  0.00      PROA  
ATOM   4246  HG  LEU P 267     -19.729  11.973  14.935  0.00  0.00      PROA  
ATOM   4247  CD1 LEU P 267     -21.853  11.413  14.786  0.00  0.00      PROA  
ATOM   4248 HD11 LEU P 267     -22.748  11.182  15.402  0.00  0.00      PROA  
ATOM   4249 HD12 LEU P 267     -22.075  12.295  14.148  0.00  0.00      PROA  
ATOM   4250 HD13 LEU P 267     -21.635  10.571  14.094  0.00  0.00      PROA  
ATOM   4251  CD2 LEU P 267     -20.824  13.015  16.464  0.00  0.00      PROA  
ATOM   4252 HD21 LEU P 267     -20.147  13.068  17.343  0.00  0.00      PROA  
ATOM   4253 HD22 LEU P 267     -20.736  13.967  15.897  0.00  0.00      PROA  
ATOM   4254 HD23 LEU P 267     -21.877  12.902  16.798  0.00  0.00      PROA  
ATOM   4255  C   LEU P 267     -19.376   9.485  18.540  0.00  0.00      PROA  
ATOM   4256  O   LEU P 267     -20.074   9.706  19.486  0.00  0.00      PROA  
ATOM   4257  N   VAL P 268     -18.722   8.268  18.415  0.00  0.00      PROA  
ATOM   4258  HN  VAL P 268     -18.057   8.126  17.686  0.00  0.00      PROA  
ATOM   4259  CA  VAL P 268     -18.642   7.238  19.466  0.00  0.00      PROA  
ATOM   4260  HA  VAL P 268     -19.668   6.965  19.663  0.00  0.00      PROA  
ATOM   4261  CB  VAL P 268     -17.934   5.995  18.864  0.00  0.00      PROA  
ATOM   4262  HB  VAL P 268     -16.990   6.267  18.345  0.00  0.00      PROA  
ATOM   4263  CG1 VAL P 268     -17.785   4.993  19.960  0.00  0.00      PROA  
ATOM   4264 HG11 VAL P 268     -17.369   4.083  19.477  0.00  0.00      PROA  
ATOM   4265 HG12 VAL P 268     -17.150   5.274  20.828  0.00  0.00      PROA  
ATOM   4266 HG13 VAL P 268     -18.786   4.771  20.387  0.00  0.00      PROA  
ATOM   4267  CG2 VAL P 268     -18.867   5.410  17.829  0.00  0.00      PROA  
ATOM   4268 HG21 VAL P 268     -18.954   5.927  16.850  0.00  0.00      PROA  
ATOM   4269 HG22 VAL P 268     -18.390   4.450  17.536  0.00  0.00      PROA  
ATOM   4270 HG23 VAL P 268     -19.863   5.265  18.299  0.00  0.00      PROA  
ATOM   4271  C   VAL P 268     -18.026   7.678  20.760  0.00  0.00      PROA  
ATOM   4272  O   VAL P 268     -18.562   7.369  21.809  0.00  0.00      PROA  
ATOM   4273  N   PHE P 269     -16.868   8.456  20.714  0.00  0.00      PROA  
ATOM   4274  HN  PHE P 269     -16.471   8.417  19.800  0.00  0.00      PROA  
ATOM   4275  CA  PHE P 269     -16.206   9.168  21.847  0.00  0.00      PROA  
ATOM   4276  HA  PHE P 269     -16.101   8.430  22.628  0.00  0.00      PROA  
ATOM   4277  CB  PHE P 269     -14.813   9.678  21.531  0.00  0.00      PROA  
ATOM   4278  HB1 PHE P 269     -14.451  10.197  22.444  0.00  0.00      PROA  
ATOM   4279  HB2 PHE P 269     -15.017  10.367  20.683  0.00  0.00      PROA  
ATOM   4280  CG  PHE P 269     -13.869   8.655  21.073  0.00  0.00      PROA  
ATOM   4281  CD1 PHE P 269     -14.077   7.303  21.323  0.00  0.00      PROA  
ATOM   4282  HD1 PHE P 269     -14.942   6.939  21.857  0.00  0.00      PROA  
ATOM   4283  CE1 PHE P 269     -13.141   6.371  20.917  0.00  0.00      PROA  
ATOM   4284  HE1 PHE P 269     -13.173   5.352  21.274  0.00  0.00      PROA  
ATOM   4285  CZ  PHE P 269     -11.916   6.784  20.294  0.00  0.00      PROA  
ATOM   4286  HZ  PHE P 269     -11.209   5.990  20.106  0.00  0.00      PROA  
ATOM   4287  CD2 PHE P 269     -12.624   9.049  20.493  0.00  0.00      PROA  
ATOM   4288  HD2 PHE P 269     -12.483  10.107  20.330  0.00  0.00      PROA  
ATOM   4289  CE2 PHE P 269     -11.674   8.113  19.992  0.00  0.00      PROA  
ATOM   4290  HE2 PHE P 269     -10.694   8.358  19.610  0.00  0.00      PROA  
ATOM   4291  C   PHE P 269     -17.082  10.282  22.470  0.00  0.00      PROA  
ATOM   4292  O   PHE P 269     -17.119  10.523  23.699  0.00  0.00      PROA  
ATOM   4293  N   ARG P 270     -17.749  11.052  21.663  0.00  0.00      PROA  
ATOM   4294  HN  ARG P 270     -17.538  11.036  20.689  0.00  0.00      PROA  
ATOM   4295  CA  ARG P 270     -18.671  12.010  22.112  0.00  0.00      PROA  
ATOM   4296  HA  ARG P 270     -18.203  12.576  22.903  0.00  0.00      PROA  
ATOM   4297  CB  ARG P 270     -18.922  13.103  21.028  0.00  0.00      PROA  
ATOM   4298  HB1 ARG P 270     -19.755  13.792  21.284  0.00  0.00      PROA  
ATOM   4299  HB2 ARG P 270     -19.020  12.606  20.039  0.00  0.00      PROA  
ATOM   4300  CG  ARG P 270     -17.646  14.023  20.631  0.00  0.00      PROA  
ATOM   4301  HG1 ARG P 270     -16.777  13.336  20.711  0.00  0.00      PROA  
ATOM   4302  HG2 ARG P 270     -17.686  14.803  21.421  0.00  0.00      PROA  
ATOM   4303  CD  ARG P 270     -17.709  14.712  19.314  0.00  0.00      PROA  
ATOM   4304  HD1 ARG P 270     -17.678  14.112  18.379  0.00  0.00      PROA  
ATOM   4305  HD2 ARG P 270     -16.780  15.321  19.336  0.00  0.00      PROA  
ATOM   4306  NE  ARG P 270     -18.920  15.590  19.205  0.00  0.00      PROA  
ATOM   4307  HE  ARG P 270     -19.765  15.259  19.627  0.00  0.00      PROA  
ATOM   4308  CZ  ARG P 270     -19.118  16.389  18.164  0.00  0.00      PROA  
ATOM   4309  NH1 ARG P 270     -18.122  16.935  17.485  0.00  0.00      PROA  
ATOM   4310 HH11 ARG P 270     -17.323  17.152  18.046  0.00  0.00      PROA  
ATOM   4311 HH12 ARG P 270     -18.323  17.379  16.612  0.00  0.00      PROA  
ATOM   4312  NH2 ARG P 270     -20.354  16.485  17.807  0.00  0.00      PROA  
ATOM   4313 HH21 ARG P 270     -20.925  15.848  18.324  0.00  0.00      PROA  
ATOM   4314 HH22 ARG P 270     -20.579  16.835  16.897  0.00  0.00      PROA  
ATOM   4315  C   ARG P 270     -20.043  11.568  22.634  0.00  0.00      PROA  
ATOM   4316  O   ARG P 270     -20.852  12.334  23.179  0.00  0.00      PROA  
ATOM   4317  N   ASN P 271     -20.367  10.246  22.568  0.00  0.00      PROA  
ATOM   4318  HN  ASN P 271     -19.831   9.520  22.145  0.00  0.00      PROA  
ATOM   4319  CA  ASN P 271     -21.568   9.611  23.073  0.00  0.00      PROA  
ATOM   4320  HA  ASN P 271     -21.330   8.595  22.792  0.00  0.00      PROA  
ATOM   4321  CB  ASN P 271     -21.948   9.743  24.565  0.00  0.00      PROA  
ATOM   4322  HB1 ASN P 271     -22.092  10.820  24.798  0.00  0.00      PROA  
ATOM   4323  HB2 ASN P 271     -21.006   9.446  25.075  0.00  0.00      PROA  
ATOM   4324  CG  ASN P 271     -23.113   9.033  25.156  0.00  0.00      PROA  
ATOM   4325  OD1 ASN P 271     -23.929   9.523  25.903  0.00  0.00      PROA  
ATOM   4326  ND2 ASN P 271     -23.420   7.773  24.643  0.00  0.00      PROA  
ATOM   4327 HD21 ASN P 271     -22.789   7.283  24.042  0.00  0.00      PROA  
ATOM   4328 HD22 ASN P 271     -24.209   7.347  25.086  0.00  0.00      PROA  
ATOM   4329  C   ASN P 271     -22.732   9.939  22.059  0.00  0.00      PROA  
ATOM   4330  O   ASN P 271     -23.870  10.069  22.471  0.00  0.00      PROA  
ATOM   4331  N   GLU P 272     -22.541  10.050  20.726  0.00  0.00      PROA  
ATOM   4332  HN  GLU P 272     -21.646   9.811  20.358  0.00  0.00      PROA  
ATOM   4333  CA  GLU P 272     -23.568  10.450  19.787  0.00  0.00      PROA  
ATOM   4334  HA  GLU P 272     -24.477  10.664  20.331  0.00  0.00      PROA  
ATOM   4335  CB  GLU P 272     -23.156  11.739  19.073  0.00  0.00      PROA  
ATOM   4336  HB1 GLU P 272     -23.971  12.003  18.365  0.00  0.00      PROA  
ATOM   4337  HB2 GLU P 272     -22.181  11.596  18.560  0.00  0.00      PROA  
ATOM   4338  CG  GLU P 272     -22.742  12.918  20.032  0.00  0.00      PROA  
ATOM   4339  HG1 GLU P 272     -21.761  12.542  20.391  0.00  0.00      PROA  
ATOM   4340  HG2 GLU P 272     -23.497  12.978  20.845  0.00  0.00      PROA  
ATOM   4341  CD  GLU P 272     -22.794  14.252  19.413  0.00  0.00      PROA  
ATOM   4342  OE1 GLU P 272     -23.803  14.663  18.820  0.00  0.00      PROA  
ATOM   4343  OE2 GLU P 272     -21.736  14.992  19.528  0.00  0.00      PROA  
ATOM   4344  C   GLU P 272     -23.814   9.347  18.844  0.00  0.00      PROA  
ATOM   4345  O   GLU P 272     -24.672   9.465  18.035  0.00  0.00      PROA  
ATOM   4346  N   LEU P 273     -23.152   8.169  19.048  0.00  0.00      PROA  
ATOM   4347  HN  LEU P 273     -22.475   8.154  19.779  0.00  0.00      PROA  
ATOM   4348  CA  LEU P 273     -23.219   6.949  18.208  0.00  0.00      PROA  
ATOM   4349  HA  LEU P 273     -24.214   6.948  17.786  0.00  0.00      PROA  
ATOM   4350  CB  LEU P 273     -22.273   7.021  16.971  0.00  0.00      PROA  
ATOM   4351  HB1 LEU P 273     -21.249   6.870  17.375  0.00  0.00      PROA  
ATOM   4352  HB2 LEU P 273     -22.304   8.065  16.593  0.00  0.00      PROA  
ATOM   4353  CG  LEU P 273     -22.513   6.057  15.823  0.00  0.00      PROA  
ATOM   4354  HG  LEU P 273     -22.685   5.053  16.268  0.00  0.00      PROA  
ATOM   4355  CD1 LEU P 273     -23.847   6.346  14.969  0.00  0.00      PROA  
ATOM   4356 HD11 LEU P 273     -24.644   6.348  15.742  0.00  0.00      PROA  
ATOM   4357 HD12 LEU P 273     -23.869   7.307  14.412  0.00  0.00      PROA  
ATOM   4358 HD13 LEU P 273     -24.100   5.559  14.227  0.00  0.00      PROA  
ATOM   4359  CD2 LEU P 273     -21.299   6.114  14.831  0.00  0.00      PROA  
ATOM   4360 HD21 LEU P 273     -21.704   5.948  13.810  0.00  0.00      PROA  
ATOM   4361 HD22 LEU P 273     -20.747   7.073  14.730  0.00  0.00      PROA  
ATOM   4362 HD23 LEU P 273     -20.578   5.270  14.887  0.00  0.00      PROA  
ATOM   4363  C   LEU P 273     -22.947   5.790  19.082  0.00  0.00      PROA  
ATOM   4364  O   LEU P 273     -22.539   6.021  20.200  0.00  0.00      PROA  
ATOM   4365  N   THR P 274     -23.115   4.533  18.645  0.00  0.00      PROA  
ATOM   4366  HN  THR P 274     -23.669   4.332  17.841  0.00  0.00      PROA  
ATOM   4367  CA  THR P 274     -22.617   3.415  19.356  0.00  0.00      PROA  
ATOM   4368  HA  THR P 274     -21.970   3.763  20.148  0.00  0.00      PROA  
ATOM   4369  CB  THR P 274     -23.625   2.518  20.019  0.00  0.00      PROA  
ATOM   4370  HB  THR P 274     -23.081   1.749  20.607  0.00  0.00      PROA  
ATOM   4371  OG1 THR P 274     -24.529   1.866  19.149  0.00  0.00      PROA  
ATOM   4372  HG1 THR P 274     -24.923   2.585  18.651  0.00  0.00      PROA  
ATOM   4373  CG2 THR P 274     -24.549   3.278  20.976  0.00  0.00      PROA  
ATOM   4374 HG21 THR P 274     -25.338   2.602  21.369  0.00  0.00      PROA  
ATOM   4375 HG22 THR P 274     -23.901   3.786  21.722  0.00  0.00      PROA  
ATOM   4376 HG23 THR P 274     -25.115   4.009  20.359  0.00  0.00      PROA  
ATOM   4377  C   THR P 274     -21.843   2.455  18.538  0.00  0.00      PROA  
ATOM   4378  O   THR P 274     -21.882   2.522  17.300  0.00  0.00      PROA  
ATOM   4379  N   LEU P 275     -21.023   1.495  19.191  0.00  0.00      PROA  
ATOM   4380  HN  LEU P 275     -20.999   1.511  20.188  0.00  0.00      PROA  
ATOM   4381  CA  LEU P 275     -20.063   0.736  18.464  0.00  0.00      PROA  
ATOM   4382  HA  LEU P 275     -19.347   1.458  18.100  0.00  0.00      PROA  
ATOM   4383  CB  LEU P 275     -19.485  -0.274  19.486  0.00  0.00      PROA  
ATOM   4384  HB1 LEU P 275     -20.305  -0.872  19.936  0.00  0.00      PROA  
ATOM   4385  HB2 LEU P 275     -19.199   0.456  20.273  0.00  0.00      PROA  
ATOM   4386  CG  LEU P 275     -18.293  -1.150  19.026  0.00  0.00      PROA  
ATOM   4387  HG  LEU P 275     -18.709  -1.660  18.131  0.00  0.00      PROA  
ATOM   4388  CD1 LEU P 275     -17.076  -0.326  18.600  0.00  0.00      PROA  
ATOM   4389 HD11 LEU P 275     -17.333   0.445  17.843  0.00  0.00      PROA  
ATOM   4390 HD12 LEU P 275     -16.742   0.278  19.470  0.00  0.00      PROA  
ATOM   4391 HD13 LEU P 275     -16.251  -0.915  18.145  0.00  0.00      PROA  
ATOM   4392  CD2 LEU P 275     -17.928  -2.255  20.016  0.00  0.00      PROA  
ATOM   4393 HD21 LEU P 275     -17.282  -2.985  19.483  0.00  0.00      PROA  
ATOM   4394 HD22 LEU P 275     -17.414  -1.785  20.882  0.00  0.00      PROA  
ATOM   4395 HD23 LEU P 275     -18.815  -2.806  20.394  0.00  0.00      PROA  
ATOM   4396  C   LEU P 275     -20.624  -0.128  17.304  0.00  0.00      PROA  
ATOM   4397  O   LEU P 275     -20.143   0.027  16.221  0.00  0.00      PROA  
ATOM   4398  N   GLY P 276     -21.773  -0.914  17.476  0.00  0.00      PROA  
ATOM   4399  HN  GLY P 276     -22.206  -1.032  18.366  0.00  0.00      PROA  
ATOM   4400  CA  GLY P 276     -22.455  -1.734  16.468  0.00  0.00      PROA  
ATOM   4401  HA1 GLY P 276     -23.317  -2.217  16.904  0.00  0.00      PROA  
ATOM   4402  HA2 GLY P 276     -21.714  -2.440  16.121  0.00  0.00      PROA  
ATOM   4403  C   GLY P 276     -22.861  -0.893  15.269  0.00  0.00      PROA  
ATOM   4404  O   GLY P 276     -22.743  -1.328  14.135  0.00  0.00      PROA  
ATOM   4405  N   GLU P 277     -23.402   0.305  15.519  0.00  0.00      PROA  
ATOM   4406  HN  GLU P 277     -23.445   0.634  16.459  0.00  0.00      PROA  
ATOM   4407  CA  GLU P 277     -23.769   1.281  14.550  0.00  0.00      PROA  
ATOM   4408  HA  GLU P 277     -24.519   0.905  13.869  0.00  0.00      PROA  
ATOM   4409  CB  GLU P 277     -24.484   2.490  15.311  0.00  0.00      PROA  
ATOM   4410  HB1 GLU P 277     -24.626   3.428  14.733  0.00  0.00      PROA  
ATOM   4411  HB2 GLU P 277     -23.888   2.789  16.200  0.00  0.00      PROA  
ATOM   4412  CG  GLU P 277     -25.903   2.236  15.875  0.00  0.00      PROA  
ATOM   4413  HG1 GLU P 277     -25.870   1.306  16.481  0.00  0.00      PROA  
ATOM   4414  HG2 GLU P 277     -26.654   2.108  15.066  0.00  0.00      PROA  
ATOM   4415  CD  GLU P 277     -26.457   3.339  16.717  0.00  0.00      PROA  
ATOM   4416  OE1 GLU P 277     -25.881   3.537  17.810  0.00  0.00      PROA  
ATOM   4417  OE2 GLU P 277     -27.387   4.125  16.408  0.00  0.00      PROA  
ATOM   4418  C   GLU P 277     -22.559   1.809  13.658  0.00  0.00      PROA  
ATOM   4419  O   GLU P 277     -22.643   2.037  12.473  0.00  0.00      PROA  
ATOM   4420  N   LEU P 278     -21.291   2.115  14.299  0.00  0.00      PROA  
ATOM   4421  HN  LEU P 278     -21.201   1.955  15.279  0.00  0.00      PROA  
ATOM   4422  CA  LEU P 278     -19.985   2.430  13.667  0.00  0.00      PROA  
ATOM   4423  HA  LEU P 278     -20.088   3.369  13.145  0.00  0.00      PROA  
ATOM   4424  CB  LEU P 278     -18.843   2.423  14.688  0.00  0.00      PROA  
ATOM   4425  HB1 LEU P 278     -18.711   1.473  15.250  0.00  0.00      PROA  
ATOM   4426  HB2 LEU P 278     -19.014   3.210  15.453  0.00  0.00      PROA  
ATOM   4427  CG  LEU P 278     -17.449   2.845  14.154  0.00  0.00      PROA  
ATOM   4428  HG  LEU P 278     -17.011   2.042  13.524  0.00  0.00      PROA  
ATOM   4429  CD1 LEU P 278     -17.388   4.138  13.435  0.00  0.00      PROA  
ATOM   4430 HD11 LEU P 278     -16.340   4.442  13.226  0.00  0.00      PROA  
ATOM   4431 HD12 LEU P 278     -17.939   4.138  12.470  0.00  0.00      PROA  
ATOM   4432 HD13 LEU P 278     -17.976   4.870  14.030  0.00  0.00      PROA  
ATOM   4433  CD2 LEU P 278     -16.350   2.953  15.350  0.00  0.00      PROA  
ATOM   4434 HD21 LEU P 278     -16.613   3.707  16.123  0.00  0.00      PROA  
ATOM   4435 HD22 LEU P 278     -16.265   1.908  15.719  0.00  0.00      PROA  
ATOM   4436 HD23 LEU P 278     -15.361   3.170  14.892  0.00  0.00      PROA  
ATOM   4437  C   LEU P 278     -19.568   1.436  12.612  0.00  0.00      PROA  
ATOM   4438  O   LEU P 278     -19.304   1.840  11.483  0.00  0.00      PROA  
ATOM   4439  N   VAL P 279     -19.605   0.172  12.939  0.00  0.00      PROA  
ATOM   4440  HN  VAL P 279     -19.881  -0.159  13.838  0.00  0.00      PROA  
ATOM   4441  CA  VAL P 279     -19.314  -0.896  11.984  0.00  0.00      PROA  
ATOM   4442  HA  VAL P 279     -18.341  -0.689  11.563  0.00  0.00      PROA  
ATOM   4443  CB  VAL P 279     -19.140  -2.160  12.812  0.00  0.00      PROA  
ATOM   4444  HB  VAL P 279     -20.061  -2.486  13.342  0.00  0.00      PROA  
ATOM   4445  CG1 VAL P 279     -18.445  -3.154  11.904  0.00  0.00      PROA  
ATOM   4446 HG11 VAL P 279     -19.167  -3.786  11.345  0.00  0.00      PROA  
ATOM   4447 HG12 VAL P 279     -17.713  -2.716  11.192  0.00  0.00      PROA  
ATOM   4448 HG13 VAL P 279     -17.841  -3.853  12.522  0.00  0.00      PROA  
ATOM   4449  CG2 VAL P 279     -18.166  -1.818  13.981  0.00  0.00      PROA  
ATOM   4450 HG21 VAL P 279     -18.590  -1.157  14.767  0.00  0.00      PROA  
ATOM   4451 HG22 VAL P 279     -17.984  -2.758  14.544  0.00  0.00      PROA  
ATOM   4452 HG23 VAL P 279     -17.176  -1.462  13.625  0.00  0.00      PROA  
ATOM   4453  C   VAL P 279     -20.267  -0.989  10.896  0.00  0.00      PROA  
ATOM   4454  O   VAL P 279     -19.846  -1.214   9.717  0.00  0.00      PROA  
ATOM   4455  N   SER P 280     -21.548  -0.910  11.228  0.00  0.00      PROA  
ATOM   4456  HN  SER P 280     -21.749  -0.886  12.205  0.00  0.00      PROA  
ATOM   4457  CA  SER P 280     -22.624  -1.071  10.307  0.00  0.00      PROA  
ATOM   4458  HA  SER P 280     -22.639  -2.076   9.912  0.00  0.00      PROA  
ATOM   4459  CB  SER P 280     -23.937  -1.008  10.989  0.00  0.00      PROA  
ATOM   4460  HB1 SER P 280     -24.161   0.040  11.282  0.00  0.00      PROA  
ATOM   4461  HB2 SER P 280     -23.902  -1.602  11.927  0.00  0.00      PROA  
ATOM   4462  OG  SER P 280     -24.974  -1.507  10.129  0.00  0.00      PROA  
ATOM   4463  HG1 SER P 280     -25.260  -2.344  10.503  0.00  0.00      PROA  
ATOM   4464  C   SER P 280     -22.582  -0.073   9.201  0.00  0.00      PROA  
ATOM   4465  O   SER P 280     -22.723  -0.427   8.002  0.00  0.00      PROA  
ATOM   4466  N   PHE P 281     -22.400   1.212   9.516  0.00  0.00      PROA  
ATOM   4467  HN  PHE P 281     -22.300   1.370  10.495  0.00  0.00      PROA  
ATOM   4468  CA  PHE P 281     -22.045   2.305   8.722  0.00  0.00      PROA  
ATOM   4469  HA  PHE P 281     -22.751   2.263   7.905  0.00  0.00      PROA  
ATOM   4470  CB  PHE P 281     -22.202   3.555   9.536  0.00  0.00      PROA  
ATOM   4471  HB1 PHE P 281     -21.573   3.481  10.449  0.00  0.00      PROA  
ATOM   4472  HB2 PHE P 281     -23.273   3.645   9.815  0.00  0.00      PROA  
ATOM   4473  CG  PHE P 281     -21.790   4.824   8.820  0.00  0.00      PROA  
ATOM   4474  CD1 PHE P 281     -20.501   5.376   9.015  0.00  0.00      PROA  
ATOM   4475  HD1 PHE P 281     -19.859   4.829   9.690  0.00  0.00      PROA  
ATOM   4476  CE1 PHE P 281     -20.107   6.498   8.430  0.00  0.00      PROA  
ATOM   4477  HE1 PHE P 281     -19.052   6.721   8.486  0.00  0.00      PROA  
ATOM   4478  CZ  PHE P 281     -21.046   7.208   7.594  0.00  0.00      PROA  
ATOM   4479  HZ  PHE P 281     -20.700   8.065   7.035  0.00  0.00      PROA  
ATOM   4480  CD2 PHE P 281     -22.719   5.628   8.141  0.00  0.00      PROA  
ATOM   4481  HD2 PHE P 281     -23.667   5.122   8.026  0.00  0.00      PROA  
ATOM   4482  CE2 PHE P 281     -22.330   6.752   7.486  0.00  0.00      PROA  
ATOM   4483  HE2 PHE P 281     -23.063   7.405   7.036  0.00  0.00      PROA  
ATOM   4484  C   PHE P 281     -20.767   2.193   7.912  0.00  0.00      PROA  
ATOM   4485  O   PHE P 281     -20.700   2.600   6.767  0.00  0.00      PROA  
ATOM   4486  N   ASN P 282     -19.637   1.641   8.505  0.00  0.00      PROA  
ATOM   4487  HN  ASN P 282     -19.608   1.176   9.387  0.00  0.00      PROA  
ATOM   4488  CA  ASN P 282     -18.431   1.344   7.780  0.00  0.00      PROA  
ATOM   4489  HA  ASN P 282     -18.135   2.325   7.440  0.00  0.00      PROA  
ATOM   4490  CB  ASN P 282     -17.295   0.767   8.706  0.00  0.00      PROA  
ATOM   4491  HB1 ASN P 282     -16.484   0.285   8.119  0.00  0.00      PROA  
ATOM   4492  HB2 ASN P 282     -17.767  -0.063   9.274  0.00  0.00      PROA  
ATOM   4493  CG  ASN P 282     -16.514   1.783   9.582  0.00  0.00      PROA  
ATOM   4494  OD1 ASN P 282     -15.481   1.545  10.094  0.00  0.00      PROA  
ATOM   4495  ND2 ASN P 282     -17.129   2.926   9.846  0.00  0.00      PROA  
ATOM   4496 HD21 ASN P 282     -16.581   3.518  10.437  0.00  0.00      PROA  
ATOM   4497 HD22 ASN P 282     -18.099   2.958   9.605  0.00  0.00      PROA  
ATOM   4498  C   ASN P 282     -18.661   0.455   6.591  0.00  0.00      PROA  
ATOM   4499  O   ASN P 282     -18.335   0.759   5.423  0.00  0.00      PROA  
ATOM   4500  N   VAL P 283     -19.434  -0.635   6.851  0.00  0.00      PROA  
ATOM   4501  HN  VAL P 283     -19.745  -0.802   7.783  0.00  0.00      PROA  
ATOM   4502  CA  VAL P 283     -19.813  -1.588   5.819  0.00  0.00      PROA  
ATOM   4503  HA  VAL P 283     -18.983  -1.926   5.215  0.00  0.00      PROA  
ATOM   4504  CB  VAL P 283     -20.328  -2.911   6.318  0.00  0.00      PROA  
ATOM   4505  HB  VAL P 283     -21.180  -2.851   7.029  0.00  0.00      PROA  
ATOM   4506  CG1 VAL P 283     -20.881  -3.825   5.124  0.00  0.00      PROA  
ATOM   4507 HG11 VAL P 283     -20.121  -3.869   4.314  0.00  0.00      PROA  
ATOM   4508 HG12 VAL P 283     -21.296  -4.782   5.506  0.00  0.00      PROA  
ATOM   4509 HG13 VAL P 283     -21.826  -3.396   4.727  0.00  0.00      PROA  
ATOM   4510  CG2 VAL P 283     -19.151  -3.668   7.004  0.00  0.00      PROA  
ATOM   4511 HG21 VAL P 283     -18.824  -3.086   7.893  0.00  0.00      PROA  
ATOM   4512 HG22 VAL P 283     -19.467  -4.693   7.291  0.00  0.00      PROA  
ATOM   4513 HG23 VAL P 283     -18.336  -3.801   6.261  0.00  0.00      PROA  
ATOM   4514  C   VAL P 283     -20.695  -0.864   4.812  0.00  0.00      PROA  
ATOM   4515  O   VAL P 283     -20.573  -0.930   3.542  0.00  0.00      PROA  
ATOM   4516  N   TYR P 284     -21.688  -0.060   5.356  0.00  0.00      PROA  
ATOM   4517  HN  TYR P 284     -21.973  -0.180   6.304  0.00  0.00      PROA  
ATOM   4518  CA  TYR P 284     -22.576   0.678   4.475  0.00  0.00      PROA  
ATOM   4519  HA  TYR P 284     -23.125  -0.009   3.848  0.00  0.00      PROA  
ATOM   4520  CB  TYR P 284     -23.774   1.306   5.291  0.00  0.00      PROA  
ATOM   4521  HB1 TYR P 284     -24.270   2.027   4.607  0.00  0.00      PROA  
ATOM   4522  HB2 TYR P 284     -23.221   1.883   6.062  0.00  0.00      PROA  
ATOM   4523  CG  TYR P 284     -24.865   0.439   5.806  0.00  0.00      PROA  
ATOM   4524  CD1 TYR P 284     -25.445  -0.630   5.021  0.00  0.00      PROA  
ATOM   4525  HD1 TYR P 284     -25.025  -0.694   4.028  0.00  0.00      PROA  
ATOM   4526  CE1 TYR P 284     -26.518  -1.323   5.568  0.00  0.00      PROA  
ATOM   4527  HE1 TYR P 284     -26.965  -1.998   4.853  0.00  0.00      PROA  
ATOM   4528  CZ  TYR P 284     -27.097  -1.042   6.756  0.00  0.00      PROA  
ATOM   4529  OH  TYR P 284     -28.358  -1.624   7.135  0.00  0.00      PROA  
ATOM   4530  HH  TYR P 284     -28.357  -2.419   6.598  0.00  0.00      PROA  
ATOM   4531  CD2 TYR P 284     -25.430   0.734   7.015  0.00  0.00      PROA  
ATOM   4532  HD2 TYR P 284     -25.010   1.511   7.636  0.00  0.00      PROA  
ATOM   4533  CE2 TYR P 284     -26.516   0.036   7.485  0.00  0.00      PROA  
ATOM   4534  HE2 TYR P 284     -26.962   0.301   8.433  0.00  0.00      PROA  
ATOM   4535  C   TYR P 284     -21.893   1.728   3.581  0.00  0.00      PROA  
ATOM   4536  O   TYR P 284     -22.384   1.942   2.436  0.00  0.00      PROA  
ATOM   4537  N   LEU P 285     -20.806   2.370   4.004  0.00  0.00      PROA  
ATOM   4538  HN  LEU P 285     -20.536   2.301   4.961  0.00  0.00      PROA  
ATOM   4539  CA  LEU P 285     -20.042   3.394   3.253  0.00  0.00      PROA  
ATOM   4540  HA  LEU P 285     -20.758   4.119   2.895  0.00  0.00      PROA  
ATOM   4541  CB  LEU P 285     -19.107   4.115   4.247  0.00  0.00      PROA  
ATOM   4542  HB1 LEU P 285     -18.529   3.310   4.750  0.00  0.00      PROA  
ATOM   4543  HB2 LEU P 285     -19.696   4.521   5.097  0.00  0.00      PROA  
ATOM   4544  CG  LEU P 285     -18.379   5.374   3.688  0.00  0.00      PROA  
ATOM   4545  HG  LEU P 285     -17.695   4.948   2.924  0.00  0.00      PROA  
ATOM   4546  CD1 LEU P 285     -19.268   6.322   2.900  0.00  0.00      PROA  
ATOM   4547 HD11 LEU P 285     -19.635   5.778   2.004  0.00  0.00      PROA  
ATOM   4548 HD12 LEU P 285     -20.128   6.711   3.485  0.00  0.00      PROA  
ATOM   4549 HD13 LEU P 285     -18.554   7.091   2.537  0.00  0.00      PROA  
ATOM   4550  CD2 LEU P 285     -17.515   6.055   4.716  0.00  0.00      PROA  
ATOM   4551 HD21 LEU P 285     -17.954   6.063   5.736  0.00  0.00      PROA  
ATOM   4552 HD22 LEU P 285     -16.680   5.363   4.957  0.00  0.00      PROA  
ATOM   4553 HD23 LEU P 285     -17.167   7.052   4.370  0.00  0.00      PROA  
ATOM   4554  C   LEU P 285     -19.244   2.706   2.165  0.00  0.00      PROA  
ATOM   4555  O   LEU P 285     -18.944   3.228   1.045  0.00  0.00      PROA  
ATOM   4556  N   GLY P 286     -18.783   1.474   2.500  0.00  0.00      PROA  
ATOM   4557  HN  GLY P 286     -18.933   1.102   3.412  0.00  0.00      PROA  
ATOM   4558  CA  GLY P 286     -17.948   0.590   1.641  0.00  0.00      PROA  
ATOM   4559  HA1 GLY P 286     -17.454  -0.102   2.307  0.00  0.00      PROA  
ATOM   4560  HA2 GLY P 286     -17.190   1.184   1.152  0.00  0.00      PROA  
ATOM   4561  C   GLY P 286     -18.568  -0.162   0.506  0.00  0.00      PROA  
ATOM   4562  O   GLY P 286     -18.081  -0.339  -0.576  0.00  0.00      PROA  
ATOM   4563  N   MET P 287     -19.844  -0.505   0.750  0.00  0.00      PROA  
ATOM   4564  HN  MET P 287     -20.189  -0.413   1.681  0.00  0.00      PROA  
ATOM   4565  CA  MET P 287     -20.816  -0.631  -0.260  0.00  0.00      PROA  
ATOM   4566  HA  MET P 287     -20.399  -1.356  -0.943  0.00  0.00      PROA  
ATOM   4567  CB  MET P 287     -22.180  -1.141   0.409  0.00  0.00      PROA  
ATOM   4568  HB1 MET P 287     -23.060  -0.892  -0.222  0.00  0.00      PROA  
ATOM   4569  HB2 MET P 287     -22.391  -0.575   1.342  0.00  0.00      PROA  
ATOM   4570  CG  MET P 287     -22.073  -2.640   0.780  0.00  0.00      PROA  
ATOM   4571  HG1 MET P 287     -21.056  -2.753   1.211  0.00  0.00      PROA  
ATOM   4572  HG2 MET P 287     -22.107  -3.331  -0.089  0.00  0.00      PROA  
ATOM   4573  SD  MET P 287     -23.222  -3.214   2.034  0.00  0.00      PROA  
ATOM   4574  CE  MET P 287     -24.786  -2.749   1.119  0.00  0.00      PROA  
ATOM   4575  HE1 MET P 287     -25.005  -1.671   1.280  0.00  0.00      PROA  
ATOM   4576  HE2 MET P 287     -24.517  -2.775   0.042  0.00  0.00      PROA  
ATOM   4577  HE3 MET P 287     -25.634  -3.442   1.310  0.00  0.00      PROA  
ATOM   4578  C   MET P 287     -21.037   0.700  -1.047  0.00  0.00      PROA  
ATOM   4579  O   MET P 287     -21.059   0.674  -2.293  0.00  0.00      PROA  
ATOM   4580  N   MET P 288     -21.397   1.876  -0.402  0.00  0.00      PROA  
ATOM   4581  HN  MET P 288     -21.441   1.853   0.594  0.00  0.00      PROA  
ATOM   4582  CA  MET P 288     -21.650   3.239  -0.963  0.00  0.00      PROA  
ATOM   4583  HA  MET P 288     -22.574   3.047  -1.488  0.00  0.00      PROA  
ATOM   4584  CB  MET P 288     -21.928   4.304   0.118  0.00  0.00      PROA  
ATOM   4585  HB1 MET P 288     -20.989   4.369   0.709  0.00  0.00      PROA  
ATOM   4586  HB2 MET P 288     -22.670   3.867   0.820  0.00  0.00      PROA  
ATOM   4587  CG  MET P 288     -22.252   5.796  -0.268  0.00  0.00      PROA  
ATOM   4588  HG1 MET P 288     -21.496   6.230  -0.956  0.00  0.00      PROA  
ATOM   4589  HG2 MET P 288     -22.225   6.343   0.698  0.00  0.00      PROA  
ATOM   4590  SD  MET P 288     -23.844   5.897  -1.195  0.00  0.00      PROA  
ATOM   4591  CE  MET P 288     -24.066   7.691  -1.537  0.00  0.00      PROA  
ATOM   4592  HE1 MET P 288     -24.235   8.237  -0.585  0.00  0.00      PROA  
ATOM   4593  HE2 MET P 288     -23.180   8.093  -2.074  0.00  0.00      PROA  
ATOM   4594  HE3 MET P 288     -24.969   7.924  -2.141  0.00  0.00      PROA  
ATOM   4595  C   MET P 288     -20.872   3.741  -2.119  0.00  0.00      PROA  
ATOM   4596  O   MET P 288     -21.409   4.147  -3.153  0.00  0.00      PROA  
ATOM   4597  N   ILE P 289     -19.607   3.755  -1.991  0.00  0.00      PROA  
ATOM   4598  HN  ILE P 289     -19.134   3.563  -1.134  0.00  0.00      PROA  
ATOM   4599  CA  ILE P 289     -18.703   4.320  -3.000  0.00  0.00      PROA  
ATOM   4600  HA  ILE P 289     -19.194   4.892  -3.773  0.00  0.00      PROA  
ATOM   4601  CB  ILE P 289     -17.650   5.245  -2.379  0.00  0.00      PROA  
ATOM   4602  HB  ILE P 289     -16.881   5.690  -3.045  0.00  0.00      PROA  
ATOM   4603  CG2 ILE P 289     -18.487   6.522  -2.042  0.00  0.00      PROA  
ATOM   4604 HG21 ILE P 289     -19.032   6.812  -2.965  0.00  0.00      PROA  
ATOM   4605 HG22 ILE P 289     -19.280   6.231  -1.321  0.00  0.00      PROA  
ATOM   4606 HG23 ILE P 289     -17.785   7.299  -1.672  0.00  0.00      PROA  
ATOM   4607  CG1 ILE P 289     -16.863   4.704  -1.165  0.00  0.00      PROA  
ATOM   4608 HG11 ILE P 289     -16.411   3.720  -1.414  0.00  0.00      PROA  
ATOM   4609 HG12 ILE P 289     -17.614   4.441  -0.390  0.00  0.00      PROA  
ATOM   4610  CD  ILE P 289     -15.888   5.688  -0.558  0.00  0.00      PROA  
ATOM   4611  HD1 ILE P 289     -16.478   6.504  -0.088  0.00  0.00      PROA  
ATOM   4612  HD2 ILE P 289     -15.267   5.167   0.202  0.00  0.00      PROA  
ATOM   4613  HD3 ILE P 289     -15.217   6.217  -1.268  0.00  0.00      PROA  
ATOM   4614  C   ILE P 289     -18.075   3.348  -3.930  0.00  0.00      PROA  
ATOM   4615  O   ILE P 289     -17.325   3.712  -4.863  0.00  0.00      PROA  
ATOM   4616  N   TRP P 290     -18.396   2.042  -3.764  0.00  0.00      PROA  
ATOM   4617  HN  TRP P 290     -19.126   1.747  -3.153  0.00  0.00      PROA  
ATOM   4618  CA  TRP P 290     -17.906   1.054  -4.671  0.00  0.00      PROA  
ATOM   4619  HA  TRP P 290     -16.835   1.199  -4.670  0.00  0.00      PROA  
ATOM   4620  CB  TRP P 290     -18.155  -0.399  -4.083  0.00  0.00      PROA  
ATOM   4621  HB1 TRP P 290     -19.235  -0.495  -3.840  0.00  0.00      PROA  
ATOM   4622  HB2 TRP P 290     -17.542  -0.647  -3.191  0.00  0.00      PROA  
ATOM   4623  CG  TRP P 290     -17.758  -1.498  -5.111  0.00  0.00      PROA  
ATOM   4624  CD1 TRP P 290     -18.611  -2.504  -5.497  0.00  0.00      PROA  
ATOM   4625  HD1 TRP P 290     -19.635  -2.565  -5.158  0.00  0.00      PROA  
ATOM   4626  NE1 TRP P 290     -18.066  -3.290  -6.439  0.00  0.00      PROA  
ATOM   4627  HE1 TRP P 290     -18.543  -4.011  -6.893  0.00  0.00      PROA  
ATOM   4628  CE2 TRP P 290     -16.818  -2.876  -6.630  0.00  0.00      PROA  
ATOM   4629  CD2 TRP P 290     -16.565  -1.753  -5.825  0.00  0.00      PROA  
ATOM   4630  CE3 TRP P 290     -15.333  -1.144  -5.919  0.00  0.00      PROA  
ATOM   4631  HE3 TRP P 290     -15.167  -0.278  -5.296  0.00  0.00      PROA  
ATOM   4632  CZ3 TRP P 290     -14.276  -1.708  -6.662  0.00  0.00      PROA  
ATOM   4633  HZ3 TRP P 290     -13.298  -1.252  -6.679  0.00  0.00      PROA  
ATOM   4634  CZ2 TRP P 290     -15.843  -3.395  -7.487  0.00  0.00      PROA  
ATOM   4635  HZ2 TRP P 290     -16.101  -4.161  -8.203  0.00  0.00      PROA  
ATOM   4636  CH2 TRP P 290     -14.512  -2.894  -7.419  0.00  0.00      PROA  
ATOM   4637  HH2 TRP P 290     -13.747  -3.485  -7.902  0.00  0.00      PROA  
ATOM   4638  C   TRP P 290     -18.305   1.266  -6.132  0.00  0.00      PROA  
ATOM   4639  O   TRP P 290     -17.380   1.304  -6.974  0.00  0.00      PROA  
ATOM   4640  N   PRO P 291     -19.544   1.613  -6.517  0.00  0.00      PROA  
ATOM   4641  CD  PRO P 291     -20.739   1.516  -5.692  0.00  0.00      PROA  
ATOM   4642  HD1 PRO P 291     -20.645   0.581  -5.099  0.00  0.00      PROA  
ATOM   4643  HD2 PRO P 291     -20.791   2.413  -5.038  0.00  0.00      PROA  
ATOM   4644  CA  PRO P 291     -19.909   1.919  -7.920  0.00  0.00      PROA  
ATOM   4645  HA  PRO P 291     -19.683   0.983  -8.409  0.00  0.00      PROA  
ATOM   4646  CB  PRO P 291     -21.413   2.188  -7.844  0.00  0.00      PROA  
ATOM   4647  HB1 PRO P 291     -21.909   1.884  -8.791  0.00  0.00      PROA  
ATOM   4648  HB2 PRO P 291     -21.664   3.237  -7.580  0.00  0.00      PROA  
ATOM   4649  CG  PRO P 291     -21.889   1.332  -6.680  0.00  0.00      PROA  
ATOM   4650  HG1 PRO P 291     -21.963   0.246  -6.900  0.00  0.00      PROA  
ATOM   4651  HG2 PRO P 291     -22.864   1.691  -6.286  0.00  0.00      PROA  
ATOM   4652  C   PRO P 291     -19.246   3.068  -8.701  0.00  0.00      PROA  
ATOM   4653  O   PRO P 291     -19.610   3.309  -9.832  0.00  0.00      PROA  
ATOM   4654  N   MET P 292     -18.386   3.888  -8.107  0.00  0.00      PROA  
ATOM   4655  HN  MET P 292     -18.179   3.724  -7.145  0.00  0.00      PROA  
ATOM   4656  CA  MET P 292     -17.781   5.026  -8.639  0.00  0.00      PROA  
ATOM   4657  HA  MET P 292     -18.618   5.563  -9.060  0.00  0.00      PROA  
ATOM   4658  CB  MET P 292     -17.108   5.883  -7.512  0.00  0.00      PROA  
ATOM   4659  HB1 MET P 292     -16.660   6.775  -7.999  0.00  0.00      PROA  
ATOM   4660  HB2 MET P 292     -16.241   5.336  -7.081  0.00  0.00      PROA  
ATOM   4661  CG  MET P 292     -18.154   6.393  -6.459  0.00  0.00      PROA  
ATOM   4662  HG1 MET P 292     -17.620   7.028  -5.720  0.00  0.00      PROA  
ATOM   4663  HG2 MET P 292     -18.400   5.536  -5.796  0.00  0.00      PROA  
ATOM   4664  SD  MET P 292     -19.624   7.290  -6.971  0.00  0.00      PROA  
ATOM   4665  CE  MET P 292     -18.867   8.553  -8.002  0.00  0.00      PROA  
ATOM   4666  HE1 MET P 292     -18.676   8.218  -9.044  0.00  0.00      PROA  
ATOM   4667  HE2 MET P 292     -19.586   9.399  -8.042  0.00  0.00      PROA  
ATOM   4668  HE3 MET P 292     -17.960   8.843  -7.429  0.00  0.00      PROA  
ATOM   4669  C   MET P 292     -16.925   4.747  -9.850  0.00  0.00      PROA  
ATOM   4670  O   MET P 292     -16.931   5.439 -10.871  0.00  0.00      PROA  
ATOM   4671  N   PHE P 293     -16.160   3.685  -9.677  0.00  0.00      PROA  
ATOM   4672  HN  PHE P 293     -16.372   3.086  -8.909  0.00  0.00      PROA  
ATOM   4673  CA  PHE P 293     -15.276   3.086 -10.711  0.00  0.00      PROA  
ATOM   4674  HA  PHE P 293     -14.680   3.850 -11.187  0.00  0.00      PROA  
ATOM   4675  CB  PHE P 293     -14.259   2.096 -10.098  0.00  0.00      PROA  
ATOM   4676  HB1 PHE P 293     -13.631   1.862 -10.984  0.00  0.00      PROA  
ATOM   4677  HB2 PHE P 293     -14.541   1.079  -9.751  0.00  0.00      PROA  
ATOM   4678  CG  PHE P 293     -13.299   2.868  -9.166  0.00  0.00      PROA  
ATOM   4679  CD1 PHE P 293     -12.266   3.591  -9.675  0.00  0.00      PROA  
ATOM   4680  HD1 PHE P 293     -12.261   3.807 -10.733  0.00  0.00      PROA  
ATOM   4681  CE1 PHE P 293     -11.227   4.067  -8.816  0.00  0.00      PROA  
ATOM   4682  HE1 PHE P 293     -10.388   4.606  -9.232  0.00  0.00      PROA  
ATOM   4683  CZ  PHE P 293     -11.243   3.801  -7.432  0.00  0.00      PROA  
ATOM   4684  HZ  PHE P 293     -10.491   4.037  -6.693  0.00  0.00      PROA  
ATOM   4685  CD2 PHE P 293     -13.346   2.565  -7.803  0.00  0.00      PROA  
ATOM   4686  HD2 PHE P 293     -14.118   1.941  -7.378  0.00  0.00      PROA  
ATOM   4687  CE2 PHE P 293     -12.410   3.094  -6.931  0.00  0.00      PROA  
ATOM   4688  HE2 PHE P 293     -12.577   3.016  -5.867  0.00  0.00      PROA  
ATOM   4689  C   PHE P 293     -16.035   2.457 -11.909  0.00  0.00      PROA  
ATOM   4690  O   PHE P 293     -15.715   2.675 -13.071  0.00  0.00      PROA  
ATOM   4691  N   ALA P 294     -17.194   1.781 -11.569  0.00  0.00      PROA  
ATOM   4692  HN  ALA P 294     -17.420   1.542 -10.628  0.00  0.00      PROA  
ATOM   4693  CA  ALA P 294     -18.094   1.404 -12.655  0.00  0.00      PROA  
ATOM   4694  HA  ALA P 294     -17.574   0.845 -13.418  0.00  0.00      PROA  
ATOM   4695  CB  ALA P 294     -19.007   0.396 -12.066  0.00  0.00      PROA  
ATOM   4696  HB1 ALA P 294     -19.780   0.149 -12.825  0.00  0.00      PROA  
ATOM   4697  HB2 ALA P 294     -18.497  -0.542 -11.757  0.00  0.00      PROA  
ATOM   4698  HB3 ALA P 294     -19.515   0.847 -11.187  0.00  0.00      PROA  
ATOM   4699  C   ALA P 294     -18.771   2.546 -13.316  0.00  0.00      PROA  
ATOM   4700  O   ALA P 294     -18.971   2.395 -14.571  0.00  0.00      PROA  
ATOM   4701  N   ILE P 295     -19.123   3.673 -12.724  0.00  0.00      PROA  
ATOM   4702  HN  ILE P 295     -19.198   3.662 -11.730  0.00  0.00      PROA  
ATOM   4703  CA  ILE P 295     -19.517   4.950 -13.348  0.00  0.00      PROA  
ATOM   4704  HA  ILE P 295     -20.337   4.771 -14.028  0.00  0.00      PROA  
ATOM   4705  CB  ILE P 295     -19.985   5.978 -12.239  0.00  0.00      PROA  
ATOM   4706  HB  ILE P 295     -19.379   5.652 -11.367  0.00  0.00      PROA  
ATOM   4707  CG2 ILE P 295     -19.523   7.408 -12.455  0.00  0.00      PROA  
ATOM   4708 HG21 ILE P 295     -19.972   8.083 -11.695  0.00  0.00      PROA  
ATOM   4709 HG22 ILE P 295     -18.418   7.461 -12.558  0.00  0.00      PROA  
ATOM   4710 HG23 ILE P 295     -19.894   7.802 -13.425  0.00  0.00      PROA  
ATOM   4711  CG1 ILE P 295     -21.400   5.882 -11.723  0.00  0.00      PROA  
ATOM   4712 HG11 ILE P 295     -21.753   4.829 -11.731  0.00  0.00      PROA  
ATOM   4713 HG12 ILE P 295     -21.940   6.463 -12.501  0.00  0.00      PROA  
ATOM   4714  CD  ILE P 295     -21.627   6.447 -10.242  0.00  0.00      PROA  
ATOM   4715  HD1 ILE P 295     -22.707   6.463  -9.986  0.00  0.00      PROA  
ATOM   4716  HD2 ILE P 295     -21.139   5.804  -9.479  0.00  0.00      PROA  
ATOM   4717  HD3 ILE P 295     -21.304   7.508 -10.165  0.00  0.00      PROA  
ATOM   4718  C   ILE P 295     -18.512   5.425 -14.383  0.00  0.00      PROA  
ATOM   4719  O   ILE P 295     -18.972   5.877 -15.495  0.00  0.00      PROA  
ATOM   4720  N   GLY P 296     -17.144   5.353 -14.209  0.00  0.00      PROA  
ATOM   4721  HN  GLY P 296     -16.863   5.015 -13.314  0.00  0.00      PROA  
ATOM   4722  CA  GLY P 296     -16.113   5.622 -15.149  0.00  0.00      PROA  
ATOM   4723  HA1 GLY P 296     -15.214   5.264 -14.671  0.00  0.00      PROA  
ATOM   4724  HA2 GLY P 296     -16.030   6.664 -15.419  0.00  0.00      PROA  
ATOM   4725  C   GLY P 296     -16.226   4.785 -16.435  0.00  0.00      PROA  
ATOM   4726  O   GLY P 296     -16.380   5.214 -17.567  0.00  0.00      PROA  
ATOM   4727  N   GLU P 297     -16.256   3.417 -16.190  0.00  0.00      PROA  
ATOM   4728  HN  GLU P 297     -16.214   3.086 -15.250  0.00  0.00      PROA  
ATOM   4729  CA  GLU P 297     -16.488   2.423 -17.299  0.00  0.00      PROA  
ATOM   4730  HA  GLU P 297     -15.689   2.374 -18.023  0.00  0.00      PROA  
ATOM   4731  CB  GLU P 297     -16.553   0.955 -16.846  0.00  0.00      PROA  
ATOM   4732  HB1 GLU P 297     -16.839   0.319 -17.712  0.00  0.00      PROA  
ATOM   4733  HB2 GLU P 297     -17.238   0.945 -15.972  0.00  0.00      PROA  
ATOM   4734  CG  GLU P 297     -15.123   0.381 -16.428  0.00  0.00      PROA  
ATOM   4735  HG1 GLU P 297     -15.185  -0.635 -15.982  0.00  0.00      PROA  
ATOM   4736  HG2 GLU P 297     -14.692   1.067 -15.669  0.00  0.00      PROA  
ATOM   4737  CD  GLU P 297     -14.118   0.376 -17.535  0.00  0.00      PROA  
ATOM   4738  OE1 GLU P 297     -14.366   0.104 -18.724  0.00  0.00      PROA  
ATOM   4739  OE2 GLU P 297     -12.941   0.629 -17.135  0.00  0.00      PROA  
ATOM   4740  C   GLU P 297     -17.773   2.691 -18.114  0.00  0.00      PROA  
ATOM   4741  O   GLU P 297     -17.761   2.762 -19.346  0.00  0.00      PROA  
ATOM   4742  N   LEU P 298     -18.884   2.936 -17.441  0.00  0.00      PROA  
ATOM   4743  HN  LEU P 298     -18.943   2.760 -16.462  0.00  0.00      PROA  
ATOM   4744  CA  LEU P 298     -20.217   3.336 -18.026  0.00  0.00      PROA  
ATOM   4745  HA  LEU P 298     -20.598   2.497 -18.589  0.00  0.00      PROA  
ATOM   4746  CB  LEU P 298     -21.084   3.594 -16.797  0.00  0.00      PROA  
ATOM   4747  HB1 LEU P 298     -20.454   4.094 -16.031  0.00  0.00      PROA  
ATOM   4748  HB2 LEU P 298     -21.263   2.559 -16.436  0.00  0.00      PROA  
ATOM   4749  CG  LEU P 298     -22.328   4.351 -17.018  0.00  0.00      PROA  
ATOM   4750  HG  LEU P 298     -22.194   5.359 -17.466  0.00  0.00      PROA  
ATOM   4751  CD1 LEU P 298     -23.309   3.452 -17.746  0.00  0.00      PROA  
ATOM   4752 HD11 LEU P 298     -24.297   3.957 -17.695  0.00  0.00      PROA  
ATOM   4753 HD12 LEU P 298     -22.990   3.302 -18.799  0.00  0.00      PROA  
ATOM   4754 HD13 LEU P 298     -23.412   2.492 -17.196  0.00  0.00      PROA  
ATOM   4755  CD2 LEU P 298     -22.894   4.727 -15.589  0.00  0.00      PROA  
ATOM   4756 HD21 LEU P 298     -22.278   5.495 -15.075  0.00  0.00      PROA  
ATOM   4757 HD22 LEU P 298     -23.911   5.173 -15.639  0.00  0.00      PROA  
ATOM   4758 HD23 LEU P 298     -22.928   3.828 -14.937  0.00  0.00      PROA  
ATOM   4759  C   LEU P 298     -20.082   4.624 -18.917  0.00  0.00      PROA  
ATOM   4760  O   LEU P 298     -20.570   4.630 -20.017  0.00  0.00      PROA  
ATOM   4761  N   ILE P 299     -19.282   5.679 -18.483  0.00  0.00      PROA  
ATOM   4762  HN  ILE P 299     -18.788   5.644 -17.618  0.00  0.00      PROA  
ATOM   4763  CA  ILE P 299     -18.923   6.847 -19.306  0.00  0.00      PROA  
ATOM   4764  HA  ILE P 299     -19.745   7.346 -19.799  0.00  0.00      PROA  
ATOM   4765  CB  ILE P 299     -18.296   7.952 -18.468  0.00  0.00      PROA  
ATOM   4766  HB  ILE P 299     -17.441   7.515 -17.909  0.00  0.00      PROA  
ATOM   4767  CG2 ILE P 299     -17.690   9.128 -19.392  0.00  0.00      PROA  
ATOM   4768 HG21 ILE P 299     -17.141   9.870 -18.774  0.00  0.00      PROA  
ATOM   4769 HG22 ILE P 299     -17.021   8.748 -20.193  0.00  0.00      PROA  
ATOM   4770 HG23 ILE P 299     -18.490   9.748 -19.850  0.00  0.00      PROA  
ATOM   4771  CG1 ILE P 299     -19.219   8.648 -17.434  0.00  0.00      PROA  
ATOM   4772 HG11 ILE P 299     -18.609   9.537 -17.168  0.00  0.00      PROA  
ATOM   4773 HG12 ILE P 299     -19.304   7.955 -16.570  0.00  0.00      PROA  
ATOM   4774  CD  ILE P 299     -20.664   8.937 -17.901  0.00  0.00      PROA  
ATOM   4775  HD1 ILE P 299     -20.684   9.802 -18.598  0.00  0.00      PROA  
ATOM   4776  HD2 ILE P 299     -21.181   8.039 -18.300  0.00  0.00      PROA  
ATOM   4777  HD3 ILE P 299     -21.146   9.248 -16.950  0.00  0.00      PROA  
ATOM   4778  C   ILE P 299     -18.097   6.460 -20.576  0.00  0.00      PROA  
ATOM   4779  O   ILE P 299     -18.441   6.869 -21.701  0.00  0.00      PROA  
ATOM   4780  N   ASN P 300     -17.071   5.605 -20.444  0.00  0.00      PROA  
ATOM   4781  HN  ASN P 300     -16.968   5.221 -19.530  0.00  0.00      PROA  
ATOM   4782  CA  ASN P 300     -16.136   5.175 -21.443  0.00  0.00      PROA  
ATOM   4783  HA  ASN P 300     -15.730   6.075 -21.882  0.00  0.00      PROA  
ATOM   4784  CB  ASN P 300     -15.032   4.317 -20.849  0.00  0.00      PROA  
ATOM   4785  HB1 ASN P 300     -15.426   3.327 -20.534  0.00  0.00      PROA  
ATOM   4786  HB2 ASN P 300     -14.623   4.902 -19.998  0.00  0.00      PROA  
ATOM   4787  CG  ASN P 300     -13.851   4.134 -21.850  0.00  0.00      PROA  
ATOM   4788  OD1 ASN P 300     -13.957   3.234 -22.709  0.00  0.00      PROA  
ATOM   4789  ND2 ASN P 300     -12.915   5.096 -21.867  0.00  0.00      PROA  
ATOM   4790 HD21 ASN P 300     -12.961   5.698 -21.070  0.00  0.00      PROA  
ATOM   4791 HD22 ASN P 300     -12.148   5.055 -22.508  0.00  0.00      PROA  
ATOM   4792  C   ASN P 300     -16.903   4.444 -22.591  0.00  0.00      PROA  
ATOM   4793  O   ASN P 300     -16.771   4.682 -23.854  0.00  0.00      PROA  
ATOM   4794  N   VAL P 301     -17.847   3.512 -22.133  0.00  0.00      PROA  
ATOM   4795  HN  VAL P 301     -18.042   3.439 -21.158  0.00  0.00      PROA  
ATOM   4796  CA  VAL P 301     -18.712   2.762 -22.980  0.00  0.00      PROA  
ATOM   4797  HA  VAL P 301     -18.073   2.307 -23.723  0.00  0.00      PROA  
ATOM   4798  CB  VAL P 301     -19.481   1.798 -22.131  0.00  0.00      PROA  
ATOM   4799  HB  VAL P 301     -19.925   2.396 -21.306  0.00  0.00      PROA  
ATOM   4800  CG1 VAL P 301     -20.697   1.160 -22.873  0.00  0.00      PROA  
ATOM   4801 HG11 VAL P 301     -20.337   0.838 -23.873  0.00  0.00      PROA  
ATOM   4802 HG12 VAL P 301     -21.213   0.289 -22.415  0.00  0.00      PROA  
ATOM   4803 HG13 VAL P 301     -21.453   1.970 -22.957  0.00  0.00      PROA  
ATOM   4804  CG2 VAL P 301     -18.544   0.659 -21.752  0.00  0.00      PROA  
ATOM   4805 HG21 VAL P 301     -17.663   1.107 -21.245  0.00  0.00      PROA  
ATOM   4806 HG22 VAL P 301     -18.991   0.057 -20.931  0.00  0.00      PROA  
ATOM   4807 HG23 VAL P 301     -18.239   0.062 -22.638  0.00  0.00      PROA  
ATOM   4808  C   VAL P 301     -19.653   3.627 -23.763  0.00  0.00      PROA  
ATOM   4809  O   VAL P 301     -19.823   3.524 -25.004  0.00  0.00      PROA  
ATOM   4810  N   MET P 302     -20.399   4.531 -23.031  0.00  0.00      PROA  
ATOM   4811  HN  MET P 302     -20.337   4.481 -22.037  0.00  0.00      PROA  
ATOM   4812  CA  MET P 302     -21.392   5.455 -23.547  0.00  0.00      PROA  
ATOM   4813  HA  MET P 302     -22.086   4.756 -23.990  0.00  0.00      PROA  
ATOM   4814  CB  MET P 302     -22.122   6.154 -22.368  0.00  0.00      PROA  
ATOM   4815  HB1 MET P 302     -22.607   7.068 -22.773  0.00  0.00      PROA  
ATOM   4816  HB2 MET P 302     -21.411   6.331 -21.533  0.00  0.00      PROA  
ATOM   4817  CG  MET P 302     -23.259   5.217 -21.876  0.00  0.00      PROA  
ATOM   4818  HG1 MET P 302     -22.841   4.229 -21.584  0.00  0.00      PROA  
ATOM   4819  HG2 MET P 302     -23.934   4.945 -22.715  0.00  0.00      PROA  
ATOM   4820  SD  MET P 302     -24.253   6.050 -20.524  0.00  0.00      PROA  
ATOM   4821  CE  MET P 302     -25.468   4.701 -20.723  0.00  0.00      PROA  
ATOM   4822  HE1 MET P 302     -25.837   4.343 -19.738  0.00  0.00      PROA  
ATOM   4823  HE2 MET P 302     -26.281   4.947 -21.439  0.00  0.00      PROA  
ATOM   4824  HE3 MET P 302     -24.941   3.800 -21.107  0.00  0.00      PROA  
ATOM   4825  C   MET P 302     -20.835   6.422 -24.571  0.00  0.00      PROA  
ATOM   4826  O   MET P 302     -21.481   6.858 -25.543  0.00  0.00      PROA  
ATOM   4827  N   GLN P 303     -19.648   6.895 -24.265  0.00  0.00      PROA  
ATOM   4828  HN  GLN P 303     -19.228   6.610 -23.407  0.00  0.00      PROA  
ATOM   4829  CA  GLN P 303     -18.843   7.724 -25.184  0.00  0.00      PROA  
ATOM   4830  HA  GLN P 303     -19.492   8.540 -25.467  0.00  0.00      PROA  
ATOM   4831  CB  GLN P 303     -17.587   8.412 -24.459  0.00  0.00      PROA  
ATOM   4832  HB1 GLN P 303     -16.930   8.857 -25.237  0.00  0.00      PROA  
ATOM   4833  HB2 GLN P 303     -17.084   7.628 -23.853  0.00  0.00      PROA  
ATOM   4834  CG  GLN P 303     -17.923   9.480 -23.436  0.00  0.00      PROA  
ATOM   4835  HG1 GLN P 303     -17.298  10.357 -23.709  0.00  0.00      PROA  
ATOM   4836  HG2 GLN P 303     -17.582   9.161 -22.427  0.00  0.00      PROA  
ATOM   4837  CD  GLN P 303     -19.328   9.809 -23.374  0.00  0.00      PROA  
ATOM   4838  OE1 GLN P 303     -19.861  10.603 -24.166  0.00  0.00      PROA  
ATOM   4839  NE2 GLN P 303     -20.008   9.181 -22.316  0.00  0.00      PROA  
ATOM   4840 HE21 GLN P 303     -19.533   8.637 -21.625  0.00  0.00      PROA  
ATOM   4841 HE22 GLN P 303     -21.007   9.204 -22.346  0.00  0.00      PROA  
ATOM   4842  C   GLN P 303     -18.412   7.042 -26.447  0.00  0.00      PROA  
ATOM   4843  O   GLN P 303     -18.320   7.636 -27.570  0.00  0.00      PROA  
ATOM   4844  N   ARG P 304     -18.004   5.785 -26.379  0.00  0.00      PROA  
ATOM   4845  HN  ARG P 304     -17.846   5.357 -25.493  0.00  0.00      PROA  
ATOM   4846  CA  ARG P 304     -17.826   5.074 -27.629  0.00  0.00      PROA  
ATOM   4847  HA  ARG P 304     -17.240   5.640 -28.339  0.00  0.00      PROA  
ATOM   4848  CB  ARG P 304     -17.073   3.752 -27.450  0.00  0.00      PROA  
ATOM   4849  HB1 ARG P 304     -17.658   3.176 -26.701  0.00  0.00      PROA  
ATOM   4850  HB2 ARG P 304     -16.013   3.859 -27.137  0.00  0.00      PROA  
ATOM   4851  CG  ARG P 304     -16.964   2.864 -28.675  0.00  0.00      PROA  
ATOM   4852  HG1 ARG P 304     -16.731   3.525 -29.537  0.00  0.00      PROA  
ATOM   4853  HG2 ARG P 304     -17.980   2.463 -28.874  0.00  0.00      PROA  
ATOM   4854  CD  ARG P 304     -16.113   1.589 -28.604  0.00  0.00      PROA  
ATOM   4855  HD1 ARG P 304     -15.041   1.879 -28.590  0.00  0.00      PROA  
ATOM   4856  HD2 ARG P 304     -16.307   0.931 -29.478  0.00  0.00      PROA  
ATOM   4857  NE  ARG P 304     -16.469   0.873 -27.323  0.00  0.00      PROA  
ATOM   4858  HE  ARG P 304     -16.171   1.346 -26.494  0.00  0.00      PROA  
ATOM   4859  CZ  ARG P 304     -16.641  -0.458 -27.149  0.00  0.00      PROA  
ATOM   4860  NH1 ARG P 304     -16.768  -1.293 -28.181  0.00  0.00      PROA  
ATOM   4861 HH11 ARG P 304     -16.941  -0.999 -29.121  0.00  0.00      PROA  
ATOM   4862 HH12 ARG P 304     -16.930  -2.257 -27.971  0.00  0.00      PROA  
ATOM   4863  NH2 ARG P 304     -16.425  -1.076 -25.996  0.00  0.00      PROA  
ATOM   4864 HH21 ARG P 304     -16.337  -0.560 -25.144  0.00  0.00      PROA  
ATOM   4865 HH22 ARG P 304     -16.336  -2.072 -26.010  0.00  0.00      PROA  
ATOM   4866  C   ARG P 304     -19.110   4.833 -28.277  0.00  0.00      PROA  
ATOM   4867  O   ARG P 304     -19.328   5.066 -29.488  0.00  0.00      PROA  
ATOM   4868  N   GLY P 305     -20.147   4.338 -27.534  0.00  0.00      PROA  
ATOM   4869  HN  GLY P 305     -20.059   4.236 -26.546  0.00  0.00      PROA  
ATOM   4870  CA  GLY P 305     -21.499   3.877 -28.031  0.00  0.00      PROA  
ATOM   4871  HA1 GLY P 305     -21.992   3.497 -27.149  0.00  0.00      PROA  
ATOM   4872  HA2 GLY P 305     -21.319   2.995 -28.630  0.00  0.00      PROA  
ATOM   4873  C   GLY P 305     -22.367   4.885 -28.636  0.00  0.00      PROA  
ATOM   4874  O   GLY P 305     -23.216   4.556 -29.412  0.00  0.00      PROA  
ATOM   4875  N   ASN P 306     -22.207   6.134 -28.323  0.00  0.00      PROA  
ATOM   4876  HN  ASN P 306     -21.692   6.436 -27.524  0.00  0.00      PROA  
ATOM   4877  CA  ASN P 306     -22.919   7.156 -29.025  0.00  0.00      PROA  
ATOM   4878  HA  ASN P 306     -23.984   6.977 -29.009  0.00  0.00      PROA  
ATOM   4879  CB  ASN P 306     -22.630   8.453 -28.354  0.00  0.00      PROA  
ATOM   4880  HB1 ASN P 306     -21.538   8.619 -28.472  0.00  0.00      PROA  
ATOM   4881  HB2 ASN P 306     -22.853   8.291 -27.278  0.00  0.00      PROA  
ATOM   4882  CG  ASN P 306     -23.275   9.744 -28.771  0.00  0.00      PROA  
ATOM   4883  OD1 ASN P 306     -24.291   9.727 -29.483  0.00  0.00      PROA  
ATOM   4884  ND2 ASN P 306     -22.740  10.814 -28.229  0.00  0.00      PROA  
ATOM   4885 HD21 ASN P 306     -23.242  11.642 -27.981  0.00  0.00      PROA  
ATOM   4886 HD22 ASN P 306     -21.821  10.875 -27.838  0.00  0.00      PROA  
ATOM   4887  C   ASN P 306     -22.522   7.332 -30.510  0.00  0.00      PROA  
ATOM   4888  O   ASN P 306     -23.328   7.356 -31.423  0.00  0.00      PROA  
ATOM   4889  N   ALA P 307     -21.196   7.294 -30.699  0.00  0.00      PROA  
ATOM   4890  HN  ALA P 307     -20.547   7.239 -29.944  0.00  0.00      PROA  
ATOM   4891  CA  ALA P 307     -20.540   7.236 -32.028  0.00  0.00      PROA  
ATOM   4892  HA  ALA P 307     -20.862   8.128 -32.545  0.00  0.00      PROA  
ATOM   4893  CB  ALA P 307     -18.965   7.260 -31.939  0.00  0.00      PROA  
ATOM   4894  HB1 ALA P 307     -18.600   6.337 -31.439  0.00  0.00      PROA  
ATOM   4895  HB2 ALA P 307     -18.551   7.288 -32.970  0.00  0.00      PROA  
ATOM   4896  HB3 ALA P 307     -18.668   8.153 -31.349  0.00  0.00      PROA  
ATOM   4897  C   ALA P 307     -20.937   6.002 -32.976  0.00  0.00      PROA  
ATOM   4898  O   ALA P 307     -21.176   6.101 -34.185  0.00  0.00      PROA  
ATOM   4899  N   SER P 308     -20.992   4.852 -32.287  0.00  0.00      PROA  
ATOM   4900  HN  SER P 308     -20.855   4.838 -31.300  0.00  0.00      PROA  
ATOM   4901  CA  SER P 308     -21.325   3.607 -32.928  0.00  0.00      PROA  
ATOM   4902  HA  SER P 308     -20.901   3.525 -33.918  0.00  0.00      PROA  
ATOM   4903  CB  SER P 308     -20.991   2.373 -32.133  0.00  0.00      PROA  
ATOM   4904  HB1 SER P 308     -21.398   1.450 -32.599  0.00  0.00      PROA  
ATOM   4905  HB2 SER P 308     -21.441   2.473 -31.122  0.00  0.00      PROA  
ATOM   4906  OG  SER P 308     -19.596   2.306 -31.979  0.00  0.00      PROA  
ATOM   4907  HG1 SER P 308     -19.168   2.183 -32.829  0.00  0.00      PROA  
ATOM   4908  C   SER P 308     -22.764   3.447 -33.333  0.00  0.00      PROA  
ATOM   4909  O   SER P 308     -23.078   2.897 -34.429  0.00  0.00      PROA  
ATOM   4910  N   LEU P 309     -23.615   3.950 -32.476  0.00  0.00      PROA  
ATOM   4911  HN  LEU P 309     -23.361   4.403 -31.625  0.00  0.00      PROA  
ATOM   4912  CA  LEU P 309     -25.053   3.938 -32.727  0.00  0.00      PROA  
ATOM   4913  HA  LEU P 309     -25.316   2.906 -32.908  0.00  0.00      PROA  
ATOM   4914  CB  LEU P 309     -25.764   4.350 -31.441  0.00  0.00      PROA  
ATOM   4915  HB1 LEU P 309     -25.378   5.338 -31.111  0.00  0.00      PROA  
ATOM   4916  HB2 LEU P 309     -25.593   3.573 -30.666  0.00  0.00      PROA  
ATOM   4917  CG  LEU P 309     -27.280   4.349 -31.622  0.00  0.00      PROA  
ATOM   4918  HG  LEU P 309     -27.530   5.195 -32.297  0.00  0.00      PROA  
ATOM   4919  CD1 LEU P 309     -27.908   3.089 -32.166  0.00  0.00      PROA  
ATOM   4920 HD11 LEU P 309     -27.733   3.048 -33.263  0.00  0.00      PROA  
ATOM   4921 HD12 LEU P 309     -27.322   2.262 -31.711  0.00  0.00      PROA  
ATOM   4922 HD13 LEU P 309     -28.962   2.993 -31.827  0.00  0.00      PROA  
ATOM   4923  CD2 LEU P 309     -28.029   4.494 -30.256  0.00  0.00      PROA  
ATOM   4924 HD21 LEU P 309     -27.833   3.547 -29.709  0.00  0.00      PROA  
ATOM   4925 HD22 LEU P 309     -27.788   5.483 -29.811  0.00  0.00      PROA  
ATOM   4926 HD23 LEU P 309     -29.111   4.610 -30.478  0.00  0.00      PROA  
ATOM   4927  C   LEU P 309     -25.394   4.842 -33.992  0.00  0.00      PROA  
ATOM   4928  O   LEU P 309     -25.975   4.373 -34.918  0.00  0.00      PROA  
ATOM   4929  N   ASP P 310     -24.834   6.075 -33.964  0.00  0.00      PROA  
ATOM   4930  HN  ASP P 310     -24.373   6.427 -33.153  0.00  0.00      PROA  
ATOM   4931  CA  ASP P 310     -24.873   6.955 -35.096  0.00  0.00      PROA  
ATOM   4932  HA  ASP P 310     -25.922   7.167 -35.240  0.00  0.00      PROA  
ATOM   4933  CB  ASP P 310     -24.088   8.237 -34.695  0.00  0.00      PROA  
ATOM   4934  HB1 ASP P 310     -23.685   8.684 -35.629  0.00  0.00      PROA  
ATOM   4935  HB2 ASP P 310     -23.138   7.976 -34.180  0.00  0.00      PROA  
ATOM   4936  CG  ASP P 310     -24.921   9.145 -33.975  0.00  0.00      PROA  
ATOM   4937  OD1 ASP P 310     -26.152   9.010 -33.671  0.00  0.00      PROA  
ATOM   4938  OD2 ASP P 310     -24.352  10.188 -33.499  0.00  0.00      PROA  
ATOM   4939  C   ASP P 310     -24.389   6.332 -36.434  0.00  0.00      PROA  
ATOM   4940  O   ASP P 310     -25.112   6.464 -37.410  0.00  0.00      PROA  
ATOM   4941  N   ARG P 311     -23.203   5.564 -36.456  0.00  0.00      PROA  
ATOM   4942  HN  ARG P 311     -22.569   5.591 -35.687  0.00  0.00      PROA  
ATOM   4943  CA  ARG P 311     -22.702   4.841 -37.613  0.00  0.00      PROA  
ATOM   4944  HA  ARG P 311     -22.629   5.503 -38.464  0.00  0.00      PROA  
ATOM   4945  CB  ARG P 311     -21.223   4.474 -37.231  0.00  0.00      PROA  
ATOM   4946  HB1 ARG P 311     -21.042   3.630 -37.930  0.00  0.00      PROA  
ATOM   4947  HB2 ARG P 311     -21.142   3.984 -36.237  0.00  0.00      PROA  
ATOM   4948  CG  ARG P 311     -20.196   5.514 -37.478  0.00  0.00      PROA  
ATOM   4949  HG1 ARG P 311     -20.536   6.486 -37.061  0.00  0.00      PROA  
ATOM   4950  HG2 ARG P 311     -20.055   5.595 -38.577  0.00  0.00      PROA  
ATOM   4951  CD  ARG P 311     -18.937   5.324 -36.677  0.00  0.00      PROA  
ATOM   4952  HD1 ARG P 311     -19.277   5.146 -35.634  0.00  0.00      PROA  
ATOM   4953  HD2 ARG P 311     -18.217   6.169 -36.735  0.00  0.00      PROA  
ATOM   4954  NE  ARG P 311     -18.304   4.015 -37.152  0.00  0.00      PROA  
ATOM   4955  HE  ARG P 311     -18.669   3.159 -36.785  0.00  0.00      PROA  
ATOM   4956  CZ  ARG P 311     -17.605   3.936 -38.309  0.00  0.00      PROA  
ATOM   4957  NH1 ARG P 311     -17.363   4.987 -39.058  0.00  0.00      PROA  
ATOM   4958 HH11 ARG P 311     -17.125   5.821 -38.559  0.00  0.00      PROA  
ATOM   4959 HH12 ARG P 311     -16.827   4.702 -39.852  0.00  0.00      PROA  
ATOM   4960  NH2 ARG P 311     -17.247   2.757 -38.740  0.00  0.00      PROA  
ATOM   4961 HH21 ARG P 311     -17.752   2.029 -38.276  0.00  0.00      PROA  
ATOM   4962 HH22 ARG P 311     -17.034   2.544 -39.693  0.00  0.00      PROA  
ATOM   4963  C   ARG P 311     -23.505   3.678 -38.156  0.00  0.00      PROA  
ATOM   4964  O   ARG P 311     -23.463   3.515 -39.376  0.00  0.00      PROA  
ATOM   4965  N   VAL P 312     -24.054   2.832 -37.294  0.00  0.00      PROA  
ATOM   4966  HN  VAL P 312     -23.841   2.859 -36.320  0.00  0.00      PROA  
ATOM   4967  CA  VAL P 312     -25.154   1.935 -37.718  0.00  0.00      PROA  
ATOM   4968  HA  VAL P 312     -24.752   1.399 -38.566  0.00  0.00      PROA  
ATOM   4969  CB  VAL P 312     -25.472   0.952 -36.611  0.00  0.00      PROA  
ATOM   4970  HB  VAL P 312     -25.169   1.387 -35.635  0.00  0.00      PROA  
ATOM   4971  CG1 VAL P 312     -26.930   0.500 -36.466  0.00  0.00      PROA  
ATOM   4972 HG11 VAL P 312     -27.153  -0.164 -35.604  0.00  0.00      PROA  
ATOM   4973 HG12 VAL P 312     -27.653   1.323 -36.283  0.00  0.00      PROA  
ATOM   4974 HG13 VAL P 312     -27.273  -0.059 -37.363  0.00  0.00      PROA  
ATOM   4975  CG2 VAL P 312     -24.517  -0.283 -36.774  0.00  0.00      PROA  
ATOM   4976 HG21 VAL P 312     -24.799  -0.969 -35.947  0.00  0.00      PROA  
ATOM   4977 HG22 VAL P 312     -24.575  -0.846 -37.729  0.00  0.00      PROA  
ATOM   4978 HG23 VAL P 312     -23.470   0.081 -36.706  0.00  0.00      PROA  
ATOM   4979  C   VAL P 312     -26.343   2.541 -38.289  0.00  0.00      PROA  
ATOM   4980  O   VAL P 312     -26.803   2.176 -39.366  0.00  0.00      PROA  
ATOM   4981  N   ASN P 313     -26.894   3.601 -37.667  0.00  0.00      PROA  
ATOM   4982  HN  ASN P 313     -26.636   3.743 -36.715  0.00  0.00      PROA  
ATOM   4983  CA  ASN P 313     -28.016   4.438 -38.159  0.00  0.00      PROA  
ATOM   4984  HA  ASN P 313     -28.885   3.840 -38.389  0.00  0.00      PROA  
ATOM   4985  CB  ASN P 313     -28.535   5.373 -37.039  0.00  0.00      PROA  
ATOM   4986  HB1 ASN P 313     -29.158   6.218 -37.403  0.00  0.00      PROA  
ATOM   4987  HB2 ASN P 313     -27.676   5.843 -36.515  0.00  0.00      PROA  
ATOM   4988  CG  ASN P 313     -29.419   4.707 -36.031  0.00  0.00      PROA  
ATOM   4989  OD1 ASN P 313     -30.197   3.743 -36.290  0.00  0.00      PROA  
ATOM   4990  ND2 ASN P 313     -29.319   5.288 -34.753  0.00  0.00      PROA  
ATOM   4991 HD21 ASN P 313     -28.758   6.115 -34.708  0.00  0.00      PROA  
ATOM   4992 HD22 ASN P 313     -30.168   5.315 -34.227  0.00  0.00      PROA  
ATOM   4993  C   ASN P 313     -27.755   5.151 -39.488  0.00  0.00      PROA  
ATOM   4994  O   ASN P 313     -28.694   5.233 -40.348  0.00  0.00      PROA  
ATOM   4995  N   GLU P 314     -26.497   5.629 -39.742  0.00  0.00      PROA  
ATOM   4996  HN  GLU P 314     -25.850   5.644 -38.983  0.00  0.00      PROA  
ATOM   4997  CA  GLU P 314     -26.101   6.101 -41.043  0.00  0.00      PROA  
ATOM   4998  HA  GLU P 314     -26.720   6.922 -41.372  0.00  0.00      PROA  
ATOM   4999  CB  GLU P 314     -24.636   6.580 -40.824  0.00  0.00      PROA  
ATOM   5000  HB1 GLU P 314     -24.093   5.918 -40.116  0.00  0.00      PROA  
ATOM   5001  HB2 GLU P 314     -24.723   7.658 -40.571  0.00  0.00      PROA  
ATOM   5002  CG  GLU P 314     -23.837   6.785 -42.200  0.00  0.00      PROA  
ATOM   5003  HG1 GLU P 314     -24.626   7.267 -42.816  0.00  0.00      PROA  
ATOM   5004  HG2 GLU P 314     -23.542   5.829 -42.683  0.00  0.00      PROA  
ATOM   5005  CD  GLU P 314     -22.627   7.762 -42.131  0.00  0.00      PROA  
ATOM   5006  OE1 GLU P 314     -21.508   7.324 -42.543  0.00  0.00      PROA  
ATOM   5007  OE2 GLU P 314     -22.821   8.970 -41.732  0.00  0.00      PROA  
ATOM   5008  C   GLU P 314     -26.221   5.054 -42.173  0.00  0.00      PROA  
ATOM   5009  O   GLU P 314     -26.621   5.405 -43.283  0.00  0.00      PROA  
ATOM   5010  N   THR P 315     -25.850   3.791 -41.939  0.00  0.00      PROA  
ATOM   5011  HN  THR P 315     -25.403   3.589 -41.071  0.00  0.00      PROA  
ATOM   5012  CA  THR P 315     -26.191   2.633 -42.788  0.00  0.00      PROA  
ATOM   5013  HA  THR P 315     -25.859   2.943 -43.768  0.00  0.00      PROA  
ATOM   5014  CB  THR P 315     -25.517   1.273 -42.408  0.00  0.00      PROA  
ATOM   5015  HB  THR P 315     -25.923   0.992 -41.413  0.00  0.00      PROA  
ATOM   5016  OG1 THR P 315     -24.150   1.377 -42.400  0.00  0.00      PROA  
ATOM   5017  HG1 THR P 315     -24.006   1.866 -43.214  0.00  0.00      PROA  
ATOM   5018  CG2 THR P 315     -25.877   0.172 -43.386  0.00  0.00      PROA  
ATOM   5019 HG21 THR P 315     -26.940  -0.137 -43.294  0.00  0.00      PROA  
ATOM   5020 HG22 THR P 315     -25.717   0.439 -44.453  0.00  0.00      PROA  
ATOM   5021 HG23 THR P 315     -25.252  -0.730 -43.214  0.00  0.00      PROA  
ATOM   5022  C   THR P 315     -27.715   2.489 -42.991  0.00  0.00      PROA  
ATOM   5023  O   THR P 315     -28.180   2.312 -44.101  0.00  0.00      PROA  
ATOM   5024  N   LEU P 316     -28.548   2.577 -41.900  0.00  0.00      PROA  
ATOM   5025  HN  LEU P 316     -28.185   2.346 -41.001  0.00  0.00      PROA  
ATOM   5026  CA  LEU P 316     -30.020   2.529 -42.033  0.00  0.00      PROA  
ATOM   5027  HA  LEU P 316     -30.200   1.613 -42.577  0.00  0.00      PROA  
ATOM   5028  CB  LEU P 316     -30.625   2.436 -40.620  0.00  0.00      PROA  
ATOM   5029  HB1 LEU P 316     -31.733   2.373 -40.648  0.00  0.00      PROA  
ATOM   5030  HB2 LEU P 316     -30.375   3.355 -40.047  0.00  0.00      PROA  
ATOM   5031  CG  LEU P 316     -30.126   1.292 -39.702  0.00  0.00      PROA  
ATOM   5032  HG  LEU P 316     -29.083   1.475 -39.366  0.00  0.00      PROA  
ATOM   5033  CD1 LEU P 316     -30.978   1.159 -38.446  0.00  0.00      PROA  
ATOM   5034 HD11 LEU P 316     -32.018   0.866 -38.703  0.00  0.00      PROA  
ATOM   5035 HD12 LEU P 316     -30.435   0.336 -37.934  0.00  0.00      PROA  
ATOM   5036 HD13 LEU P 316     -31.017   2.106 -37.866  0.00  0.00      PROA  
ATOM   5037  CD2 LEU P 316     -30.040  -0.077 -40.444  0.00  0.00      PROA  
ATOM   5038 HD21 LEU P 316     -29.167  -0.072 -41.131  0.00  0.00      PROA  
ATOM   5039 HD22 LEU P 316     -29.830  -0.953 -39.795  0.00  0.00      PROA  
ATOM   5040 HD23 LEU P 316     -30.942  -0.412 -41.000  0.00  0.00      PROA  
ATOM   5041  C   LEU P 316     -30.616   3.681 -42.962  0.00  0.00      PROA  
ATOM   5042  O   LEU P 316     -31.469   3.424 -43.805  0.00  0.00      PROA  
ATOM   5043  N   SER P 317     -30.060   4.905 -42.732  0.00  0.00      PROA  
ATOM   5044  HN  SER P 317     -29.302   5.018 -42.094  0.00  0.00      PROA  
ATOM   5045  CA  SER P 317     -30.205   6.097 -43.582  0.00  0.00      PROA  
ATOM   5046  HA  SER P 317     -29.709   6.853 -42.991  0.00  0.00      PROA  
ATOM   5047  CB  SER P 317     -29.720   6.058 -45.073  0.00  0.00      PROA  
ATOM   5048  HB1 SER P 317     -30.478   5.439 -45.600  0.00  0.00      PROA  
ATOM   5049  HB2 SER P 317     -28.767   5.488 -45.069  0.00  0.00      PROA  
ATOM   5050  OG  SER P 317     -29.553   7.325 -45.669  0.00  0.00      PROA  
ATOM   5051  HG1 SER P 317     -28.646   7.600 -45.517  0.00  0.00      PROA  
ATOM   5052  C   SER P 317     -31.637   6.587 -43.658  0.00  0.00      PROA  
ATOM   5053  O   SER P 317     -32.596   5.952 -43.248  0.00  0.00      PROA  
ATOM   5054  N   TYR P 318     -31.853   7.799 -44.181  0.00  0.00      PROA  
ATOM   5055  HN  TYR P 318     -31.151   8.402 -44.551  0.00  0.00      PROA  
ATOM   5056  CA  TYR P 318     -33.148   8.299 -44.511  0.00  0.00      PROA  
ATOM   5057  HA  TYR P 318     -33.738   8.298 -43.606  0.00  0.00      PROA  
ATOM   5058  CB  TYR P 318     -33.173   9.763 -45.041  0.00  0.00      PROA  
ATOM   5059  HB1 TYR P 318     -34.235  10.085 -44.979  0.00  0.00      PROA  
ATOM   5060  HB2 TYR P 318     -32.863   9.838 -46.106  0.00  0.00      PROA  
ATOM   5061  CG  TYR P 318     -32.370  10.690 -44.129  0.00  0.00      PROA  
ATOM   5062  CD1 TYR P 318     -32.932  11.380 -43.098  0.00  0.00      PROA
[truncated: 28,249,773 more chars]
