# Supplementary material for: Asymmetric conformations and lipid interactions shape the ATP-coupled cycle of a heterodimeric ABC transporter
Source: Nat Commun. 2023 Nov 8;14:7184. doi: 10.1038/s41467-023-42937-5 (PMC10632425; doi:10.1038/s41467-023-42937-5)
Supplement: Supplementary file 6 — Supplementary Data 3 [file 41467_2023_42937_MOESM6_ESM.zip › simulation_files_OCC_conformation/replica3/final.pdb]

CRYST1  136.620  136.620  191.091  90.00  90.00  90.00 P 1           1
ATOM      1  N   SER P   3      -5.086  17.762 -16.163  0.00  0.00      PROA  
ATOM      2  HT1 SER P   3      -5.674  17.709 -17.019  0.00  0.00      PROA  
ATOM      3  HT2 SER P   3      -4.652  18.705 -16.223  0.00  0.00      PROA  
ATOM      4  HT3 SER P   3      -5.759  17.832 -15.373  0.00  0.00      PROA  
ATOM      5  CA  SER P   3      -3.856  16.866 -15.954  0.00  0.00      PROA  
ATOM      6  HA  SER P   3      -3.186  17.242 -16.712  0.00  0.00      PROA  
ATOM      7  CB  SER P   3      -3.245  17.142 -14.635  0.00  0.00      PROA  
ATOM      8  HB1 SER P   3      -3.788  16.677 -13.785  0.00  0.00      PROA  
ATOM      9  HB2 SER P   3      -3.386  18.231 -14.466  0.00  0.00      PROA  
ATOM     10  OG  SER P   3      -1.794  16.894 -14.660  0.00  0.00      PROA  
ATOM     11  HG1 SER P   3      -1.419  17.400 -13.935  0.00  0.00      PROA  
ATOM     12  C   SER P   3      -3.948  15.368 -16.222  0.00  0.00      PROA  
ATOM     13  O   SER P   3      -4.841  14.963 -16.985  0.00  0.00      PROA  
ATOM     14  N   VAL P   4      -2.974  14.585 -15.682  0.00  0.00      PROA  
ATOM     15  HN  VAL P   4      -2.127  14.998 -15.356  0.00  0.00      PROA  
ATOM     16  CA  VAL P   4      -2.967  13.141 -15.737  0.00  0.00      PROA  
ATOM     17  HA  VAL P   4      -2.757  12.973 -16.783  0.00  0.00      PROA  
ATOM     18  CB  VAL P   4      -1.757  12.512 -14.966  0.00  0.00      PROA  
ATOM     19  HB  VAL P   4      -1.880  13.003 -13.976  0.00  0.00      PROA  
ATOM     20  CG1 VAL P   4      -1.666  11.009 -14.834  0.00  0.00      PROA  
ATOM     21 HG11 VAL P   4      -0.638  10.669 -14.583  0.00  0.00      PROA  
ATOM     22 HG12 VAL P   4      -2.412  10.699 -14.072  0.00  0.00      PROA  
ATOM     23 HG13 VAL P   4      -1.977  10.574 -15.808  0.00  0.00      PROA  
ATOM     24  CG2 VAL P   4      -0.469  13.005 -15.668  0.00  0.00      PROA  
ATOM     25 HG21 VAL P   4      -0.481  12.664 -16.725  0.00  0.00      PROA  
ATOM     26 HG22 VAL P   4      -0.460  14.116 -15.676  0.00  0.00      PROA  
ATOM     27 HG23 VAL P   4       0.453  12.606 -15.193  0.00  0.00      PROA  
ATOM     28  C   VAL P   4      -4.251  12.333 -15.373  0.00  0.00      PROA  
ATOM     29  O   VAL P   4      -4.708  11.563 -16.274  0.00  0.00      PROA  
ATOM     30  N   LEU P   5      -4.841  12.453 -14.178  0.00  0.00      PROA  
ATOM     31  HN  LEU P   5      -4.471  13.149 -13.568  0.00  0.00      PROA  
ATOM     32  CA  LEU P   5      -6.066  11.799 -13.740  0.00  0.00      PROA  
ATOM     33  HA  LEU P   5      -5.795  10.762 -13.867  0.00  0.00      PROA  
ATOM     34  CB  LEU P   5      -6.271  12.054 -12.214  0.00  0.00      PROA  
ATOM     35  HB1 LEU P   5      -7.164  11.575 -11.758  0.00  0.00      PROA  
ATOM     36  HB2 LEU P   5      -6.369  13.158 -12.147  0.00  0.00      PROA  
ATOM     37  CG  LEU P   5      -5.087  11.617 -11.207  0.00  0.00      PROA  
ATOM     38  HG  LEU P   5      -4.117  11.983 -11.608  0.00  0.00      PROA  
ATOM     39  CD1 LEU P   5      -5.177  12.060  -9.778  0.00  0.00      PROA  
ATOM     40 HD11 LEU P   5      -5.581  13.091  -9.861  0.00  0.00      PROA  
ATOM     41 HD12 LEU P   5      -5.843  11.416  -9.165  0.00  0.00      PROA  
ATOM     42 HD13 LEU P   5      -4.156  12.070  -9.339  0.00  0.00      PROA  
ATOM     43  CD2 LEU P   5      -5.012  10.036 -11.191  0.00  0.00      PROA  
ATOM     44 HD21 LEU P   5      -4.697   9.632 -12.177  0.00  0.00      PROA  
ATOM     45 HD22 LEU P   5      -4.264   9.607 -10.491  0.00  0.00      PROA  
ATOM     46 HD23 LEU P   5      -6.027   9.608 -11.047  0.00  0.00      PROA  
ATOM     47  C   LEU P   5      -7.297  12.066 -14.527  0.00  0.00      PROA  
ATOM     48  O   LEU P   5      -8.069  11.172 -14.835  0.00  0.00      PROA  
ATOM     49  N   LYS P   6      -7.479  13.346 -14.967  0.00  0.00      PROA  
ATOM     50  HN  LYS P   6      -6.873  14.105 -14.741  0.00  0.00      PROA  
ATOM     51  CA  LYS P   6      -8.711  13.651 -15.659  0.00  0.00      PROA  
ATOM     52  HA  LYS P   6      -9.611  13.377 -15.128  0.00  0.00      PROA  
ATOM     53  CB  LYS P   6      -8.797  15.201 -15.863  0.00  0.00      PROA  
ATOM     54  HB1 LYS P   6      -7.785  15.589 -16.107  0.00  0.00      PROA  
ATOM     55  HB2 LYS P   6      -8.963  15.618 -14.847  0.00  0.00      PROA  
ATOM     56  CG  LYS P   6      -9.861  15.797 -16.754  0.00  0.00      PROA  
ATOM     57  HG1 LYS P   6      -9.762  15.402 -17.788  0.00  0.00      PROA  
ATOM     58  HG2 LYS P   6      -9.809  16.902 -16.855  0.00  0.00      PROA  
ATOM     59  CD  LYS P   6     -11.362  15.450 -16.313  0.00  0.00      PROA  
ATOM     60  HD1 LYS P   6     -11.485  14.347 -16.249  0.00  0.00      PROA  
ATOM     61  HD2 LYS P   6     -11.979  15.916 -17.110  0.00  0.00      PROA  
ATOM     62  CE  LYS P   6     -11.839  15.847 -14.935  0.00  0.00      PROA  
ATOM     63  HE1 LYS P   6     -11.173  15.502 -14.115  0.00  0.00      PROA  
ATOM     64  HE2 LYS P   6     -12.862  15.427 -14.828  0.00  0.00      PROA  
ATOM     65  NZ  LYS P   6     -11.874  17.303 -14.827  0.00  0.00      PROA  
ATOM     66  HZ1 LYS P   6     -12.290  17.663 -13.944  0.00  0.00      PROA  
ATOM     67  HZ2 LYS P   6     -10.868  17.565 -14.803  0.00  0.00      PROA  
ATOM     68  HZ3 LYS P   6     -12.309  17.751 -15.658  0.00  0.00      PROA  
ATOM     69  C   LYS P   6      -8.735  12.999 -17.068  0.00  0.00      PROA  
ATOM     70  O   LYS P   6      -9.717  12.464 -17.523  0.00  0.00      PROA  
ATOM     71  N   LYS P   7      -7.538  13.103 -17.772  0.00  0.00      PROA  
ATOM     72  HN  LYS P   7      -6.876  13.773 -17.444  0.00  0.00      PROA  
ATOM     73  CA  LYS P   7      -7.370  12.446 -19.045  0.00  0.00      PROA  
ATOM     74  HA  LYS P   7      -8.273  12.625 -19.609  0.00  0.00      PROA  
ATOM     75  CB  LYS P   7      -6.080  12.829 -19.731  0.00  0.00      PROA  
ATOM     76  HB1 LYS P   7      -5.991  12.391 -20.748  0.00  0.00      PROA  
ATOM     77  HB2 LYS P   7      -5.123  12.614 -19.210  0.00  0.00      PROA  
ATOM     78  CG  LYS P   7      -5.919  14.369 -19.979  0.00  0.00      PROA  
ATOM     79  HG1 LYS P   7      -6.159  14.923 -19.046  0.00  0.00      PROA  
ATOM     80  HG2 LYS P   7      -6.711  14.767 -20.650  0.00  0.00      PROA  
ATOM     81  CD  LYS P   7      -4.501  14.928 -20.350  0.00  0.00      PROA  
ATOM     82  HD1 LYS P   7      -4.106  14.515 -21.302  0.00  0.00      PROA  
ATOM     83  HD2 LYS P   7      -3.835  14.455 -19.597  0.00  0.00      PROA  
ATOM     84  CE  LYS P   7      -4.525  16.482 -20.349  0.00  0.00      PROA  
ATOM     85  HE1 LYS P   7      -4.848  16.881 -19.364  0.00  0.00      PROA  
ATOM     86  HE2 LYS P   7      -5.091  17.017 -21.141  0.00  0.00      PROA  
ATOM     87  NZ  LYS P   7      -3.151  16.861 -20.607  0.00  0.00      PROA  
ATOM     88  HZ1 LYS P   7      -3.055  17.897 -20.586  0.00  0.00      PROA  
ATOM     89  HZ2 LYS P   7      -2.528  16.305 -19.988  0.00  0.00      PROA  
ATOM     90  HZ3 LYS P   7      -2.917  16.584 -21.582  0.00  0.00      PROA  
ATOM     91  C   LYS P   7      -7.418  10.942 -18.968  0.00  0.00      PROA  
ATOM     92  O   LYS P   7      -7.982  10.260 -19.811  0.00  0.00      PROA  
ATOM     93  N   LEU P   8      -6.783  10.320 -17.963  0.00  0.00      PROA  
ATOM     94  HN  LEU P   8      -6.129  10.736 -17.336  0.00  0.00      PROA  
ATOM     95  CA  LEU P   8      -6.963   8.804 -17.949  0.00  0.00      PROA  
ATOM     96  HA  LEU P   8      -7.074   8.442 -18.961  0.00  0.00      PROA  
ATOM     97  CB  LEU P   8      -5.698   8.149 -17.374  0.00  0.00      PROA  
ATOM     98  HB1 LEU P   8      -5.720   7.041 -17.296  0.00  0.00      PROA  
ATOM     99  HB2 LEU P   8      -5.613   8.545 -16.340  0.00  0.00      PROA  
ATOM    100  CG  LEU P   8      -4.339   8.240 -17.961  0.00  0.00      PROA  
ATOM    101  HG  LEU P   8      -4.198   9.243 -18.418  0.00  0.00      PROA  
ATOM    102  CD1 LEU P   8      -3.200   8.000 -16.884  0.00  0.00      PROA  
ATOM    103 HD11 LEU P   8      -3.311   7.078 -16.273  0.00  0.00      PROA  
ATOM    104 HD12 LEU P   8      -2.188   8.014 -17.342  0.00  0.00      PROA  
ATOM    105 HD13 LEU P   8      -3.249   8.819 -16.136  0.00  0.00      PROA  
ATOM    106  CD2 LEU P   8      -4.236   7.273 -19.098  0.00  0.00      PROA  
ATOM    107 HD21 LEU P   8      -4.526   6.287 -18.675  0.00  0.00      PROA  
ATOM    108 HD22 LEU P   8      -4.747   7.605 -20.027  0.00  0.00      PROA  
ATOM    109 HD23 LEU P   8      -3.184   7.149 -19.435  0.00  0.00      PROA  
ATOM    110  C   LEU P   8      -8.149   8.205 -17.219  0.00  0.00      PROA  
ATOM    111  O   LEU P   8      -8.396   6.991 -17.328  0.00  0.00      PROA  
ATOM    112  N   GLY P   9      -8.979   9.094 -16.644  0.00  0.00      PROA  
ATOM    113  HN  GLY P   9      -8.692  10.039 -16.507  0.00  0.00      PROA  
ATOM    114  CA  GLY P   9     -10.361   8.887 -16.094  0.00  0.00      PROA  
ATOM    115  HA1 GLY P   9     -10.851   9.812 -16.361  0.00  0.00      PROA  
ATOM    116  HA2 GLY P   9     -10.236   8.723 -15.034  0.00  0.00      PROA  
ATOM    117  C   GLY P   9     -11.223   7.782 -16.541  0.00  0.00      PROA  
ATOM    118  O   GLY P   9     -11.701   7.075 -15.692  0.00  0.00      PROA  
ATOM    119  N   TRP P  10     -11.346   7.553 -17.924  0.00  0.00      PROA  
ATOM    120  HN  TRP P  10     -10.921   8.244 -18.503  0.00  0.00      PROA  
ATOM    121  CA  TRP P  10     -11.957   6.362 -18.470  0.00  0.00      PROA  
ATOM    122  HA  TRP P  10     -12.998   6.337 -18.182  0.00  0.00      PROA  
ATOM    123  CB  TRP P  10     -11.933   6.483 -19.999  0.00  0.00      PROA  
ATOM    124  HB1 TRP P  10     -12.466   7.420 -20.272  0.00  0.00      PROA  
ATOM    125  HB2 TRP P  10     -12.544   5.695 -20.488  0.00  0.00      PROA  
ATOM    126  CG  TRP P  10     -10.585   6.457 -20.678  0.00  0.00      PROA  
ATOM    127  CD1 TRP P  10      -9.827   7.502 -21.026  0.00  0.00      PROA  
ATOM    128  HD1 TRP P  10     -10.034   8.540 -20.811  0.00  0.00      PROA  
ATOM    129  NE1 TRP P  10      -8.700   7.045 -21.711  0.00  0.00      PROA  
ATOM    130  HE1 TRP P  10      -7.891   7.573 -21.854  0.00  0.00      PROA  
ATOM    131  CE2 TRP P  10      -8.789   5.733 -21.834  0.00  0.00      PROA  
ATOM    132  CD2 TRP P  10      -9.927   5.296 -21.180  0.00  0.00      PROA  
ATOM    133  CE3 TRP P  10     -10.215   3.942 -21.079  0.00  0.00      PROA  
ATOM    134  HE3 TRP P  10     -10.980   3.590 -20.404  0.00  0.00      PROA  
ATOM    135  CZ3 TRP P  10      -9.367   3.037 -21.716  0.00  0.00      PROA  
ATOM    136  HZ3 TRP P  10      -9.348   1.964 -21.596  0.00  0.00      PROA  
ATOM    137  CZ2 TRP P  10      -7.941   4.861 -22.520  0.00  0.00      PROA  
ATOM    138  HZ2 TRP P  10      -7.033   5.135 -23.038  0.00  0.00      PROA  
ATOM    139  CH2 TRP P  10      -8.358   3.505 -22.531  0.00  0.00      PROA  
ATOM    140  HH2 TRP P  10      -7.797   2.785 -23.106  0.00  0.00      PROA  
ATOM    141  C   TRP P  10     -11.373   5.043 -18.032  0.00  0.00      PROA  
ATOM    142  O   TRP P  10     -12.013   4.199 -17.522  0.00  0.00      PROA  
ATOM    143  N   PHE P  11     -10.024   4.820 -18.102  0.00  0.00      PROA  
ATOM    144  HN  PHE P  11      -9.530   5.591 -18.497  0.00  0.00      PROA  
ATOM    145  CA  PHE P  11      -9.385   3.631 -17.641  0.00  0.00      PROA  
ATOM    146  HA  PHE P  11      -9.987   2.845 -18.071  0.00  0.00      PROA  
ATOM    147  CB  PHE P  11      -7.912   3.547 -18.055  0.00  0.00      PROA  
ATOM    148  HB1 PHE P  11      -7.270   4.319 -17.580  0.00  0.00      PROA  
ATOM    149  HB2 PHE P  11      -7.797   3.734 -19.144  0.00  0.00      PROA  
ATOM    150  CG  PHE P  11      -7.207   2.259 -17.687  0.00  0.00      PROA  
ATOM    151  CD1 PHE P  11      -7.551   1.141 -18.473  0.00  0.00      PROA  
ATOM    152  HD1 PHE P  11      -8.272   1.303 -19.260  0.00  0.00      PROA  
ATOM    153  CE1 PHE P  11      -7.045  -0.119 -18.101  0.00  0.00      PROA  
ATOM    154  HE1 PHE P  11      -7.364  -0.958 -18.701  0.00  0.00      PROA  
ATOM    155  CZ  PHE P  11      -6.226  -0.221 -16.908  0.00  0.00      PROA  
ATOM    156  HZ  PHE P  11      -5.801  -1.166 -16.602  0.00  0.00      PROA  
ATOM    157  CD2 PHE P  11      -6.320   2.204 -16.587  0.00  0.00      PROA  
ATOM    158  HD2 PHE P  11      -6.111   3.157 -16.125  0.00  0.00      PROA  
ATOM    159  CE2 PHE P  11      -5.996   0.911 -16.142  0.00  0.00      PROA  
ATOM    160  HE2 PHE P  11      -5.466   0.837 -15.204  0.00  0.00      PROA  
ATOM    161  C   PHE P  11      -9.559   3.362 -16.178  0.00  0.00      PROA  
ATOM    162  O   PHE P  11      -9.880   2.284 -15.783  0.00  0.00      PROA  
ATOM    163  N   PHE P  12      -9.389   4.430 -15.362  0.00  0.00      PROA  
ATOM    164  HN  PHE P  12      -8.964   5.257 -15.721  0.00  0.00      PROA  
ATOM    165  CA  PHE P  12      -9.790   4.368 -14.006  0.00  0.00      PROA  
ATOM    166  HA  PHE P  12      -9.283   3.518 -13.573  0.00  0.00      PROA  
ATOM    167  CB  PHE P  12      -9.420   5.706 -13.242  0.00  0.00      PROA  
ATOM    168  HB1 PHE P  12      -9.717   5.547 -12.183  0.00  0.00      PROA  
ATOM    169  HB2 PHE P  12      -9.944   6.571 -13.701  0.00  0.00      PROA  
ATOM    170  CG  PHE P  12      -7.977   6.118 -13.362  0.00  0.00      PROA  
ATOM    171  CD1 PHE P  12      -6.916   5.364 -12.909  0.00  0.00      PROA  
ATOM    172  HD1 PHE P  12      -7.072   4.333 -12.630  0.00  0.00      PROA  
ATOM    173  CE1 PHE P  12      -5.579   5.752 -13.106  0.00  0.00      PROA  
ATOM    174  HE1 PHE P  12      -4.800   5.048 -12.853  0.00  0.00      PROA  
ATOM    175  CZ  PHE P  12      -5.373   7.017 -13.539  0.00  0.00      PROA  
ATOM    176  HZ  PHE P  12      -4.344   7.269 -13.748  0.00  0.00      PROA  
ATOM    177  CD2 PHE P  12      -7.687   7.405 -13.794  0.00  0.00      PROA  
ATOM    178  HD2 PHE P  12      -8.432   8.140 -14.063  0.00  0.00      PROA  
ATOM    179  CE2 PHE P  12      -6.374   7.894 -13.879  0.00  0.00      PROA  
ATOM    180  HE2 PHE P  12      -6.038   8.859 -14.229  0.00  0.00      PROA  
ATOM    181  C   PHE P  12     -11.282   3.992 -13.828  0.00  0.00      PROA  
ATOM    182  O   PHE P  12     -11.591   3.024 -13.129  0.00  0.00      PROA  
ATOM    183  N   LYS P  13     -12.229   4.600 -14.508  0.00  0.00      PROA  
ATOM    184  HN  LYS P  13     -11.991   5.329 -15.146  0.00  0.00      PROA  
ATOM    185  CA  LYS P  13     -13.642   4.327 -14.380  0.00  0.00      PROA  
ATOM    186  HA  LYS P  13     -13.914   4.218 -13.341  0.00  0.00      PROA  
ATOM    187  CB  LYS P  13     -14.478   5.392 -15.072  0.00  0.00      PROA  
ATOM    188  HB1 LYS P  13     -15.569   5.182 -15.077  0.00  0.00      PROA  
ATOM    189  HB2 LYS P  13     -14.178   5.478 -16.138  0.00  0.00      PROA  
ATOM    190  CG  LYS P  13     -14.362   6.778 -14.329  0.00  0.00      PROA  
ATOM    191  HG1 LYS P  13     -13.389   7.310 -14.404  0.00  0.00      PROA  
ATOM    192  HG2 LYS P  13     -14.532   6.702 -13.234  0.00  0.00      PROA  
ATOM    193  CD  LYS P  13     -15.440   7.760 -14.858  0.00  0.00      PROA  
ATOM    194  HD1 LYS P  13     -15.568   8.659 -14.219  0.00  0.00      PROA  
ATOM    195  HD2 LYS P  13     -16.417   7.232 -14.896  0.00  0.00      PROA  
ATOM    196  CE  LYS P  13     -15.064   8.225 -16.345  0.00  0.00      PROA  
ATOM    197  HE1 LYS P  13     -15.152   7.422 -17.108  0.00  0.00      PROA  
ATOM    198  HE2 LYS P  13     -14.022   8.600 -16.258  0.00  0.00      PROA  
ATOM    199  NZ  LYS P  13     -15.937   9.335 -16.740  0.00  0.00      PROA  
ATOM    200  HZ1 LYS P  13     -15.979  10.024 -15.962  0.00  0.00      PROA  
ATOM    201  HZ2 LYS P  13     -15.631   9.854 -17.588  0.00  0.00      PROA  
ATOM    202  HZ3 LYS P  13     -16.932   9.063 -16.872  0.00  0.00      PROA  
ATOM    203  C   LYS P  13     -14.034   2.928 -14.792  0.00  0.00      PROA  
ATOM    204  O   LYS P  13     -14.806   2.251 -14.152  0.00  0.00      PROA  
ATOM    205  N   ALA P  14     -13.379   2.422 -15.847  0.00  0.00      PROA  
ATOM    206  HN  ALA P  14     -12.839   3.073 -16.374  0.00  0.00      PROA  
ATOM    207  CA  ALA P  14     -13.510   1.044 -16.297  0.00  0.00      PROA  
ATOM    208  HA  ALA P  14     -14.509   0.783 -16.616  0.00  0.00      PROA  
ATOM    209  CB  ALA P  14     -12.671   0.860 -17.611  0.00  0.00      PROA  
ATOM    210  HB1 ALA P  14     -12.563  -0.171 -18.009  0.00  0.00      PROA  
ATOM    211  HB2 ALA P  14     -13.054   1.573 -18.373  0.00  0.00      PROA  
ATOM    212  HB3 ALA P  14     -11.632   1.166 -17.363  0.00  0.00      PROA  
ATOM    213  C   ALA P  14     -13.076  -0.072 -15.320  0.00  0.00      PROA  
ATOM    214  O   ALA P  14     -13.655  -1.175 -15.156  0.00  0.00      PROA  
ATOM    215  N   TYR P  15     -11.906   0.180 -14.650  0.00  0.00      PROA  
ATOM    216  HN  TYR P  15     -11.456   1.070 -14.660  0.00  0.00      PROA  
ATOM    217  CA  TYR P  15     -11.346  -0.774 -13.729  0.00  0.00      PROA  
ATOM    218  HA  TYR P  15     -12.012  -1.624 -13.723  0.00  0.00      PROA  
ATOM    219  CB  TYR P  15      -9.914  -1.151 -14.046  0.00  0.00      PROA  
ATOM    220  HB1 TYR P  15      -9.593  -1.770 -13.181  0.00  0.00      PROA  
ATOM    221  HB2 TYR P  15      -9.197  -0.307 -14.138  0.00  0.00      PROA  
ATOM    222  CG  TYR P  15      -9.967  -2.077 -15.266  0.00  0.00      PROA  
ATOM    223  CD1 TYR P  15     -10.531  -3.411 -15.104  0.00  0.00      PROA  
ATOM    224  HD1 TYR P  15     -10.699  -3.844 -14.129  0.00  0.00      PROA  
ATOM    225  CE1 TYR P  15     -10.772  -4.186 -16.271  0.00  0.00      PROA  
ATOM    226  HE1 TYR P  15     -11.064  -5.223 -16.189  0.00  0.00      PROA  
ATOM    227  CZ  TYR P  15     -10.407  -3.691 -17.519  0.00  0.00      PROA  
ATOM    228  OH  TYR P  15     -10.518  -4.386 -18.687  0.00  0.00      PROA  
ATOM    229  HH  TYR P  15     -10.673  -3.763 -19.400  0.00  0.00      PROA  
ATOM    230  CD2 TYR P  15      -9.522  -1.648 -16.529  0.00  0.00      PROA  
ATOM    231  HD2 TYR P  15      -9.170  -0.630 -16.600  0.00  0.00      PROA  
ATOM    232  CE2 TYR P  15      -9.747  -2.438 -17.677  0.00  0.00      PROA  
ATOM    233  HE2 TYR P  15      -9.651  -2.127 -18.707  0.00  0.00      PROA  
ATOM    234  C   TYR P  15     -11.397  -0.283 -12.295  0.00  0.00      PROA  
ATOM    235  O   TYR P  15     -10.423  -0.413 -11.527  0.00  0.00      PROA  
ATOM    236  N   TRP P  16     -12.492   0.539 -11.970  0.00  0.00      PROA  
ATOM    237  HN  TRP P  16     -13.162   0.587 -12.707  0.00  0.00      PROA  
ATOM    238  CA  TRP P  16     -12.616   1.191 -10.676  0.00  0.00      PROA  
ATOM    239  HA  TRP P  16     -11.850   1.951 -10.638  0.00  0.00      PROA  
ATOM    240  CB  TRP P  16     -14.027   1.779 -10.438  0.00  0.00      PROA  
ATOM    241  HB1 TRP P  16     -14.030   2.380 -11.373  0.00  0.00      PROA  
ATOM    242  HB2 TRP P  16     -13.902   2.462  -9.571  0.00  0.00      PROA  
ATOM    243  CG  TRP P  16     -15.256   0.957 -10.290  0.00  0.00      PROA  
ATOM    244  CD1 TRP P  16     -16.236   0.907 -11.298  0.00  0.00      PROA  
ATOM    245  HD1 TRP P  16     -16.094   1.046 -12.359  0.00  0.00      PROA  
ATOM    246  NE1 TRP P  16     -17.366   0.287 -10.749  0.00  0.00      PROA  
ATOM    247  HE1 TRP P  16     -18.181   0.166 -11.271  0.00  0.00      PROA  
ATOM    248  CE2 TRP P  16     -17.177  -0.071  -9.467  0.00  0.00      PROA  
ATOM    249  CD2 TRP P  16     -15.855   0.325  -9.118  0.00  0.00      PROA  
ATOM    250  CE3 TRP P  16     -15.435   0.077  -7.846  0.00  0.00      PROA  
ATOM    251  HE3 TRP P  16     -14.429   0.328  -7.546  0.00  0.00      PROA  
ATOM    252  CZ3 TRP P  16     -16.260  -0.649  -6.905  0.00  0.00      PROA  
ATOM    253  HZ3 TRP P  16     -15.857  -0.880  -5.930  0.00  0.00      PROA  
ATOM    254  CZ2 TRP P  16     -17.993  -0.795  -8.630  0.00  0.00      PROA  
ATOM    255  HZ2 TRP P  16     -19.010  -1.130  -8.772  0.00  0.00      PROA  
ATOM    256  CH2 TRP P  16     -17.462  -1.159  -7.353  0.00  0.00      PROA  
ATOM    257  HH2 TRP P  16     -18.080  -1.612  -6.592  0.00  0.00      PROA  
ATOM    258  C   TRP P  16     -12.381   0.299  -9.438  0.00  0.00      PROA  
ATOM    259  O   TRP P  16     -11.959   0.779  -8.425  0.00  0.00      PROA  
ATOM    260  N   LEU P  17     -12.751  -0.970  -9.429  0.00  0.00      PROA  
ATOM    261  HN  LEU P  17     -13.057  -1.275 -10.327  0.00  0.00      PROA  
ATOM    262  CA  LEU P  17     -12.734  -1.892  -8.305  0.00  0.00      PROA  
ATOM    263  HA  LEU P  17     -13.269  -1.452  -7.476  0.00  0.00      PROA  
ATOM    264  CB  LEU P  17     -13.423  -3.202  -8.744  0.00  0.00      PROA  
ATOM    265  HB1 LEU P  17     -12.795  -3.644  -9.547  0.00  0.00      PROA  
ATOM    266  HB2 LEU P  17     -14.448  -2.930  -9.075  0.00  0.00      PROA  
ATOM    267  CG  LEU P  17     -13.435  -4.323  -7.635  0.00  0.00      PROA  
ATOM    268  HG  LEU P  17     -12.481  -4.326  -7.065  0.00  0.00      PROA  
ATOM    269  CD1 LEU P  17     -14.514  -4.011  -6.563  0.00  0.00      PROA  
ATOM    270 HD11 LEU P  17     -14.508  -4.827  -5.809  0.00  0.00      PROA  
ATOM    271 HD12 LEU P  17     -14.155  -3.083  -6.069  0.00  0.00      PROA  
ATOM    272 HD13 LEU P  17     -15.511  -3.892  -7.038  0.00  0.00      PROA  
ATOM    273  CD2 LEU P  17     -13.631  -5.665  -8.283  0.00  0.00      PROA  
ATOM    274 HD21 LEU P  17     -14.537  -5.590  -8.923  0.00  0.00      PROA  
ATOM    275 HD22 LEU P  17     -12.755  -5.992  -8.883  0.00  0.00      PROA  
ATOM    276 HD23 LEU P  17     -13.884  -6.469  -7.559  0.00  0.00      PROA  
ATOM    277  C   LEU P  17     -11.273  -2.121  -7.834  0.00  0.00      PROA  
ATOM    278  O   LEU P  17     -11.044  -2.110  -6.643  0.00  0.00      PROA  
ATOM    279  N   ARG P  18     -10.233  -2.328  -8.768  0.00  0.00      PROA  
ATOM    280  HN  ARG P  18     -10.311  -2.437  -9.756  0.00  0.00      PROA  
ATOM    281  CA  ARG P  18      -8.918  -2.588  -8.377  0.00  0.00      PROA  
ATOM    282  HA  ARG P  18      -8.914  -3.344  -7.605  0.00  0.00      PROA  
ATOM    283  CB  ARG P  18      -8.082  -3.230  -9.573  0.00  0.00      PROA  
ATOM    284  HB1 ARG P  18      -8.484  -4.246  -9.771  0.00  0.00      PROA  
ATOM    285  HB2 ARG P  18      -7.129  -3.368  -9.018  0.00  0.00      PROA  
ATOM    286  CG  ARG P  18      -7.942  -2.394 -10.868  0.00  0.00      PROA  
ATOM    287  HG1 ARG P  18      -7.364  -1.461 -10.697  0.00  0.00      PROA  
ATOM    288  HG2 ARG P  18      -8.973  -2.034 -11.069  0.00  0.00      PROA  
ATOM    289  CD  ARG P  18      -7.220  -3.108 -11.987  0.00  0.00      PROA  
ATOM    290  HD1 ARG P  18      -6.304  -3.607 -11.603  0.00  0.00      PROA  
ATOM    291  HD2 ARG P  18      -7.041  -2.473 -12.881  0.00  0.00      PROA  
ATOM    292  NE  ARG P  18      -8.146  -4.193 -12.285  0.00  0.00      PROA  
ATOM    293  HE  ARG P  18      -9.027  -4.236 -11.814  0.00  0.00      PROA  
ATOM    294  CZ  ARG P  18      -7.853  -5.162 -13.160  0.00  0.00      PROA  
ATOM    295  NH1 ARG P  18      -6.638  -5.415 -13.596  0.00  0.00      PROA  
ATOM    296 HH11 ARG P  18      -5.954  -5.257 -12.884  0.00  0.00      PROA  
ATOM    297 HH12 ARG P  18      -6.713  -6.216 -14.191  0.00  0.00      PROA  
ATOM    298  NH2 ARG P  18      -8.778  -6.106 -13.556  0.00  0.00      PROA  
ATOM    299 HH21 ARG P  18      -9.706  -6.120 -13.183  0.00  0.00      PROA  
ATOM    300 HH22 ARG P  18      -8.663  -6.741 -14.320  0.00  0.00      PROA  
ATOM    301  C   ARG P  18      -8.277  -1.394  -7.792  0.00  0.00      PROA  
ATOM    302  O   ARG P  18      -7.588  -1.468  -6.754  0.00  0.00      PROA  
ATOM    303  N   TYR P  19      -8.543  -0.162  -8.358  0.00  0.00      PROA  
ATOM    304  HN  TYR P  19      -9.122  -0.094  -9.167  0.00  0.00      PROA  
ATOM    305  CA  TYR P  19      -8.204   1.110  -7.780  0.00  0.00      PROA  
ATOM    306  HA  TYR P  19      -7.143   0.910  -7.733  0.00  0.00      PROA  
ATOM    307  CB  TYR P  19      -8.442   2.157  -8.790  0.00  0.00      PROA  
ATOM    308  HB1 TYR P  19      -8.363   3.173  -8.347  0.00  0.00      PROA  
ATOM    309  HB2 TYR P  19      -9.450   2.302  -9.234  0.00  0.00      PROA  
ATOM    310  CG  TYR P  19      -7.493   2.067  -9.908  0.00  0.00      PROA  
ATOM    311  CD1 TYR P  19      -7.819   1.693 -11.222  0.00  0.00      PROA  
ATOM    312  HD1 TYR P  19      -8.859   1.592 -11.496  0.00  0.00      PROA  
ATOM    313  CE1 TYR P  19      -6.930   1.727 -12.273  0.00  0.00      PROA  
ATOM    314  HE1 TYR P  19      -7.320   1.558 -13.265  0.00  0.00      PROA  
ATOM    315  CZ  TYR P  19      -5.617   2.102 -11.965  0.00  0.00      PROA  
ATOM    316  OH  TYR P  19      -4.651   2.285 -12.915  0.00  0.00      PROA  
ATOM    317  HH  TYR P  19      -3.762   2.474 -12.607  0.00  0.00      PROA  
ATOM    318  CD2 TYR P  19      -6.180   2.407  -9.624  0.00  0.00      PROA  
ATOM    319  HD2 TYR P  19      -5.801   2.552  -8.624  0.00  0.00      PROA  
ATOM    320  CE2 TYR P  19      -5.253   2.406 -10.661  0.00  0.00      PROA  
ATOM    321  HE2 TYR P  19      -4.222   2.666 -10.471  0.00  0.00      PROA  
ATOM    322  C   TYR P  19      -8.735   1.366  -6.416  0.00  0.00      PROA  
ATOM    323  O   TYR P  19      -7.980   1.825  -5.550  0.00  0.00      PROA  
ATOM    324  N   THR P  20     -10.030   1.100  -6.285  0.00  0.00      PROA  
ATOM    325  HN  THR P  20     -10.628   0.770  -7.011  0.00  0.00      PROA  
ATOM    326  CA  THR P  20     -10.740   1.248  -4.979  0.00  0.00      PROA  
ATOM    327  HA  THR P  20     -10.684   2.267  -4.625  0.00  0.00      PROA  
ATOM    328  CB  THR P  20     -12.248   0.902  -5.085  0.00  0.00      PROA  
ATOM    329  HB  THR P  20     -12.393  -0.166  -5.353  0.00  0.00      PROA  
ATOM    330  OG1 THR P  20     -12.910   1.640  -6.037  0.00  0.00      PROA  
ATOM    331  HG1 THR P  20     -12.633   1.301  -6.891  0.00  0.00      PROA  
ATOM    332  CG2 THR P  20     -13.029   1.176  -3.769  0.00  0.00      PROA  
ATOM    333 HG21 THR P  20     -12.722   0.421  -3.014  0.00  0.00      PROA  
ATOM    334 HG22 THR P  20     -12.760   2.165  -3.339  0.00  0.00      PROA  
ATOM    335 HG23 THR P  20     -14.117   1.152  -3.990  0.00  0.00      PROA  
ATOM    336  C   THR P  20     -10.217   0.362  -3.931  0.00  0.00      PROA  
ATOM    337  O   THR P  20     -10.038   0.773  -2.814  0.00  0.00      PROA  
ATOM    338  N   ILE P  21     -10.000  -0.888  -4.248  0.00  0.00      PROA  
ATOM    339  HN  ILE P  21     -10.096  -1.130  -5.211  0.00  0.00      PROA  
ATOM    340  CA  ILE P  21      -9.357  -1.913  -3.492  0.00  0.00      PROA  
ATOM    341  HA  ILE P  21      -9.893  -1.909  -2.554  0.00  0.00      PROA  
ATOM    342  CB  ILE P  21      -9.603  -3.301  -3.984  0.00  0.00      PROA  
ATOM    343  HB  ILE P  21      -9.500  -3.353  -5.089  0.00  0.00      PROA  
ATOM    344  CG2 ILE P  21      -8.670  -4.482  -3.548  0.00  0.00      PROA  
ATOM    345 HG21 ILE P  21      -7.654  -4.219  -3.912  0.00  0.00      PROA  
ATOM    346 HG22 ILE P  21      -8.650  -4.583  -2.442  0.00  0.00      PROA  
ATOM    347 HG23 ILE P  21      -9.091  -5.433  -3.940  0.00  0.00      PROA  
ATOM    348  CG1 ILE P  21     -11.102  -3.723  -3.694  0.00  0.00      PROA  
ATOM    349 HG11 ILE P  21     -11.177  -4.719  -4.182  0.00  0.00      PROA  
ATOM    350 HG12 ILE P  21     -11.759  -3.073  -4.311  0.00  0.00      PROA  
ATOM    351  CD  ILE P  21     -11.493  -3.834  -2.122  0.00  0.00      PROA  
ATOM    352  HD1 ILE P  21     -10.804  -4.478  -1.535  0.00  0.00      PROA  
ATOM    353  HD2 ILE P  21     -11.487  -2.808  -1.695  0.00  0.00      PROA  
ATOM    354  HD3 ILE P  21     -12.519  -4.255  -2.047  0.00  0.00      PROA  
ATOM    355  C   ILE P  21      -7.879  -1.581  -3.148  0.00  0.00      PROA  
ATOM    356  O   ILE P  21      -7.449  -1.778  -1.999  0.00  0.00      PROA  
ATOM    357  N   ALA P  22      -7.178  -0.911  -4.063  0.00  0.00      PROA  
ATOM    358  HN  ALA P  22      -7.387  -0.886  -5.037  0.00  0.00      PROA  
ATOM    359  CA  ALA P  22      -5.822  -0.497  -3.836  0.00  0.00      PROA  
ATOM    360  HA  ALA P  22      -5.221  -1.373  -3.642  0.00  0.00      PROA  
ATOM    361  CB  ALA P  22      -5.330   0.160  -5.099  0.00  0.00      PROA  
ATOM    362  HB1 ALA P  22      -4.279   0.495  -4.963  0.00  0.00      PROA  
ATOM    363  HB2 ALA P  22      -5.221  -0.545  -5.951  0.00  0.00      PROA  
ATOM    364  HB3 ALA P  22      -5.975   0.987  -5.462  0.00  0.00      PROA  
ATOM    365  C   ALA P  22      -5.684   0.437  -2.692  0.00  0.00      PROA  
ATOM    366  O   ALA P  22      -4.872   0.287  -1.816  0.00  0.00      PROA  
ATOM    367  N   ILE P  23      -6.629   1.433  -2.622  0.00  0.00      PROA  
ATOM    368  HN  ILE P  23      -7.256   1.471  -3.396  0.00  0.00      PROA  
ATOM    369  CA  ILE P  23      -6.792   2.400  -1.566  0.00  0.00      PROA  
ATOM    370  HA  ILE P  23      -5.773   2.718  -1.397  0.00  0.00      PROA  
ATOM    371  CB  ILE P  23      -7.794   3.540  -1.935  0.00  0.00      PROA  
ATOM    372  HB  ILE P  23      -8.743   3.086  -2.294  0.00  0.00      PROA  
ATOM    373  CG2 ILE P  23      -8.107   4.393  -0.660  0.00  0.00      PROA  
ATOM    374 HG21 ILE P  23      -8.858   5.190  -0.848  0.00  0.00      PROA  
ATOM    375 HG22 ILE P  23      -8.456   3.731   0.162  0.00  0.00      PROA  
ATOM    376 HG23 ILE P  23      -7.210   4.916  -0.265  0.00  0.00      PROA  
ATOM    377  CG1 ILE P  23      -6.993   4.462  -2.951  0.00  0.00      PROA  
ATOM    378 HG11 ILE P  23      -6.506   3.844  -3.736  0.00  0.00      PROA  
ATOM    379 HG12 ILE P  23      -6.200   5.079  -2.477  0.00  0.00      PROA  
ATOM    380  CD  ILE P  23      -7.830   5.494  -3.721  0.00  0.00      PROA  
ATOM    381  HD1 ILE P  23      -7.320   6.031  -4.549  0.00  0.00      PROA  
ATOM    382  HD2 ILE P  23      -8.834   5.199  -4.092  0.00  0.00      PROA  
ATOM    383  HD3 ILE P  23      -8.052   6.313  -3.004  0.00  0.00      PROA  
ATOM    384  C   ILE P  23      -7.165   1.620  -0.192  0.00  0.00      PROA  
ATOM    385  O   ILE P  23      -6.511   1.833   0.810  0.00  0.00      PROA  
ATOM    386  N   VAL P  24      -8.110   0.668  -0.189  0.00  0.00      PROA  
ATOM    387  HN  VAL P  24      -8.705   0.465  -0.963  0.00  0.00      PROA  
ATOM    388  CA  VAL P  24      -8.351  -0.190   0.982  0.00  0.00      PROA  
ATOM    389  HA  VAL P  24      -8.690   0.466   1.771  0.00  0.00      PROA  
ATOM    390  CB  VAL P  24      -9.521  -1.175   0.738  0.00  0.00      PROA  
ATOM    391  HB  VAL P  24      -9.300  -1.623  -0.255  0.00  0.00      PROA  
ATOM    392  CG1 VAL P  24      -9.636  -2.238   1.841  0.00  0.00      PROA  
ATOM    393 HG11 VAL P  24      -9.515  -1.878   2.885  0.00  0.00      PROA  
ATOM    394 HG12 VAL P  24     -10.685  -2.584   1.953  0.00  0.00      PROA  
ATOM    395 HG13 VAL P  24      -8.972  -3.121   1.725  0.00  0.00      PROA  
ATOM    396  CG2 VAL P  24     -10.822  -0.371   0.648  0.00  0.00      PROA  
ATOM    397 HG21 VAL P  24     -11.727  -1.013   0.597  0.00  0.00      PROA  
ATOM    398 HG22 VAL P  24     -10.939   0.071   1.661  0.00  0.00      PROA  
ATOM    399 HG23 VAL P  24     -10.793   0.387  -0.164  0.00  0.00      PROA  
ATOM    400  C   VAL P  24      -7.142  -0.945   1.533  0.00  0.00      PROA  
ATOM    401  O   VAL P  24      -6.746  -0.790   2.720  0.00  0.00      PROA  
ATOM    402  N   LEU P  25      -6.432  -1.667   0.692  0.00  0.00      PROA  
ATOM    403  HN  LEU P  25      -6.791  -1.725  -0.236  0.00  0.00      PROA  
ATOM    404  CA  LEU P  25      -5.181  -2.430   0.918  0.00  0.00      PROA  
ATOM    405  HA  LEU P  25      -5.361  -3.222   1.630  0.00  0.00      PROA  
ATOM    406  CB  LEU P  25      -4.573  -3.166  -0.327  0.00  0.00      PROA  
ATOM    407  HB1 LEU P  25      -3.516  -3.413  -0.092  0.00  0.00      PROA  
ATOM    408  HB2 LEU P  25      -4.473  -2.424  -1.148  0.00  0.00      PROA  
ATOM    409  CG  LEU P  25      -5.346  -4.419  -0.678  0.00  0.00      PROA  
ATOM    410  HG  LEU P  25      -6.407  -4.182  -0.905  0.00  0.00      PROA  
ATOM    411  CD1 LEU P  25      -4.719  -5.089  -1.933  0.00  0.00      PROA  
ATOM    412 HD11 LEU P  25      -4.764  -4.267  -2.679  0.00  0.00      PROA  
ATOM    413 HD12 LEU P  25      -3.679  -5.480  -1.909  0.00  0.00      PROA  
ATOM    414 HD13 LEU P  25      -5.303  -5.963  -2.292  0.00  0.00      PROA  
ATOM    415  CD2 LEU P  25      -5.446  -5.497   0.422  0.00  0.00      PROA  
ATOM    416 HD21 LEU P  25      -6.172  -5.408   1.258  0.00  0.00      PROA  
ATOM    417 HD22 LEU P  25      -5.674  -6.422  -0.151  0.00  0.00      PROA  
ATOM    418 HD23 LEU P  25      -4.436  -5.651   0.858  0.00  0.00      PROA  
ATOM    419  C   LEU P  25      -4.042  -1.558   1.423  0.00  0.00      PROA  
ATOM    420  O   LEU P  25      -3.299  -1.960   2.359  0.00  0.00      PROA  
ATOM    421  N   LEU P  26      -3.877  -0.341   0.873  0.00  0.00      PROA  
ATOM    422  HN  LEU P  26      -4.432  -0.034   0.104  0.00  0.00      PROA  
ATOM    423  CA  LEU P  26      -2.846   0.580   1.256  0.00  0.00      PROA  
ATOM    424  HA  LEU P  26      -1.871   0.115   1.261  0.00  0.00      PROA  
ATOM    425  CB  LEU P  26      -2.961   1.823   0.256  0.00  0.00      PROA  
ATOM    426  HB1 LEU P  26      -3.944   2.321   0.394  0.00  0.00      PROA  
ATOM    427  HB2 LEU P  26      -2.921   1.477  -0.799  0.00  0.00      PROA  
ATOM    428  CG  LEU P  26      -1.819   2.795   0.273  0.00  0.00      PROA  
ATOM    429  HG  LEU P  26      -1.873   3.481   1.145  0.00  0.00      PROA  
ATOM    430  CD1 LEU P  26      -0.398   2.159   0.368  0.00  0.00      PROA  
ATOM    431 HD11 LEU P  26       0.384   2.931   0.201  0.00  0.00      PROA  
ATOM    432 HD12 LEU P  26      -0.115   1.596   1.283  0.00  0.00      PROA  
ATOM    433 HD13 LEU P  26      -0.226   1.395  -0.420  0.00  0.00      PROA  
ATOM    434  CD2 LEU P  26      -1.949   3.712  -0.912  0.00  0.00      PROA  
ATOM    435 HD21 LEU P  26      -2.948   4.198  -0.951  0.00  0.00      PROA  
ATOM    436 HD22 LEU P  26      -1.129   4.457  -0.824  0.00  0.00      PROA  
ATOM    437 HD23 LEU P  26      -1.879   3.186  -1.888  0.00  0.00      PROA  
ATOM    438  C   LEU P  26      -3.106   1.173   2.625  0.00  0.00      PROA  
ATOM    439  O   LEU P  26      -2.186   1.409   3.397  0.00  0.00      PROA  
ATOM    440  N   LEU P  27      -4.399   1.467   2.979  0.00  0.00      PROA  
ATOM    441  HN  LEU P  27      -5.174   1.278   2.381  0.00  0.00      PROA  
ATOM    442  CA  LEU P  27      -4.790   1.934   4.324  0.00  0.00      PROA  
ATOM    443  HA  LEU P  27      -4.326   2.884   4.546  0.00  0.00      PROA  
ATOM    444  CB  LEU P  27      -6.335   2.108   4.263  0.00  0.00      PROA  
ATOM    445  HB1 LEU P  27      -6.924   1.254   3.868  0.00  0.00      PROA  
ATOM    446  HB2 LEU P  27      -6.360   2.894   3.479  0.00  0.00      PROA  
ATOM    447  CG  LEU P  27      -7.092   2.651   5.595  0.00  0.00      PROA  
ATOM    448  HG  LEU P  27      -6.724   1.987   6.406  0.00  0.00      PROA  
ATOM    449  CD1 LEU P  27      -6.486   4.031   5.885  0.00  0.00      PROA  
ATOM    450 HD11 LEU P  27      -5.379   3.953   5.937  0.00  0.00      PROA  
ATOM    451 HD12 LEU P  27      -6.720   4.734   5.057  0.00  0.00      PROA  
ATOM    452 HD13 LEU P  27      -7.046   4.409   6.767  0.00  0.00      PROA  
ATOM    453  CD2 LEU P  27      -8.596   2.625   5.617  0.00  0.00      PROA  
ATOM    454 HD21 LEU P  27      -8.870   1.588   5.327  0.00  0.00      PROA  
ATOM    455 HD22 LEU P  27      -9.076   2.725   6.614  0.00  0.00      PROA  
ATOM    456 HD23 LEU P  27      -9.006   3.382   4.914  0.00  0.00      PROA  
ATOM    457  C   LEU P  27      -4.379   0.896   5.413  0.00  0.00      PROA  
ATOM    458  O   LEU P  27      -3.857   1.274   6.466  0.00  0.00      PROA  
ATOM    459  N   ALA P  28      -4.625  -0.326   5.118  0.00  0.00      PROA  
ATOM    460  HN  ALA P  28      -5.236  -0.495   4.349  0.00  0.00      PROA  
ATOM    461  CA  ALA P  28      -4.095  -1.435   5.873  0.00  0.00      PROA  
ATOM    462  HA  ALA P  28      -4.437  -1.318   6.891  0.00  0.00      PROA  
ATOM    463  CB  ALA P  28      -4.739  -2.766   5.377  0.00  0.00      PROA  
ATOM    464  HB1 ALA P  28      -5.849  -2.814   5.396  0.00  0.00      PROA  
ATOM    465  HB2 ALA P  28      -4.416  -3.019   4.344  0.00  0.00      PROA  
ATOM    466  HB3 ALA P  28      -4.252  -3.559   5.985  0.00  0.00      PROA  
ATOM    467  C   ALA P  28      -2.597  -1.549   5.940  0.00  0.00      PROA  
ATOM    468  O   ALA P  28      -2.047  -1.862   6.954  0.00  0.00      PROA  
ATOM    469  N   VAL P  29      -1.884  -1.302   4.826  0.00  0.00      PROA  
ATOM    470  HN  VAL P  29      -2.362  -1.090   3.977  0.00  0.00      PROA  
ATOM    471  CA  VAL P  29      -0.402  -1.157   4.814  0.00  0.00      PROA  
ATOM    472  HA  VAL P  29       0.037  -2.093   5.124  0.00  0.00      PROA  
ATOM    473  CB  VAL P  29       0.293  -0.967   3.399  0.00  0.00      PROA  
ATOM    474  HB  VAL P  29      -0.282  -0.213   2.819  0.00  0.00      PROA  
ATOM    475  CG1 VAL P  29       1.813  -0.589   3.543  0.00  0.00      PROA  
ATOM    476 HG11 VAL P  29       1.796   0.515   3.664  0.00  0.00      PROA  
ATOM    477 HG12 VAL P  29       2.157  -0.996   4.517  0.00  0.00      PROA  
ATOM    478 HG13 VAL P  29       2.459  -0.828   2.671  0.00  0.00      PROA  
ATOM    479  CG2 VAL P  29       0.122  -2.244   2.510  0.00  0.00      PROA  
ATOM    480 HG21 VAL P  29       0.190  -1.830   1.481  0.00  0.00      PROA  
ATOM    481 HG22 VAL P  29       0.943  -2.960   2.729  0.00  0.00      PROA  
ATOM    482 HG23 VAL P  29      -0.859  -2.723   2.713  0.00  0.00      PROA  
ATOM    483  C   VAL P  29       0.113  -0.093   5.760  0.00  0.00      PROA  
ATOM    484  O   VAL P  29       0.899  -0.324   6.691  0.00  0.00      PROA  
ATOM    485  N   ASN P  30      -0.430   1.140   5.594  0.00  0.00      PROA  
ATOM    486  HN  ASN P  30      -0.901   1.284   4.727  0.00  0.00      PROA  
ATOM    487  CA  ASN P  30      -0.114   2.281   6.458  0.00  0.00      PROA  
ATOM    488  HA  ASN P  30       0.949   2.467   6.421  0.00  0.00      PROA  
ATOM    489  CB  ASN P  30      -0.913   3.611   5.999  0.00  0.00      PROA  
ATOM    490  HB1 ASN P  30      -0.601   4.419   6.694  0.00  0.00      PROA  
ATOM    491  HB2 ASN P  30      -2.021   3.565   5.936  0.00  0.00      PROA  
ATOM    492  CG  ASN P  30      -0.441   4.022   4.652  0.00  0.00      PROA  
ATOM    493  OD1 ASN P  30       0.235   3.272   3.940  0.00  0.00      PROA  
ATOM    494  ND2 ASN P  30      -0.880   5.220   4.219  0.00  0.00      PROA  
ATOM    495 HD21 ASN P  30      -1.308   5.895   4.822  0.00  0.00      PROA  
ATOM    496 HD22 ASN P  30      -0.703   5.490   3.273  0.00  0.00      PROA  
ATOM    497  C   ASN P  30      -0.434   2.212   7.935  0.00  0.00      PROA  
ATOM    498  O   ASN P  30       0.324   2.661   8.828  0.00  0.00      PROA  
ATOM    499  N   VAL P  31      -1.479   1.440   8.205  0.00  0.00      PROA  
ATOM    500  HN  VAL P  31      -2.180   1.236   7.526  0.00  0.00      PROA  
ATOM    501  CA  VAL P  31      -1.844   1.035   9.574  0.00  0.00      PROA  
ATOM    502  HA  VAL P  31      -1.631   1.944  10.118  0.00  0.00      PROA  
ATOM    503  CB  VAL P  31      -3.404   0.739   9.788  0.00  0.00      PROA  
ATOM    504  HB  VAL P  31      -3.698  -0.071   9.086  0.00  0.00      PROA  
ATOM    505  CG1 VAL P  31      -3.566   0.340  11.257  0.00  0.00      PROA  
ATOM    506 HG11 VAL P  31      -3.068  -0.629  11.478  0.00  0.00      PROA  
ATOM    507 HG12 VAL P  31      -3.393   1.173  11.971  0.00  0.00      PROA  
ATOM    508 HG13 VAL P  31      -4.624   0.048  11.429  0.00  0.00      PROA  
ATOM    509  CG2 VAL P  31      -4.167   2.105   9.462  0.00  0.00      PROA  
ATOM    510 HG21 VAL P  31      -3.763   2.536   8.521  0.00  0.00      PROA  
ATOM    511 HG22 VAL P  31      -5.223   1.818   9.270  0.00  0.00      PROA  
ATOM    512 HG23 VAL P  31      -4.185   2.796  10.332  0.00  0.00      PROA  
ATOM    513  C   VAL P  31      -1.014  -0.048  10.195  0.00  0.00      PROA  
ATOM    514  O   VAL P  31      -0.745  -0.030  11.392  0.00  0.00      PROA  
ATOM    515  N   ILE P  32      -0.471  -1.046   9.418  0.00  0.00      PROA  
ATOM    516  HN  ILE P  32      -0.560  -1.115   8.427  0.00  0.00      PROA  
ATOM    517  CA  ILE P  32       0.560  -1.949  10.016  0.00  0.00      PROA  
ATOM    518  HA  ILE P  32       0.126  -2.359  10.916  0.00  0.00      PROA  
ATOM    519  CB  ILE P  32       0.969  -3.158   9.126  0.00  0.00      PROA  
ATOM    520  HB  ILE P  32       1.246  -2.783   8.117  0.00  0.00      PROA  
ATOM    521  CG2 ILE P  32       2.159  -3.932   9.533  0.00  0.00      PROA  
ATOM    522 HG21 ILE P  32       2.008  -4.170  10.607  0.00  0.00      PROA  
ATOM    523 HG22 ILE P  32       2.272  -4.870   8.949  0.00  0.00      PROA  
ATOM    524 HG23 ILE P  32       3.049  -3.304   9.313  0.00  0.00      PROA  
ATOM    525  CG1 ILE P  32      -0.118  -4.139   8.963  0.00  0.00      PROA  
ATOM    526 HG11 ILE P  32      -1.025  -3.536   8.744  0.00  0.00      PROA  
ATOM    527 HG12 ILE P  32      -0.163  -4.502  10.012  0.00  0.00      PROA  
ATOM    528  CD  ILE P  32      -0.204  -5.273   7.953  0.00  0.00      PROA  
ATOM    529  HD1 ILE P  32       0.212  -4.927   6.983  0.00  0.00      PROA  
ATOM    530  HD2 ILE P  32       0.252  -6.202   8.356  0.00  0.00      PROA  
ATOM    531  HD3 ILE P  32      -1.291  -5.370   7.743  0.00  0.00      PROA  
ATOM    532  C   ILE P  32       1.860  -1.221  10.307  0.00  0.00      PROA  
ATOM    533  O   ILE P  32       2.451  -1.293  11.410  0.00  0.00      PROA  
ATOM    534  N   GLU P  33       2.255  -0.243   9.394  0.00  0.00      PROA  
ATOM    535  HN  GLU P  33       1.716  -0.076   8.572  0.00  0.00      PROA  
ATOM    536  CA  GLU P  33       3.436   0.544   9.573  0.00  0.00      PROA  
ATOM    537  HA  GLU P  33       4.202  -0.121   9.944  0.00  0.00      PROA  
ATOM    538  CB  GLU P  33       3.899   1.038   8.178  0.00  0.00      PROA  
ATOM    539  HB1 GLU P  33       4.665   1.843   8.187  0.00  0.00      PROA  
ATOM    540  HB2 GLU P  33       3.001   1.543   7.761  0.00  0.00      PROA  
ATOM    541  CG  GLU P  33       4.342  -0.058   7.210  0.00  0.00      PROA  
ATOM    542  HG1 GLU P  33       4.132   0.303   6.180  0.00  0.00      PROA  
ATOM    543  HG2 GLU P  33       3.787  -0.992   7.443  0.00  0.00      PROA  
ATOM    544  CD  GLU P  33       5.834  -0.202   7.218  0.00  0.00      PROA  
ATOM    545  OE1 GLU P  33       6.446   0.089   6.136  0.00  0.00      PROA  
ATOM    546  OE2 GLU P  33       6.377  -0.481   8.342  0.00  0.00      PROA  
ATOM    547  C   GLU P  33       3.432   1.656  10.640  0.00  0.00      PROA  
ATOM    548  O   GLU P  33       4.496   2.055  11.129  0.00  0.00      PROA  
ATOM    549  N   MET P  34       2.251   1.993  11.188  0.00  0.00      PROA  
ATOM    550  HN  MET P  34       1.383   1.690  10.803  0.00  0.00      PROA  
ATOM    551  CA  MET P  34       2.152   2.694  12.489  0.00  0.00      PROA  
ATOM    552  HA  MET P  34       2.572   3.679  12.351  0.00  0.00      PROA  
ATOM    553  CB  MET P  34       0.612   2.734  12.848  0.00  0.00      PROA  
ATOM    554  HB1 MET P  34       0.414   2.991  13.911  0.00  0.00      PROA  
ATOM    555  HB2 MET P  34       0.138   1.742  12.684  0.00  0.00      PROA  
ATOM    556  CG  MET P  34      -0.142   3.889  12.130  0.00  0.00      PROA  
ATOM    557  HG1 MET P  34      -0.002   3.857  11.028  0.00  0.00      PROA  
ATOM    558  HG2 MET P  34       0.212   4.880  12.487  0.00  0.00      PROA  
ATOM    559  SD  MET P  34      -1.974   3.585  12.357  0.00  0.00      PROA  
ATOM    560  CE  MET P  34      -2.243   4.376  14.050  0.00  0.00      PROA  
ATOM    561  HE1 MET P  34      -1.613   3.859  14.805  0.00  0.00      PROA  
ATOM    562  HE2 MET P  34      -1.799   5.393  14.008  0.00  0.00      PROA  
ATOM    563  HE3 MET P  34      -3.313   4.271  14.328  0.00  0.00      PROA  
ATOM    564  C   MET P  34       2.861   2.173  13.656  0.00  0.00      PROA  
ATOM    565  O   MET P  34       3.422   2.967  14.451  0.00  0.00      PROA  
ATOM    566  N   PHE P  35       2.796   0.826  13.807  0.00  0.00      PROA  
ATOM    567  HN  PHE P  35       2.339   0.310  13.087  0.00  0.00      PROA  
ATOM    568  CA  PHE P  35       3.274   0.051  14.887  0.00  0.00      PROA  
ATOM    569  HA  PHE P  35       3.074   0.554  15.822  0.00  0.00      PROA  
ATOM    570  CB  PHE P  35       2.476  -1.272  14.903  0.00  0.00      PROA  
ATOM    571  HB1 PHE P  35       2.808  -2.112  15.550  0.00  0.00      PROA  
ATOM    572  HB2 PHE P  35       2.381  -1.758  13.909  0.00  0.00      PROA  
ATOM    573  CG  PHE P  35       1.110  -1.029  15.338  0.00  0.00      PROA  
ATOM    574  CD1 PHE P  35       0.072  -0.991  14.408  0.00  0.00      PROA  
ATOM    575  HD1 PHE P  35       0.300  -1.149  13.364  0.00  0.00      PROA  
ATOM    576  CE1 PHE P  35      -1.230  -0.693  14.782  0.00  0.00      PROA  
ATOM    577  HE1 PHE P  35      -2.054  -0.612  14.089  0.00  0.00      PROA  
ATOM    578  CZ  PHE P  35      -1.560  -0.525  16.161  0.00  0.00      PROA  
ATOM    579  HZ  PHE P  35      -2.613  -0.570  16.397  0.00  0.00      PROA  
ATOM    580  CD2 PHE P  35       0.808  -0.812  16.689  0.00  0.00      PROA  
ATOM    581  HD2 PHE P  35       1.530  -0.915  17.485  0.00  0.00      PROA  
ATOM    582  CE2 PHE P  35      -0.503  -0.440  17.110  0.00  0.00      PROA  
ATOM    583  HE2 PHE P  35      -0.629  -0.394  18.182  0.00  0.00      PROA  
ATOM    584  C   PHE P  35       4.843  -0.041  15.116  0.00  0.00      PROA  
ATOM    585  O   PHE P  35       5.211   0.214  16.235  0.00  0.00      PROA  
ATOM    586  N   PRO P  36       5.745  -0.330  14.142  0.00  0.00      PROA  
ATOM    587  CD  PRO P  36       5.412  -0.807  12.828  0.00  0.00      PROA  
ATOM    588  HD1 PRO P  36       4.445  -1.352  12.845  0.00  0.00      PROA  
ATOM    589  HD2 PRO P  36       5.428   0.152  12.267  0.00  0.00      PROA  
ATOM    590  CA  PRO P  36       7.192  -0.310  14.310  0.00  0.00      PROA  
ATOM    591  HA  PRO P  36       7.207  -1.049  15.097  0.00  0.00      PROA  
ATOM    592  CB  PRO P  36       7.749  -0.827  12.897  0.00  0.00      PROA  
ATOM    593  HB1 PRO P  36       8.600  -1.495  13.150  0.00  0.00      PROA  
ATOM    594  HB2 PRO P  36       8.118   0.034  12.300  0.00  0.00      PROA  
ATOM    595  CG  PRO P  36       6.643  -1.577  12.333  0.00  0.00      PROA  
ATOM    596  HG1 PRO P  36       6.552  -2.600  12.756  0.00  0.00      PROA  
ATOM    597  HG2 PRO P  36       6.720  -1.638  11.226  0.00  0.00      PROA  
ATOM    598  C   PRO P  36       7.903   0.877  14.907  0.00  0.00      PROA  
ATOM    599  O   PRO P  36       8.791   0.597  15.688  0.00  0.00      PROA  
ATOM    600  N   PRO P  37       7.487   2.199  14.663  0.00  0.00      PROA  
ATOM    601  CD  PRO P  37       6.797   2.717  13.394  0.00  0.00      PROA  
ATOM    602  HD1 PRO P  37       7.158   2.246  12.455  0.00  0.00      PROA  
ATOM    603  HD2 PRO P  37       5.696   2.633  13.510  0.00  0.00      PROA  
ATOM    604  CA  PRO P  37       8.189   3.245  15.397  0.00  0.00      PROA  
ATOM    605  HA  PRO P  37       9.260   3.146  15.497  0.00  0.00      PROA  
ATOM    606  CB  PRO P  37       7.694   4.543  14.696  0.00  0.00      PROA  
ATOM    607  HB1 PRO P  37       8.425   5.344  14.458  0.00  0.00      PROA  
ATOM    608  HB2 PRO P  37       6.862   5.090  15.188  0.00  0.00      PROA  
ATOM    609  CG  PRO P  37       7.365   4.176  13.341  0.00  0.00      PROA  
ATOM    610  HG1 PRO P  37       8.330   4.202  12.791  0.00  0.00      PROA  
ATOM    611  HG2 PRO P  37       6.744   4.977  12.886  0.00  0.00      PROA  
ATOM    612  C   PRO P  37       7.691   3.260  16.852  0.00  0.00      PROA  
ATOM    613  O   PRO P  37       8.534   3.242  17.755  0.00  0.00      PROA  
ATOM    614  N   LYS P  38       6.381   3.153  17.147  0.00  0.00      PROA  
ATOM    615  HN  LYS P  38       5.745   2.946  16.408  0.00  0.00      PROA  
ATOM    616  CA  LYS P  38       5.980   2.920  18.524  0.00  0.00      PROA  
ATOM    617  HA  LYS P  38       6.438   3.705  19.109  0.00  0.00      PROA  
ATOM    618  CB  LYS P  38       4.408   2.974  18.558  0.00  0.00      PROA  
ATOM    619  HB1 LYS P  38       4.062   2.266  19.341  0.00  0.00      PROA  
ATOM    620  HB2 LYS P  38       4.053   2.718  17.537  0.00  0.00      PROA  
ATOM    621  CG  LYS P  38       3.871   4.341  19.082  0.00  0.00      PROA  
ATOM    622  HG1 LYS P  38       2.762   4.381  19.028  0.00  0.00      PROA  
ATOM    623  HG2 LYS P  38       4.250   5.203  18.492  0.00  0.00      PROA  
ATOM    624  CD  LYS P  38       4.246   4.583  20.585  0.00  0.00      PROA  
ATOM    625  HD1 LYS P  38       5.352   4.610  20.686  0.00  0.00      PROA  
ATOM    626  HD2 LYS P  38       3.769   3.782  21.188  0.00  0.00      PROA  
ATOM    627  CE  LYS P  38       3.692   5.891  21.295  0.00  0.00      PROA  
ATOM    628  HE1 LYS P  38       2.642   6.053  20.970  0.00  0.00      PROA  
ATOM    629  HE2 LYS P  38       4.355   6.682  20.884  0.00  0.00      PROA  
ATOM    630  NZ  LYS P  38       3.753   5.929  22.764  0.00  0.00      PROA  
ATOM    631  HZ1 LYS P  38       4.761   5.972  23.015  0.00  0.00      PROA  
ATOM    632  HZ2 LYS P  38       3.284   6.774  23.148  0.00  0.00      PROA  
ATOM    633  HZ3 LYS P  38       3.426   5.025  23.161  0.00  0.00      PROA  
ATOM    634  C   LYS P  38       6.545   1.648  19.177  0.00  0.00      PROA  
ATOM    635  O   LYS P  38       6.949   1.734  20.328  0.00  0.00      PROA  
ATOM    636  N   LEU P  39       6.598   0.532  18.608  0.00  0.00      PROA  
ATOM    637  HN  LEU P  39       6.198   0.443  17.699  0.00  0.00      PROA  
ATOM    638  CA  LEU P  39       7.113  -0.758  19.332  0.00  0.00      PROA  
ATOM    639  HA  LEU P  39       6.704  -0.762  20.331  0.00  0.00      PROA  
ATOM    640  CB  LEU P  39       6.712  -2.064  18.617  0.00  0.00      PROA  
ATOM    641  HB1 LEU P  39       7.200  -2.988  18.996  0.00  0.00      PROA  
ATOM    642  HB2 LEU P  39       7.010  -1.926  17.555  0.00  0.00      PROA  
ATOM    643  CG  LEU P  39       5.158  -2.230  18.573  0.00  0.00      PROA  
ATOM    644  HG  LEU P  39       4.666  -1.239  18.465  0.00  0.00      PROA  
ATOM    645  CD1 LEU P  39       4.710  -3.023  17.317  0.00  0.00      PROA  
ATOM    646 HD11 LEU P  39       3.680  -3.380  17.533  0.00  0.00      PROA  
ATOM    647 HD12 LEU P  39       4.879  -2.558  16.322  0.00  0.00      PROA  
ATOM    648 HD13 LEU P  39       5.305  -3.959  17.367  0.00  0.00      PROA  
ATOM    649  CD2 LEU P  39       4.666  -2.841  19.915  0.00  0.00      PROA  
ATOM    650 HD21 LEU P  39       4.974  -3.870  20.197  0.00  0.00      PROA  
ATOM    651 HD22 LEU P  39       4.786  -2.201  20.815  0.00  0.00      PROA  
ATOM    652 HD23 LEU P  39       3.561  -2.960  19.937  0.00  0.00      PROA  
ATOM    653  C   LEU P  39       8.626  -0.617  19.549  0.00  0.00      PROA  
ATOM    654  O   LEU P  39       9.094  -1.058  20.604  0.00  0.00      PROA  
ATOM    655  N   LEU P  40       9.398   0.037  18.635  0.00  0.00      PROA  
ATOM    656  HN  LEU P  40       9.056   0.444  17.792  0.00  0.00      PROA  
ATOM    657  CA  LEU P  40      10.786   0.334  18.811  0.00  0.00      PROA  
ATOM    658  HA  LEU P  40      11.170  -0.647  19.050  0.00  0.00      PROA  
ATOM    659  CB  LEU P  40      11.410   0.921  17.492  0.00  0.00      PROA  
ATOM    660  HB1 LEU P  40      10.855   1.841  17.210  0.00  0.00      PROA  
ATOM    661  HB2 LEU P  40      11.298   0.323  16.562  0.00  0.00      PROA  
ATOM    662  CG  LEU P  40      12.893   1.360  17.514  0.00  0.00      PROA  
ATOM    663  HG  LEU P  40      13.052   2.170  18.257  0.00  0.00      PROA  
ATOM    664  CD1 LEU P  40      13.685   0.178  17.804  0.00  0.00      PROA  
ATOM    665 HD11 LEU P  40      14.747   0.488  17.699  0.00  0.00      PROA  
ATOM    666 HD12 LEU P  40      13.428  -0.170  18.827  0.00  0.00      PROA  
ATOM    667 HD13 LEU P  40      13.625  -0.609  17.022  0.00  0.00      PROA  
ATOM    668  CD2 LEU P  40      13.323   1.984  16.171  0.00  0.00      PROA  
ATOM    669 HD21 LEU P  40      14.340   2.390  16.361  0.00  0.00      PROA  
ATOM    670 HD22 LEU P  40      13.388   1.158  15.431  0.00  0.00      PROA  
ATOM    671 HD23 LEU P  40      12.629   2.758  15.778  0.00  0.00      PROA  
ATOM    672  C   LEU P  40      10.927   1.352  19.996  0.00  0.00      PROA  
ATOM    673  O   LEU P  40      11.742   1.179  20.893  0.00  0.00      PROA  
ATOM    674  N   GLY P  41      10.210   2.494  19.949  0.00  0.00      PROA  
ATOM    675  HN  GLY P  41       9.603   2.575  19.162  0.00  0.00      PROA  
ATOM    676  CA  GLY P  41      10.076   3.503  20.969  0.00  0.00      PROA  
ATOM    677  HA1 GLY P  41       9.369   4.270  20.688  0.00  0.00      PROA  
ATOM    678  HA2 GLY P  41      11.037   3.966  21.137  0.00  0.00      PROA  
ATOM    679  C   GLY P  41       9.686   2.987  22.320  0.00  0.00      PROA  
ATOM    680  O   GLY P  41      10.221   3.360  23.418  0.00  0.00      PROA  
ATOM    681  N   ASN P  42       8.711   2.064  22.397  0.00  0.00      PROA  
ATOM    682  HN  ASN P  42       8.283   1.737  21.558  0.00  0.00      PROA  
ATOM    683  CA  ASN P  42       8.361   1.472  23.729  0.00  0.00      PROA  
ATOM    684  HA  ASN P  42       8.248   2.306  24.405  0.00  0.00      PROA  
ATOM    685  CB  ASN P  42       6.897   0.850  23.632  0.00  0.00      PROA  
ATOM    686  HB1 ASN P  42       6.717   0.359  24.612  0.00  0.00      PROA  
ATOM    687  HB2 ASN P  42       6.924   0.085  22.827  0.00  0.00      PROA  
ATOM    688  CG  ASN P  42       5.888   1.912  23.389  0.00  0.00      PROA  
ATOM    689  OD1 ASN P  42       6.095   3.132  23.543  0.00  0.00      PROA  
ATOM    690  ND2 ASN P  42       4.630   1.485  23.024  0.00  0.00      PROA  
ATOM    691 HD21 ASN P  42       4.460   0.525  22.801  0.00  0.00      PROA  
ATOM    692 HD22 ASN P  42       3.876   2.107  23.233  0.00  0.00      PROA  
ATOM    693  C   ASN P  42       9.315   0.520  24.266  0.00  0.00      PROA  
ATOM    694  O   ASN P  42       9.353   0.361  25.463  0.00  0.00      PROA  
ATOM    695  N   ALA P  43      10.157  -0.136  23.383  0.00  0.00      PROA  
ATOM    696  HN  ALA P  43       9.919  -0.010  22.423  0.00  0.00      PROA  
ATOM    697  CA  ALA P  43      11.291  -0.840  23.967  0.00  0.00      PROA  
ATOM    698  HA  ALA P  43      10.935  -1.415  24.809  0.00  0.00      PROA  
ATOM    699  CB  ALA P  43      11.999  -1.837  23.037  0.00  0.00      PROA  
ATOM    700  HB1 ALA P  43      12.978  -2.222  23.393  0.00  0.00      PROA  
ATOM    701  HB2 ALA P  43      11.342  -2.728  22.936  0.00  0.00      PROA  
ATOM    702  HB3 ALA P  43      12.186  -1.422  22.024  0.00  0.00      PROA  
ATOM    703  C   ALA P  43      12.322   0.051  24.601  0.00  0.00      PROA  
ATOM    704  O   ALA P  43      12.931  -0.203  25.606  0.00  0.00      PROA  
ATOM    705  N   ILE P  44      12.562   1.318  24.143  0.00  0.00      PROA  
ATOM    706  HN  ILE P  44      12.093   1.614  23.314  0.00  0.00      PROA  
ATOM    707  CA  ILE P  44      13.365   2.370  24.709  0.00  0.00      PROA  
ATOM    708  HA  ILE P  44      14.387   2.069  24.884  0.00  0.00      PROA  
ATOM    709  CB  ILE P  44      13.457   3.650  23.806  0.00  0.00      PROA  
ATOM    710  HB  ILE P  44      12.459   4.017  23.482  0.00  0.00      PROA  
ATOM    711  CG2 ILE P  44      14.157   4.814  24.416  0.00  0.00      PROA  
ATOM    712 HG21 ILE P  44      15.072   4.608  25.010  0.00  0.00      PROA  
ATOM    713 HG22 ILE P  44      14.355   5.617  23.675  0.00  0.00      PROA  
ATOM    714 HG23 ILE P  44      13.523   5.247  25.220  0.00  0.00      PROA  
ATOM    715  CG1 ILE P  44      14.271   3.405  22.581  0.00  0.00      PROA  
ATOM    716 HG11 ILE P  44      13.950   4.169  21.841  0.00  0.00      PROA  
ATOM    717 HG12 ILE P  44      14.109   2.443  22.049  0.00  0.00      PROA  
ATOM    718  CD  ILE P  44      15.833   3.504  22.657  0.00  0.00      PROA  
ATOM    719  HD1 ILE P  44      16.215   4.501  22.964  0.00  0.00      PROA  
ATOM    720  HD2 ILE P  44      16.168   2.728  23.379  0.00  0.00      PROA  
ATOM    721  HD3 ILE P  44      16.295   3.175  21.701  0.00  0.00      PROA  
ATOM    722  C   ILE P  44      12.891   2.735  26.148  0.00  0.00      PROA  
ATOM    723  O   ILE P  44      13.607   2.765  27.120  0.00  0.00      PROA  
ATOM    724  N   ASP P  45      11.526   2.876  26.217  0.00  0.00      PROA  
ATOM    725  HN  ASP P  45      10.991   2.921  25.378  0.00  0.00      PROA  
ATOM    726  CA  ASP P  45      10.794   3.241  27.362  0.00  0.00      PROA  
ATOM    727  HA  ASP P  45      11.302   4.112  27.750  0.00  0.00      PROA  
ATOM    728  CB  ASP P  45       9.264   3.621  27.143  0.00  0.00      PROA  
ATOM    729  HB1 ASP P  45       8.725   2.715  26.790  0.00  0.00      PROA  
ATOM    730  HB2 ASP P  45       9.287   4.180  26.183  0.00  0.00      PROA  
ATOM    731  CG  ASP P  45       8.610   4.474  28.139  0.00  0.00      PROA  
ATOM    732  OD1 ASP P  45       9.154   5.021  29.101  0.00  0.00      PROA  
ATOM    733  OD2 ASP P  45       7.365   4.625  27.930  0.00  0.00      PROA  
ATOM    734  C   ASP P  45      10.873   2.178  28.432  0.00  0.00      PROA  
ATOM    735  O   ASP P  45      11.048   2.351  29.590  0.00  0.00      PROA  
ATOM    736  N   ASP P  46      10.694   0.902  27.983  0.00  0.00      PROA  
ATOM    737  HN  ASP P  46      10.618   0.721  27.005  0.00  0.00      PROA  
ATOM    738  CA  ASP P  46      10.987  -0.289  28.816  0.00  0.00      PROA  
ATOM    739  HA  ASP P  46      10.532  -0.281  29.796  0.00  0.00      PROA  
ATOM    740  CB  ASP P  46      10.601  -1.659  28.164  0.00  0.00      PROA  
ATOM    741  HB1 ASP P  46      11.015  -2.560  28.665  0.00  0.00      PROA  
ATOM    742  HB2 ASP P  46      11.005  -1.697  27.129  0.00  0.00      PROA  
ATOM    743  CG  ASP P  46       9.061  -1.899  28.005  0.00  0.00      PROA  
ATOM    744  OD1 ASP P  46       8.599  -2.476  27.032  0.00  0.00      PROA  
ATOM    745  OD2 ASP P  46       8.363  -1.328  28.885  0.00  0.00      PROA  
ATOM    746  C   ASP P  46      12.447  -0.472  29.277  0.00  0.00      PROA  
ATOM    747  O   ASP P  46      12.655  -0.795  30.472  0.00  0.00      PROA  
ATOM    748  N   MET P  47      13.472  -0.316  28.442  0.00  0.00      PROA  
ATOM    749  HN  MET P  47      13.246  -0.013  27.519  0.00  0.00      PROA  
ATOM    750  CA  MET P  47      14.909  -0.430  28.838  0.00  0.00      PROA  
ATOM    751  HA  MET P  47      15.107  -1.357  29.356  0.00  0.00      PROA  
ATOM    752  CB  MET P  47      15.831  -0.211  27.598  0.00  0.00      PROA  
ATOM    753  HB1 MET P  47      16.892  -0.063  27.893  0.00  0.00      PROA  
ATOM    754  HB2 MET P  47      15.622   0.689  26.982  0.00  0.00      PROA  
ATOM    755  CG  MET P  47      15.876  -1.327  26.574  0.00  0.00      PROA  
ATOM    756  HG1 MET P  47      14.829  -1.462  26.228  0.00  0.00      PROA  
ATOM    757  HG2 MET P  47      16.209  -2.310  26.973  0.00  0.00      PROA  
ATOM    758  SD  MET P  47      16.715  -0.934  25.041  0.00  0.00      PROA  
ATOM    759  CE  MET P  47      15.916  -2.278  24.202  0.00  0.00      PROA  
ATOM    760  HE1 MET P  47      16.313  -2.385  23.170  0.00  0.00      PROA  
ATOM    761  HE2 MET P  47      16.137  -3.200  24.782  0.00  0.00      PROA  
ATOM    762  HE3 MET P  47      14.808  -2.198  24.216  0.00  0.00      PROA  
ATOM    763  C   MET P  47      15.354   0.664  29.780  0.00  0.00      PROA  
ATOM    764  O   MET P  47      16.093   0.453  30.724  0.00  0.00      PROA  
ATOM    765  N   LYS P  48      14.825   1.903  29.574  0.00  0.00      PROA  
ATOM    766  HN  LYS P  48      14.166   2.107  28.855  0.00  0.00      PROA  
ATOM    767  CA  LYS P  48      15.082   3.089  30.415  0.00  0.00      PROA  
ATOM    768  HA  LYS P  48      16.145   3.132  30.599  0.00  0.00      PROA  
ATOM    769  CB  LYS P  48      14.535   4.355  29.789  0.00  0.00      PROA  
ATOM    770  HB1 LYS P  48      13.514   4.171  29.392  0.00  0.00      PROA  
ATOM    771  HB2 LYS P  48      15.236   4.554  28.950  0.00  0.00      PROA  
ATOM    772  CG  LYS P  48      14.384   5.635  30.628  0.00  0.00      PROA  
ATOM    773  HG1 LYS P  48      13.924   5.294  31.580  0.00  0.00      PROA  
ATOM    774  HG2 LYS P  48      13.660   6.358  30.195  0.00  0.00      PROA  
ATOM    775  CD  LYS P  48      15.759   6.292  30.811  0.00  0.00      PROA  
ATOM    776  HD1 LYS P  48      15.969   6.877  29.890  0.00  0.00      PROA  
ATOM    777  HD2 LYS P  48      16.539   5.508  30.921  0.00  0.00      PROA  
ATOM    778  CE  LYS P  48      15.907   7.090  32.084  0.00  0.00      PROA  
ATOM    779  HE1 LYS P  48      16.953   7.442  32.211  0.00  0.00      PROA  
ATOM    780  HE2 LYS P  48      15.766   6.506  33.019  0.00  0.00      PROA  
ATOM    781  NZ  LYS P  48      15.053   8.213  32.116  0.00  0.00      PROA  
ATOM    782  HZ1 LYS P  48      14.112   7.866  32.391  0.00  0.00      PROA  
ATOM    783  HZ2 LYS P  48      15.297   8.959  32.798  0.00  0.00      PROA  
ATOM    784  HZ3 LYS P  48      14.959   8.567  31.143  0.00  0.00      PROA  
ATOM    785  C   LYS P  48      14.513   2.928  31.840  0.00  0.00      PROA  
ATOM    786  O   LYS P  48      15.135   3.271  32.850  0.00  0.00      PROA  
ATOM    787  N   ALA P  49      13.278   2.329  31.882  0.00  0.00      PROA  
ATOM    788  HN  ALA P  49      12.750   2.291  31.038  0.00  0.00      PROA  
ATOM    789  CA  ALA P  49      12.609   2.084  33.140  0.00  0.00      PROA  
ATOM    790  HA  ALA P  49      12.708   2.935  33.798  0.00  0.00      PROA  
ATOM    791  CB  ALA P  49      11.047   1.870  32.843  0.00  0.00      PROA  
ATOM    792  HB1 ALA P  49      10.490   1.927  33.803  0.00  0.00      PROA  
ATOM    793  HB2 ALA P  49      10.730   2.759  32.257  0.00  0.00      PROA  
ATOM    794  HB3 ALA P  49      10.866   1.021  32.150  0.00  0.00      PROA  
ATOM    795  C   ALA P  49      13.044   0.806  33.886  0.00  0.00      PROA  
ATOM    796  O   ALA P  49      12.667   0.676  35.032  0.00  0.00      PROA  
ATOM    797  N   GLY P  50      13.791  -0.149  33.220  0.00  0.00      PROA  
ATOM    798  HN  GLY P  50      14.035  -0.029  32.261  0.00  0.00      PROA  
ATOM    799  CA  GLY P  50      14.235  -1.317  33.907  0.00  0.00      PROA  
ATOM    800  HA1 GLY P  50      14.636  -1.075  34.880  0.00  0.00      PROA  
ATOM    801  HA2 GLY P  50      15.071  -1.771  33.395  0.00  0.00      PROA  
ATOM    802  C   GLY P  50      13.180  -2.399  33.962  0.00  0.00      PROA  
ATOM    803  O   GLY P  50      13.152  -3.348  34.704  0.00  0.00      PROA  
ATOM    804  N   ALA P  51      12.263  -2.219  32.998  0.00  0.00      PROA  
ATOM    805  HN  ALA P  51      12.245  -1.311  32.587  0.00  0.00      PROA  
ATOM    806  CA  ALA P  51      11.048  -3.046  32.815  0.00  0.00      PROA  
ATOM    807  HA  ALA P  51      10.880  -3.566  33.746  0.00  0.00      PROA  
ATOM    808  CB  ALA P  51       9.814  -2.157  32.565  0.00  0.00      PROA  
ATOM    809  HB1 ALA P  51       9.840  -1.279  33.245  0.00  0.00      PROA  
ATOM    810  HB2 ALA P  51       9.881  -1.649  31.579  0.00  0.00      PROA  
ATOM    811  HB3 ALA P  51       8.889  -2.752  32.721  0.00  0.00      PROA  
ATOM    812  C   ALA P  51      11.191  -4.146  31.693  0.00  0.00      PROA  
ATOM    813  O   ALA P  51      10.215  -4.773  31.354  0.00  0.00      PROA  
ATOM    814  N   PHE P  52      12.436  -4.312  31.111  0.00  0.00      PROA  
ATOM    815  HN  PHE P  52      13.188  -3.737  31.423  0.00  0.00      PROA  
ATOM    816  CA  PHE P  52      12.763  -5.258  29.997  0.00  0.00      PROA  
ATOM    817  HA  PHE P  52      11.910  -5.406  29.352  0.00  0.00      PROA  
ATOM    818  CB  PHE P  52      13.913  -4.595  29.268  0.00  0.00      PROA  
ATOM    819  HB1 PHE P  52      14.865  -4.858  29.776  0.00  0.00      PROA  
ATOM    820  HB2 PHE P  52      13.869  -3.487  29.194  0.00  0.00      PROA  
ATOM    821  CG  PHE P  52      13.968  -5.095  27.846  0.00  0.00      PROA  
ATOM    822  CD1 PHE P  52      14.766  -6.173  27.621  0.00  0.00      PROA  
ATOM    823  HD1 PHE P  52      15.342  -6.523  28.465  0.00  0.00      PROA  
ATOM    824  CE1 PHE P  52      14.991  -6.594  26.335  0.00  0.00      PROA  
ATOM    825  HE1 PHE P  52      15.568  -7.487  26.147  0.00  0.00      PROA  
ATOM    826  CZ  PHE P  52      14.445  -5.977  25.239  0.00  0.00      PROA  
ATOM    827  HZ  PHE P  52      14.653  -6.418  24.276  0.00  0.00      PROA  
ATOM    828  CD2 PHE P  52      13.346  -4.472  26.789  0.00  0.00      PROA  
ATOM    829  HD2 PHE P  52      12.716  -3.623  27.003  0.00  0.00      PROA  
ATOM    830  CE2 PHE P  52      13.668  -4.873  25.428  0.00  0.00      PROA  
ATOM    831  HE2 PHE P  52      13.049  -4.502  24.624  0.00  0.00      PROA  
ATOM    832  C   PHE P  52      13.219  -6.664  30.614  0.00  0.00      PROA  
ATOM    833  O   PHE P  52      13.909  -6.840  31.560  0.00  0.00      PROA  
ATOM    834  N   THR P  53      12.742  -7.752  30.022  0.00  0.00      PROA  
ATOM    835  HN  THR P  53      12.041  -7.648  29.321  0.00  0.00      PROA  
ATOM    836  CA  THR P  53      12.987  -9.140  30.340  0.00  0.00      PROA  
ATOM    837  HA  THR P  53      13.960  -9.238  30.797  0.00  0.00      PROA  
ATOM    838  CB  THR P  53      11.943  -9.669  31.187  0.00  0.00      PROA  
ATOM    839  HB  THR P  53      12.031 -10.758  31.391  0.00  0.00      PROA  
ATOM    840  OG1 THR P  53      10.600  -9.527  30.673  0.00  0.00      PROA  
ATOM    841  HG1 THR P  53      10.282  -8.673  30.975  0.00  0.00      PROA  
ATOM    842  CG2 THR P  53      11.818  -8.939  32.571  0.00  0.00      PROA  
ATOM    843 HG21 THR P  53      12.830  -8.914  33.030  0.00  0.00      PROA  
ATOM    844 HG22 THR P  53      11.357  -7.945  32.386  0.00  0.00      PROA  
ATOM    845 HG23 THR P  53      11.182  -9.527  33.267  0.00  0.00      PROA  
ATOM    846  C   THR P  53      12.967  -9.975  29.102  0.00  0.00      PROA  
ATOM    847  O   THR P  53      12.536  -9.544  27.988  0.00  0.00      PROA  
ATOM    848  N   ALA P  54      13.382 -11.260  29.196  0.00  0.00      PROA  
ATOM    849  HN  ALA P  54      13.799 -11.569  30.047  0.00  0.00      PROA  
ATOM    850  CA  ALA P  54      13.280 -12.157  28.144  0.00  0.00      PROA  
ATOM    851  HA  ALA P  54      13.880 -11.718  27.361  0.00  0.00      PROA  
ATOM    852  CB  ALA P  54      13.893 -13.514  28.584  0.00  0.00      PROA  
ATOM    853  HB1 ALA P  54      14.054 -14.112  27.662  0.00  0.00      PROA  
ATOM    854  HB2 ALA P  54      14.823 -13.420  29.185  0.00  0.00      PROA  
ATOM    855  HB3 ALA P  54      13.207 -14.045  29.278  0.00  0.00      PROA  
ATOM    856  C   ALA P  54      11.854 -12.336  27.482  0.00  0.00      PROA  
ATOM    857  O   ALA P  54      11.605 -12.543  26.283  0.00  0.00      PROA  
ATOM    858  N   GLU P  55      10.875 -12.318  28.433  0.00  0.00      PROA  
ATOM    859  HN  GLU P  55      11.135 -11.893  29.296  0.00  0.00      PROA  
ATOM    860  CA  GLU P  55       9.464 -12.642  28.236  0.00  0.00      PROA  
ATOM    861  HA  GLU P  55       9.387 -13.467  27.543  0.00  0.00      PROA  
ATOM    862  CB  GLU P  55       8.732 -12.759  29.563  0.00  0.00      PROA  
ATOM    863  HB1 GLU P  55       7.656 -12.946  29.363  0.00  0.00      PROA  
ATOM    864  HB2 GLU P  55       8.859 -11.778  30.069  0.00  0.00      PROA  
ATOM    865  CG  GLU P  55       9.300 -13.895  30.531  0.00  0.00      PROA  
ATOM    866  HG1 GLU P  55      10.360 -13.651  30.759  0.00  0.00      PROA  
ATOM    867  HG2 GLU P  55       9.341 -14.884  30.025  0.00  0.00      PROA  
ATOM    868  CD  GLU P  55       8.499 -14.073  31.763  0.00  0.00      PROA  
ATOM    869  OE1 GLU P  55       7.258 -14.321  31.607  0.00  0.00      PROA  
ATOM    870  OE2 GLU P  55       9.027 -13.943  32.935  0.00  0.00      PROA  
ATOM    871  C   GLU P  55       8.933 -11.446  27.453  0.00  0.00      PROA  
ATOM    872  O   GLU P  55       8.214 -11.599  26.483  0.00  0.00      PROA  
ATOM    873  N   GLY P  56       9.375 -10.199  27.815  0.00  0.00      PROA  
ATOM    874  HN  GLY P  56       9.765 -10.239  28.732  0.00  0.00      PROA  
ATOM    875  CA  GLY P  56       9.021  -8.968  27.069  0.00  0.00      PROA  
ATOM    876  HA1 GLY P  56       9.377  -8.151  27.679  0.00  0.00      PROA  
ATOM    877  HA2 GLY P  56       7.961  -8.837  26.909  0.00  0.00      PROA  
ATOM    878  C   GLY P  56       9.720  -8.791  25.746  0.00  0.00      PROA  
ATOM    879  O   GLY P  56       9.079  -8.355  24.796  0.00  0.00      PROA  
ATOM    880  N   LEU P  57      11.021  -9.058  25.635  0.00  0.00      PROA  
ATOM    881  HN  LEU P  57      11.586  -9.393  26.385  0.00  0.00      PROA  
ATOM    882  CA  LEU P  57      11.706  -9.182  24.386  0.00  0.00      PROA  
ATOM    883  HA  LEU P  57      11.801  -8.221  23.903  0.00  0.00      PROA  
ATOM    884  CB  LEU P  57      13.071  -9.759  24.657  0.00  0.00      PROA  
ATOM    885  HB1 LEU P  57      13.025 -10.683  25.272  0.00  0.00      PROA  
ATOM    886  HB2 LEU P  57      13.487  -8.878  25.191  0.00  0.00      PROA  
ATOM    887  CG  LEU P  57      13.957 -10.023  23.418  0.00  0.00      PROA  
ATOM    888  HG  LEU P  57      13.399 -10.735  22.772  0.00  0.00      PROA  
ATOM    889  CD1 LEU P  57      14.498  -8.798  22.634  0.00  0.00      PROA  
ATOM    890 HD11 LEU P  57      15.268  -8.213  23.182  0.00  0.00      PROA  
ATOM    891 HD12 LEU P  57      14.703  -9.092  21.582  0.00  0.00      PROA  
ATOM    892 HD13 LEU P  57      13.580  -8.175  22.577  0.00  0.00      PROA  
ATOM    893  CD2 LEU P  57      15.149 -10.798  24.059  0.00  0.00      PROA  
ATOM    894 HD21 LEU P  57      15.861 -11.144  23.280  0.00  0.00      PROA  
ATOM    895 HD22 LEU P  57      15.654 -10.108  24.768  0.00  0.00      PROA  
ATOM    896 HD23 LEU P  57      14.707 -11.664  24.597  0.00  0.00      PROA  
ATOM    897  C   LEU P  57      11.036 -10.183  23.433  0.00  0.00      PROA  
ATOM    898  O   LEU P  57      10.879  -9.858  22.249  0.00  0.00      PROA  
ATOM    899  N   LEU P  58      10.563 -11.317  23.929  0.00  0.00      PROA  
ATOM    900  HN  LEU P  58      10.945 -11.649  24.788  0.00  0.00      PROA  
ATOM    901  CA  LEU P  58       9.899 -12.298  23.160  0.00  0.00      PROA  
ATOM    902  HA  LEU P  58      10.588 -12.533  22.363  0.00  0.00      PROA  
ATOM    903  CB  LEU P  58       9.598 -13.578  23.915  0.00  0.00      PROA  
ATOM    904  HB1 LEU P  58       9.139 -13.347  24.900  0.00  0.00      PROA  
ATOM    905  HB2 LEU P  58      10.554 -14.013  24.279  0.00  0.00      PROA  
ATOM    906  CG  LEU P  58       8.748 -14.690  23.196  0.00  0.00      PROA  
ATOM    907  HG  LEU P  58       7.704 -14.325  23.082  0.00  0.00      PROA  
ATOM    908  CD1 LEU P  58       9.400 -14.982  21.830  0.00  0.00      PROA  
ATOM    909 HD11 LEU P  58       8.824 -15.857  21.462  0.00  0.00      PROA  
ATOM    910 HD12 LEU P  58       9.230 -14.149  21.114  0.00  0.00      PROA  
ATOM    911 HD13 LEU P  58      10.398 -15.440  21.998  0.00  0.00      PROA  
ATOM    912  CD2 LEU P  58       8.567 -15.954  24.068  0.00  0.00      PROA  
ATOM    913 HD21 LEU P  58       9.436 -16.460  24.539  0.00  0.00      PROA  
ATOM    914 HD22 LEU P  58       7.888 -15.606  24.876  0.00  0.00      PROA  
ATOM    915 HD23 LEU P  58       8.011 -16.768  23.556  0.00  0.00      PROA  
ATOM    916  C   LEU P  58       8.548 -11.803  22.521  0.00  0.00      PROA  
ATOM    917  O   LEU P  58       8.389 -11.982  21.263  0.00  0.00      PROA  
ATOM    918  N   PHE P  59       7.711 -10.978  23.213  0.00  0.00      PROA  
ATOM    919  HN  PHE P  59       7.864 -10.790  24.180  0.00  0.00      PROA  
ATOM    920  CA  PHE P  59       6.653 -10.135  22.611  0.00  0.00      PROA  
ATOM    921  HA  PHE P  59       5.923 -10.727  22.078  0.00  0.00      PROA  
ATOM    922  CB  PHE P  59       5.933  -9.323  23.762  0.00  0.00      PROA  
ATOM    923  HB1 PHE P  59       6.727  -8.739  24.275  0.00  0.00      PROA  
ATOM    924  HB2 PHE P  59       5.474 -10.103  24.405  0.00  0.00      PROA  
ATOM    925  CG  PHE P  59       4.981  -8.331  23.220  0.00  0.00      PROA  
ATOM    926  CD1 PHE P  59       3.774  -8.765  22.736  0.00  0.00      PROA  
ATOM    927  HD1 PHE P  59       3.448  -9.791  22.818  0.00  0.00      PROA  
ATOM    928  CE1 PHE P  59       2.991  -7.913  21.987  0.00  0.00      PROA  
ATOM    929  HE1 PHE P  59       2.126  -8.239  21.428  0.00  0.00      PROA  
ATOM    930  CZ  PHE P  59       3.123  -6.563  22.148  0.00  0.00      PROA  
ATOM    931  HZ  PHE P  59       2.394  -5.934  21.659  0.00  0.00      PROA  
ATOM    932  CD2 PHE P  59       5.288  -6.988  23.144  0.00  0.00      PROA  
ATOM    933  HD2 PHE P  59       6.271  -6.739  23.515  0.00  0.00      PROA  
ATOM    934  CE2 PHE P  59       4.319  -6.087  22.727  0.00  0.00      PROA  
ATOM    935  HE2 PHE P  59       4.418  -5.019  22.850  0.00  0.00      PROA  
ATOM    936  C   PHE P  59       7.143  -9.198  21.498  0.00  0.00      PROA  
ATOM    937  O   PHE P  59       6.702  -9.329  20.364  0.00  0.00      PROA  
ATOM    938  N   TYR P  60       8.176  -8.419  21.688  0.00  0.00      PROA  
ATOM    939  HN  TYR P  60       8.658  -8.417  22.561  0.00  0.00      PROA  
ATOM    940  CA  TYR P  60       8.647  -7.499  20.751  0.00  0.00      PROA  
ATOM    941  HA  TYR P  60       7.804  -6.963  20.340  0.00  0.00      PROA  
ATOM    942  CB  TYR P  60       9.740  -6.658  21.431  0.00  0.00      PROA  
ATOM    943  HB1 TYR P  60      10.330  -6.169  20.627  0.00  0.00      PROA  
ATOM    944  HB2 TYR P  60      10.368  -7.332  22.052  0.00  0.00      PROA  
ATOM    945  CG  TYR P  60       9.202  -5.482  22.286  0.00  0.00      PROA  
ATOM    946  CD1 TYR P  60       9.703  -5.159  23.529  0.00  0.00      PROA  
ATOM    947  HD1 TYR P  60      10.620  -5.614  23.877  0.00  0.00      PROA  
ATOM    948  CE1 TYR P  60       9.160  -4.074  24.257  0.00  0.00      PROA  
ATOM    949  HE1 TYR P  60       9.617  -3.890  25.218  0.00  0.00      PROA  
ATOM    950  CZ  TYR P  60       8.161  -3.291  23.665  0.00  0.00      PROA  
ATOM    951  OH  TYR P  60       7.663  -2.224  24.404  0.00  0.00      PROA  
ATOM    952  HH  TYR P  60       7.985  -2.245  25.308  0.00  0.00      PROA  
ATOM    953  CD2 TYR P  60       8.204  -4.677  21.689  0.00  0.00      PROA  
ATOM    954  HD2 TYR P  60       7.820  -4.847  20.694  0.00  0.00      PROA  
ATOM    955  CE2 TYR P  60       7.706  -3.597  22.401  0.00  0.00      PROA  
ATOM    956  HE2 TYR P  60       6.897  -2.970  22.059  0.00  0.00      PROA  
ATOM    957  C   TYR P  60       9.219  -8.117  19.464  0.00  0.00      PROA  
ATOM    958  O   TYR P  60       8.969  -7.472  18.458  0.00  0.00      PROA  
ATOM    959  N   ILE P  61       9.868  -9.318  19.432  0.00  0.00      PROA  
ATOM    960  HN  ILE P  61      10.170  -9.797  20.253  0.00  0.00      PROA  
ATOM    961  CA  ILE P  61      10.344  -9.912  18.199  0.00  0.00      PROA  
ATOM    962  HA  ILE P  61      10.746  -9.145  17.554  0.00  0.00      PROA  
ATOM    963  CB  ILE P  61      11.611 -10.773  18.523  0.00  0.00      PROA  
ATOM    964  HB  ILE P  61      12.162 -11.135  17.629  0.00  0.00      PROA  
ATOM    965  CG2 ILE P  61      12.640  -9.749  19.091  0.00  0.00      PROA  
ATOM    966 HG21 ILE P  61      12.279  -9.421  20.089  0.00  0.00      PROA  
ATOM    967 HG22 ILE P  61      13.655 -10.165  19.265  0.00  0.00      PROA  
ATOM    968 HG23 ILE P  61      12.805  -8.871  18.430  0.00  0.00      PROA  
ATOM    969  CG1 ILE P  61      11.365 -11.936  19.503  0.00  0.00      PROA  
ATOM    970 HG11 ILE P  61      10.685 -11.619  20.323  0.00  0.00      PROA  
ATOM    971 HG12 ILE P  61      12.341 -12.220  19.952  0.00  0.00      PROA  
ATOM    972  CD  ILE P  61      10.908 -13.270  18.894  0.00  0.00      PROA  
ATOM    973  HD1 ILE P  61       9.863 -13.172  18.529  0.00  0.00      PROA  
ATOM    974  HD2 ILE P  61      11.601 -13.519  18.062  0.00  0.00      PROA  
ATOM    975  HD3 ILE P  61      11.006 -14.049  19.681  0.00  0.00      PROA  
ATOM    976  C   ILE P  61       9.192 -10.676  17.494  0.00  0.00      PROA  
ATOM    977  O   ILE P  61       9.180 -10.833  16.277  0.00  0.00      PROA  
ATOM    978  N   GLY P  62       8.234 -11.192  18.246  0.00  0.00      PROA  
ATOM    979  HN  GLY P  62       8.392 -11.196  19.231  0.00  0.00      PROA  
ATOM    980  CA  GLY P  62       7.020 -11.760  17.751  0.00  0.00      PROA  
ATOM    981  HA1 GLY P  62       6.432 -12.037  18.613  0.00  0.00      PROA  
ATOM    982  HA2 GLY P  62       7.197 -12.653  17.170  0.00  0.00      PROA  
ATOM    983  C   GLY P  62       6.118 -10.734  17.090  0.00  0.00      PROA  
ATOM    984  O   GLY P  62       5.710 -10.979  15.978  0.00  0.00      PROA  
ATOM    985  N   ILE P  63       5.847  -9.554  17.697  0.00  0.00      PROA  
ATOM    986  HN  ILE P  63       6.249  -9.262  18.562  0.00  0.00      PROA  
ATOM    987  CA  ILE P  63       5.010  -8.611  16.978  0.00  0.00      PROA  
ATOM    988  HA  ILE P  63       4.150  -9.109  16.555  0.00  0.00      PROA  
ATOM    989  CB  ILE P  63       4.402  -7.477  17.821  0.00  0.00      PROA  
ATOM    990  HB  ILE P  63       3.876  -7.936  18.685  0.00  0.00      PROA  
ATOM    991  CG2 ILE P  63       5.503  -6.592  18.360  0.00  0.00      PROA  
ATOM    992 HG21 ILE P  63       6.107  -7.216  19.053  0.00  0.00      PROA  
ATOM    993 HG22 ILE P  63       6.106  -6.094  17.571  0.00  0.00      PROA  
ATOM    994 HG23 ILE P  63       5.044  -5.812  19.004  0.00  0.00      PROA  
ATOM    995  CG1 ILE P  63       3.318  -6.643  17.134  0.00  0.00      PROA  
ATOM    996 HG11 ILE P  63       2.836  -7.380  16.457  0.00  0.00      PROA  
ATOM    997 HG12 ILE P  63       3.805  -5.842  16.536  0.00  0.00      PROA  
ATOM    998  CD  ILE P  63       2.320  -6.012  18.156  0.00  0.00      PROA  
ATOM    999  HD1 ILE P  63       1.416  -6.582  18.460  0.00  0.00      PROA  
ATOM   1000  HD2 ILE P  63       2.918  -5.753  19.057  0.00  0.00      PROA  
ATOM   1001  HD3 ILE P  63       1.996  -5.073  17.659  0.00  0.00      PROA  
ATOM   1002  C   ILE P  63       5.668  -8.027  15.668  0.00  0.00      PROA  
ATOM   1003  O   ILE P  63       5.017  -7.903  14.613  0.00  0.00      PROA  
ATOM   1004  N   PHE P  64       6.978  -7.893  15.695  0.00  0.00      PROA  
ATOM   1005  HN  PHE P  64       7.487  -8.003  16.545  0.00  0.00      PROA  
ATOM   1006  CA  PHE P  64       7.719  -7.637  14.527  0.00  0.00      PROA  
ATOM   1007  HA  PHE P  64       7.292  -6.803  13.990  0.00  0.00      PROA  
ATOM   1008  CB  PHE P  64       9.195  -7.445  14.882  0.00  0.00      PROA  
ATOM   1009  HB1 PHE P  64       9.840  -7.754  14.031  0.00  0.00      PROA  
ATOM   1010  HB2 PHE P  64       9.453  -7.999  15.810  0.00  0.00      PROA  
ATOM   1011  CG  PHE P  64       9.256  -5.909  15.068  0.00  0.00      PROA  
ATOM   1012  CD1 PHE P  64       9.798  -5.217  14.000  0.00  0.00      PROA  
ATOM   1013  HD1 PHE P  64      10.074  -5.775  13.117  0.00  0.00      PROA  
ATOM   1014  CE1 PHE P  64       9.923  -3.809  14.058  0.00  0.00      PROA  
ATOM   1015  HE1 PHE P  64      10.330  -3.299  13.198  0.00  0.00      PROA  
ATOM   1016  CZ  PHE P  64       9.608  -3.128  15.238  0.00  0.00      PROA  
ATOM   1017  HZ  PHE P  64       9.776  -2.071  15.387  0.00  0.00      PROA  
ATOM   1018  CD2 PHE P  64       8.914  -5.244  16.223  0.00  0.00      PROA  
ATOM   1019  HD2 PHE P  64       8.449  -5.774  17.042  0.00  0.00      PROA  
ATOM   1020  CE2 PHE P  64       9.106  -3.844  16.320  0.00  0.00      PROA  
ATOM   1021  HE2 PHE P  64       8.802  -3.360  17.237  0.00  0.00      PROA  
ATOM   1022  C   PHE P  64       7.614  -8.693  13.516  0.00  0.00      PROA  
ATOM   1023  O   PHE P  64       7.347  -8.427  12.363  0.00  0.00      PROA  
ATOM   1024  N   PHE P  65       7.846  -9.967  13.897  0.00  0.00      PROA  
ATOM   1025  HN  PHE P  65       7.932 -10.304  14.832  0.00  0.00      PROA  
ATOM   1026  CA  PHE P  65       7.723 -10.980  12.933  0.00  0.00      PROA  
ATOM   1027  HA  PHE P  65       8.439 -10.734  12.163  0.00  0.00      PROA  
ATOM   1028  CB  PHE P  65       8.230 -12.279  13.626  0.00  0.00      PROA  
ATOM   1029  HB1 PHE P  65       7.842 -12.550  14.631  0.00  0.00      PROA  
ATOM   1030  HB2 PHE P  65       9.316 -12.202  13.845  0.00  0.00      PROA  
ATOM   1031  CG  PHE P  65       7.854 -13.627  12.984  0.00  0.00      PROA  
ATOM   1032  CD1 PHE P  65       7.001 -14.518  13.565  0.00  0.00      PROA  
ATOM   1033  HD1 PHE P  65       6.482 -14.300  14.487  0.00  0.00      PROA  
ATOM   1034  CE1 PHE P  65       6.778 -15.765  13.057  0.00  0.00      PROA  
ATOM   1035  HE1 PHE P  65       6.022 -16.401  13.493  0.00  0.00      PROA  
ATOM   1036  CZ  PHE P  65       7.298 -16.140  11.808  0.00  0.00      PROA  
ATOM   1037  HZ  PHE P  65       7.137 -17.099  11.340  0.00  0.00      PROA  
ATOM   1038  CD2 PHE P  65       8.488 -14.017  11.813  0.00  0.00      PROA  
ATOM   1039  HD2 PHE P  65       9.196 -13.335  11.365  0.00  0.00      PROA  
ATOM   1040  CE2 PHE P  65       8.163 -15.219  11.180  0.00  0.00      PROA  
ATOM   1041  HE2 PHE P  65       8.515 -15.444  10.184  0.00  0.00      PROA  
ATOM   1042  C   PHE P  65       6.429 -11.158  12.188  0.00  0.00      PROA  
ATOM   1043  O   PHE P  65       6.482 -11.149  10.918  0.00  0.00      PROA  
ATOM   1044  N   VAL P  66       5.251 -11.222  12.846  0.00  0.00      PROA  
ATOM   1045  HN  VAL P  66       5.025 -11.138  13.814  0.00  0.00      PROA  
ATOM   1046  CA  VAL P  66       4.052 -11.502  12.049  0.00  0.00      PROA  
ATOM   1047  HA  VAL P  66       4.232 -12.142  11.198  0.00  0.00      PROA  
ATOM   1048  CB  VAL P  66       2.942 -12.105  12.882  0.00  0.00      PROA  
ATOM   1049  HB  VAL P  66       1.992 -11.937  12.330  0.00  0.00      PROA  
ATOM   1050  CG1 VAL P  66       3.191 -13.659  13.078  0.00  0.00      PROA  
ATOM   1051 HG11 VAL P  66       4.200 -13.850  13.501  0.00  0.00      PROA  
ATOM   1052 HG12 VAL P  66       2.437 -14.073  13.781  0.00  0.00      PROA  
ATOM   1053 HG13 VAL P  66       3.282 -14.211  12.119  0.00  0.00      PROA  
ATOM   1054  CG2 VAL P  66       2.946 -11.365  14.195  0.00  0.00      PROA  
ATOM   1055 HG21 VAL P  66       3.859 -11.591  14.787  0.00  0.00      PROA  
ATOM   1056 HG22 VAL P  66       2.872 -10.269  14.030  0.00  0.00      PROA  
ATOM   1057 HG23 VAL P  66       2.079 -11.635  14.836  0.00  0.00      PROA  
ATOM   1058  C   VAL P  66       3.597 -10.217  11.307  0.00  0.00      PROA  
ATOM   1059  O   VAL P  66       3.024 -10.386  10.242  0.00  0.00      PROA  
ATOM   1060  N   LEU P  67       4.006  -8.983  11.790  0.00  0.00      PROA  
ATOM   1061  HN  LEU P  67       4.403  -8.965  12.704  0.00  0.00      PROA  
ATOM   1062  CA  LEU P  67       3.631  -7.767  11.151  0.00  0.00      PROA  
ATOM   1063  HA  LEU P  67       2.637  -7.982  10.789  0.00  0.00      PROA  
ATOM   1064  CB  LEU P  67       3.744  -6.453  12.005  0.00  0.00      PROA  
ATOM   1065  HB1 LEU P  67       3.534  -5.570  11.364  0.00  0.00      PROA  
ATOM   1066  HB2 LEU P  67       4.816  -6.427  12.298  0.00  0.00      PROA  
ATOM   1067  CG  LEU P  67       2.783  -6.197  13.172  0.00  0.00      PROA  
ATOM   1068  HG  LEU P  67       2.882  -6.827  14.082  0.00  0.00      PROA  
ATOM   1069  CD1 LEU P  67       3.153  -4.726  13.650  0.00  0.00      PROA  
ATOM   1070 HD11 LEU P  67       4.183  -4.721  14.067  0.00  0.00      PROA  
ATOM   1071 HD12 LEU P  67       3.020  -4.018  12.804  0.00  0.00      PROA  
ATOM   1072 HD13 LEU P  67       2.492  -4.450  14.499  0.00  0.00      PROA  
ATOM   1073  CD2 LEU P  67       1.265  -6.326  12.778  0.00  0.00      PROA  
ATOM   1074 HD21 LEU P  67       0.943  -7.380  12.641  0.00  0.00      PROA  
ATOM   1075 HD22 LEU P  67       0.564  -6.048  13.594  0.00  0.00      PROA  
ATOM   1076 HD23 LEU P  67       0.940  -5.526  12.079  0.00  0.00      PROA  
ATOM   1077  C   LEU P  67       4.385  -7.597   9.917  0.00  0.00      PROA  
ATOM   1078  O   LEU P  67       3.830  -7.197   8.908  0.00  0.00      PROA  
ATOM   1079  N   THR P  68       5.684  -8.018   9.878  0.00  0.00      PROA  
ATOM   1080  HN  THR P  68       6.032  -8.230  10.788  0.00  0.00      PROA  
ATOM   1081  CA  THR P  68       6.548  -8.048   8.717  0.00  0.00      PROA  
ATOM   1082  HA  THR P  68       6.561  -7.021   8.383  0.00  0.00      PROA  
ATOM   1083  CB  THR P  68       7.953  -8.534   9.094  0.00  0.00      PROA  
ATOM   1084  HB  THR P  68       7.762  -9.429   9.725  0.00  0.00      PROA  
ATOM   1085  OG1 THR P  68       8.569  -7.549   9.876  0.00  0.00      PROA  
ATOM   1086  HG1 THR P  68       8.197  -7.633  10.757  0.00  0.00      PROA  
ATOM   1087  CG2 THR P  68       8.975  -8.712   7.897  0.00  0.00      PROA  
ATOM   1088 HG21 THR P  68       9.030  -9.717   7.425  0.00  0.00      PROA  
ATOM   1089 HG22 THR P  68       8.622  -8.046   7.081  0.00  0.00      PROA  
ATOM   1090 HG23 THR P  68      10.005  -8.411   8.186  0.00  0.00      PROA  
ATOM   1091  C   THR P  68       6.056  -8.963   7.613  0.00  0.00      PROA  
ATOM   1092  O   THR P  68       5.780  -8.508   6.500  0.00  0.00      PROA  
ATOM   1093  N   ALA P  69       5.603 -10.209   7.979  0.00  0.00      PROA  
ATOM   1094  HN  ALA P  69       5.659 -10.556   8.912  0.00  0.00      PROA  
ATOM   1095  CA  ALA P  69       4.890 -11.047   7.025  0.00  0.00      PROA  
ATOM   1096  HA  ALA P  69       5.620 -11.221   6.249  0.00  0.00      PROA  
ATOM   1097  CB  ALA P  69       4.442 -12.408   7.720  0.00  0.00      PROA  
ATOM   1098  HB1 ALA P  69       3.939 -13.060   6.975  0.00  0.00      PROA  
ATOM   1099  HB2 ALA P  69       5.294 -13.041   8.048  0.00  0.00      PROA  
ATOM   1100  HB3 ALA P  69       3.822 -12.242   8.627  0.00  0.00      PROA  
ATOM   1101  C   ALA P  69       3.558 -10.455   6.438  0.00  0.00      PROA  
ATOM   1102  O   ALA P  69       3.255 -10.481   5.262  0.00  0.00      PROA  
ATOM   1103  N   ALA P  70       2.639  -9.913   7.338  0.00  0.00      PROA  
ATOM   1104  HN  ALA P  70       2.841  -9.679   8.286  0.00  0.00      PROA  
ATOM   1105  CA  ALA P  70       1.385  -9.437   6.829  0.00  0.00      PROA  
ATOM   1106  HA  ALA P  70       0.945 -10.151   6.149  0.00  0.00      PROA  
ATOM   1107  CB  ALA P  70       0.323  -9.290   7.970  0.00  0.00      PROA  
ATOM   1108  HB1 ALA P  70       0.173 -10.272   8.469  0.00  0.00      PROA  
ATOM   1109  HB2 ALA P  70       0.876  -8.624   8.667  0.00  0.00      PROA  
ATOM   1110  HB3 ALA P  70      -0.596  -8.755   7.650  0.00  0.00      PROA  
ATOM   1111  C   ALA P  70       1.527  -8.126   6.010  0.00  0.00      PROA  
ATOM   1112  O   ALA P  70       0.915  -8.010   4.965  0.00  0.00      PROA  
ATOM   1113  N   VAL P  71       2.401  -7.133   6.328  0.00  0.00      PROA  
ATOM   1114  HN  VAL P  71       2.928  -7.188   7.172  0.00  0.00      PROA  
ATOM   1115  CA  VAL P  71       2.693  -5.988   5.379  0.00  0.00      PROA  
ATOM   1116  HA  VAL P  71       1.759  -5.603   4.997  0.00  0.00      PROA  
ATOM   1117  CB  VAL P  71       3.513  -4.856   6.050  0.00  0.00      PROA  
ATOM   1118  HB  VAL P  71       3.045  -4.640   7.035  0.00  0.00      PROA  
ATOM   1119  CG1 VAL P  71       4.912  -5.339   6.356  0.00  0.00      PROA  
ATOM   1120 HG11 VAL P  71       5.602  -5.463   5.494  0.00  0.00      PROA  
ATOM   1121 HG12 VAL P  71       5.361  -4.538   6.981  0.00  0.00      PROA  
ATOM   1122 HG13 VAL P  71       4.927  -6.293   6.925  0.00  0.00      PROA  
ATOM   1123  CG2 VAL P  71       3.567  -3.541   5.264  0.00  0.00      PROA  
ATOM   1124 HG21 VAL P  71       4.098  -3.599   4.290  0.00  0.00      PROA  
ATOM   1125 HG22 VAL P  71       2.558  -3.076   5.241  0.00  0.00      PROA  
ATOM   1126 HG23 VAL P  71       4.113  -2.764   5.841  0.00  0.00      PROA  
ATOM   1127  C   VAL P  71       3.342  -6.410   4.140  0.00  0.00      PROA  
ATOM   1128  O   VAL P  71       2.951  -5.914   3.070  0.00  0.00      PROA  
ATOM   1129  N   TYR P  72       4.299  -7.305   4.176  0.00  0.00      PROA  
ATOM   1130  HN  TYR P  72       4.786  -7.538   5.014  0.00  0.00      PROA  
ATOM   1131  CA  TYR P  72       4.919  -7.925   3.058  0.00  0.00      PROA  
ATOM   1132  HA  TYR P  72       5.463  -7.182   2.494  0.00  0.00      PROA  
ATOM   1133  CB  TYR P  72       6.034  -8.839   3.534  0.00  0.00      PROA  
ATOM   1134  HB1 TYR P  72       5.710  -9.695   4.163  0.00  0.00      PROA  
ATOM   1135  HB2 TYR P  72       6.702  -8.310   4.246  0.00  0.00      PROA  
ATOM   1136  CG  TYR P  72       6.856  -9.392   2.381  0.00  0.00      PROA  
ATOM   1137  CD1 TYR P  72       7.899  -8.640   1.914  0.00  0.00      PROA  
ATOM   1138  HD1 TYR P  72       8.104  -7.673   2.351  0.00  0.00      PROA  
ATOM   1139  CE1 TYR P  72       8.628  -9.102   0.822  0.00  0.00      PROA  
ATOM   1140  HE1 TYR P  72       9.451  -8.495   0.474  0.00  0.00      PROA  
ATOM   1141  CZ  TYR P  72       8.375 -10.355   0.209  0.00  0.00      PROA  
ATOM   1142  OH  TYR P  72       9.130 -10.769  -0.867  0.00  0.00      PROA  
ATOM   1143  HH  TYR P  72       9.709 -10.048  -1.126  0.00  0.00      PROA  
ATOM   1144  CD2 TYR P  72       6.704 -10.687   1.887  0.00  0.00      PROA  
ATOM   1145  HD2 TYR P  72       5.964 -11.285   2.398  0.00  0.00      PROA  
ATOM   1146  CE2 TYR P  72       7.408 -11.167   0.755  0.00  0.00      PROA  
ATOM   1147  HE2 TYR P  72       7.139 -12.127   0.341  0.00  0.00      PROA  
ATOM   1148  C   TYR P  72       3.950  -8.492   2.076  0.00  0.00      PROA  
ATOM   1149  O   TYR P  72       3.901  -8.139   0.909  0.00  0.00      PROA  
ATOM   1150  N   ILE P  73       2.952  -9.289   2.570  0.00  0.00      PROA  
ATOM   1151  HN  ILE P  73       3.018  -9.582   3.521  0.00  0.00      PROA  
ATOM   1152  CA  ILE P  73       1.842  -9.843   1.759  0.00  0.00      PROA  
ATOM   1153  HA  ILE P  73       2.160 -10.227   0.801  0.00  0.00      PROA  
ATOM   1154  CB  ILE P  73       1.173 -11.049   2.510  0.00  0.00      PROA  
ATOM   1155  HB  ILE P  73       0.753 -10.803   3.508  0.00  0.00      PROA  
ATOM   1156  CG2 ILE P  73       0.027 -11.630   1.656  0.00  0.00      PROA  
ATOM   1157 HG21 ILE P  73      -0.565 -12.400   2.195  0.00  0.00      PROA  
ATOM   1158 HG22 ILE P  73      -0.722 -10.860   1.373  0.00  0.00      PROA  
ATOM   1159 HG23 ILE P  73       0.408 -12.151   0.752  0.00  0.00      PROA  
ATOM   1160  CG1 ILE P  73       2.147 -12.147   2.770  0.00  0.00      PROA  
ATOM   1161 HG11 ILE P  73       1.512 -12.980   3.140  0.00  0.00      PROA  
ATOM   1162 HG12 ILE P  73       2.840 -11.885   3.598  0.00  0.00      PROA  
ATOM   1163  CD  ILE P  73       2.832 -12.703   1.508  0.00  0.00      PROA  
ATOM   1164  HD1 ILE P  73       3.407 -11.947   0.933  0.00  0.00      PROA  
ATOM   1165  HD2 ILE P  73       3.475 -13.568   1.780  0.00  0.00      PROA  
ATOM   1166  HD3 ILE P  73       2.178 -13.252   0.796  0.00  0.00      PROA  
ATOM   1167  C   ILE P  73       0.874  -8.713   1.209  0.00  0.00      PROA  
ATOM   1168  O   ILE P  73       0.444  -8.765  -0.001  0.00  0.00      PROA  
ATOM   1169  N   MET P  74       0.681  -7.685   2.023  0.00  0.00      PROA  
ATOM   1170  HN  MET P  74       1.113  -7.622   2.919  0.00  0.00      PROA  
ATOM   1171  CA  MET P  74      -0.144  -6.539   1.680  0.00  0.00      PROA  
ATOM   1172  HA  MET P  74      -1.095  -6.899   1.316  0.00  0.00      PROA  
ATOM   1173  CB  MET P  74      -0.546  -5.633   2.889  0.00  0.00      PROA  
ATOM   1174  HB1 MET P  74      -1.012  -4.716   2.471  0.00  0.00      PROA  
ATOM   1175  HB2 MET P  74       0.414  -5.341   3.365  0.00  0.00      PROA  
ATOM   1176  CG  MET P  74      -1.499  -6.159   3.987  0.00  0.00      PROA  
ATOM   1177  HG1 MET P  74      -1.053  -5.956   4.984  0.00  0.00      PROA  
ATOM   1178  HG2 MET P  74      -1.381  -7.258   4.097  0.00  0.00      PROA  
ATOM   1179  SD  MET P  74      -3.236  -5.751   3.847  0.00  0.00      PROA  
ATOM   1180  CE  MET P  74      -3.639  -6.408   5.476  0.00  0.00      PROA  
ATOM   1181  HE1 MET P  74      -4.695  -6.165   5.720  0.00  0.00      PROA  
ATOM   1182  HE2 MET P  74      -3.471  -7.478   5.725  0.00  0.00      PROA  
ATOM   1183  HE3 MET P  74      -2.999  -5.895   6.225  0.00  0.00      PROA  
ATOM   1184  C   MET P  74       0.317  -5.710   0.566  0.00  0.00      PROA  
ATOM   1185  O   MET P  74      -0.345  -5.520  -0.425  0.00  0.00      PROA  
ATOM   1186  N   SER P  75       1.574  -5.310   0.704  0.00  0.00      PROA  
ATOM   1187  HN  SER P  75       1.981  -5.623   1.559  0.00  0.00      PROA  
ATOM   1188  CA  SER P  75       2.379  -4.682  -0.283  0.00  0.00      PROA  
ATOM   1189  HA  SER P  75       1.832  -3.795  -0.565  0.00  0.00      PROA  
ATOM   1190  CB  SER P  75       3.743  -4.321   0.323  0.00  0.00      PROA  
ATOM   1191  HB1 SER P  75       4.268  -5.278   0.532  0.00  0.00      PROA  
ATOM   1192  HB2 SER P  75       3.714  -3.792   1.299  0.00  0.00      PROA  
ATOM   1193  OG  SER P  75       4.535  -3.537  -0.486  0.00  0.00      PROA  
ATOM   1194  HG1 SER P  75       4.147  -2.659  -0.445  0.00  0.00      PROA  
ATOM   1195  C   SER P  75       2.515  -5.553  -1.509  0.00  0.00      PROA  
ATOM   1196  O   SER P  75       2.272  -4.990  -2.584  0.00  0.00      PROA  
ATOM   1197  N   TYR P  76       2.791  -6.836  -1.377  0.00  0.00      PROA  
ATOM   1198  HN  TYR P  76       2.890  -7.237  -0.469  0.00  0.00      PROA  
ATOM   1199  CA  TYR P  76       2.899  -7.700  -2.562  0.00  0.00      PROA  
ATOM   1200  HA  TYR P  76       3.678  -7.271  -3.173  0.00  0.00      PROA  
ATOM   1201  CB  TYR P  76       3.382  -9.061  -2.127  0.00  0.00      PROA  
ATOM   1202  HB1 TYR P  76       2.745  -9.290  -1.245  0.00  0.00      PROA  
ATOM   1203  HB2 TYR P  76       4.422  -9.015  -1.741  0.00  0.00      PROA  
ATOM   1204  CG  TYR P  76       3.165 -10.119  -3.162  0.00  0.00      PROA  
ATOM   1205  CD1 TYR P  76       4.230 -10.418  -4.007  0.00  0.00      PROA  
ATOM   1206  HD1 TYR P  76       5.178  -9.924  -3.849  0.00  0.00      PROA  
ATOM   1207  CE1 TYR P  76       4.027 -11.314  -5.019  0.00  0.00      PROA  
ATOM   1208  HE1 TYR P  76       4.759 -11.567  -5.771  0.00  0.00      PROA  
ATOM   1209  CZ  TYR P  76       2.866 -12.136  -5.035  0.00  0.00      PROA  
ATOM   1210  OH  TYR P  76       2.729 -12.943  -6.185  0.00  0.00      PROA  
ATOM   1211  HH  TYR P  76       3.516 -12.988  -6.733  0.00  0.00      PROA  
ATOM   1212  CD2 TYR P  76       2.017 -10.917  -3.210  0.00  0.00      PROA  
ATOM   1213  HD2 TYR P  76       1.267 -10.838  -2.437  0.00  0.00      PROA  
ATOM   1214  CE2 TYR P  76       1.795 -11.820  -4.234  0.00  0.00      PROA  
ATOM   1215  HE2 TYR P  76       0.910 -12.428  -4.346  0.00  0.00      PROA  
ATOM   1216  C   TYR P  76       1.619  -7.676  -3.429  0.00  0.00      PROA  
ATOM   1217  O   TYR P  76       1.627  -7.260  -4.591  0.00  0.00      PROA  
ATOM   1218  N   PHE P  77       0.467  -7.949  -2.779  0.00  0.00      PROA  
ATOM   1219  HN  PHE P  77       0.468  -8.323  -1.855  0.00  0.00      PROA  
ATOM   1220  CA  PHE P  77      -0.845  -7.849  -3.434  0.00  0.00      PROA  
ATOM   1221  HA  PHE P  77      -0.836  -8.392  -4.368  0.00  0.00      PROA  
ATOM   1222  CB  PHE P  77      -1.923  -8.508  -2.578  0.00  0.00      PROA  
ATOM   1223  HB1 PHE P  77      -2.921  -8.255  -2.996  0.00  0.00      PROA  
ATOM   1224  HB2 PHE P  77      -1.839  -8.150  -1.530  0.00  0.00      PROA  
ATOM   1225  CG  PHE P  77      -1.841 -10.058  -2.539  0.00  0.00      PROA  
ATOM   1226  CD1 PHE P  77      -1.810 -10.808  -3.702  0.00  0.00      PROA  
ATOM   1227  HD1 PHE P  77      -1.818 -10.307  -4.658  0.00  0.00      PROA  
ATOM   1228  CE1 PHE P  77      -1.948 -12.137  -3.720  0.00  0.00      PROA  
ATOM   1229  HE1 PHE P  77      -1.919 -12.693  -4.645  0.00  0.00      PROA  
ATOM   1230  CZ  PHE P  77      -2.166 -12.818  -2.546  0.00  0.00      PROA  
ATOM   1231  HZ  PHE P  77      -2.246 -13.894  -2.501  0.00  0.00      PROA  
ATOM   1232  CD2 PHE P  77      -2.087 -10.661  -1.379  0.00  0.00      PROA  
ATOM   1233  HD2 PHE P  77      -2.185 -10.049  -0.495  0.00  0.00      PROA  
ATOM   1234  CE2 PHE P  77      -2.225 -12.079  -1.370  0.00  0.00      PROA  
ATOM   1235  HE2 PHE P  77      -2.491 -12.451  -0.392  0.00  0.00      PROA  
ATOM   1236  C   PHE P  77      -1.293  -6.500  -3.949  0.00  0.00      PROA  
ATOM   1237  O   PHE P  77      -1.863  -6.377  -5.028  0.00  0.00      PROA  
ATOM   1238  N   TRP P  78      -1.003  -5.450  -3.148  0.00  0.00      PROA  
ATOM   1239  HN  TRP P  78      -0.602  -5.589  -2.245  0.00  0.00      PROA  
ATOM   1240  CA  TRP P  78      -1.187  -3.989  -3.467  0.00  0.00      PROA  
ATOM   1241  HA  TRP P  78      -2.242  -3.939  -3.692  0.00  0.00      PROA  
ATOM   1242  CB  TRP P  78      -0.940  -3.113  -2.231  0.00  0.00      PROA  
ATOM   1243  HB1 TRP P  78      -0.003  -3.549  -1.823  0.00  0.00      PROA  
ATOM   1244  HB2 TRP P  78      -1.808  -3.289  -1.561  0.00  0.00      PROA  
ATOM   1245  CG  TRP P  78      -0.802  -1.640  -2.374  0.00  0.00      PROA  
ATOM   1246  CD1 TRP P  78      -1.864  -0.923  -2.524  0.00  0.00      PROA  
ATOM   1247  HD1 TRP P  78      -2.877  -1.273  -2.389  0.00  0.00      PROA  
ATOM   1248  NE1 TRP P  78      -1.498   0.457  -2.729  0.00  0.00      PROA  
ATOM   1249  HE1 TRP P  78      -2.051   1.246  -2.572  0.00  0.00      PROA  
ATOM   1250  CE2 TRP P  78      -0.113   0.496  -2.812  0.00  0.00      PROA  
ATOM   1251  CD2 TRP P  78       0.361  -0.780  -2.573  0.00  0.00      PROA  
ATOM   1252  CE3 TRP P  78       1.736  -0.976  -2.436  0.00  0.00      PROA  
ATOM   1253  HE3 TRP P  78       2.166  -1.943  -2.221  0.00  0.00      PROA  
ATOM   1254  CZ3 TRP P  78       2.573   0.119  -2.564  0.00  0.00      PROA  
ATOM   1255  HZ3 TRP P  78       3.626  -0.106  -2.479  0.00  0.00      PROA  
ATOM   1256  CZ2 TRP P  78       0.746   1.573  -3.113  0.00  0.00      PROA  
ATOM   1257  HZ2 TRP P  78       0.338   2.509  -3.464  0.00  0.00      PROA  
ATOM   1258  CH2 TRP P  78       2.046   1.355  -2.902  0.00  0.00      PROA  
ATOM   1259  HH2 TRP P  78       2.748   2.175  -2.925  0.00  0.00      PROA  
ATOM   1260  C   TRP P  78      -0.437  -3.466  -4.752  0.00  0.00      PROA  
ATOM   1261  O   TRP P  78      -0.976  -2.862  -5.668  0.00  0.00      PROA  
ATOM   1262  N   MET P  79       0.881  -3.910  -4.884  0.00  0.00      PROA  
ATOM   1263  HN  MET P  79       1.239  -4.437  -4.117  0.00  0.00      PROA  
ATOM   1264  CA  MET P  79       1.767  -3.587  -6.042  0.00  0.00      PROA  
ATOM   1265  HA  MET P  79       1.687  -2.526  -6.230  0.00  0.00      PROA  
ATOM   1266  CB  MET P  79       3.265  -4.063  -5.817  0.00  0.00      PROA  
ATOM   1267  HB1 MET P  79       3.832  -4.076  -6.772  0.00  0.00      PROA  
ATOM   1268  HB2 MET P  79       3.227  -5.079  -5.370  0.00  0.00      PROA  
ATOM   1269  CG  MET P  79       3.974  -3.055  -4.913  0.00  0.00      PROA  
ATOM   1270  HG1 MET P  79       3.448  -2.783  -3.973  0.00  0.00      PROA  
ATOM   1271  HG2 MET P  79       4.178  -2.127  -5.488  0.00  0.00      PROA  
ATOM   1272  SD  MET P  79       5.580  -3.785  -4.469  0.00  0.00      PROA  
ATOM   1273  CE  MET P  79       6.301  -2.186  -3.821  0.00  0.00      PROA  
ATOM   1274  HE1 MET P  79       7.356  -2.372  -3.526  0.00  0.00      PROA  
ATOM   1275  HE2 MET P  79       6.208  -1.284  -4.462  0.00  0.00      PROA  
ATOM   1276  HE3 MET P  79       5.641  -1.981  -2.951  0.00  0.00      PROA  
ATOM   1277  C   MET P  79       1.238  -4.171  -7.345  0.00  0.00      PROA  
ATOM   1278  O   MET P  79       1.280  -3.466  -8.350  0.00  0.00      PROA  
ATOM   1279  N   HSD P  80       0.637  -5.389  -7.309  0.00  0.00      PROA  
ATOM   1280  HN  HSD P  80       0.593  -5.806  -6.405  0.00  0.00      PROA  
ATOM   1281  CA  HSD P  80      -0.049  -5.979  -8.443  0.00  0.00      PROA  
ATOM   1282  HA  HSD P  80       0.503  -5.923  -9.369  0.00  0.00      PROA  
ATOM   1283  CB  HSD P  80      -0.364  -7.428  -8.186  0.00  0.00      PROA  
ATOM   1284  HB1 HSD P  80      -0.871  -7.764  -9.116  0.00  0.00      PROA  
ATOM   1285  HB2 HSD P  80      -1.034  -7.720  -7.349  0.00  0.00      PROA  
ATOM   1286  ND1 HSD P  80       1.599  -8.424  -7.082  0.00  0.00      PROA  
ATOM   1287  HD1 HSD P  80       1.614  -7.824  -6.282  0.00  0.00      PROA  
ATOM   1288  CG  HSD P  80       0.801  -8.370  -8.181  0.00  0.00      PROA  
ATOM   1289  CE1 HSD P  80       2.388  -9.522  -7.204  0.00  0.00      PROA  
ATOM   1290  HE1 HSD P  80       3.090  -9.657  -6.382  0.00  0.00      PROA  
ATOM   1291  NE2 HSD P  80       2.183 -10.199  -8.318  0.00  0.00      PROA  
ATOM   1292  CD2 HSD P  80       1.163  -9.494  -8.988  0.00  0.00      PROA  
ATOM   1293  HD2 HSD P  80       0.707  -9.891  -9.887  0.00  0.00      PROA  
ATOM   1294  C   HSD P  80      -1.450  -5.363  -8.834  0.00  0.00      PROA  
ATOM   1295  O   HSD P  80      -1.798  -5.443 -10.009  0.00  0.00      PROA  
ATOM   1296  N   GLN P  81      -2.044  -4.599  -7.921  0.00  0.00      PROA  
ATOM   1297  HN  GLN P  81      -1.592  -4.431  -7.048  0.00  0.00      PROA  
ATOM   1298  CA  GLN P  81      -3.377  -3.940  -8.234  0.00  0.00      PROA  
ATOM   1299  HA  GLN P  81      -3.900  -4.408  -9.054  0.00  0.00      PROA  
ATOM   1300  CB  GLN P  81      -4.291  -3.540  -6.976  0.00  0.00      PROA  
ATOM   1301  HB1 GLN P  81      -5.262  -3.100  -7.290  0.00  0.00      PROA  
ATOM   1302  HB2 GLN P  81      -3.749  -2.807  -6.341  0.00  0.00      PROA  
ATOM   1303  CG  GLN P  81      -4.698  -4.673  -6.034  0.00  0.00      PROA  
ATOM   1304  HG1 GLN P  81      -5.514  -4.319  -5.368  0.00  0.00      PROA  
ATOM   1305  HG2 GLN P  81      -3.848  -4.835  -5.337  0.00  0.00      PROA  
ATOM   1306  CD  GLN P  81      -5.147  -5.993  -6.703  0.00  0.00      PROA  
ATOM   1307  OE1 GLN P  81      -6.164  -6.102  -7.382  0.00  0.00      PROA  
ATOM   1308  NE2 GLN P  81      -4.367  -7.038  -6.478  0.00  0.00      PROA  
ATOM   1309 HE21 GLN P  81      -4.755  -7.833  -6.945  0.00  0.00      PROA  
ATOM   1310 HE22 GLN P  81      -3.579  -7.027  -5.862  0.00  0.00      PROA  
ATOM   1311  C   GLN P  81      -3.187  -2.588  -8.978  0.00  0.00      PROA  
ATOM   1312  O   GLN P  81      -4.045  -2.074  -9.719  0.00  0.00      PROA  
ATOM   1313  N   LEU P  82      -2.022  -1.935  -8.762  0.00  0.00      PROA  
ATOM   1314  HN  LEU P  82      -1.344  -2.347  -8.159  0.00  0.00      PROA  
ATOM   1315  CA  LEU P  82      -1.768  -0.668  -9.367  0.00  0.00      PROA  
ATOM   1316  HA  LEU P  82      -2.606  -0.218  -9.879  0.00  0.00      PROA  
ATOM   1317  CB  LEU P  82      -1.127   0.290  -8.311  0.00  0.00      PROA  
ATOM   1318  HB1 LEU P  82      -0.552   1.125  -8.766  0.00  0.00      PROA  
ATOM   1319  HB2 LEU P  82      -0.297  -0.272  -7.834  0.00  0.00      PROA  
ATOM   1320  CG  LEU P  82      -2.074   0.694  -7.145  0.00  0.00      PROA  
ATOM   1321  HG  LEU P  82      -2.548  -0.229  -6.747  0.00  0.00      PROA  
ATOM   1322  CD1 LEU P  82      -1.379   1.410  -5.980  0.00  0.00      PROA  
ATOM   1323 HD11 LEU P  82      -0.664   2.191  -6.318  0.00  0.00      PROA  
ATOM   1324 HD12 LEU P  82      -2.122   1.891  -5.309  0.00  0.00      PROA  
ATOM   1325 HD13 LEU P  82      -0.748   0.623  -5.514  0.00  0.00      PROA  
ATOM   1326  CD2 LEU P  82      -3.065   1.714  -7.683  0.00  0.00      PROA  
ATOM   1327 HD21 LEU P  82      -3.643   2.147  -6.839  0.00  0.00      PROA  
ATOM   1328 HD22 LEU P  82      -2.489   2.567  -8.100  0.00  0.00      PROA  
ATOM   1329 HD23 LEU P  82      -3.742   1.277  -8.448  0.00  0.00      PROA  
ATOM   1330  C   LEU P  82      -0.756  -0.953 -10.478  0.00  0.00      PROA  
ATOM   1331  O   LEU P  82      -0.878  -0.435 -11.573  0.00  0.00      PROA  
ATOM   1332  N   PHE P  83       0.413  -1.701 -10.204  0.00  0.00      PROA  
ATOM   1333  HN  PHE P  83       0.539  -2.227  -9.366  0.00  0.00      PROA  
ATOM   1334  CA  PHE P  83       1.451  -1.881 -11.200  0.00  0.00      PROA  
ATOM   1335  HA  PHE P  83       1.521  -0.959 -11.758  0.00  0.00      PROA  
ATOM   1336  CB  PHE P  83       2.885  -2.296 -10.692  0.00  0.00      PROA  
ATOM   1337  HB1 PHE P  83       3.614  -2.571 -11.484  0.00  0.00      PROA  
ATOM   1338  HB2 PHE P  83       2.921  -3.246 -10.116  0.00  0.00      PROA  
ATOM   1339  CG  PHE P  83       3.595  -1.284  -9.816  0.00  0.00      PROA  
ATOM   1340  CD1 PHE P  83       4.343  -1.743  -8.700  0.00  0.00      PROA  
ATOM   1341  HD1 PHE P  83       4.228  -2.771  -8.391  0.00  0.00      PROA  
ATOM   1342  CE1 PHE P  83       5.280  -0.916  -8.020  0.00  0.00      PROA  
ATOM   1343  HE1 PHE P  83       5.821  -1.236  -7.142  0.00  0.00      PROA  
ATOM   1344  CZ  PHE P  83       5.455   0.389  -8.446  0.00  0.00      PROA  
ATOM   1345  HZ  PHE P  83       6.089   0.988  -7.810  0.00  0.00      PROA  
ATOM   1346  CD2 PHE P  83       3.879  -0.025 -10.272  0.00  0.00      PROA  
ATOM   1347  HD2 PHE P  83       3.424   0.207 -11.224  0.00  0.00      PROA  
ATOM   1348  CE2 PHE P  83       4.844   0.821  -9.665  0.00  0.00      PROA  
ATOM   1349  HE2 PHE P  83       4.912   1.861  -9.949  0.00  0.00      PROA  
ATOM   1350  C   PHE P  83       0.977  -2.865 -12.280  0.00  0.00      PROA  
ATOM   1351  O   PHE P  83       1.377  -2.877 -13.432  0.00  0.00      PROA  
ATOM   1352  N   GLY P  84      -0.065  -3.688 -12.054  0.00  0.00      PROA  
ATOM   1353  HN  GLY P  84      -0.215  -3.866 -11.084  0.00  0.00      PROA  
ATOM   1354  CA  GLY P  84      -0.703  -4.516 -13.046  0.00  0.00      PROA  
ATOM   1355  HA1 GLY P  84      -1.216  -5.324 -12.546  0.00  0.00      PROA  
ATOM   1356  HA2 GLY P  84      -0.026  -4.924 -13.782  0.00  0.00      PROA  
ATOM   1357  C   GLY P  84      -1.719  -3.783 -13.847  0.00  0.00      PROA  
ATOM   1358  O   GLY P  84      -1.784  -3.951 -15.057  0.00  0.00      PROA  
ATOM   1359  N   GLY P  85      -2.488  -2.803 -13.297  0.00  0.00      PROA  
ATOM   1360  HN  GLY P  85      -2.339  -2.583 -12.336  0.00  0.00      PROA  
ATOM   1361  CA  GLY P  85      -3.381  -1.931 -14.002  0.00  0.00      PROA  
ATOM   1362  HA1 GLY P  85      -3.715  -1.187 -13.294  0.00  0.00      PROA  
ATOM   1363  HA2 GLY P  85      -4.142  -2.552 -14.452  0.00  0.00      PROA  
ATOM   1364  C   GLY P  85      -2.706  -1.166 -15.112  0.00  0.00      PROA  
ATOM   1365  O   GLY P  85      -3.104  -1.037 -16.267  0.00  0.00      PROA  
ATOM   1366  N   ALA P  86      -1.459  -0.694 -14.753  0.00  0.00      PROA  
ATOM   1367  HN  ALA P  86      -0.971  -0.892 -13.906  0.00  0.00      PROA  
ATOM   1368  CA  ALA P  86      -0.620  -0.049 -15.685  0.00  0.00      PROA  
ATOM   1369  HA  ALA P  86      -1.123   0.860 -15.980  0.00  0.00      PROA  
ATOM   1370  CB  ALA P  86       0.590   0.445 -14.982  0.00  0.00      PROA  
ATOM   1371  HB1 ALA P  86       1.207  -0.379 -14.566  0.00  0.00      PROA  
ATOM   1372  HB2 ALA P  86       1.166   1.097 -15.675  0.00  0.00      PROA  
ATOM   1373  HB3 ALA P  86       0.237   1.117 -14.171  0.00  0.00      PROA  
ATOM   1374  C   ALA P  86      -0.110  -0.889 -16.916  0.00  0.00      PROA  
ATOM   1375  O   ALA P  86      -0.112  -0.336 -18.084  0.00  0.00      PROA  
ATOM   1376  N   ASN P  87       0.376  -2.152 -16.697  0.00  0.00      PROA  
ATOM   1377  HN  ASN P  87       0.578  -2.456 -15.769  0.00  0.00      PROA  
ATOM   1378  CA  ASN P  87       0.724  -3.086 -17.795  0.00  0.00      PROA  
ATOM   1379  HA  ASN P  87       1.483  -2.665 -18.437  0.00  0.00      PROA  
ATOM   1380  CB  ASN P  87       1.430  -4.393 -17.199  0.00  0.00      PROA  
ATOM   1381  HB1 ASN P  87       1.668  -4.993 -18.104  0.00  0.00      PROA  
ATOM   1382  HB2 ASN P  87       0.671  -5.042 -16.712  0.00  0.00      PROA  
ATOM   1383  CG  ASN P  87       2.658  -4.187 -16.402  0.00  0.00      PROA  
ATOM   1384  OD1 ASN P  87       3.214  -3.106 -16.293  0.00  0.00      PROA  
ATOM   1385  ND2 ASN P  87       3.066  -5.201 -15.610  0.00  0.00      PROA  
ATOM   1386 HD21 ASN P  87       2.549  -6.052 -15.707  0.00  0.00      PROA  
ATOM   1387 HD22 ASN P  87       3.878  -5.194 -15.027  0.00  0.00      PROA  
ATOM   1388  C   ASN P  87      -0.556  -3.407 -18.652  0.00  0.00      PROA  
ATOM   1389  O   ASN P  87      -0.438  -3.547 -19.896  0.00  0.00      PROA  
ATOM   1390  N   LEU P  88      -1.759  -3.518 -18.106  0.00  0.00      PROA  
ATOM   1391  HN  LEU P  88      -1.800  -3.433 -17.114  0.00  0.00      PROA  
ATOM   1392  CA  LEU P  88      -3.030  -3.663 -18.797  0.00  0.00      PROA  
ATOM   1393  HA  LEU P  88      -3.049  -4.543 -19.422  0.00  0.00      PROA  
ATOM   1394  CB  LEU P  88      -4.242  -3.851 -17.866  0.00  0.00      PROA  
ATOM   1395  HB1 LEU P  88      -4.525  -2.897 -17.371  0.00  0.00      PROA  
ATOM   1396  HB2 LEU P  88      -3.913  -4.421 -16.971  0.00  0.00      PROA  
ATOM   1397  CG  LEU P  88      -5.512  -4.591 -18.383  0.00  0.00      PROA  
ATOM   1398  HG  LEU P  88      -5.618  -4.063 -19.355  0.00  0.00      PROA  
ATOM   1399  CD1 LEU P  88      -5.179  -6.083 -18.653  0.00  0.00      PROA  
ATOM   1400 HD11 LEU P  88      -4.438  -6.250 -19.464  0.00  0.00      PROA  
ATOM   1401 HD12 LEU P  88      -4.812  -6.477 -17.681  0.00  0.00      PROA  
ATOM   1402 HD13 LEU P  88      -6.123  -6.558 -18.995  0.00  0.00      PROA  
ATOM   1403  CD2 LEU P  88      -6.633  -4.338 -17.389  0.00  0.00      PROA  
ATOM   1404 HD21 LEU P  88      -6.934  -3.275 -17.278  0.00  0.00      PROA  
ATOM   1405 HD22 LEU P  88      -7.456  -4.988 -17.756  0.00  0.00      PROA  
ATOM   1406 HD23 LEU P  88      -6.268  -4.666 -16.392  0.00  0.00      PROA  
ATOM   1407  C   LEU P  88      -3.371  -2.465 -19.689  0.00  0.00      PROA  
ATOM   1408  O   LEU P  88      -3.824  -2.529 -20.813  0.00  0.00      PROA  
ATOM   1409  N   MET P  89      -3.153  -1.210 -19.188  0.00  0.00      PROA  
ATOM   1410  HN  MET P  89      -2.936  -1.161 -18.216  0.00  0.00      PROA  
ATOM   1411  CA  MET P  89      -3.307   0.006 -19.949  0.00  0.00      PROA  
ATOM   1412  HA  MET P  89      -4.303  -0.009 -20.366  0.00  0.00      PROA  
ATOM   1413  CB  MET P  89      -3.390   1.237 -18.933  0.00  0.00      PROA  
ATOM   1414  HB1 MET P  89      -2.549   1.161 -18.212  0.00  0.00      PROA  
ATOM   1415  HB2 MET P  89      -4.288   1.174 -18.282  0.00  0.00      PROA  
ATOM   1416  CG  MET P  89      -3.227   2.639 -19.530  0.00  0.00      PROA  
ATOM   1417  HG1 MET P  89      -2.315   2.716 -20.160  0.00  0.00      PROA  
ATOM   1418  HG2 MET P  89      -3.243   3.418 -18.738  0.00  0.00      PROA  
ATOM   1419  SD  MET P  89      -4.753   3.100 -20.424  0.00  0.00      PROA  
ATOM   1420  CE  MET P  89      -3.819   4.431 -21.323  0.00  0.00      PROA  
ATOM   1421  HE1 MET P  89      -4.429   4.982 -22.070  0.00  0.00      PROA  
ATOM   1422  HE2 MET P  89      -3.409   5.202 -20.637  0.00  0.00      PROA  
ATOM   1423  HE3 MET P  89      -2.986   4.021 -21.934  0.00  0.00      PROA  
ATOM   1424  C   MET P  89      -2.253   0.135 -21.011  0.00  0.00      PROA  
ATOM   1425  O   MET P  89      -2.579   0.531 -22.087  0.00  0.00      PROA  
ATOM   1426  N   GLU P  90      -1.015  -0.258 -20.724  0.00  0.00      PROA  
ATOM   1427  HN  GLU P  90      -0.754  -0.477 -19.787  0.00  0.00      PROA  
ATOM   1428  CA  GLU P  90      -0.030  -0.318 -21.812  0.00  0.00      PROA  
ATOM   1429  HA  GLU P  90       0.072   0.708 -22.133  0.00  0.00      PROA  
ATOM   1430  CB  GLU P  90       1.318  -0.705 -21.225  0.00  0.00      PROA  
ATOM   1431  HB1 GLU P  90       1.068  -1.516 -20.508  0.00  0.00      PROA  
ATOM   1432  HB2 GLU P  90       1.658   0.109 -20.549  0.00  0.00      PROA  
ATOM   1433  CG  GLU P  90       2.462  -1.383 -22.032  0.00  0.00      PROA  
ATOM   1434  HG1 GLU P  90       2.935  -0.642 -22.710  0.00  0.00      PROA  
ATOM   1435  HG2 GLU P  90       2.103  -2.207 -22.685  0.00  0.00      PROA  
ATOM   1436  CD  GLU P  90       3.592  -1.974 -21.187  0.00  0.00      PROA  
ATOM   1437  OE1 GLU P  90       4.692  -1.344 -21.091  0.00  0.00      PROA  
ATOM   1438  OE2 GLU P  90       3.360  -3.065 -20.633  0.00  0.00      PROA  
ATOM   1439  C   GLU P  90      -0.403  -1.280 -22.979  0.00  0.00      PROA  
ATOM   1440  O   GLU P  90      -0.244  -0.885 -24.103  0.00  0.00      PROA  
ATOM   1441  N   LYS P  91      -0.977  -2.477 -22.778  0.00  0.00      PROA  
ATOM   1442  HN  LYS P  91      -1.168  -2.726 -21.831  0.00  0.00      PROA  
ATOM   1443  CA  LYS P  91      -1.550  -3.375 -23.780  0.00  0.00      PROA  
ATOM   1444  HA  LYS P  91      -0.804  -3.613 -24.524  0.00  0.00      PROA  
ATOM   1445  CB  LYS P  91      -2.079  -4.599 -22.990  0.00  0.00      PROA  
ATOM   1446  HB1 LYS P  91      -2.581  -4.119 -22.123  0.00  0.00      PROA  
ATOM   1447  HB2 LYS P  91      -1.165  -5.203 -22.806  0.00  0.00      PROA  
ATOM   1448  CG  LYS P  91      -3.093  -5.604 -23.555  0.00  0.00      PROA  
ATOM   1449  HG1 LYS P  91      -2.765  -6.111 -24.488  0.00  0.00      PROA  
ATOM   1450  HG2 LYS P  91      -3.995  -5.025 -23.848  0.00  0.00      PROA  
ATOM   1451  CD  LYS P  91      -3.625  -6.685 -22.626  0.00  0.00      PROA  
ATOM   1452  HD1 LYS P  91      -3.513  -6.259 -21.606  0.00  0.00      PROA  
ATOM   1453  HD2 LYS P  91      -2.992  -7.595 -22.566  0.00  0.00      PROA  
ATOM   1454  CE  LYS P  91      -5.147  -6.820 -22.833  0.00  0.00      PROA  
ATOM   1455  HE1 LYS P  91      -5.558  -5.838 -22.515  0.00  0.00      PROA  
ATOM   1456  HE2 LYS P  91      -5.548  -7.494 -22.046  0.00  0.00      PROA  
ATOM   1457  NZ  LYS P  91      -5.576  -7.215 -24.132  0.00  0.00      PROA  
ATOM   1458  HZ1 LYS P  91      -5.213  -8.159 -24.374  0.00  0.00      PROA  
ATOM   1459  HZ2 LYS P  91      -6.616  -7.211 -24.105  0.00  0.00      PROA  
ATOM   1460  HZ3 LYS P  91      -5.185  -6.540 -24.820  0.00  0.00      PROA  
ATOM   1461  C   LYS P  91      -2.721  -2.795 -24.544  0.00  0.00      PROA  
ATOM   1462  O   LYS P  91      -2.801  -2.804 -25.779  0.00  0.00      PROA  
ATOM   1463  N   ILE P  92      -3.718  -2.194 -23.831  0.00  0.00      PROA  
ATOM   1464  HN  ILE P  92      -3.931  -2.384 -22.876  0.00  0.00      PROA  
ATOM   1465  CA  ILE P  92      -4.735  -1.458 -24.512  0.00  0.00      PROA  
ATOM   1466  HA  ILE P  92      -5.159  -2.152 -25.222  0.00  0.00      PROA  
ATOM   1467  CB  ILE P  92      -5.895  -1.125 -23.486  0.00  0.00      PROA  
ATOM   1468  HB  ILE P  92      -5.444  -0.612 -22.610  0.00  0.00      PROA  
ATOM   1469  CG2 ILE P  92      -6.821  -0.026 -24.104  0.00  0.00      PROA  
ATOM   1470 HG21 ILE P  92      -7.319  -0.373 -25.035  0.00  0.00      PROA  
ATOM   1471 HG22 ILE P  92      -7.571   0.226 -23.324  0.00  0.00      PROA  
ATOM   1472 HG23 ILE P  92      -6.302   0.916 -24.380  0.00  0.00      PROA  
ATOM   1473  CG1 ILE P  92      -6.673  -2.393 -23.107  0.00  0.00      PROA  
ATOM   1474 HG11 ILE P  92      -6.156  -3.362 -22.936  0.00  0.00      PROA  
ATOM   1475 HG12 ILE P  92      -7.329  -2.591 -23.981  0.00  0.00      PROA  
ATOM   1476  CD  ILE P  92      -7.457  -2.114 -21.831  0.00  0.00      PROA  
ATOM   1477  HD1 ILE P  92      -6.665  -1.862 -21.093  0.00  0.00      PROA  
ATOM   1478  HD2 ILE P  92      -8.085  -1.204 -21.936  0.00  0.00      PROA  
ATOM   1479  HD3 ILE P  92      -8.161  -2.942 -21.601  0.00  0.00      PROA  
ATOM   1480  C   ILE P  92      -4.233  -0.346 -25.385  0.00  0.00      PROA  
ATOM   1481  O   ILE P  92      -4.677  -0.125 -26.493  0.00  0.00      PROA  
ATOM   1482  N   LEU P  93      -3.301   0.485 -24.921  0.00  0.00      PROA  
ATOM   1483  HN  LEU P  93      -2.895   0.506 -24.011  0.00  0.00      PROA  
ATOM   1484  CA  LEU P  93      -2.793   1.631 -25.606  0.00  0.00      PROA  
ATOM   1485  HA  LEU P  93      -3.613   2.157 -26.071  0.00  0.00      PROA  
ATOM   1486  CB  LEU P  93      -2.150   2.597 -24.572  0.00  0.00      PROA  
ATOM   1487  HB1 LEU P  93      -1.300   2.085 -24.072  0.00  0.00      PROA  
ATOM   1488  HB2 LEU P  93      -2.939   2.731 -23.801  0.00  0.00      PROA  
ATOM   1489  CG  LEU P  93      -1.693   4.010 -25.071  0.00  0.00      PROA  
ATOM   1490  HG  LEU P  93      -0.913   3.918 -25.857  0.00  0.00      PROA  
ATOM   1491  CD1 LEU P  93      -3.007   4.695 -25.702  0.00  0.00      PROA  
ATOM   1492 HD11 LEU P  93      -3.029   5.788 -25.506  0.00  0.00      PROA  
ATOM   1493 HD12 LEU P  93      -2.923   4.426 -26.777  0.00  0.00      PROA  
ATOM   1494 HD13 LEU P  93      -3.918   4.193 -25.311  0.00  0.00      PROA  
ATOM   1495  CD2 LEU P  93      -1.102   4.964 -23.945  0.00  0.00      PROA  
ATOM   1496 HD21 LEU P  93      -0.192   4.545 -23.465  0.00  0.00      PROA  
ATOM   1497 HD22 LEU P  93      -0.785   5.940 -24.372  0.00  0.00      PROA  
ATOM   1498 HD23 LEU P  93      -1.989   5.170 -23.308  0.00  0.00      PROA  
ATOM   1499  C   LEU P  93      -2.006   1.328 -26.827  0.00  0.00      PROA  
ATOM   1500  O   LEU P  93      -2.141   1.901 -27.907  0.00  0.00      PROA  
ATOM   1501  N   ARG P  94      -1.180   0.270 -26.751  0.00  0.00      PROA  
ATOM   1502  HN  ARG P  94      -0.931  -0.224 -25.922  0.00  0.00      PROA  
ATOM   1503  CA  ARG P  94      -0.764  -0.446 -27.928  0.00  0.00      PROA  
ATOM   1504  HA  ARG P  94      -0.247   0.339 -28.459  0.00  0.00      PROA  
ATOM   1505  CB  ARG P  94       0.220  -1.644 -27.465  0.00  0.00      PROA  
ATOM   1506  HB1 ARG P  94       0.196  -2.538 -28.125  0.00  0.00      PROA  
ATOM   1507  HB2 ARG P  94      -0.277  -1.858 -26.494  0.00  0.00      PROA  
ATOM   1508  CG  ARG P  94       1.616  -1.171 -27.081  0.00  0.00      PROA  
ATOM   1509  HG1 ARG P  94       1.472  -0.303 -26.403  0.00  0.00      PROA  
ATOM   1510  HG2 ARG P  94       2.142  -0.897 -28.021  0.00  0.00      PROA  
ATOM   1511  CD  ARG P  94       2.383  -2.256 -26.271  0.00  0.00      PROA  
ATOM   1512  HD1 ARG P  94       2.219  -3.239 -26.761  0.00  0.00      PROA  
ATOM   1513  HD2 ARG P  94       1.849  -2.343 -25.300  0.00  0.00      PROA  
ATOM   1514  NE  ARG P  94       3.832  -1.743 -26.236  0.00  0.00      PROA  
ATOM   1515  HE  ARG P  94       4.087  -0.891 -26.694  0.00  0.00      PROA  
ATOM   1516  CZ  ARG P  94       4.779  -2.455 -25.619  0.00  0.00      PROA  
ATOM   1517  NH1 ARG P  94       4.554  -3.615 -25.098  0.00  0.00      PROA  
ATOM   1518 HH11 ARG P  94       3.629  -3.994 -25.117  0.00  0.00      PROA  
ATOM   1519 HH12 ARG P  94       5.344  -4.071 -24.687  0.00  0.00      PROA  
ATOM   1520  NH2 ARG P  94       6.017  -1.920 -25.419  0.00  0.00      PROA  
ATOM   1521 HH21 ARG P  94       6.091  -1.007 -25.819  0.00  0.00      PROA  
ATOM   1522 HH22 ARG P  94       6.674  -2.669 -25.332  0.00  0.00      PROA  
ATOM   1523  C   ARG P  94      -1.761  -0.955 -28.971  0.00  0.00      PROA  
ATOM   1524  O   ARG P  94      -1.582  -0.634 -30.154  0.00  0.00      PROA  
ATOM   1525  N   THR P  95      -2.908  -1.550 -28.527  0.00  0.00      PROA  
ATOM   1526  HN  THR P  95      -3.129  -1.721 -27.570  0.00  0.00      PROA  
ATOM   1527  CA  THR P  95      -3.919  -2.018 -29.575  0.00  0.00      PROA  
ATOM   1528  HA  THR P  95      -3.244  -2.212 -30.395  0.00  0.00      PROA  
ATOM   1529  CB  THR P  95      -4.851  -3.219 -29.297  0.00  0.00      PROA  
ATOM   1530  HB  THR P  95      -5.859  -3.050 -29.733  0.00  0.00      PROA  
ATOM   1531  OG1 THR P  95      -4.969  -3.325 -27.897  0.00  0.00      PROA  
ATOM   1532  HG1 THR P  95      -5.479  -2.541 -27.681  0.00  0.00      PROA  
ATOM   1533  CG2 THR P  95      -4.163  -4.465 -29.909  0.00  0.00      PROA  
ATOM   1534 HG21 THR P  95      -4.647  -5.427 -29.637  0.00  0.00      PROA  
ATOM   1535 HG22 THR P  95      -4.326  -4.533 -31.006  0.00  0.00      PROA  
ATOM   1536 HG23 THR P  95      -3.113  -4.586 -29.567  0.00  0.00      PROA  
ATOM   1537  C   THR P  95      -4.799  -0.799 -30.180  0.00  0.00      PROA  
ATOM   1538  O   THR P  95      -5.062  -0.850 -31.364  0.00  0.00      PROA  
ATOM   1539  N   LYS P  96      -5.008   0.273 -29.343  0.00  0.00      PROA  
ATOM   1540  HN  LYS P  96      -4.652   0.155 -28.419  0.00  0.00      PROA  
ATOM   1541  CA  LYS P  96      -5.508   1.610 -29.688  0.00  0.00      PROA  
ATOM   1542  HA  LYS P  96      -6.435   1.346 -30.176  0.00  0.00      PROA  
ATOM   1543  CB  LYS P  96      -5.643   2.534 -28.503  0.00  0.00      PROA  
ATOM   1544  HB1 LYS P  96      -5.866   3.563 -28.859  0.00  0.00      PROA  
ATOM   1545  HB2 LYS P  96      -4.699   2.541 -27.918  0.00  0.00      PROA  
ATOM   1546  CG  LYS P  96      -6.713   2.173 -27.483  0.00  0.00      PROA  
ATOM   1547  HG1 LYS P  96      -6.281   1.988 -26.476  0.00  0.00      PROA  
ATOM   1548  HG2 LYS P  96      -6.990   1.111 -27.656  0.00  0.00      PROA  
ATOM   1549  CD  LYS P  96      -7.917   3.126 -27.365  0.00  0.00      PROA  
ATOM   1550  HD1 LYS P  96      -8.739   2.619 -26.815  0.00  0.00      PROA  
ATOM   1551  HD2 LYS P  96      -8.377   3.308 -28.360  0.00  0.00      PROA  
ATOM   1552  CE  LYS P  96      -7.683   4.476 -26.674  0.00  0.00      PROA  
ATOM   1553  HE1 LYS P  96      -6.758   4.978 -27.031  0.00  0.00      PROA  
ATOM   1554  HE2 LYS P  96      -7.502   4.294 -25.593  0.00  0.00      PROA  
ATOM   1555  NZ  LYS P  96      -8.807   5.478 -26.820  0.00  0.00      PROA  
ATOM   1556  HZ1 LYS P  96      -8.600   6.353 -26.297  0.00  0.00      PROA  
ATOM   1557  HZ2 LYS P  96      -8.997   5.706 -27.817  0.00  0.00      PROA  
ATOM   1558  HZ3 LYS P  96      -9.680   5.065 -26.434  0.00  0.00      PROA  
ATOM   1559  C   LYS P  96      -4.719   2.458 -30.695  0.00  0.00      PROA  
ATOM   1560  O   LYS P  96      -5.218   2.797 -31.790  0.00  0.00      PROA  
ATOM   1561  N   LEU P  97      -3.388   2.594 -30.507  0.00  0.00      PROA  
ATOM   1562  HN  LEU P  97      -2.881   2.414 -29.668  0.00  0.00      PROA  
ATOM   1563  CA  LEU P  97      -2.445   3.137 -31.519  0.00  0.00      PROA  
ATOM   1564  HA  LEU P  97      -2.777   4.134 -31.768  0.00  0.00      PROA  
ATOM   1565  CB  LEU P  97      -1.041   3.017 -30.970  0.00  0.00      PROA  
ATOM   1566  HB1 LEU P  97      -0.788   1.946 -30.817  0.00  0.00      PROA  
ATOM   1567  HB2 LEU P  97      -1.076   3.401 -29.928  0.00  0.00      PROA  
ATOM   1568  CG  LEU P  97       0.049   3.656 -31.851  0.00  0.00      PROA  
ATOM   1569  HG  LEU P  97      -0.019   3.280 -32.894  0.00  0.00      PROA  
ATOM   1570  CD1 LEU P  97      -0.118   5.177 -31.786  0.00  0.00      PROA  
ATOM   1571 HD11 LEU P  97      -1.024   5.629 -32.244  0.00  0.00      PROA  
ATOM   1572 HD12 LEU P  97       0.053   5.500 -30.737  0.00  0.00      PROA  
ATOM   1573 HD13 LEU P  97       0.632   5.673 -32.438  0.00  0.00      PROA  
ATOM   1574  CD2 LEU P  97       1.428   3.325 -31.379  0.00  0.00      PROA  
ATOM   1575 HD21 LEU P  97       1.539   3.079 -30.302  0.00  0.00      PROA  
ATOM   1576 HD22 LEU P  97       1.615   2.408 -31.977  0.00  0.00      PROA  
ATOM   1577 HD23 LEU P  97       2.151   4.118 -31.667  0.00  0.00      PROA  
ATOM   1578  C   LEU P  97      -2.488   2.290 -32.739  0.00  0.00      PROA  
ATOM   1579  O   LEU P  97      -2.668   2.806 -33.782  0.00  0.00      PROA  
ATOM   1580  N   MET P  98      -2.246   0.902 -32.594  0.00  0.00      PROA  
ATOM   1581  HN  MET P  98      -2.022   0.539 -31.692  0.00  0.00      PROA  
ATOM   1582  CA  MET P  98      -2.237   0.078 -33.736  0.00  0.00      PROA  
ATOM   1583  HA  MET P  98      -1.553   0.467 -34.475  0.00  0.00      PROA  
ATOM   1584  CB  MET P  98      -1.816  -1.352 -33.366  0.00  0.00      PROA  
ATOM   1585  HB1 MET P  98      -2.677  -1.750 -32.788  0.00  0.00      PROA  
ATOM   1586  HB2 MET P  98      -0.883  -1.336 -32.762  0.00  0.00      PROA  
ATOM   1587  CG  MET P  98      -1.628  -2.370 -34.471  0.00  0.00      PROA  
ATOM   1588  HG1 MET P  98      -2.615  -2.649 -34.896  0.00  0.00      PROA  
ATOM   1589  HG2 MET P  98      -1.217  -3.246 -33.924  0.00  0.00      PROA  
ATOM   1590  SD  MET P  98      -0.517  -1.862 -35.861  0.00  0.00      PROA  
ATOM   1591  CE  MET P  98      -0.416  -3.537 -36.494  0.00  0.00      PROA  
ATOM   1592  HE1 MET P  98      -1.395  -4.048 -36.624  0.00  0.00      PROA  
ATOM   1593  HE2 MET P  98       0.106  -3.667 -37.465  0.00  0.00      PROA  
ATOM   1594  HE3 MET P  98       0.084  -4.149 -35.713  0.00  0.00      PROA  
ATOM   1595  C   MET P  98      -3.535   0.068 -34.562  0.00  0.00      PROA  
ATOM   1596  O   MET P  98      -3.458   0.188 -35.782  0.00  0.00      PROA  
ATOM   1597  N   GLY P  99      -4.677   0.039 -33.866  0.00  0.00      PROA  
ATOM   1598  HN  GLY P  99      -4.682  -0.169 -32.891  0.00  0.00      PROA  
ATOM   1599  CA  GLY P  99      -6.027   0.263 -34.397  0.00  0.00      PROA  
ATOM   1600  HA1 GLY P  99      -6.680   0.285 -33.537  0.00  0.00      PROA  
ATOM   1601  HA2 GLY P  99      -6.211  -0.552 -35.081  0.00  0.00      PROA  
ATOM   1602  C   GLY P  99      -6.212   1.497 -35.134  0.00  0.00      PROA  
ATOM   1603  O   GLY P  99      -6.879   1.568 -36.168  0.00  0.00      PROA  
ATOM   1604  N   HSD P 100      -5.605   2.639 -34.587  0.00  0.00      PROA  
ATOM   1605  HN  HSD P 100      -5.191   2.560 -33.683  0.00  0.00      PROA  
ATOM   1606  CA  HSD P 100      -5.751   4.014 -35.156  0.00  0.00      PROA  
ATOM   1607  HA  HSD P 100      -6.770   4.216 -35.451  0.00  0.00      PROA  
ATOM   1608  CB  HSD P 100      -5.376   5.175 -34.100  0.00  0.00      PROA  
ATOM   1609  HB1 HSD P 100      -4.875   5.973 -34.689  0.00  0.00      PROA  
ATOM   1610  HB2 HSD P 100      -4.680   4.870 -33.290  0.00  0.00      PROA  
ATOM   1611  ND1 HSD P 100      -6.941   7.158 -33.517  0.00  0.00      PROA  
ATOM   1612  HD1 HSD P 100      -6.405   7.913 -33.893  0.00  0.00      PROA  
ATOM   1613  CG  HSD P 100      -6.530   5.858 -33.421  0.00  0.00      PROA  
ATOM   1614  CE1 HSD P 100      -7.934   7.315 -32.670  0.00  0.00      PROA  
ATOM   1615  HE1 HSD P 100      -8.443   8.265 -32.506  0.00  0.00      PROA  
ATOM   1616  NE2 HSD P 100      -8.241   6.143 -32.036  0.00  0.00      PROA  
ATOM   1617  CD2 HSD P 100      -7.397   5.242 -32.588  0.00  0.00      PROA  
ATOM   1618  HD2 HSD P 100      -7.348   4.221 -32.230  0.00  0.00      PROA  
ATOM   1619  C   HSD P 100      -4.968   4.039 -36.498  0.00  0.00      PROA  
ATOM   1620  O   HSD P 100      -5.394   4.545 -37.538  0.00  0.00      PROA  
ATOM   1621  N   LEU P 101      -3.761   3.420 -36.477  0.00  0.00      PROA  
ATOM   1622  HN  LEU P 101      -3.503   3.028 -35.598  0.00  0.00      PROA  
ATOM   1623  CA  LEU P 101      -2.807   3.336 -37.548  0.00  0.00      PROA  
ATOM   1624  HA  LEU P 101      -2.646   4.378 -37.779  0.00  0.00      PROA  
ATOM   1625  CB  LEU P 101      -1.484   2.596 -37.285  0.00  0.00      PROA  
ATOM   1626  HB1 LEU P 101      -1.009   2.415 -38.272  0.00  0.00      PROA  
ATOM   1627  HB2 LEU P 101      -1.693   1.585 -36.874  0.00  0.00      PROA  
ATOM   1628  CG  LEU P 101      -0.417   3.321 -36.373  0.00  0.00      PROA  
ATOM   1629  HG  LEU P 101      -0.882   3.779 -35.474  0.00  0.00      PROA  
ATOM   1630  CD1 LEU P 101       0.721   2.282 -36.047  0.00  0.00      PROA  
ATOM   1631 HD11 LEU P 101       0.474   1.579 -35.223  0.00  0.00      PROA  
ATOM   1632 HD12 LEU P 101       0.789   1.687 -36.982  0.00  0.00      PROA  
ATOM   1633 HD13 LEU P 101       1.652   2.825 -35.777  0.00  0.00      PROA  
ATOM   1634  CD2 LEU P 101       0.134   4.539 -37.167  0.00  0.00      PROA  
ATOM   1635 HD21 LEU P 101      -0.737   5.127 -37.526  0.00  0.00      PROA  
ATOM   1636 HD22 LEU P 101       0.799   5.187 -36.557  0.00  0.00      PROA  
ATOM   1637 HD23 LEU P 101       0.834   4.144 -37.935  0.00  0.00      PROA  
ATOM   1638  C   LEU P 101      -3.433   2.799 -38.846  0.00  0.00      PROA  
ATOM   1639  O   LEU P 101      -3.362   3.442 -39.893  0.00  0.00      PROA  
ATOM   1640  N   LEU P 102      -4.186   1.722 -38.723  0.00  0.00      PROA  
ATOM   1641  HN  LEU P 102      -4.416   1.269 -37.865  0.00  0.00      PROA  
ATOM   1642  CA  LEU P 102      -4.865   1.100 -39.844  0.00  0.00      PROA  
ATOM   1643  HA  LEU P 102      -4.270   0.923 -40.728  0.00  0.00      PROA  
ATOM   1644  CB  LEU P 102      -5.337  -0.327 -39.500  0.00  0.00      PROA  
ATOM   1645  HB1 LEU P 102      -5.804  -0.723 -40.427  0.00  0.00      PROA  
ATOM   1646  HB2 LEU P 102      -6.142  -0.283 -38.735  0.00  0.00      PROA  
ATOM   1647  CG  LEU P 102      -4.188  -1.213 -38.939  0.00  0.00      PROA  
ATOM   1648  HG  LEU P 102      -3.591  -0.705 -38.152  0.00  0.00      PROA  
ATOM   1649  CD1 LEU P 102      -4.859  -2.478 -38.458  0.00  0.00      PROA  
ATOM   1650 HD11 LEU P 102      -4.104  -3.045 -37.874  0.00  0.00      PROA  
ATOM   1651 HD12 LEU P 102      -5.806  -2.189 -37.952  0.00  0.00      PROA  
ATOM   1652 HD13 LEU P 102      -5.077  -3.015 -39.406  0.00  0.00      PROA  
ATOM   1653  CD2 LEU P 102      -2.984  -1.429 -39.875  0.00  0.00      PROA  
ATOM   1654 HD21 LEU P 102      -2.631  -0.477 -40.326  0.00  0.00      PROA  
ATOM   1655 HD22 LEU P 102      -2.078  -1.870 -39.407  0.00  0.00      PROA  
ATOM   1656 HD23 LEU P 102      -3.312  -2.053 -40.734  0.00  0.00      PROA  
ATOM   1657  C   LEU P 102      -6.119   1.872 -40.352  0.00  0.00      PROA  
ATOM   1658  O   LEU P 102      -6.421   1.745 -41.518  0.00  0.00      PROA  
ATOM   1659  N   THR P 103      -6.767   2.755 -39.488  0.00  0.00      PROA  
ATOM   1660  HN  THR P 103      -6.520   2.807 -38.523  0.00  0.00      PROA  
ATOM   1661  CA  THR P 103      -8.006   3.447 -40.000  0.00  0.00      PROA  
ATOM   1662  HA  THR P 103      -8.304   3.002 -40.938  0.00  0.00      PROA  
ATOM   1663  CB  THR P 103      -9.213   3.295 -39.081  0.00  0.00      PROA  
ATOM   1664  HB  THR P 103      -9.288   2.233 -38.763  0.00  0.00      PROA  
ATOM   1665  OG1 THR P 103     -10.428   3.466 -39.776  0.00  0.00      PROA  
ATOM   1666  HG1 THR P 103     -10.403   4.395 -40.015  0.00  0.00      PROA  
ATOM   1667  CG2 THR P 103      -9.211   4.257 -37.853  0.00  0.00      PROA  
ATOM   1668 HG21 THR P 103      -9.679   5.229 -38.120  0.00  0.00      PROA  
ATOM   1669 HG22 THR P 103      -9.500   3.867 -36.853  0.00  0.00      PROA  
ATOM   1670 HG23 THR P 103      -8.154   4.549 -37.669  0.00  0.00      PROA  
ATOM   1671  C   THR P 103      -7.842   4.887 -40.333  0.00  0.00      PROA  
ATOM   1672  O   THR P 103      -8.765   5.612 -40.530  0.00  0.00      PROA  
ATOM   1673  N   MET P 104      -6.570   5.389 -40.256  0.00  0.00      PROA  
ATOM   1674  HN  MET P 104      -5.909   4.739 -39.889  0.00  0.00      PROA  
ATOM   1675  CA  MET P 104      -6.005   6.614 -40.783  0.00  0.00      PROA  
ATOM   1676  HA  MET P 104      -6.828   7.312 -40.756  0.00  0.00      PROA  
ATOM   1677  CB  MET P 104      -4.856   7.241 -39.873  0.00  0.00      PROA  
ATOM   1678  HB1 MET P 104      -4.235   7.926 -40.488  0.00  0.00      PROA  
ATOM   1679  HB2 MET P 104      -4.222   6.387 -39.553  0.00  0.00      PROA  
ATOM   1680  CG  MET P 104      -5.303   8.142 -38.723  0.00  0.00      PROA  
ATOM   1681  HG1 MET P 104      -5.785   9.077 -39.078  0.00  0.00      PROA  
ATOM   1682  HG2 MET P 104      -4.402   8.397 -38.124  0.00  0.00      PROA  
ATOM   1683  SD  MET P 104      -6.397   7.367 -37.425  0.00  0.00      PROA  
ATOM   1684  CE  MET P 104      -6.915   8.886 -36.602  0.00  0.00      PROA  
ATOM   1685  HE1 MET P 104      -7.566   9.468 -37.289  0.00  0.00      PROA  
ATOM   1686  HE2 MET P 104      -7.463   8.793 -35.640  0.00  0.00      PROA  
ATOM   1687  HE3 MET P 104      -6.003   9.488 -36.403  0.00  0.00      PROA  
ATOM   1688  C   MET P 104      -5.635   6.559 -42.263  0.00  0.00      PROA  
ATOM   1689  O   MET P 104      -5.196   5.528 -42.811  0.00  0.00      PROA  
ATOM   1690  N   SER P 105      -5.957   7.704 -42.999  0.00  0.00      PROA  
ATOM   1691  HN  SER P 105      -6.166   8.571 -42.554  0.00  0.00      PROA  
ATOM   1692  CA  SER P 105      -5.807   7.831 -44.417  0.00  0.00      PROA  
ATOM   1693  HA  SER P 105      -5.511   6.847 -44.748  0.00  0.00      PROA  
ATOM   1694  CB  SER P 105      -7.022   8.533 -45.129  0.00  0.00      PROA  
ATOM   1695  HB1 SER P 105      -7.893   7.908 -44.840  0.00  0.00      PROA  
ATOM   1696  HB2 SER P 105      -6.960   8.484 -46.238  0.00  0.00      PROA  
ATOM   1697  OG  SER P 105      -7.272   9.892 -44.738  0.00  0.00      PROA  
ATOM   1698  HG1 SER P 105      -7.468   9.916 -43.799  0.00  0.00      PROA  
ATOM   1699  C   SER P 105      -4.586   8.697 -44.798  0.00  0.00      PROA  
ATOM   1700  O   SER P 105      -4.172   9.517 -43.991  0.00  0.00      PROA  
ATOM   1701  N   PRO P 106      -3.975   8.594 -45.988  0.00  0.00      PROA  
ATOM   1702  CD  PRO P 106      -4.300   7.544 -46.958  0.00  0.00      PROA  
ATOM   1703  HD1 PRO P 106      -4.263   6.552 -46.459  0.00  0.00      PROA  
ATOM   1704  HD2 PRO P 106      -5.308   7.673 -47.407  0.00  0.00      PROA  
ATOM   1705  CA  PRO P 106      -2.758   9.253 -46.406  0.00  0.00      PROA  
ATOM   1706  HA  PRO P 106      -2.005   8.695 -45.869  0.00  0.00      PROA  
ATOM   1707  CB  PRO P 106      -2.683   9.015 -47.920  0.00  0.00      PROA  
ATOM   1708  HB1 PRO P 106      -1.691   9.253 -48.360  0.00  0.00      PROA  
ATOM   1709  HB2 PRO P 106      -3.174   9.750 -48.592  0.00  0.00      PROA  
ATOM   1710  CG  PRO P 106      -3.274   7.651 -48.071  0.00  0.00      PROA  
ATOM   1711  HG1 PRO P 106      -2.613   6.819 -47.747  0.00  0.00      PROA  
ATOM   1712  HG2 PRO P 106      -3.604   7.335 -49.084  0.00  0.00      PROA  
ATOM   1713  C   PRO P 106      -2.487  10.693 -45.979  0.00  0.00      PROA  
ATOM   1714  O   PRO P 106      -1.304  10.797 -45.661  0.00  0.00      PROA  
ATOM   1715  N   PRO P 107      -3.252  11.766 -46.006  0.00  0.00      PROA  
ATOM   1716  CD  PRO P 107      -4.515  11.952 -46.623  0.00  0.00      PROA  
ATOM   1717  HD1 PRO P 107      -4.647  11.233 -47.459  0.00  0.00      PROA  
ATOM   1718  HD2 PRO P 107      -5.313  11.668 -45.904  0.00  0.00      PROA  
ATOM   1719  CA  PRO P 107      -2.647  13.093 -45.675  0.00  0.00      PROA  
ATOM   1720  HA  PRO P 107      -1.746  13.156 -46.266  0.00  0.00      PROA  
ATOM   1721  CB  PRO P 107      -3.880  14.081 -45.955  0.00  0.00      PROA  
ATOM   1722  HB1 PRO P 107      -3.474  15.096 -46.152  0.00  0.00      PROA  
ATOM   1723  HB2 PRO P 107      -4.488  14.138 -45.026  0.00  0.00      PROA  
ATOM   1724  CG  PRO P 107      -4.710  13.447 -47.040  0.00  0.00      PROA  
ATOM   1725  HG1 PRO P 107      -4.173  13.570 -48.004  0.00  0.00      PROA  
ATOM   1726  HG2 PRO P 107      -5.788  13.712 -47.084  0.00  0.00      PROA  
ATOM   1727  C   PRO P 107      -2.347  13.115 -44.237  0.00  0.00      PROA  
ATOM   1728  O   PRO P 107      -1.454  13.869 -43.864  0.00  0.00      PROA  
ATOM   1729  N   PHE P 108      -2.961  12.291 -43.383  0.00  0.00      PROA  
ATOM   1730  HN  PHE P 108      -3.662  11.672 -43.729  0.00  0.00      PROA  
ATOM   1731  CA  PHE P 108      -2.472  12.143 -41.984  0.00  0.00      PROA  
ATOM   1732  HA  PHE P 108      -2.439  13.123 -41.531  0.00  0.00      PROA  
ATOM   1733  CB  PHE P 108      -3.415  11.171 -41.176  0.00  0.00      PROA  
ATOM   1734  HB1 PHE P 108      -3.390  10.252 -41.799  0.00  0.00      PROA  
ATOM   1735  HB2 PHE P 108      -4.414  11.652 -41.112  0.00  0.00      PROA  
ATOM   1736  CG  PHE P 108      -2.974  10.743 -39.754  0.00  0.00      PROA  
ATOM   1737  CD1 PHE P 108      -2.109   9.580 -39.567  0.00  0.00      PROA  
ATOM   1738  HD1 PHE P 108      -1.723   9.015 -40.402  0.00  0.00      PROA  
ATOM   1739  CE1 PHE P 108      -1.796   9.160 -38.287  0.00  0.00      PROA  
ATOM   1740  HE1 PHE P 108      -1.198   8.270 -38.160  0.00  0.00      PROA  
ATOM   1741  CZ  PHE P 108      -2.302   9.915 -37.204  0.00  0.00      PROA  
ATOM   1742  HZ  PHE P 108      -2.187   9.568 -36.187  0.00  0.00      PROA  
ATOM   1743  CD2 PHE P 108      -3.600  11.281 -38.637  0.00  0.00      PROA  
ATOM   1744  HD2 PHE P 108      -4.282  12.115 -38.718  0.00  0.00      PROA  
ATOM   1745  CE2 PHE P 108      -3.183  10.995 -37.367  0.00  0.00      PROA  
ATOM   1746  HE2 PHE P 108      -3.608  11.482 -36.502  0.00  0.00      PROA  
ATOM   1747  C   PHE P 108      -1.026  11.648 -41.986  0.00  0.00      PROA  
ATOM   1748  O   PHE P 108      -0.140  12.071 -41.211  0.00  0.00      PROA  
ATOM   1749  N   TYR P 109      -0.767  10.724 -42.847  0.00  0.00      PROA  
ATOM   1750  HN  TYR P 109      -1.402  10.471 -43.572  0.00  0.00      PROA  
ATOM   1751  CA  TYR P 109       0.672  10.276 -43.153  0.00  0.00      PROA  
ATOM   1752  HA  TYR P 109       1.226  10.129 -42.238  0.00  0.00      PROA  
ATOM   1753  CB  TYR P 109       0.714   8.909 -43.806  0.00  0.00      PROA  
ATOM   1754  HB1 TYR P 109       1.735   8.611 -44.128  0.00  0.00      PROA  
ATOM   1755  HB2 TYR P 109       0.053   8.822 -44.694  0.00  0.00      PROA  
ATOM   1756  CG  TYR P 109       0.255   7.806 -42.852  0.00  0.00      PROA  
ATOM   1757  CD1 TYR P 109       1.223   7.131 -42.062  0.00  0.00      PROA  
ATOM   1758  HD1 TYR P 109       2.269   7.399 -42.075  0.00  0.00      PROA  
ATOM   1759  CE1 TYR P 109       0.772   6.149 -41.204  0.00  0.00      PROA  
ATOM   1760  HE1 TYR P 109       1.474   5.714 -40.509  0.00  0.00      PROA  
ATOM   1761  CZ  TYR P 109      -0.574   5.777 -41.162  0.00  0.00      PROA  
ATOM   1762  OH  TYR P 109      -0.942   4.680 -40.350  0.00  0.00      PROA  
ATOM   1763  HH  TYR P 109      -1.850   4.469 -40.577  0.00  0.00      PROA  
ATOM   1764  CD2 TYR P 109      -1.135   7.415 -42.818  0.00  0.00      PROA  
ATOM   1765  HD2 TYR P 109      -1.828   7.938 -43.462  0.00  0.00      PROA  
ATOM   1766  CE2 TYR P 109      -1.511   6.318 -42.046  0.00  0.00      PROA  
ATOM   1767  HE2 TYR P 109      -2.453   5.790 -42.034  0.00  0.00      PROA  
ATOM   1768  C   TYR P 109       1.588  11.313 -43.961  0.00  0.00      PROA  
ATOM   1769  O   TYR P 109       2.795  11.406 -43.755  0.00  0.00      PROA  
ATOM   1770  N   GLU P 110       0.989  12.146 -44.883  0.00  0.00      PROA  
ATOM   1771  HN  GLU P 110       0.041  11.980 -45.143  0.00  0.00      PROA  
ATOM   1772  CA  GLU P 110       1.676  13.243 -45.495  0.00  0.00      PROA  
ATOM   1773  HA  GLU P 110       2.557  12.791 -45.926  0.00  0.00      PROA  
ATOM   1774  CB  GLU P 110       0.868  13.844 -46.697  0.00  0.00      PROA  
ATOM   1775  HB1 GLU P 110       1.540  14.531 -47.253  0.00  0.00      PROA  
ATOM   1776  HB2 GLU P 110       0.042  14.432 -46.240  0.00  0.00      PROA  
ATOM   1777  CG  GLU P 110       0.433  12.777 -47.796  0.00  0.00      PROA  
ATOM   1778  HG1 GLU P 110      -0.059  11.993 -47.182  0.00  0.00      PROA  
ATOM   1779  HG2 GLU P 110       1.398  12.493 -48.268  0.00  0.00      PROA  
ATOM   1780  CD  GLU P 110      -0.393  13.578 -48.810  0.00  0.00      PROA  
ATOM   1781  OE1 GLU P 110      -0.478  13.039 -49.951  0.00  0.00      PROA  
ATOM   1782  OE2 GLU P 110      -0.988  14.658 -48.601  0.00  0.00      PROA  
ATOM   1783  C   GLU P 110       2.049  14.307 -44.490  0.00  0.00      PROA  
ATOM   1784  O   GLU P 110       3.166  14.845 -44.617  0.00  0.00      PROA  
ATOM   1785  N   LYS P 111       1.130  14.703 -43.617  0.00  0.00      PROA  
ATOM   1786  HN  LYS P 111       0.217  14.303 -43.646  0.00  0.00      PROA  
ATOM   1787  CA  LYS P 111       1.452  15.651 -42.537  0.00  0.00      PROA  
ATOM   1788  HA  LYS P 111       2.117  16.452 -42.827  0.00  0.00      PROA  
ATOM   1789  CB  LYS P 111       0.174  16.270 -41.938  0.00  0.00      PROA  
ATOM   1790  HB1 LYS P 111       0.436  17.062 -41.204  0.00  0.00      PROA  
ATOM   1791  HB2 LYS P 111      -0.443  15.506 -41.418  0.00  0.00      PROA  
ATOM   1792  CG  LYS P 111      -0.617  17.036 -43.019  0.00  0.00      PROA  
ATOM   1793  HG1 LYS P 111      -1.370  17.633 -42.461  0.00  0.00      PROA  
ATOM   1794  HG2 LYS P 111      -1.046  16.361 -43.789  0.00  0.00      PROA  
ATOM   1795  CD  LYS P 111       0.293  18.134 -43.747  0.00  0.00      PROA  
ATOM   1796  HD1 LYS P 111       0.999  17.672 -44.469  0.00  0.00      PROA  
ATOM   1797  HD2 LYS P 111       0.899  18.672 -42.986  0.00  0.00      PROA  
ATOM   1798  CE  LYS P 111      -0.560  19.237 -44.405  0.00  0.00      PROA  
ATOM   1799  HE1 LYS P 111       0.043  19.727 -45.199  0.00  0.00      PROA  
ATOM   1800  HE2 LYS P 111      -1.056  19.894 -43.659  0.00  0.00      PROA  
ATOM   1801  NZ  LYS P 111      -1.648  18.743 -45.257  0.00  0.00      PROA  
ATOM   1802  HZ1 LYS P 111      -1.355  17.846 -45.694  0.00  0.00      PROA  
ATOM   1803  HZ2 LYS P 111      -2.522  18.655 -44.700  0.00  0.00      PROA  
ATOM   1804  HZ3 LYS P 111      -1.860  19.469 -45.971  0.00  0.00      PROA  
ATOM   1805  C   LYS P 111       2.270  15.030 -41.419  0.00  0.00      PROA  
ATOM   1806  O   LYS P 111       3.130  15.705 -40.888  0.00  0.00      PROA  
ATOM   1807  N   ASN P 112       2.166  13.828 -40.893  0.00  0.00      PROA  
ATOM   1808  HN  ASN P 112       1.630  13.130 -41.362  0.00  0.00      PROA  
ATOM   1809  CA  ASN P 112       2.940  13.328 -39.758  0.00  0.00      PROA  
ATOM   1810  HA  ASN P 112       3.334  14.160 -39.193  0.00  0.00      PROA  
ATOM   1811  CB  ASN P 112       2.049  12.503 -38.812  0.00  0.00      PROA  
ATOM   1812  HB1 ASN P 112       2.758  12.007 -38.115  0.00  0.00      PROA  
ATOM   1813  HB2 ASN P 112       1.657  11.664 -39.426  0.00  0.00      PROA  
ATOM   1814  CG  ASN P 112       1.058  13.345 -38.050  0.00  0.00      PROA  
ATOM   1815  OD1 ASN P 112       1.421  14.350 -37.501  0.00  0.00      PROA  
ATOM   1816  ND2 ASN P 112      -0.223  12.909 -38.010  0.00  0.00      PROA  
ATOM   1817 HD21 ASN P 112      -0.517  12.038 -38.403  0.00  0.00      PROA  
ATOM   1818 HD22 ASN P 112      -0.797  13.379 -37.339  0.00  0.00      PROA  
ATOM   1819  C   ASN P 112       4.221  12.569 -40.104  0.00  0.00      PROA  
ATOM   1820  O   ASN P 112       4.263  11.876 -41.155  0.00  0.00      PROA  
ATOM   1821  N   ARG P 113       5.285  12.720 -39.321  0.00  0.00      PROA  
ATOM   1822  HN  ARG P 113       5.191  13.363 -38.564  0.00  0.00      PROA  
ATOM   1823  CA  ARG P 113       6.624  12.104 -39.482  0.00  0.00      PROA  
ATOM   1824  HA  ARG P 113       6.754  11.970 -40.546  0.00  0.00      PROA  
ATOM   1825  CB  ARG P 113       7.591  13.226 -38.936  0.00  0.00      PROA  
ATOM   1826  HB1 ARG P 113       8.627  12.835 -39.024  0.00  0.00      PROA  
ATOM   1827  HB2 ARG P 113       7.388  13.294 -37.845  0.00  0.00      PROA  
ATOM   1828  CG  ARG P 113       7.513  14.710 -39.592  0.00  0.00      PROA  
ATOM   1829  HG1 ARG P 113       8.183  15.360 -38.991  0.00  0.00      PROA  
ATOM   1830  HG2 ARG P 113       6.485  15.071 -39.376  0.00  0.00      PROA  
ATOM   1831  CD  ARG P 113       7.748  14.813 -41.077  0.00  0.00      PROA  
ATOM   1832  HD1 ARG P 113       7.854  15.847 -41.469  0.00  0.00      PROA  
ATOM   1833  HD2 ARG P 113       6.895  14.365 -41.630  0.00  0.00      PROA  
ATOM   1834  NE  ARG P 113       9.038  14.050 -41.468  0.00  0.00      PROA  
ATOM   1835  HE  ARG P 113       9.746  13.824 -40.800  0.00  0.00      PROA  
ATOM   1836  CZ  ARG P 113       9.675  14.266 -42.608  0.00  0.00      PROA  
ATOM   1837  NH1 ARG P 113       9.145  14.790 -43.671  0.00  0.00      PROA  
ATOM   1838 HH11 ARG P 113       8.200  15.114 -43.700  0.00  0.00      PROA  
ATOM   1839 HH12 ARG P 113       9.715  14.923 -44.482  0.00  0.00      PROA  
ATOM   1840  NH2 ARG P 113      10.986  14.023 -42.657  0.00  0.00      PROA  
ATOM   1841 HH21 ARG P 113      11.470  13.526 -41.937  0.00  0.00      PROA  
ATOM   1842 HH22 ARG P 113      11.418  14.256 -43.529  0.00  0.00      PROA  
ATOM   1843  C   ARG P 113       6.859  10.711 -38.879  0.00  0.00      PROA  
ATOM   1844  O   ARG P 113       6.556  10.438 -37.728  0.00  0.00      PROA  
ATOM   1845  N   THR P 114       7.415   9.779 -39.621  0.00  0.00      PROA  
ATOM   1846  HN  THR P 114       7.644  10.028 -40.559  0.00  0.00      PROA  
ATOM   1847  CA  THR P 114       7.667   8.336 -39.223  0.00  0.00      PROA  
ATOM   1848  HA  THR P 114       6.743   7.894 -38.879  0.00  0.00      PROA  
ATOM   1849  CB  THR P 114       8.143   7.489 -40.373  0.00  0.00      PROA  
ATOM   1850  HB  THR P 114       9.105   7.853 -40.791  0.00  0.00      PROA  
ATOM   1851  OG1 THR P 114       7.060   7.545 -41.322  0.00  0.00      PROA  
ATOM   1852  HG1 THR P 114       7.160   6.873 -42.001  0.00  0.00      PROA  
ATOM   1853  CG2 THR P 114       8.479   5.994 -39.878  0.00  0.00      PROA  
ATOM   1854 HG21 THR P 114       7.600   5.484 -39.427  0.00  0.00      PROA  
ATOM   1855 HG22 THR P 114       8.676   5.494 -40.850  0.00  0.00      PROA  
ATOM   1856 HG23 THR P 114       9.356   6.049 -39.198  0.00  0.00      PROA  
ATOM   1857  C   THR P 114       8.557   8.277 -38.008  0.00  0.00      PROA  
ATOM   1858  O   THR P 114       8.335   7.551 -37.072  0.00  0.00      PROA  
ATOM   1859  N   GLY P 115       9.523   9.162 -37.874  0.00  0.00      PROA  
ATOM   1860  HN  GLY P 115       9.790   9.817 -38.576  0.00  0.00      PROA  
ATOM   1861  CA  GLY P 115      10.299   9.186 -36.654  0.00  0.00      PROA  
ATOM   1862  HA1 GLY P 115      10.991  10.011 -36.733  0.00  0.00      PROA  
ATOM   1863  HA2 GLY P 115      10.730   8.230 -36.394  0.00  0.00      PROA  
ATOM   1864  C   GLY P 115       9.434   9.636 -35.419  0.00  0.00      PROA  
ATOM   1865  O   GLY P 115       9.572   9.080 -34.309  0.00  0.00      PROA  
ATOM   1866  N   ASP P 116       8.493  10.627 -35.682  0.00  0.00      PROA  
ATOM   1867  HN  ASP P 116       8.374  11.114 -36.544  0.00  0.00      PROA  
ATOM   1868  CA  ASP P 116       7.618  11.124 -34.645  0.00  0.00      PROA  
ATOM   1869  HA  ASP P 116       8.270  11.134 -33.785  0.00  0.00      PROA  
ATOM   1870  CB  ASP P 116       6.976  12.539 -34.945  0.00  0.00      PROA  
ATOM   1871  HB1 ASP P 116       6.317  12.468 -35.837  0.00  0.00      PROA  
ATOM   1872  HB2 ASP P 116       7.782  13.213 -35.306  0.00  0.00      PROA  
ATOM   1873  CG  ASP P 116       6.220  13.221 -33.841  0.00  0.00      PROA  
ATOM   1874  OD1 ASP P 116       5.007  13.588 -34.080  0.00  0.00      PROA  
ATOM   1875  OD2 ASP P 116       6.767  13.306 -32.696  0.00  0.00      PROA  
ATOM   1876  C   ASP P 116       6.533  10.153 -34.211  0.00  0.00      PROA  
ATOM   1877  O   ASP P 116       6.290  10.021 -33.023  0.00  0.00      PROA  
ATOM   1878  N   LEU P 117       5.987   9.440 -35.199  0.00  0.00      PROA  
ATOM   1879  HN  LEU P 117       6.232   9.775 -36.105  0.00  0.00      PROA  
ATOM   1880  CA  LEU P 117       5.097   8.350 -35.078  0.00  0.00      PROA  
ATOM   1881  HA  LEU P 117       4.276   8.763 -34.510  0.00  0.00      PROA  
ATOM   1882  CB  LEU P 117       4.690   7.774 -36.484  0.00  0.00      PROA  
ATOM   1883  HB1 LEU P 117       4.114   6.876 -36.175  0.00  0.00      PROA  
ATOM   1884  HB2 LEU P 117       5.596   7.444 -37.037  0.00  0.00      PROA  
ATOM   1885  CG  LEU P 117       3.818   8.602 -37.519  0.00  0.00      PROA  
ATOM   1886  HG  LEU P 117       4.387   9.516 -37.794  0.00  0.00      PROA  
ATOM   1887  CD1 LEU P 117       3.615   7.798 -38.806  0.00  0.00      PROA  
ATOM   1888 HD11 LEU P 117       2.837   7.005 -38.816  0.00  0.00      PROA  
ATOM   1889 HD12 LEU P 117       3.289   8.518 -39.588  0.00  0.00      PROA  
ATOM   1890 HD13 LEU P 117       4.584   7.369 -39.141  0.00  0.00      PROA  
ATOM   1891  CD2 LEU P 117       2.491   8.915 -36.843  0.00  0.00      PROA  
ATOM   1892 HD21 LEU P 117       1.739   8.122 -36.643  0.00  0.00      PROA  
ATOM   1893 HD22 LEU P 117       2.667   9.486 -35.906  0.00  0.00      PROA  
ATOM   1894 HD23 LEU P 117       1.973   9.639 -37.507  0.00  0.00      PROA  
ATOM   1895  C   LEU P 117       5.676   7.207 -34.242  0.00  0.00      PROA  
ATOM   1896  O   LEU P 117       5.069   6.728 -33.262  0.00  0.00      PROA  
ATOM   1897  N   MET P 118       6.852   6.692 -34.581  0.00  0.00      PROA  
ATOM   1898  HN  MET P 118       7.169   6.997 -35.475  0.00  0.00      PROA  
ATOM   1899  CA  MET P 118       7.651   5.743 -33.812  0.00  0.00      PROA  
ATOM   1900  HA  MET P 118       7.148   4.830 -33.529  0.00  0.00      PROA  
ATOM   1901  CB  MET P 118       8.798   5.299 -34.707  0.00  0.00      PROA  
ATOM   1902  HB1 MET P 118       9.595   4.843 -34.081  0.00  0.00      PROA  
ATOM   1903  HB2 MET P 118       9.290   6.168 -35.195  0.00  0.00      PROA  
ATOM   1904  CG  MET P 118       8.429   4.282 -35.903  0.00  0.00      PROA  
ATOM   1905  HG1 MET P 118       9.312   4.043 -36.533  0.00  0.00      PROA  
ATOM   1906  HG2 MET P 118       7.723   4.797 -36.590  0.00  0.00      PROA  
ATOM   1907  SD  MET P 118       7.372   2.931 -35.315  0.00  0.00      PROA  
ATOM   1908  CE  MET P 118       8.330   2.288 -33.932  0.00  0.00      PROA  
ATOM   1909  HE1 MET P 118       8.646   3.005 -33.145  0.00  0.00      PROA  
ATOM   1910  HE2 MET P 118       7.836   1.432 -33.424  0.00  0.00      PROA  
ATOM   1911  HE3 MET P 118       9.322   1.865 -34.202  0.00  0.00      PROA  
ATOM   1912  C   MET P 118       8.108   6.268 -32.456  0.00  0.00      PROA  
ATOM   1913  O   MET P 118       8.103   5.518 -31.489  0.00  0.00      PROA  
ATOM   1914  N   ALA P 119       8.490   7.530 -32.279  0.00  0.00      PROA  
ATOM   1915  HN  ALA P 119       8.925   8.105 -32.967  0.00  0.00      PROA  
ATOM   1916  CA  ALA P 119       8.727   8.172 -30.964  0.00  0.00      PROA  
ATOM   1917  HA  ALA P 119       9.496   7.558 -30.518  0.00  0.00      PROA  
ATOM   1918  CB  ALA P 119       9.266   9.622 -31.053  0.00  0.00      PROA  
ATOM   1919  HB1 ALA P 119      10.310   9.679 -31.428  0.00  0.00      PROA  
ATOM   1920  HB2 ALA P 119       8.584  10.115 -31.779  0.00  0.00      PROA  
ATOM   1921  HB3 ALA P 119       9.242  10.172 -30.089  0.00  0.00      PROA  
ATOM   1922  C   ALA P 119       7.511   8.117 -30.010  0.00  0.00      PROA  
ATOM   1923  O   ALA P 119       7.685   7.703 -28.836  0.00  0.00      PROA  
ATOM   1924  N   ARG P 120       6.278   8.493 -30.525  0.00  0.00      PROA  
ATOM   1925  HN  ARG P 120       6.277   8.801 -31.473  0.00  0.00      PROA  
ATOM   1926  CA  ARG P 120       5.035   8.508 -29.896  0.00  0.00      PROA  
ATOM   1927  HA  ARG P 120       5.138   8.938 -28.911  0.00  0.00      PROA  
ATOM   1928  CB  ARG P 120       3.902   9.205 -30.672  0.00  0.00      PROA  
ATOM   1929  HB1 ARG P 120       2.917   8.946 -30.228  0.00  0.00      PROA  
ATOM   1930  HB2 ARG P 120       3.880   8.844 -31.722  0.00  0.00      PROA  
ATOM   1931  CG  ARG P 120       4.043  10.754 -30.691  0.00  0.00      PROA  
ATOM   1932  HG1 ARG P 120       5.064  11.063 -31.003  0.00  0.00      PROA  
ATOM   1933  HG2 ARG P 120       3.873  11.177 -29.678  0.00  0.00      PROA  
ATOM   1934  CD  ARG P 120       2.983  11.378 -31.576  0.00  0.00      PROA  
ATOM   1935  HD1 ARG P 120       2.080  11.349 -30.929  0.00  0.00      PROA  
ATOM   1936  HD2 ARG P 120       2.694  10.843 -32.506  0.00  0.00      PROA  
ATOM   1937  NE  ARG P 120       3.394  12.788 -31.936  0.00  0.00      PROA  
ATOM   1938  HE  ARG P 120       4.127  12.895 -32.609  0.00  0.00      PROA  
ATOM   1939  CZ  ARG P 120       2.727  13.920 -31.877  0.00  0.00      PROA  
ATOM   1940  NH1 ARG P 120       1.522  14.018 -31.311  0.00  0.00      PROA  
ATOM   1941 HH11 ARG P 120       1.189  13.223 -30.805  0.00  0.00      PROA  
ATOM   1942 HH12 ARG P 120       1.188  14.956 -31.212  0.00  0.00      PROA  
ATOM   1943  NH2 ARG P 120       3.327  14.965 -32.347  0.00  0.00      PROA  
ATOM   1944 HH21 ARG P 120       4.223  14.843 -32.773  0.00  0.00      PROA  
ATOM   1945 HH22 ARG P 120       3.106  15.804 -31.849  0.00  0.00      PROA  
ATOM   1946  C   ARG P 120       4.585   7.074 -29.469  0.00  0.00      PROA  
ATOM   1947  O   ARG P 120       4.276   6.777 -28.310  0.00  0.00      PROA  
ATOM   1948  N   GLY P 121       4.631   6.123 -30.399  0.00  0.00      PROA  
ATOM   1949  HN  GLY P 121       4.976   6.409 -31.290  0.00  0.00      PROA  
ATOM   1950  CA  GLY P 121       4.304   4.723 -30.220  0.00  0.00      PROA  
ATOM   1951  HA1 GLY P 121       4.321   4.221 -31.175  0.00  0.00      PROA  
ATOM   1952  HA2 GLY P 121       3.375   4.739 -29.669  0.00  0.00      PROA  
ATOM   1953  C   GLY P 121       5.275   3.997 -29.268  0.00  0.00      PROA  
ATOM   1954  O   GLY P 121       4.950   3.044 -28.553  0.00  0.00      PROA  
ATOM   1955  N   THR P 122       6.575   4.411 -29.137  0.00  0.00      PROA  
ATOM   1956  HN  THR P 122       6.840   5.249 -29.607  0.00  0.00      PROA  
ATOM   1957  CA  THR P 122       7.630   3.807 -28.325  0.00  0.00      PROA  
ATOM   1958  HA  THR P 122       7.341   2.802 -28.055  0.00  0.00      PROA  
ATOM   1959  CB  THR P 122       8.914   3.460 -29.043  0.00  0.00      PROA  
ATOM   1960  HB  THR P 122       9.691   3.036 -28.372  0.00  0.00      PROA  
ATOM   1961  OG1 THR P 122       9.512   4.573 -29.655  0.00  0.00      PROA  
ATOM   1962  HG1 THR P 122       8.912   4.951 -30.301  0.00  0.00      PROA  
ATOM   1963  CG2 THR P 122       8.428   2.462 -30.116  0.00  0.00      PROA  
ATOM   1964 HG21 THR P 122       7.990   2.975 -30.998  0.00  0.00      PROA  
ATOM   1965 HG22 THR P 122       9.338   1.992 -30.546  0.00  0.00      PROA  
ATOM   1966 HG23 THR P 122       7.699   1.699 -29.770  0.00  0.00      PROA  
ATOM   1967  C   THR P 122       7.892   4.562 -26.957  0.00  0.00      PROA  
ATOM   1968  O   THR P 122       7.547   4.094 -25.863  0.00  0.00      PROA  
ATOM   1969  N   ASN P 123       8.480   5.835 -27.080  0.00  0.00      PROA  
ATOM   1970  HN  ASN P 123       8.912   6.062 -27.949  0.00  0.00      PROA  
ATOM   1971  CA  ASN P 123       8.804   6.562 -25.907  0.00  0.00      PROA  
ATOM   1972  HA  ASN P 123       9.253   5.846 -25.235  0.00  0.00      PROA  
ATOM   1973  CB  ASN P 123       9.878   7.609 -26.302  0.00  0.00      PROA  
ATOM   1974  HB1 ASN P 123       9.399   8.402 -26.916  0.00  0.00      PROA  
ATOM   1975  HB2 ASN P 123      10.603   7.028 -26.911  0.00  0.00      PROA  
ATOM   1976  CG  ASN P 123      10.444   8.302 -25.123  0.00  0.00      PROA  
ATOM   1977  OD1 ASN P 123      10.768   7.720 -24.055  0.00  0.00      PROA  
ATOM   1978  ND2 ASN P 123      10.707   9.611 -25.221  0.00  0.00      PROA  
ATOM   1979 HD21 ASN P 123      10.469  10.068 -26.078  0.00  0.00      PROA  
ATOM   1980 HD22 ASN P 123      11.265  10.001 -24.488  0.00  0.00      PROA  
ATOM   1981  C   ASN P 123       7.667   7.271 -25.127  0.00  0.00      PROA  
ATOM   1982  O   ASN P 123       7.522   7.139 -23.925  0.00  0.00      PROA  
ATOM   1983  N   ASP P 124       6.768   8.081 -25.830  0.00  0.00      PROA  
ATOM   1984  HN  ASP P 124       6.865   8.214 -26.813  0.00  0.00      PROA  
ATOM   1985  CA  ASP P 124       5.556   8.788 -25.258  0.00  0.00      PROA  
ATOM   1986  HA  ASP P 124       5.941   9.400 -24.456  0.00  0.00      PROA  
ATOM   1987  CB  ASP P 124       4.967   9.770 -26.226  0.00  0.00      PROA  
ATOM   1988  HB1 ASP P 124       4.164  10.253 -25.629  0.00  0.00      PROA  
ATOM   1989  HB2 ASP P 124       4.570   9.182 -27.081  0.00  0.00      PROA  
ATOM   1990  CG  ASP P 124       5.833  10.975 -26.581  0.00  0.00      PROA  
ATOM   1991  OD1 ASP P 124       6.115  11.810 -25.657  0.00  0.00      PROA  
ATOM   1992  OD2 ASP P 124       6.127  11.144 -27.765  0.00  0.00      PROA  
ATOM   1993  C   ASP P 124       4.658   7.783 -24.690  0.00  0.00      PROA  
ATOM   1994  O   ASP P 124       4.237   8.026 -23.602  0.00  0.00      PROA  
ATOM   1995  N   LEU P 125       4.366   6.575 -25.307  0.00  0.00      PROA  
ATOM   1996  HN  LEU P 125       4.585   6.496 -26.277  0.00  0.00      PROA  
ATOM   1997  CA  LEU P 125       3.553   5.513 -24.733  0.00  0.00      PROA  
ATOM   1998  HA  LEU P 125       2.593   5.839 -24.359  0.00  0.00      PROA  
ATOM   1999  CB  LEU P 125       3.345   4.485 -25.872  0.00  0.00      PROA  
ATOM   2000  HB1 LEU P 125       4.189   3.766 -25.819  0.00  0.00      PROA  
ATOM   2001  HB2 LEU P 125       3.324   4.993 -26.860  0.00  0.00      PROA  
ATOM   2002  CG  LEU P 125       2.019   3.689 -25.850  0.00  0.00      PROA  
ATOM   2003  HG  LEU P 125       1.216   4.411 -25.586  0.00  0.00      PROA  
ATOM   2004  CD1 LEU P 125       1.522   3.063 -27.258  0.00  0.00      PROA  
ATOM   2005 HD11 LEU P 125       1.614   3.830 -28.057  0.00  0.00      PROA  
ATOM   2006 HD12 LEU P 125       2.118   2.136 -27.397  0.00  0.00      PROA  
ATOM   2007 HD13 LEU P 125       0.468   2.714 -27.226  0.00  0.00      PROA  
ATOM   2008  CD2 LEU P 125       1.906   2.561 -24.798  0.00  0.00      PROA  
ATOM   2009 HD21 LEU P 125       2.171   2.790 -23.743  0.00  0.00      PROA  
ATOM   2010 HD22 LEU P 125       0.925   2.064 -24.951  0.00  0.00      PROA  
ATOM   2011 HD23 LEU P 125       2.550   1.703 -25.087  0.00  0.00      PROA  
ATOM   2012  C   LEU P 125       4.298   4.945 -23.479  0.00  0.00      PROA  
ATOM   2013  O   LEU P 125       3.721   4.727 -22.447  0.00  0.00      PROA  
ATOM   2014  N   GLN P 126       5.624   4.727 -23.491  0.00  0.00      PROA  
ATOM   2015  HN  GLN P 126       6.145   4.870 -24.329  0.00  0.00      PROA  
ATOM   2016  CA  GLN P 126       6.402   4.321 -22.296  0.00  0.00      PROA  
ATOM   2017  HA  GLN P 126       5.838   3.470 -21.946  0.00  0.00      PROA  
ATOM   2018  CB  GLN P 126       7.951   3.919 -22.675  0.00  0.00      PROA  
ATOM   2019  HB1 GLN P 126       8.440   4.770 -23.197  0.00  0.00      PROA  
ATOM   2020  HB2 GLN P 126       7.969   2.971 -23.252  0.00  0.00      PROA  
ATOM   2021  CG  GLN P 126       8.814   3.483 -21.400  0.00  0.00      PROA  
ATOM   2022  HG1 GLN P 126       8.841   4.455 -20.863  0.00  0.00      PROA  
ATOM   2023  HG2 GLN P 126       9.811   3.046 -21.623  0.00  0.00      PROA  
ATOM   2024  CD  GLN P 126       8.292   2.414 -20.545  0.00  0.00      PROA  
ATOM   2025  OE1 GLN P 126       7.329   1.670 -20.803  0.00  0.00      PROA  
ATOM   2026  NE2 GLN P 126       8.752   2.387 -19.258  0.00  0.00      PROA  
ATOM   2027 HE21 GLN P 126       9.475   2.993 -18.925  0.00  0.00      PROA  
ATOM   2028 HE22 GLN P 126       8.314   1.752 -18.622  0.00  0.00      PROA  
ATOM   2029  C   GLN P 126       6.373   5.299 -21.089  0.00  0.00      PROA  
ATOM   2030  O   GLN P 126       6.190   4.908 -19.913  0.00  0.00      PROA  
ATOM   2031  N   ALA P 127       6.464   6.640 -21.358  0.00  0.00      PROA  
ATOM   2032  HN  ALA P 127       6.733   6.987 -22.253  0.00  0.00      PROA  
ATOM   2033  CA  ALA P 127       6.181   7.660 -20.344  0.00  0.00      PROA  
ATOM   2034  HA  ALA P 127       6.936   7.495 -19.589  0.00  0.00      PROA  
ATOM   2035  CB  ALA P 127       6.248   9.031 -20.976  0.00  0.00      PROA  
ATOM   2036  HB1 ALA P 127       5.411   9.142 -21.699  0.00  0.00      PROA  
ATOM   2037  HB2 ALA P 127       6.040   9.733 -20.140  0.00  0.00      PROA  
ATOM   2038  HB3 ALA P 127       7.213   9.297 -21.458  0.00  0.00      PROA  
ATOM   2039  C   ALA P 127       4.832   7.557 -19.634  0.00  0.00      PROA  
ATOM   2040  O   ALA P 127       4.702   7.644 -18.412  0.00  0.00      PROA  
ATOM   2041  N   VAL P 128       3.786   7.279 -20.449  0.00  0.00      PROA  
ATOM   2042  HN  VAL P 128       3.920   7.359 -21.434  0.00  0.00      PROA  
ATOM   2043  CA  VAL P 128       2.386   7.021 -20.005  0.00  0.00      PROA  
ATOM   2044  HA  VAL P 128       2.080   7.717 -19.238  0.00  0.00      PROA  
ATOM   2045  CB  VAL P 128       1.343   7.256 -21.075  0.00  0.00      PROA  
ATOM   2046  HB  VAL P 128       1.577   6.590 -21.933  0.00  0.00      PROA  
ATOM   2047  CG1 VAL P 128      -0.049   6.808 -20.634  0.00  0.00      PROA  
ATOM   2048 HG11 VAL P 128      -0.414   7.215 -19.667  0.00  0.00      PROA  
ATOM   2049 HG12 VAL P 128      -0.793   6.990 -21.438  0.00  0.00      PROA  
ATOM   2050 HG13 VAL P 128      -0.036   5.744 -20.312  0.00  0.00      PROA  
ATOM   2051  CG2 VAL P 128       1.446   8.699 -21.540  0.00  0.00      PROA  
ATOM   2052 HG21 VAL P 128       2.501   8.974 -21.755  0.00  0.00      PROA  
ATOM   2053 HG22 VAL P 128       0.953   8.851 -22.524  0.00  0.00      PROA  
ATOM   2054 HG23 VAL P 128       1.069   9.460 -20.824  0.00  0.00      PROA  
ATOM   2055  C   VAL P 128       2.229   5.696 -19.191  0.00  0.00      PROA  
ATOM   2056  O   VAL P 128       1.595   5.653 -18.190  0.00  0.00      PROA  
ATOM   2057  N   SER P 129       2.881   4.608 -19.690  0.00  0.00      PROA  
ATOM   2058  HN  SER P 129       3.364   4.655 -20.561  0.00  0.00      PROA  
ATOM   2059  CA  SER P 129       2.920   3.305 -18.923  0.00  0.00      PROA  
ATOM   2060  HA  SER P 129       1.886   3.114 -18.675  0.00  0.00      PROA  
ATOM   2061  CB  SER P 129       3.494   2.259 -19.802  0.00  0.00      PROA  
ATOM   2062  HB1 SER P 129       4.514   2.573 -20.111  0.00  0.00      PROA  
ATOM   2063  HB2 SER P 129       2.924   2.102 -20.743  0.00  0.00      PROA  
ATOM   2064  OG  SER P 129       3.528   0.975 -19.156  0.00  0.00      PROA  
ATOM   2065  HG1 SER P 129       3.678   0.257 -19.775  0.00  0.00      PROA  
ATOM   2066  C   SER P 129       3.624   3.466 -17.604  0.00  0.00      PROA  
ATOM   2067  O   SER P 129       3.061   3.075 -16.533  0.00  0.00      PROA  
ATOM   2068  N   LEU P 130       4.788   4.085 -17.590  0.00  0.00      PROA  
ATOM   2069  HN  LEU P 130       5.254   4.391 -18.417  0.00  0.00      PROA  
ATOM   2070  CA  LEU P 130       5.425   4.464 -16.369  0.00  0.00      PROA  
ATOM   2071  HA  LEU P 130       5.607   3.501 -15.916  0.00  0.00      PROA  
ATOM   2072  CB  LEU P 130       6.731   5.186 -16.677  0.00  0.00      PROA  
ATOM   2073  HB1 LEU P 130       6.497   6.143 -17.189  0.00  0.00      PROA  
ATOM   2074  HB2 LEU P 130       7.382   4.585 -17.347  0.00  0.00      PROA  
ATOM   2075  CG  LEU P 130       7.644   5.571 -15.422  0.00  0.00      PROA  
ATOM   2076  HG  LEU P 130       7.040   6.084 -14.643  0.00  0.00      PROA  
ATOM   2077  CD1 LEU P 130       8.141   4.278 -14.679  0.00  0.00      PROA  
ATOM   2078 HD11 LEU P 130       7.307   3.633 -14.328  0.00  0.00      PROA  
ATOM   2079 HD12 LEU P 130       8.729   3.658 -15.389  0.00  0.00      PROA  
ATOM   2080 HD13 LEU P 130       8.761   4.541 -13.796  0.00  0.00      PROA  
ATOM   2081  CD2 LEU P 130       8.922   6.481 -15.874  0.00  0.00      PROA  
ATOM   2082 HD21 LEU P 130       9.506   6.712 -14.958  0.00  0.00      PROA  
ATOM   2083 HD22 LEU P 130       9.644   6.055 -16.603  0.00  0.00      PROA  
ATOM   2084 HD23 LEU P 130       8.596   7.396 -16.413  0.00  0.00      PROA  
ATOM   2085  C   LEU P 130       4.580   5.285 -15.428  0.00  0.00      PROA  
ATOM   2086  O   LEU P 130       4.583   5.073 -14.235  0.00  0.00      PROA  
ATOM   2087  N   THR P 131       3.976   6.333 -15.942  0.00  0.00      PROA  
ATOM   2088  HN  THR P 131       4.156   6.529 -16.903  0.00  0.00      PROA  
ATOM   2089  CA  THR P 131       3.170   7.296 -15.189  0.00  0.00      PROA  
ATOM   2090  HA  THR P 131       3.775   7.626 -14.357  0.00  0.00      PROA  
ATOM   2091  CB  THR P 131       2.690   8.505 -15.961  0.00  0.00      PROA  
ATOM   2092  HB  THR P 131       2.293   8.191 -16.950  0.00  0.00      PROA  
ATOM   2093  OG1 THR P 131       3.810   9.332 -16.236  0.00  0.00      PROA  
ATOM   2094  HG1 THR P 131       4.389   8.889 -16.860  0.00  0.00      PROA  
ATOM   2095  CG2 THR P 131       1.745   9.470 -15.204  0.00  0.00      PROA  
ATOM   2096 HG21 THR P 131       0.771   9.105 -14.814  0.00  0.00      PROA  
ATOM   2097 HG22 THR P 131       2.332   9.858 -14.345  0.00  0.00      PROA  
ATOM   2098 HG23 THR P 131       1.576  10.382 -15.815  0.00  0.00      PROA  
ATOM   2099  C   THR P 131       1.962   6.663 -14.581  0.00  0.00      PROA  
ATOM   2100  O   THR P 131       1.711   6.904 -13.446  0.00  0.00      PROA  
ATOM   2101  N   THR P 132       1.286   5.781 -15.363  0.00  0.00      PROA  
ATOM   2102  HN  THR P 132       1.564   5.744 -16.320  0.00  0.00      PROA  
ATOM   2103  CA  THR P 132       0.167   4.998 -14.900  0.00  0.00      PROA  
ATOM   2104  HA  THR P 132      -0.611   5.657 -14.543  0.00  0.00      PROA  
ATOM   2105  CB  THR P 132      -0.501   4.266 -15.981  0.00  0.00      PROA  
ATOM   2106  HB  THR P 132       0.145   3.427 -16.317  0.00  0.00      PROA  
ATOM   2107  OG1 THR P 132      -0.949   5.228 -17.039  0.00  0.00      PROA  
ATOM   2108  HG1 THR P 132      -0.221   5.641 -17.509  0.00  0.00      PROA  
ATOM   2109  CG2 THR P 132      -1.794   3.591 -15.486  0.00  0.00      PROA  
ATOM   2110 HG21 THR P 132      -2.377   3.238 -16.363  0.00  0.00      PROA  
ATOM   2111 HG22 THR P 132      -1.590   2.750 -14.789  0.00  0.00      PROA  
ATOM   2112 HG23 THR P 132      -2.491   4.333 -15.041  0.00  0.00      PROA  
ATOM   2113  C   THR P 132       0.630   4.103 -13.736  0.00  0.00      PROA  
ATOM   2114  O   THR P 132      -0.110   3.879 -12.822  0.00  0.00      PROA  
ATOM   2115  N   GLY P 133       1.804   3.487 -13.856  0.00  0.00      PROA  
ATOM   2116  HN  GLY P 133       2.386   3.637 -14.651  0.00  0.00      PROA  
ATOM   2117  CA  GLY P 133       2.389   2.678 -12.778  0.00  0.00      PROA  
ATOM   2118  HA1 GLY P 133       3.176   2.176 -13.322  0.00  0.00      PROA  
ATOM   2119  HA2 GLY P 133       1.612   2.039 -12.385  0.00  0.00      PROA  
ATOM   2120  C   GLY P 133       2.897   3.483 -11.650  0.00  0.00      PROA  
ATOM   2121  O   GLY P 133       2.237   3.692 -10.605  0.00  0.00      PROA  
ATOM   2122  N   PHE P 134       4.177   3.847 -11.714  0.00  0.00      PROA  
ATOM   2123  HN  PHE P 134       4.730   3.795 -12.542  0.00  0.00      PROA  
ATOM   2124  CA  PHE P 134       5.018   4.444 -10.686  0.00  0.00      PROA  
ATOM   2125  HA  PHE P 134       4.923   3.743  -9.870  0.00  0.00      PROA  
ATOM   2126  CB  PHE P 134       6.404   4.621 -11.349  0.00  0.00      PROA  
ATOM   2127  HB1 PHE P 134       6.260   5.116 -12.334  0.00  0.00      PROA  
ATOM   2128  HB2 PHE P 134       6.858   3.659 -11.668  0.00  0.00      PROA  
ATOM   2129  CG  PHE P 134       7.361   5.473 -10.463  0.00  0.00      PROA  
ATOM   2130  CD1 PHE P 134       7.903   6.607 -11.052  0.00  0.00      PROA  
ATOM   2131  HD1 PHE P 134       7.670   6.958 -12.046  0.00  0.00      PROA  
ATOM   2132  CE1 PHE P 134       8.951   7.259 -10.305  0.00  0.00      PROA  
ATOM   2133  HE1 PHE P 134       9.416   8.174 -10.643  0.00  0.00      PROA  
ATOM   2134  CZ  PHE P 134       9.259   6.820  -9.010  0.00  0.00      PROA  
ATOM   2135  HZ  PHE P 134       9.961   7.399  -8.428  0.00  0.00      PROA  
ATOM   2136  CD2 PHE P 134       7.673   4.985  -9.199  0.00  0.00      PROA  
ATOM   2137  HD2 PHE P 134       7.208   4.126  -8.739  0.00  0.00      PROA  
ATOM   2138  CE2 PHE P 134       8.553   5.749  -8.453  0.00  0.00      PROA  
ATOM   2139  HE2 PHE P 134       8.823   5.521  -7.433  0.00  0.00      PROA  
ATOM   2140  C   PHE P 134       4.433   5.810 -10.257  0.00  0.00      PROA  
ATOM   2141  O   PHE P 134       4.304   6.163  -9.094  0.00  0.00      PROA  
ATOM   2142  N   GLY P 135       3.849   6.616 -11.141  0.00  0.00      PROA  
ATOM   2143  HN  GLY P 135       3.682   6.197 -12.031  0.00  0.00      PROA  
ATOM   2144  CA  GLY P 135       3.133   7.878 -10.788  0.00  0.00      PROA  
ATOM   2145  HA1 GLY P 135       2.737   8.356 -11.672  0.00  0.00      PROA  
ATOM   2146  HA2 GLY P 135       3.819   8.486 -10.216  0.00  0.00      PROA  
ATOM   2147  C   GLY P 135       1.914   7.616  -9.952  0.00  0.00      PROA  
ATOM   2148  O   GLY P 135       1.826   8.175  -8.903  0.00  0.00      PROA  
ATOM   2149  N   ILE P 136       0.949   6.844 -10.459  0.00  0.00      PROA  
ATOM   2150  HN  ILE P 136       0.919   6.553 -11.412  0.00  0.00      PROA  
ATOM   2151  CA  ILE P 136      -0.310   6.615  -9.702  0.00  0.00      PROA  
ATOM   2152  HA  ILE P 136      -0.795   7.568  -9.552  0.00  0.00      PROA  
ATOM   2153  CB  ILE P 136      -1.374   5.814 -10.473  0.00  0.00      PROA  
ATOM   2154  HB  ILE P 136      -0.983   4.802 -10.712  0.00  0.00      PROA  
ATOM   2155  CG2 ILE P 136      -2.676   5.660  -9.637  0.00  0.00      PROA  
ATOM   2156 HG21 ILE P 136      -3.542   5.208 -10.166  0.00  0.00      PROA  
ATOM   2157 HG22 ILE P 136      -2.517   4.926  -8.819  0.00  0.00      PROA  
ATOM   2158 HG23 ILE P 136      -2.946   6.620  -9.146  0.00  0.00      PROA  
ATOM   2159  CG1 ILE P 136      -1.599   6.440 -11.806  0.00  0.00      PROA  
ATOM   2160 HG11 ILE P 136      -2.412   5.938 -12.372  0.00  0.00      PROA  
ATOM   2161 HG12 ILE P 136      -0.719   6.272 -12.462  0.00  0.00      PROA  
ATOM   2162  CD  ILE P 136      -1.907   7.956 -11.709  0.00  0.00      PROA  
ATOM   2163  HD1 ILE P 136      -1.848   8.298 -12.765  0.00  0.00      PROA  
ATOM   2164  HD2 ILE P 136      -2.802   8.315 -11.157  0.00  0.00      PROA  
ATOM   2165  HD3 ILE P 136      -1.049   8.492 -11.252  0.00  0.00      PROA  
ATOM   2166  C   ILE P 136      -0.057   6.001  -8.355  0.00  0.00      PROA  
ATOM   2167  O   ILE P 136      -0.467   6.579  -7.283  0.00  0.00      PROA  
ATOM   2168  N   LEU P 137       0.883   4.994  -8.232  0.00  0.00      PROA  
ATOM   2169  HN  LEU P 137       1.342   4.598  -9.023  0.00  0.00      PROA  
ATOM   2170  CA  LEU P 137       1.260   4.345  -6.942  0.00  0.00      PROA  
ATOM   2171  HA  LEU P 137       0.383   3.984  -6.426  0.00  0.00      PROA  
ATOM   2172  CB  LEU P 137       2.144   3.225  -7.360  0.00  0.00      PROA  
ATOM   2173  HB1 LEU P 137       3.007   3.595  -7.953  0.00  0.00      PROA  
ATOM   2174  HB2 LEU P 137       1.558   2.463  -7.917  0.00  0.00      PROA  
ATOM   2175  CG  LEU P 137       2.838   2.479  -6.219  0.00  0.00      PROA  
ATOM   2176  HG  LEU P 137       2.384   2.771  -5.248  0.00  0.00      PROA  
ATOM   2177  CD1 LEU P 137       2.475   0.986  -6.340  0.00  0.00      PROA  
ATOM   2178 HD11 LEU P 137       2.655   0.396  -5.417  0.00  0.00      PROA  
ATOM   2179 HD12 LEU P 137       1.394   0.887  -6.577  0.00  0.00      PROA  
ATOM   2180 HD13 LEU P 137       3.176   0.504  -7.054  0.00  0.00      PROA  
ATOM   2181  CD2 LEU P 137       4.323   2.800  -5.965  0.00  0.00      PROA  
ATOM   2182 HD21 LEU P 137       4.932   2.601  -6.873  0.00  0.00      PROA  
ATOM   2183 HD22 LEU P 137       4.572   3.865  -5.768  0.00  0.00      PROA  
ATOM   2184 HD23 LEU P 137       4.738   2.074  -5.234  0.00  0.00      PROA  
ATOM   2185  C   LEU P 137       1.979   5.352  -6.006  0.00  0.00      PROA  
ATOM   2186  O   LEU P 137       1.490   5.492  -4.878  0.00  0.00      PROA  
ATOM   2187  N   THR P 138       2.956   6.113  -6.509  0.00  0.00      PROA  
ATOM   2188  HN  THR P 138       3.257   6.127  -7.459  0.00  0.00      PROA  
ATOM   2189  CA  THR P 138       3.779   7.004  -5.701  0.00  0.00      PROA  
ATOM   2190  HA  THR P 138       4.133   6.463  -4.836  0.00  0.00      PROA  
ATOM   2191  CB  THR P 138       5.021   7.601  -6.451  0.00  0.00      PROA  
ATOM   2192  HB  THR P 138       4.676   7.994  -7.431  0.00  0.00      PROA  
ATOM   2193  OG1 THR P 138       5.929   6.610  -6.679  0.00  0.00      PROA  
ATOM   2194  HG1 THR P 138       5.573   6.163  -7.451  0.00  0.00      PROA  
ATOM   2195  CG2 THR P 138       5.624   8.674  -5.581  0.00  0.00      PROA  
ATOM   2196 HG21 THR P 138       4.989   9.551  -5.328  0.00  0.00      PROA  
ATOM   2197 HG22 THR P 138       5.799   8.232  -4.577  0.00  0.00      PROA  
ATOM   2198 HG23 THR P 138       6.610   9.013  -5.965  0.00  0.00      PROA  
ATOM   2199  C   THR P 138       2.859   8.121  -5.245  0.00  0.00      PROA  
ATOM   2200  O   THR P 138       3.033   8.752  -4.240  0.00  0.00      PROA  
ATOM   2201  N   LEU P 139       1.920   8.578  -6.174  0.00  0.00      PROA  
ATOM   2202  HN  LEU P 139       1.793   8.266  -7.112  0.00  0.00      PROA  
ATOM   2203  CA  LEU P 139       0.988   9.640  -5.893  0.00  0.00      PROA  
ATOM   2204  HA  LEU P 139       1.520  10.509  -5.533  0.00  0.00      PROA  
ATOM   2205  CB  LEU P 139       0.184  10.114  -7.141  0.00  0.00      PROA  
ATOM   2206  HB1 LEU P 139      -0.310   9.209  -7.555  0.00  0.00      PROA  
ATOM   2207  HB2 LEU P 139       0.817  10.466  -7.984  0.00  0.00      PROA  
ATOM   2208  CG  LEU P 139      -1.001  11.086  -6.891  0.00  0.00      PROA  
ATOM   2209  HG  LEU P 139      -1.704  10.812  -6.075  0.00  0.00      PROA  
ATOM   2210  CD1 LEU P 139      -0.507  12.562  -6.649  0.00  0.00      PROA  
ATOM   2211 HD11 LEU P 139      -0.056  12.613  -5.635  0.00  0.00      PROA  
ATOM   2212 HD12 LEU P 139       0.070  12.904  -7.535  0.00  0.00      PROA  
ATOM   2213 HD13 LEU P 139      -1.459  13.135  -6.650  0.00  0.00      PROA  
ATOM   2214  CD2 LEU P 139      -1.908  11.194  -8.084  0.00  0.00      PROA  
ATOM   2215 HD21 LEU P 139      -1.450  11.711  -8.955  0.00  0.00      PROA  
ATOM   2216 HD22 LEU P 139      -2.277  10.188  -8.375  0.00  0.00      PROA  
ATOM   2217 HD23 LEU P 139      -2.832  11.693  -7.722  0.00  0.00      PROA  
ATOM   2218  C   LEU P 139       0.030   9.307  -4.767  0.00  0.00      PROA  
ATOM   2219  O   LEU P 139       0.054   9.990  -3.789  0.00  0.00      PROA  
ATOM   2220  N   VAL P 140      -0.706   8.155  -4.904  0.00  0.00      PROA  
ATOM   2221  HN  VAL P 140      -0.666   7.607  -5.736  0.00  0.00      PROA  
ATOM   2222  CA  VAL P 140      -1.564   7.653  -3.770  0.00  0.00      PROA  
ATOM   2223  HA  VAL P 140      -2.173   8.464  -3.398  0.00  0.00      PROA  
ATOM   2224  CB  VAL P 140      -2.537   6.522  -4.158  0.00  0.00      PROA  
ATOM   2225  HB  VAL P 140      -2.940   6.837  -5.144  0.00  0.00      PROA  
ATOM   2226  CG1 VAL P 140      -1.824   5.202  -4.402  0.00  0.00      PROA  
ATOM   2227 HG11 VAL P 140      -2.556   4.430  -4.724  0.00  0.00      PROA  
ATOM   2228 HG12 VAL P 140      -0.966   5.239  -5.107  0.00  0.00      PROA  
ATOM   2229 HG13 VAL P 140      -1.460   4.703  -3.478  0.00  0.00      PROA  
ATOM   2230  CG2 VAL P 140      -3.706   6.474  -3.078  0.00  0.00      PROA  
ATOM   2231 HG21 VAL P 140      -3.939   7.476  -2.657  0.00  0.00      PROA  
ATOM   2232 HG22 VAL P 140      -4.620   5.973  -3.464  0.00  0.00      PROA  
ATOM   2233 HG23 VAL P 140      -3.350   5.933  -2.176  0.00  0.00      PROA  
ATOM   2234  C   VAL P 140      -0.722   7.392  -2.463  0.00  0.00      PROA  
ATOM   2235  O   VAL P 140      -1.029   7.863  -1.359  0.00  0.00      PROA  
ATOM   2236  N   ASP P 141       0.343   6.582  -2.556  0.00  0.00      PROA  
ATOM   2237  HN  ASP P 141       0.551   6.187  -3.448  0.00  0.00      PROA  
ATOM   2238  CA  ASP P 141       1.161   6.251  -1.391  0.00  0.00      PROA  
ATOM   2239  HA  ASP P 141       0.514   5.796  -0.656  0.00  0.00      PROA  
ATOM   2240  CB  ASP P 141       2.224   5.287  -1.847  0.00  0.00      PROA  
ATOM   2241  HB1 ASP P 141       2.824   5.687  -2.692  0.00  0.00      PROA  
ATOM   2242  HB2 ASP P 141       1.669   4.439  -2.301  0.00  0.00      PROA  
ATOM   2243  CG  ASP P 141       3.016   4.502  -0.868  0.00  0.00      PROA  
ATOM   2244  OD1 ASP P 141       2.733   4.592   0.330  0.00  0.00      PROA  
ATOM   2245  OD2 ASP P 141       4.043   3.871  -1.229  0.00  0.00      PROA  
ATOM   2246  C   ASP P 141       1.743   7.473  -0.705  0.00  0.00      PROA  
ATOM   2247  O   ASP P 141       1.622   7.615   0.500  0.00  0.00      PROA  
ATOM   2248  N   SER P 142       2.367   8.461  -1.470  0.00  0.00      PROA  
ATOM   2249  HN  SER P 142       2.458   8.343  -2.456  0.00  0.00      PROA  
ATOM   2250  CA  SER P 142       2.964   9.596  -0.873  0.00  0.00      PROA  
ATOM   2251  HA  SER P 142       3.639   9.220  -0.119  0.00  0.00      PROA  
ATOM   2252  CB  SER P 142       3.828  10.424  -1.873  0.00  0.00      PROA  
ATOM   2253  HB1 SER P 142       4.349  11.275  -1.386  0.00  0.00      PROA  
ATOM   2254  HB2 SER P 142       3.150  10.717  -2.704  0.00  0.00      PROA  
ATOM   2255  OG  SER P 142       4.839   9.611  -2.421  0.00  0.00      PROA  
ATOM   2256  HG1 SER P 142       4.288   9.030  -2.950  0.00  0.00      PROA  
ATOM   2257  C   SER P 142       1.980  10.474  -0.195  0.00  0.00      PROA  
ATOM   2258  O   SER P 142       2.279  11.016   0.904  0.00  0.00      PROA  
ATOM   2259  N   THR P 143       0.754  10.561  -0.706  0.00  0.00      PROA  
ATOM   2260  HN  THR P 143       0.456  10.135  -1.557  0.00  0.00      PROA  
ATOM   2261  CA  THR P 143      -0.274  11.422  -0.109  0.00  0.00      PROA  
ATOM   2262  HA  THR P 143       0.160  12.395   0.066  0.00  0.00      PROA  
ATOM   2263  CB  THR P 143      -1.433  11.610  -1.165  0.00  0.00      PROA  
ATOM   2264  HB  THR P 143      -1.636  10.544  -1.406  0.00  0.00      PROA  
ATOM   2265  OG1 THR P 143      -1.040  12.125  -2.391  0.00  0.00      PROA  
ATOM   2266  HG1 THR P 143      -0.431  11.525  -2.826  0.00  0.00      PROA  
ATOM   2267  CG2 THR P 143      -2.589  12.470  -0.647  0.00  0.00      PROA  
ATOM   2268 HG21 THR P 143      -2.952  12.122   0.344  0.00  0.00      PROA  
ATOM   2269 HG22 THR P 143      -2.328  13.544  -0.526  0.00  0.00      PROA  
ATOM   2270 HG23 THR P 143      -3.428  12.253  -1.341  0.00  0.00      PROA  
ATOM   2271  C   THR P 143      -0.872  10.781   1.166  0.00  0.00      PROA  
ATOM   2272  O   THR P 143      -0.894  11.348   2.211  0.00  0.00      PROA  
ATOM   2273  N   MET P 144      -1.348   9.525   1.025  0.00  0.00      PROA  
ATOM   2274  HN  MET P 144      -1.151   8.995   0.204  0.00  0.00      PROA  
ATOM   2275  CA  MET P 144      -1.979   8.758   2.134  0.00  0.00      PROA  
ATOM   2276  HA  MET P 144      -2.836   9.293   2.517  0.00  0.00      PROA  
ATOM   2277  CB  MET P 144      -2.546   7.424   1.640  0.00  0.00      PROA  
ATOM   2278  HB1 MET P 144      -2.896   6.854   2.528  0.00  0.00      PROA  
ATOM   2279  HB2 MET P 144      -1.873   6.917   0.915  0.00  0.00      PROA  
ATOM   2280  CG  MET P 144      -3.880   7.696   0.894  0.00  0.00      PROA  
ATOM   2281  HG1 MET P 144      -3.767   8.419   0.058  0.00  0.00      PROA  
ATOM   2282  HG2 MET P 144      -4.515   8.175   1.670  0.00  0.00      PROA  
ATOM   2283  SD  MET P 144      -4.726   6.141   0.349  0.00  0.00      PROA  
ATOM   2284  CE  MET P 144      -5.215   5.455   1.926  0.00  0.00      PROA  
ATOM   2285  HE1 MET P 144      -6.012   6.118   2.325  0.00  0.00      PROA  
ATOM   2286  HE2 MET P 144      -5.601   4.422   1.795  0.00  0.00      PROA  
ATOM   2287  HE3 MET P 144      -4.505   5.385   2.779  0.00  0.00      PROA  
ATOM   2288  C   MET P 144      -1.030   8.381   3.236  0.00  0.00      PROA  
ATOM   2289  O   MET P 144      -1.330   8.583   4.406  0.00  0.00      PROA  
ATOM   2290  N   PHE P 145       0.240   7.998   2.967  0.00  0.00      PROA  
ATOM   2291  HN  PHE P 145       0.610   7.820   2.058  0.00  0.00      PROA  
ATOM   2292  CA  PHE P 145       1.199   7.802   4.067  0.00  0.00      PROA  
ATOM   2293  HA  PHE P 145       0.723   7.158   4.792  0.00  0.00      PROA  
ATOM   2294  CB  PHE P 145       2.409   7.032   3.512  0.00  0.00      PROA  
ATOM   2295  HB1 PHE P 145       2.861   7.566   2.649  0.00  0.00      PROA  
ATOM   2296  HB2 PHE P 145       2.107   6.042   3.109  0.00  0.00      PROA  
ATOM   2297  CG  PHE P 145       3.530   6.761   4.574  0.00  0.00      PROA  
ATOM   2298  CD1 PHE P 145       3.520   5.495   5.231  0.00  0.00      PROA  
ATOM   2299  HD1 PHE P 145       2.679   4.896   4.916  0.00  0.00      PROA  
ATOM   2300  CE1 PHE P 145       4.570   5.121   6.133  0.00  0.00      PROA  
ATOM   2301  HE1 PHE P 145       4.359   4.121   6.482  0.00  0.00      PROA  
ATOM   2302  CZ  PHE P 145       5.624   5.956   6.348  0.00  0.00      PROA  
ATOM   2303  HZ  PHE P 145       6.311   5.656   7.125  0.00  0.00      PROA  
ATOM   2304  CD2 PHE P 145       4.723   7.537   4.737  0.00  0.00      PROA  
ATOM   2305  HD2 PHE P 145       4.841   8.405   4.106  0.00  0.00      PROA  
ATOM   2306  CE2 PHE P 145       5.734   7.118   5.562  0.00  0.00      PROA  
ATOM   2307  HE2 PHE P 145       6.601   7.762   5.548  0.00  0.00      PROA  
ATOM   2308  C   PHE P 145       1.511   9.023   4.903  0.00  0.00      PROA  
ATOM   2309  O   PHE P 145       1.459   8.984   6.135  0.00  0.00      PROA  
ATOM   2310  N   MET P 146       1.830  10.115   4.223  0.00  0.00      PROA  
ATOM   2311  HN  MET P 146       1.770  10.165   3.229  0.00  0.00      PROA  
ATOM   2312  CA  MET P 146       2.068  11.300   4.971  0.00  0.00      PROA  
ATOM   2313  HA  MET P 146       2.814  11.033   5.705  0.00  0.00      PROA  
ATOM   2314  CB  MET P 146       2.720  12.506   4.157  0.00  0.00      PROA  
ATOM   2315  HB1 MET P 146       2.913  13.378   4.818  0.00  0.00      PROA  
ATOM   2316  HB2 MET P 146       1.968  12.630   3.349  0.00  0.00      PROA  
ATOM   2317  CG  MET P 146       3.978  12.169   3.341  0.00  0.00      PROA  
ATOM   2318  HG1 MET P 146       3.912  11.192   2.816  0.00  0.00      PROA  
ATOM   2319  HG2 MET P 146       4.856  12.110   4.019  0.00  0.00      PROA  
ATOM   2320  SD  MET P 146       4.246  13.494   2.040  0.00  0.00      PROA  
ATOM   2321  CE  MET P 146       5.704  14.061   2.888  0.00  0.00      PROA  
ATOM   2322  HE1 MET P 146       5.512  14.444   3.913  0.00  0.00      PROA  
ATOM   2323  HE2 MET P 146       6.520  13.327   3.062  0.00  0.00      PROA  
ATOM   2324  HE3 MET P 146       6.118  14.999   2.459  0.00  0.00      PROA  
ATOM   2325  C   MET P 146       0.904  11.789   5.772  0.00  0.00      PROA  
ATOM   2326  O   MET P 146       1.150  12.120   6.927  0.00  0.00      PROA  
ATOM   2327  N   MET P 147      -0.385  11.739   5.271  0.00  0.00      PROA  
ATOM   2328  HN  MET P 147      -0.496  11.444   4.325  0.00  0.00      PROA  
ATOM   2329  CA  MET P 147      -1.536  12.017   6.130  0.00  0.00      PROA  
ATOM   2330  HA  MET P 147      -1.405  12.933   6.687  0.00  0.00      PROA  
ATOM   2331  CB  MET P 147      -2.867  11.994   5.312  0.00  0.00      PROA  
ATOM   2332  HB1 MET P 147      -3.061  10.935   5.038  0.00  0.00      PROA  
ATOM   2333  HB2 MET P 147      -2.704  12.647   4.428  0.00  0.00      PROA  
ATOM   2334  CG  MET P 147      -3.978  12.691   6.077  0.00  0.00      PROA  
ATOM   2335  HG1 MET P 147      -4.135  12.196   7.059  0.00  0.00      PROA  
ATOM   2336  HG2 MET P 147      -4.970  12.572   5.590  0.00  0.00      PROA  
ATOM   2337  SD  MET P 147      -3.759  14.479   6.398  0.00  0.00      PROA  
ATOM   2338  CE  MET P 147      -4.427  14.760   4.700  0.00  0.00      PROA  
ATOM   2339  HE1 MET P 147      -3.629  15.010   3.969  0.00  0.00      PROA  
ATOM   2340  HE2 MET P 147      -4.938  13.892   4.231  0.00  0.00      PROA  
ATOM   2341  HE3 MET P 147      -4.997  15.713   4.681  0.00  0.00      PROA  
ATOM   2342  C   MET P 147      -1.681  11.009   7.249  0.00  0.00      PROA  
ATOM   2343  O   MET P 147      -1.936  11.360   8.403  0.00  0.00      PROA  
ATOM   2344  N   THR P 148      -1.466   9.620   7.077  0.00  0.00      PROA  
ATOM   2345  HN  THR P 148      -1.115   9.266   6.214  0.00  0.00      PROA  
ATOM   2346  CA  THR P 148      -1.610   8.589   8.175  0.00  0.00      PROA  
ATOM   2347  HA  THR P 148      -2.566   8.711   8.662  0.00  0.00      PROA  
ATOM   2348  CB  THR P 148      -1.406   7.165   7.700  0.00  0.00      PROA  
ATOM   2349  HB  THR P 148      -0.330   6.964   7.510  0.00  0.00      PROA  
ATOM   2350  OG1 THR P 148      -2.038   6.885   6.492  0.00  0.00      PROA  
ATOM   2351  HG1 THR P 148      -1.743   7.593   5.914  0.00  0.00      PROA  
ATOM   2352  CG2 THR P 148      -1.830   6.145   8.752  0.00  0.00      PROA  
ATOM   2353 HG21 THR P 148      -1.270   6.280   9.702  0.00  0.00      PROA  
ATOM   2354 HG22 THR P 148      -2.940   6.106   8.765  0.00  0.00      PROA  
ATOM   2355 HG23 THR P 148      -1.520   5.117   8.467  0.00  0.00      PROA  
ATOM   2356  C   THR P 148      -0.581   8.883   9.292  0.00  0.00      PROA  
ATOM   2357  O   THR P 148      -0.961   8.706  10.454  0.00  0.00      PROA  
ATOM   2358  N   ILE P 149       0.694   9.202   8.988  0.00  0.00      PROA  
ATOM   2359  HN  ILE P 149       0.956   9.236   8.027  0.00  0.00      PROA  
ATOM   2360  CA  ILE P 149       1.690   9.392   9.991  0.00  0.00      PROA  
ATOM   2361  HA  ILE P 149       1.448   8.653  10.740  0.00  0.00      PROA  
ATOM   2362  CB  ILE P 149       3.162   9.144   9.523  0.00  0.00      PROA  
ATOM   2363  HB  ILE P 149       3.401   9.976   8.827  0.00  0.00      PROA  
ATOM   2364  CG2 ILE P 149       4.147   9.108  10.722  0.00  0.00      PROA  
ATOM   2365 HG21 ILE P 149       5.121   8.738  10.336  0.00  0.00      PROA  
ATOM   2366 HG22 ILE P 149       4.344  10.146  11.064  0.00  0.00      PROA  
ATOM   2367 HG23 ILE P 149       3.840   8.376  11.498  0.00  0.00      PROA  
ATOM   2368  CG1 ILE P 149       3.276   7.773   8.742  0.00  0.00      PROA  
ATOM   2369 HG11 ILE P 149       4.347   7.508   8.615  0.00  0.00      PROA  
ATOM   2370 HG12 ILE P 149       2.783   7.854   7.749  0.00  0.00      PROA  
ATOM   2371  CD  ILE P 149       2.594   6.592   9.467  0.00  0.00      PROA  
ATOM   2372  HD1 ILE P 149       3.222   6.236  10.312  0.00  0.00      PROA  
ATOM   2373  HD2 ILE P 149       1.555   6.773   9.816  0.00  0.00      PROA  
ATOM   2374  HD3 ILE P 149       2.440   5.752   8.758  0.00  0.00      PROA  
ATOM   2375  C   ILE P 149       1.570  10.680  10.609  0.00  0.00      PROA  
ATOM   2376  O   ILE P 149       1.810  10.726  11.820  0.00  0.00      PROA  
ATOM   2377  N   PHE P 150       1.103  11.811   9.947  0.00  0.00      PROA  
ATOM   2378  HN  PHE P 150       1.119  11.761   8.951  0.00  0.00      PROA  
ATOM   2379  CA  PHE P 150       0.715  13.130  10.491  0.00  0.00      PROA  
ATOM   2380  HA  PHE P 150       1.623  13.511  10.936  0.00  0.00      PROA  
ATOM   2381  CB  PHE P 150       0.446  14.152   9.278  0.00  0.00      PROA  
ATOM   2382  HB1 PHE P 150       0.079  13.532   8.432  0.00  0.00      PROA  
ATOM   2383  HB2 PHE P 150       1.419  14.540   8.909  0.00  0.00      PROA  
ATOM   2384  CG  PHE P 150      -0.460  15.333   9.604  0.00  0.00      PROA  
ATOM   2385  CD1 PHE P 150      -1.810  15.375   9.416  0.00  0.00      PROA  
ATOM   2386  HD1 PHE P 150      -2.133  14.451   8.958  0.00  0.00      PROA  
ATOM   2387  CE1 PHE P 150      -2.592  16.505   9.746  0.00  0.00      PROA  
ATOM   2388  HE1 PHE P 150      -3.655  16.428   9.572  0.00  0.00      PROA  
ATOM   2389  CZ  PHE P 150      -2.013  17.631  10.298  0.00  0.00      PROA  
ATOM   2390  HZ  PHE P 150      -2.615  18.505  10.495  0.00  0.00      PROA  
ATOM   2391  CD2 PHE P 150       0.143  16.479  10.147  0.00  0.00      PROA  
ATOM   2392  HD2 PHE P 150       1.220  16.446  10.217  0.00  0.00      PROA  
ATOM   2393  CE2 PHE P 150      -0.637  17.625  10.429  0.00  0.00      PROA  
ATOM   2394  HE2 PHE P 150      -0.181  18.506  10.855  0.00  0.00      PROA  
ATOM   2395  C   PHE P 150      -0.280  13.052  11.614  0.00  0.00      PROA  
ATOM   2396  O   PHE P 150      -0.025  13.458  12.734  0.00  0.00      PROA  
ATOM   2397  N   LEU P 151      -1.486  12.480  11.381  0.00  0.00      PROA  
ATOM   2398  HN  LEU P 151      -1.553  11.908  10.567  0.00  0.00      PROA  
ATOM   2399  CA  LEU P 151      -2.409  12.183  12.352  0.00  0.00      PROA  
ATOM   2400  HA  LEU P 151      -2.656  13.103  12.861  0.00  0.00      PROA  
ATOM   2401  CB  LEU P 151      -3.664  11.460  11.798  0.00  0.00      PROA  
ATOM   2402  HB1 LEU P 151      -4.441  11.781  12.525  0.00  0.00      PROA  
ATOM   2403  HB2 LEU P 151      -3.490  10.376  11.625  0.00  0.00      PROA  
ATOM   2404  CG  LEU P 151      -4.299  12.101  10.546  0.00  0.00      PROA  
ATOM   2405  HG  LEU P 151      -3.785  11.950   9.572  0.00  0.00      PROA  
ATOM   2406  CD1 LEU P 151      -5.575  11.214  10.238  0.00  0.00      PROA  
ATOM   2407 HD11 LEU P 151      -6.009  11.449   9.242  0.00  0.00      PROA  
ATOM   2408 HD12 LEU P 151      -5.287  10.141  10.244  0.00  0.00      PROA  
ATOM   2409 HD13 LEU P 151      -6.408  11.449  10.934  0.00  0.00      PROA  
ATOM   2410  CD2 LEU P 151      -4.578  13.611  10.771  0.00  0.00      PROA  
ATOM   2411 HD21 LEU P 151      -5.153  14.023   9.914  0.00  0.00      PROA  
ATOM   2412 HD22 LEU P 151      -5.185  13.821  11.678  0.00  0.00      PROA  
ATOM   2413 HD23 LEU P 151      -3.597  14.083  10.992  0.00  0.00      PROA  
ATOM   2414  C   LEU P 151      -1.941  11.188  13.448  0.00  0.00      PROA  
ATOM   2415  O   LEU P 151      -2.312  11.386  14.574  0.00  0.00      PROA  
ATOM   2416  N   THR P 152      -1.121  10.165  13.092  0.00  0.00      PROA  
ATOM   2417  HN  THR P 152      -0.926   9.978  12.133  0.00  0.00      PROA  
ATOM   2418  CA  THR P 152      -0.602   9.211  14.056  0.00  0.00      PROA  
ATOM   2419  HA  THR P 152      -1.420   8.843  14.659  0.00  0.00      PROA  
ATOM   2420  CB  THR P 152       0.236   8.020  13.323  0.00  0.00      PROA  
ATOM   2421  HB  THR P 152       1.046   8.365  12.645  0.00  0.00      PROA  
ATOM   2422  OG1 THR P 152      -0.781   7.340  12.618  0.00  0.00      PROA  
ATOM   2423  HG1 THR P 152      -0.917   7.828  11.803  0.00  0.00      PROA  
ATOM   2424  CG2 THR P 152       0.676   7.032  14.327  0.00  0.00      PROA  
ATOM   2425 HG21 THR P 152       1.035   6.130  13.788  0.00  0.00      PROA  
ATOM   2426 HG22 THR P 152       1.417   7.466  15.032  0.00  0.00      PROA  
ATOM   2427 HG23 THR P 152      -0.096   6.588  14.991  0.00  0.00      PROA  
ATOM   2428  C   THR P 152       0.322   9.865  15.097  0.00  0.00      PROA  
ATOM   2429  O   THR P 152       0.155   9.736  16.253  0.00  0.00      PROA  
ATOM   2430  N   MET P 153       1.200  10.762  14.736  0.00  0.00      PROA  
ATOM   2431  HN  MET P 153       1.323  10.893  13.756  0.00  0.00      PROA  
ATOM   2432  CA  MET P 153       1.921  11.568  15.596  0.00  0.00      PROA  
ATOM   2433  HA  MET P 153       2.493  10.849  16.165  0.00  0.00      PROA  
ATOM   2434  CB  MET P 153       3.017  12.373  14.802  0.00  0.00      PROA  
ATOM   2435  HB1 MET P 153       3.590  13.096  15.421  0.00  0.00      PROA  
ATOM   2436  HB2 MET P 153       2.451  12.820  13.958  0.00  0.00      PROA  
ATOM   2437  CG  MET P 153       3.966  11.368  14.184  0.00  0.00      PROA  
ATOM   2438  HG1 MET P 153       3.555  10.663  13.430  0.00  0.00      PROA  
ATOM   2439  HG2 MET P 153       4.374  10.787  15.039  0.00  0.00      PROA  
ATOM   2440  SD  MET P 153       5.461  12.286  13.627  0.00  0.00      PROA  
ATOM   2441  CE  MET P 153       4.581  13.075  12.238  0.00  0.00      PROA  
ATOM   2442  HE1 MET P 153       3.619  13.528  12.558  0.00  0.00      PROA  
ATOM   2443  HE2 MET P 153       5.071  13.885  11.656  0.00  0.00      PROA  
ATOM   2444  HE3 MET P 153       4.400  12.254  11.512  0.00  0.00      PROA  
ATOM   2445  C   MET P 153       1.114  12.484  16.493  0.00  0.00      PROA  
ATOM   2446  O   MET P 153       1.374  12.547  17.713  0.00  0.00      PROA  
ATOM   2447  N   GLY P 154       0.076  13.033  15.879  0.00  0.00      PROA  
ATOM   2448  HN  GLY P 154      -0.049  12.844  14.908  0.00  0.00      PROA  
ATOM   2449  CA  GLY P 154      -0.827  13.914  16.641  0.00  0.00      PROA  
ATOM   2450  HA1 GLY P 154      -1.388  14.551  15.973  0.00  0.00      PROA  
ATOM   2451  HA2 GLY P 154      -0.228  14.597  17.225  0.00  0.00      PROA  
ATOM   2452  C   GLY P 154      -1.723  13.268  17.660  0.00  0.00      PROA  
ATOM   2453  O   GLY P 154      -1.713  13.705  18.795  0.00  0.00      PROA  
ATOM   2454  N   PHE P 155      -2.394  12.144  17.265  0.00  0.00      PROA  
ATOM   2455  HN  PHE P 155      -2.468  11.944  16.292  0.00  0.00      PROA  
ATOM   2456  CA  PHE P 155      -3.066  11.371  18.204  0.00  0.00      PROA  
ATOM   2457  HA  PHE P 155      -3.722  12.073  18.697  0.00  0.00      PROA  
ATOM   2458  CB  PHE P 155      -4.012  10.260  17.530  0.00  0.00      PROA  
ATOM   2459  HB1 PHE P 155      -4.261   9.429  18.225  0.00  0.00      PROA  
ATOM   2460  HB2 PHE P 155      -3.395   9.897  16.681  0.00  0.00      PROA  
ATOM   2461  CG  PHE P 155      -5.288  10.767  16.891  0.00  0.00      PROA  
ATOM   2462  CD1 PHE P 155      -5.483  10.972  15.487  0.00  0.00      PROA  
ATOM   2463  HD1 PHE P 155      -4.638  10.694  14.874  0.00  0.00      PROA  
ATOM   2464  CE1 PHE P 155      -6.681  11.488  15.031  0.00  0.00      PROA  
ATOM   2465  HE1 PHE P 155      -6.770  11.589  13.959  0.00  0.00      PROA  
ATOM   2466  CZ  PHE P 155      -7.752  11.727  15.919  0.00  0.00      PROA  
ATOM   2467  HZ  PHE P 155      -8.711  12.007  15.510  0.00  0.00      PROA  
ATOM   2468  CD2 PHE P 155      -6.350  11.024  17.792  0.00  0.00      PROA  
ATOM   2469  HD2 PHE P 155      -6.139  10.918  18.846  0.00  0.00      PROA  
ATOM   2470  CE2 PHE P 155      -7.592  11.378  17.276  0.00  0.00      PROA  
ATOM   2471  HE2 PHE P 155      -8.374  11.540  18.003  0.00  0.00      PROA  
ATOM   2472  C   PHE P 155      -2.335  10.742  19.383  0.00  0.00      PROA  
ATOM   2473  O   PHE P 155      -2.808  10.787  20.490  0.00  0.00      PROA  
ATOM   2474  N   LEU P 156      -1.182  10.051  19.060  0.00  0.00      PROA  
ATOM   2475  HN  LEU P 156      -0.951   9.790  18.125  0.00  0.00      PROA  
ATOM   2476  CA  LEU P 156      -0.516   9.228  20.096  0.00  0.00      PROA  
ATOM   2477  HA  LEU P 156      -1.283   8.825  20.740  0.00  0.00      PROA  
ATOM   2478  CB  LEU P 156       0.243   8.074  19.460  0.00  0.00      PROA  
ATOM   2479  HB1 LEU P 156       0.833   7.519  20.220  0.00  0.00      PROA  
ATOM   2480  HB2 LEU P 156       0.955   8.494  18.718  0.00  0.00      PROA  
ATOM   2481  CG  LEU P 156      -0.631   7.124  18.603  0.00  0.00      PROA  
ATOM   2482  HG  LEU P 156      -0.952   7.630  17.667  0.00  0.00      PROA  
ATOM   2483  CD1 LEU P 156       0.157   5.857  18.241  0.00  0.00      PROA  
ATOM   2484 HD11 LEU P 156       0.644   5.569  19.197  0.00  0.00      PROA  
ATOM   2485 HD12 LEU P 156      -0.559   5.042  18.000  0.00  0.00      PROA  
ATOM   2486 HD13 LEU P 156       0.866   5.909  17.387  0.00  0.00      PROA  
ATOM   2487  CD2 LEU P 156      -1.902   6.642  19.218  0.00  0.00      PROA  
ATOM   2488 HD21 LEU P 156      -2.583   7.508  19.357  0.00  0.00      PROA  
ATOM   2489 HD22 LEU P 156      -2.308   5.887  18.511  0.00  0.00      PROA  
ATOM   2490 HD23 LEU P 156      -1.655   6.163  20.190  0.00  0.00      PROA  
ATOM   2491  C   LEU P 156       0.511   9.945  20.878  0.00  0.00      PROA  
ATOM   2492  O   LEU P 156       0.665   9.614  22.048  0.00  0.00      PROA  
ATOM   2493  N   ILE P 157       1.163  10.858  20.248  0.00  0.00      PROA  
ATOM   2494  HN  ILE P 157       0.853  11.015  19.313  0.00  0.00      PROA  
ATOM   2495  CA  ILE P 157       2.204  11.668  20.843  0.00  0.00      PROA  
ATOM   2496  HA  ILE P 157       2.594  11.348  21.798  0.00  0.00      PROA  
ATOM   2497  CB  ILE P 157       3.489  11.702  19.935  0.00  0.00      PROA  
ATOM   2498  HB  ILE P 157       3.455  12.463  19.126  0.00  0.00      PROA  
ATOM   2499  CG2 ILE P 157       4.662  12.275  20.864  0.00  0.00      PROA  
ATOM   2500 HG21 ILE P 157       4.442  13.336  21.109  0.00  0.00      PROA  
ATOM   2501 HG22 ILE P 157       4.765  11.594  21.735  0.00  0.00      PROA  
ATOM   2502 HG23 ILE P 157       5.686  12.216  20.437  0.00  0.00      PROA  
ATOM   2503  CG1 ILE P 157       3.900  10.338  19.294  0.00  0.00      PROA  
ATOM   2504 HG11 ILE P 157       4.770  10.403  18.606  0.00  0.00      PROA  
ATOM   2505 HG12 ILE P 157       3.037  10.132  18.625  0.00  0.00      PROA  
ATOM   2506  CD  ILE P 157       4.086   9.235  20.236  0.00  0.00      PROA  
ATOM   2507  HD1 ILE P 157       5.053   9.286  20.780  0.00  0.00      PROA  
ATOM   2508  HD2 ILE P 157       3.194   9.153  20.894  0.00  0.00      PROA  
ATOM   2509  HD3 ILE P 157       4.075   8.307  19.626  0.00  0.00      PROA  
ATOM   2510  C   ILE P 157       1.568  13.027  21.145  0.00  0.00      PROA  
ATOM   2511  O   ILE P 157       1.077  13.184  22.305  0.00  0.00      PROA  
ATOM   2512  N   SER P 158       1.679  14.042  20.246  0.00  0.00      PROA  
ATOM   2513  HN  SER P 158       1.991  13.838  19.321  0.00  0.00      PROA  
ATOM   2514  CA  SER P 158       1.254  15.440  20.496  0.00  0.00      PROA  
ATOM   2515  HA  SER P 158       0.449  15.534  21.211  0.00  0.00      PROA  
ATOM   2516  CB  SER P 158       2.425  16.263  21.018  0.00  0.00      PROA  
ATOM   2517  HB1 SER P 158       3.334  15.824  20.552  0.00  0.00      PROA  
ATOM   2518  HB2 SER P 158       2.583  15.921  22.063  0.00  0.00      PROA  
ATOM   2519  OG  SER P 158       2.389  17.663  20.981  0.00  0.00      PROA  
ATOM   2520  HG1 SER P 158       1.793  18.032  21.636  0.00  0.00      PROA  
ATOM   2521  C   SER P 158       0.798  16.150  19.176  0.00  0.00      PROA  
ATOM   2522  O   SER P 158       1.432  16.110  18.120  0.00  0.00      PROA  
ATOM   2523  N   TRP P 159      -0.266  16.931  19.285  0.00  0.00      PROA  
ATOM   2524  HN  TRP P 159      -0.883  16.878  20.066  0.00  0.00      PROA  
ATOM   2525  CA  TRP P 159      -0.665  17.743  18.188  0.00  0.00      PROA  
ATOM   2526  HA  TRP P 159      -0.566  17.266  17.224  0.00  0.00      PROA  
ATOM   2527  CB  TRP P 159      -2.119  18.186  18.246  0.00  0.00      PROA  
ATOM   2528  HB1 TRP P 159      -2.260  19.103  17.634  0.00  0.00      PROA  
ATOM   2529  HB2 TRP P 159      -2.214  18.591  19.276  0.00  0.00      PROA  
ATOM   2530  CG  TRP P 159      -3.233  17.150  18.041  0.00  0.00      PROA  
ATOM   2531  CD1 TRP P 159      -4.089  16.662  18.973  0.00  0.00      PROA  
ATOM   2532  HD1 TRP P 159      -4.004  17.001  19.995  0.00  0.00      PROA  
ATOM   2533  NE1 TRP P 159      -4.951  15.714  18.465  0.00  0.00      PROA  
ATOM   2534  HE1 TRP P 159      -5.293  14.984  19.015  0.00  0.00      PROA  
ATOM   2535  CE2 TRP P 159      -4.677  15.564  17.125  0.00  0.00      PROA  
ATOM   2536  CD2 TRP P 159      -3.611  16.479  16.856  0.00  0.00      PROA  
ATOM   2537  CE3 TRP P 159      -3.114  16.463  15.537  0.00  0.00      PROA  
ATOM   2538  HE3 TRP P 159      -2.299  17.092  15.211  0.00  0.00      PROA  
ATOM   2539  CZ3 TRP P 159      -3.648  15.672  14.504  0.00  0.00      PROA  
ATOM   2540  HZ3 TRP P 159      -3.282  15.706  13.489  0.00  0.00      PROA  
ATOM   2541  CZ2 TRP P 159      -5.205  14.701  16.076  0.00  0.00      PROA  
ATOM   2542  HZ2 TRP P 159      -5.960  13.961  16.297  0.00  0.00      PROA  
ATOM   2543  CH2 TRP P 159      -4.702  14.730  14.819  0.00  0.00      PROA  
ATOM   2544  HH2 TRP P 159      -4.998  13.963  14.118  0.00  0.00      PROA  
ATOM   2545  C   TRP P 159       0.159  18.981  18.065  0.00  0.00      PROA  
ATOM   2546  O   TRP P 159       0.492  19.410  16.949  0.00  0.00      PROA  
ATOM   2547  N   LYS P 160       0.591  19.655  19.186  0.00  0.00      PROA  
ATOM   2548  HN  LYS P 160       0.457  19.405  20.141  0.00  0.00      PROA  
ATOM   2549  CA  LYS P 160       1.464  20.847  19.044  0.00  0.00      PROA  
ATOM   2550  HA  LYS P 160       1.012  21.471  18.287  0.00  0.00      PROA  
ATOM   2551  CB  LYS P 160       1.786  21.590  20.425  0.00  0.00      PROA  
ATOM   2552  HB1 LYS P 160       0.801  21.948  20.794  0.00  0.00      PROA  
ATOM   2553  HB2 LYS P 160       2.473  22.428  20.180  0.00  0.00      PROA  
ATOM   2554  CG  LYS P 160       2.352  20.783  21.619  0.00  0.00      PROA  
ATOM   2555  HG1 LYS P 160       3.404  20.581  21.325  0.00  0.00      PROA  
ATOM   2556  HG2 LYS P 160       1.717  19.871  21.603  0.00  0.00      PROA  
ATOM   2557  CD  LYS P 160       2.221  21.570  22.907  0.00  0.00      PROA  
ATOM   2558  HD1 LYS P 160       1.138  21.685  23.128  0.00  0.00      PROA  
ATOM   2559  HD2 LYS P 160       2.618  22.600  22.775  0.00  0.00      PROA  
ATOM   2560  CE  LYS P 160       2.775  21.008  24.298  0.00  0.00      PROA  
ATOM   2561  HE1 LYS P 160       3.705  21.615  24.310  0.00  0.00      PROA  
ATOM   2562  HE2 LYS P 160       3.047  19.931  24.285  0.00  0.00      PROA  
ATOM   2563  NZ  LYS P 160       1.994  21.385  25.462  0.00  0.00      PROA  
ATOM   2564  HZ1 LYS P 160       2.590  21.399  26.315  0.00  0.00      PROA  
ATOM   2565  HZ2 LYS P 160       1.589  22.322  25.264  0.00  0.00      PROA  
ATOM   2566  HZ3 LYS P 160       1.229  20.687  25.563  0.00  0.00      PROA  
ATOM   2567  C   LYS P 160       2.812  20.559  18.369  0.00  0.00      PROA  
ATOM   2568  O   LYS P 160       3.311  21.230  17.468  0.00  0.00      PROA  
ATOM   2569  N   LEU P 161       3.457  19.424  18.798  0.00  0.00      PROA  
ATOM   2570  HN  LEU P 161       2.980  18.918  19.512  0.00  0.00      PROA  
ATOM   2571  CA  LEU P 161       4.677  18.917  18.151  0.00  0.00      PROA  
ATOM   2572  HA  LEU P 161       5.435  19.679  18.246  0.00  0.00      PROA  
ATOM   2573  CB  LEU P 161       5.277  17.657  18.880  0.00  0.00      PROA  
ATOM   2574  HB1 LEU P 161       4.643  16.798  18.572  0.00  0.00      PROA  
ATOM   2575  HB2 LEU P 161       5.180  17.893  19.961  0.00  0.00      PROA  
ATOM   2576  CG  LEU P 161       6.719  17.363  18.587  0.00  0.00      PROA  
ATOM   2577  HG  LEU P 161       6.909  17.025  17.546  0.00  0.00      PROA  
ATOM   2578  CD1 LEU P 161       7.673  18.454  18.813  0.00  0.00      PROA  
ATOM   2579 HD11 LEU P 161       8.680  18.058  18.564  0.00  0.00      PROA  
ATOM   2580 HD12 LEU P 161       7.523  19.232  18.035  0.00  0.00      PROA  
ATOM   2581 HD13 LEU P 161       7.730  18.916  19.822  0.00  0.00      PROA  
ATOM   2582  CD2 LEU P 161       7.153  16.178  19.423  0.00  0.00      PROA  
ATOM   2583 HD21 LEU P 161       6.509  15.297  19.219  0.00  0.00      PROA  
ATOM   2584 HD22 LEU P 161       8.149  15.797  19.111  0.00  0.00      PROA  
ATOM   2585 HD23 LEU P 161       7.234  16.384  20.512  0.00  0.00      PROA  
ATOM   2586  C   LEU P 161       4.551  18.574  16.705  0.00  0.00      PROA  
ATOM   2587  O   LEU P 161       5.390  18.967  15.927  0.00  0.00      PROA  
ATOM   2588  N   THR P 162       3.498  17.869  16.278  0.00  0.00      PROA  
ATOM   2589  HN  THR P 162       2.959  17.426  16.990  0.00  0.00      PROA  
ATOM   2590  CA  THR P 162       3.159  17.532  14.922  0.00  0.00      PROA  
ATOM   2591  HA  THR P 162       3.903  16.888  14.478  0.00  0.00      PROA  
ATOM   2592  CB  THR P 162       1.928  16.651  14.854  0.00  0.00      PROA  
ATOM   2593  HB  THR P 162       1.056  17.157  15.321  0.00  0.00      PROA  
ATOM   2594  OG1 THR P 162       2.191  15.463  15.647  0.00  0.00      PROA  
ATOM   2595  HG1 THR P 162       2.221  15.799  16.546  0.00  0.00      PROA  
ATOM   2596  CG2 THR P 162       1.692  16.167  13.436  0.00  0.00      PROA  
ATOM   2597 HG21 THR P 162       0.649  15.792  13.375  0.00  0.00      PROA  
ATOM   2598 HG22 THR P 162       1.795  16.928  12.633  0.00  0.00      PROA  
ATOM   2599 HG23 THR P 162       2.386  15.341  13.170  0.00  0.00      PROA  
ATOM   2600  C   THR P 162       2.868  18.748  13.996  0.00  0.00      PROA  
ATOM   2601  O   THR P 162       3.256  18.747  12.831  0.00  0.00      PROA  
ATOM   2602  N   PHE P 163       2.227  19.792  14.548  0.00  0.00      PROA  
ATOM   2603  HN  PHE P 163       1.889  19.813  15.485  0.00  0.00      PROA  
ATOM   2604  CA  PHE P 163       1.958  21.010  13.759  0.00  0.00      PROA  
ATOM   2605  HA  PHE P 163       1.614  20.646  12.802  0.00  0.00      PROA  
ATOM   2606  CB  PHE P 163       0.760  21.839  14.326  0.00  0.00      PROA  
ATOM   2607  HB1 PHE P 163       0.634  22.717  13.657  0.00  0.00      PROA  
ATOM   2608  HB2 PHE P 163       1.081  22.138  15.346  0.00  0.00      PROA  
ATOM   2609  CG  PHE P 163      -0.578  21.198  14.446  0.00  0.00      PROA  
ATOM   2610  CD1 PHE P 163      -1.400  21.846  15.442  0.00  0.00      PROA  
ATOM   2611  HD1 PHE P 163      -1.066  22.785  15.858  0.00  0.00      PROA  
ATOM   2612  CE1 PHE P 163      -2.687  21.326  15.541  0.00  0.00      PROA  
ATOM   2613  HE1 PHE P 163      -3.376  21.660  16.302  0.00  0.00      PROA  
ATOM   2614  CZ  PHE P 163      -3.116  20.206  14.829  0.00  0.00      PROA  
ATOM   2615  HZ  PHE P 163      -4.120  19.807  14.811  0.00  0.00      PROA  
ATOM   2616  CD2 PHE P 163      -0.919  19.963  13.854  0.00  0.00      PROA  
ATOM   2617  HD2 PHE P 163      -0.232  19.383  13.255  0.00  0.00      PROA  
ATOM   2618  CE2 PHE P 163      -2.218  19.539  13.953  0.00  0.00      PROA  
ATOM   2619  HE2 PHE P 163      -2.576  18.649  13.457  0.00  0.00      PROA  
ATOM   2620  C   PHE P 163       3.282  21.774  13.544  0.00  0.00      PROA  
ATOM   2621  O   PHE P 163       3.500  22.394  12.492  0.00  0.00      PROA  
ATOM   2622  N   ALA P 164       4.160  21.787  14.535  0.00  0.00      PROA  
ATOM   2623  HN  ALA P 164       4.000  21.359  15.421  0.00  0.00      PROA  
ATOM   2624  CA  ALA P 164       5.471  22.410  14.420  0.00  0.00      PROA  
ATOM   2625  HA  ALA P 164       5.360  23.447  14.139  0.00  0.00      PROA  
ATOM   2626  CB  ALA P 164       6.232  22.421  15.740  0.00  0.00      PROA  
ATOM   2627  HB1 ALA P 164       6.196  21.397  16.169  0.00  0.00      PROA  
ATOM   2628  HB2 ALA P 164       7.312  22.681  15.777  0.00  0.00      PROA  
ATOM   2629  HB3 ALA P 164       5.733  23.080  16.483  0.00  0.00      PROA  
ATOM   2630  C   ALA P 164       6.398  21.704  13.356  0.00  0.00      PROA  
ATOM   2631  O   ALA P 164       7.089  22.296  12.554  0.00  0.00      PROA  
ATOM   2632  N   ALA P 165       6.306  20.399  13.415  0.00  0.00      PROA  
ATOM   2633  HN  ALA P 165       5.561  20.058  13.983  0.00  0.00      PROA  
ATOM   2634  CA  ALA P 165       6.954  19.524  12.471  0.00  0.00      PROA  
ATOM   2635  HA  ALA P 165       8.019  19.698  12.433  0.00  0.00      PROA  
ATOM   2636  CB  ALA P 165       6.574  18.094  12.811  0.00  0.00      PROA  
ATOM   2637  HB1 ALA P 165       7.165  17.295  12.315  0.00  0.00      PROA  
ATOM   2638  HB2 ALA P 165       6.905  17.994  13.867  0.00  0.00      PROA  
ATOM   2639  HB3 ALA P 165       5.502  17.813  12.894  0.00  0.00      PROA  
ATOM   2640  C   ALA P 165       6.481  19.677  11.007  0.00  0.00      PROA  
ATOM   2641  O   ALA P 165       7.331  19.389  10.103  0.00  0.00      PROA  
ATOM   2642  N   ILE P 166       5.338  20.204  10.696  0.00  0.00      PROA  
ATOM   2643  HN  ILE P 166       4.674  20.409  11.410  0.00  0.00      PROA  
ATOM   2644  CA  ILE P 166       4.891  20.291   9.254  0.00  0.00      PROA  
ATOM   2645  HA  ILE P 166       5.537  19.724   8.599  0.00  0.00      PROA  
ATOM   2646  CB  ILE P 166       3.469  19.793   8.942  0.00  0.00      PROA  
ATOM   2647  HB  ILE P 166       3.269  20.001   7.869  0.00  0.00      PROA  
ATOM   2648  CG2 ILE P 166       3.535  18.246   9.204  0.00  0.00      PROA  
ATOM   2649 HG21 ILE P 166       4.495  17.839   8.821  0.00  0.00      PROA  
ATOM   2650 HG22 ILE P 166       3.446  17.924  10.264  0.00  0.00      PROA  
ATOM   2651 HG23 ILE P 166       2.656  17.780   8.710  0.00  0.00      PROA  
ATOM   2652  CG1 ILE P 166       2.325  20.361   9.813  0.00  0.00      PROA  
ATOM   2653 HG11 ILE P 166       2.534  20.278  10.901  0.00  0.00      PROA  
ATOM   2654 HG12 ILE P 166       1.480  19.711   9.500  0.00  0.00      PROA  
ATOM   2655  CD  ILE P 166       2.024  21.859   9.694  0.00  0.00      PROA  
ATOM   2656  HD1 ILE P 166       2.847  22.488  10.096  0.00  0.00      PROA  
ATOM   2657  HD2 ILE P 166       1.805  21.955   8.609  0.00  0.00      PROA  
ATOM   2658  HD3 ILE P 166       1.028  22.145  10.095  0.00  0.00      PROA  
ATOM   2659  C   ILE P 166       5.062  21.662   8.721  0.00  0.00      PROA  
ATOM   2660  O   ILE P 166       4.649  21.973   7.616  0.00  0.00      PROA  
ATOM   2661  N   ILE P 167       5.731  22.633   9.413  0.00  0.00      PROA  
ATOM   2662  HN  ILE P 167       5.897  22.526  10.391  0.00  0.00      PROA  
ATOM   2663  CA  ILE P 167       5.987  23.960   8.896  0.00  0.00      PROA  
ATOM   2664  HA  ILE P 167       5.056  24.254   8.435  0.00  0.00      PROA  
ATOM   2665  CB  ILE P 167       6.453  25.062   9.920  0.00  0.00      PROA  
ATOM   2666  HB  ILE P 167       7.511  24.925  10.227  0.00  0.00      PROA  
ATOM   2667  CG2 ILE P 167       6.436  26.518   9.391  0.00  0.00      PROA  
ATOM   2668 HG21 ILE P 167       5.451  26.873   9.019  0.00  0.00      PROA  
ATOM   2669 HG22 ILE P 167       6.793  27.214  10.180  0.00  0.00      PROA  
ATOM   2670 HG23 ILE P 167       7.191  26.529   8.576  0.00  0.00      PROA  
ATOM   2671  CG1 ILE P 167       5.529  24.895  11.201  0.00  0.00      PROA  
ATOM   2672 HG11 ILE P 167       5.644  23.840  11.529  0.00  0.00      PROA  
ATOM   2673 HG12 ILE P 167       4.487  25.115  10.884  0.00  0.00      PROA  
ATOM   2674  CD  ILE P 167       5.869  25.774  12.343  0.00  0.00      PROA  
ATOM   2675  HD1 ILE P 167       6.947  25.649  12.583  0.00  0.00      PROA  
ATOM   2676  HD2 ILE P 167       5.660  26.858  12.215  0.00  0.00      PROA  
ATOM   2677  HD3 ILE P 167       5.229  25.577  13.229  0.00  0.00      PROA  
ATOM   2678  C   ILE P 167       6.848  24.018   7.608  0.00  0.00      PROA  
ATOM   2679  O   ILE P 167       6.615  24.901   6.761  0.00  0.00      PROA  
ATOM   2680  N   PRO P 168       7.849  23.158   7.407  0.00  0.00      PROA  
ATOM   2681  CD  PRO P 168       8.622  22.488   8.477  0.00  0.00      PROA  
ATOM   2682  HD1 PRO P 168       8.562  22.927   9.496  0.00  0.00      PROA  
ATOM   2683  HD2 PRO P 168       8.079  21.520   8.545  0.00  0.00      PROA  
ATOM   2684  CA  PRO P 168       8.436  23.004   6.060  0.00  0.00      PROA  
ATOM   2685  HA  PRO P 168       8.811  23.998   5.865  0.00  0.00      PROA  
ATOM   2686  CB  PRO P 168       9.551  21.950   6.293  0.00  0.00      PROA  
ATOM   2687  HB1 PRO P 168      10.460  22.160   5.689  0.00  0.00      PROA  
ATOM   2688  HB2 PRO P 168       9.236  20.908   6.073  0.00  0.00      PROA  
ATOM   2689  CG  PRO P 168       9.942  22.195   7.800  0.00  0.00      PROA  
ATOM   2690  HG1 PRO P 168      10.748  22.949   7.926  0.00  0.00      PROA  
ATOM   2691  HG2 PRO P 168      10.225  21.167   8.113  0.00  0.00      PROA  
ATOM   2692  C   PRO P 168       7.601  22.616   4.882  0.00  0.00      PROA  
ATOM   2693  O   PRO P 168       7.817  23.068   3.736  0.00  0.00      PROA  
ATOM   2694  N   LEU P 169       6.607  21.854   5.136  0.00  0.00      PROA  
ATOM   2695  HN  LEU P 169       6.613  21.446   6.046  0.00  0.00      PROA  
ATOM   2696  CA  LEU P 169       5.636  21.360   4.157  0.00  0.00      PROA  
ATOM   2697  HA  LEU P 169       6.174  20.884   3.350  0.00  0.00      PROA  
ATOM   2698  CB  LEU P 169       4.755  20.318   4.693  0.00  0.00      PROA  
ATOM   2699  HB1 LEU P 169       4.039  20.144   3.862  0.00  0.00      PROA  
ATOM   2700  HB2 LEU P 169       4.113  20.687   5.522  0.00  0.00      PROA  
ATOM   2701  CG  LEU P 169       5.367  18.998   5.195  0.00  0.00      PROA  
ATOM   2702  HG  LEU P 169       5.907  19.292   6.120  0.00  0.00      PROA  
ATOM   2703  CD1 LEU P 169       4.361  17.923   5.549  0.00  0.00      PROA  
ATOM   2704 HD11 LEU P 169       3.616  18.246   6.308  0.00  0.00      PROA  
ATOM   2705 HD12 LEU P 169       3.874  17.490   4.650  0.00  0.00      PROA  
ATOM   2706 HD13 LEU P 169       4.836  17.168   6.212  0.00  0.00      PROA  
ATOM   2707  CD2 LEU P 169       6.514  18.421   4.311  0.00  0.00      PROA  
ATOM   2708 HD21 LEU P 169       7.372  19.121   4.392  0.00  0.00      PROA  
ATOM   2709 HD22 LEU P 169       6.706  17.399   4.703  0.00  0.00      PROA  
ATOM   2710 HD23 LEU P 169       6.181  18.294   3.259  0.00  0.00      PROA  
ATOM   2711  C   LEU P 169       4.888  22.429   3.351  0.00  0.00      PROA  
ATOM   2712  O   LEU P 169       4.778  22.189   2.118  0.00  0.00      PROA  
ATOM   2713  N   PRO P 170       4.322  23.579   3.783  0.00  0.00      PROA  
ATOM   2714  CD  PRO P 170       3.747  23.661   5.051  0.00  0.00      PROA  
ATOM   2715  HD1 PRO P 170       3.189  22.738   5.318  0.00  0.00      PROA  
ATOM   2716  HD2 PRO P 170       4.590  23.713   5.772  0.00  0.00      PROA  
ATOM   2717  CA  PRO P 170       3.704  24.479   2.862  0.00  0.00      PROA  
ATOM   2718  HA  PRO P 170       3.180  23.958   2.075  0.00  0.00      PROA  
ATOM   2719  CB  PRO P 170       2.909  25.531   3.734  0.00  0.00      PROA  
ATOM   2720  HB1 PRO P 170       1.888  25.682   3.324  0.00  0.00      PROA  
ATOM   2721  HB2 PRO P 170       3.512  26.440   3.949  0.00  0.00      PROA  
ATOM   2722  CG  PRO P 170       2.859  24.875   5.117  0.00  0.00      PROA  
ATOM   2723  HG1 PRO P 170       1.898  24.617   5.612  0.00  0.00      PROA  
ATOM   2724  HG2 PRO P 170       3.299  25.624   5.810  0.00  0.00      PROA  
ATOM   2725  C   PRO P 170       4.714  25.295   2.088  0.00  0.00      PROA  
ATOM   2726  O   PRO P 170       4.457  25.586   0.922  0.00  0.00      PROA  
ATOM   2727  N   VAL P 171       5.948  25.605   2.604  0.00  0.00      PROA  
ATOM   2728  HN  VAL P 171       6.189  25.311   3.526  0.00  0.00      PROA  
ATOM   2729  CA  VAL P 171       7.137  26.075   1.820  0.00  0.00      PROA  
ATOM   2730  HA  VAL P 171       6.871  27.030   1.392  0.00  0.00      PROA  
ATOM   2731  CB  VAL P 171       8.334  26.236   2.738  0.00  0.00      PROA  
ATOM   2732  HB  VAL P 171       8.721  25.282   3.155  0.00  0.00      PROA  
ATOM   2733  CG1 VAL P 171       9.554  27.011   2.129  0.00  0.00      PROA  
ATOM   2734 HG11 VAL P 171      10.521  26.817   2.642  0.00  0.00      PROA  
ATOM   2735 HG12 VAL P 171       9.604  26.754   1.049  0.00  0.00      PROA  
ATOM   2736 HG13 VAL P 171       9.369  28.106   2.145  0.00  0.00      PROA  
ATOM   2737  CG2 VAL P 171       7.910  27.051   3.999  0.00  0.00      PROA  
ATOM   2738 HG21 VAL P 171       7.457  28.037   3.760  0.00  0.00      PROA  
ATOM   2739 HG22 VAL P 171       7.189  26.482   4.623  0.00  0.00      PROA  
ATOM   2740 HG23 VAL P 171       8.830  27.262   4.585  0.00  0.00      PROA  
ATOM   2741  C   VAL P 171       7.490  25.069   0.789  0.00  0.00      PROA  
ATOM   2742  O   VAL P 171       7.873  25.409  -0.355  0.00  0.00      PROA  
ATOM   2743  N   MET P 172       7.328  23.720   1.064  0.00  0.00      PROA  
ATOM   2744  HN  MET P 172       7.081  23.352   1.957  0.00  0.00      PROA  
ATOM   2745  CA  MET P 172       7.518  22.712   0.049  0.00  0.00      PROA  
ATOM   2746  HA  MET P 172       8.470  22.996  -0.375  0.00  0.00      PROA  
ATOM   2747  CB  MET P 172       7.565  21.266   0.624  0.00  0.00      PROA  
ATOM   2748  HB1 MET P 172       6.527  21.077   0.972  0.00  0.00      PROA  
ATOM   2749  HB2 MET P 172       8.214  21.081   1.507  0.00  0.00      PROA  
ATOM   2750  CG  MET P 172       7.824  20.063  -0.274  0.00  0.00      PROA  
ATOM   2751  HG1 MET P 172       7.008  20.086  -1.028  0.00  0.00      PROA  
ATOM   2752  HG2 MET P 172       7.679  19.093   0.249  0.00  0.00      PROA  
ATOM   2753  SD  MET P 172       9.428  20.079  -1.214  0.00  0.00      PROA  
ATOM   2754  CE  MET P 172       9.209  18.429  -1.712  0.00  0.00      PROA  
ATOM   2755  HE1 MET P 172       9.743  18.331  -2.681  0.00  0.00      PROA  
ATOM   2756  HE2 MET P 172       9.704  17.693  -1.042  0.00  0.00      PROA  
ATOM   2757  HE3 MET P 172       8.137  18.196  -1.884  0.00  0.00      PROA  
ATOM   2758  C   MET P 172       6.570  22.832  -1.184  0.00  0.00      PROA  
ATOM   2759  O   MET P 172       6.983  22.833  -2.335  0.00  0.00      PROA  
ATOM   2760  N   ALA P 173       5.302  23.046  -0.879  0.00  0.00      PROA  
ATOM   2761  HN  ALA P 173       5.098  23.058   0.096  0.00  0.00      PROA  
ATOM   2762  CA  ALA P 173       4.246  23.148  -1.837  0.00  0.00      PROA  
ATOM   2763  HA  ALA P 173       4.055  22.202  -2.321  0.00  0.00      PROA  
ATOM   2764  CB  ALA P 173       2.973  23.407  -1.039  0.00  0.00      PROA  
ATOM   2765  HB1 ALA P 173       3.080  22.777  -0.130  0.00  0.00      PROA  
ATOM   2766  HB2 ALA P 173       2.878  24.463  -0.704  0.00  0.00      PROA  
ATOM   2767  HB3 ALA P 173       2.125  22.924  -1.571  0.00  0.00      PROA  
ATOM   2768  C   ALA P 173       4.426  24.137  -2.974  0.00  0.00      PROA  
ATOM   2769  O   ALA P 173       4.233  23.875  -4.196  0.00  0.00      PROA  
ATOM   2770  N   ILE P 174       4.905  25.303  -2.564  0.00  0.00      PROA  
ATOM   2771  HN  ILE P 174       4.936  25.530  -1.594  0.00  0.00      PROA  
ATOM   2772  CA  ILE P 174       5.388  26.299  -3.459  0.00  0.00      PROA  
ATOM   2773  HA  ILE P 174       4.571  26.305  -4.166  0.00  0.00      PROA  
ATOM   2774  CB  ILE P 174       5.307  27.710  -2.947  0.00  0.00      PROA  
ATOM   2775  HB  ILE P 174       4.301  27.819  -2.488  0.00  0.00      PROA  
ATOM   2776  CG2 ILE P 174       6.534  27.904  -2.042  0.00  0.00      PROA  
ATOM   2777 HG21 ILE P 174       6.462  28.791  -1.377  0.00  0.00      PROA  
ATOM   2778 HG22 ILE P 174       6.598  27.072  -1.308  0.00  0.00      PROA  
ATOM   2779 HG23 ILE P 174       7.499  27.965  -2.589  0.00  0.00      PROA  
ATOM   2780  CG1 ILE P 174       5.245  28.703  -4.150  0.00  0.00      PROA  
ATOM   2781 HG11 ILE P 174       4.598  28.303  -4.960  0.00  0.00      PROA  
ATOM   2782 HG12 ILE P 174       6.268  28.742  -4.581  0.00  0.00      PROA  
ATOM   2783  CD  ILE P 174       4.816  30.109  -3.729  0.00  0.00      PROA  
ATOM   2784  HD1 ILE P 174       3.945  30.090  -3.039  0.00  0.00      PROA  
ATOM   2785  HD2 ILE P 174       5.637  30.715  -3.291  0.00  0.00      PROA  
ATOM   2786  HD3 ILE P 174       4.440  30.656  -4.620  0.00  0.00      PROA  
ATOM   2787  C   ILE P 174       6.628  26.002  -4.364  0.00  0.00      PROA  
ATOM   2788  O   ILE P 174       6.702  26.284  -5.596  0.00  0.00      PROA  
ATOM   2789  N   ALA P 175       7.741  25.343  -3.771  0.00  0.00      PROA  
ATOM   2790  HN  ALA P 175       7.608  25.192  -2.794  0.00  0.00      PROA  
ATOM   2791  CA  ALA P 175       8.900  24.993  -4.560  0.00  0.00      PROA  
ATOM   2792  HA  ALA P 175       9.340  25.908  -4.929  0.00  0.00      PROA  
ATOM   2793  CB  ALA P 175      10.076  24.307  -3.828  0.00  0.00      PROA  
ATOM   2794  HB1 ALA P 175      10.682  25.101  -3.341  0.00  0.00      PROA  
ATOM   2795  HB2 ALA P 175       9.691  23.671  -3.002  0.00  0.00      PROA  
ATOM   2796  HB3 ALA P 175      10.704  23.674  -4.491  0.00  0.00      PROA  
ATOM   2797  C   ALA P 175       8.495  23.986  -5.710  0.00  0.00      PROA  
ATOM   2798  O   ALA P 175       8.900  24.123  -6.856  0.00  0.00      PROA  
ATOM   2799  N   ILE P 176       7.601  22.992  -5.336  0.00  0.00      PROA  
ATOM   2800  HN  ILE P 176       7.388  22.742  -4.395  0.00  0.00      PROA  
ATOM   2801  CA  ILE P 176       6.869  22.130  -6.288  0.00  0.00      PROA  
ATOM   2802  HA  ILE P 176       7.713  21.680  -6.788  0.00  0.00      PROA  
ATOM   2803  CB  ILE P 176       6.111  20.996  -5.529  0.00  0.00      PROA  
ATOM   2804  HB  ILE P 176       5.431  21.532  -4.833  0.00  0.00      PROA  
ATOM   2805  CG2 ILE P 176       5.132  20.142  -6.347  0.00  0.00      PROA  
ATOM   2806 HG21 ILE P 176       4.277  20.735  -6.737  0.00  0.00      PROA  
ATOM   2807 HG22 ILE P 176       5.715  19.641  -7.149  0.00  0.00      PROA  
ATOM   2808 HG23 ILE P 176       4.701  19.335  -5.718  0.00  0.00      PROA  
ATOM   2809  CG1 ILE P 176       7.014  20.085  -4.694  0.00  0.00      PROA  
ATOM   2810 HG11 ILE P 176       6.281  19.545  -4.058  0.00  0.00      PROA  
ATOM   2811 HG12 ILE P 176       7.588  20.630  -3.914  0.00  0.00      PROA  
ATOM   2812  CD  ILE P 176       7.993  19.226  -5.452  0.00  0.00      PROA  
ATOM   2813  HD1 ILE P 176       8.884  19.677  -5.938  0.00  0.00      PROA  
ATOM   2814  HD2 ILE P 176       8.405  18.349  -4.908  0.00  0.00      PROA  
ATOM   2815  HD3 ILE P 176       7.535  18.754  -6.347  0.00  0.00      PROA  
ATOM   2816  C   ILE P 176       6.062  22.919  -7.310  0.00  0.00      PROA  
ATOM   2817  O   ILE P 176       6.003  22.461  -8.468  0.00  0.00      PROA  
ATOM   2818  N   SER P 177       5.341  23.963  -6.988  0.00  0.00      PROA  
ATOM   2819  HN  SER P 177       5.229  24.304  -6.058  0.00  0.00      PROA  
ATOM   2820  CA  SER P 177       4.628  24.744  -7.945  0.00  0.00      PROA  
ATOM   2821  HA  SER P 177       3.886  24.134  -8.439  0.00  0.00      PROA  
ATOM   2822  CB  SER P 177       3.673  25.803  -7.303  0.00  0.00      PROA  
ATOM   2823  HB1 SER P 177       3.177  26.341  -8.140  0.00  0.00      PROA  
ATOM   2824  HB2 SER P 177       4.249  26.549  -6.714  0.00  0.00      PROA  
ATOM   2825  OG  SER P 177       2.787  25.227  -6.411  0.00  0.00      PROA  
ATOM   2826  HG1 SER P 177       3.223  24.931  -5.609  0.00  0.00      PROA  
ATOM   2827  C   SER P 177       5.425  25.408  -8.979  0.00  0.00      PROA  
ATOM   2828  O   SER P 177       5.165  25.311 -10.170  0.00  0.00      PROA  
ATOM   2829  N   LEU P 178       6.544  25.963  -8.476  0.00  0.00      PROA  
ATOM   2830  HN  LEU P 178       6.726  25.861  -7.501  0.00  0.00      PROA  
ATOM   2831  CA  LEU P 178       7.550  26.449  -9.388  0.00  0.00      PROA  
ATOM   2832  HA  LEU P 178       7.067  27.066 -10.132  0.00  0.00      PROA  
ATOM   2833  CB  LEU P 178       8.515  27.415  -8.591  0.00  0.00      PROA  
ATOM   2834  HB1 LEU P 178       9.002  26.898  -7.737  0.00  0.00      PROA  
ATOM   2835  HB2 LEU P 178       7.928  28.275  -8.205  0.00  0.00      PROA  
ATOM   2836  CG  LEU P 178       9.784  28.014  -9.369  0.00  0.00      PROA  
ATOM   2837  HG  LEU P 178      10.400  27.211  -9.828  0.00  0.00      PROA  
ATOM   2838  CD1 LEU P 178       9.498  28.915 -10.596  0.00  0.00      PROA  
ATOM   2839 HD11 LEU P 178      10.307  29.197 -11.303  0.00  0.00      PROA  
ATOM   2840 HD12 LEU P 178       8.671  28.432 -11.160  0.00  0.00      PROA  
ATOM   2841 HD13 LEU P 178       9.055  29.905 -10.353  0.00  0.00      PROA  
ATOM   2842  CD2 LEU P 178      10.661  28.829  -8.431  0.00  0.00      PROA  
ATOM   2843 HD21 LEU P 178      11.152  28.295  -7.590  0.00  0.00      PROA  
ATOM   2844 HD22 LEU P 178      11.514  29.273  -8.988  0.00  0.00      PROA  
ATOM   2845 HD23 LEU P 178      10.010  29.575  -7.928  0.00  0.00      PROA  
ATOM   2846  C   LEU P 178       8.261  25.375 -10.305  0.00  0.00      PROA  
ATOM   2847  O   LEU P 178       8.146  25.468 -11.497  0.00  0.00      PROA  
ATOM   2848  N   TYR P 179       8.834  24.333  -9.676  0.00  0.00      PROA  
ATOM   2849  HN  TYR P 179       8.826  24.327  -8.679  0.00  0.00      PROA  
ATOM   2850  CA  TYR P 179       9.586  23.265 -10.260  0.00  0.00      PROA  
ATOM   2851  HA  TYR P 179      10.375  23.691 -10.862  0.00  0.00      PROA  
ATOM   2852  CB  TYR P 179      10.073  22.353  -9.048  0.00  0.00      PROA  
ATOM   2853  HB1 TYR P 179       9.262  22.014  -8.368  0.00  0.00      PROA  
ATOM   2854  HB2 TYR P 179      10.660  23.057  -8.420  0.00  0.00      PROA  
ATOM   2855  CG  TYR P 179      10.988  21.252  -9.527  0.00  0.00      PROA  
ATOM   2856  CD1 TYR P 179      12.173  21.576 -10.131  0.00  0.00      PROA  
ATOM   2857  HD1 TYR P 179      12.493  22.596 -10.285  0.00  0.00      PROA  
ATOM   2858  CE1 TYR P 179      13.038  20.613 -10.575  0.00  0.00      PROA  
ATOM   2859  HE1 TYR P 179      13.919  20.898 -11.131  0.00  0.00      PROA  
ATOM   2860  CZ  TYR P 179      12.604  19.256 -10.551  0.00  0.00      PROA  
ATOM   2861  OH  TYR P 179      13.452  18.226 -10.993  0.00  0.00      PROA  
ATOM   2862  HH  TYR P 179      13.967  18.609 -11.707  0.00  0.00      PROA  
ATOM   2863  CD2 TYR P 179      10.715  19.901  -9.225  0.00  0.00      PROA  
ATOM   2864  HD2 TYR P 179       9.824  19.664  -8.661  0.00  0.00      PROA  
ATOM   2865  CE2 TYR P 179      11.518  18.917  -9.787  0.00  0.00      PROA  
ATOM   2866  HE2 TYR P 179      11.180  17.899  -9.655  0.00  0.00      PROA  
ATOM   2867  C   TYR P 179       8.593  22.570 -11.272  0.00  0.00      PROA  
ATOM   2868  O   TYR P 179       8.960  22.482 -12.442  0.00  0.00      PROA  
ATOM   2869  N   GLY P 180       7.333  22.317 -10.963  0.00  0.00      PROA  
ATOM   2870  HN  GLY P 180       7.042  22.368 -10.011  0.00  0.00      PROA  
ATOM   2871  CA  GLY P 180       6.361  21.808 -11.924  0.00  0.00      PROA  
ATOM   2872  HA1 GLY P 180       5.403  21.739 -11.431  0.00  0.00      PROA  
ATOM   2873  HA2 GLY P 180       6.778  20.891 -12.315  0.00  0.00      PROA  
ATOM   2874  C   GLY P 180       6.114  22.584 -13.143  0.00  0.00      PROA  
ATOM   2875  O   GLY P 180       6.311  22.149 -14.190  0.00  0.00      PROA  
ATOM   2876  N   SER P 181       5.868  23.893 -12.982  0.00  0.00      PROA  
ATOM   2877  HN  SER P 181       5.887  24.277 -12.062  0.00  0.00      PROA  
ATOM   2878  CA  SER P 181       5.839  24.877 -14.004  0.00  0.00      PROA  
ATOM   2879  HA  SER P 181       4.987  24.493 -14.545  0.00  0.00      PROA  
ATOM   2880  CB  SER P 181       5.603  26.295 -13.383  0.00  0.00      PROA  
ATOM   2881  HB1 SER P 181       6.526  26.739 -12.952  0.00  0.00      PROA  
ATOM   2882  HB2 SER P 181       4.917  26.190 -12.516  0.00  0.00      PROA  
ATOM   2883  OG  SER P 181       4.959  27.275 -14.151  0.00  0.00      PROA  
ATOM   2884  HG1 SER P 181       5.584  27.470 -14.853  0.00  0.00      PROA  
ATOM   2885  C   SER P 181       7.037  24.915 -15.019  0.00  0.00      PROA  
ATOM   2886  O   SER P 181       6.816  24.896 -16.209  0.00  0.00      PROA  
ATOM   2887  N   LYS P 182       8.279  24.794 -14.489  0.00  0.00      PROA  
ATOM   2888  HN  LYS P 182       8.479  24.823 -13.513  0.00  0.00      PROA  
ATOM   2889  CA  LYS P 182       9.466  24.816 -15.399  0.00  0.00      PROA  
ATOM   2890  HA  LYS P 182       9.343  25.534 -16.196  0.00  0.00      PROA  
ATOM   2891  CB  LYS P 182      10.686  25.105 -14.525  0.00  0.00      PROA  
ATOM   2892  HB1 LYS P 182      11.548  25.159 -15.225  0.00  0.00      PROA  
ATOM   2893  HB2 LYS P 182      10.809  24.250 -13.826  0.00  0.00      PROA  
ATOM   2894  CG  LYS P 182      10.592  26.451 -13.823  0.00  0.00      PROA  
ATOM   2895  HG1 LYS P 182      11.514  26.853 -13.349  0.00  0.00      PROA  
ATOM   2896  HG2 LYS P 182       9.984  26.334 -12.901  0.00  0.00      PROA  
ATOM   2897  CD  LYS P 182      10.072  27.635 -14.723  0.00  0.00      PROA  
ATOM   2898  HD1 LYS P 182      10.035  28.516 -14.047  0.00  0.00      PROA  
ATOM   2899  HD2 LYS P 182       9.049  27.529 -15.146  0.00  0.00      PROA  
ATOM   2900  CE  LYS P 182      10.974  28.015 -15.964  0.00  0.00      PROA  
ATOM   2901  HE1 LYS P 182      11.065  27.113 -16.607  0.00  0.00      PROA  
ATOM   2902  HE2 LYS P 182      11.994  28.326 -15.653  0.00  0.00      PROA  
ATOM   2903  NZ  LYS P 182      10.381  29.098 -16.773  0.00  0.00      PROA  
ATOM   2904  HZ1 LYS P 182      11.073  29.305 -17.521  0.00  0.00      PROA  
ATOM   2905  HZ2 LYS P 182       9.529  28.812 -17.296  0.00  0.00      PROA  
ATOM   2906  HZ3 LYS P 182      10.184  29.969 -16.239  0.00  0.00      PROA  
ATOM   2907  C   LYS P 182       9.620  23.475 -16.050  0.00  0.00      PROA  
ATOM   2908  O   LYS P 182       9.914  23.434 -17.232  0.00  0.00      PROA  
ATOM   2909  N   ILE P 183       9.420  22.381 -15.359  0.00  0.00      PROA  
ATOM   2910  HN  ILE P 183       9.052  22.478 -14.438  0.00  0.00      PROA  
ATOM   2911  CA  ILE P 183       9.741  21.090 -15.985  0.00  0.00      PROA  
ATOM   2912  HA  ILE P 183      10.673  21.193 -16.522  0.00  0.00      PROA  
ATOM   2913  CB  ILE P 183       9.971  19.998 -15.016  0.00  0.00      PROA  
ATOM   2914  HB  ILE P 183      10.121  19.114 -15.672  0.00  0.00      PROA  
ATOM   2915  CG2 ILE P 183      11.164  20.346 -14.177  0.00  0.00      PROA  
ATOM   2916 HG21 ILE P 183      11.554  19.463 -13.626  0.00  0.00      PROA  
ATOM   2917 HG22 ILE P 183      12.015  20.762 -14.758  0.00  0.00      PROA  
ATOM   2918 HG23 ILE P 183      10.896  21.014 -13.331  0.00  0.00      PROA  
ATOM   2919  CG1 ILE P 183       8.668  19.669 -14.263  0.00  0.00      PROA  
ATOM   2920 HG11 ILE P 183       7.989  19.110 -14.942  0.00  0.00      PROA  
ATOM   2921 HG12 ILE P 183       8.135  20.572 -13.895  0.00  0.00      PROA  
ATOM   2922  CD  ILE P 183       8.910  18.802 -13.067  0.00  0.00      PROA  
ATOM   2923  HD1 ILE P 183       9.334  19.462 -12.280  0.00  0.00      PROA  
ATOM   2924  HD2 ILE P 183       7.957  18.375 -12.688  0.00  0.00      PROA  
ATOM   2925  HD3 ILE P 183       9.561  17.966 -13.403  0.00  0.00      PROA  
ATOM   2926  C   ILE P 183       8.699  20.729 -17.010  0.00  0.00      PROA  
ATOM   2927  O   ILE P 183       8.929  20.023 -18.016  0.00  0.00      PROA  
ATOM   2928  N   HSD P 184       7.486  21.406 -16.896  0.00  0.00      PROA  
ATOM   2929  HN  HSD P 184       7.392  22.042 -16.134  0.00  0.00      PROA  
ATOM   2930  CA  HSD P 184       6.495  21.381 -17.987  0.00  0.00      PROA  
ATOM   2931  HA  HSD P 184       6.203  20.411 -18.361  0.00  0.00      PROA  
ATOM   2932  CB  HSD P 184       5.178  22.064 -17.523  0.00  0.00      PROA  
ATOM   2933  HB1 HSD P 184       5.418  22.963 -16.915  0.00  0.00      PROA  
ATOM   2934  HB2 HSD P 184       4.633  21.476 -16.754  0.00  0.00      PROA  
ATOM   2935  ND1 HSD P 184       3.169  21.642 -18.937  0.00  0.00      PROA  
ATOM   2936  HD1 HSD P 184       3.122  20.733 -18.523  0.00  0.00      PROA  
ATOM   2937  CG  HSD P 184       4.250  22.456 -18.615  0.00  0.00      PROA  
ATOM   2938  CE1 HSD P 184       2.404  22.331 -19.801  0.00  0.00      PROA  
ATOM   2939  HE1 HSD P 184       1.515  21.880 -20.242  0.00  0.00      PROA  
ATOM   2940  NE2 HSD P 184       2.875  23.572 -19.959  0.00  0.00      PROA  
ATOM   2941  CD2 HSD P 184       4.045  23.693 -19.217  0.00  0.00      PROA  
ATOM   2942  HD2 HSD P 184       4.542  24.646 -19.091  0.00  0.00      PROA  
ATOM   2943  C   HSD P 184       7.055  22.050 -19.251  0.00  0.00      PROA  
ATOM   2944  O   HSD P 184       6.989  21.555 -20.422  0.00  0.00      PROA  
ATOM   2945  N   GLU P 185       7.796  23.171 -19.066  0.00  0.00      PROA  
ATOM   2946  HN  GLU P 185       7.794  23.609 -18.171  0.00  0.00      PROA  
ATOM   2947  CA  GLU P 185       8.479  23.955 -20.087  0.00  0.00      PROA  
ATOM   2948  HA  GLU P 185       7.663  24.247 -20.732  0.00  0.00      PROA  
ATOM   2949  CB  GLU P 185       8.977  25.313 -19.585  0.00  0.00      PROA  
ATOM   2950  HB1 GLU P 185       9.549  25.741 -20.436  0.00  0.00      PROA  
ATOM   2951  HB2 GLU P 185       9.696  25.310 -18.738  0.00  0.00      PROA  
ATOM   2952  CG  GLU P 185       7.911  26.239 -19.178  0.00  0.00      PROA  
ATOM   2953  HG1 GLU P 185       7.698  25.924 -18.134  0.00  0.00      PROA  
ATOM   2954  HG2 GLU P 185       6.955  26.122 -19.731  0.00  0.00      PROA  
ATOM   2955  CD  GLU P 185       8.189  27.681 -19.264  0.00  0.00      PROA  
ATOM   2956  OE1 GLU P 185       8.585  28.141 -20.394  0.00  0.00      PROA  
ATOM   2957  OE2 GLU P 185       8.239  28.328 -18.183  0.00  0.00      PROA  
ATOM   2958  C   GLU P 185       9.524  23.155 -20.888  0.00  0.00      PROA  
ATOM   2959  O   GLU P 185       9.812  23.184 -22.079  0.00  0.00      PROA  
ATOM   2960  N   ARG P 186      10.250  22.391 -20.052  0.00  0.00      PROA  
ATOM   2961  HN  ARG P 186      10.191  22.421 -19.058  0.00  0.00      PROA  
ATOM   2962  CA  ARG P 186      11.288  21.505 -20.561  0.00  0.00      PROA  
ATOM   2963  HA  ARG P 186      11.891  22.065 -21.260  0.00  0.00      PROA  
ATOM   2964  CB  ARG P 186      12.182  20.989 -19.354  0.00  0.00      PROA  
ATOM   2965  HB1 ARG P 186      11.478  20.524 -18.631  0.00  0.00      PROA  
ATOM   2966  HB2 ARG P 186      12.629  21.851 -18.813  0.00  0.00      PROA  
ATOM   2967  CG  ARG P 186      13.276  19.896 -19.695  0.00  0.00      PROA  
ATOM   2968  HG1 ARG P 186      12.765  18.913 -19.783  0.00  0.00      PROA  
ATOM   2969  HG2 ARG P 186      13.945  19.700 -18.830  0.00  0.00      PROA  
ATOM   2970  CD  ARG P 186      14.196  20.265 -20.886  0.00  0.00      PROA  
ATOM   2971  HD1 ARG P 186      14.600  21.294 -20.772  0.00  0.00      PROA  
ATOM   2972  HD2 ARG P 186      13.751  20.180 -21.900  0.00  0.00      PROA  
ATOM   2973  NE  ARG P 186      15.286  19.286 -20.859  0.00  0.00      PROA  
ATOM   2974  HE  ARG P 186      15.227  18.601 -20.134  0.00  0.00      PROA  
ATOM   2975  CZ  ARG P 186      16.378  19.361 -21.670  0.00  0.00      PROA  
ATOM   2976  NH1 ARG P 186      16.410  20.209 -22.684  0.00  0.00      PROA  
ATOM   2977 HH11 ARG P 186      15.499  20.558 -22.903  0.00  0.00      PROA  
ATOM   2978 HH12 ARG P 186      17.038  20.013 -23.437  0.00  0.00      PROA  
ATOM   2979  NH2 ARG P 186      17.404  18.570 -21.452  0.00  0.00      PROA  
ATOM   2980 HH21 ARG P 186      17.509  18.150 -20.551  0.00  0.00      PROA  
ATOM   2981 HH22 ARG P 186      18.070  18.497 -22.194  0.00  0.00      PROA  
ATOM   2982  C   ARG P 186      10.718  20.258 -21.337  0.00  0.00      PROA  
ATOM   2983  O   ARG P 186      11.088  20.039 -22.439  0.00  0.00      PROA  
ATOM   2984  N   PHE P 187       9.800  19.554 -20.700  0.00  0.00      PROA  
ATOM   2985  HN  PHE P 187       9.515  19.725 -19.760  0.00  0.00      PROA  
ATOM   2986  CA  PHE P 187       9.397  18.264 -21.121  0.00  0.00      PROA  
ATOM   2987  HA  PHE P 187      10.185  17.749 -21.651  0.00  0.00      PROA  
ATOM   2988  CB  PHE P 187       8.835  17.343 -20.058  0.00  0.00      PROA  
ATOM   2989  HB1 PHE P 187       8.484  16.448 -20.615  0.00  0.00      PROA  
ATOM   2990  HB2 PHE P 187       7.863  17.666 -19.627  0.00  0.00      PROA  
ATOM   2991  CG  PHE P 187       9.769  17.007 -18.911  0.00  0.00      PROA  
ATOM   2992  CD1 PHE P 187      11.003  16.363 -19.140  0.00  0.00      PROA  
ATOM   2993  HD1 PHE P 187      11.332  16.399 -20.168  0.00  0.00      PROA  
ATOM   2994  CE1 PHE P 187      11.804  15.701 -18.181  0.00  0.00      PROA  
ATOM   2995  HE1 PHE P 187      12.742  15.215 -18.408  0.00  0.00      PROA  
ATOM   2996  CZ  PHE P 187      11.352  15.803 -16.825  0.00  0.00      PROA  
ATOM   2997  HZ  PHE P 187      11.885  15.276 -16.047  0.00  0.00      PROA  
ATOM   2998  CD2 PHE P 187       9.259  16.869 -17.595  0.00  0.00      PROA  
ATOM   2999  HD2 PHE P 187       8.262  17.102 -17.251  0.00  0.00      PROA  
ATOM   3000  CE2 PHE P 187      10.134  16.419 -16.576  0.00  0.00      PROA  
ATOM   3001  HE2 PHE P 187       9.830  16.401 -15.540  0.00  0.00      PROA  
ATOM   3002  C   PHE P 187       8.451  18.319 -22.296  0.00  0.00      PROA  
ATOM   3003  O   PHE P 187       8.449  17.397 -23.125  0.00  0.00      PROA  
ATOM   3004  N   THR P 188       7.648  19.336 -22.532  0.00  0.00      PROA  
ATOM   3005  HN  THR P 188       7.642  20.087 -21.876  0.00  0.00      PROA  
ATOM   3006  CA  THR P 188       6.827  19.473 -23.725  0.00  0.00      PROA  
ATOM   3007  HA  THR P 188       6.142  18.639 -23.773  0.00  0.00      PROA  
ATOM   3008  CB  THR P 188       5.886  20.688 -23.722  0.00  0.00      PROA  
ATOM   3009  HB  THR P 188       5.438  20.749 -24.737  0.00  0.00      PROA  
ATOM   3010  OG1 THR P 188       6.470  21.940 -23.320  0.00  0.00      PROA  
ATOM   3011  HG1 THR P 188       6.686  21.745 -22.405  0.00  0.00      PROA  
ATOM   3012  CG2 THR P 188       4.763  20.340 -22.772  0.00  0.00      PROA  
ATOM   3013 HG21 THR P 188       4.112  19.537 -23.180  0.00  0.00      PROA  
ATOM   3014 HG22 THR P 188       5.166  19.920 -21.825  0.00  0.00      PROA  
ATOM   3015 HG23 THR P 188       4.016  21.101 -22.461  0.00  0.00      PROA  
ATOM   3016  C   THR P 188       7.829  19.554 -24.968  0.00  0.00      PROA  
ATOM   3017  O   THR P 188       7.801  18.775 -25.874  0.00  0.00      PROA  
ATOM   3018  N   GLU P 189       8.859  20.482 -24.861  0.00  0.00      PROA  
ATOM   3019  HN  GLU P 189       8.942  21.054 -24.049  0.00  0.00      PROA  
ATOM   3020  CA  GLU P 189       9.929  20.635 -25.841  0.00  0.00      PROA  
ATOM   3021  HA  GLU P 189       9.512  20.720 -26.833  0.00  0.00      PROA  
ATOM   3022  CB  GLU P 189      10.915  21.789 -25.434  0.00  0.00      PROA  
ATOM   3023  HB1 GLU P 189      11.829  21.743 -26.063  0.00  0.00      PROA  
ATOM   3024  HB2 GLU P 189      11.415  21.726 -24.444  0.00  0.00      PROA  
ATOM   3025  CG  GLU P 189      10.323  23.158 -25.569  0.00  0.00      PROA  
ATOM   3026  HG1 GLU P 189       9.848  23.602 -24.668  0.00  0.00      PROA  
ATOM   3027  HG2 GLU P 189       9.464  22.986 -26.252  0.00  0.00      PROA  
ATOM   3028  CD  GLU P 189      11.292  24.138 -26.085  0.00  0.00      PROA  
ATOM   3029  OE1 GLU P 189      11.473  25.196 -25.457  0.00  0.00      PROA  
ATOM   3030  OE2 GLU P 189      11.871  23.946 -27.190  0.00  0.00      PROA  
ATOM   3031  C   GLU P 189      10.726  19.306 -25.932  0.00  0.00      PROA  
ATOM   3032  O   GLU P 189      11.035  18.880 -27.076  0.00  0.00      PROA  
ATOM   3033  N   ALA P 190      11.188  18.708 -24.773  0.00  0.00      PROA  
ATOM   3034  HN  ALA P 190      10.946  19.012 -23.855  0.00  0.00      PROA  
ATOM   3035  CA  ALA P 190      12.047  17.513 -24.884  0.00  0.00      PROA  
ATOM   3036  HA  ALA P 190      12.848  17.772 -25.560  0.00  0.00      PROA  
ATOM   3037  CB  ALA P 190      12.550  17.027 -23.456  0.00  0.00      PROA  
ATOM   3038  HB1 ALA P 190      13.496  16.445 -23.472  0.00  0.00      PROA  
ATOM   3039  HB2 ALA P 190      12.631  17.784 -22.647  0.00  0.00      PROA  
ATOM   3040  HB3 ALA P 190      11.697  16.430 -23.067  0.00  0.00      PROA  
ATOM   3041  C   ALA P 190      11.552  16.294 -25.690  0.00  0.00      PROA  
ATOM   3042  O   ALA P 190      12.275  15.774 -26.589  0.00  0.00      PROA  
ATOM   3043  N   GLN P 191      10.239  16.029 -25.451  0.00  0.00      PROA  
ATOM   3044  HN  GLN P 191       9.833  16.588 -24.732  0.00  0.00      PROA  
ATOM   3045  CA  GLN P 191       9.386  14.986 -26.129  0.00  0.00      PROA  
ATOM   3046  HA  GLN P 191       9.960  14.072 -26.088  0.00  0.00      PROA  
ATOM   3047  CB  GLN P 191       8.060  14.811 -25.338  0.00  0.00      PROA  
ATOM   3048  HB1 GLN P 191       7.510  14.130 -26.023  0.00  0.00      PROA  
ATOM   3049  HB2 GLN P 191       7.563  15.804 -25.345  0.00  0.00      PROA  
ATOM   3050  CG  GLN P 191       8.125  14.143 -23.985  0.00  0.00      PROA  
ATOM   3051  HG1 GLN P 191       7.111  13.902 -23.601  0.00  0.00      PROA  
ATOM   3052  HG2 GLN P 191       8.595  14.832 -23.251  0.00  0.00      PROA  
ATOM   3053  CD  GLN P 191       8.974  12.866 -23.997  0.00  0.00      PROA  
ATOM   3054  OE1 GLN P 191      10.009  12.918 -23.404  0.00  0.00      PROA  
ATOM   3055  NE2 GLN P 191       8.542  11.773 -24.571  0.00  0.00      PROA  
ATOM   3056 HE21 GLN P 191       7.669  11.916 -25.036  0.00  0.00      PROA  
ATOM   3057 HE22 GLN P 191       9.111  10.955 -24.662  0.00  0.00      PROA  
ATOM   3058  C   GLN P 191       9.261  15.270 -27.652  0.00  0.00      PROA  
ATOM   3059  O   GLN P 191       9.620  14.473 -28.505  0.00  0.00      PROA  
ATOM   3060  N   ASN P 192       8.886  16.501 -28.071  0.00  0.00      PROA  
ATOM   3061  HN  ASN P 192       8.580  17.137 -27.367  0.00  0.00      PROA  
ATOM   3062  CA  ASN P 192       8.809  16.950 -29.422  0.00  0.00      PROA  
ATOM   3063  HA  ASN P 192       8.135  16.308 -29.971  0.00  0.00      PROA  
ATOM   3064  CB  ASN P 192       8.225  18.398 -29.468  0.00  0.00      PROA  
ATOM   3065  HB1 ASN P 192       8.260  18.805 -30.502  0.00  0.00      PROA  
ATOM   3066  HB2 ASN P 192       8.915  19.008 -28.847  0.00  0.00      PROA  
ATOM   3067  CG  ASN P 192       6.813  18.513 -28.976  0.00  0.00      PROA  
ATOM   3068  OD1 ASN P 192       6.024  17.592 -29.077  0.00  0.00      PROA  
ATOM   3069  ND2 ASN P 192       6.408  19.703 -28.476  0.00  0.00      PROA  
ATOM   3070 HD21 ASN P 192       6.953  20.533 -28.356  0.00  0.00      PROA  
ATOM   3071 HD22 ASN P 192       5.431  19.878 -28.352  0.00  0.00      PROA  
ATOM   3072  C   ASN P 192      10.062  16.953 -30.177  0.00  0.00      PROA  
ATOM   3073  O   ASN P 192      10.167  16.561 -31.346  0.00  0.00      PROA  
ATOM   3074  N   ALA P 193      11.128  17.405 -29.563  0.00  0.00      PROA  
ATOM   3075  HN  ALA P 193      11.060  17.596 -28.587  0.00  0.00      PROA  
ATOM   3076  CA  ALA P 193      12.393  17.356 -30.127  0.00  0.00      PROA  
ATOM   3077  HA  ALA P 193      12.385  17.863 -31.081  0.00  0.00      PROA  
ATOM   3078  CB  ALA P 193      13.276  18.248 -29.211  0.00  0.00      PROA  
ATOM   3079  HB1 ALA P 193      13.192  17.922 -28.152  0.00  0.00      PROA  
ATOM   3080  HB2 ALA P 193      14.341  18.304 -29.520  0.00  0.00      PROA  
ATOM   3081  HB3 ALA P 193      12.851  19.274 -29.251  0.00  0.00      PROA  
ATOM   3082  C   ALA P 193      13.066  16.009 -30.291  0.00  0.00      PROA  
ATOM   3083  O   ALA P 193      13.899  15.785 -31.139  0.00  0.00      PROA  
ATOM   3084  N   PHE P 194      12.713  15.049 -29.468  0.00  0.00      PROA  
ATOM   3085  HN  PHE P 194      12.142  15.255 -28.678  0.00  0.00      PROA  
ATOM   3086  CA  PHE P 194      13.028  13.612 -29.669  0.00  0.00      PROA  
ATOM   3087  HA  PHE P 194      14.086  13.562 -29.878  0.00  0.00      PROA  
ATOM   3088  CB  PHE P 194      12.645  12.850 -28.354  0.00  0.00      PROA  
ATOM   3089  HB1 PHE P 194      11.549  12.826 -28.173  0.00  0.00      PROA  
ATOM   3090  HB2 PHE P 194      13.088  13.396 -27.494  0.00  0.00      PROA  
ATOM   3091  CG  PHE P 194      13.142  11.458 -28.233  0.00  0.00      PROA  
ATOM   3092  CD1 PHE P 194      14.515  11.201 -28.291  0.00  0.00      PROA  
ATOM   3093  HD1 PHE P 194      15.235  12.005 -28.255  0.00  0.00      PROA  
ATOM   3094  CE1 PHE P 194      15.038   9.877 -28.168  0.00  0.00      PROA  
ATOM   3095  HE1 PHE P 194      16.109   9.736 -28.205  0.00  0.00      PROA  
ATOM   3096  CZ  PHE P 194      14.154   8.855 -27.951  0.00  0.00      PROA  
ATOM   3097  HZ  PHE P 194      14.568   7.862 -27.852  0.00  0.00      PROA  
ATOM   3098  CD2 PHE P 194      12.252  10.368 -28.138  0.00  0.00      PROA  
ATOM   3099  HD2 PHE P 194      11.186  10.515 -28.223  0.00  0.00      PROA  
ATOM   3100  CE2 PHE P 194      12.796   9.048 -28.024  0.00  0.00      PROA  
ATOM   3101  HE2 PHE P 194      12.122   8.204 -28.054  0.00  0.00      PROA  
ATOM   3102  C   PHE P 194      12.369  13.104 -30.888  0.00  0.00      PROA  
ATOM   3103  O   PHE P 194      12.896  12.241 -31.577  0.00  0.00      PROA  
ATOM   3104  N   GLY P 195      11.189  13.623 -31.242  0.00  0.00      PROA  
ATOM   3105  HN  GLY P 195      10.740  14.383 -30.779  0.00  0.00      PROA  
ATOM   3106  CA  GLY P 195      10.519  13.267 -32.450  0.00  0.00      PROA  
ATOM   3107  HA1 GLY P 195       9.484  13.564 -32.367  0.00  0.00      PROA  
ATOM   3108  HA2 GLY P 195      10.512  12.189 -32.510  0.00  0.00      PROA  
ATOM   3109  C   GLY P 195      11.150  13.913 -33.767  0.00  0.00      PROA  
ATOM   3110  O   GLY P 195      11.093  13.354 -34.891  0.00  0.00      PROA  
ATOM   3111  N   ALA P 196      11.821  15.133 -33.536  0.00  0.00      PROA  
ATOM   3112  HN  ALA P 196      11.758  15.502 -32.612  0.00  0.00      PROA  
ATOM   3113  CA  ALA P 196      12.527  15.773 -34.594  0.00  0.00      PROA  
ATOM   3114  HA  ALA P 196      11.998  15.759 -35.536  0.00  0.00      PROA  
ATOM   3115  CB  ALA P 196      12.827  17.182 -34.130  0.00  0.00      PROA  
ATOM   3116  HB1 ALA P 196      11.844  17.680 -33.991  0.00  0.00      PROA  
ATOM   3117  HB2 ALA P 196      13.394  17.207 -33.175  0.00  0.00      PROA  
ATOM   3118  HB3 ALA P 196      13.342  17.779 -34.913  0.00  0.00      PROA  
ATOM   3119  C   ALA P 196      13.852  14.999 -34.884  0.00  0.00      PROA  
ATOM   3120  O   ALA P 196      14.229  14.678 -36.002  0.00  0.00      PROA  
ATOM   3121  N   LEU P 197      14.510  14.590 -33.772  0.00  0.00      PROA  
ATOM   3122  HN  LEU P 197      14.188  14.893 -32.879  0.00  0.00      PROA  
ATOM   3123  CA  LEU P 197      15.754  13.776 -33.772  0.00  0.00      PROA  
ATOM   3124  HA  LEU P 197      16.570  14.300 -34.248  0.00  0.00      PROA  
ATOM   3125  CB  LEU P 197      16.296  13.665 -32.307  0.00  0.00      PROA  
ATOM   3126  HB1 LEU P 197      15.528  13.190 -31.661  0.00  0.00      PROA  
ATOM   3127  HB2 LEU P 197      16.660  14.649 -31.942  0.00  0.00      PROA  
ATOM   3128  CG  LEU P 197      17.586  12.744 -32.091  0.00  0.00      PROA  
ATOM   3129  HG  LEU P 197      17.367  11.802 -32.639  0.00  0.00      PROA  
ATOM   3130  CD1 LEU P 197      18.786  13.359 -32.891  0.00  0.00      PROA  
ATOM   3131 HD11 LEU P 197      19.654  12.667 -32.839  0.00  0.00      PROA  
ATOM   3132 HD12 LEU P 197      18.655  13.546 -33.979  0.00  0.00      PROA  
ATOM   3133 HD13 LEU P 197      18.996  14.350 -32.435  0.00  0.00      PROA  
ATOM   3134  CD2 LEU P 197      17.882  12.431 -30.609  0.00  0.00      PROA  
ATOM   3135 HD21 LEU P 197      18.289  13.340 -30.117  0.00  0.00      PROA  
ATOM   3136 HD22 LEU P 197      17.003  12.128 -30.001  0.00  0.00      PROA  
ATOM   3137 HD23 LEU P 197      18.657  11.660 -30.406  0.00  0.00      PROA  
ATOM   3138  C   LEU P 197      15.538  12.473 -34.445  0.00  0.00      PROA  
ATOM   3139  O   LEU P 197      16.320  12.108 -35.283  0.00  0.00      PROA  
ATOM   3140  N   ASN P 198      14.433  11.719 -34.042  0.00  0.00      PROA  
ATOM   3141  HN  ASN P 198      13.835  12.056 -33.319  0.00  0.00      PROA  
ATOM   3142  CA  ASN P 198      14.197  10.351 -34.612  0.00  0.00      PROA  
ATOM   3143  HA  ASN P 198      15.149   9.862 -34.466  0.00  0.00      PROA  
ATOM   3144  CB  ASN P 198      13.111   9.721 -33.715  0.00  0.00      PROA  
ATOM   3145  HB1 ASN P 198      12.151  10.273 -33.801  0.00  0.00      PROA  
ATOM   3146  HB2 ASN P 198      13.491   9.923 -32.691  0.00  0.00      PROA  
ATOM   3147  CG  ASN P 198      12.793   8.253 -33.874  0.00  0.00      PROA  
ATOM   3148  OD1 ASN P 198      12.857   7.610 -34.912  0.00  0.00      PROA  
ATOM   3149  ND2 ASN P 198      12.231   7.712 -32.777  0.00  0.00      PROA  
ATOM   3150 HD21 ASN P 198      11.698   6.877 -32.912  0.00  0.00      PROA  
ATOM   3151 HD22 ASN P 198      12.100   8.158 -31.892  0.00  0.00      PROA  
ATOM   3152  C   ASN P 198      13.928  10.421 -36.138  0.00  0.00      PROA  
ATOM   3153  O   ASN P 198      14.486   9.681 -36.921  0.00  0.00      PROA  
ATOM   3154  N   ASP P 199      13.166  11.465 -36.532  0.00  0.00      PROA  
ATOM   3155  HN  ASP P 199      12.690  12.124 -35.956  0.00  0.00      PROA  
ATOM   3156  CA  ASP P 199      12.926  11.672 -37.961  0.00  0.00      PROA  
ATOM   3157  HA  ASP P 199      12.482  10.758 -38.326  0.00  0.00      PROA  
ATOM   3158  CB  ASP P 199      11.838  12.827 -37.963  0.00  0.00      PROA  
ATOM   3159  HB1 ASP P 199      12.036  13.665 -37.261  0.00  0.00      PROA  
ATOM   3160  HB2 ASP P 199      10.866  12.414 -37.618  0.00  0.00      PROA  
ATOM   3161  CG  ASP P 199      11.569  13.555 -39.346  0.00  0.00      PROA  
ATOM   3162  OD1 ASP P 199      11.196  14.756 -39.265  0.00  0.00      PROA  
ATOM   3163  OD2 ASP P 199      11.602  12.870 -40.386  0.00  0.00      PROA  
ATOM   3164  C   ASP P 199      14.145  11.898 -38.875  0.00  0.00      PROA  
ATOM   3165  O   ASP P 199      14.461  11.181 -39.818  0.00  0.00      PROA  
ATOM   3166  N   ARG P 200      14.981  12.853 -38.451  0.00  0.00      PROA  
ATOM   3167  HN  ARG P 200      14.649  13.513 -37.782  0.00  0.00      PROA  
ATOM   3168  CA  ARG P 200      16.317  13.057 -38.972  0.00  0.00      PROA  
ATOM   3169  HA  ARG P 200      16.138  13.166 -40.032  0.00  0.00      PROA  
ATOM   3170  CB  ARG P 200      17.028  14.260 -38.277  0.00  0.00      PROA  
ATOM   3171  HB1 ARG P 200      17.241  13.897 -37.249  0.00  0.00      PROA  
ATOM   3172  HB2 ARG P 200      16.294  15.094 -38.272  0.00  0.00      PROA  
ATOM   3173  CG  ARG P 200      18.316  14.699 -38.979  0.00  0.00      PROA  
ATOM   3174  HG1 ARG P 200      19.162  13.992 -38.837  0.00  0.00      PROA  
ATOM   3175  HG2 ARG P 200      18.558  15.645 -38.450  0.00  0.00      PROA  
ATOM   3176  CD  ARG P 200      18.256  14.964 -40.455  0.00  0.00      PROA  
ATOM   3177  HD1 ARG P 200      17.366  15.488 -40.866  0.00  0.00      PROA  
ATOM   3178  HD2 ARG P 200      18.194  13.963 -40.933  0.00  0.00      PROA  
ATOM   3179  NE  ARG P 200      19.472  15.766 -40.812  0.00  0.00      PROA  
ATOM   3180  HE  ARG P 200      19.812  16.362 -40.084  0.00  0.00      PROA  
ATOM   3181  CZ  ARG P 200      20.007  15.791 -42.013  0.00  0.00      PROA  
ATOM   3182  NH1 ARG P 200      19.424  15.264 -43.055  0.00  0.00      PROA  
ATOM   3183 HH11 ARG P 200      18.527  14.832 -42.965  0.00  0.00      PROA  
ATOM   3184 HH12 ARG P 200      19.776  15.177 -43.988  0.00  0.00      PROA  
ATOM   3185  NH2 ARG P 200      21.152  16.450 -42.200  0.00  0.00      PROA  
ATOM   3186 HH21 ARG P 200      21.399  17.110 -41.490  0.00  0.00      PROA  
ATOM   3187 HH22 ARG P 200      21.587  16.551 -43.094  0.00  0.00      PROA  
ATOM   3188  C   ARG P 200      17.334  11.923 -38.867  0.00  0.00      PROA  
ATOM   3189  O   ARG P 200      18.054  11.731 -39.828  0.00  0.00      PROA  
ATOM   3190  N   VAL P 201      17.475  11.205 -37.712  0.00  0.00      PROA  
ATOM   3191  HN  VAL P 201      16.838  11.278 -36.949  0.00  0.00      PROA  
ATOM   3192  CA  VAL P 201      18.406  10.063 -37.681  0.00  0.00      PROA  
ATOM   3193  HA  VAL P 201      19.330  10.369 -38.147  0.00  0.00      PROA  
ATOM   3194  CB  VAL P 201      18.864   9.550 -36.369  0.00  0.00      PROA  
ATOM   3195  HB  VAL P 201      19.519   8.656 -36.451  0.00  0.00      PROA  
ATOM   3196  CG1 VAL P 201      19.890  10.639 -35.898  0.00  0.00      PROA  
ATOM   3197 HG11 VAL P 201      19.547  11.695 -35.893  0.00  0.00      PROA  
ATOM   3198 HG12 VAL P 201      20.302  10.310 -34.920  0.00  0.00      PROA  
ATOM   3199 HG13 VAL P 201      20.732  10.679 -36.622  0.00  0.00      PROA  
ATOM   3200  CG2 VAL P 201      17.865   9.185 -35.257  0.00  0.00      PROA  
ATOM   3201 HG21 VAL P 201      18.398   8.686 -34.420  0.00  0.00      PROA  
ATOM   3202 HG22 VAL P 201      17.542  10.108 -34.731  0.00  0.00      PROA  
ATOM   3203 HG23 VAL P 201      16.989   8.625 -35.650  0.00  0.00      PROA  
ATOM   3204  C   VAL P 201      17.864   8.806 -38.398  0.00  0.00      PROA  
ATOM   3205  O   VAL P 201      18.669   8.003 -38.929  0.00  0.00      PROA  
ATOM   3206  N   LEU P 202      16.548   8.576 -38.525  0.00  0.00      PROA  
ATOM   3207  HN  LEU P 202      15.988   9.270 -38.079  0.00  0.00      PROA  
ATOM   3208  CA  LEU P 202      15.984   7.686 -39.541  0.00  0.00      PROA  
ATOM   3209  HA  LEU P 202      16.349   6.708 -39.264  0.00  0.00      PROA  
ATOM   3210  CB  LEU P 202      14.472   7.585 -39.316  0.00  0.00      PROA  
ATOM   3211  HB1 LEU P 202      13.991   8.569 -39.503  0.00  0.00      PROA  
ATOM   3212  HB2 LEU P 202      14.444   7.285 -38.247  0.00  0.00      PROA  
ATOM   3213  CG  LEU P 202      13.768   6.539 -40.214  0.00  0.00      PROA  
ATOM   3214  HG  LEU P 202      13.823   6.835 -41.283  0.00  0.00      PROA  
ATOM   3215  CD1 LEU P 202      14.371   5.141 -40.165  0.00  0.00      PROA  
ATOM   3216 HD11 LEU P 202      13.736   4.553 -40.863  0.00  0.00      PROA  
ATOM   3217 HD12 LEU P 202      15.437   5.062 -40.470  0.00  0.00      PROA  
ATOM   3218 HD13 LEU P 202      14.321   4.748 -39.127  0.00  0.00      PROA  
ATOM   3219  CD2 LEU P 202      12.252   6.513 -39.965  0.00  0.00      PROA  
ATOM   3220 HD21 LEU P 202      11.695   7.426 -40.268  0.00  0.00      PROA  
ATOM   3221 HD22 LEU P 202      11.782   5.786 -40.661  0.00  0.00      PROA  
ATOM   3222 HD23 LEU P 202      11.993   6.395 -38.890  0.00  0.00      PROA  
ATOM   3223  C   LEU P 202      16.375   8.056 -40.967  0.00  0.00      PROA  
ATOM   3224  O   LEU P 202      16.698   7.175 -41.807  0.00  0.00      PROA  
ATOM   3225  N   GLU P 203      16.280   9.406 -41.363  0.00  0.00      PROA  
ATOM   3226  HN  GLU P 203      15.835  10.084 -40.784  0.00  0.00      PROA  
ATOM   3227  CA  GLU P 203      16.704   9.929 -42.617  0.00  0.00      PROA  
ATOM   3228  HA  GLU P 203      16.228   9.541 -43.505  0.00  0.00      PROA  
ATOM   3229  CB  GLU P 203      16.285  11.424 -42.698  0.00  0.00      PROA  
ATOM   3230  HB1 GLU P 203      16.341  11.969 -41.731  0.00  0.00      PROA  
ATOM   3231  HB2 GLU P 203      15.230  11.478 -43.041  0.00  0.00      PROA  
ATOM   3232  CG  GLU P 203      17.020  12.378 -43.694  0.00  0.00      PROA  
ATOM   3233  HG1 GLU P 203      17.089  11.833 -44.660  0.00  0.00      PROA  
ATOM   3234  HG2 GLU P 203      18.021  12.697 -43.332  0.00  0.00      PROA  
ATOM   3235  CD  GLU P 203      16.204  13.594 -44.031  0.00  0.00      PROA  
ATOM   3236  OE1 GLU P 203      15.080  13.504 -44.538  0.00  0.00      PROA  
ATOM   3237  OE2 GLU P 203      16.768  14.687 -43.666  0.00  0.00      PROA  
ATOM   3238  C   GLU P 203      18.203   9.780 -42.818  0.00  0.00      PROA  
ATOM   3239  O   GLU P 203      18.692   9.353 -43.852  0.00  0.00      PROA  
ATOM   3240  N   SER P 204      19.018   9.992 -41.789  0.00  0.00      PROA  
ATOM   3241  HN  SER P 204      18.677  10.257 -40.891  0.00  0.00      PROA  
ATOM   3242  CA  SER P 204      20.430   9.635 -41.800  0.00  0.00      PROA  
ATOM   3243  HA  SER P 204      20.940  10.291 -42.490  0.00  0.00      PROA  
ATOM   3244  CB  SER P 204      21.037   9.930 -40.473  0.00  0.00      PROA  
ATOM   3245  HB1 SER P 204      20.656   9.277 -39.659  0.00  0.00      PROA  
ATOM   3246  HB2 SER P 204      20.722  10.939 -40.129  0.00  0.00      PROA  
ATOM   3247  OG  SER P 204      22.420   9.863 -40.382  0.00  0.00      PROA  
ATOM   3248  HG1 SER P 204      22.744  10.591 -40.918  0.00  0.00      PROA  
ATOM   3249  C   SER P 204      20.729   8.114 -42.082  0.00  0.00      PROA  
ATOM   3250  O   SER P 204      21.537   7.686 -42.924  0.00  0.00      PROA  
ATOM   3251  N   VAL P 205      19.905   7.225 -41.468  0.00  0.00      PROA  
ATOM   3252  HN  VAL P 205      19.249   7.449 -40.751  0.00  0.00      PROA  
ATOM   3253  CA  VAL P 205      20.037   5.718 -41.758  0.00  0.00      PROA  
ATOM   3254  HA  VAL P 205      21.039   5.321 -41.686  0.00  0.00      PROA  
ATOM   3255  CB  VAL P 205      19.151   4.963 -40.651  0.00  0.00      PROA  
ATOM   3256  HB  VAL P 205      18.211   5.512 -40.429  0.00  0.00      PROA  
ATOM   3257  CG1 VAL P 205      18.889   3.546 -41.105  0.00  0.00      PROA  
ATOM   3258 HG11 VAL P 205      18.055   3.501 -41.839  0.00  0.00      PROA  
ATOM   3259 HG12 VAL P 205      19.846   3.022 -41.312  0.00  0.00      PROA  
ATOM   3260 HG13 VAL P 205      18.380   3.006 -40.278  0.00  0.00      PROA  
ATOM   3261  CG2 VAL P 205      19.960   4.968 -39.311  0.00  0.00      PROA  
ATOM   3262 HG21 VAL P 205      19.519   4.406 -38.461  0.00  0.00      PROA  
ATOM   3263 HG22 VAL P 205      21.011   4.723 -39.575  0.00  0.00      PROA  
ATOM   3264 HG23 VAL P 205      19.920   6.019 -38.955  0.00  0.00      PROA  
ATOM   3265  C   VAL P 205      19.555   5.405 -43.190  0.00  0.00      PROA  
ATOM   3266  O   VAL P 205      20.177   4.610 -43.879  0.00  0.00      PROA  
ATOM   3267  N   SER P 206      18.429   6.055 -43.659  0.00  0.00      PROA  
ATOM   3268  HN  SER P 206      17.857   6.551 -43.009  0.00  0.00      PROA  
ATOM   3269  CA  SER P 206      17.865   5.871 -45.007  0.00  0.00      PROA  
ATOM   3270  HA  SER P 206      17.875   4.834 -45.310  0.00  0.00      PROA  
ATOM   3271  CB  SER P 206      16.379   6.376 -45.060  0.00  0.00      PROA  
ATOM   3272  HB1 SER P 206      15.889   6.255 -46.049  0.00  0.00      PROA  
ATOM   3273  HB2 SER P 206      16.345   7.446 -44.765  0.00  0.00      PROA  
ATOM   3274  OG  SER P 206      15.474   5.734 -44.158  0.00  0.00      PROA  
ATOM   3275  HG1 SER P 206      15.764   6.047 -43.298  0.00  0.00      PROA  
ATOM   3276  C   SER P 206      18.625   6.552 -46.143  0.00  0.00      PROA  
ATOM   3277  O   SER P 206      18.316   6.444 -47.319  0.00  0.00      PROA  
ATOM   3278  N   GLY P 207      19.683   7.470 -45.722  0.00  0.00      PROA  
ATOM   3279  HN  GLY P 207      19.690   7.777 -44.774  0.00  0.00      PROA  
ATOM   3280  CA  GLY P 207      20.382   8.342 -46.670  0.00  0.00      PROA  
ATOM   3281  HA1 GLY P 207      20.341   9.331 -46.239  0.00  0.00      PROA  
ATOM   3282  HA2 GLY P 207      19.861   8.299 -47.615  0.00  0.00      PROA  
ATOM   3283  C   GLY P 207      21.816   7.880 -46.900  0.00  0.00      PROA  
ATOM   3284  O   GLY P 207      22.501   8.484 -47.667  0.00  0.00      PROA  
ATOM   3285  N   VAL P 208      22.213   6.826 -46.200  0.00  0.00      PROA  
ATOM   3286  HN  VAL P 208      21.490   6.414 -45.651  0.00  0.00      PROA  
ATOM   3287  CA  VAL P 208      23.631   6.526 -45.972  0.00  0.00      PROA  
ATOM   3288  HA  VAL P 208      23.957   7.419 -45.459  0.00  0.00      PROA  
ATOM   3289  CB  VAL P 208      23.770   5.438 -44.977  0.00  0.00      PROA  
ATOM   3290  HB  VAL P 208      23.197   5.708 -44.064  0.00  0.00      PROA  
ATOM   3291  CG1 VAL P 208      23.262   4.134 -45.590  0.00  0.00      PROA  
ATOM   3292 HG11 VAL P 208      22.243   4.369 -45.964  0.00  0.00      PROA  
ATOM   3293 HG12 VAL P 208      23.802   3.697 -46.458  0.00  0.00      PROA  
ATOM   3294 HG13 VAL P 208      23.160   3.366 -44.794  0.00  0.00      PROA  
ATOM   3295  CG2 VAL P 208      25.233   5.243 -44.582  0.00  0.00      PROA  
ATOM   3296 HG21 VAL P 208      25.910   4.736 -45.302  0.00  0.00      PROA  
ATOM   3297 HG22 VAL P 208      25.657   6.259 -44.429  0.00  0.00      PROA  
ATOM   3298 HG23 VAL P 208      25.354   4.804 -43.569  0.00  0.00      PROA  
ATOM   3299  C   VAL P 208      24.501   6.255 -47.226  0.00  0.00      PROA  
ATOM   3300  O   VAL P 208      25.689   6.545 -47.452  0.00  0.00      PROA  
ATOM   3301  N   ARG P 209      23.911   5.676 -48.287  0.00  0.00      PROA  
ATOM   3302  HN  ARG P 209      22.955   5.421 -48.168  0.00  0.00      PROA  
ATOM   3303  CA  ARG P 209      24.517   5.584 -49.574  0.00  0.00      PROA  
ATOM   3304  HA  ARG P 209      25.400   4.969 -49.478  0.00  0.00      PROA  
ATOM   3305  CB  ARG P 209      23.518   4.795 -50.495  0.00  0.00      PROA  
ATOM   3306  HB1 ARG P 209      23.907   4.827 -51.535  0.00  0.00      PROA  
ATOM   3307  HB2 ARG P 209      22.509   5.249 -50.390  0.00  0.00      PROA  
ATOM   3308  CG  ARG P 209      23.342   3.279 -50.206  0.00  0.00      PROA  
ATOM   3309  HG1 ARG P 209      22.301   3.055 -50.520  0.00  0.00      PROA  
ATOM   3310  HG2 ARG P 209      23.471   3.131 -49.113  0.00  0.00      PROA  
ATOM   3311  CD  ARG P 209      24.409   2.386 -51.031  0.00  0.00      PROA  
ATOM   3312  HD1 ARG P 209      25.434   2.774 -50.847  0.00  0.00      PROA  
ATOM   3313  HD2 ARG P 209      24.367   2.356 -52.141  0.00  0.00      PROA  
ATOM   3314  NE  ARG P 209      24.303   1.049 -50.445  0.00  0.00      PROA  
ATOM   3315  HE  ARG P 209      23.661   0.818 -49.714  0.00  0.00      PROA  
ATOM   3316  CZ  ARG P 209      25.038  -0.048 -50.807  0.00  0.00      PROA  
ATOM   3317  NH1 ARG P 209      25.927  -0.074 -51.742  0.00  0.00      PROA  
ATOM   3318 HH11 ARG P 209      25.960   0.652 -52.428  0.00  0.00      PROA  
ATOM   3319 HH12 ARG P 209      26.247  -0.984 -52.005  0.00  0.00      PROA  
ATOM   3320  NH2 ARG P 209      24.702  -1.151 -50.219  0.00  0.00      PROA  
ATOM   3321 HH21 ARG P 209      23.768  -1.316 -49.904  0.00  0.00      PROA  
ATOM   3322 HH22 ARG P 209      25.127  -1.912 -50.710  0.00  0.00      PROA  
ATOM   3323  C   ARG P 209      24.865   6.912 -50.248  0.00  0.00      PROA  
ATOM   3324  O   ARG P 209      25.870   7.005 -50.899  0.00  0.00      PROA  
ATOM   3325  N   VAL P 210      23.996   7.956 -50.099  0.00  0.00      PROA  
ATOM   3326  HN  VAL P 210      23.150   7.842 -49.585  0.00  0.00      PROA  
ATOM   3327  CA  VAL P 210      24.343   9.291 -50.656  0.00  0.00      PROA  
ATOM   3328  HA  VAL P 210      24.746   9.178 -51.652  0.00  0.00      PROA  
ATOM   3329  CB  VAL P 210      23.044  10.127 -50.756  0.00  0.00      PROA  
ATOM   3330  HB  VAL P 210      22.354   9.948 -49.903  0.00  0.00      PROA  
ATOM   3331  CG1 VAL P 210      23.331  11.606 -50.862  0.00  0.00      PROA  
ATOM   3332 HG11 VAL P 210      23.547  12.016 -49.852  0.00  0.00      PROA  
ATOM   3333 HG12 VAL P 210      24.107  11.797 -51.634  0.00  0.00      PROA  
ATOM   3334 HG13 VAL P 210      22.433  12.207 -51.125  0.00  0.00      PROA  
ATOM   3335  CG2 VAL P 210      22.551   9.712 -52.170  0.00  0.00      PROA  
ATOM   3336 HG21 VAL P 210      21.558  10.198 -52.283  0.00  0.00      PROA  
ATOM   3337 HG22 VAL P 210      23.165  10.125 -52.999  0.00  0.00      PROA  
ATOM   3338 HG23 VAL P 210      22.522   8.615 -52.338  0.00  0.00      PROA  
ATOM   3339  C   VAL P 210      25.399  10.031 -49.882  0.00  0.00      PROA  
ATOM   3340  O   VAL P 210      26.268  10.648 -50.489  0.00  0.00      PROA  
ATOM   3341  N   ILE P 211      25.372   9.931 -48.557  0.00  0.00      PROA  
ATOM   3342  HN  ILE P 211      24.789   9.242 -48.134  0.00  0.00      PROA  
ATOM   3343  CA  ILE P 211      26.212  10.569 -47.626  0.00  0.00      PROA  
ATOM   3344  HA  ILE P 211      26.261  11.623 -47.857  0.00  0.00      PROA  
ATOM   3345  CB  ILE P 211      25.719  10.483 -46.165  0.00  0.00      PROA  
ATOM   3346  HB  ILE P 211      25.827   9.445 -45.785  0.00  0.00      PROA  
ATOM   3347  CG2 ILE P 211      26.594  11.307 -45.216  0.00  0.00      PROA  
ATOM   3348 HG21 ILE P 211      26.582  10.860 -44.199  0.00  0.00      PROA  
ATOM   3349 HG22 ILE P 211      27.630  11.517 -45.558  0.00  0.00      PROA  
ATOM   3350 HG23 ILE P 211      26.127  12.305 -45.066  0.00  0.00      PROA  
ATOM   3351  CG1 ILE P 211      24.174  10.959 -46.021  0.00  0.00      PROA  
ATOM   3352 HG11 ILE P 211      23.841  11.173 -44.983  0.00  0.00      PROA  
ATOM   3353 HG12 ILE P 211      23.461  10.116 -46.140  0.00  0.00      PROA  
ATOM   3354  CD  ILE P 211      23.725  12.197 -46.829  0.00  0.00      PROA  
ATOM   3355  HD1 ILE P 211      24.261  13.123 -46.530  0.00  0.00      PROA  
ATOM   3356  HD2 ILE P 211      23.971  12.022 -47.898  0.00  0.00      PROA  
ATOM   3357  HD3 ILE P 211      22.619  12.296 -46.804  0.00  0.00      PROA  
ATOM   3358  C   ILE P 211      27.588   9.901 -47.793  0.00  0.00      PROA  
ATOM   3359  O   ILE P 211      28.578  10.498 -47.863  0.00  0.00      PROA  
ATOM   3360  N   ARG P 212      27.674   8.572 -48.094  0.00  0.00      PROA  
ATOM   3361  HN  ARG P 212      26.922   7.918 -48.115  0.00  0.00      PROA  
ATOM   3362  CA  ARG P 212      28.980   7.926 -48.290  0.00  0.00      PROA  
ATOM   3363  HA  ARG P 212      29.703   8.195 -47.534  0.00  0.00      PROA  
ATOM   3364  CB  ARG P 212      28.798   6.411 -48.115  0.00  0.00      PROA  
ATOM   3365  HB1 ARG P 212      29.706   5.858 -48.437  0.00  0.00      PROA  
ATOM   3366  HB2 ARG P 212      27.856   6.053 -48.583  0.00  0.00      PROA  
ATOM   3367  CG  ARG P 212      28.556   6.026 -46.582  0.00  0.00      PROA  
ATOM   3368  HG1 ARG P 212      28.293   4.946 -46.586  0.00  0.00      PROA  
ATOM   3369  HG2 ARG P 212      27.696   6.611 -46.190  0.00  0.00      PROA  
ATOM   3370  CD  ARG P 212      29.797   6.225 -45.606  0.00  0.00      PROA  
ATOM   3371  HD1 ARG P 212      30.087   7.284 -45.441  0.00  0.00      PROA  
ATOM   3372  HD2 ARG P 212      30.551   5.551 -46.069  0.00  0.00      PROA  
ATOM   3373  NE  ARG P 212      29.282   5.759 -44.343  0.00  0.00      PROA  
ATOM   3374  HE  ARG P 212      28.462   6.173 -43.947  0.00  0.00      PROA  
ATOM   3375  CZ  ARG P 212      29.428   4.576 -43.835  0.00  0.00      PROA  
ATOM   3376  NH1 ARG P 212      30.507   3.766 -43.968  0.00  0.00      PROA  
ATOM   3377 HH11 ARG P 212      31.275   4.093 -44.519  0.00  0.00      PROA  
ATOM   3378 HH12 ARG P 212      30.539   2.910 -43.452  0.00  0.00      PROA  
ATOM   3379  NH2 ARG P 212      28.421   4.023 -43.130  0.00  0.00      PROA  
ATOM   3380 HH21 ARG P 212      27.806   4.672 -42.683  0.00  0.00      PROA  
ATOM   3381 HH22 ARG P 212      28.687   3.213 -42.607  0.00  0.00      PROA  
ATOM   3382  C   ARG P 212      29.624   8.253 -49.710  0.00  0.00      PROA  
ATOM   3383  O   ARG P 212      30.823   8.524 -49.820  0.00  0.00      PROA  
ATOM   3384  N   ALA P 213      28.665   8.332 -50.656  0.00  0.00      PROA  
ATOM   3385  HN  ALA P 213      27.716   8.373 -50.353  0.00  0.00      PROA  
ATOM   3386  CA  ALA P 213      29.075   8.740 -52.050  0.00  0.00      PROA  
ATOM   3387  HA  ALA P 213      29.917   8.131 -52.343  0.00  0.00      PROA  
ATOM   3388  CB  ALA P 213      27.820   8.402 -52.921  0.00  0.00      PROA  
ATOM   3389  HB1 ALA P 213      28.112   8.576 -53.979  0.00  0.00      PROA  
ATOM   3390  HB2 ALA P 213      27.628   7.318 -52.773  0.00  0.00      PROA  
ATOM   3391  HB3 ALA P 213      26.953   9.014 -52.592  0.00  0.00      PROA  
ATOM   3392  C   ALA P 213      29.674  10.132 -52.255  0.00  0.00      PROA  
ATOM   3393  O   ALA P 213      30.672  10.325 -52.919  0.00  0.00      PROA  
ATOM   3394  N   TYR P 214      29.078  11.125 -51.579  0.00  0.00      PROA  
ATOM   3395  HN  TYR P 214      28.304  10.942 -50.977  0.00  0.00      PROA  
ATOM   3396  CA  TYR P 214      29.528  12.532 -51.610  0.00  0.00      PROA  
ATOM   3397  HA  TYR P 214      30.141  12.741 -52.475  0.00  0.00      PROA  
ATOM   3398  CB  TYR P 214      28.306  13.501 -51.857  0.00  0.00      PROA  
ATOM   3399  HB1 TYR P 214      28.702  14.538 -51.904  0.00  0.00      PROA  
ATOM   3400  HB2 TYR P 214      27.570  13.423 -51.028  0.00  0.00      PROA  
ATOM   3401  CG  TYR P 214      27.526  13.209 -53.111  0.00  0.00      PROA  
ATOM   3402  CD1 TYR P 214      26.132  13.161 -53.073  0.00  0.00      PROA  
ATOM   3403  HD1 TYR P 214      25.762  13.410 -52.089  0.00  0.00      PROA  
ATOM   3404  CE1 TYR P 214      25.417  13.014 -54.301  0.00  0.00      PROA  
ATOM   3405  HE1 TYR P 214      24.343  13.126 -54.321  0.00  0.00      PROA  
ATOM   3406  CZ  TYR P 214      26.098  12.725 -55.451  0.00  0.00      PROA  
ATOM   3407  OH  TYR P 214      25.439  12.608 -56.704  0.00  0.00      PROA  
ATOM   3408  HH  TYR P 214      25.796  11.844 -57.164  0.00  0.00      PROA  
ATOM   3409  CD2 TYR P 214      28.207  12.905 -54.344  0.00  0.00      PROA  
ATOM   3410  HD2 TYR P 214      29.283  12.832 -54.405  0.00  0.00      PROA  
ATOM   3411  CE2 TYR P 214      27.398  12.492 -55.438  0.00  0.00      PROA  
ATOM   3412  HE2 TYR P 214      27.948  12.302 -56.348  0.00  0.00      PROA  
ATOM   3413  C   TYR P 214      30.372  12.862 -50.430  0.00  0.00      PROA  
ATOM   3414  O   TYR P 214      30.624  14.006 -49.953  0.00  0.00      PROA  
ATOM   3415  N   VAL P 215      30.972  11.734 -49.831  0.00  0.00      PROA  
ATOM   3416  HN  VAL P 215      30.694  10.833 -50.156  0.00  0.00      PROA  
ATOM   3417  CA  VAL P 215      31.855  11.637 -48.708  0.00  0.00      PROA  
ATOM   3418  HA  VAL P 215      31.575  10.740 -48.175  0.00  0.00      PROA  
ATOM   3419  CB  VAL P 215      33.383  11.614 -49.060  0.00  0.00      PROA  
ATOM   3420  HB  VAL P 215      34.037  11.609 -48.163  0.00  0.00      PROA  
ATOM   3421  CG1 VAL P 215      33.689  10.219 -49.658  0.00  0.00      PROA  
ATOM   3422 HG11 VAL P 215      33.410   9.361 -49.010  0.00  0.00      PROA  
ATOM   3423 HG12 VAL P 215      33.214  10.073 -50.651  0.00  0.00      PROA  
ATOM   3424 HG13 VAL P 215      34.757  10.002 -49.873  0.00  0.00      PROA  
ATOM   3425  CG2 VAL P 215      33.725  12.752 -50.068  0.00  0.00      PROA  
ATOM   3426 HG21 VAL P 215      33.335  12.404 -51.048  0.00  0.00      PROA  
ATOM   3427 HG22 VAL P 215      33.207  13.708 -49.836  0.00  0.00      PROA  
ATOM   3428 HG23 VAL P 215      34.821  12.876 -50.202  0.00  0.00      PROA  
ATOM   3429  C   VAL P 215      31.630  12.632 -47.577  0.00  0.00      PROA  
ATOM   3430  O   VAL P 215      32.531  13.387 -47.175  0.00  0.00      PROA  
ATOM   3431  N   GLN P 216      30.390  12.748 -47.090  0.00  0.00      PROA  
ATOM   3432  HN  GLN P 216      29.615  12.205 -47.403  0.00  0.00      PROA  
ATOM   3433  CA  GLN P 216      30.036  13.669 -46.072  0.00  0.00      PROA  
ATOM   3434  HA  GLN P 216      30.846  14.381 -46.023  0.00  0.00      PROA  
ATOM   3435  CB  GLN P 216      28.687  14.352 -46.274  0.00  0.00      PROA  
ATOM   3436  HB1 GLN P 216      28.302  14.894 -45.383  0.00  0.00      PROA  
ATOM   3437  HB2 GLN P 216      28.052  13.543 -46.696  0.00  0.00      PROA  
ATOM   3438  CG  GLN P 216      28.674  15.311 -47.545  0.00  0.00      PROA  
ATOM   3439  HG1 GLN P 216      27.706  15.855 -47.585  0.00  0.00      PROA  
ATOM   3440  HG2 GLN P 216      28.808  14.652 -48.429  0.00  0.00      PROA  
ATOM   3441  CD  GLN P 216      29.775  16.362 -47.329  0.00  0.00      PROA  
ATOM   3442  OE1 GLN P 216      29.848  17.159 -46.401  0.00  0.00      PROA  
ATOM   3443  NE2 GLN P 216      30.739  16.230 -48.278  0.00  0.00      PROA  
ATOM   3444 HE21 GLN P 216      30.604  15.512 -48.960  0.00  0.00      PROA  
ATOM   3445 HE22 GLN P 216      31.556  16.794 -48.157  0.00  0.00      PROA  
ATOM   3446  C   GLN P 216      29.951  13.027 -44.657  0.00  0.00      PROA  
ATOM   3447  O   GLN P 216      29.537  13.653 -43.677  0.00  0.00      PROA  
ATOM   3448  N   GLU P 217      30.198  11.683 -44.554  0.00  0.00      PROA  
ATOM   3449  HN  GLU P 217      30.494  11.156 -45.347  0.00  0.00      PROA  
ATOM   3450  CA  GLU P 217      29.851  10.958 -43.357  0.00  0.00      PROA  
ATOM   3451  HA  GLU P 217      28.822  11.201 -43.137  0.00  0.00      PROA  
ATOM   3452  CB  GLU P 217      29.925   9.377 -43.502  0.00  0.00      PROA  
ATOM   3453  HB1 GLU P 217      29.470   9.105 -44.478  0.00  0.00      PROA  
ATOM   3454  HB2 GLU P 217      29.306   9.035 -42.645  0.00  0.00      PROA  
ATOM   3455  CG  GLU P 217      31.292   8.708 -43.311  0.00  0.00      PROA  
ATOM   3456  HG1 GLU P 217      31.340   7.635 -43.597  0.00  0.00      PROA  
ATOM   3457  HG2 GLU P 217      31.551   8.837 -42.238  0.00  0.00      PROA  
ATOM   3458  CD  GLU P 217      32.402   9.364 -44.017  0.00  0.00      PROA  
ATOM   3459  OE1 GLU P 217      32.452   9.650 -45.253  0.00  0.00      PROA  
ATOM   3460  OE2 GLU P 217      33.463   9.501 -43.314  0.00  0.00      PROA  
ATOM   3461  C   GLU P 217      30.575  11.481 -42.160  0.00  0.00      PROA  
ATOM   3462  O   GLU P 217      30.101  11.381 -41.041  0.00  0.00      PROA  
ATOM   3463  N   THR P 218      31.787  12.084 -42.219  0.00  0.00      PROA  
ATOM   3464  HN  THR P 218      32.260  12.030 -43.096  0.00  0.00      PROA  
ATOM   3465  CA  THR P 218      32.626  12.612 -41.105  0.00  0.00      PROA  
ATOM   3466  HA  THR P 218      32.295  12.279 -40.132  0.00  0.00      PROA  
ATOM   3467  CB  THR P 218      34.186  12.415 -41.264  0.00  0.00      PROA  
ATOM   3468  HB  THR P 218      34.518  12.964 -42.170  0.00  0.00      PROA  
ATOM   3469  OG1 THR P 218      34.481  10.987 -41.395  0.00  0.00      PROA  
ATOM   3470  HG1 THR P 218      33.882  10.640 -42.061  0.00  0.00      PROA  
ATOM   3471  CG2 THR P 218      34.958  12.858 -39.972  0.00  0.00      PROA  
ATOM   3472 HG21 THR P 218      34.588  12.191 -39.164  0.00  0.00      PROA  
ATOM   3473 HG22 THR P 218      36.052  12.699 -40.082  0.00  0.00      PROA  
ATOM   3474 HG23 THR P 218      34.832  13.944 -39.774  0.00  0.00      PROA  
ATOM   3475  C   THR P 218      32.438  14.138 -40.969  0.00  0.00      PROA  
ATOM   3476  O   THR P 218      32.582  14.855 -39.971  0.00  0.00      PROA  
ATOM   3477  N   ASN P 219      31.849  14.746 -42.016  0.00  0.00      PROA  
ATOM   3478  HN  ASN P 219      31.590  14.237 -42.833  0.00  0.00      PROA  
ATOM   3479  CA  ASN P 219      31.299  16.067 -41.889  0.00  0.00      PROA  
ATOM   3480  HA  ASN P 219      31.981  16.653 -41.291  0.00  0.00      PROA  
ATOM   3481  CB  ASN P 219      31.148  16.858 -43.243  0.00  0.00      PROA  
ATOM   3482  HB1 ASN P 219      30.813  17.878 -42.957  0.00  0.00      PROA  
ATOM   3483  HB2 ASN P 219      30.347  16.418 -43.874  0.00  0.00      PROA  
ATOM   3484  CG  ASN P 219      32.503  16.824 -43.948  0.00  0.00      PROA  
ATOM   3485  OD1 ASN P 219      32.797  16.023 -44.805  0.00  0.00      PROA  
ATOM   3486  ND2 ASN P 219      33.446  17.734 -43.441  0.00  0.00      PROA  
ATOM   3487 HD21 ASN P 219      33.185  18.432 -42.774  0.00  0.00      PROA  
ATOM   3488 HD22 ASN P 219      34.308  17.661 -43.942  0.00  0.00      PROA  
ATOM   3489  C   ASN P 219      30.012  16.052 -41.167  0.00  0.00      PROA  
ATOM   3490  O   ASN P 219      29.783  16.971 -40.389  0.00  0.00      PROA  
ATOM   3491  N   ASP P 220      29.200  14.971 -41.323  0.00  0.00      PROA  
ATOM   3492  HN  ASP P 220      29.339  14.223 -41.967  0.00  0.00      PROA  
ATOM   3493  CA  ASP P 220      28.073  14.688 -40.456  0.00  0.00      PROA  
ATOM   3494  HA  ASP P 220      27.418  15.546 -40.422  0.00  0.00      PROA  
ATOM   3495  CB  ASP P 220      27.270  13.513 -41.047  0.00  0.00      PROA  
ATOM   3496  HB1 ASP P 220      26.563  12.978 -40.377  0.00  0.00      PROA  
ATOM   3497  HB2 ASP P 220      27.981  12.733 -41.395  0.00  0.00      PROA  
ATOM   3498  CG  ASP P 220      26.452  14.039 -42.216  0.00  0.00      PROA  
ATOM   3499  OD1 ASP P 220      26.485  15.285 -42.594  0.00  0.00      PROA  
ATOM   3500  OD2 ASP P 220      25.703  13.170 -42.774  0.00  0.00      PROA  
ATOM   3501  C   ASP P 220      28.374  14.489 -38.943  0.00  0.00      PROA  
ATOM   3502  O   ASP P 220      27.708  15.041 -38.140  0.00  0.00      PROA  
ATOM   3503  N   VAL P 221      29.516  13.794 -38.666  0.00  0.00      PROA  
ATOM   3504  HN  VAL P 221      29.870  13.201 -39.385  0.00  0.00      PROA  
ATOM   3505  CA  VAL P 221      30.243  13.723 -37.392  0.00  0.00      PROA  
ATOM   3506  HA  VAL P 221      29.595  13.272 -36.655  0.00  0.00      PROA  
ATOM   3507  CB  VAL P 221      31.436  12.741 -37.352  0.00  0.00      PROA  
ATOM   3508  HB  VAL P 221      32.211  13.087 -38.069  0.00  0.00      PROA  
ATOM   3509  CG1 VAL P 221      32.230  12.855 -35.975  0.00  0.00      PROA  
ATOM   3510 HG11 VAL P 221      32.896  11.976 -35.838  0.00  0.00      PROA  
ATOM   3511 HG12 VAL P 221      32.939  13.701 -36.099  0.00  0.00      PROA  
ATOM   3512 HG13 VAL P 221      31.702  12.848 -34.997  0.00  0.00      PROA  
ATOM   3513  CG2 VAL P 221      31.011  11.265 -37.668  0.00  0.00      PROA  
ATOM   3514 HG21 VAL P 221      31.882  10.597 -37.494  0.00  0.00      PROA  
ATOM   3515 HG22 VAL P 221      30.240  10.946 -36.935  0.00  0.00      PROA  
ATOM   3516 HG23 VAL P 221      30.695  11.184 -38.730  0.00  0.00      PROA  
ATOM   3517  C   VAL P 221      30.687  15.063 -36.814  0.00  0.00      PROA  
ATOM   3518  O   VAL P 221      30.318  15.359 -35.636  0.00  0.00      PROA  
ATOM   3519  N   ARG P 222      31.259  15.874 -37.622  0.00  0.00      PROA  
ATOM   3520  HN  ARG P 222      31.346  15.664 -38.593  0.00  0.00      PROA  
ATOM   3521  CA  ARG P 222      31.513  17.313 -37.252  0.00  0.00      PROA  
ATOM   3522  HA  ARG P 222      32.157  17.356 -36.385  0.00  0.00      PROA  
ATOM   3523  CB  ARG P 222      32.430  17.994 -38.267  0.00  0.00      PROA  
ATOM   3524  HB1 ARG P 222      32.538  19.100 -38.238  0.00  0.00      PROA  
ATOM   3525  HB2 ARG P 222      32.056  17.776 -39.290  0.00  0.00      PROA  
ATOM   3526  CG  ARG P 222      33.841  17.312 -38.258  0.00  0.00      PROA  
ATOM   3527  HG1 ARG P 222      33.863  16.238 -37.973  0.00  0.00      PROA  
ATOM   3528  HG2 ARG P 222      34.455  17.937 -37.575  0.00  0.00      PROA  
ATOM   3529  CD  ARG P 222      34.629  17.537 -39.518  0.00  0.00      PROA  
ATOM   3530  HD1 ARG P 222      34.775  18.597 -39.816  0.00  0.00      PROA  
ATOM   3531  HD2 ARG P 222      34.063  17.005 -40.312  0.00  0.00      PROA  
ATOM   3532  NE  ARG P 222      35.925  16.774 -39.312  0.00  0.00      PROA  
ATOM   3533  HE  ARG P 222      36.074  16.356 -38.415  0.00  0.00      PROA  
ATOM   3534  CZ  ARG P 222      36.691  16.370 -40.318  0.00  0.00      PROA  
ATOM   3535  NH1 ARG P 222      36.540  16.906 -41.514  0.00  0.00      PROA  
ATOM   3536 HH11 ARG P 222      35.949  17.713 -41.510  0.00  0.00      PROA  
ATOM   3537 HH12 ARG P 222      37.353  17.032 -42.082  0.00  0.00      PROA  
ATOM   3538  NH2 ARG P 222      37.739  15.594 -40.040  0.00  0.00      PROA  
ATOM   3539 HH21 ARG P 222      37.860  15.168 -39.143  0.00  0.00      PROA  
ATOM   3540 HH22 ARG P 222      38.123  15.139 -40.843  0.00  0.00      PROA  
ATOM   3541  C   ARG P 222      30.278  18.196 -36.841  0.00  0.00      PROA  
ATOM   3542  O   ARG P 222      30.127  18.794 -35.822  0.00  0.00      PROA  
ATOM   3543  N   ARG P 223      29.240  18.051 -37.703  0.00  0.00      PROA  
ATOM   3544  HN  ARG P 223      29.323  17.506 -38.534  0.00  0.00      PROA  
ATOM   3545  CA  ARG P 223      27.957  18.637 -37.453  0.00  0.00      PROA  
ATOM   3546  HA  ARG P 223      28.122  19.668 -37.175  0.00  0.00      PROA  
ATOM   3547  CB  ARG P 223      27.163  18.460 -38.669  0.00  0.00      PROA  
ATOM   3548  HB1 ARG P 223      26.168  18.900 -38.443  0.00  0.00      PROA  
ATOM   3549  HB2 ARG P 223      27.107  17.374 -38.894  0.00  0.00      PROA  
ATOM   3550  CG  ARG P 223      27.687  19.146 -39.925  0.00  0.00      PROA  
ATOM   3551  HG1 ARG P 223      28.773  19.019 -40.120  0.00  0.00      PROA  
ATOM   3552  HG2 ARG P 223      27.593  20.251 -39.857  0.00  0.00      PROA  
ATOM   3553  CD  ARG P 223      27.075  18.643 -41.234  0.00  0.00      PROA  
ATOM   3554  HD1 ARG P 223      26.025  18.962 -41.405  0.00  0.00      PROA  
ATOM   3555  HD2 ARG P 223      27.051  17.539 -41.110  0.00  0.00      PROA  
ATOM   3556  NE  ARG P 223      27.866  19.237 -42.351  0.00  0.00      PROA  
ATOM   3557  HE  ARG P 223      28.381  20.091 -42.277  0.00  0.00      PROA  
ATOM   3558  CZ  ARG P 223      27.682  18.753 -43.633  0.00  0.00      PROA  
ATOM   3559  NH1 ARG P 223      27.095  17.629 -43.987  0.00  0.00      PROA  
ATOM   3560 HH11 ARG P 223      26.770  16.949 -43.330  0.00  0.00      PROA  
ATOM   3561 HH12 ARG P 223      27.112  17.430 -44.967  0.00  0.00      PROA  
ATOM   3562  NH2 ARG P 223      28.062  19.554 -44.629  0.00  0.00      PROA  
ATOM   3563 HH21 ARG P 223      28.448  20.437 -44.361  0.00  0.00      PROA  
ATOM   3564 HH22 ARG P 223      27.723  19.428 -45.562  0.00  0.00      PROA  
ATOM   3565  C   ARG P 223      27.355  18.117 -36.140  0.00  0.00      PROA  
ATOM   3566  O   ARG P 223      26.971  18.839 -35.295  0.00  0.00      PROA  
ATOM   3567  N   PHE P 224      27.235  16.780 -35.871  0.00  0.00      PROA  
ATOM   3568  HN  PHE P 224      27.483  16.193 -36.637  0.00  0.00      PROA  
ATOM   3569  CA  PHE P 224      26.690  16.181 -34.636  0.00  0.00      PROA  
ATOM   3570  HA  PHE P 224      25.732  16.588 -34.350  0.00  0.00      PROA  
ATOM   3571  CB  PHE P 224      26.371  14.648 -34.891  0.00  0.00      PROA  
ATOM   3572  HB1 PHE P 224      27.348  14.165 -35.107  0.00  0.00      PROA  
ATOM   3573  HB2 PHE P 224      25.784  14.533 -35.827  0.00  0.00      PROA  
ATOM   3574  CG  PHE P 224      25.514  14.012 -33.819  0.00  0.00      PROA  
ATOM   3575  CD1 PHE P 224      24.190  13.462 -34.131  0.00  0.00      PROA  
ATOM   3576  HD1 PHE P 224      23.723  13.528 -35.103  0.00  0.00      PROA  
ATOM   3577  CE1 PHE P 224      23.448  12.757 -33.179  0.00  0.00      PROA  
ATOM   3578  HE1 PHE P 224      22.465  12.376 -33.414  0.00  0.00      PROA  
ATOM   3579  CZ  PHE P 224      23.963  12.695 -31.902  0.00  0.00      PROA  
ATOM   3580  HZ  PHE P 224      23.396  12.117 -31.188  0.00  0.00      PROA  
ATOM   3581  CD2 PHE P 224      26.084  13.780 -32.546  0.00  0.00      PROA  
ATOM   3582  HD2 PHE P 224      27.112  13.996 -32.295  0.00  0.00      PROA  
ATOM   3583  CE2 PHE P 224      25.270  13.164 -31.597  0.00  0.00      PROA  
ATOM   3584  HE2 PHE P 224      25.616  13.228 -30.576  0.00  0.00      PROA  
ATOM   3585  C   PHE P 224      27.611  16.551 -33.427  0.00  0.00      PROA  
ATOM   3586  O   PHE P 224      27.146  17.035 -32.445  0.00  0.00      PROA  
ATOM   3587  N   ASN P 225      28.951  16.481 -33.500  0.00  0.00      PROA  
ATOM   3588  HN  ASN P 225      29.367  16.125 -34.333  0.00  0.00      PROA  
ATOM   3589  CA  ASN P 225      29.865  16.993 -32.490  0.00  0.00      PROA  
ATOM   3590  HA  ASN P 225      29.707  16.377 -31.617  0.00  0.00      PROA  
ATOM   3591  CB  ASN P 225      31.362  16.978 -32.984  0.00  0.00      PROA  
ATOM   3592  HB1 ASN P 225      32.014  17.545 -32.286  0.00  0.00      PROA  
ATOM   3593  HB2 ASN P 225      31.367  17.438 -33.996  0.00  0.00      PROA  
ATOM   3594  CG  ASN P 225      31.946  15.560 -33.036  0.00  0.00      PROA  
ATOM   3595  OD1 ASN P 225      31.331  14.581 -32.545  0.00  0.00      PROA  
ATOM   3596  ND2 ASN P 225      33.086  15.487 -33.727  0.00  0.00      PROA  
ATOM   3597 HD21 ASN P 225      33.521  16.221 -34.248  0.00  0.00      PROA  
ATOM   3598 HD22 ASN P 225      33.547  14.616 -33.897  0.00  0.00      PROA  
ATOM   3599  C   ASN P 225      29.610  18.457 -32.130  0.00  0.00      PROA  
ATOM   3600  O   ASN P 225      29.533  18.799 -30.924  0.00  0.00      PROA  
ATOM   3601  N   GLU P 226      29.375  19.309 -33.142  0.00  0.00      PROA  
ATOM   3602  HN  GLU P 226      29.410  19.073 -34.110  0.00  0.00      PROA  
ATOM   3603  CA  GLU P 226      29.141  20.733 -32.982  0.00  0.00      PROA  
ATOM   3604  HA  GLU P 226      29.750  21.146 -32.190  0.00  0.00      PROA  
ATOM   3605  CB  GLU P 226      29.510  21.413 -34.297  0.00  0.00      PROA  
ATOM   3606  HB1 GLU P 226      29.000  20.810 -35.078  0.00  0.00      PROA  
ATOM   3607  HB2 GLU P 226      30.520  20.985 -34.476  0.00  0.00      PROA  
ATOM   3608  CG  GLU P 226      29.328  22.896 -34.437  0.00  0.00      PROA  
ATOM   3609  HG1 GLU P 226      29.808  23.525 -33.657  0.00  0.00      PROA  
ATOM   3610  HG2 GLU P 226      28.247  23.150 -34.471  0.00  0.00      PROA  
ATOM   3611  CD  GLU P 226      29.924  23.471 -35.728  0.00  0.00      PROA  
ATOM   3612  OE1 GLU P 226      30.121  24.730 -35.868  0.00  0.00      PROA  
ATOM   3613  OE2 GLU P 226      30.041  22.655 -36.648  0.00  0.00      PROA  
ATOM   3614  C   GLU P 226      27.750  21.038 -32.421  0.00  0.00      PROA  
ATOM   3615  O   GLU P 226      27.506  21.900 -31.612  0.00  0.00      PROA  
ATOM   3616  N   MET P 227      26.769  20.189 -32.776  0.00  0.00      PROA  
ATOM   3617  HN  MET P 227      26.982  19.527 -33.490  0.00  0.00      PROA  
ATOM   3618  CA  MET P 227      25.471  20.164 -32.119  0.00  0.00      PROA  
ATOM   3619  HA  MET P 227      25.083  21.172 -32.114  0.00  0.00      PROA  
ATOM   3620  CB  MET P 227      24.532  19.324 -33.006  0.00  0.00      PROA  
ATOM   3621  HB1 MET P 227      24.987  18.353 -33.298  0.00  0.00      PROA  
ATOM   3622  HB2 MET P 227      24.340  19.809 -33.986  0.00  0.00      PROA  
ATOM   3623  CG  MET P 227      23.128  18.982 -32.400  0.00  0.00      PROA  
ATOM   3624  HG1 MET P 227      23.294  18.392 -31.474  0.00  0.00      PROA  
ATOM   3625  HG2 MET P 227      22.480  18.401 -33.091  0.00  0.00      PROA  
ATOM   3626  SD  MET P 227      22.173  20.476 -31.979  0.00  0.00      PROA  
ATOM   3627  CE  MET P 227      20.503  19.712 -32.031  0.00  0.00      PROA  
ATOM   3628  HE1 MET P 227      20.118  19.344 -33.006  0.00  0.00      PROA  
ATOM   3629  HE2 MET P 227      20.373  18.913 -31.269  0.00  0.00      PROA  
ATOM   3630  HE3 MET P 227      19.806  20.476 -31.625  0.00  0.00      PROA  
ATOM   3631  C   MET P 227      25.461  19.767 -30.697  0.00  0.00      PROA  
ATOM   3632  O   MET P 227      24.825  20.326 -29.794  0.00  0.00      PROA  
ATOM   3633  N   THR P 228      26.211  18.699 -30.395  0.00  0.00      PROA  
ATOM   3634  HN  THR P 228      26.693  18.299 -31.170  0.00  0.00      PROA  
ATOM   3635  CA  THR P 228      26.324  18.157 -29.073  0.00  0.00      PROA  
ATOM   3636  HA  THR P 228      25.300  17.918 -28.824  0.00  0.00      PROA  
ATOM   3637  CB  THR P 228      27.201  16.904 -28.992  0.00  0.00      PROA  
ATOM   3638  HB  THR P 228      28.227  17.118 -29.361  0.00  0.00      PROA  
ATOM   3639  OG1 THR P 228      26.502  15.952 -29.805  0.00  0.00      PROA  
ATOM   3640  HG1 THR P 228      26.852  16.153 -30.676  0.00  0.00      PROA  
ATOM   3641  CG2 THR P 228      27.306  16.306 -27.646  0.00  0.00      PROA  
ATOM   3642 HG21 THR P 228      27.963  15.414 -27.735  0.00  0.00      PROA  
ATOM   3643 HG22 THR P 228      27.734  16.900 -26.811  0.00  0.00      PROA  
ATOM   3644 HG23 THR P 228      26.341  15.845 -27.342  0.00  0.00      PROA  
ATOM   3645  C   THR P 228      26.745  19.129 -27.986  0.00  0.00      PROA  
ATOM   3646  O   THR P 228      26.200  19.157 -26.882  0.00  0.00      PROA  
ATOM   3647  N   ALA P 229      27.683  20.056 -28.298  0.00  0.00      PROA  
ATOM   3648  HN  ALA P 229      28.065  20.043 -29.219  0.00  0.00      PROA  
ATOM   3649  CA  ALA P 229      28.080  21.147 -27.370  0.00  0.00      PROA  
ATOM   3650  HA  ALA P 229      28.322  20.665 -26.434  0.00  0.00      PROA  
ATOM   3651  CB  ALA P 229      29.181  22.030 -27.996  0.00  0.00      PROA  
ATOM   3652  HB1 ALA P 229      29.925  21.323 -28.422  0.00  0.00      PROA  
ATOM   3653  HB2 ALA P 229      28.689  22.461 -28.895  0.00  0.00      PROA  
ATOM   3654  HB3 ALA P 229      29.551  22.737 -27.223  0.00  0.00      PROA  
ATOM   3655  C   ALA P 229      26.890  22.074 -27.060  0.00  0.00      PROA  
ATOM   3656  O   ALA P 229      26.605  22.426 -25.925  0.00  0.00      PROA  
ATOM   3657  N   ASP P 230      26.048  22.480 -28.053  0.00  0.00      PROA  
ATOM   3658  HN  ASP P 230      26.128  22.227 -29.014  0.00  0.00      PROA  
ATOM   3659  CA  ASP P 230      24.907  23.318 -27.731  0.00  0.00      PROA  
ATOM   3660  HA  ASP P 230      25.212  24.142 -27.103  0.00  0.00      PROA  
ATOM   3661  CB  ASP P 230      24.292  23.864 -29.030  0.00  0.00      PROA  
ATOM   3662  HB1 ASP P 230      23.331  24.406 -28.902  0.00  0.00      PROA  
ATOM   3663  HB2 ASP P 230      24.162  22.961 -29.665  0.00  0.00      PROA  
ATOM   3664  CG  ASP P 230      25.210  24.831 -29.722  0.00  0.00      PROA  
ATOM   3665  OD1 ASP P 230      25.083  24.839 -31.028  0.00  0.00      PROA  
ATOM   3666  OD2 ASP P 230      25.926  25.585 -29.041  0.00  0.00      PROA  
ATOM   3667  C   ASP P 230      23.813  22.511 -26.997  0.00  0.00      PROA  
ATOM   3668  O   ASP P 230      23.331  22.915 -25.917  0.00  0.00      PROA  
ATOM   3669  N   VAL P 231      23.589  21.226 -27.416  0.00  0.00      PROA  
ATOM   3670  HN  VAL P 231      24.052  20.898 -28.235  0.00  0.00      PROA  
ATOM   3671  CA  VAL P 231      22.910  20.258 -26.535  0.00  0.00      PROA  
ATOM   3672  HA  VAL P 231      21.869  20.544 -26.519  0.00  0.00      PROA  
ATOM   3673  CB  VAL P 231      22.771  18.915 -27.228  0.00  0.00      PROA  
ATOM   3674  HB  VAL P 231      23.798  18.722 -27.604  0.00  0.00      PROA  
ATOM   3675  CG1 VAL P 231      22.386  17.636 -26.482  0.00  0.00      PROA  
ATOM   3676 HG11 VAL P 231      21.963  16.793 -27.068  0.00  0.00      PROA  
ATOM   3677 HG12 VAL P 231      23.200  17.386 -25.767  0.00  0.00      PROA  
ATOM   3678 HG13 VAL P 231      21.595  17.807 -25.720  0.00  0.00      PROA  
ATOM   3679  CG2 VAL P 231      21.817  18.994 -28.444  0.00  0.00      PROA  
ATOM   3680 HG21 VAL P 231      22.109  19.801 -29.150  0.00  0.00      PROA  
ATOM   3681 HG22 VAL P 231      21.886  18.019 -28.971  0.00  0.00      PROA  
ATOM   3682 HG23 VAL P 231      20.766  18.996 -28.083  0.00  0.00      PROA  
ATOM   3683  C   VAL P 231      23.332  20.068 -24.983  0.00  0.00      PROA  
ATOM   3684  O   VAL P 231      22.491  19.987 -24.058  0.00  0.00      PROA  
ATOM   3685  N   TYR P 232      24.619  19.958 -24.791  0.00  0.00      PROA  
ATOM   3686  HN  TYR P 232      25.219  20.153 -25.563  0.00  0.00      PROA  
ATOM   3687  CA  TYR P 232      25.294  19.906 -23.472  0.00  0.00      PROA  
ATOM   3688  HA  TYR P 232      25.014  19.012 -22.935  0.00  0.00      PROA  
ATOM   3689  CB  TYR P 232      26.784  19.689 -23.884  0.00  0.00      PROA  
ATOM   3690  HB1 TYR P 232      27.050  20.514 -24.578  0.00  0.00      PROA  
ATOM   3691  HB2 TYR P 232      26.910  18.690 -24.353  0.00  0.00      PROA  
ATOM   3692  CG  TYR P 232      27.662  19.854 -22.650  0.00  0.00      PROA  
ATOM   3693  CD1 TYR P 232      28.422  20.998 -22.433  0.00  0.00      PROA  
ATOM   3694  HD1 TYR P 232      28.485  21.863 -23.076  0.00  0.00      PROA  
ATOM   3695  CE1 TYR P 232      29.008  21.290 -21.176  0.00  0.00      PROA  
ATOM   3696  HE1 TYR P 232      29.280  22.314 -20.967  0.00  0.00      PROA  
ATOM   3697  CZ  TYR P 232      28.951  20.298 -20.162  0.00  0.00      PROA  
ATOM   3698  OH  TYR P 232      29.591  20.552 -18.930  0.00  0.00      PROA  
ATOM   3699  HH  TYR P 232      29.840  21.473 -19.034  0.00  0.00      PROA  
ATOM   3700  CD2 TYR P 232      27.533  18.884 -21.622  0.00  0.00      PROA  
ATOM   3701  HD2 TYR P 232      26.909  18.027 -21.829  0.00  0.00      PROA  
ATOM   3702  CE2 TYR P 232      28.218  19.092 -20.434  0.00  0.00      PROA  
ATOM   3703  HE2 TYR P 232      27.975  18.342 -19.695  0.00  0.00      PROA  
ATOM   3704  C   TYR P 232      25.069  21.125 -22.702  0.00  0.00      PROA  
ATOM   3705  O   TYR P 232      24.688  21.182 -21.530  0.00  0.00      PROA  
ATOM   3706  N   GLN P 233      25.127  22.362 -23.326  0.00  0.00      PROA  
ATOM   3707  HN  GLN P 233      25.528  22.328 -24.238  0.00  0.00      PROA  
ATOM   3708  CA  GLN P 233      24.792  23.618 -22.703  0.00  0.00      PROA  
ATOM   3709  HA  GLN P 233      25.395  23.671 -21.809  0.00  0.00      PROA  
ATOM   3710  CB  GLN P 233      25.256  24.744 -23.659  0.00  0.00      PROA  
ATOM   3711  HB1 GLN P 233      24.724  25.640 -23.272  0.00  0.00      PROA  
ATOM   3712  HB2 GLN P 233      24.958  24.475 -24.695  0.00  0.00      PROA  
ATOM   3713  CG  GLN P 233      26.818  24.968 -23.527  0.00  0.00      PROA  
ATOM   3714  HG1 GLN P 233      27.154  25.859 -24.098  0.00  0.00      PROA  
ATOM   3715  HG2 GLN P 233      27.313  24.090 -23.996  0.00  0.00      PROA  
ATOM   3716  CD  GLN P 233      27.293  25.292 -22.104  0.00  0.00      PROA  
ATOM   3717  OE1 GLN P 233      26.620  25.976 -21.360  0.00  0.00      PROA  
ATOM   3718  NE2 GLN P 233      28.480  24.829 -21.799  0.00  0.00      PROA  
ATOM   3719 HE21 GLN P 233      29.139  24.605 -22.516  0.00  0.00      PROA  
ATOM   3720 HE22 GLN P 233      28.842  25.341 -21.020  0.00  0.00      PROA  
ATOM   3721  C   GLN P 233      23.298  23.775 -22.345  0.00  0.00      PROA  
ATOM   3722  O   GLN P 233      22.972  24.397 -21.320  0.00  0.00      PROA  
ATOM   3723  N   LYS P 234      22.300  23.187 -23.065  0.00  0.00      PROA  
ATOM   3724  HN  LYS P 234      22.553  22.720 -23.909  0.00  0.00      PROA  
ATOM   3725  CA  LYS P 234      20.979  23.071 -22.448  0.00  0.00      PROA  
ATOM   3726  HA  LYS P 234      20.660  24.032 -22.072  0.00  0.00      PROA  
ATOM   3727  CB  LYS P 234      20.048  22.664 -23.552  0.00  0.00      PROA  
ATOM   3728  HB1 LYS P 234      19.030  22.541 -23.123  0.00  0.00      PROA  
ATOM   3729  HB2 LYS P 234      20.393  21.691 -23.963  0.00  0.00      PROA  
ATOM   3730  CG  LYS P 234      19.976  23.603 -24.770  0.00  0.00      PROA  
ATOM   3731  HG1 LYS P 234      21.005  23.906 -25.060  0.00  0.00      PROA  
ATOM   3732  HG2 LYS P 234      19.487  24.567 -24.513  0.00  0.00      PROA  
ATOM   3733  CD  LYS P 234      19.127  22.904 -25.919  0.00  0.00      PROA  
ATOM   3734  HD1 LYS P 234      19.552  21.910 -26.174  0.00  0.00      PROA  
ATOM   3735  HD2 LYS P 234      19.254  23.585 -26.788  0.00  0.00      PROA  
ATOM   3736  CE  LYS P 234      17.645  22.532 -25.633  0.00  0.00      PROA  
ATOM   3737  HE1 LYS P 234      17.409  22.135 -24.622  0.00  0.00      PROA  
ATOM   3738  HE2 LYS P 234      17.201  21.806 -26.347  0.00  0.00      PROA  
ATOM   3739  NZ  LYS P 234      16.908  23.846 -25.778  0.00  0.00      PROA  
ATOM   3740  HZ1 LYS P 234      17.536  24.655 -25.597  0.00  0.00      PROA  
ATOM   3741  HZ2 LYS P 234      16.536  23.903 -26.747  0.00  0.00      PROA  
ATOM   3742  HZ3 LYS P 234      16.078  23.853 -25.152  0.00  0.00      PROA  
ATOM   3743  C   LYS P 234      20.846  22.215 -21.237  0.00  0.00      PROA  
ATOM   3744  O   LYS P 234      20.289  22.494 -20.167  0.00  0.00      PROA  
ATOM   3745  N   ASN P 235      21.530  21.015 -21.407  0.00  0.00      PROA  
ATOM   3746  HN  ASN P 235      21.882  20.593 -22.238  0.00  0.00      PROA  
ATOM   3747  CA  ASN P 235      21.631  20.222 -20.195  0.00  0.00      PROA  
ATOM   3748  HA  ASN P 235      20.670  19.920 -19.805  0.00  0.00      PROA  
ATOM   3749  CB  ASN P 235      22.344  18.909 -20.591  0.00  0.00      PROA  
ATOM   3750  HB1 ASN P 235      22.513  18.333 -19.656  0.00  0.00      PROA  
ATOM   3751  HB2 ASN P 235      23.351  19.052 -21.038  0.00  0.00      PROA  
ATOM   3752  CG  ASN P 235      21.558  17.989 -21.511  0.00  0.00      PROA  
ATOM   3753  OD1 ASN P 235      20.435  18.267 -22.012  0.00  0.00      PROA  
ATOM   3754  ND2 ASN P 235      22.182  16.815 -21.884  0.00  0.00      PROA  
ATOM   3755 HD21 ASN P 235      23.112  16.627 -21.567  0.00  0.00      PROA  
ATOM   3756 HD22 ASN P 235      21.653  16.235 -22.505  0.00  0.00      PROA  
ATOM   3757  C   ASN P 235      22.299  20.824 -18.959  0.00  0.00      PROA  
ATOM   3758  O   ASN P 235      21.861  20.500 -17.846  0.00  0.00      PROA  
ATOM   3759  N   MET P 236      23.312  21.595 -19.185  0.00  0.00      PROA  
ATOM   3760  HN  MET P 236      23.776  21.714 -20.059  0.00  0.00      PROA  
ATOM   3761  CA  MET P 236      23.893  22.360 -18.087  0.00  0.00      PROA  
ATOM   3762  HA  MET P 236      24.141  21.621 -17.340  0.00  0.00      PROA  
ATOM   3763  CB  MET P 236      25.148  23.082 -18.675  0.00  0.00      PROA  
ATOM   3764  HB1 MET P 236      25.413  23.914 -17.987  0.00  0.00      PROA  
ATOM   3765  HB2 MET P 236      24.909  23.448 -19.696  0.00  0.00      PROA  
ATOM   3766  CG  MET P 236      26.454  22.218 -18.746  0.00  0.00      PROA  
ATOM   3767  HG1 MET P 236      27.237  22.943 -19.055  0.00  0.00      PROA  
ATOM   3768  HG2 MET P 236      26.352  21.461 -19.553  0.00  0.00      PROA  
ATOM   3769  SD  MET P 236      26.999  21.433 -17.233  0.00  0.00      PROA  
ATOM   3770  CE  MET P 236      27.040  22.857 -16.111  0.00  0.00      PROA  
ATOM   3771  HE1 MET P 236      26.009  23.099 -15.775  0.00  0.00      PROA  
ATOM   3772  HE2 MET P 236      27.488  22.572 -15.135  0.00  0.00      PROA  
ATOM   3773  HE3 MET P 236      27.564  23.793 -16.398  0.00  0.00      PROA  
ATOM   3774  C   MET P 236      22.952  23.291 -17.406  0.00  0.00      PROA  
ATOM   3775  O   MET P 236      22.866  23.384 -16.203  0.00  0.00      PROA  
ATOM   3776  N   LYS P 237      22.092  24.020 -18.152  0.00  0.00      PROA  
ATOM   3777  HN  LYS P 237      21.953  23.853 -19.125  0.00  0.00      PROA  
ATOM   3778  CA  LYS P 237      21.065  24.834 -17.597  0.00  0.00      PROA  
ATOM   3779  HA  LYS P 237      21.499  25.332 -16.743  0.00  0.00      PROA  
ATOM   3780  CB  LYS P 237      20.582  25.842 -18.576  0.00  0.00      PROA  
ATOM   3781  HB1 LYS P 237      19.598  26.198 -18.203  0.00  0.00      PROA  
ATOM   3782  HB2 LYS P 237      20.496  25.494 -19.627  0.00  0.00      PROA  
ATOM   3783  CG  LYS P 237      21.479  27.118 -18.563  0.00  0.00      PROA  
ATOM   3784  HG1 LYS P 237      22.487  26.651 -18.521  0.00  0.00      PROA  
ATOM   3785  HG2 LYS P 237      21.445  27.716 -17.628  0.00  0.00      PROA  
ATOM   3786  CD  LYS P 237      21.249  27.903 -19.789  0.00  0.00      PROA  
ATOM   3787  HD1 LYS P 237      20.156  28.096 -19.854  0.00  0.00      PROA  
ATOM   3788  HD2 LYS P 237      21.542  27.163 -20.564  0.00  0.00      PROA  
ATOM   3789  CE  LYS P 237      22.032  29.263 -19.890  0.00  0.00      PROA  
ATOM   3790  HE1 LYS P 237      23.056  29.146 -19.476  0.00  0.00      PROA  
ATOM   3791  HE2 LYS P 237      21.536  30.095 -19.345  0.00  0.00      PROA  
ATOM   3792  NZ  LYS P 237      22.012  29.692 -21.283  0.00  0.00      PROA  
ATOM   3793  HZ1 LYS P 237      21.315  30.452 -21.415  0.00  0.00      PROA  
ATOM   3794  HZ2 LYS P 237      22.968  30.016 -21.530  0.00  0.00      PROA  
ATOM   3795  HZ3 LYS P 237      21.760  28.879 -21.881  0.00  0.00      PROA  
ATOM   3796  C   LYS P 237      20.020  24.011 -16.999  0.00  0.00      PROA  
ATOM   3797  O   LYS P 237      19.451  24.303 -15.906  0.00  0.00      PROA  
ATOM   3798  N   VAL P 238      19.581  22.812 -17.575  0.00  0.00      PROA  
ATOM   3799  HN  VAL P 238      19.871  22.542 -18.490  0.00  0.00      PROA  
ATOM   3800  CA  VAL P 238      18.540  21.977 -17.009  0.00  0.00      PROA  
ATOM   3801  HA  VAL P 238      17.731  22.594 -16.646  0.00  0.00      PROA  
ATOM   3802  CB  VAL P 238      17.947  20.993 -18.089  0.00  0.00      PROA  
ATOM   3803  HB  VAL P 238      18.791  20.463 -18.581  0.00  0.00      PROA  
ATOM   3804  CG1 VAL P 238      16.996  19.926 -17.412  0.00  0.00      PROA  
ATOM   3805 HG11 VAL P 238      17.530  19.301 -16.665  0.00  0.00      PROA  
ATOM   3806 HG12 VAL P 238      16.117  20.366 -16.896  0.00  0.00      PROA  
ATOM   3807 HG13 VAL P 238      16.663  19.188 -18.172  0.00  0.00      PROA  
ATOM   3808  CG2 VAL P 238      17.191  21.817 -19.106  0.00  0.00      PROA  
ATOM   3809 HG21 VAL P 238      16.987  21.282 -20.058  0.00  0.00      PROA  
ATOM   3810 HG22 VAL P 238      16.233  22.250 -18.747  0.00  0.00      PROA  
ATOM   3811 HG23 VAL P 238      17.831  22.679 -19.392  0.00  0.00      PROA  
ATOM   3812  C   VAL P 238      18.979  21.272 -15.693  0.00  0.00      PROA  
ATOM   3813  O   VAL P 238      18.277  21.179 -14.714  0.00  0.00      PROA  
ATOM   3814  N   ALA P 239      20.291  20.812 -15.612  0.00  0.00      PROA  
ATOM   3815  HN  ALA P 239      20.883  20.907 -16.409  0.00  0.00      PROA  
ATOM   3816  CA  ALA P 239      20.938  20.402 -14.421  0.00  0.00      PROA  
ATOM   3817  HA  ALA P 239      20.333  19.632 -13.966  0.00  0.00      PROA  
ATOM   3818  CB  ALA P 239      22.330  19.952 -14.757  0.00  0.00      PROA  
ATOM   3819  HB1 ALA P 239      22.113  19.016 -15.314  0.00  0.00      PROA  
ATOM   3820  HB2 ALA P 239      22.750  20.678 -15.485  0.00  0.00      PROA  
ATOM   3821  HB3 ALA P 239      22.946  19.783 -13.848  0.00  0.00      PROA  
ATOM   3822  C   ALA P 239      21.081  21.473 -13.359  0.00  0.00      PROA  
ATOM   3823  O   ALA P 239      20.802  21.225 -12.194  0.00  0.00      PROA  
ATOM   3824  N   PHE P 240      21.480  22.777 -13.690  0.00  0.00      PROA  
ATOM   3825  HN  PHE P 240      21.854  23.087 -14.561  0.00  0.00      PROA  
ATOM   3826  CA  PHE P 240      21.411  23.921 -12.843  0.00  0.00      PROA  
ATOM   3827  HA  PHE P 240      22.037  23.663 -12.002  0.00  0.00      PROA  
ATOM   3828  CB  PHE P 240      21.986  25.107 -13.565  0.00  0.00      PROA  
ATOM   3829  HB1 PHE P 240      21.443  25.274 -14.520  0.00  0.00      PROA  
ATOM   3830  HB2 PHE P 240      23.032  25.073 -13.935  0.00  0.00      PROA  
ATOM   3831  CG  PHE P 240      21.902  26.429 -12.817  0.00  0.00      PROA  
ATOM   3832  CD1 PHE P 240      22.920  26.748 -11.889  0.00  0.00      PROA  
ATOM   3833  HD1 PHE P 240      23.707  26.019 -11.769  0.00  0.00      PROA  
ATOM   3834  CE1 PHE P 240      22.835  28.000 -11.154  0.00  0.00      PROA  
ATOM   3835  HE1 PHE P 240      23.641  28.257 -10.482  0.00  0.00      PROA  
ATOM   3836  CZ  PHE P 240      21.767  28.845 -11.424  0.00  0.00      PROA  
ATOM   3837  HZ  PHE P 240      21.730  29.717 -10.788  0.00  0.00      PROA  
ATOM   3838  CD2 PHE P 240      20.809  27.291 -13.001  0.00  0.00      PROA  
ATOM   3839  HD2 PHE P 240      20.031  27.062 -13.714  0.00  0.00      PROA  
ATOM   3840  CE2 PHE P 240      20.766  28.508 -12.315  0.00  0.00      PROA  
ATOM   3841  HE2 PHE P 240      19.951  29.188 -12.516  0.00  0.00      PROA  
ATOM   3842  C   PHE P 240      20.026  24.351 -12.218  0.00  0.00      PROA  
ATOM   3843  O   PHE P 240      19.987  24.610 -11.010  0.00  0.00      PROA  
ATOM   3844  N   ILE P 241      18.959  24.360 -12.935  0.00  0.00      PROA  
ATOM   3845  HN  ILE P 241      19.022  24.159 -13.909  0.00  0.00      PROA  
ATOM   3846  CA  ILE P 241      17.588  24.371 -12.293  0.00  0.00      PROA  
ATOM   3847  HA  ILE P 241      17.557  25.292 -11.729  0.00  0.00      PROA  
ATOM   3848  CB  ILE P 241      16.443  24.434 -13.349  0.00  0.00      PROA  
ATOM   3849  HB  ILE P 241      16.439  23.585 -14.065  0.00  0.00      PROA  
ATOM   3850  CG2 ILE P 241      15.025  24.506 -12.720  0.00  0.00      PROA  
ATOM   3851 HG21 ILE P 241      15.076  25.518 -12.264  0.00  0.00      PROA  
ATOM   3852 HG22 ILE P 241      14.196  24.328 -13.437  0.00  0.00      PROA  
ATOM   3853 HG23 ILE P 241      14.825  23.713 -11.968  0.00  0.00      PROA  
ATOM   3854  CG1 ILE P 241      16.545  25.623 -14.346  0.00  0.00      PROA  
ATOM   3855 HG11 ILE P 241      17.518  25.477 -14.864  0.00  0.00      PROA  
ATOM   3856 HG12 ILE P 241      16.480  26.627 -13.876  0.00  0.00      PROA  
ATOM   3857  CD  ILE P 241      15.439  25.477 -15.446  0.00  0.00      PROA  
ATOM   3858  HD1 ILE P 241      15.400  24.495 -15.965  0.00  0.00      PROA  
ATOM   3859  HD2 ILE P 241      14.434  25.740 -15.053  0.00  0.00      PROA  
ATOM   3860  HD3 ILE P 241      15.793  26.194 -16.218  0.00  0.00      PROA  
ATOM   3861  C   ILE P 241      17.293  23.106 -11.320  0.00  0.00      PROA  
ATOM   3862  O   ILE P 241      16.703  23.303 -10.253  0.00  0.00      PROA  
ATOM   3863  N   ASP P 242      17.627  21.890 -11.764  0.00  0.00      PROA  
ATOM   3864  HN  ASP P 242      18.075  21.726 -12.640  0.00  0.00      PROA  
ATOM   3865  CA  ASP P 242      17.515  20.720 -10.801  0.00  0.00      PROA  
ATOM   3866  HA  ASP P 242      16.533  20.699 -10.352  0.00  0.00      PROA  
ATOM   3867  CB  ASP P 242      17.748  19.315 -11.498  0.00  0.00      PROA  
ATOM   3868  HB1 ASP P 242      17.817  18.480 -10.768  0.00  0.00      PROA  
ATOM   3869  HB2 ASP P 242      18.714  19.386 -12.041  0.00  0.00      PROA  
ATOM   3870  CG  ASP P 242      16.680  18.972 -12.455  0.00  0.00      PROA  
ATOM   3871  OD1 ASP P 242      16.781  18.008 -13.273  0.00  0.00      PROA  
ATOM   3872  OD2 ASP P 242      15.549  19.556 -12.348  0.00  0.00      PROA  
ATOM   3873  C   ASP P 242      18.400  20.854  -9.603  0.00  0.00      PROA  
ATOM   3874  O   ASP P 242      18.098  20.529  -8.460  0.00  0.00      PROA  
ATOM   3875  N   SER P 243      19.573  21.401  -9.804  0.00  0.00      PROA  
ATOM   3876  HN  SER P 243      19.810  21.554 -10.760  0.00  0.00      PROA  
ATOM   3877  CA  SER P 243      20.636  21.712  -8.787  0.00  0.00      PROA  
ATOM   3878  HA  SER P 243      20.789  20.863  -8.137  0.00  0.00      PROA  
ATOM   3879  CB  SER P 243      22.048  22.017  -9.424  0.00  0.00      PROA  
ATOM   3880  HB1 SER P 243      22.705  22.289  -8.571  0.00  0.00      PROA  
ATOM   3881  HB2 SER P 243      21.982  22.918 -10.071  0.00  0.00      PROA  
ATOM   3882  OG  SER P 243      22.688  20.837  -9.927  0.00  0.00      PROA  
ATOM   3883  HG1 SER P 243      22.105  20.488 -10.605  0.00  0.00      PROA  
ATOM   3884  C   SER P 243      20.223  22.865  -7.836  0.00  0.00      PROA  
ATOM   3885  O   SER P 243      20.670  23.054  -6.748  0.00  0.00      PROA  
ATOM   3886  N   LEU P 244      19.297  23.713  -8.243  0.00  0.00      PROA  
ATOM   3887  HN  LEU P 244      19.024  23.654  -9.200  0.00  0.00      PROA  
ATOM   3888  CA  LEU P 244      18.508  24.616  -7.367  0.00  0.00      PROA  
ATOM   3889  HA  LEU P 244      19.116  24.915  -6.526  0.00  0.00      PROA  
ATOM   3890  CB  LEU P 244      18.036  25.934  -8.157  0.00  0.00      PROA  
ATOM   3891  HB1 LEU P 244      17.471  26.662  -7.536  0.00  0.00      PROA  
ATOM   3892  HB2 LEU P 244      17.481  25.676  -9.084  0.00  0.00      PROA  
ATOM   3893  CG  LEU P 244      19.269  26.764  -8.663  0.00  0.00      PROA  
ATOM   3894  HG  LEU P 244      19.948  26.083  -9.220  0.00  0.00      PROA  
ATOM   3895  CD1 LEU P 244      18.738  27.939  -9.555  0.00  0.00      PROA  
ATOM   3896 HD11 LEU P 244      17.956  28.434  -8.941  0.00  0.00      PROA  
ATOM   3897 HD12 LEU P 244      19.523  28.722  -9.625  0.00  0.00      PROA  
ATOM   3898 HD13 LEU P 244      18.309  27.508 -10.485  0.00  0.00      PROA  
ATOM   3899  CD2 LEU P 244      20.100  27.404  -7.528  0.00  0.00      PROA  
ATOM   3900 HD21 LEU P 244      20.935  27.998  -7.959  0.00  0.00      PROA  
ATOM   3901 HD22 LEU P 244      19.561  28.177  -6.941  0.00  0.00      PROA  
ATOM   3902 HD23 LEU P 244      20.502  26.652  -6.816  0.00  0.00      PROA  
ATOM   3903  C   LEU P 244      17.331  23.897  -6.617  0.00  0.00      PROA  
ATOM   3904  O   LEU P 244      17.221  24.115  -5.413  0.00  0.00      PROA  
ATOM   3905  N   PHE P 245      16.687  22.922  -7.230  0.00  0.00      PROA  
ATOM   3906  HN  PHE P 245      16.945  22.578  -8.130  0.00  0.00      PROA  
ATOM   3907  CA  PHE P 245      15.630  22.183  -6.517  0.00  0.00      PROA  
ATOM   3908  HA  PHE P 245      15.091  22.865  -5.875  0.00  0.00      PROA  
ATOM   3909  CB  PHE P 245      14.556  21.765  -7.552  0.00  0.00      PROA  
ATOM   3910  HB1 PHE P 245      15.018  21.305  -8.452  0.00  0.00      PROA  
ATOM   3911  HB2 PHE P 245      13.936  22.623  -7.888  0.00  0.00      PROA  
ATOM   3912  CG  PHE P 245      13.556  20.708  -6.986  0.00  0.00      PROA  
ATOM   3913  CD1 PHE P 245      12.505  21.204  -6.184  0.00  0.00      PROA  
ATOM   3914  HD1 PHE P 245      12.422  22.252  -5.936  0.00  0.00      PROA  
ATOM   3915  CE1 PHE P 245      11.551  20.318  -5.671  0.00  0.00      PROA  
ATOM   3916  HE1 PHE P 245      10.848  20.667  -4.930  0.00  0.00      PROA  
ATOM   3917  CZ  PHE P 245      11.756  18.943  -5.835  0.00  0.00      PROA  
ATOM   3918  HZ  PHE P 245      10.985  18.354  -5.361  0.00  0.00      PROA  
ATOM   3919  CD2 PHE P 245      13.693  19.352  -7.228  0.00  0.00      PROA  
ATOM   3920  HD2 PHE P 245      14.606  19.073  -7.732  0.00  0.00      PROA  
ATOM   3921  CE2 PHE P 245      12.755  18.462  -6.735  0.00  0.00      PROA  
ATOM   3922  HE2 PHE P 245      12.864  17.418  -6.990  0.00  0.00      PROA  
ATOM   3923  C   PHE P 245      16.244  21.155  -5.499  0.00  0.00      PROA  
ATOM   3924  O   PHE P 245      15.869  21.065  -4.340  0.00  0.00      PROA  
ATOM   3925  N   GLU P 246      17.164  20.202  -5.867  0.00  0.00      PROA  
ATOM   3926  HN  GLU P 246      17.409  20.184  -6.834  0.00  0.00      PROA  
ATOM   3927  CA  GLU P 246      17.495  19.056  -4.988  0.00  0.00      PROA  
ATOM   3928  HA  GLU P 246      16.543  18.682  -4.640  0.00  0.00      PROA  
ATOM   3929  CB  GLU P 246      18.132  17.931  -5.870  0.00  0.00      PROA  
ATOM   3930  HB1 GLU P 246      18.554  17.159  -5.192  0.00  0.00      PROA  
ATOM   3931  HB2 GLU P 246      18.965  18.300  -6.506  0.00  0.00      PROA  
ATOM   3932  CG  GLU P 246      17.063  17.263  -6.756  0.00  0.00      PROA  
ATOM   3933  HG1 GLU P 246      16.740  18.045  -7.477  0.00  0.00      PROA  
ATOM   3934  HG2 GLU P 246      16.183  16.873  -6.201  0.00  0.00      PROA  
ATOM   3935  CD  GLU P 246      17.632  16.022  -7.516  0.00  0.00      PROA  
ATOM   3936  OE1 GLU P 246      17.782  15.960  -8.761  0.00  0.00      PROA  
ATOM   3937  OE2 GLU P 246      18.062  15.109  -6.780  0.00  0.00      PROA  
ATOM   3938  C   GLU P 246      18.327  19.364  -3.726  0.00  0.00      PROA  
ATOM   3939  O   GLU P 246      18.113  18.680  -2.724  0.00  0.00      PROA  
ATOM   3940  N   PRO P 247      19.245  20.351  -3.666  0.00  0.00      PROA  
ATOM   3941  CD  PRO P 247      20.079  20.712  -4.832  0.00  0.00      PROA  
ATOM   3942  HD1 PRO P 247      20.266  19.852  -5.510  0.00  0.00      PROA  
ATOM   3943  HD2 PRO P 247      19.568  21.580  -5.300  0.00  0.00      PROA  
ATOM   3944  CA  PRO P 247      19.743  20.819  -2.391  0.00  0.00      PROA  
ATOM   3945  HA  PRO P 247      19.877  19.916  -1.814  0.00  0.00      PROA  
ATOM   3946  CB  PRO P 247      20.965  21.670  -2.784  0.00  0.00      PROA  
ATOM   3947  HB1 PRO P 247      21.841  21.460  -2.133  0.00  0.00      PROA  
ATOM   3948  HB2 PRO P 247      20.776  22.750  -2.603  0.00  0.00      PROA  
ATOM   3949  CG  PRO P 247      21.372  21.260  -4.242  0.00  0.00      PROA  
ATOM   3950  HG1 PRO P 247      22.093  20.415  -4.227  0.00  0.00      PROA  
ATOM   3951  HG2 PRO P 247      21.827  22.058  -4.866  0.00  0.00      PROA  
ATOM   3952  C   PRO P 247      18.736  21.608  -1.611  0.00  0.00      PROA  
ATOM   3953  O   PRO P 247      18.847  21.507  -0.378  0.00  0.00      PROA  
ATOM   3954  N   THR P 248      17.773  22.324  -2.198  0.00  0.00      PROA  
ATOM   3955  HN  THR P 248      17.775  22.438  -3.188  0.00  0.00      PROA  
ATOM   3956  CA  THR P 248      16.556  22.769  -1.496  0.00  0.00      PROA  
ATOM   3957  HA  THR P 248      16.974  23.354  -0.689  0.00  0.00      PROA  
ATOM   3958  CB  THR P 248      15.673  23.802  -2.215  0.00  0.00      PROA  
ATOM   3959  HB  THR P 248      15.319  23.429  -3.200  0.00  0.00      PROA  
ATOM   3960  OG1 THR P 248      16.284  24.972  -2.644  0.00  0.00      PROA  
ATOM   3961  HG1 THR P 248      16.733  24.755  -3.464  0.00  0.00      PROA  
ATOM   3962  CG2 THR P 248      14.434  24.222  -1.350  0.00  0.00      PROA  
ATOM   3963 HG21 THR P 248      14.789  24.435  -0.319  0.00  0.00      PROA  
ATOM   3964 HG22 THR P 248      14.015  25.137  -1.819  0.00  0.00      PROA  
ATOM   3965 HG23 THR P 248      13.700  23.407  -1.175  0.00  0.00      PROA  
ATOM   3966  C   THR P 248      15.670  21.635  -0.832  0.00  0.00      PROA  
ATOM   3967  O   THR P 248      15.146  21.764   0.310  0.00  0.00      PROA  
ATOM   3968  N   VAL P 249      15.543  20.417  -1.475  0.00  0.00      PROA  
ATOM   3969  HN  VAL P 249      15.881  20.303  -2.406  0.00  0.00      PROA  
ATOM   3970  CA  VAL P 249      14.862  19.356  -0.781  0.00  0.00      PROA  
ATOM   3971  HA  VAL P 249      13.829  19.632  -0.630  0.00  0.00      PROA  
ATOM   3972  CB  VAL P 249      14.799  18.144  -1.720  0.00  0.00      PROA  
ATOM   3973  HB  VAL P 249      15.836  17.915  -2.046  0.00  0.00      PROA  
ATOM   3974  CG1 VAL P 249      14.200  16.873  -0.924  0.00  0.00      PROA  
ATOM   3975 HG11 VAL P 249      14.138  15.985  -1.589  0.00  0.00      PROA  
ATOM   3976 HG12 VAL P 249      14.828  16.548  -0.067  0.00  0.00      PROA  
ATOM   3977 HG13 VAL P 249      13.214  17.102  -0.466  0.00  0.00      PROA  
ATOM   3978  CG2 VAL P 249      13.881  18.377  -2.923  0.00  0.00      PROA  
ATOM   3979 HG21 VAL P 249      12.855  18.356  -2.498  0.00  0.00      PROA  
ATOM   3980 HG22 VAL P 249      14.165  19.313  -3.451  0.00  0.00      PROA  
ATOM   3981 HG23 VAL P 249      13.838  17.445  -3.525  0.00  0.00      PROA  
ATOM   3982  C   VAL P 249      15.492  18.930   0.518  0.00  0.00      PROA  
ATOM   3983  O   VAL P 249      14.884  18.745   1.578  0.00  0.00      PROA  
ATOM   3984  N   LYS P 250      16.842  18.854   0.500  0.00  0.00      PROA  
ATOM   3985  HN  LYS P 250      17.139  19.022  -0.437  0.00  0.00      PROA  
ATOM   3986  CA  LYS P 250      17.700  18.496   1.600  0.00  0.00      PROA  
ATOM   3987  HA  LYS P 250      17.268  17.602   2.023  0.00  0.00      PROA  
ATOM   3988  CB  LYS P 250      19.196  18.253   1.188  0.00  0.00      PROA  
ATOM   3989  HB1 LYS P 250      19.875  18.118   2.057  0.00  0.00      PROA  
ATOM   3990  HB2 LYS P 250      19.519  19.063   0.499  0.00  0.00      PROA  
ATOM   3991  CG  LYS P 250      19.361  17.027   0.235  0.00  0.00      PROA  
ATOM   3992  HG1 LYS P 250      20.365  16.989  -0.239  0.00  0.00      PROA  
ATOM   3993  HG2 LYS P 250      18.637  17.063  -0.607  0.00  0.00      PROA  
ATOM   3994  CD  LYS P 250      19.241  15.671   0.974  0.00  0.00      PROA  
ATOM   3995  HD1 LYS P 250      19.334  14.895   0.185  0.00  0.00      PROA  
ATOM   3996  HD2 LYS P 250      18.315  15.498   1.564  0.00  0.00      PROA  
ATOM   3997  CE  LYS P 250      20.354  15.575   2.097  0.00  0.00      PROA  
ATOM   3998  HE1 LYS P 250      20.184  16.255   2.959  0.00  0.00      PROA  
ATOM   3999  HE2 LYS P 250      21.306  15.873   1.609  0.00  0.00      PROA  
ATOM   4000  NZ  LYS P 250      20.449  14.201   2.574  0.00  0.00      PROA  
ATOM   4001  HZ1 LYS P 250      19.500  13.794   2.701  0.00  0.00      PROA  
ATOM   4002  HZ2 LYS P 250      20.947  13.584   1.902  0.00  0.00      PROA  
ATOM   4003  HZ3 LYS P 250      20.930  14.172   3.496  0.00  0.00      PROA  
ATOM   4004  C   LYS P 250      17.760  19.648   2.592  0.00  0.00      PROA  
ATOM   4005  O   LYS P 250      17.922  19.358   3.773  0.00  0.00      PROA  
ATOM   4006  N   LEU P 251      17.515  20.953   2.239  0.00  0.00      PROA  
ATOM   4007  HN  LEU P 251      17.457  21.218   1.280  0.00  0.00      PROA  
ATOM   4008  CA  LEU P 251      17.349  22.007   3.234  0.00  0.00      PROA  
ATOM   4009  HA  LEU P 251      18.143  21.868   3.953  0.00  0.00      PROA  
ATOM   4010  CB  LEU P 251      17.088  23.362   2.613  0.00  0.00      PROA  
ATOM   4011  HB1 LEU P 251      16.179  23.509   1.991  0.00  0.00      PROA  
ATOM   4012  HB2 LEU P 251      17.846  23.550   1.823  0.00  0.00      PROA  
ATOM   4013  CG  LEU P 251      16.913  24.551   3.565  0.00  0.00      PROA  
ATOM   4014  HG  LEU P 251      16.160  24.289   4.338  0.00  0.00      PROA  
ATOM   4015  CD1 LEU P 251      18.249  24.904   4.297  0.00  0.00      PROA  
ATOM   4016 HD11 LEU P 251      19.130  24.847   3.623  0.00  0.00      PROA  
ATOM   4017 HD12 LEU P 251      18.275  25.803   4.950  0.00  0.00      PROA  
ATOM   4018 HD13 LEU P 251      18.446  24.049   4.979  0.00  0.00      PROA  
ATOM   4019  CD2 LEU P 251      16.308  25.801   2.806  0.00  0.00      PROA  
ATOM   4020 HD21 LEU P 251      17.077  26.105   2.064  0.00  0.00      PROA  
ATOM   4021 HD22 LEU P 251      15.337  25.644   2.289  0.00  0.00      PROA  
ATOM   4022 HD23 LEU P 251      16.141  26.635   3.521  0.00  0.00      PROA  
ATOM   4023  C   LEU P 251      16.112  21.871   4.055  0.00  0.00      PROA  
ATOM   4024  O   LEU P 251      16.037  22.019   5.269  0.00  0.00      PROA  
ATOM   4025  N   LEU P 252      14.952  21.520   3.415  0.00  0.00      PROA  
ATOM   4026  HN  LEU P 252      14.852  21.659   2.432  0.00  0.00      PROA  
ATOM   4027  CA  LEU P 252      13.654  21.324   4.047  0.00  0.00      PROA  
ATOM   4028  HA  LEU P 252      13.464  22.123   4.749  0.00  0.00      PROA  
ATOM   4029  CB  LEU P 252      12.486  21.289   3.033  0.00  0.00      PROA  
ATOM   4030  HB1 LEU P 252      11.462  21.018   3.368  0.00  0.00      PROA  
ATOM   4031  HB2 LEU P 252      12.747  20.410   2.406  0.00  0.00      PROA  
ATOM   4032  CG  LEU P 252      12.297  22.612   2.329  0.00  0.00      PROA  
ATOM   4033  HG  LEU P 252      13.305  23.025   2.108  0.00  0.00      PROA  
ATOM   4034  CD1 LEU P 252      11.509  22.322   1.070  0.00  0.00      PROA  
ATOM   4035 HD11 LEU P 252      12.112  21.571   0.516  0.00  0.00      PROA  
ATOM   4036 HD12 LEU P 252      10.524  21.850   1.273  0.00  0.00      PROA  
ATOM   4037 HD13 LEU P 252      11.314  23.207   0.428  0.00  0.00      PROA  
ATOM   4038  CD2 LEU P 252      11.504  23.635   3.157  0.00  0.00      PROA  
ATOM   4039 HD21 LEU P 252      11.246  24.542   2.570  0.00  0.00      PROA  
ATOM   4040 HD22 LEU P 252      10.564  23.180   3.535  0.00  0.00      PROA  
ATOM   4041 HD23 LEU P 252      11.979  23.876   4.133  0.00  0.00      PROA  
ATOM   4042  C   LEU P 252      13.464  20.102   4.913  0.00  0.00      PROA  
ATOM   4043  O   LEU P 252      12.794  20.066   5.981  0.00  0.00      PROA  
ATOM   4044  N   VAL P 253      14.113  18.953   4.365  0.00  0.00      PROA  
ATOM   4045  HN  VAL P 253      14.487  18.931   3.441  0.00  0.00      PROA  
ATOM   4046  CA  VAL P 253      14.236  17.665   5.076  0.00  0.00      PROA  
ATOM   4047  HA  VAL P 253      13.240  17.350   5.353  0.00  0.00      PROA  
ATOM   4048  CB  VAL P 253      14.980  16.648   4.172  0.00  0.00      PROA  
ATOM   4049  HB  VAL P 253      15.869  17.067   3.655  0.00  0.00      PROA  
ATOM   4050  CG1 VAL P 253      15.524  15.469   5.011  0.00  0.00      PROA  
ATOM   4051 HG11 VAL P 253      16.336  15.731   5.722  0.00  0.00      PROA  
ATOM   4052 HG12 VAL P 253      14.816  14.947   5.689  0.00  0.00      PROA  
ATOM   4053 HG13 VAL P 253      15.944  14.693   4.335  0.00  0.00      PROA  
ATOM   4054  CG2 VAL P 253      13.888  16.202   3.152  0.00  0.00      PROA  
ATOM   4055 HG21 VAL P 253      14.391  15.460   2.496  0.00  0.00      PROA  
ATOM   4056 HG22 VAL P 253      13.019  15.730   3.659  0.00  0.00      PROA  
ATOM   4057 HG23 VAL P 253      13.405  16.970   2.512  0.00  0.00      PROA  
ATOM   4058  C   VAL P 253      15.136  17.964   6.329  0.00  0.00      PROA  
ATOM   4059  O   VAL P 253      14.864  17.577   7.465  0.00  0.00      PROA  
ATOM   4060  N   GLY P 254      16.284  18.741   6.189  0.00  0.00      PROA  
ATOM   4061  HN  GLY P 254      16.551  19.043   5.277  0.00  0.00      PROA  
ATOM   4062  CA  GLY P 254      17.093  19.137   7.271  0.00  0.00      PROA  
ATOM   4063  HA1 GLY P 254      17.931  19.673   6.850  0.00  0.00      PROA  
ATOM   4064  HA2 GLY P 254      17.393  18.202   7.721  0.00  0.00      PROA  
ATOM   4065  C   GLY P 254      16.509  19.958   8.332  0.00  0.00      PROA  
ATOM   4066  O   GLY P 254      16.668  19.665   9.547  0.00  0.00      PROA  
ATOM   4067  N   ALA P 255      15.790  21.006   7.917  0.00  0.00      PROA  
ATOM   4068  HN  ALA P 255      15.763  21.233   6.946  0.00  0.00      PROA  
ATOM   4069  CA  ALA P 255      14.934  21.832   8.690  0.00  0.00      PROA  
ATOM   4070  HA  ALA P 255      15.465  22.445   9.403  0.00  0.00      PROA  
ATOM   4071  CB  ALA P 255      14.198  22.835   7.817  0.00  0.00      PROA  
ATOM   4072  HB1 ALA P 255      14.891  23.277   7.070  0.00  0.00      PROA  
ATOM   4073  HB2 ALA P 255      13.442  22.358   7.158  0.00  0.00      PROA  
ATOM   4074  HB3 ALA P 255      13.740  23.602   8.477  0.00  0.00      PROA  
ATOM   4075  C   ALA P 255      13.914  21.115   9.460  0.00  0.00      PROA  
ATOM   4076  O   ALA P 255      13.628  21.336  10.642  0.00  0.00      PROA  
ATOM   4077  N   SER P 256      13.266  20.139   8.813  0.00  0.00      PROA  
ATOM   4078  HN  SER P 256      13.603  19.844   7.923  0.00  0.00      PROA  
ATOM   4079  CA  SER P 256      12.321  19.294   9.405  0.00  0.00      PROA  
ATOM   4080  HA  SER P 256      11.539  19.902   9.836  0.00  0.00      PROA  
ATOM   4081  CB  SER P 256      11.701  18.284   8.368  0.00  0.00      PROA  
ATOM   4082  HB1 SER P 256      11.063  17.525   8.871  0.00  0.00      PROA  
ATOM   4083  HB2 SER P 256      12.549  17.734   7.907  0.00  0.00      PROA  
ATOM   4084  OG  SER P 256      10.882  18.902   7.486  0.00  0.00      PROA  
ATOM   4085  HG1 SER P 256      11.449  19.397   6.890  0.00  0.00      PROA  
ATOM   4086  C   SER P 256      12.840  18.503  10.580  0.00  0.00      PROA  
ATOM   4087  O   SER P 256      12.331  18.581  11.745  0.00  0.00      PROA  
ATOM   4088  N   TYR P 257      13.972  17.821  10.315  0.00  0.00      PROA  
ATOM   4089  HN  TYR P 257      14.292  17.814   9.371  0.00  0.00      PROA  
ATOM   4090  CA  TYR P 257      14.842  17.099  11.305  0.00  0.00      PROA  
ATOM   4091  HA  TYR P 257      14.196  16.339  11.718  0.00  0.00      PROA  
ATOM   4092  CB  TYR P 257      16.093  16.387  10.752  0.00  0.00      PROA  
ATOM   4093  HB1 TYR P 257      16.907  16.217  11.489  0.00  0.00      PROA  
ATOM   4094  HB2 TYR P 257      16.533  17.072   9.998  0.00  0.00      PROA  
ATOM   4095  CG  TYR P 257      15.918  15.074  10.150  0.00  0.00      PROA  
ATOM   4096  CD1 TYR P 257      16.332  14.801   8.808  0.00  0.00      PROA  
ATOM   4097  HD1 TYR P 257      16.577  15.669   8.213  0.00  0.00      PROA  
ATOM   4098  CE1 TYR P 257      16.312  13.475   8.247  0.00  0.00      PROA  
ATOM   4099  HE1 TYR P 257      16.535  13.274   7.210  0.00  0.00      PROA  
ATOM   4100  CZ  TYR P 257      15.733  12.464   9.035  0.00  0.00      PROA  
ATOM   4101  OH  TYR P 257      15.748  11.198   8.426  0.00  0.00      PROA  
ATOM   4102  HH  TYR P 257      15.897  10.530   9.100  0.00  0.00      PROA  
ATOM   4103  CD2 TYR P 257      15.352  14.024  10.850  0.00  0.00      PROA  
ATOM   4104  HD2 TYR P 257      14.850  14.109  11.802  0.00  0.00      PROA  
ATOM   4105  CE2 TYR P 257      15.207  12.743  10.275  0.00  0.00      PROA  
ATOM   4106  HE2 TYR P 257      14.650  12.032  10.867  0.00  0.00      PROA  
ATOM   4107  C   TYR P 257      15.249  17.979  12.528  0.00  0.00      PROA  
ATOM   4108  O   TYR P 257      15.123  17.530  13.604  0.00  0.00      PROA  
ATOM   4109  N   LEU P 258      15.724  19.196  12.301  0.00  0.00      PROA  
ATOM   4110  HN  LEU P 258      15.773  19.479  11.346  0.00  0.00      PROA  
ATOM   4111  CA  LEU P 258      16.032  20.220  13.293  0.00  0.00      PROA  
ATOM   4112  HA  LEU P 258      16.753  19.792  13.973  0.00  0.00      PROA  
ATOM   4113  CB  LEU P 258      16.658  21.450  12.540  0.00  0.00      PROA  
ATOM   4114  HB1 LEU P 258      15.960  21.844  11.771  0.00  0.00      PROA  
ATOM   4115  HB2 LEU P 258      17.483  20.952  11.988  0.00  0.00      PROA  
ATOM   4116  CG  LEU P 258      17.279  22.576  13.450  0.00  0.00      PROA  
ATOM   4117  HG  LEU P 258      16.442  23.157  13.894  0.00  0.00      PROA  
ATOM   4118  CD1 LEU P 258      18.133  21.847  14.605  0.00  0.00      PROA  
ATOM   4119 HD11 LEU P 258      18.686  21.014  14.121  0.00  0.00      PROA  
ATOM   4120 HD12 LEU P 258      18.841  22.610  14.994  0.00  0.00      PROA  
ATOM   4121 HD13 LEU P 258      17.565  21.300  15.388  0.00  0.00      PROA  
ATOM   4122  CD2 LEU P 258      18.254  23.477  12.545  0.00  0.00      PROA  
ATOM   4123 HD21 LEU P 258      18.982  24.121  13.084  0.00  0.00      PROA  
ATOM   4124 HD22 LEU P 258      18.878  22.768  11.961  0.00  0.00      PROA  
ATOM   4125 HD23 LEU P 258      17.718  24.173  11.864  0.00  0.00      PROA  
ATOM   4126  C   LEU P 258      14.898  20.601  14.246  0.00  0.00      PROA  
ATOM   4127  O   LEU P 258      15.146  20.695  15.434  0.00  0.00      PROA  
ATOM   4128  N   ILE P 259      13.696  20.870  13.760  0.00  0.00      PROA  
ATOM   4129  HN  ILE P 259      13.630  20.818  12.766  0.00  0.00      PROA  
ATOM   4130  CA  ILE P 259      12.539  21.131  14.644  0.00  0.00      PROA  
ATOM   4131  HA  ILE P 259      12.789  22.030  15.187  0.00  0.00      PROA  
ATOM   4132  CB  ILE P 259      11.382  21.501  13.679  0.00  0.00      PROA  
ATOM   4133  HB  ILE P 259      11.308  20.718  12.895  0.00  0.00      PROA  
ATOM   4134  CG2 ILE P 259       9.969  21.590  14.292  0.00  0.00      PROA  
ATOM   4135 HG21 ILE P 259       9.464  20.712  14.748  0.00  0.00      PROA  
ATOM   4136 HG22 ILE P 259      10.046  22.301  15.142  0.00  0.00      PROA  
ATOM   4137 HG23 ILE P 259       9.280  22.088  13.577  0.00  0.00      PROA  
ATOM   4138  CG1 ILE P 259      11.714  22.844  12.948  0.00  0.00      PROA  
ATOM   4139 HG11 ILE P 259      12.772  22.927  12.621  0.00  0.00      PROA  
ATOM   4140 HG12 ILE P 259      11.442  23.678  13.631  0.00  0.00      PROA  
ATOM   4141  CD  ILE P 259      10.954  22.953  11.594  0.00  0.00      PROA  
ATOM   4142  HD1 ILE P 259      11.521  23.545  10.844  0.00  0.00      PROA  
ATOM   4143  HD2 ILE P 259      11.057  21.983  11.062  0.00  0.00      PROA  
ATOM   4144  HD3 ILE P 259       9.903  23.308  11.639  0.00  0.00      PROA  
ATOM   4145  C   ILE P 259      12.226  19.945  15.535  0.00  0.00      PROA  
ATOM   4146  O   ILE P 259      12.001  20.137  16.729  0.00  0.00      PROA  
ATOM   4147  N   GLY P 260      12.201  18.690  15.061  0.00  0.00      PROA  
ATOM   4148  HN  GLY P 260      12.517  18.552  14.126  0.00  0.00      PROA  
ATOM   4149  CA  GLY P 260      11.818  17.409  15.723  0.00  0.00      PROA  
ATOM   4150  HA1 GLY P 260      11.886  16.635  14.973  0.00  0.00      PROA  
ATOM   4151  HA2 GLY P 260      10.874  17.501  16.239  0.00  0.00      PROA  
ATOM   4152  C   GLY P 260      12.690  17.079  16.913  0.00  0.00      PROA  
ATOM   4153  O   GLY P 260      12.266  16.652  17.975  0.00  0.00      PROA  
ATOM   4154  N   LEU P 261      14.034  17.237  16.670  0.00  0.00      PROA  
ATOM   4155  HN  LEU P 261      14.400  17.451  15.767  0.00  0.00      PROA  
ATOM   4156  CA  LEU P 261      14.934  17.127  17.815  0.00  0.00      PROA  
ATOM   4157  HA  LEU P 261      14.721  16.312  18.492  0.00  0.00      PROA  
ATOM   4158  CB  LEU P 261      16.377  16.934  17.295  0.00  0.00      PROA  
ATOM   4159  HB1 LEU P 261      16.499  17.495  16.344  0.00  0.00      PROA  
ATOM   4160  HB2 LEU P 261      16.435  15.854  17.042  0.00  0.00      PROA  
ATOM   4161  CG  LEU P 261      17.480  17.217  18.254  0.00  0.00      PROA  
ATOM   4162  HG  LEU P 261      17.412  18.286  18.550  0.00  0.00      PROA  
ATOM   4163  CD1 LEU P 261      17.508  16.373  19.564  0.00  0.00      PROA  
ATOM   4164 HD11 LEU P 261      16.597  16.550  20.176  0.00  0.00      PROA  
ATOM   4165 HD12 LEU P 261      17.540  15.291  19.314  0.00  0.00      PROA  
ATOM   4166 HD13 LEU P 261      18.461  16.724  20.015  0.00  0.00      PROA  
ATOM   4167  CD2 LEU P 261      18.882  17.247  17.570  0.00  0.00      PROA  
ATOM   4168 HD21 LEU P 261      18.859  17.887  16.662  0.00  0.00      PROA  
ATOM   4169 HD22 LEU P 261      19.610  17.515  18.366  0.00  0.00      PROA  
ATOM   4170 HD23 LEU P 261      18.997  16.223  17.155  0.00  0.00      PROA  
ATOM   4171  C   LEU P 261      14.872  18.394  18.699  0.00  0.00      PROA  
ATOM   4172  O   LEU P 261      14.801  18.293  19.917  0.00  0.00      PROA  
ATOM   4173  N   GLY P 262      14.907  19.642  18.112  0.00  0.00      PROA  
ATOM   4174  HN  GLY P 262      14.774  19.741  17.128  0.00  0.00      PROA  
ATOM   4175  CA  GLY P 262      14.936  20.877  18.906  0.00  0.00      PROA  
ATOM   4176  HA1 GLY P 262      15.014  21.679  18.186  0.00  0.00      PROA  
ATOM   4177  HA2 GLY P 262      15.776  20.838  19.583  0.00  0.00      PROA  
ATOM   4178  C   GLY P 262      13.762  21.228  19.795  0.00  0.00      PROA  
ATOM   4179  O   GLY P 262      13.876  21.527  20.980  0.00  0.00      PROA  
ATOM   4180  N   TYR P 263      12.540  21.214  19.187  0.00  0.00      PROA  
ATOM   4181  HN  TYR P 263      12.483  21.131  18.195  0.00  0.00      PROA  
ATOM   4182  CA  TYR P 263      11.360  21.507  19.931  0.00  0.00      PROA  
ATOM   4183  HA  TYR P 263      11.610  22.313  20.606  0.00  0.00      PROA  
ATOM   4184  CB  TYR P 263      10.167  21.813  19.001  0.00  0.00      PROA  
ATOM   4185  HB1 TYR P 263      10.022  20.954  18.311  0.00  0.00      PROA  
ATOM   4186  HB2 TYR P 263      10.467  22.696  18.398  0.00  0.00      PROA  
ATOM   4187  CG  TYR P 263       8.817  22.160  19.656  0.00  0.00      PROA  
ATOM   4188  CD1 TYR P 263       7.673  21.695  19.049  0.00  0.00      PROA  
ATOM   4189  HD1 TYR P 263       7.566  21.083  18.166  0.00  0.00      PROA  
ATOM   4190  CE1 TYR P 263       6.354  22.007  19.551  0.00  0.00      PROA  
ATOM   4191  HE1 TYR P 263       5.435  21.673  19.092  0.00  0.00      PROA  
ATOM   4192  CZ  TYR P 263       6.358  22.860  20.683  0.00  0.00      PROA  
ATOM   4193  OH  TYR P 263       5.043  23.151  21.238  0.00  0.00      PROA  
ATOM   4194  HH  TYR P 263       5.087  23.809  21.936  0.00  0.00      PROA  
ATOM   4195  CD2 TYR P 263       8.789  22.899  20.809  0.00  0.00      PROA  
ATOM   4196  HD2 TYR P 263       9.643  23.246  21.372  0.00  0.00      PROA  
ATOM   4197  CE2 TYR P 263       7.526  23.285  21.287  0.00  0.00      PROA  
ATOM   4198  HE2 TYR P 263       7.396  23.902  22.164  0.00  0.00      PROA  
ATOM   4199  C   TYR P 263      10.996  20.257  20.793  0.00  0.00      PROA  
ATOM   4200  O   TYR P 263      10.643  20.357  21.952  0.00  0.00      PROA  
ATOM   4201  N   GLY P 264      11.163  19.045  20.194  0.00  0.00      PROA  
ATOM   4202  HN  GLY P 264      11.469  19.033  19.245  0.00  0.00      PROA  
ATOM   4203  CA  GLY P 264      10.931  17.805  20.948  0.00  0.00      PROA  
ATOM   4204  HA1 GLY P 264      11.177  16.981  20.294  0.00  0.00      PROA  
ATOM   4205  HA2 GLY P 264       9.915  17.631  21.270  0.00  0.00      PROA  
ATOM   4206  C   GLY P 264      11.874  17.682  22.180  0.00  0.00      PROA  
ATOM   4207  O   GLY P 264      11.347  17.204  23.190  0.00  0.00      PROA  
ATOM   4208  N   ALA P 265      13.192  18.106  22.117  0.00  0.00      PROA  
ATOM   4209  HN  ALA P 265      13.589  18.344  21.234  0.00  0.00      PROA  
ATOM   4210  CA  ALA P 265      14.113  18.367  23.219  0.00  0.00      PROA  
ATOM   4211  HA  ALA P 265      14.176  17.441  23.771  0.00  0.00      PROA  
ATOM   4212  CB  ALA P 265      15.479  18.768  22.760  0.00  0.00      PROA  
ATOM   4213  HB1 ALA P 265      15.531  19.746  22.236  0.00  0.00      PROA  
ATOM   4214  HB2 ALA P 265      16.139  18.887  23.645  0.00  0.00      PROA  
ATOM   4215  HB3 ALA P 265      15.970  18.072  22.047  0.00  0.00      PROA  
ATOM   4216  C   ALA P 265      13.431  19.267  24.287  0.00  0.00      PROA  
ATOM   4217  O   ALA P 265      13.428  18.992  25.451  0.00  0.00      PROA  
ATOM   4218  N   PHE P 266      12.842  20.348  23.864  0.00  0.00      PROA  
ATOM   4219  HN  PHE P 266      12.590  20.513  22.913  0.00  0.00      PROA  
ATOM   4220  CA  PHE P 266      12.284  21.260  24.842  0.00  0.00      PROA  
ATOM   4221  HA  PHE P 266      13.005  21.564  25.586  0.00  0.00      PROA  
ATOM   4222  CB  PHE P 266      11.883  22.602  24.123  0.00  0.00      PROA  
ATOM   4223  HB1 PHE P 266      11.027  23.016  24.697  0.00  0.00      PROA  
ATOM   4224  HB2 PHE P 266      11.571  22.497  23.062  0.00  0.00      PROA  
ATOM   4225  CG  PHE P 266      13.006  23.573  24.244  0.00  0.00      PROA  
ATOM   4226  CD1 PHE P 266      13.275  24.153  25.499  0.00  0.00      PROA  
ATOM   4227  HD1 PHE P 266      12.583  23.925  26.297  0.00  0.00      PROA  
ATOM   4228  CE1 PHE P 266      14.254  25.137  25.551  0.00  0.00      PROA  
ATOM   4229  HE1 PHE P 266      14.559  25.591  26.482  0.00  0.00      PROA  
ATOM   4230  CZ  PHE P 266      15.031  25.390  24.379  0.00  0.00      PROA  
ATOM   4231  HZ  PHE P 266      15.851  26.093  24.394  0.00  0.00      PROA  
ATOM   4232  CD2 PHE P 266      13.662  23.968  23.085  0.00  0.00      PROA  
ATOM   4233  HD2 PHE P 266      13.290  23.533  22.169  0.00  0.00      PROA  
ATOM   4234  CE2 PHE P 266      14.694  24.829  23.126  0.00  0.00      PROA  
ATOM   4235  HE2 PHE P 266      15.301  25.076  22.267  0.00  0.00      PROA  
ATOM   4236  C   PHE P 266      11.047  20.665  25.584  0.00  0.00      PROA  
ATOM   4237  O   PHE P 266      10.799  20.774  26.848  0.00  0.00      PROA  
ATOM   4238  N   LEU P 267      10.200  20.022  24.881  0.00  0.00      PROA  
ATOM   4239  HN  LEU P 267      10.219  20.091  23.887  0.00  0.00      PROA  
ATOM   4240  CA  LEU P 267       9.038  19.354  25.482  0.00  0.00      PROA  
ATOM   4241  HA  LEU P 267       8.381  20.042  25.993  0.00  0.00      PROA  
ATOM   4242  CB  LEU P 267       8.119  18.625  24.435  0.00  0.00      PROA  
ATOM   4243  HB1 LEU P 267       7.309  18.049  24.931  0.00  0.00      PROA  
ATOM   4244  HB2 LEU P 267       8.686  17.840  23.892  0.00  0.00      PROA  
ATOM   4245  CG  LEU P 267       7.443  19.570  23.451  0.00  0.00      PROA  
ATOM   4246  HG  LEU P 267       8.260  20.081  22.898  0.00  0.00      PROA  
ATOM   4247  CD1 LEU P 267       6.686  18.732  22.399  0.00  0.00      PROA  
ATOM   4248 HD11 LEU P 267       5.805  18.156  22.754  0.00  0.00      PROA  
ATOM   4249 HD12 LEU P 267       6.369  19.443  21.606  0.00  0.00      PROA  
ATOM   4250 HD13 LEU P 267       7.429  18.076  21.896  0.00  0.00      PROA  
ATOM   4251  CD2 LEU P 267       6.470  20.582  24.093  0.00  0.00      PROA  
ATOM   4252 HD21 LEU P 267       5.627  20.026  24.558  0.00  0.00      PROA  
ATOM   4253 HD22 LEU P 267       6.986  21.206  24.854  0.00  0.00      PROA  
ATOM   4254 HD23 LEU P 267       6.056  21.257  23.314  0.00  0.00      PROA  
ATOM   4255  C   LEU P 267       9.334  18.260  26.457  0.00  0.00      PROA  
ATOM   4256  O   LEU P 267       8.717  18.099  27.558  0.00  0.00      PROA  
ATOM   4257  N   VAL P 268      10.440  17.521  26.187  0.00  0.00      PROA  
ATOM   4258  HN  VAL P 268      10.982  17.624  25.356  0.00  0.00      PROA  
ATOM   4259  CA  VAL P 268      11.094  16.579  27.048  0.00  0.00      PROA  
ATOM   4260  HA  VAL P 268      10.352  16.017  27.596  0.00  0.00      PROA  
ATOM   4261  CB  VAL P 268      11.963  15.631  26.322  0.00  0.00      PROA  
ATOM   4262  HB  VAL P 268      12.684  16.204  25.700  0.00  0.00      PROA  
ATOM   4263  CG1 VAL P 268      12.684  14.677  27.313  0.00  0.00      PROA  
ATOM   4264 HG11 VAL P 268      13.235  13.908  26.731  0.00  0.00      PROA  
ATOM   4265 HG12 VAL P 268      13.457  15.135  27.965  0.00  0.00      PROA  
ATOM   4266 HG13 VAL P 268      11.976  14.104  27.950  0.00  0.00      PROA  
ATOM   4267  CG2 VAL P 268      11.081  14.711  25.366  0.00  0.00      PROA  
ATOM   4268 HG21 VAL P 268      10.161  14.410  25.912  0.00  0.00      PROA  
ATOM   4269 HG22 VAL P 268      10.724  15.345  24.527  0.00  0.00      PROA  
ATOM   4270 HG23 VAL P 268      11.676  13.853  24.987  0.00  0.00      PROA  
ATOM   4271  C   VAL P 268      11.870  17.256  28.245  0.00  0.00      PROA  
ATOM   4272  O   VAL P 268      11.831  16.735  29.341  0.00  0.00      PROA  
ATOM   4273  N   PHE P 269      12.505  18.461  28.070  0.00  0.00      PROA  
ATOM   4274  HN  PHE P 269      12.639  18.857  27.165  0.00  0.00      PROA  
ATOM   4275  CA  PHE P 269      13.087  19.198  29.174  0.00  0.00      PROA  
ATOM   4276  HA  PHE P 269      13.790  18.602  29.736  0.00  0.00      PROA  
ATOM   4277  CB  PHE P 269      13.710  20.547  28.639  0.00  0.00      PROA  
ATOM   4278  HB1 PHE P 269      12.978  21.231  28.157  0.00  0.00      PROA  
ATOM   4279  HB2 PHE P 269      14.534  20.277  27.945  0.00  0.00      PROA  
ATOM   4280  CG  PHE P 269      14.409  21.339  29.752  0.00  0.00      PROA  
ATOM   4281  CD1 PHE P 269      13.865  22.506  30.275  0.00  0.00      PROA  
ATOM   4282  HD1 PHE P 269      12.835  22.654  29.986  0.00  0.00      PROA  
ATOM   4283  CE1 PHE P 269      14.735  23.352  30.987  0.00  0.00      PROA  
ATOM   4284  HE1 PHE P 269      14.353  24.257  31.435  0.00  0.00      PROA  
ATOM   4285  CZ  PHE P 269      16.003  22.917  31.400  0.00  0.00      PROA  
ATOM   4286  HZ  PHE P 269      16.590  23.521  32.076  0.00  0.00      PROA  
ATOM   4287  CD2 PHE P 269      15.650  20.846  30.175  0.00  0.00      PROA  
ATOM   4288  HD2 PHE P 269      16.058  19.880  29.912  0.00  0.00      PROA  
ATOM   4289  CE2 PHE P 269      16.433  21.639  31.004  0.00  0.00      PROA  
ATOM   4290  HE2 PHE P 269      17.377  21.315  31.418  0.00  0.00      PROA  
ATOM   4291  C   PHE P 269      12.033  19.550  30.206  0.00  0.00      PROA  
ATOM   4292  O   PHE P 269      12.278  19.550  31.428  0.00  0.00      PROA  
ATOM   4293  N   ARG P 270      10.837  20.013  29.679  0.00  0.00      PROA  
ATOM   4294  HN  ARG P 270      10.840  20.192  28.698  0.00  0.00      PROA  
ATOM   4295  CA  ARG P 270       9.866  20.575  30.587  0.00  0.00      PROA  
ATOM   4296  HA  ARG P 270      10.302  21.097  31.427  0.00  0.00      PROA  
ATOM   4297  CB  ARG P 270       8.989  21.603  29.758  0.00  0.00      PROA  
ATOM   4298  HB1 ARG P 270       8.172  22.021  30.384  0.00  0.00      PROA  
ATOM   4299  HB2 ARG P 270       8.523  21.084  28.893  0.00  0.00      PROA  
ATOM   4300  CG  ARG P 270       9.776  22.804  29.204  0.00  0.00      PROA  
ATOM   4301  HG1 ARG P 270      10.710  22.476  28.700  0.00  0.00      PROA  
ATOM   4302  HG2 ARG P 270      10.051  23.475  30.046  0.00  0.00      PROA  
ATOM   4303  CD  ARG P 270       9.049  23.562  28.050  0.00  0.00      PROA  
ATOM   4304  HD1 ARG P 270       8.056  23.935  28.381  0.00  0.00      PROA  
ATOM   4305  HD2 ARG P 270       9.064  22.876  27.177  0.00  0.00      PROA  
ATOM   4306  NE  ARG P 270       9.842  24.758  27.802  0.00  0.00      PROA  
ATOM   4307  HE  ARG P 270      10.378  25.212  28.514  0.00  0.00      PROA  
ATOM   4308  CZ  ARG P 270       9.859  25.430  26.665  0.00  0.00      PROA  
ATOM   4309  NH1 ARG P 270       9.207  25.092  25.626  0.00  0.00      PROA  
ATOM   4310 HH11 ARG P 270       8.553  24.347  25.757  0.00  0.00      PROA  
ATOM   4311 HH12 ARG P 270       8.941  25.871  25.058  0.00  0.00      PROA  
ATOM   4312  NH2 ARG P 270      10.394  26.600  26.595  0.00  0.00      PROA  
ATOM   4313 HH21 ARG P 270      10.909  26.873  27.408  0.00  0.00      PROA  
ATOM   4314 HH22 ARG P 270      10.563  26.980  25.686  0.00  0.00      PROA  
ATOM   4315  C   ARG P 270       8.965  19.413  31.026  0.00  0.00      PROA  
ATOM   4316  O   ARG P 270       8.007  19.735  31.714  0.00  0.00      PROA  
ATOM   4317  N   ASN P 271       9.146  18.090  30.734  0.00  0.00      PROA  
ATOM   4318  HN  ASN P 271       9.902  17.957  30.098  0.00  0.00      PROA  
ATOM   4319  CA  ASN P 271       8.446  16.955  31.354  0.00  0.00      PROA  
ATOM   4320  HA  ASN P 271       8.938  16.032  31.087  0.00  0.00      PROA  
ATOM   4321  CB  ASN P 271       8.448  16.908  32.938  0.00  0.00      PROA  
ATOM   4322  HB1 ASN P 271       7.904  16.023  33.330  0.00  0.00      PROA  
ATOM   4323  HB2 ASN P 271       7.764  17.686  33.340  0.00  0.00      PROA  
ATOM   4324  CG  ASN P 271       9.798  17.029  33.514  0.00  0.00      PROA  
ATOM   4325  OD1 ASN P 271      10.267  18.113  33.747  0.00  0.00      PROA  
ATOM   4326  ND2 ASN P 271      10.433  15.849  33.609  0.00  0.00      PROA  
ATOM   4327 HD21 ASN P 271       9.846  15.062  33.423  0.00  0.00      PROA  
ATOM   4328 HD22 ASN P 271      11.320  15.821  34.072  0.00  0.00      PROA  
ATOM   4329  C   ASN P 271       7.036  16.751  30.720  0.00  0.00      PROA  
ATOM   4330  O   ASN P 271       6.192  16.020  31.150  0.00  0.00      PROA  
ATOM   4331  N   GLU P 272       6.802  17.366  29.595  0.00  0.00      PROA  
ATOM   4332  HN  GLU P 272       7.580  17.834  29.182  0.00  0.00      PROA  
ATOM   4333  CA  GLU P 272       5.505  17.267  28.900  0.00  0.00      PROA  
ATOM   4334  HA  GLU P 272       4.692  17.250  29.610  0.00  0.00      PROA  
ATOM   4335  CB  GLU P 272       5.301  18.495  27.924  0.00  0.00      PROA  
ATOM   4336  HB1 GLU P 272       4.343  18.323  27.387  0.00  0.00      PROA  
ATOM   4337  HB2 GLU P 272       6.138  18.545  27.194  0.00  0.00      PROA  
ATOM   4338  CG  GLU P 272       5.064  19.777  28.709  0.00  0.00      PROA  
ATOM   4339  HG1 GLU P 272       5.993  20.237  29.109  0.00  0.00      PROA  
ATOM   4340  HG2 GLU P 272       4.444  19.567  29.607  0.00  0.00      PROA  
ATOM   4341  CD  GLU P 272       4.440  20.928  27.924  0.00  0.00      PROA  
ATOM   4342  OE1 GLU P 272       5.096  21.897  27.457  0.00  0.00      PROA  
ATOM   4343  OE2 GLU P 272       3.167  20.828  27.725  0.00  0.00      PROA  
ATOM   4344  C   GLU P 272       5.466  16.045  27.949  0.00  0.00      PROA  
ATOM   4345  O   GLU P 272       4.458  15.765  27.361  0.00  0.00      PROA  
ATOM   4346  N   LEU P 273       6.647  15.404  27.688  0.00  0.00      PROA  
ATOM   4347  HN  LEU P 273       7.427  15.798  28.168  0.00  0.00      PROA  
ATOM   4348  CA  LEU P 273       6.726  14.256  26.833  0.00  0.00      PROA  
ATOM   4349  HA  LEU P 273       5.788  13.728  26.924  0.00  0.00      PROA  
ATOM   4350  CB  LEU P 273       6.960  14.767  25.322  0.00  0.00      PROA  
ATOM   4351  HB1 LEU P 273       7.975  15.192  25.167  0.00  0.00      PROA  
ATOM   4352  HB2 LEU P 273       6.306  15.650  25.154  0.00  0.00      PROA  
ATOM   4353  CG  LEU P 273       6.508  13.689  24.285  0.00  0.00      PROA  
ATOM   4354  HG  LEU P 273       7.082  12.755  24.466  0.00  0.00      PROA  
ATOM   4355  CD1 LEU P 273       5.042  13.181  24.439  0.00  0.00      PROA  
ATOM   4356 HD11 LEU P 273       4.393  14.047  24.691  0.00  0.00      PROA  
ATOM   4357 HD12 LEU P 273       4.660  12.601  23.572  0.00  0.00      PROA  
ATOM   4358 HD13 LEU P 273       5.149  12.587  25.372  0.00  0.00      PROA  
ATOM   4359  CD2 LEU P 273       6.735  14.321  22.874  0.00  0.00      PROA  
ATOM   4360 HD21 LEU P 273       6.656  13.492  22.139  0.00  0.00      PROA  
ATOM   4361 HD22 LEU P 273       5.993  15.141  22.770  0.00  0.00      PROA  
ATOM   4362 HD23 LEU P 273       7.766  14.734  22.858  0.00  0.00      PROA  
ATOM   4363  C   LEU P 273       7.963  13.446  27.344  0.00  0.00      PROA  
ATOM   4364  O   LEU P 273       8.828  13.952  28.062  0.00  0.00      PROA  
ATOM   4365  N   THR P 274       8.032  12.151  26.857  0.00  0.00      PROA  
ATOM   4366  HN  THR P 274       7.561  11.844  26.034  0.00  0.00      PROA  
ATOM   4367  CA  THR P 274       8.919  11.118  27.392  0.00  0.00      PROA  
ATOM   4368  HA  THR P 274       9.481  11.514  28.225  0.00  0.00      PROA  
ATOM   4369  CB  THR P 274       8.172   9.853  27.837  0.00  0.00      PROA  
ATOM   4370  HB  THR P 274       8.868   9.166  28.365  0.00  0.00      PROA  
ATOM   4371  OG1 THR P 274       7.621   9.189  26.734  0.00  0.00      PROA  
ATOM   4372  HG1 THR P 274       6.919   9.810  26.526  0.00  0.00      PROA  
ATOM   4373  CG2 THR P 274       7.207  10.125  28.817  0.00  0.00      PROA  
ATOM   4374 HG21 THR P 274       7.480  10.903  29.563  0.00  0.00      PROA  
ATOM   4375 HG22 THR P 274       6.322  10.542  28.289  0.00  0.00      PROA  
ATOM   4376 HG23 THR P 274       6.932   9.220  29.399  0.00  0.00      PROA  
ATOM   4377  C   THR P 274       9.950  10.908  26.328  0.00  0.00      PROA  
ATOM   4378  O   THR P 274       9.729  11.177  25.130  0.00  0.00      PROA  
ATOM   4379  N   LEU P 275      11.144  10.534  26.725  0.00  0.00      PROA  
ATOM   4380  HN  LEU P 275      11.492  10.363  27.643  0.00  0.00      PROA  
ATOM   4381  CA  LEU P 275      12.133  10.207  25.694  0.00  0.00      PROA  
ATOM   4382  HA  LEU P 275      12.258  10.947  24.917  0.00  0.00      PROA  
ATOM   4383  CB  LEU P 275      13.588   9.937  26.223  0.00  0.00      PROA  
ATOM   4384  HB1 LEU P 275      13.354   9.163  26.985  0.00  0.00      PROA  
ATOM   4385  HB2 LEU P 275      13.925  10.757  26.892  0.00  0.00      PROA  
ATOM   4386  CG  LEU P 275      14.701   9.520  25.410  0.00  0.00      PROA  
ATOM   4387  HG  LEU P 275      14.298   8.836  24.634  0.00  0.00      PROA  
ATOM   4388  CD1 LEU P 275      15.354  10.704  24.726  0.00  0.00      PROA  
ATOM   4389 HD11 LEU P 275      15.617  11.634  25.275  0.00  0.00      PROA  
ATOM   4390 HD12 LEU P 275      16.260  10.366  24.181  0.00  0.00      PROA  
ATOM   4391 HD13 LEU P 275      14.617  11.122  24.007  0.00  0.00      PROA  
ATOM   4392  CD2 LEU P 275      15.648   8.780  26.321  0.00  0.00      PROA  
ATOM   4393 HD21 LEU P 275      16.640   8.622  25.846  0.00  0.00      PROA  
ATOM   4394 HD22 LEU P 275      15.786   9.460  27.188  0.00  0.00      PROA  
ATOM   4395 HD23 LEU P 275      15.220   7.784  26.561  0.00  0.00      PROA  
ATOM   4396  C   LEU P 275      11.694   9.042  24.807  0.00  0.00      PROA  
ATOM   4397  O   LEU P 275      12.051   9.148  23.627  0.00  0.00      PROA  
ATOM   4398  N   GLY P 276      10.887   8.036  25.326  0.00  0.00      PROA  
ATOM   4399  HN  GLY P 276      10.733   8.009  26.310  0.00  0.00      PROA  
ATOM   4400  CA  GLY P 276      10.264   6.962  24.467  0.00  0.00      PROA  
ATOM   4401  HA1 GLY P 276       9.622   6.364  25.096  0.00  0.00      PROA  
ATOM   4402  HA2 GLY P 276      11.030   6.371  23.986  0.00  0.00      PROA  
ATOM   4403  C   GLY P 276       9.408   7.573  23.480  0.00  0.00      PROA  
ATOM   4404  O   GLY P 276       9.461   7.230  22.313  0.00  0.00      PROA  
ATOM   4405  N   GLU P 277       8.580   8.545  23.880  0.00  0.00      PROA  
ATOM   4406  HN  GLU P 277       8.507   8.807  24.840  0.00  0.00      PROA  
ATOM   4407  CA  GLU P 277       7.776   9.327  22.928  0.00  0.00      PROA  
ATOM   4408  HA  GLU P 277       7.145   8.652  22.369  0.00  0.00      PROA  
ATOM   4409  CB  GLU P 277       6.635  10.068  23.718  0.00  0.00      PROA  
ATOM   4410  HB1 GLU P 277       6.247  10.900  23.092  0.00  0.00      PROA  
ATOM   4411  HB2 GLU P 277       7.116  10.642  24.538  0.00  0.00      PROA  
ATOM   4412  CG  GLU P 277       5.500   9.145  24.112  0.00  0.00      PROA  
ATOM   4413  HG1 GLU P 277       5.773   8.187  24.603  0.00  0.00      PROA  
ATOM   4414  HG2 GLU P 277       4.840   8.845  23.270  0.00  0.00      PROA  
ATOM   4415  CD  GLU P 277       4.636   9.904  25.142  0.00  0.00      PROA  
ATOM   4416  OE1 GLU P 277       3.431  10.090  24.890  0.00  0.00      PROA  
ATOM   4417  OE2 GLU P 277       5.149  10.226  26.253  0.00  0.00      PROA  
ATOM   4418  C   GLU P 277       8.449  10.278  21.935  0.00  0.00      PROA  
ATOM   4419  O   GLU P 277       7.953  10.603  20.844  0.00  0.00      PROA  
ATOM   4420  N   LEU P 278       9.587  10.834  22.351  0.00  0.00      PROA  
ATOM   4421  HN  LEU P 278       9.755  10.704  23.325  0.00  0.00      PROA  
ATOM   4422  CA  LEU P 278      10.475  11.533  21.503  0.00  0.00      PROA  
ATOM   4423  HA  LEU P 278       9.893  12.218  20.903  0.00  0.00      PROA  
ATOM   4424  CB  LEU P 278      11.364  12.440  22.349  0.00  0.00      PROA  
ATOM   4425  HB1 LEU P 278      11.976  11.786  23.007  0.00  0.00      PROA  
ATOM   4426  HB2 LEU P 278      10.706  13.067  22.988  0.00  0.00      PROA  
ATOM   4427  CG  LEU P 278      12.383  13.259  21.492  0.00  0.00      PROA  
ATOM   4428  HG  LEU P 278      12.936  12.626  20.766  0.00  0.00      PROA  
ATOM   4429  CD1 LEU P 278      11.583  14.368  20.755  0.00  0.00      PROA  
ATOM   4430 HD11 LEU P 278      11.092  13.974  19.839  0.00  0.00      PROA  
ATOM   4431 HD12 LEU P 278      10.818  14.839  21.408  0.00  0.00      PROA  
ATOM   4432 HD13 LEU P 278      12.272  15.188  20.462  0.00  0.00      PROA  
ATOM   4433  CD2 LEU P 278      13.508  13.840  22.375  0.00  0.00      PROA  
ATOM   4434 HD21 LEU P 278      14.393  14.134  21.770  0.00  0.00      PROA  
ATOM   4435 HD22 LEU P 278      13.167  14.780  22.859  0.00  0.00      PROA  
ATOM   4436 HD23 LEU P 278      13.856  13.006  23.021  0.00  0.00      PROA  
ATOM   4437  C   LEU P 278      11.170  10.682  20.412  0.00  0.00      PROA  
ATOM   4438  O   LEU P 278      11.129  11.041  19.218  0.00  0.00      PROA  
ATOM   4439  N   VAL P 279      11.682   9.429  20.809  0.00  0.00      PROA  
ATOM   4440  HN  VAL P 279      11.824   9.137  21.752  0.00  0.00      PROA  
ATOM   4441  CA  VAL P 279      12.157   8.482  19.835  0.00  0.00      PROA  
ATOM   4442  HA  VAL P 279      12.925   8.928  19.221  0.00  0.00      PROA  
ATOM   4443  CB  VAL P 279      12.877   7.287  20.569  0.00  0.00      PROA  
ATOM   4444  HB  VAL P 279      12.192   6.796  21.293  0.00  0.00      PROA  
ATOM   4445  CG1 VAL P 279      13.283   6.112  19.641  0.00  0.00      PROA  
ATOM   4446 HG11 VAL P 279      13.965   5.408  20.165  0.00  0.00      PROA  
ATOM   4447 HG12 VAL P 279      12.381   5.547  19.323  0.00  0.00      PROA  
ATOM   4448 HG13 VAL P 279      13.850   6.548  18.790  0.00  0.00      PROA  
ATOM   4449  CG2 VAL P 279      14.107   7.790  21.299  0.00  0.00      PROA  
ATOM   4450 HG21 VAL P 279      14.644   6.907  21.707  0.00  0.00      PROA  
ATOM   4451 HG22 VAL P 279      14.551   8.311  20.423  0.00  0.00      PROA  
ATOM   4452 HG23 VAL P 279      13.760   8.417  22.147  0.00  0.00      PROA  
ATOM   4453  C   VAL P 279      11.127   7.865  18.912  0.00  0.00      PROA  
ATOM   4454  O   VAL P 279      11.331   7.741  17.757  0.00  0.00      PROA  
ATOM   4455  N   SER P 280       9.929   7.541  19.447  0.00  0.00      PROA  
ATOM   4456  HN  SER P 280       9.878   7.684  20.433  0.00  0.00      PROA  
ATOM   4457  CA  SER P 280       8.762   7.098  18.686  0.00  0.00      PROA  
ATOM   4458  HA  SER P 280       9.131   6.219  18.177  0.00  0.00      PROA  
ATOM   4459  CB  SER P 280       7.476   6.935  19.407  0.00  0.00      PROA  
ATOM   4460  HB1 SER P 280       6.725   6.432  18.761  0.00  0.00      PROA  
ATOM   4461  HB2 SER P 280       7.112   7.849  19.923  0.00  0.00      PROA  
ATOM   4462  OG  SER P 280       7.562   5.886  20.333  0.00  0.00      PROA  
ATOM   4463  HG1 SER P 280       7.878   6.178  21.191  0.00  0.00      PROA  
ATOM   4464  C   SER P 280       8.396   8.083  17.528  0.00  0.00      PROA  
ATOM   4465  O   SER P 280       8.227   7.781  16.382  0.00  0.00      PROA  
ATOM   4466  N   PHE P 281       8.342   9.398  17.938  0.00  0.00      PROA  
ATOM   4467  HN  PHE P 281       8.505   9.633  18.893  0.00  0.00      PROA  
ATOM   4468  CA  PHE P 281       8.157  10.550  17.153  0.00  0.00      PROA  
ATOM   4469  HA  PHE P 281       7.245  10.380  16.600  0.00  0.00      PROA  
ATOM   4470  CB  PHE P 281       8.182  11.795  18.092  0.00  0.00      PROA  
ATOM   4471  HB1 PHE P 281       9.116  11.975  18.666  0.00  0.00      PROA  
ATOM   4472  HB2 PHE P 281       7.266  11.761  18.721  0.00  0.00      PROA  
ATOM   4473  CG  PHE P 281       7.922  13.047  17.255  0.00  0.00      PROA  
ATOM   4474  CD1 PHE P 281       8.951  13.825  16.913  0.00  0.00      PROA  
ATOM   4475  HD1 PHE P 281       9.950  13.676  17.296  0.00  0.00      PROA  
ATOM   4476  CE1 PHE P 281       8.641  14.994  16.143  0.00  0.00      PROA  
ATOM   4477  HE1 PHE P 281       9.462  15.610  15.807  0.00  0.00      PROA  
ATOM   4478  CZ  PHE P 281       7.343  15.239  15.660  0.00  0.00      PROA  
ATOM   4479  HZ  PHE P 281       7.098  16.116  15.080  0.00  0.00      PROA  
ATOM   4480  CD2 PHE P 281       6.625  13.306  16.860  0.00  0.00      PROA  
ATOM   4481  HD2 PHE P 281       5.931  12.601  17.293  0.00  0.00      PROA  
ATOM   4482  CE2 PHE P 281       6.360  14.369  15.996  0.00  0.00      PROA  
ATOM   4483  HE2 PHE P 281       5.369  14.674  15.694  0.00  0.00      PROA  
ATOM   4484  C   PHE P 281       9.247  10.704  16.149  0.00  0.00      PROA  
ATOM   4485  O   PHE P 281       8.968  10.887  14.963  0.00  0.00      PROA  
ATOM   4486  N   ASN P 282      10.545  10.557  16.535  0.00  0.00      PROA  
ATOM   4487  HN  ASN P 282      10.884  10.355  17.451  0.00  0.00      PROA  
ATOM   4488  CA  ASN P 282      11.644  10.809  15.603  0.00  0.00      PROA  
ATOM   4489  HA  ASN P 282      11.427  11.760  15.140  0.00  0.00      PROA  
ATOM   4490  CB  ASN P 282      13.081  10.921  16.156  0.00  0.00      PROA  
ATOM   4491  HB1 ASN P 282      13.878  11.086  15.399  0.00  0.00      PROA  
ATOM   4492  HB2 ASN P 282      13.377   9.946  16.599  0.00  0.00      PROA  
ATOM   4493  CG  ASN P 282      13.244  11.965  17.161  0.00  0.00      PROA  
ATOM   4494  OD1 ASN P 282      13.941  11.737  18.144  0.00  0.00      PROA  
ATOM   4495  ND2 ASN P 282      12.618  13.156  16.928  0.00  0.00      PROA  
ATOM   4496 HD21 ASN P 282      12.111  13.247  16.071  0.00  0.00      PROA  
ATOM   4497 HD22 ASN P 282      12.817  13.843  17.626  0.00  0.00      PROA  
ATOM   4498  C   ASN P 282      11.646   9.866  14.474  0.00  0.00      PROA  
ATOM   4499  O   ASN P 282      11.966  10.207  13.353  0.00  0.00      PROA  
ATOM   4500  N   VAL P 283      11.481   8.557  14.670  0.00  0.00      PROA  
ATOM   4501  HN  VAL P 283      11.375   8.222  15.603  0.00  0.00      PROA  
ATOM   4502  CA  VAL P 283      11.410   7.512  13.580  0.00  0.00      PROA  
ATOM   4503  HA  VAL P 283      12.252   7.658  12.920  0.00  0.00      PROA  
ATOM   4504  CB  VAL P 283      11.587   6.124  14.190  0.00  0.00      PROA  
ATOM   4505  HB  VAL P 283      10.897   6.016  15.053  0.00  0.00      PROA  
ATOM   4506  CG1 VAL P 283      11.302   5.023  13.199  0.00  0.00      PROA  
ATOM   4507 HG11 VAL P 283      11.302   4.093  13.806  0.00  0.00      PROA  
ATOM   4508 HG12 VAL P 283      10.285   5.095  12.757  0.00  0.00      PROA  
ATOM   4509 HG13 VAL P 283      12.007   5.060  12.341  0.00  0.00      PROA  
ATOM   4510  CG2 VAL P 283      13.002   5.879  14.885  0.00  0.00      PROA  
ATOM   4511 HG21 VAL P 283      13.222   4.875  15.307  0.00  0.00      PROA  
ATOM   4512 HG22 VAL P 283      13.866   6.075  14.214  0.00  0.00      PROA  
ATOM   4513 HG23 VAL P 283      13.024   6.588  15.740  0.00  0.00      PROA  
ATOM   4514  C   VAL P 283      10.135   7.765  12.809  0.00  0.00      PROA  
ATOM   4515  O   VAL P 283      10.144   7.666  11.568  0.00  0.00      PROA  
ATOM   4516  N   TYR P 284       8.976   8.204  13.406  0.00  0.00      PROA  
ATOM   4517  HN  TYR P 284       8.927   8.245  14.401  0.00  0.00      PROA  
ATOM   4518  CA  TYR P 284       7.784   8.572  12.695  0.00  0.00      PROA  
ATOM   4519  HA  TYR P 284       7.479   7.805  11.999  0.00  0.00      PROA  
ATOM   4520  CB  TYR P 284       6.598   9.016  13.582  0.00  0.00      PROA  
ATOM   4521  HB1 TYR P 284       5.845   9.649  13.065  0.00  0.00      PROA  
ATOM   4522  HB2 TYR P 284       6.948   9.625  14.443  0.00  0.00      PROA  
ATOM   4523  CG  TYR P 284       5.848   7.923  14.310  0.00  0.00      PROA  
ATOM   4524  CD1 TYR P 284       5.280   6.977  13.576  0.00  0.00      PROA  
ATOM   4525  HD1 TYR P 284       5.494   6.826  12.529  0.00  0.00      PROA  
ATOM   4526  CE1 TYR P 284       4.402   5.949  14.101  0.00  0.00      PROA  
ATOM   4527  HE1 TYR P 284       4.042   5.154  13.465  0.00  0.00      PROA  
ATOM   4528  CZ  TYR P 284       4.125   5.990  15.468  0.00  0.00      PROA  
ATOM   4529  OH  TYR P 284       3.502   4.932  16.075  0.00  0.00      PROA  
ATOM   4530  HH  TYR P 284       3.440   4.157  15.511  0.00  0.00      PROA  
ATOM   4531  CD2 TYR P 284       5.406   8.014  15.668  0.00  0.00      PROA  
ATOM   4532  HD2 TYR P 284       5.646   8.883  16.263  0.00  0.00      PROA  
ATOM   4533  CE2 TYR P 284       4.614   6.986  16.277  0.00  0.00      PROA  
ATOM   4534  HE2 TYR P 284       4.403   6.899  17.333  0.00  0.00      PROA  
ATOM   4535  C   TYR P 284       8.059   9.738  11.749  0.00  0.00      PROA  
ATOM   4536  O   TYR P 284       7.692   9.680  10.574  0.00  0.00      PROA  
ATOM   4537  N   LEU P 285       8.835  10.716  12.190  0.00  0.00      PROA  
ATOM   4538  HN  LEU P 285       9.049  10.599  13.157  0.00  0.00      PROA  
ATOM   4539  CA  LEU P 285       9.154  11.971  11.406  0.00  0.00      PROA  
ATOM   4540  HA  LEU P 285       8.231  12.231  10.908  0.00  0.00      PROA  
ATOM   4541  CB  LEU P 285       9.912  12.932  12.376  0.00  0.00      PROA  
ATOM   4542  HB1 LEU P 285      10.871  12.462  12.683  0.00  0.00      PROA  
ATOM   4543  HB2 LEU P 285       9.422  13.009  13.371  0.00  0.00      PROA  
ATOM   4544  CG  LEU P 285      10.123  14.430  11.860  0.00  0.00      PROA  
ATOM   4545  HG  LEU P 285      10.450  14.440  10.798  0.00  0.00      PROA  
ATOM   4546  CD1 LEU P 285       8.700  15.166  11.951  0.00  0.00      PROA  
ATOM   4547 HD11 LEU P 285       8.311  15.067  12.987  0.00  0.00      PROA  
ATOM   4548 HD12 LEU P 285       8.797  16.239  11.680  0.00  0.00      PROA  
ATOM   4549 HD13 LEU P 285       8.001  14.677  11.239  0.00  0.00      PROA  
ATOM   4550  CD2 LEU P 285      11.092  15.195  12.737  0.00  0.00      PROA  
ATOM   4551 HD21 LEU P 285      10.703  15.319  13.770  0.00  0.00      PROA  
ATOM   4552 HD22 LEU P 285      12.032  14.605  12.767  0.00  0.00      PROA  
ATOM   4553 HD23 LEU P 285      11.347  16.155  12.240  0.00  0.00      PROA  
ATOM   4554  C   LEU P 285      10.112  11.600  10.234  0.00  0.00      PROA  
ATOM   4555  O   LEU P 285      10.041  12.102   9.156  0.00  0.00      PROA  
ATOM   4556  N   GLY P 286      11.194  10.836  10.579  0.00  0.00      PROA  
ATOM   4557  HN  GLY P 286      11.099  10.395  11.468  0.00  0.00      PROA  
ATOM   4558  CA  GLY P 286      12.197  10.401   9.564  0.00  0.00      PROA  
ATOM   4559  HA1 GLY P 286      12.921   9.779  10.069  0.00  0.00      PROA  
ATOM   4560  HA2 GLY P 286      12.632  11.285   9.122  0.00  0.00      PROA  
ATOM   4561  C   GLY P 286      11.544   9.554   8.562  0.00  0.00      PROA  
ATOM   4562  O   GLY P 286      11.881   9.730   7.395  0.00  0.00      PROA  
ATOM   4563  N   MET P 287      10.593   8.680   8.833  0.00  0.00      PROA  
ATOM   4564  HN  MET P 287      10.178   8.600   9.736  0.00  0.00      PROA  
ATOM   4565  CA  MET P 287       9.851   8.005   7.816  0.00  0.00      PROA  
ATOM   4566  HA  MET P 287      10.556   7.567   7.125  0.00  0.00      PROA  
ATOM   4567  CB  MET P 287       9.073   6.838   8.351  0.00  0.00      PROA  
ATOM   4568  HB1 MET P 287       8.488   6.275   7.592  0.00  0.00      PROA  
ATOM   4569  HB2 MET P 287       8.341   7.113   9.140  0.00  0.00      PROA  
ATOM   4570  CG  MET P 287       9.960   5.699   8.950  0.00  0.00      PROA  
ATOM   4571  HG1 MET P 287      10.600   6.191   9.714  0.00  0.00      PROA  
ATOM   4572  HG2 MET P 287      10.513   5.387   8.038  0.00  0.00      PROA  
ATOM   4573  SD  MET P 287       9.153   4.277   9.580  0.00  0.00      PROA  
ATOM   4574  CE  MET P 287      10.741   3.345   9.770  0.00  0.00      PROA  
ATOM   4575  HE1 MET P 287      11.093   3.067   8.754  0.00  0.00      PROA  
ATOM   4576  HE2 MET P 287      11.463   3.978  10.329  0.00  0.00      PROA  
ATOM   4577  HE3 MET P 287      10.610   2.389  10.322  0.00  0.00      PROA  
ATOM   4578  C   MET P 287       9.010   8.889   6.950  0.00  0.00      PROA  
ATOM   4579  O   MET P 287       9.012   8.772   5.743  0.00  0.00      PROA  
ATOM   4580  N   MET P 288       8.252   9.883   7.533  0.00  0.00      PROA  
ATOM   4581  HN  MET P 288       8.260   9.986   8.524  0.00  0.00      PROA  
ATOM   4582  CA  MET P 288       7.457  10.874   6.797  0.00  0.00      PROA  
ATOM   4583  HA  MET P 288       6.769  10.394   6.116  0.00  0.00      PROA  
ATOM   4584  CB  MET P 288       6.482  11.724   7.803  0.00  0.00      PROA  
ATOM   4585  HB1 MET P 288       7.116  12.279   8.527  0.00  0.00      PROA  
ATOM   4586  HB2 MET P 288       5.841  11.014   8.369  0.00  0.00      PROA  
ATOM   4587  CG  MET P 288       5.488  12.699   7.062  0.00  0.00      PROA  
ATOM   4588  HG1 MET P 288       4.959  12.068   6.316  0.00  0.00      PROA  
ATOM   4589  HG2 MET P 288       6.121  13.411   6.490  0.00  0.00      PROA  
ATOM   4590  SD  MET P 288       4.268  13.475   8.082  0.00  0.00      PROA  
ATOM   4591  CE  MET P 288       5.222  14.645   8.911  0.00  0.00      PROA  
ATOM   4592  HE1 MET P 288       4.623  15.170   9.686  0.00  0.00      PROA  
ATOM   4593  HE2 MET P 288       6.157  14.318   9.413  0.00  0.00      PROA  
ATOM   4594  HE3 MET P 288       5.665  15.323   8.150  0.00  0.00      PROA  
ATOM   4595  C   MET P 288       8.276  11.824   5.867  0.00  0.00      PROA  
ATOM   4596  O   MET P 288       7.761  12.365   4.864  0.00  0.00      PROA  
ATOM   4597  N   ILE P 289       9.504  12.205   6.153  0.00  0.00      PROA  
ATOM   4598  HN  ILE P 289       9.858  12.070   7.075  0.00  0.00      PROA  
ATOM   4599  CA  ILE P 289      10.337  12.938   5.164  0.00  0.00      PROA  
ATOM   4600  HA  ILE P 289       9.634  13.624   4.716  0.00  0.00      PROA  
ATOM   4601  CB  ILE P 289      11.326  13.807   5.800  0.00  0.00      PROA  
ATOM   4602  HB  ILE P 289      11.863  14.426   5.050  0.00  0.00      PROA  
ATOM   4603  CG2 ILE P 289      10.570  14.815   6.692  0.00  0.00      PROA  
ATOM   4604 HG21 ILE P 289       9.808  15.325   6.065  0.00  0.00      PROA  
ATOM   4605 HG22 ILE P 289      10.155  14.285   7.577  0.00  0.00      PROA  
ATOM   4606 HG23 ILE P 289      11.253  15.604   7.071  0.00  0.00      PROA  
ATOM   4607  CG1 ILE P 289      12.465  13.161   6.651  0.00  0.00      PROA  
ATOM   4608 HG11 ILE P 289      12.150  12.527   7.508  0.00  0.00      PROA  
ATOM   4609 HG12 ILE P 289      12.991  14.040   7.083  0.00  0.00      PROA  
ATOM   4610  CD  ILE P 289      13.561  12.360   5.889  0.00  0.00      PROA  
ATOM   4611  HD1 ILE P 289      14.453  12.155   6.519  0.00  0.00      PROA  
ATOM   4612  HD2 ILE P 289      13.266  11.326   5.610  0.00  0.00      PROA  
ATOM   4613  HD3 ILE P 289      13.937  12.872   4.977  0.00  0.00      PROA  
ATOM   4614  C   ILE P 289      10.910  12.042   4.043  0.00  0.00      PROA  
ATOM   4615  O   ILE P 289      11.194  12.667   3.056  0.00  0.00      PROA  
ATOM   4616  N   TRP P 290      11.101  10.704   4.134  0.00  0.00      PROA  
ATOM   4617  HN  TRP P 290      10.825  10.223   4.963  0.00  0.00      PROA  
ATOM   4618  CA  TRP P 290      11.639   9.923   3.071  0.00  0.00      PROA  
ATOM   4619  HA  TRP P 290      12.687  10.158   2.959  0.00  0.00      PROA  
ATOM   4620  CB  TRP P 290      11.737   8.370   3.492  0.00  0.00      PROA  
ATOM   4621  HB1 TRP P 290      10.785   8.043   3.964  0.00  0.00      PROA  
ATOM   4622  HB2 TRP P 290      12.438   8.230   4.342  0.00  0.00      PROA  
ATOM   4623  CG  TRP P 290      12.186   7.432   2.394  0.00  0.00      PROA  
ATOM   4624  CD1 TRP P 290      11.423   6.457   1.912  0.00  0.00      PROA  
ATOM   4625  HD1 TRP P 290      10.424   6.270   2.276  0.00  0.00      PROA  
ATOM   4626  NE1 TRP P 290      11.971   6.093   0.672  0.00  0.00      PROA  
ATOM   4627  HE1 TRP P 290      11.403   5.633   0.025  0.00  0.00      PROA  
ATOM   4628  CE2 TRP P 290      13.086   6.880   0.400  0.00  0.00      PROA  
ATOM   4629  CD2 TRP P 290      13.302   7.658   1.544  0.00  0.00      PROA  
ATOM   4630  CE3 TRP P 290      14.356   8.555   1.623  0.00  0.00      PROA  
ATOM   4631  HE3 TRP P 290      14.374   9.405   2.289  0.00  0.00      PROA  
ATOM   4632  CZ3 TRP P 290      15.346   8.521   0.613  0.00  0.00      PROA  
ATOM   4633  HZ3 TRP P 290      16.282   9.055   0.681  0.00  0.00      PROA  
ATOM   4634  CZ2 TRP P 290      13.976   6.928  -0.652  0.00  0.00      PROA  
ATOM   4635  HZ2 TRP P 290      13.905   6.272  -1.507  0.00  0.00      PROA  
ATOM   4636  CH2 TRP P 290      15.162   7.620  -0.469  0.00  0.00      PROA  
ATOM   4637  HH2 TRP P 290      15.918   7.536  -1.236  0.00  0.00      PROA  
ATOM   4638  C   TRP P 290      10.909  10.112   1.709  0.00  0.00      PROA  
ATOM   4639  O   TRP P 290      11.499  10.245   0.636  0.00  0.00      PROA  
ATOM   4640  N   PRO P 291       9.516  10.232   1.705  0.00  0.00      PROA  
ATOM   4641  CD  PRO P 291       8.675   9.472   2.714  0.00  0.00      PROA  
ATOM   4642  HD1 PRO P 291       9.148   8.585   3.187  0.00  0.00      PROA  
ATOM   4643  HD2 PRO P 291       8.524  10.188   3.550  0.00  0.00      PROA  
ATOM   4644  CA  PRO P 291       8.720  10.679   0.572  0.00  0.00      PROA  
ATOM   4645  HA  PRO P 291       8.947  10.007  -0.243  0.00  0.00      PROA  
ATOM   4646  CB  PRO P 291       7.299  10.558   1.070  0.00  0.00      PROA  
ATOM   4647  HB1 PRO P 291       6.515  10.495   0.285  0.00  0.00      PROA  
ATOM   4648  HB2 PRO P 291       6.933  11.329   1.781  0.00  0.00      PROA  
ATOM   4649  CG  PRO P 291       7.320   9.340   2.003  0.00  0.00      PROA  
ATOM   4650  HG1 PRO P 291       7.322   8.351   1.498  0.00  0.00      PROA  
ATOM   4651  HG2 PRO P 291       6.401   9.453   2.617  0.00  0.00      PROA  
ATOM   4652  C   PRO P 291       9.037  12.028   0.082  0.00  0.00      PROA  
ATOM   4653  O   PRO P 291       8.352  12.435  -0.894  0.00  0.00      PROA  
ATOM   4654  N   MET P 292       9.796  12.955   0.744  0.00  0.00      PROA  
ATOM   4655  HN  MET P 292      10.152  12.772   1.656  0.00  0.00      PROA  
ATOM   4656  CA  MET P 292      10.095  14.266   0.068  0.00  0.00      PROA  
ATOM   4657  HA  MET P 292       9.259  14.885  -0.222  0.00  0.00      PROA  
ATOM   4658  CB  MET P 292      10.995  15.105   1.064  0.00  0.00      PROA  
ATOM   4659  HB1 MET P 292      11.465  15.985   0.575  0.00  0.00      PROA  
ATOM   4660  HB2 MET P 292      11.794  14.477   1.512  0.00  0.00      PROA  
ATOM   4661  CG  MET P 292      10.144  15.619   2.242  0.00  0.00      PROA  
ATOM   4662  HG1 MET P 292      10.800  15.911   3.089  0.00  0.00      PROA  
ATOM   4663  HG2 MET P 292       9.498  14.759   2.520  0.00  0.00      PROA  
ATOM   4664  SD  MET P 292       8.933  17.039   1.887  0.00  0.00      PROA  
ATOM   4665  CE  MET P 292      10.224  18.358   2.106  0.00  0.00      PROA  
ATOM   4666  HE1 MET P 292       9.743  19.341   1.914  0.00  0.00      PROA  
ATOM   4667  HE2 MET P 292      10.674  18.319   3.122  0.00  0.00      PROA  
ATOM   4668  HE3 MET P 292      11.078  18.119   1.436  0.00  0.00      PROA  
ATOM   4669  C   MET P 292      10.848  14.080  -1.270  0.00  0.00      PROA  
ATOM   4670  O   MET P 292      10.549  14.691  -2.306  0.00  0.00      PROA  
ATOM   4671  N   PHE P 293      11.850  13.162  -1.328  0.00  0.00      PROA  
ATOM   4672  HN  PHE P 293      12.050  12.795  -0.423  0.00  0.00      PROA  
ATOM   4673  CA  PHE P 293      12.581  12.617  -2.488  0.00  0.00      PROA  
ATOM   4674  HA  PHE P 293      13.009  13.427  -3.059  0.00  0.00      PROA  
ATOM   4675  CB  PHE P 293      13.590  11.619  -1.788  0.00  0.00      PROA  
ATOM   4676  HB1 PHE P 293      14.291  11.107  -2.481  0.00  0.00      PROA  
ATOM   4677  HB2 PHE P 293      12.914  10.859  -1.341  0.00  0.00      PROA  
ATOM   4678  CG  PHE P 293      14.397  12.368  -0.795  0.00  0.00      PROA  
ATOM   4679  CD1 PHE P 293      14.333  12.085   0.574  0.00  0.00      PROA  
ATOM   4680  HD1 PHE P 293      13.741  11.354   1.105  0.00  0.00      PROA  
ATOM   4681  CE1 PHE P 293      15.147  12.732   1.465  0.00  0.00      PROA  
ATOM   4682  HE1 PHE P 293      15.088  12.386   2.486  0.00  0.00      PROA  
ATOM   4683  CZ  PHE P 293      15.983  13.770   1.089  0.00  0.00      PROA  
ATOM   4684  HZ  PHE P 293      16.685  14.279   1.733  0.00  0.00      PROA  
ATOM   4685  CD2 PHE P 293      15.229  13.408  -1.223  0.00  0.00      PROA  
ATOM   4686  HD2 PHE P 293      15.148  13.572  -2.287  0.00  0.00      PROA  
ATOM   4687  CE2 PHE P 293      16.004  14.109  -0.304  0.00  0.00      PROA  
ATOM   4688  HE2 PHE P 293      16.675  14.888  -0.635  0.00  0.00      PROA  
ATOM   4689  C   PHE P 293      11.720  12.033  -3.513  0.00  0.00      PROA  
ATOM   4690  O   PHE P 293      11.795  12.382  -4.669  0.00  0.00      PROA  
ATOM   4691  N   ALA P 294      10.798  11.168  -3.093  0.00  0.00      PROA  
ATOM   4692  HN  ALA P 294      10.829  10.880  -2.139  0.00  0.00      PROA  
ATOM   4693  CA  ALA P 294       9.669  10.678  -3.904  0.00  0.00      PROA  
ATOM   4694  HA  ALA P 294      10.177  10.077  -4.643  0.00  0.00      PROA  
ATOM   4695  CB  ALA P 294       8.757   9.702  -3.137  0.00  0.00      PROA  
ATOM   4696  HB1 ALA P 294       8.009   9.138  -3.733  0.00  0.00      PROA  
ATOM   4697  HB2 ALA P 294       9.373   8.955  -2.592  0.00  0.00      PROA  
ATOM   4698  HB3 ALA P 294       8.142  10.250  -2.392  0.00  0.00      PROA  
ATOM   4699  C   ALA P 294       8.768  11.645  -4.534  0.00  0.00      PROA  
ATOM   4700  O   ALA P 294       8.292  11.335  -5.652  0.00  0.00      PROA  
ATOM   4701  N   ILE P 295       8.394  12.694  -3.793  0.00  0.00      PROA  
ATOM   4702  HN  ILE P 295       8.673  12.711  -2.836  0.00  0.00      PROA  
ATOM   4703  CA  ILE P 295       7.607  13.806  -4.285  0.00  0.00      PROA  
ATOM   4704  HA  ILE P 295       6.701  13.318  -4.612  0.00  0.00      PROA  
ATOM   4705  CB  ILE P 295       7.149  14.722  -3.155  0.00  0.00      PROA  
ATOM   4706  HB  ILE P 295       8.028  14.844  -2.486  0.00  0.00      PROA  
ATOM   4707  CG2 ILE P 295       6.719  16.066  -3.836  0.00  0.00      PROA  
ATOM   4708 HG21 ILE P 295       7.511  16.726  -4.250  0.00  0.00      PROA  
ATOM   4709 HG22 ILE P 295       6.008  15.963  -4.683  0.00  0.00      PROA  
ATOM   4710 HG23 ILE P 295       6.290  16.764  -3.086  0.00  0.00      PROA  
ATOM   4711  CG1 ILE P 295       6.091  14.146  -2.198  0.00  0.00      PROA  
ATOM   4712 HG11 ILE P 295       6.125  13.037  -2.255  0.00  0.00      PROA  
ATOM   4713 HG12 ILE P 295       5.047  14.288  -2.551  0.00  0.00      PROA  
ATOM   4714  CD  ILE P 295       6.041  14.760  -0.822  0.00  0.00      PROA  
ATOM   4715  HD1 ILE P 295       6.023  15.869  -0.894  0.00  0.00      PROA  
ATOM   4716  HD2 ILE P 295       5.094  14.496  -0.307  0.00  0.00      PROA  
ATOM   4717  HD3 ILE P 295       6.984  14.529  -0.282  0.00  0.00      PROA  
ATOM   4718  C   ILE P 295       8.310  14.513  -5.420  0.00  0.00      PROA  
ATOM   4719  O   ILE P 295       7.701  14.979  -6.404  0.00  0.00      PROA  
ATOM   4720  N   GLY P 296       9.648  14.858  -5.308  0.00  0.00      PROA  
ATOM   4721  HN  GLY P 296      10.141  14.551  -4.498  0.00  0.00      PROA  
ATOM   4722  CA  GLY P 296      10.438  15.364  -6.422  0.00  0.00      PROA  
ATOM   4723  HA1 GLY P 296      11.473  15.339  -6.116  0.00  0.00      PROA  
ATOM   4724  HA2 GLY P 296      10.118  16.375  -6.627  0.00  0.00      PROA  
ATOM   4725  C   GLY P 296      10.385  14.536  -7.702  0.00  0.00      PROA  
ATOM   4726  O   GLY P 296      10.125  15.055  -8.779  0.00  0.00      PROA  
ATOM   4727  N   GLU P 297      10.621  13.188  -7.593  0.00  0.00      PROA  
ATOM   4728  HN  GLU P 297      10.841  12.861  -6.678  0.00  0.00      PROA  
ATOM   4729  CA  GLU P 297      10.528  12.231  -8.662  0.00  0.00      PROA  
ATOM   4730  HA  GLU P 297      11.103  12.682  -9.457  0.00  0.00      PROA  
ATOM   4731  CB  GLU P 297      10.988  10.779  -8.169  0.00  0.00      PROA  
ATOM   4732  HB1 GLU P 297      10.629  10.045  -8.920  0.00  0.00      PROA  
ATOM   4733  HB2 GLU P 297      10.376  10.534  -7.274  0.00  0.00      PROA  
ATOM   4734  CG  GLU P 297      12.464  10.666  -7.864  0.00  0.00      PROA  
ATOM   4735  HG1 GLU P 297      12.700   9.601  -7.656  0.00  0.00      PROA  
ATOM   4736  HG2 GLU P 297      12.605  11.274  -6.944  0.00  0.00      PROA  
ATOM   4737  CD  GLU P 297      13.399  11.370  -8.868  0.00  0.00      PROA  
ATOM   4738  OE1 GLU P 297      13.496  10.866 -10.014  0.00  0.00      PROA  
ATOM   4739  OE2 GLU P 297      14.035  12.408  -8.524  0.00  0.00      PROA  
ATOM   4740  C   GLU P 297       9.089  12.181  -9.219  0.00  0.00      PROA  
ATOM   4741  O   GLU P 297       8.872  12.183 -10.431  0.00  0.00      PROA  
ATOM   4742  N   LEU P 298       8.044  12.323  -8.319  0.00  0.00      PROA  
ATOM   4743  HN  LEU P 298       8.216  12.217  -7.343  0.00  0.00      PROA  
ATOM   4744  CA  LEU P 298       6.645  12.337  -8.699  0.00  0.00      PROA  
ATOM   4745  HA  LEU P 298       6.448  11.363  -9.120  0.00  0.00      PROA  
ATOM   4746  CB  LEU P 298       5.767  12.292  -7.385  0.00  0.00      PROA  
ATOM   4747  HB1 LEU P 298       6.304  13.040  -6.763  0.00  0.00      PROA  
ATOM   4748  HB2 LEU P 298       5.888  11.346  -6.814  0.00  0.00      PROA  
ATOM   4749  CG  LEU P 298       4.309  12.435  -7.528  0.00  0.00      PROA  
ATOM   4750  HG  LEU P 298       4.128  13.448  -7.949  0.00  0.00      PROA  
ATOM   4751  CD1 LEU P 298       3.712  11.361  -8.467  0.00  0.00      PROA  
ATOM   4752 HD11 LEU P 298       2.619  11.502  -8.609  0.00  0.00      PROA  
ATOM   4753 HD12 LEU P 298       4.149  11.434  -9.486  0.00  0.00      PROA  
ATOM   4754 HD13 LEU P 298       3.977  10.329  -8.150  0.00  0.00      PROA  
ATOM   4755  CD2 LEU P 298       3.647  12.368  -6.201  0.00  0.00      PROA  
ATOM   4756 HD21 LEU P 298       3.856  13.184  -5.476  0.00  0.00      PROA  
ATOM   4757 HD22 LEU P 298       2.571  12.585  -6.369  0.00  0.00      PROA  
ATOM   4758 HD23 LEU P 298       3.657  11.362  -5.729  0.00  0.00      PROA  
ATOM   4759  C   LEU P 298       6.280  13.493  -9.603  0.00  0.00      PROA  
ATOM   4760  O   LEU P 298       5.743  13.293 -10.722  0.00  0.00      PROA  
ATOM   4761  N   ILE P 299       6.654  14.754  -9.285  0.00  0.00      PROA  
ATOM   4762  HN  ILE P 299       7.187  14.939  -8.463  0.00  0.00      PROA  
ATOM   4763  CA  ILE P 299       6.405  15.964 -10.167  0.00  0.00      PROA  
ATOM   4764  HA  ILE P 299       5.380  15.955 -10.505  0.00  0.00      PROA  
ATOM   4765  CB  ILE P 299       6.581  17.333  -9.448  0.00  0.00      PROA  
ATOM   4766  HB  ILE P 299       6.073  17.194  -8.470  0.00  0.00      PROA  
ATOM   4767  CG2 ILE P 299       7.967  17.628  -9.080  0.00  0.00      PROA  
ATOM   4768 HG21 ILE P 299       8.483  18.064  -9.962  0.00  0.00      PROA  
ATOM   4769 HG22 ILE P 299       7.854  18.379  -8.269  0.00  0.00      PROA  
ATOM   4770 HG23 ILE P 299       8.624  16.864  -8.613  0.00  0.00      PROA  
ATOM   4771  CG1 ILE P 299       5.910  18.562 -10.121  0.00  0.00      PROA  
ATOM   4772 HG11 ILE P 299       6.224  18.622 -11.185  0.00  0.00      PROA  
ATOM   4773 HG12 ILE P 299       6.390  19.463  -9.682  0.00  0.00      PROA  
ATOM   4774  CD  ILE P 299       4.422  18.604 -10.129  0.00  0.00      PROA  
ATOM   4775  HD1 ILE P 299       3.909  17.655 -10.395  0.00  0.00      PROA  
ATOM   4776  HD2 ILE P 299       4.136  18.768  -9.068  0.00  0.00      PROA  
ATOM   4777  HD3 ILE P 299       4.076  19.489 -10.705  0.00  0.00      PROA  
ATOM   4778  C   ILE P 299       7.186  15.850 -11.447  0.00  0.00      PROA  
ATOM   4779  O   ILE P 299       6.694  16.200 -12.506  0.00  0.00      PROA  
ATOM   4780  N   ASN P 300       8.431  15.249 -11.529  0.00  0.00      PROA  
ATOM   4781  HN  ASN P 300       8.761  14.883 -10.662  0.00  0.00      PROA  
ATOM   4782  CA  ASN P 300       9.219  14.968 -12.777  0.00  0.00      PROA  
ATOM   4783  HA  ASN P 300       9.305  15.832 -13.419  0.00  0.00      PROA  
ATOM   4784  CB  ASN P 300      10.589  14.315 -12.482  0.00  0.00      PROA  
ATOM   4785  HB1 ASN P 300      10.932  13.613 -13.272  0.00  0.00      PROA  
ATOM   4786  HB2 ASN P 300      10.521  13.690 -11.567  0.00  0.00      PROA  
ATOM   4787  CG  ASN P 300      11.550  15.438 -12.214  0.00  0.00      PROA  
ATOM   4788  OD1 ASN P 300      12.074  15.991 -13.179  0.00  0.00      PROA  
ATOM   4789  ND2 ASN P 300      11.807  15.871 -10.938  0.00  0.00      PROA  
ATOM   4790 HD21 ASN P 300      11.418  15.314 -10.204  0.00  0.00      PROA  
ATOM   4791 HD22 ASN P 300      11.998  16.832 -10.737  0.00  0.00      PROA  
ATOM   4792  C   ASN P 300       8.395  13.941 -13.567  0.00  0.00      PROA  
ATOM   4793  O   ASN P 300       8.051  14.244 -14.722  0.00  0.00      PROA  
ATOM   4794  N   VAL P 301       7.959  12.794 -13.009  0.00  0.00      PROA  
ATOM   4795  HN  VAL P 301       8.355  12.602 -12.114  0.00  0.00      PROA  
ATOM   4796  CA  VAL P 301       7.125  11.774 -13.702  0.00  0.00      PROA  
ATOM   4797  HA  VAL P 301       7.626  11.347 -14.558  0.00  0.00      PROA  
ATOM   4798  CB  VAL P 301       6.945  10.519 -12.890  0.00  0.00      PROA  
ATOM   4799  HB  VAL P 301       6.536  10.817 -11.901  0.00  0.00      PROA  
ATOM   4800  CG1 VAL P 301       5.859   9.508 -13.443  0.00  0.00      PROA  
ATOM   4801 HG11 VAL P 301       5.688   8.702 -12.697  0.00  0.00      PROA  
ATOM   4802 HG12 VAL P 301       4.815   9.857 -13.593  0.00  0.00      PROA  
ATOM   4803 HG13 VAL P 301       6.159   9.062 -14.415  0.00  0.00      PROA  
ATOM   4804  CG2 VAL P 301       8.309   9.769 -12.744  0.00  0.00      PROA  
ATOM   4805 HG21 VAL P 301       9.068  10.464 -12.326  0.00  0.00      PROA  
ATOM   4806 HG22 VAL P 301       8.051   9.059 -11.930  0.00  0.00      PROA  
ATOM   4807 HG23 VAL P 301       8.531   9.231 -13.690  0.00  0.00      PROA  
ATOM   4808  C   VAL P 301       5.801  12.263 -14.334  0.00  0.00      PROA  
ATOM   4809  O   VAL P 301       5.472  11.983 -15.491  0.00  0.00      PROA  
ATOM   4810  N   MET P 302       4.991  12.983 -13.557  0.00  0.00      PROA  
ATOM   4811  HN  MET P 302       5.266  13.097 -12.606  0.00  0.00      PROA  
ATOM   4812  CA  MET P 302       3.692  13.581 -13.884  0.00  0.00      PROA  
ATOM   4813  HA  MET P 302       2.986  12.818 -14.177  0.00  0.00      PROA  
ATOM   4814  CB  MET P 302       3.073  14.179 -12.592  0.00  0.00      PROA  
ATOM   4815  HB1 MET P 302       2.275  14.936 -12.751  0.00  0.00      PROA  
ATOM   4816  HB2 MET P 302       3.903  14.694 -12.061  0.00  0.00      PROA  
ATOM   4817  CG  MET P 302       2.430  13.135 -11.564  0.00  0.00      PROA  
ATOM   4818  HG1 MET P 302       2.311  13.629 -10.577  0.00  0.00      PROA  
ATOM   4819  HG2 MET P 302       3.208  12.359 -11.400  0.00  0.00      PROA  
ATOM   4820  SD  MET P 302       0.968  12.286 -12.280  0.00  0.00      PROA  
ATOM   4821  CE  MET P 302       1.018  10.922 -11.169  0.00  0.00      PROA  
ATOM   4822  HE1 MET P 302       1.092  11.211 -10.099  0.00  0.00      PROA  
ATOM   4823  HE2 MET P 302       0.027  10.441 -11.316  0.00  0.00      PROA  
ATOM   4824  HE3 MET P 302       1.866  10.242 -11.398  0.00  0.00      PROA  
ATOM   4825  C   MET P 302       3.727  14.671 -14.950  0.00  0.00      PROA  
ATOM   4826  O   MET P 302       3.060  14.735 -15.974  0.00  0.00      PROA  
ATOM   4827  N   GLN P 303       4.558  15.692 -14.781  0.00  0.00      PROA  
ATOM   4828  HN  GLN P 303       5.208  15.614 -14.030  0.00  0.00      PROA  
ATOM   4829  CA  GLN P 303       4.688  16.716 -15.832  0.00  0.00      PROA  
ATOM   4830  HA  GLN P 303       3.727  17.143 -16.079  0.00  0.00      PROA  
ATOM   4831  CB  GLN P 303       5.660  17.970 -15.462  0.00  0.00      PROA  
ATOM   4832  HB1 GLN P 303       5.552  18.765 -16.231  0.00  0.00      PROA  
ATOM   4833  HB2 GLN P 303       6.679  17.544 -15.345  0.00  0.00      PROA  
ATOM   4834  CG  GLN P 303       5.351  18.685 -14.106  0.00  0.00      PROA  
ATOM   4835  HG1 GLN P 303       6.089  19.513 -14.047  0.00  0.00      PROA  
ATOM   4836  HG2 GLN P 303       5.473  17.938 -13.293  0.00  0.00      PROA  
ATOM   4837  CD  GLN P 303       3.924  19.182 -14.076  0.00  0.00      PROA  
ATOM   4838  OE1 GLN P 303       2.875  18.644 -13.853  0.00  0.00      PROA  
ATOM   4839  NE2 GLN P 303       3.767  20.487 -14.387  0.00  0.00      PROA  
ATOM   4840 HE21 GLN P 303       4.586  21.060 -14.415  0.00  0.00      PROA  
ATOM   4841 HE22 GLN P 303       2.844  20.857 -14.278  0.00  0.00      PROA  
ATOM   4842  C   GLN P 303       5.165  16.154 -17.137  0.00  0.00      PROA  
ATOM   4843  O   GLN P 303       4.703  16.546 -18.241  0.00  0.00      PROA  
ATOM   4844  N   ARG P 304       6.163  15.245 -17.048  0.00  0.00      PROA  
ATOM   4845  HN  ARG P 304       6.676  15.064 -16.213  0.00  0.00      PROA  
ATOM   4846  CA  ARG P 304       6.820  14.590 -18.243  0.00  0.00      PROA  
ATOM   4847  HA  ARG P 304       7.300  15.355 -18.835  0.00  0.00      PROA  
ATOM   4848  CB  ARG P 304       7.959  13.622 -17.841  0.00  0.00      PROA  
ATOM   4849  HB1 ARG P 304       7.490  12.827 -17.223  0.00  0.00      PROA  
ATOM   4850  HB2 ARG P 304       8.526  14.246 -17.118  0.00  0.00      PROA  
ATOM   4851  CG  ARG P 304       8.911  13.111 -18.979  0.00  0.00      PROA  
ATOM   4852  HG1 ARG P 304       9.734  12.482 -18.579  0.00  0.00      PROA  
ATOM   4853  HG2 ARG P 304       9.428  13.989 -19.421  0.00  0.00      PROA  
ATOM   4854  CD  ARG P 304       8.310  12.446 -20.256  0.00  0.00      PROA  
ATOM   4855  HD1 ARG P 304       7.853  13.107 -21.023  0.00  0.00      PROA  
ATOM   4856  HD2 ARG P 304       7.439  11.801 -20.012  0.00  0.00      PROA  
ATOM   4857  NE  ARG P 304       9.400  11.706 -20.890  0.00  0.00      PROA  
ATOM   4858  HE  ARG P 304       9.718  12.000 -21.792  0.00  0.00      PROA  
ATOM   4859  CZ  ARG P 304       9.691  10.393 -20.586  0.00  0.00      PROA  
ATOM   4860  NH1 ARG P 304       9.257   9.787 -19.436  0.00  0.00      PROA  
ATOM   4861 HH11 ARG P 304       8.637  10.284 -18.829  0.00  0.00      PROA  
ATOM   4862 HH12 ARG P 304       9.495   8.824 -19.313  0.00  0.00      PROA  
ATOM   4863  NH2 ARG P 304      10.578   9.780 -21.291  0.00  0.00      PROA  
ATOM   4864 HH21 ARG P 304      10.983  10.251 -22.075  0.00  0.00      PROA  
ATOM   4865 HH22 ARG P 304      11.042   9.087 -20.739  0.00  0.00      PROA  
ATOM   4866  C   ARG P 304       5.744  13.824 -18.973  0.00  0.00      PROA  
ATOM   4867  O   ARG P 304       5.562  13.848 -20.240  0.00  0.00      PROA  
ATOM   4868  N   GLY P 305       4.959  13.083 -18.170  0.00  0.00      PROA  
ATOM   4869  HN  GLY P 305       5.068  13.154 -17.181  0.00  0.00      PROA  
ATOM   4870  CA  GLY P 305       4.013  12.057 -18.504  0.00  0.00      PROA  
ATOM   4871  HA1 GLY P 305       3.688  11.542 -17.612  0.00  0.00      PROA  
ATOM   4872  HA2 GLY P 305       4.518  11.406 -19.202  0.00  0.00      PROA  
ATOM   4873  C   GLY P 305       2.778  12.688 -19.061  0.00  0.00      PROA  
ATOM   4874  O   GLY P 305       2.270  12.121 -20.019  0.00  0.00      PROA  
ATOM   4875  N   ASN P 306       2.329  13.893 -18.619  0.00  0.00      PROA  
ATOM   4876  HN  ASN P 306       2.735  14.310 -17.809  0.00  0.00      PROA  
ATOM   4877  CA  ASN P 306       1.278  14.658 -19.157  0.00  0.00      PROA  
ATOM   4878  HA  ASN P 306       0.456  13.958 -19.125  0.00  0.00      PROA  
ATOM   4879  CB  ASN P 306       0.981  15.836 -18.217  0.00  0.00      PROA  
ATOM   4880  HB1 ASN P 306       1.733  16.623 -18.439  0.00  0.00      PROA  
ATOM   4881  HB2 ASN P 306       0.907  15.624 -17.128  0.00  0.00      PROA  
ATOM   4882  CG  ASN P 306      -0.518  16.200 -18.501  0.00  0.00      PROA  
ATOM   4883  OD1 ASN P 306      -1.314  15.453 -19.040  0.00  0.00      PROA  
ATOM   4884  ND2 ASN P 306      -0.825  17.467 -18.129  0.00  0.00      PROA  
ATOM   4885 HD21 ASN P 306      -0.270  17.870 -17.401  0.00  0.00      PROA  
ATOM   4886 HD22 ASN P 306      -1.791  17.720 -18.196  0.00  0.00      PROA  
ATOM   4887  C   ASN P 306       1.623  15.120 -20.555  0.00  0.00      PROA  
ATOM   4888  O   ASN P 306       0.796  14.979 -21.454  0.00  0.00      PROA  
ATOM   4889  N   ALA P 307       2.837  15.716 -20.850  0.00  0.00      PROA  
ATOM   4890  HN  ALA P 307       3.548  15.777 -20.154  0.00  0.00      PROA  
ATOM   4891  CA  ALA P 307       3.214  16.169 -22.105  0.00  0.00      PROA  
ATOM   4892  HA  ALA P 307       2.510  16.895 -22.484  0.00  0.00      PROA  
ATOM   4893  CB  ALA P 307       4.587  16.848 -22.117  0.00  0.00      PROA  
ATOM   4894  HB1 ALA P 307       4.820  17.362 -23.074  0.00  0.00      PROA  
ATOM   4895  HB2 ALA P 307       4.548  17.755 -21.476  0.00  0.00      PROA  
ATOM   4896  HB3 ALA P 307       5.438  16.162 -21.921  0.00  0.00      PROA  
ATOM   4897  C   ALA P 307       3.209  15.064 -23.175  0.00  0.00      PROA  
ATOM   4898  O   ALA P 307       2.647  15.248 -24.279  0.00  0.00      PROA  
ATOM   4899  N   SER P 308       3.729  13.849 -22.771  0.00  0.00      PROA  
ATOM   4900  HN  SER P 308       3.948  13.901 -21.800  0.00  0.00      PROA  
ATOM   4901  CA  SER P 308       3.624  12.582 -23.455  0.00  0.00      PROA  
ATOM   4902  HA  SER P 308       4.097  12.679 -24.421  0.00  0.00      PROA  
ATOM   4903  CB  SER P 308       4.330  11.425 -22.602  0.00  0.00      PROA  
ATOM   4904  HB1 SER P 308       4.175  10.472 -23.152  0.00  0.00      PROA  
ATOM   4905  HB2 SER P 308       3.912  11.262 -21.586  0.00  0.00      PROA  
ATOM   4906  OG  SER P 308       5.702  11.701 -22.576  0.00  0.00      PROA  
ATOM   4907  HG1 SER P 308       6.045  11.827 -23.464  0.00  0.00      PROA  
ATOM   4908  C   SER P 308       2.179  12.036 -23.615  0.00  0.00      PROA  
ATOM   4909  O   SER P 308       1.822  11.490 -24.669  0.00  0.00      PROA  
ATOM   4910  N   LEU P 309       1.290  12.171 -22.612  0.00  0.00      PROA  
ATOM   4911  HN  LEU P 309       1.583  12.407 -21.688  0.00  0.00      PROA  
ATOM   4912  CA  LEU P 309      -0.118  11.760 -22.700  0.00  0.00      PROA  
ATOM   4913  HA  LEU P 309      -0.071  10.829 -23.246  0.00  0.00      PROA  
ATOM   4914  CB  LEU P 309      -0.685  11.730 -21.277  0.00  0.00      PROA  
ATOM   4915  HB1 LEU P 309      -0.538  12.665 -20.694  0.00  0.00      PROA  
ATOM   4916  HB2 LEU P 309      -0.139  10.900 -20.779  0.00  0.00      PROA  
ATOM   4917  CG  LEU P 309      -2.260  11.527 -21.120  0.00  0.00      PROA  
ATOM   4918  HG  LEU P 309      -2.688  12.498 -21.451  0.00  0.00      PROA  
ATOM   4919  CD1 LEU P 309      -2.766  10.320 -21.895  0.00  0.00      PROA  
ATOM   4920 HD11 LEU P 309      -3.856  10.140 -21.773  0.00  0.00      PROA  
ATOM   4921 HD12 LEU P 309      -2.575  10.498 -22.975  0.00  0.00      PROA  
ATOM   4922 HD13 LEU P 309      -2.198   9.411 -21.604  0.00  0.00      PROA  
ATOM   4923  CD2 LEU P 309      -2.691  11.537 -19.654  0.00  0.00      PROA  
ATOM   4924 HD21 LEU P 309      -3.686  11.041 -19.641  0.00  0.00      PROA  
ATOM   4925 HD22 LEU P 309      -1.929  10.963 -19.085  0.00  0.00      PROA  
ATOM   4926 HD23 LEU P 309      -2.651  12.571 -19.249  0.00  0.00      PROA  
ATOM   4927  C   LEU P 309      -0.866  12.677 -23.669  0.00  0.00      PROA  
ATOM   4928  O   LEU P 309      -1.555  12.176 -24.555  0.00  0.00      PROA  
ATOM   4929  N   ASP P 310      -0.557  14.025 -23.790  0.00  0.00      PROA  
ATOM   4930  HN  ASP P 310      -0.023  14.479 -23.081  0.00  0.00      PROA  
ATOM   4931  CA  ASP P 310      -1.100  14.908 -24.807  0.00  0.00      PROA  
ATOM   4932  HA  ASP P 310      -2.171  14.776 -24.855  0.00  0.00      PROA  
ATOM   4933  CB  ASP P 310      -0.638  16.363 -24.620  0.00  0.00      PROA  
ATOM   4934  HB1 ASP P 310      -0.741  16.889 -25.593  0.00  0.00      PROA  
ATOM   4935  HB2 ASP P 310       0.456  16.443 -24.442  0.00  0.00      PROA  
ATOM   4936  CG  ASP P 310      -1.478  16.920 -23.477  0.00  0.00      PROA  
ATOM   4937  OD1 ASP P 310      -1.222  18.041 -22.990  0.00  0.00      PROA  
ATOM   4938  OD2 ASP P 310      -2.476  16.324 -23.093  0.00  0.00      PROA  
ATOM   4939  C   ASP P 310      -0.591  14.382 -26.171  0.00  0.00      PROA  
ATOM   4940  O   ASP P 310      -1.326  14.347 -27.153  0.00  0.00      PROA  
ATOM   4941  N   ARG P 311       0.669  13.956 -26.262  0.00  0.00      PROA  
ATOM   4942  HN  ARG P 311       1.275  14.020 -25.473  0.00  0.00      PROA  
ATOM   4943  CA  ARG P 311       1.329  13.521 -27.500  0.00  0.00      PROA  
ATOM   4944  HA  ARG P 311       1.242  14.314 -28.227  0.00  0.00      PROA  
ATOM   4945  CB  ARG P 311       2.894  13.464 -27.337  0.00  0.00      PROA  
ATOM   4946  HB1 ARG P 311       3.369  12.695 -27.983  0.00  0.00      PROA  
ATOM   4947  HB2 ARG P 311       3.078  13.112 -26.299  0.00  0.00      PROA  
ATOM   4948  CG  ARG P 311       3.455  14.876 -27.598  0.00  0.00      PROA  
ATOM   4949  HG1 ARG P 311       2.871  15.675 -27.094  0.00  0.00      PROA  
ATOM   4950  HG2 ARG P 311       3.418  15.153 -28.673  0.00  0.00      PROA  
ATOM   4951  CD  ARG P 311       4.910  14.978 -27.266  0.00  0.00      PROA  
ATOM   4952  HD1 ARG P 311       5.054  14.640 -26.218  0.00  0.00      PROA  
ATOM   4953  HD2 ARG P 311       5.307  15.998 -27.457  0.00  0.00      PROA  
ATOM   4954  NE  ARG P 311       5.690  14.070 -28.070  0.00  0.00      PROA  
ATOM   4955  HE  ARG P 311       5.893  13.191 -27.637  0.00  0.00      PROA  
ATOM   4956  CZ  ARG P 311       5.839  14.084 -29.401  0.00  0.00      PROA  
ATOM   4957  NH1 ARG P 311       5.804  15.119 -30.174  0.00  0.00      PROA  
ATOM   4958 HH11 ARG P 311       5.659  16.063 -29.878  0.00  0.00      PROA  
ATOM   4959 HH12 ARG P 311       6.359  14.976 -30.993  0.00  0.00      PROA  
ATOM   4960  NH2 ARG P 311       6.450  13.068 -29.998  0.00  0.00      PROA  
ATOM   4961 HH21 ARG P 311       6.375  12.239 -29.445  0.00  0.00      PROA  
ATOM   4962 HH22 ARG P 311       6.450  13.110 -30.998  0.00  0.00      PROA  
ATOM   4963  C   ARG P 311       0.797  12.275 -28.126  0.00  0.00      PROA  
ATOM   4964  O   ARG P 311       0.489  12.232 -29.318  0.00  0.00      PROA  
ATOM   4965  N   VAL P 312       0.555  11.311 -27.272  0.00  0.00      PROA  
ATOM   4966  HN  VAL P 312       0.847  11.496 -26.337  0.00  0.00      PROA  
ATOM   4967  CA  VAL P 312      -0.204  10.115 -27.616  0.00  0.00      PROA  
ATOM   4968  HA  VAL P 312       0.258   9.779 -28.533  0.00  0.00      PROA  
ATOM   4969  CB  VAL P 312      -0.017   9.021 -26.470  0.00  0.00      PROA  
ATOM   4970  HB  VAL P 312      -0.429   9.258 -25.466  0.00  0.00      PROA  
ATOM   4971  CG1 VAL P 312      -0.855   7.733 -26.800  0.00  0.00      PROA  
ATOM   4972 HG11 VAL P 312      -1.957   7.832 -26.697  0.00  0.00      PROA  
ATOM   4973 HG12 VAL P 312      -0.559   7.400 -27.818  0.00  0.00      PROA  
ATOM   4974 HG13 VAL P 312      -0.509   6.992 -26.047  0.00  0.00      PROA  
ATOM   4975  CG2 VAL P 312       1.406   8.588 -26.309  0.00  0.00      PROA  
ATOM   4976 HG21 VAL P 312       2.131   9.415 -26.152  0.00  0.00      PROA  
ATOM   4977 HG22 VAL P 312       1.498   7.899 -25.442  0.00  0.00      PROA  
ATOM   4978 HG23 VAL P 312       1.772   8.160 -27.267  0.00  0.00      PROA  
ATOM   4979  C   VAL P 312      -1.655  10.249 -27.907  0.00  0.00      PROA  
ATOM   4980  O   VAL P 312      -2.122   9.812 -28.941  0.00  0.00      PROA  
ATOM   4981  N   ASN P 313      -2.423  11.031 -27.035  0.00  0.00      PROA  
ATOM   4982  HN  ASN P 313      -2.101  11.404 -26.168  0.00  0.00      PROA  
ATOM   4983  CA  ASN P 313      -3.760  11.541 -27.329  0.00  0.00      PROA  
ATOM   4984  HA  ASN P 313      -4.397  10.671 -27.279  0.00  0.00      PROA  
ATOM   4985  CB  ASN P 313      -4.256  12.440 -26.148  0.00  0.00      PROA  
ATOM   4986  HB1 ASN P 313      -5.185  12.981 -26.433  0.00  0.00      PROA  
ATOM   4987  HB2 ASN P 313      -3.555  13.238 -25.823  0.00  0.00      PROA  
ATOM   4988  CG  ASN P 313      -4.568  11.655 -24.904  0.00  0.00      PROA  
ATOM   4989  OD1 ASN P 313      -4.792  10.440 -24.833  0.00  0.00      PROA  
ATOM   4990  ND2 ASN P 313      -4.707  12.413 -23.830  0.00  0.00      PROA  
ATOM   4991 HD21 ASN P 313      -4.685  13.403 -23.966  0.00  0.00      PROA  
ATOM   4992 HD22 ASN P 313      -5.229  12.039 -23.064  0.00  0.00      PROA  
ATOM   4993  C   ASN P 313      -3.976  12.212 -28.713  0.00  0.00      PROA  
ATOM   4994  O   ASN P 313      -4.952  11.930 -29.382  0.00  0.00      PROA  
ATOM   4995  N   GLU P 314      -3.036  13.100 -29.218  0.00  0.00      PROA  
ATOM   4996  HN  GLU P 314      -2.237  13.443 -28.731  0.00  0.00      PROA  
ATOM   4997  CA  GLU P 314      -3.174  13.665 -30.568  0.00  0.00      PROA  
ATOM   4998  HA  GLU P 314      -4.140  14.146 -30.519  0.00  0.00      PROA  
ATOM   4999  CB  GLU P 314      -2.076  14.716 -30.737  0.00  0.00      PROA  
ATOM   5000  HB1 GLU P 314      -1.125  14.317 -30.326  0.00  0.00      PROA  
ATOM   5001  HB2 GLU P 314      -2.373  15.623 -30.168  0.00  0.00      PROA  
ATOM   5002  CG  GLU P 314      -1.964  15.215 -32.228  0.00  0.00      PROA  
ATOM   5003  HG1 GLU P 314      -2.961  15.563 -32.573  0.00  0.00      PROA  
ATOM   5004  HG2 GLU P 314      -1.626  14.398 -32.901  0.00  0.00      PROA  
ATOM   5005  CD  GLU P 314      -0.966  16.311 -32.452  0.00  0.00      PROA  
ATOM   5006  OE1 GLU P 314       0.008  16.243 -33.216  0.00  0.00      PROA  
ATOM   5007  OE2 GLU P 314      -1.161  17.327 -31.716  0.00  0.00      PROA  
ATOM   5008  C   GLU P 314      -3.221  12.546 -31.701  0.00  0.00      PROA  
ATOM   5009  O   GLU P 314      -3.903  12.676 -32.664  0.00  0.00      PROA  
ATOM   5010  N   THR P 315      -2.489  11.350 -31.590  0.00  0.00      PROA  
ATOM   5011  HN  THR P 315      -1.901  11.212 -30.796  0.00  0.00      PROA  
ATOM   5012  CA  THR P 315      -2.526  10.187 -32.528  0.00  0.00      PROA  
ATOM   5013  HA  THR P 315      -2.478  10.507 -33.558  0.00  0.00      PROA  
ATOM   5014  CB  THR P 315      -1.416   9.135 -32.401  0.00  0.00      PROA  
ATOM   5015  HB  THR P 315      -1.703   8.462 -31.565  0.00  0.00      PROA  
ATOM   5016  OG1 THR P 315      -0.277   9.794 -31.922  0.00  0.00      PROA  
ATOM   5017  HG1 THR P 315      -0.230  10.518 -32.550  0.00  0.00      PROA  
ATOM   5018  CG2 THR P 315      -0.992   8.315 -33.714  0.00  0.00      PROA  
ATOM   5019 HG21 THR P 315      -1.822   7.668 -34.070  0.00  0.00      PROA  
ATOM   5020 HG22 THR P 315      -0.786   9.067 -34.504  0.00  0.00      PROA  
ATOM   5021 HG23 THR P 315      -0.034   7.764 -33.592  0.00  0.00      PROA  
ATOM   5022  C   THR P 315      -3.792   9.421 -32.407  0.00  0.00      PROA  
ATOM   5023  O   THR P 315      -4.139   8.704 -33.337  0.00  0.00      PROA  
ATOM   5024  N   LEU P 316      -4.511   9.579 -31.219  0.00  0.00      PROA  
ATOM   5025  HN  LEU P 316      -4.096  10.170 -30.532  0.00  0.00      PROA  
ATOM   5026  CA  LEU P 316      -5.671   8.836 -30.862  0.00  0.00      PROA  
ATOM   5027  HA  LEU P 316      -5.716   7.976 -31.513  0.00  0.00      PROA  
ATOM   5028  CB  LEU P 316      -5.442   8.167 -29.430  0.00  0.00      PROA  
ATOM   5029  HB1 LEU P 316      -6.443   7.811 -29.105  0.00  0.00      PROA  
ATOM   5030  HB2 LEU P 316      -5.280   8.963 -28.672  0.00  0.00      PROA  
ATOM   5031  CG  LEU P 316      -4.319   7.091 -29.413  0.00  0.00      PROA  
ATOM   5032  HG  LEU P 316      -3.337   7.485 -29.751  0.00  0.00      PROA  
ATOM   5033  CD1 LEU P 316      -4.190   6.664 -27.981  0.00  0.00      PROA  
ATOM   5034 HD11 LEU P 316      -3.364   5.922 -28.014  0.00  0.00      PROA  
ATOM   5035 HD12 LEU P 316      -3.889   7.558 -27.394  0.00  0.00      PROA  
ATOM   5036 HD13 LEU P 316      -5.183   6.249 -27.706  0.00  0.00      PROA  
ATOM   5037  CD2 LEU P 316      -4.572   5.978 -30.413  0.00  0.00      PROA  
ATOM   5038 HD21 LEU P 316      -5.552   5.478 -30.258  0.00  0.00      PROA  
ATOM   5039 HD22 LEU P 316      -4.624   6.320 -31.468  0.00  0.00      PROA  
ATOM   5040 HD23 LEU P 316      -3.836   5.156 -30.288  0.00  0.00      PROA  
ATOM   5041  C   LEU P 316      -6.957   9.692 -30.869  0.00  0.00      PROA  
ATOM   5042  O   LEU P 316      -8.041   9.380 -30.380  0.00  0.00      PROA  
ATOM   5043  N   SER P 317      -6.929  10.923 -31.422  0.00  0.00      PROA  
ATOM   5044  HN  SER P 317      -5.998  11.261 -31.538  0.00  0.00      PROA  
ATOM   5045  CA  SER P 317      -8.101  11.737 -31.774  0.00  0.00      PROA  
ATOM   5046  HA  SER P 317      -8.784  11.745 -30.937  0.00  0.00      PROA  
ATOM   5047  CB  SER P 317      -7.743  13.196 -32.096  0.00  0.00      PROA  
ATOM   5048  HB1 SER P 317      -7.189  13.333 -33.049  0.00  0.00      PROA  
ATOM   5049  HB2 SER P 317      -7.145  13.691 -31.301  0.00  0.00      PROA  
ATOM   5050  OG  SER P 317      -8.923  13.959 -32.275  0.00  0.00      PROA  
ATOM   5051  HG1 SER P 317      -9.236  13.724 -33.151  0.00  0.00      PROA  
ATOM   5052  C   SER P 317      -8.814  10.927 -32.834  0.00  0.00      PROA  
ATOM   5053  O   SER P 317      -8.136  10.255 -33.628  0.00  0.00      PROA  
ATOM   5054  N   TYR P 318     -10.199  10.883 -32.773  0.00  0.00      PROA  
ATOM   5055  HN  TYR P 318     -10.704  11.532 -32.208  0.00  0.00      PROA  
ATOM   5056  CA  TYR P 318     -11.034   9.916 -33.377  0.00  0.00      PROA  
ATOM   5057  HA  TYR P 318     -10.468   9.372 -34.119  0.00  0.00      PROA  
ATOM   5058  CB  TYR P 318     -11.610   8.901 -32.302  0.00  0.00      PROA  
ATOM   5059  HB1 TYR P 318     -12.313   9.409 -31.608  0.00  0.00      PROA  
ATOM   5060  HB2 TYR P 318     -10.878   8.358 -31.667  0.00  0.00      PROA  
ATOM   5061  CG  TYR P 318     -12.419   7.750 -33.004  0.00  0.00      PROA  
ATOM   5062  CD1 TYR P 318     -13.810   7.797 -33.009  0.00  0.00      PROA
[truncated: 28,249,773 more chars]
